# Supplementary material for: The mouse multi-organ proteome from infancy to adulthood
Source: Nat Commun. 2024 Jul 9;15:5752. doi: 10.1038/s41467-024-50183-6 (PMC11233712; doi:10.1038/s41467-024-50183-6)
Supplement: Supplementary file 5 — Supplementary data 2 [file 41467_2024_50183_MOESM5_ESM.xlsx]

## Sheet: Comments
Sheet
1.log10Abundance	log 10(protein groups abundance)
2.Average	Mean value of this protein at a single age point per organ
3.rank	For ranking the contents of each column

## Sheet: 1.log10Abundance
brain_1w_F_5	brain_1w_F_7	brain_1w_F_8	brain_1w_F_10	brain_1w_M_1	brain_1w_M_3	brain_1w_M_4	brain_1w_M_7	brain_1w_M_12	brain_4w_F_1	brain_4w_F_2	brain_4w_F_4	brain_4w_F_5	brain_4w_F_6	brain_4w_M_1	brain_4w_M_2	brain_4w_M_3	brain_4w_M_5	brain_4w_M_6	brain_8w_F_1	brain_8w_F_3	brain_8w_F_4	brain_8w_F_5	brain_8w_F_6	brain_8w_M_1	brain_8w_M_2	brain_8w_M_3	brain_8w_M_4	brain_8w_M_5	heart_1w_F_5	heart_1w_F_7	heart_1w_F_8	heart_1w_F_10	heart_1w_F_11	heart_1w_M_1	heart_1w_M_3	heart_1w_M_4	heart_1w_M_9	heart_1w_M_12	heart_4w_F_1	heart_4w_F_2	heart_4w_F_4	heart_4w_F_5	heart_4w_F_6	heart_4w_M_1	heart_4w_M_2	heart_4w_M_3	heart_4w_M_5	heart_4w_M_6	heart_8w_F_1
																													5.85074	5.88502	5.97979										6.06819	6.02531
				6.27184	6.17319	6.08991																							7.35793					7.42488	7.33445	7.30535
																													5.53735		5.63793	5.54224		5.41219	5.3853	5.35822	5.4478	5.51844
																													5.73602
																														6.22789	6.47129	6.34635		6.41664			6.29003									6.0086		6.14613	6.28556
											5.67747																		5.45332	5.39304	5.40094	5.31131	4.87951	5.48487	5.34266	5.41154	5.48835	5.09955	4.96865	4.99596	5.04971			5.51874		5.09603	5.32695	5.45078	5.33516
																															5.62728
																															5.81512
					5.27277																								6.36361	6.34439	6.17026			6.37475	6.32222	6.62325	6.35793										6.20952
																																													4.91214
	5.46492				4.88748																													5.53213		5.39224	5.70795
														6.30535													6.33041		6.00432	5.66455	6.12057			6.01703	5.6797	5.72927		5.88303
							4.68732	4.81666																					5.9184	6.04922	6.1038	5.85975	5.84216	5.65494	5.80972	5.89937	6.13988	5.74993	6.08636					6.07555	5.77266	6.1038	5.95466	6.02938	6.3075
																																				5.18334
							4.2753																							5.34889	5.19116						5.49097	4.98313
																																						5.02859
5.69404				5.65071	5.68313	5.6244																							6.57634					6.59879	6.46982	6.58433
																													5.45625		5.20986			5.33545		5.41266	4.90811												5.69574
									6.53403			6.62221	6.62531	6.67025	6.79588			6.69285				6.84942	6.81023		6.50786	6.66181		6.81624	5.65918	5.36577	5.64035	5.7901		5.70333	5.54643	5.70718	5.60386												5.77409
5.77544				5.56446	5.74915	5.54427																							6.55871	5.00946	4.82626			6.5611	6.44716	6.55267	5.14339	4.92682	4.78327				4.92619	4.77634	4.95479		5.12036	4.91203	5.1289
																																						5.48787							5.4415			4.99767	5.40699
																																			5.7119
																													5.68996							5.34396									5.60493				5.45567
										5.61878				5.9641															6.03342		6.02531	5.91956	6.21484	5.90642	5.81411	6.02119	5.59592	5.9938									5.40747		5.22907
6.10037	5.8335					5.88425					6.13354		6.18469				6.04922	5.87029			6.14301			6	5.97247	6.07188	6.0607	5.99176			6.03342							5.80661											5.98756
																													5.15672	5.4888	5.43356	5.36907		5.2457	5.01086	5.13509	5.53853	5.27123									5.30293		5.14858
			5.68622		5.23187			5.31224																					6.04922	6.11727	6.19312	6.03342	5.75977	6.02938	6.01284	6.06819	6.11059	5.99287	5.62111	5.61136	5.67063	5.50763	5.63037	5.74941	5.64091	5.7091	5.87984	5.60334	5.92863
		5.76329				5.73245	5.62359	5.35458																					6.10721	6.27184	6.71684	6.80889		6.13354	6.15229	6.24551	6.43457	6.32838			6.14922				5.91329	6.46538	6.04139	5.91616	6.54654
																5.84213														6.16137				5.70986										5.87544		5.84303
5.17941	5.2041	5.1039	5.05381		5.25701	5.22376	5.12089	5.09271		5.24807	5.26476	5.2051		5.28527	5.40995	5.27658	5.28061	5.24309	5.22935		5.28864	5.22893	5.11365	5.29899	5.3781	5.33045	5.25245	5.25437

4.375
6.44091	6.45025	6.39967	6.47129	6.32634	6.29226		6.40993	6.37475	6.233	5.97035	6.16137	6.22789	6.31806	6.15229	6.0086	6.06446	6.17026	6.27184	6.20412	6.19312	6.14922	6.13672	6.16732	5.96529	6.08636	6.02531		6.0569	6.57403	6.52504	6.52375	6.53403	6.44716	6.40312	6.3075	6.32428	6.45637	6.41162	6.26482	6.33846	6.25527	6.32634	6.29226	6.0569	6.1959	6.08279	6.06819	6.08636	6.13033
5.63135	5.8055	5.72806	5.63785	5.45978	5.68898	5.73392	5.73629	5.65581										5.3628		5.62886			5.61348		5.42348		5.52392		5.5578	6.0607	5.36869	5.52841		5.67429	5.72328	5.72627	5.64241	5.42804
															6.15229											5.4572											6.92737
5.78318	5.82003	5.88791	5.73021		5.8048	5.8124	5.79258	5.83611	5.75497	5.81566	5.53966	5.6427	5.73163	5.75068	5.92374	5.85101	5.79222	5.91086	5.8892	5.8877	5.79676	5.88298	5.59343	5.96835	5.6888	5.8746	5.73909	5.81952
5.77852																	5.72436							6.51322			6.54654		6.4216	6.50651	6.43933	6.47276	6.53403	6.47712	6.48572	6.49831	6.48001	6.4609	6.74429	6.79934	6.70927	6.68842	6.70243	6.75435	6.79796	6.74819	6.73878	6.71684	6.68215
																													6.69548	6.4843		6.42488	6.47129	6.49693	6.58092	6.53148	6.49415	6.49969		6.04532			6.31175	6.30963	6.29667	5.9523	6.38917		5.80079
4.75096		4.5312														4.76906													5.34613	5.45279	5.39851	5.19524	5.37844	5.39008	5.37712	5.3411	5.40627	5.37209	5.55864	5.65481	5.50682	5.56745	5.57181	5.58615		5.56843	5.4753	5.51272	5.59726
					6.27646
	4.96569		4.87378				4.472	4.59851								5.01019														5.67807	5.55591	5.78578	5.18979	4.92868		5.04987	5.77214	5.5784
					6.8657																																				6.08636	6.13033	5.70878		6.20412		5.39419	5.69139
6.45788	6.4624	6.48855	6.45939	6.50515	6.53529	6.47129	6.45637	6.50106	6.38561	6.41162	6.43297	6.40824	6.31806	6.47422	6.33646	6.36173	6.3927	6.4183	6.38739	6.40654	6.46835	6.43297	6.49276	6.40993	6.40654	6.41162	6.46982	6.38202	6.3784	6.46538	6.31597	6.4183	6.31175	6.41497	6.37291	6.3962	6.2833	6.34439	6.03743	6.04139	6.02119	5.92426	6.06446	6.08991	6.15534	6.07188	6.09342	6.13988	5.85936
			5.14174		4.89568			5.19486																					5.8276	5.43133	5.81526	5.67928	5.54039	5.69671	5.60567	5.73762	5.49425	5.68754			5.02985		4.81864		4.97593			4.65345	5.30119
7.07555			7.25285										7.24797			6.53908								6.50786				6.63144					6.62634				6.01284		6.85309	6.33244		6.49554


																															5.44813		5.1217	5.48554		5.47268	5.63798	5.56827									5.32178		5.80714
									5.43998													5.25902
																														5.74272										4.92596									5.37155
																																		5.53399	5.33393	5.32359
												4.99788				5.99032							5.1375								5.8909		5.36684			5.35018			6.03743	6.233	5.71611	6.29226	5.87844	6.07555	5.94359	6.12057	6.12385	6.3032	5.84812
			4.45965																										5.46798	5.44901	5.52755	5.26025		5.38375	5.29476	5.39747	5.35946	5.1693	4.9085	4.97048	4.85913	5.06649	5.11529		4.72932	4.91685	5.16988	5.1332	5.52014
																				6.07188		5.97514
6.07555	6.09342	6.12385	6.23805	6.07918	6.16732	5.99498	5.99717	6.18752	6.02119	6.02938	5.91133	6.08279	6.02531	6.0607	5.98112	6.07555	5.96154	5.83685	5.91703	5.97245	6.0086	5.8949	5.9251	5.66417	5.94637	6.04532	5.97609	5.77244	5.7289	5.63964	5.67354	5.63787	5.70722	5.64643	5.61756	5.60099	5.70319	5.50765	5.29335	5.45218	5.14615	5.16102	5.33492	5.12467	5.16622	5.25754	5.11932	5.33633	5.08855
6.36922	6.2833			6.62737		6.1038	6.1038	5.96488			6.48996					5.70357				6.94841							6.51587		7.55871					6.92117			7.25527				7.35411		6.82737	7.48001	7.27416	7.22789	7.39093
5.48407				5.4122			5.1922	5.44131	5.73989	5.53044			5.17959	5.47741			5.14				5.5087						5.45692		6.03743	5.89563	6.04922	6.09342	6.0607	6.41664	6.41497	6.33846	6.2833	6.15229	6.07918	6.08636	5.94225	6.06819	6.00432	6.16137	6.19312	6.13988		5.96327	5.7183
6.70927	6.7007	6.65992	6.70415	6.64444	6.66276	6.6902	6.67394	6.68034	6.617	6.61066	6.63849	6.59439	6.6149	6.55751	6.50243	6.51455	6.54283	6.57403	6.57403	6.60423	6.57634	6.52244	6.52634	6.39794	6.58546	6.51851	6.57749	6.5611	6.80618	6.80003	6.7796	6.78176	6.78032	6.83378	6.76343	6.81358	6.84011	6.80686	6.3927	6.47567	6.38739	6.5092	6.49554	6.50379	6.48144	6.4624	6.47857	6.49276	6.2833
	5.80758	5.78785	5.61592		5.75665	5.83419	5.97406	5.82926						5.52547			5.60111												6.06446	6.09342					5.66765	5.79994	5.82748										5.47301	5.51055
													4.89262																																5.55609
6.93852	6.93551	6.95376	6.94349	6.89763	6.87852	6.91328	6.90417	6.91593	6.95569	6.96237	6.89982	6.93197	6.90848	6.93399	6.93702	6.96047	6.93349	6.94988	6.87967	6.87679	6.8848	6.8657	6.94002	6.90687	6.87274	6.94002	6.97635	6.92634	6.48714	6.47857	6.50243	6.52892	6.53148	6.49693	6.57864	6.5092	6.5092	6.56585	6.45939	6.49969	6.50786	6.50106	6.5563	6.52375	6.58433	6.50786	6.53148	6.54033	6.46982
					5.73941		4.24163											5.24109
6.13988	6.10037	6.13354	6.11394	6.2014	6.23553		6.13672	6.20683			6.45637	6.65514	6.56585	6.55509	6.52375	6.40993	6.46389	6.45332	6.62428	6.48572	6.49415	6.61805	6.58771	6.43616	6.53782	6.51983	6.51983	6.45025	6.88593	6.85309		6.87332	6.84323	6.98543	7.05308	6.91275	6.89653	6.9284	7.33244	7.15836	7.06819	7.20412	7.10721	7.29003	7.28103	7.22789	7.24304	7.32838	7.1271
						6.16435												6.27646				5.80375								5.879		5.66775					5.61593		5.86028	6.17026		6.30963	5.79179	6.37658		5.74851	5.91301	6.3784
	4.97807			4.70022					5.29591	5.3575	5.45971	5.41677	5.36261	5.38284	5.30812	5.27057	5.36738	5.37644	5.46001	5.31106	5.30687	5.35809	5.37909	5.38378	5.62347	5.27696	5.29095	5.13392
																													6.88423	6.80889	6.76641	6.7364	6.80686	7.05308	7.06446		6.97174		7.02531	6.9284		7.04532	6.86747		7.11059
																														5.81195	5.75459			5.90764	5.87579	6.03743	5.9367							5.87415					5.57887
																									6.4133
																													5.93818	6.00432	6.21484	6.10721	5.96004		5.79367	5.8959	5.9717	6.13672	5.85399	5.70242	5.81351				5.5994		5.83853		6.20683
														5.59542		4.86227																5.6244										5.91549							5.78651
					5.72182								6.97818										7.08636						6.47857	6.66464	6.50379	6.0607		6.20412	6.07918	6.36361	6.33041	6.20412			6.63949								6.85491
																									5.81629
								6.08279
			5.59187		5.03008			5.16483																					5.52623		5.61544	5.61024				5.98387												5.83581	5.77853
															6.4014		6.31806											6.27875		6.14922	5.76283			5.85946	5.7325	5.8662	6.02119	5.76198			5.4671						5.49595
																														5.75747
	5.21302	5.2375	4.93443	4.90324	5.10811	5.12293	5.36089	5.27854	4.83643	4.61261		4.71348	4.58564		4.71666	4.76084		5.08296	4.76775	4.95155	4.68581							4.72329				5.07199		5.31342		4.79771	4.85176
4.88401	4.95225	5.11434	4.86327		4.74898	4.72179	4.75659	4.69463	4.81545	4.68373		4.83814	4.91784	4.55116	4.78086	4.67778	4.57407	4.63566	4.84088	4.71495	4.71024	4.76675		4.80102			4.62474					4.80133			4.58752			4.65349	4.83504		4.8856	4.85469	4.82704			4.67221		4.44794	4.80606
																			7.27416		5.41122										6.25042															7.49831
6.96142	6.98091	6.99476	6.8202	6.81291	6.91381	6.92686	6.92221	6.95761	6.95569	6.5611	6.88705	6.93298	7.0569	6.85003	6.91328	6.93095	6.95328	6.91116	6.67025	6.89487	6.86864	6.60746	6.85309	6.56937	6.86332	6.93952	6.92993	6.95809	6.84386	7.36922	7.25768	7.44716	7.2014	7.06819	7.13354	7.02119	7.549	7.12385				7.63246		7.38382		7.28556	6.59329
6.44716	6.47422		6.45484	6.48287	6.43457	6.47712	6.51455	6.44404					6.30963	6.26482	6.36549	6.37107	6.33244	6.42325						6.41664			6.28556	6.40312	7.11727	7.07555	7.02531	7.04922	7.1038	7.1038	7.14922	7.13354	7.09342	7.20952	7.31806	7.15534	7.09691	7.17026	7.30103	7.23045	7.1959	7.14301	7.11059	7.08991	7.02938
6.27646	6.20412	6.27416	6.2014	6.30963	6.21484	6.23553	6.20952	6.20683	6.21484	6.21748	6.20412	6.11394	6.20412	6.21219	6.0569	6.08279	6.15534	6.18752	6.1038	6.08636	6.16732	6.14613	6.22531	5.91771	6.25285	6.18469	6.07188	6.11727	6.45484	6.60097	6.3075	6.37107	6.22531	6.38021	6.57749	6.55145	6.71684	6.33041	6.62221	6.36361	6.31175	6.4624	6.51587	6.74194	6.86864	6.49831	6.39093	6.68574
		5.60043							5.66391						5.7533							5.91045							6.16732		6.13033	6.11059		6.10721		6.06446	6.16435	6.13354	6.69984	6.76567	6.4843	5.90671	6.65128	6.59329		6.58995	6.54531	6.67578	6.734
5.52195	5.48652	5.52748	5.66935						5.28661	5.16769		5.34684	5.51883	5.29062		5.39691		5.41248	5.20335		5.14829		5.2471	5.28259		5.27057		5.47237	5.52981	5.65097	5.54415	5.53862	5.5415		5.5832	5.57893	5.56898	5.62042	5.475	5.3672	5.00932	5.15759	5.27916	5.27497					5.18889
7.03743	7.08279	7.03743	7.03743	6.99344	7.0086	7.02531	7.00432	7.04922	6.70243	6.67852	6.7356	6.6464	6.76118	6.70586	6.73799	6.71933	6.68124	6.71012	6.70501	6.70415	6.64444	6.68574	6.63649	6.74896	6.69723	6.70157	6.64933	6.716	6.01284	6.14613	5.97912	6.0569	6.02938	5.97383	6.18184	6.06446	6.07188	6.06446		5.40404	5.70514	5.84116	5.42293	5.57214	5.4191
5.59898	5.85751	5.54899	5.57288		5.3365	5.3096	5.53657	5.59097												6.11394									6.32838	6.48855	6.43457	6.26482	5.99601	6.29885	6.20683	6.3032	6.45179	6.10037		5.7554	5.7244		5.73482		5.61511	5.51387	5.85969	5.90447	6.0607
5.81702	5.92851	5.91558	5.67254	5.89046	5.84939	6.02938	5.93802	5.87989	5.86105	5.86324	6.01284	5.74015	5.94377	5.80219	5.87431	5.7851	5.78195	5.70703	5.65462	5.779	5.81118	5.7224	5.79989	5.79698	5.91461	5.68293	5.76746	5.82461	6.26007	6.20412	6.14301	6.26951	6.33041	6.16732	6.22531	6.29447	6.21219	6.31175	6.02531	6.21219	6.34242	6.3784	6.08636	6.25768	6.30963	6.14922	6.15534	6.21484	6.11394
6.06446	6.08991	6.03743	6.1038	6.1038	6.06446	6.10037	6.1038	6.11394	6.13354	6.14922	6.16137	6.10721	6.13988	6.18184	6.15534	6.2014	6.2014	6.15229	6.09691	6.08991	6.08991	6.08991	6.10721	6.14922	6.15229	6.11059	6.13988	6.16137	5.95465	5.8953	5.91759	5.90286	6	5.93329	5.93532	5.94041	5.95059	5.84382	5.58305	5.72763	5.77073	5.82095	5.86902	5.85004	5.86011	5.78016	5.80814	5.77095	5.76497
																			5.7883														5.68742
6.17609	5.50968			7.12385	5.08251			5.14469		4.98355								6.93247						6.81823	6.8848	7.02938					6.83506		6.8537								6.26951					5.12005			6.57403
5.43076		5.34264	5.54807			5.13905	5.0259	5.28904																					5.82648	5.83364	5.75861	5.69585		6.01284	6.14922	6.08636	5.90834	6.14301	5.80051	5.80594	5.68771		5.68149				6.01284
6.56229	6.53529	6.45637	6.51851	6.41996	6.50106	6.52244	6.51587	6.52244	5.42778	5.38507	5.48448		5.59688	5.64567	5.53524	5.65508	5.56008	5.54354						5.43025	5.95537		5.64913	5.41723	6.86273	6.84696	6.84386	6.83315	6.87332	6.90526	6.95376	6.93702	6.943	6.94743	6.01284	6.29667	5.8538	6.16732	6.02531	6.21219	6.22531	5.92814	6.16435	6.11059	5.80993
6.30103	6.29667	6.26007	6.31175	6.41996	6.31806	6.32634	6.31387	6.30103	6.55267	6.63246	6.617	6.6902	6.48855	6.63849	6.53908	6.62118	6.65031	6.6561	6.59879	6.63043	6.5966	6.50786	6.734	6.51188	6.63749	6.56348	6.70757	6.63548
5.7892		5.93356	5.87818	6.01703	5.93223	5.87416	5.98526	6.04922	6.29885	6.47712	6.51188	6.40654	6.4133	6.40824	6.41497	6.29885	6.4183	6.32838	6.55871	6.3075	6.33445	6.35025	6.43136	6.27875	6.4216	6.37658	6.29003	6.39093	6.52892	6.5977	6.47129	6.53656	6.4624	6.64246	6.75205	6.6149	6.61595	6.55751	6.84448	6.82995	6.78746	6.88762	6.79588	6.902	6.86747	6.85854	6.8293	6.90741	6.82347
4.16404																													4.38134		5.08738	4.8785					4.87606
																													6.19866		6.15534	5.88864	5.8732	6.13672	6.10721		6.12057		6.07918	6.18752	6.11394	5.36766	6.12385	5.98074	6.26007		6.20683	6.21748
5.90481	5.87851	5.88016	5.96365	6.01284	6.01703	5.95044	5.8952	5.9575	5.69878	5.89113	5.66296	5.76709	5.72937	5.79165	5.75823	5.75885	5.67462	5.62865	5.611	5.67268	5.803	5.6423	5.56892	5.65217	5.76488	5.78332	5.74337	5.45265			5.37093					5.2085	5.36672	4.97225
6.83822	6.88762	6.86332	6.78604	6.75358	6.7679	6.71349	6.76118	6.75664	6.88986		6.79449	6.72754	6.69108	6.71265	6.68931	6.69636	6.71767	6.69285	6.67669	6.7185	6.68574	6.7356	6.66932	6.68124	6.56467	6.69373	6.69373	6.65321	6.95085	6.99211	7.02531	6.96661	6.94743	6.85003	6.89763	6.84011	6.91751	6.94151	6.81558	6.70586	6.82801	6.68034	6.72835	6.72099	6.77815	6.74272	6.734	6.74507	6.62839
5.77743	5.69827	5.71708	5.85238	5.74352	5.76125	5.74743	5.89359	5.89623	5.92457	5.83193	5.8632	5.82338	5.9184	5.90662	5.79826	5.85679	5.81525	5.98958	5.83113	5.86771	5.7292		5.88886	5.85537	5.91441	5.89434	5.78844	5.64791	5.58508		5.68242	5.50537		5.7674	5.76274	5.85306	5.75378	5.56163	5.5083						5.6055	5.34847	5.46736	5.49266
													5.80519																	6.22531	6.11394						6.00432
5.05774	4.98027	4.99246		5.70892	5.1285	5.10287	5.10986	5.06951	4.74037					4.94081	5.18665		5.03315																	5.4472	5.5247	5.47223	5.47087	5.54518						5.02475			5.2202
8.04922	8.0569	7.07918			6.93146			7.01284		7.96567					7.77012				7.82995		6.7332						6.63246			6.87967	6.77743	6.87622	6.82217		6.76492	6.85491	6.94448					6.8055			6.78958			6.77452
	5.64881																6.82737															7.08636				6.56229						6.76641							7.03342
																													5.39887	5.72169	5.78822	5.68945	5.48423	5.47616	5.46092	5.42548	5.61354	5.58037	5.98003	6.03743	5.93592	6.0086	5.90368	5.93784	5.87771	5.93346	5.82564	5.93907	6.04532
					7.43297				5.68971						6.56467				6.58659							6.40993					6.7185			7.33646				5.23465				7.22789	7.74507	7.82672	7.72346
	5.2394												4.40939					5.05815						5.07161							5.49211
6.91169	6.734	6.94988	6.85126	6.64345	6.60206	6.3962	6.82282	7.14613	7.27646	7.15836	7.33244	7.24304	7.39093	7.04139	6.88593	7.08279	7.37475	7.49554	7.25042	7.29447	7.32222	7.63749	7.34044	7.65225	7.40824	7.50515	7.07918	7.49554	7.24055	7.67669	7.41664	7.57171	7.54654	7.71433	7.52892	7.59879	7.40654	7.55023	8.04139	8.08636	8.03342	7.4624	7.68931	7.62531	7.85552	7.86923	7.70757	7.89818	7.45788
			6.15534		8.53275					7.62941	7.99344								7.35218	8.29226		8.24055			7.51188			6.22011				7.2878		5.453	7.27646	7.36736		7.34242				6.81157				5.14358	5.24533	5.4292
6.91169				7.10037	6.13988	6.5172	7.11059	6.9058		6.69461			7.21219	6.98408	7.10721	6.35025	7.02938	5.85729	6.44091	5.90238	6.06819		7.11394		7.06446	7.02938		6.5563	6.73878	6.73159	6.7574	6.66464	6.72016	6.88138	6.79449	6.82478	6.78319	6.62118	6.63246	6.76418	6.56229	6.62634	6.63949	6.68574	6.74741	6.60314	6.5955	6.70586	6.58883
									6.45788	6.63043									6.38021							6.21484				6.36549							6.56703	6.54654				6.41996			6.38561		6.49969	6.54654
	4.75653		4.59572		4.58574	5.01062	4.51518	4.55349	5.01025	5.09381	4.8502	5.20194	4.66248	4.73223	4.92246	4.92876	4.87648	4.92175	4.91228	4.89781	4.90758	4.9595	5.00506	4.64629		4.99437	5.03071	4.88559	4.70731	4.78011	5.04788	4.7966	4.77213	4.60712	4.68796	4.52452	4.74574	4.61242	5.09294	4.94731	4.88093	5.05033	4.91243	4.82701	4.83067	4.85083	4.90641	4.93207	5.05819
6.16137	6.29885	6.2014	6.16732	6.35218	6.35984	6.32428	6.33244	6.35411	6.21484	6.39794	6.31806	6.2833	6.1271	6.38202	6.22789	6.29003	6.26951	6.35411	6.16435	6.21219	6.20412	6.08991	6.35984	6.24055	6.31806	6.30103	6.32838	6.28556
																													6.22789	6.12385	6.43297	6.10037	6.19033	6.29885	6.24797	6.31597	6.32222	6.20952		5.57738						5.56002	5.42739
5.59504	5.66094	5.7112	5.74242	5.28182	5.78214	5.7187	5.45093	5.51007	5.16197	5.55801		4.91492	5.28891	4.79417	5.36795	5.1549	5.16402		5.07819	5.11678	5.28942	5.26769	5.0836			5.24074			5.56082	5.58353	5.66563	5.83649		5.71349	5.34642	5.38248	5.45063	5.42579	5.48843	5.45971		5.29162			5.4726				5.02704
	6.26245	6.01284		5.90412		5.95519	5.92557		6.48714	6.41162	6.13988	6.52763	6.52375	6.77305	7.0086	6.82413	6.38561		6.75967	6.99957	6.27184	6.84386	6.53403	6.86213	6.44248	6.93752		6.17898	6.70415	6.57054	6.59106	6.6637	6.52892	6.38917	6.37658	6.35984	6.53403	6.39794	6.74115	6.93902	6.60314	6.70927	6.74896	6.43933	6.72997	6.48996	6.60314	6.68485	6.67486
4.60366	4.5212	4.30246	4.14131			4.10846	4.17555	4.17092																						4.64769	4.62013						4.66576
																					6.35603
	5.25692	5.04469											4.80775					4.69557					4.74774									4.83013	4.77611		4.99985	5.07726									5.48777
																																									4.98999
6.68215	6.71181	6.71933	6.58546	6.68485	6.67302	6.7185	6.71265	6.67578	6.5682	6.51851	6.55267	6.59218	6.55751	6.58546	6.60423	6.57519	6.5977	6.58771	6.5955	6.57519	6.56467	6.55145	6.55871	6.56937	6.55991	6.58659	6.57287	6.57519	6.04139	6.03743	6.02119	6.0569	6.07918	5.91436	6	5.99792	5.92986	6.05308	6.09342	6.15836	5.5039	5.98677	6.16435	6.14613	6.26007	5.93206	6.07188	6.0607	6.07918
	5.99778								6.10037				5.91506	5.77304			5.72443	5.72107			5.85622		5.89029				5.84253		5.75657	5.59483	5.75477	5.76569	5.68923		5.87102	5.94028	5.86915	5.99292	5.84134	6.0569	6.00432	5.83901	5.80549	5.81	5.7301	5.89096	6.02119		6.02119
6.21484	6.20952	6.233	6.21484	6.24304	6.20683	6.21748	6.27184	6.19866	6.25042	6.22789	6.22011	6.16137	6.26951	6.25527	6.24304	6.26245	6.24304	6.27875	6.28103	6.29667	6.20412	6.25768	6.27646	6.22789	6.19312	6.27646	6.17026	6.2833	6.10721	6.07918	6.07188	6.0569	6.04532	6.04922	6.01703	6.02531	6.06819	6.09691	5.78213	5.92962	5.76754		5.82735	5.68997	5.81799	5.81613	5.82692	5.68126	5.4163
6.07918	6.0569	6.14613	6.15229	6.11727	6.15534	6.09691	6.27875	6.09691	5.83727	5.80612	5.81867	5.94778	6.0607	5.83856	5.71371	5.82624	5.89575	5.76386	5.9114	5.8778	5.66822	5.77506	5.719	5.77505	5.77262	5.86762	5.78198	5.68503	6.02531	6.02938	6.00432	6.04532	6.0569	5.95862	5.90519	5.90031	6.07555	6.0607	5.65487	5.81229	5.77202	5.47494	5.92309	5.88136	5.53765	5.62988	5.61112	5.57973
5.29016	5.41639	5.32481	5.45744	5.54476	5.27315	5.50738	5.28923	5.43773	5.31547	5.41549	5.25961	5.48232	5.25621	5.0217	5.09338	5.36006	4.96943	5.42686	5.12194	5.58704	5.31452	4.93548	5.42388		5.00724	5.37991	5.11656	5.44465	5.43481	5.52587	5.41046	5.84854	5.50311	5.47363	5.36295	5.37211	5.48655	5.55097		5.34389		5.18353		5.16983
7.08279	7.15836	7.15836	7.09342	7.11727	7.14922	7.08991	6.98767	7.07555	6.95376	6.99739	6.96895	7.1038	6.89763		6.62941	6.58995	6.77597	6.70672	6.62737	6.65706	6.84011		6.7839			6.80821	6.90309	6.65896			6.4456			6.52763	6.80754		6.73239		7.18469		7.25527	6.38202						6.56703
5.33941		5.30354	5.21823	5.28473	5.38857		5.18615	5.34725		5.31454							5.09471							5.00387					5.88306		5.8392	5.76559	5.77914	5.90001	5.85804	5.8507	5.8437	5.94884
6.08279	6.07555		5.84218		6.02938	5.34473			6.14922	6.15534	5.99716		6.08279		6.26007		6.17898		6.1959		6.16435		6.06819	6.16137	6.13672	6.19866	6.15836	6.14922	5.73484		5.71341													5.65715	5.66494				5.63941
6.26717	6.3075	6.25527	6.23805	6.27184	6.233	6.21484	6.23805	6.24304	6.44248	6.4843	6.48144	6.45484	6.38917	6.43775	6.4183	6.43297	6.41996	6.4183	6.45179	6.45025	6.40312	6.43136	6.44716	6.38021	6.4456	6.39794	6.4014	6.49136	6.32015	6.30963	6.29226	6.38561	6.2833	6.32428	6.31175	6.39445	6.35984	6.30103	6.18469	6.30963	6.24304	6.30103	6.13354	6.27416	6.25285	6.24055	6.21219	6.19312	6.13672
		6.1038				5.63166		6.16732	6.07918			5.6061						6.07918	5.87118					6.11059					5.43619		5.42689			5.75469	5.831
5.83364	5.68701	5.5022	5.76363	5.49636	5.74655	5.77015	5.68106	5.62783	5.928	5.93335	5.35623		5.59476	5.50378		5.54148			5.53858	5.65068	5.49141						5.36565	5.68297	5.34879	5.69647	5.8194	5.92434	5.83007	5.72574		5.80781	5.76482	6.01284							6.31597
6.52634	6.76268	6.5092	6.5172	6.54531	6.57978	6.55751	6.52504	6.57634	6.43775	6.53403	6.61066	6.617	6.51322	6.65896	6.51188	6.77232	6.62118	6.68395	6.51587	6.61805	6.58659	6.60423	6.66558	6.58771	6.5955	6.62941	6.61066	6.63548	6.0607	7.54407	6.74663	6.33646	6.86392		6.3075	5.72418		5.96883									7.68395
6.63043	6.65321	6.6637	6.58546	6.62118	6.62325	6.65514	6.66276	6.6637	6.37107	6.34439	6.35984	6.35025	6.27416	6.38382	6.33041	6.37658	6.3483	6.35793	6.32838	6.33846	6.35025	6.31597	6.39445	6.38739	6.34044	6.35025	6.38917	6.34439	5.65323	5.83784	5.96208	5.85098	5.96265	5.68978	5.78084	5.6748	5.7382	5.68915	5.64359
5.71844	5.88168	5.58844	5.56123	5.67548	5.56344	5.69274	5.61904	5.62764	5.57205	5.92747	5.89028	5.98262	5.71568	5.73058	5.46489		5.64912		6.04922		5.69259	6.04922	5.78059	5.50938	5.60819	5.68598	5.57906	5.56836	5.72013	5.77608	5.61294	5.63045	5.87345	5.83117	5.74417	5.76502	5.85168	5.63206				5.43453		5.28525	5.66305	5.27073	5.38404
		4.54777		4.57246	4.31352			4.62695	4.93215	4.69651		4.68865	4.69336	4.51826	4.95765	4.90125	4.63131	4.59246	4.89506	5.00392	4.54104	4.81269	4.80062	4.91098		4.83287	4.74627	4.98305	4.94589	4.98509	5.04337	4.99787		5.00831	4.87487	4.98036	5.09798	5.0351	4.97213	4.88598	4.82807	4.85761	5.05246	4.8034	4.89005	4.79117	5.07751	4.79425	4.80673
5.4541	5.42225	5.43994	5.43924	5.63872	5.26481	5.40419	5.31385	5.36514	5.22136	5.23415	5.13151	5.27831	5.17311	5.2976	5.35323	5.25793	5.39514	5.22324	5.10534	5.12214	5.12401	5.16199	5.12035	5.24525	5.23691	5.03639	5.37179	4.79634	5.30754	5.21464	5.28747	5.21968	5.17771	5.37612	5.3433	5.39028	5.34318	5.3782									4.83419
5.51047	5.54057	5.58473	5.49746	5.24097	5.27611		5.36387	5.43489	5.35464	5.31461					5.58122											5.7363
	5.00254		5.01228	5.06259	4.92098		4.95101	4.89091	5.19012	5.40504	4.66089	5.37713	5.05581	5.18162	5.14565	5.12996	5.09732		5.32707	5.26306	5.18182	5.30593	5.20931	5.43056	4.91178	5.32165	5.05145	5.27521
5.95267	6.05308	6.0607	6.0607	6.0569	5.87709	6.17609	6.1271	6.11394				6.40654			5.99397					5.92325								5.94026	5.97373	5.85061	6.02938	5.81507		5.73797	5.88936	5.85076	5.85543	5.92316	6.13033		5.47988	5.99179		6.08991		6.02119
4.95506					4.96246										5.26579														5.27171	5.25101							5.13781	5.29036
6.57634			6.31387	6.35411			6.64836			6.38382	5.87187	5.72575	5.47022	6.06819		5.83453	5.77263	5.79145	5.68916			5.62984	5.90258		5.66119			5.69137						6.4609		6.10721	6.38739		6.31597	6.29003						6.67943
	6.20952		6.73719	6.5955					7.07555		6.4456		4.97177	6.11727		6.06819		6.902			6.10721	6.65896		6.1038					5.41799	6.59329		7.10721	5.58411			6.25285	5.54038	5.24439		5.35594			5.61828
6.37107	6.39093	6.39445	6.27646	6.47129	6.40654	6.41162	6.34439	6.36361						6.6464				6.57403										6.57864
6.74507	6.71684	6.76193	6.70501	6.71349	6.81224	6.75511	6.76492	6.73878	6.74194	6.75967	6.76492	6.65128	6.59439	6.65225	6.69461	6.7348	6.7348	6.67669	6.75282	6.77379	6.76938	6.66839	6.69897	6.62531	6.76641	6.63246	6.72016	6.55991	6.09691	6.08636	6	6.09342	6.09342	6.02119	6.01284	5.93402	5.9791	6.16435			5.42482
5.42082	5.42672	5.42471	5.46142	5.51332	5.47579	5.40438	5.4864	5.46718	5.31496	5.3474	5.38242	5.41185	5.41117	5.38536	5.58423	5.42227	5.42132	5.4375	5.39856	5.38476	5.32167	5.33269	5.4367	5.53356	5.61574	5.4703	5.38102	5.47135	5.05767	5.18924	5.26202	5.10913	5.19185			5.30345	5.06751	5.21205	5.06178		5.13735		5.25918		5.14733	4.9524	4.93141	5.15236	4.89294
6.04139	6.01284	6.01284	5.91917	6.02119	6.00432	5.9715	6.01703	5.86208	6.18469	6.0086	6.13354	6.11394	6.26007	6.0086	6.20412	6.16732	6.15836	6.03743	6.15836	6.19033	6.08279	6.02938	5.99621	6.07918	6.24055	6.14301	6.06446	6.233	6.32015	6.4183	6.49693	6.42813	6.41996	6.47712	6.43616	6.40654	6.33244	6.42975	6.23045	6.45788	6.31806	6.23805	6.35603	6.21484	6.25527	6.08991	6.22531	6.29226	6.19866
6.46538	6.39445	6.44404	6.42813	6.36361	6.40824	6.45788	6.43136	6.4843	6.3927	6.33445	6.24797	6.26007	6.26951	6.31597	6.44716	6.32428	6.35793	6.29003	6.29885	6.25768	6.21748	6.26951	6.22531	6.35411	6.25527	6.25285	6.46982	6.26007	6.46982	6.43297	6.53275	6.47712	6.4183	6.42325	6.39445	6.38021	6.48714	6.43297	6.31806	6.41162	6.33041	6.21748	6.40312	6.31175	6.45939	6.39794	6.29226	6.26951	6.18184
																														6.25527					5.66808	5.79935		5.915
5.45422	5.18636		4.93914	5.22874	5.44216	5.13696	5.23734		5.49711	5.3257	5.7963	5.72614	5.65724	5.31297	5.51567	5.69512		5.83785	5.87802	5.65272	5.40631	5.66542	5.89431	5.32522	5.95156	5.59357	5.7872	5.79414
6.69636	6.83059	6.75051	6.82347	7.05308	7.03743	7.0607	7.17026	6.90037	7.54158	7.60638	7.66181	7.77379	7.48572	7.74194	7.6637	7.69723	7.67394	7.71265	7.44871	7.54654	7.54407	7.48144	7.5563	7.71012	7.74429	7.69197	7.6464	7.72263	6.52244													6.76938							6.61066
5.55917	5.60254	5.54709	5.53603	5.53161	5.61101	5.5626	5.65097	5.59988	5.53041	5.52843	5.71703	5.69625	5.61965	5.66827	5.79085	5.67721	5.62158	5.71887	5.66486	5.67612	5.66795	5.66711	5.70771	5.6345	5.66191	5.68482	5.75171	5.74946					5.71785
6.51983		6.86273	6.72428	7.19866	7.53656	7.25042	6.87274		6.54654			7.40824	8.18184			6.81624	6.47857		6.72916	6.15229	5.92508	6.37475				6.49831	7.18469	6.9489	7.46687	7.54158	7.47567	7.48001	7.50651	7.49969	7.51587	7.45484	7.47857	7.47129	7.58092	7.60423	7.55509	7.61172	7.56229	7.59218	7.61384	7.56348	7.57864	7.58995	7.5611
6.30963	6.34439	6.34635	6.37107	6.32634	6.33244	6.32222	6.28556	6.34635	5.94503	5.85995	5.97145		5.81526		6.08636	5.97549	5.86874	5.96302	5.89606	6.09342		6.11059		5.78266	5.74778	5.89756		5.83994	6.16137	6.00432	6.18752	6.07188	6.26482	5.9927	6.03342	6.0607	6.0569	5.99923	5.56856						5.84929	5.65708	5.81047	6.03342
														5.24737	5.87493	5.73465	5.35831									4.91575	5.2473		6.14922	6.15836	6.26007	6.21219	5.66408	6	6.2014	6.14922	6.16137	6.24797	6.19312	6.09342		5.94552	6.06446	5.61036	5.98783	5.92281	5.86776
						6.35218		5.90639											5.54029				6.63347					6.19312																6.17898					6.98453
5.72825	5.73884	5.72592	5.73078	5.60641	5.53519	5.52028	5.56822	5.56302	5.52805	5.36779	5.51987	5.46717	5.48977	5.75318	5.7411	5.71102	5.01384	5.29325	5.08063	5.67962			5.24343		5.68032	5.34096	5.47895	5.32109	5.61353	5.56151	5.67033	5.38981	5.55534	5.5228	5.59406	5.70206	5.55098	5.65676				4.81747		6.32634			4.97116
5.83027	5.84608	5.96002	5.87749	5.80053	5.89192	5.82175	5.82899	5.75926		5.71986	4.62844			5.30629															5.68285	5.32607	5.43649	5.42789	5.25479				5.42919									5.39661
														5.24859							5.16652			5.35078									5.9179		5.88411
5.53611	5.33144	5.69892	5.37144	5.36055	5.29443	5.37357	5.45878	5.54629		5.39597	5.11897	5.18916				5.30208	5.15959	5.15018	5.1569	5.26852	4.80299	5.12297	5.40807		5.26715	5.33377	5.19044	5.14403		5.48669	5.24889	5.48942	5.24789	5.20147		5.21035	5.64648
6.0086	5.96749				5.90767				5.85				5.82337	5.76331	5.68638	5.7889					5.70074		5.76271		5.97806		5.80721						5.99223	5.80077		5.83085								5.77538			5.6836
																													6.0569	6.20412	6.1038	6.03342	6.02531	5.89231	5.96165	5.95833			6.2878			6.34439	6.44248		6.39445	6.38917	6.34242	6.30103
									6.01703							5.98664				5.93633						6.02119
6.50379	6.46687	6.4183	6.39093	6.39794	6.40824	6.38917	6.38561	6.43136	6.60531	6.55267	6.53148	6.53908	6.57749	6.54531	6.53529	6.56703	6.56348	6.52375	6.60853	6.62839	6.58092	6.5966	6.57519	6.6561	6.55388	6.56585	6.55023	6.62531	6.68842	6.63448	6.69984	6.68574	6.70329	6.66087	6.65225	6.64836	6.68842	6.70415	6.4609	6.54033	6.56703	6.43933	6.51054	6.55509	6.57634	6.65514	6.5832	6.49693	6.33244
							5.38041					5.75184
5.91471	5.92585	5.88211	5.89301	5.89962	5.89321	5.92644	5.90071	5.93768	5.56412	5.61779	5.38263	5.76854	5.61525	5.70136	5.72812	5.78072	5.5394	5.76254	5.43928	5.70592	5.38526	5.64723	5.51238	5.83968	5.64785	5.72587	5.64149	5.62882		5.72017	5.76845	5.15572	5.58042	5.50903	5.61139	5.64352	5.40237	5.88792		4.64551				5.03864		4.81555
	4.98241					4.82218																							5.36257	5.37426	5.47562	5.22076	5.18967	5.27306	5.31845	5.248	5.45004	5.26833	5.25089	5.37759	5.28866	5.35416	5.47414	5.36916	5.25829	5.42396	5.37318	5.24582	5.34028
5.97283	5.95444	5.8608	5.53576	6.02119	5.84541	5.85416	5.81995	5.89205	5.8027	5.71326	6.01703	5.77815	5.55696	5.64486	6.11727	5.95467		5.98321	5.71721	5.75681	6.01284	5.84905	5.84878	5.87937		5.9278	6.02119	5.81065								5.56878		5.50109
6.32015	6.35218	6.30963	6.16137	6.33646	6.40312	6.39093	6.3483	6.33244	6.51188	6.45332	6.53656	6.42488	6.48144	6.46982	6.63749	6.56348	6.49969	6.49693	6.52634	6.53148	6.49554	6.55871	6.42488	6.62634	6.51455	6.54654	6.4133	6.54531									5.39636
5.61912	5.54	5.59202	5.78174	5.66133	5.52789	5.5517	5.58922	5.61208	5.13029	5.00095		5.25715	5.2133				4.85959	5.31032	4.90526	4.85627	4.89046		4.97224		5.04918	4.61647	5.03059		5.71616	5.4664	5.90797	5.41787	5.79081	5.73184	5.72814	5.66752	5.58165	5.70909							6.13672
6.81157	6.82086	6.81954	6.8055	6.8202	6.81291	6.82151	6.79934	6.8055	6.76343	6.74507	6.7574	6.74507	6.77012	6.73957	6.75282	6.75128	6.76641	6.73878	6.72181	6.7332	6.734	6.68124	6.73799	6.71933	6.78533	6.7364	6.75511	6.77012	6.65128	6.59329	6.66464	6.66558	6.62428	6.69373	6.69197	6.70243	6.62428	6.62839	6.44091	6.43775	6.40993	6.36736	6.43775	6.42325	6.43933	6.43457	6.43775	6.42975	6.25285
6.40483	6.43775	6.38382	6.47422	6.38561	6.43136	6.4133	6.4183	6.4456	6.70157	6.67578	6.67302	6.79309	6.70757	6.69897	6.7348	6.69285	6.70329	6.65418	6.68842	6.75587	6.66932	6.74429	6.58092	6.70243	6.64836	6.72263	6.66839	6.69723	6.80754	6.65418	6.70757	6.70415	6.87506	6.89209	6.86213	6.79239	6.77452	6.94201	6.91222	6.84696	6.88536	6.91434	6.81558	6.88138	6.76193	6.82086	6.8893	6.90091	6.85673
6.15836	6.18752	6.19033	6.18469	6.21484	6.19312	6.18752	6.17898	6.20952	5.99911	6.06446	6.01284	6.02938	6.02119	6.02938	6.04139	6.01703	6.03342	6.04139	5.93628	5.96038	5.96852	5.96375	6.02531	6.01703	5.99232	6	6.02938	6.02531	5.92722		5.50835	5.78627	5.6581	5.76365	5.81141	5.73221	5.55733	5.77801	5.64423	5.39882	5.56329	5.64937	5.61209			5.70757		5.67429
5.83402	5.7992	5.84308	5.60467	5.70477	5.78514	5.72737	5.71404	5.80187	5.84954	5.97495	5.99666	6.0086	5.97607	5.98675	5.97165	5.98808	5.97396	6.01284	5.82446	5.77458	5.98611	5.97353	6.13033	5.85966	5.9599	5.90605	5.9984	5.93912
												6.02119							6.13354	6.1959
5.23148	5.17301	4.89939	5.10778	5.00699	5.18353	5.1421	5.04955	5.13491	5.48596	5.35025	5.4643	5.30023	5.49309	5.16551	5.5226	5.57377	5.40512	5.25172	5.27918	5.53137	5.26081	5.22656	5.12495	5.5475	5.25238	5.40371	5.2876	5.48255	5.90328		6.45788	5.9285	6.43457							5.85259			6.40993
5.24809	5.27215	5.19606	5.25679	5.27682		5.1258		5.23347	5.77305	4.92377		5.36362			5.45573	5.58025		5.35613	5.35665	5.37313		5.40055	5.07354	5.1634	5.22692	5.28283	5.17273	5.32671	5.70148	5.53708		5.62221	5.64482	5.597	5.73531	5.62959	5.56179	5.6303
										5.2728			5.32657		5.2503	5.07716	5.3361	5.28527		5.00153				5.06076		5.25853	5.4618	5.37789	5.62886	5.66139	5.65645	5.75696	5.79532	5.72146	5.78192	5.7098	5.45916	5.81771	5.82269	5.82909	5.64381	5.70173	5.6834	5.95574	5.73641	5.93806	5.85604	5.80754	5.57443
5.9415	5.94982	5.86785	5.89435	5.73206	5.86796	5.76175	5.80216	5.87905	5.43437	5.49735	5.30691	5.24548	5.5774	5.25378	5.65005	5.58301	5.39445	5.50412	5.72094	5.45154	5.19803	5.61683	5.56607	5.26904	5.17722	5.2604	5.30061	5.48383	5.86546	6.17026	6.28103	6.1271	6.12385	5.95719	5.95036	5.95135	5.8832	5.97159			5.29094			5.51859
5.76878	5.89516	5.82099	5.90849	5.7857	5.75614	5.84799	5.77267	5.8068	5.50807	5.47273		5.49819	5.57787	5.44412	5.20676	5.31946	5.30934	5.35397	5.67399	5.46658	5.33577	5.33699	5.14449	6.11059	5.40411	5.69117	5.40466	5.35168	5.91981	5.95267	5.92161	5.81902	5.84734	5.82446	5.9963	5.99927	5.78598	5.81478		5.57496	6.04922	5.01695	5.54057	4.85212				5.32275	4.93806
5.54328	5.65705	5.60319	5.59249	5.551	5.56921	5.61286	5.57883	5.58657	5.28345	5.28789			5.4813	5.17654	5.59449			5.44587						5.44818		5.48565	5.34534		5.66119	5.58961		5.6552		5.61936	5.69708	5.7205	5.29835	5.52805		6.50786			6.19312				5.60812
					7.56585		5.2645							6.19866	5.85803			5.48988							5.20343						5.57229		6.25527		5.90781									5.70192	5.36147	5.83692		5.89231
6.57634	6.40312	6.50651	6.45025	6.4133	6.25285	6.29667	6.08636	6.22272	6.35025	6.41996	6.4624	6.4014	6.53656	6.08991	5.8816	5.88126	6.12057	6.07188	6.12057	6.32634	6.40312	6.22789	6.04532	5.98712	6.62839	6.09342	6.42488	6.09691	6.29667	6.14922	6.16732	6.13988	5.78961	6.39794	6.53782	6.28556	5.83183	6.01284	6.24551	6.27646	6.32838	6.20952	6.23805	6.21219	6.02531	5.93546	6.11727	6.10721	6.27646
5.95725	6.03743	6.0086	5.9233	5.89476	5.95472	6.08636	5.88865	5.81684	6.5955	6.54654	6.58206	6.63548	6.56937	6.57634	6.55991	6.60206	6.60853	6.54158	6.61066	6.5977	6.61278	6.56467	6.64836	6.49554	6.6464	6.59879	6.67669	6.62941	6.66558									6.51322	6.30963				6.42325
6.75282	6.7332	6.75511	6.72099	6.73078	6.72346	6.75205	6.78104	6.75435	6.79449	6.74036	6.74974	6.72016	6.80209	6.8014	6.8651	6.85187	6.81023	6.82151	6.8055	6.81291	6.80003	6.81558	6.80754	6.8657	6.77085	6.85491	6.76268	6.86688	6.78817	6.89487	6.88252	6.9058	6.79657	6.88196	6.84198	6.83759	6.88024	6.85854	6.75358	6.93399	6.80821	6.78888	6.86688	6.82995	6.86153	6.8704	6.84136	6.84942	6.7007
5.21222	5.27289	5.61135	5.08508	5.36852	5.34514	5.45007	5.13497	5.10449			5.06349						4.7037								5.17053	5.7612	5.04749	5.49514						5.23346		5.26431
									5.51567				5.53374	5.71564	5.37991			5.23183	5.19787	5.31924		4.96629	6.07188	5.31475		5.47695		5.39242								6.43616
5.95183	5.78799	5.89905	5.91355	5.9776	5.83115	5.92103	5.91861	5.90142	5.50155	5.40276				5.63174		5.5583					5.47917					6.11059						6.58995	5.76442					5.81123				4.96257							5.80539
5.87307	6.03342	5.90343	5.91853	5.97144	5.96591	5.92544	5.90908	5.95816	5.72696	5.5987	5.79493	5.71875	5.70749	5.78735	5.65491	5.60355	5.76064	5.75472	5.50681	5.7987	5.60178	5.86903	5.30687	5.60865	5.84305	5.58918	5.63506	5.53754	6.49554	6.50515	6.47276	6.5172	6.46538	6.49693	6.53403	6.56937	6.49136	6.54777	6.17898	6.25285	6.25042	6.20412	6.25285	6.35984	6.29885	6.30963	6.29447	6.34242	6.19866
5.02853				5.02453		5.22855	4.98871	5.07943	5.40016	5.54775	5.46974	5.41306	5.32983	5.52576	5.35514	5.41019	5.51443	5.45945	5.44883	5.37858	5.49127	5.47945	5.51308	5.45049	5.62408	5.39049	5.53045	5.4967
4.9427	4.74241	4.76915	4.87489	4.75892	4.79962	4.68553	4.75859	4.73892	4.43127	4.5359	4.63336	4.45717	4.23578	4.51502		4.53843	4.50717	4.61898			4.34581
5.77499	5.79069	5.72744	5.85141	5.7092	5.82765	5.74684	5.69149	5.72982	5.74235	5.69186	5.73238	5.72473	5.76258	5.50906	5.59109	5.73753	5.49942	5.58913	5.68754	5.52904	5.71644	5.46824	5.76571	5.62109	5.77111	5.62173	5.65246	5.54265	5.78656	5.77407	5.78353	5.73985	5.71372	5.83211	5.86242	5.87109	5.74988	5.721	5.8686	5.74758	5.76953	5.84141	6.02938	5.81921	5.78857	5.88567	5.87192	5.93156	5.75152
		6.88536			6.85612	5.83025																																						5.44215
		5.80948										5.53329							5.50123	5.47311		5.34167		5.63936					5.63548			5.66009	5.73334					5.53208
	4.88483	4.84144		4.89901	4.92018	4.91331	4.91923	4.93454																									5.00402
									5.72601	5.70776	5.8203	5.75379	5.64515	5.82493	5.59388	5.85065	5.79216	5.801	5.64918	5.65431	5.78484	5.88093	5.89567	5.55863	5.77926	5.66701	5.75838	5.74979	5.32387						5.65679	5.4731			5.37405
6.7332	6.75358	6.75967	6.64542	6.75891	6.7767	6.76418	6.72591	6.70501	6.96237	7.0086	6.96426	6.93902	6.91328	6.92891	6.93399	6.92634	6.96426	6.90956	6.9154	6.90795	6.92993	6.98363	6.94201	6.94498	6.95134	6.89927	6.92531	6.96095								5.97509		6.34044					7.03342	6.04532				6.14922
6.8109	6.79169	6.71684	6.70672	6.84386	6.75435	6.71933	6.74663	6.77887	6.52634	6.66652	6.61278	6.57864	6.49136	6.70157	6.62428	6.62325	6.60097	6.6981	6.54283	6.59106	6.56937	6.5966	6.61278	6.65128	6.6464	6.6464	6.60746	6.56467	6.04922	5.75034	5.60718	6.02119	5.65281	5.6573	5.84192	5.58255	5.81601	5.88132						5.11101
5.62357	5.72219	5.64859	5.59063	5.5753	5.63946	5.64894	5.61588	5.64271	5.56143	5.47969	5.5477	5.47335	5.56127	5.30255	5.18432	5.1828	5.39249	5.40245	5.47342	5.43353	5.48187	5.52621	5.42145	5.01222	5.48838	5.32372	5.40707	5.13856	5.04313	4.93225	4.91324	5.00977	4.84814	5.07401	5.04227	4.99438	4.95975	5.02447	5.05674	4.98718	4.84766	4.94583	4.96947	4.87203	4.96013	5.08989	5.09466	5.28184	4.90515
			4.98859																										5.917	5.78138	6.10037	5.95699	5.96666	6.13354	6.08636	6.14301	6.17319	6.21748	6.0607	6.21748	6.26482	6.04922		6.07188	6.29667	5.97757	6.02531	5.75265	6.13354
		5.01658		4.83478	4.87875	4.97202	4.9385	4.92263
																							6.39093						7.06446	7.13354	6.99695	7.06819	7.08636	7.02531	7.10037	7.0086	7.07918	7.03342	7.36736	7.31387	7.40483	7.37107	7.3927	7.37291	7.29003	7.32838	7.40312	7.40824	7.37658
			5.5927	5.44657		5.60823		5.60833		5.77349		5.97229		5.70073	5.90137	5.70694		5.8849	5.96563	5.93613	5.85517	5.8884	5.91158	6.02531	5.86896	5.67378	5.50278	5.95883	6.3032	6.24797	5.91993			6.19866	6.09342	6.24055	6.04532	6.21219	6.43297	6.28556	6.22531	6.3784	6.11727	6.47857	6.26482	6.13672	6.19312	6.19312	6.14922
6.68664	6.69461	6.70157	6.71096	6.66464	6.67394	6.66558	6.68485	6.68485	6.59988	6.61384	6.60206	6.59439	6.60423	6.58995	6.54033	6.57287	6.58995	6.60314	6.5832	6.54158	6.56229	6.5302	6.5682	6.52763	6.60531	6.57519	6.57634	6.55871	6.65896	6.64836	6.60959	6.6464	6.62118	6.69461	6.68485	6.69461	6.69461	6.6561	6.49831	6.51587	6.45637	6.44716	6.51455	6.48855	6.52375	6.51054	6.54283	6.51188	6.32838
5.80875	5.83512	5.77705	5.83581	5.81414	5.8243	5.83713	5.74661	5.7538	6.06819	5.93988	5.96267	6.17026	6.11059	5.84339	6.1038	6.17609	6.07555	5.88469	5.93048	6.11059	5.82444	5.91166	5.92716	5.88235	6.02938	5.91244	6.01703	6.12057
																													5.35236									6.23553
5.90281	5.86615	5.87516	5.91513	5.78708	5.89791	5.82251	5.81338	5.84494	5.71676	5.86065	5.55616	5.71822	5.65589	5.35527	6.55388	6.42488	5.50663	5.23115	6.96473	5.89677	5.40855	6.21484	5.42854	5.81615	5.85451	5.91385		5.2796	5.71258	5.73506	5.72919	5.81385	5.80173	5.89341	5.8584	5.95002	5.79188	5.56784
6.03342	6.02938	6.04139	5.92455	5.9677	5.99496	6.01284	5.99753	6.0086	6.35984	6.3032	6.28103	6.28556	6.34242	6.34635	6.29226	6.29003	6.27416	6.31387	6.27646	6.26245	6.30963	6.23553	6.31387	6.25527	6.29447	6.25527	6.3784	6.20683				5.79054
			6.5302																										5.84991		5.85095	6.24551	6.1038	6.30103	5.99741	6.11727	5.96008	6.1271
									5.84572	5.77363	5.84504	5.85731	5.8445	5.84788	5.84007	5.8495	5.74531	5.81169	5.81139	5.90382	5.87767	5.91415	5.9415	5.84899	5.92769	5.94868	5.74002	5.89389							5.24073		5.96707
6.15534	6.18184	6.15836	6.08991	6.18469	6.11394	6.09342	5.90161	6.13672	6.13988	6.13988	6.05308	6.10037	6.15534	6.18752	6.18469	6.27646	6.06446	6.22272	6.17026	6.17898	6.15836	6.16137	6.15836	6.22272	6.02119	6.16732	6.09691	6.15836			5.47231		5.63978		5.70303
5.80256	5.86885	5.84429	5.66171	5.80338	5.79435	5.86803	5.74688	5.7646	6.13033	6.13033	6.16732	6.22011	6.12385	6.13354	6.19312	6.21484	6.17609	6.1271	6.23045	6.20683	6.23805	6.23045	6.23805	6.20683	6.20412	6.22272	6.19033	6.23553
6.0607	6.04532	6.26951	6.29226	5.94134	5.88068	5.97603	5.95614	5.94772	6.37475	6.21748	6.19312	6.49136	6.22011	6.22011	6.43933	6.4014	6.19312	6.38382	6.11727	6.38021	6.21219	6.32838	6.54654	6.35984	6.21484	6.35025	6.17609	6.44716	6.64048	6.5955	6.68034	6.617	6.67117	6.57864	6.62531	6.58995	6.58883	6.63448	6.72181	6.67394	6.65801	6.78319	6.7839	6.77379	6.81023	6.70157	6.73957	6.61595	6.71349
	6.06446	6.3032		6.22531	6.50106	6.35603	6.51983				6.4456	6.68842		6.38021		6.4014				6.65128						6.45332			5.7161	5.82923	6.14301	5.78372	5.8453	6.02119	6	5.96445	5.83391	5.64357		5.97519	5.90495	5.95566	6.15229			6.0607	5.99313	6.34242
6.3075	6.25285	6.22531	6.3032	6.25527	6.25285	6.27416	6.29447	6.21219	5.84853	5.69735	6.36173	5.92223	5.98464	5.86169	5.86019	5.81917	5.92461	5.99162	5.88241		6.15534	6.0607	5.90855	5.67093	6.03743	5.84772	5.87376	5.77763	6.21484	6.21219	6.21219	6.22011	6.22272	5.98815	6.09342	6.00432	6.17609	6.03743	5.76463	5.82821	6.2833	5.38034	5.9307	5.9164		5.61657
5.99223	6.03342	6.12385	6.10721	6.17319	6.04922	6.03342	5.97264	5.99888	6.64836	6.76492	6.79518	6.73957	6.58883	6.74974	6.6561	6.79518	6.74741	6.74896	6.71684	6.78032	6.78319	6.74272	6.83822	6.69897	6.7679	6.68215	6.79934	6.81425	6.37658	6.4133	6.30535	6.3784	6.38021	6.27184	6.31806	6.26717	6.37475	6.43616	6.27875	6.2878	6.3483	6.27184	6.40824	6.2833	6.25527	6.32428	6.26951	6.33445	6.26482
7.15229	7.02119	7.08991	7.09691	6.83059	6.80821	6.86332	6.59988	6.74036	7.1271	7.10037	7.01284	7.1038	7.11394	6.75051	6.89708	6.87332	6.98811	6.83885	7.15534	7.27646	7.09691	7.24797	7.15836	7.01284	7.07188	6.91434	7.06819	6.88874	7.24551	7.11394	7.02938	7.02119	6.989	6.92117	7.1959	7.04922	6.74272	6.8791	7.41664	7.37107	7.34439	7.29667	7.38202	7.02119	6.95279	6.90472	6.98722	7.09691	7.38021
									5.69992	5.48668		5.40888	5.76174																6.13354			5.90353	5.90283							5.88661	5.68387	5.54563						5.75125	5.51821
6.47712	6.48855	6.40993	6.46982	6.58771	6.50379	6.48996	6.57978	6.54033	6.4014	6.25768	6.4216	6.40312	6.38739	6.40993	6.29667	6.31387	6.32634	6.32838	6.29003	6.26245	6.24055	6.25285	6.32222	6.36736	6.25768	6.27875	6.29003	6.29003	6.58092	6.4456	6.46835	6.3483	6.48855	6.4843	6.46389	6.60746	6.34439	6.49415	6.47129	6.2833	6.27184	6.29003	6.30535	6.31387	6.20952	6.23553	6.15534	6.25285	6.02531
5.63561	5.66878	5.73188	5.70667	5.76873	5.73414	5.70599	5.80697	5.77753	5.56435	5.63138	5.51895	5.63563	5.52434	5.56112	5.48879	5.53367	5.60676	5.58479	5.56687	5.59815	5.58182	5.49135	5.40157	5.56504	5.5448	5.65821	5.53357	5.4077
						6.61805								6.63949			6.75358		5.98451					6.01284		6.07555			6.08991	6.13672	6.11394	6.15534	6.1271	6.00432	6.00432	5.9475	6.23553	6.11059	6.06819	6.22531	5.68734	5.60759	6.10721		6.10037	5.72348		6.21484
																																				6.16732
5.12868	5.18324	5.10804	5.36326	5.76487	5.199	5.5222			5.8277	5.88657	5.87772	5.88098	5.85061	5.87345	5.81903	5.87911	5.87784	5.94156	5.82612	5.86059	5.90036	5.81313	5.90294	5.9732	5.88924	5.91107	5.87867	5.94537											5.34631	5.52889						5.50655		4.99682	5.3615
	5.52895	5.82255		5.54699	5.42687	5.5826	5.50673	5.50488	6.27416	6.43297	6.00432	6.07555	5.94773	6.17609	6.45484	6.08279	6.31597	6.15836	6.24797	5.84228	5.75883	6.3962	6.30535	6.47276	6.10037	6.36173	6.18752	6.11059		6.26245							5.57815												6.33445
6.67486	6.68215	6.62428	6.68395		6.58883	6.67117	6.64444	6.62221	6.26717	6.45788	6.37107	6.38739	6.40654	6.31175	6.3483	6.4456	6.27875	6.38021	6.33041	6.32428	6.26482		6.12057	6.4843	6.31597	6.28556	6.44248								6.21748		6.16435	6.07188						6.73878	6.19312		5.95899
		6.15229				6.02531	6.2014		6.1271											5.90854
		5.75932																																												6.17319		6.23553
6.54654	6.5832	6.55023	6.51455	6.51983	6.48001	6.51054	6.5563	6.53656	6.37658	6.38021	6.36361	6.37475	6.36173	6.43933	6.4624	6.4456	6.4624	6.41497	6.34635	6.42325	6.36173	6.34044	6.36736	6.48001	6.24551	6.45484	6.42488	6.44248	6.69108	6.72509	6.67761	6.6464	6.67669	6.67117	6.66181	6.63548	6.67943	6.69285	6.57864	6.58883	6.5955	6.62737	6.60423	6.5966	6.70415	6.61384	6.58546	6.66652	6.56703
7.16137	7.24797	7.06446	7.15229	7.20412	7.09342	7.14613	7.0607	7.25042	7.17609	7.0607	7.22011	7.13672	7.12057	7.18752	7.16435	7.15534	7.12057	7.11727	7.08991	7.08279	7.18184	7.07188	7.07555	6.96988	7.01703	7.17898	7.03743	7.13033	8.10037	8.17319	8.07555	8.11059	8.09691	8.14613	8.16435	8.11727	8.11394	8.13672	8.26951	8.23805	8.26245	8.26482	8.20412	8.31175	8.27875	8.27875	8.25768	8.26951	8.25768
6.27875	6.33041	6.31387	6.19866	6.24797	6.2878	6.30535	6.29447	6.30103	6.67117	6.58433	6.61384	6.65128	6.71433	6.59106	6.73159	6.65896	6.5832	6.58659	6.67852	6.65706	6.59879	6.72509	6.5832	6.6902	6.5966	6.69197	6.5563	6.66932							5.7844
5.90125	5.90045	5.92758	6.02119	5.8487	5.95907	5.83163	5.89957	5.845	5.88924	5.87475	5.94723	5.92103	5.85857	5.89503	5.88458	5.858	5.88057	5.76865	5.80981	5.89645	5.85912	5.89181	5.87853	5.88074	5.86162	5.87346	5.88434	5.91852	5.74918	5.71704	5.76856	5.74825	5.78033	5.8131	5.79782	5.75263	5.7906	5.72527	5.41154	5.50444	5.35536	5.51469	5.55555	5.56945	5.52885	5.49698	5.57294	5.46215	5.40777
5.50309	5.49484	5.53679	5.45728	5.57643	5.55906	5.56822	5.58596	5.59606	5.68361	5.65991	5.53912	5.60552	5.64014	5.65576	5.53898	5.56292	5.67431	5.62835	5.68397	5.67472	5.67905	5.70563	5.76742	5.6583	5.6789	5.64777	5.65127	5.58971	5.58006	5.5176	5.89369	5.86846		5.18182	5.24369		5.68457	5.75794
6.14301	6.1271	5.97054	6.1271	6.16137	6.3962		6.17609	6.08991			6.31387	5.29108	6.50243	6.45025	6.17609	6.47712	6.50379		6.56229	5.33745	6.49415						6.48287			6.91222	6.9284			6.95761		6.87274	6.9248						7.42488	7.28103	7.23805		5.58971	7.24797
				6.8488																									7.02119	7.0086	6.99123	7.03743	6.98811	7.04532	7.11394	7.10721	7.05308	7.01284	7.09691	7.06819	7.07188	7.10037	7.06446	7.11727	7.16732	7.1038	7.11394	7.11727	6.96332
																																					5.85107			6.02531	5.71026								5.82389
5.95105	6.03342	6.04532	5.92337	6.0086	6.07555	5.91456	6.09691	5.94786			6.27416		6.17026	6.23553	6.50786		6.19033				6.16137		6.3032		6.21748				5.72143	5.84394	5.85533	5.64124	5.69742	5.76709	5.88301	5.77324	5.82858	5.78423	6.12385	6.09342	6.11394	6.07555	6.13033	6.17319	6.27416	6.15836	6.07555	6.09691	6.08991
		5.86685														5.3677																5.63945
				4.98845							6.43136																								5.05684				5.85658
																													5.8984			5.69451	5.71385					5.66922	6.11059	5.96435	6.00432			5.82338	5.88849			6.17609	5.40704
6.53148	6.54033	6.617	6.54283	6.54158	6.52244	6.54777	6.5302	6.56467	6.39794	6.4843	6.35793	6.45025	6.39445	6.44248	6.42813	6.4456	6.40483	6.46835	6.35984	6.41996	6.35793	6.3784	6.42651	6.39967	6.35793	6.44404	6.42975	6.4133	6.29003	6.3032	6.19033	6.25527	6.24304	6.3075	6.30535	6.22789	6.26245	6.30103	6.0086	6.02119	6.04532	6.02119	6.00432	6.16435	6.13354	6.13988	6.13354	6.20952	6.02119
6.00432	5.79734	6.20952	6.14613	5.52807	5.93176	5.50473	5.83523	5.85305	5.88987	6.01703	5.57896	5.71127	5.73213	6.00432	6.21484	5.75894	6.01703	6.0086	5.9008		5.69999	6.15836		6.17609	5.71182	5.73979	6.07918	5.81713	6.02531	5.99829	5.94749	6.1959	5.84379	5.85925	5.9714	5.91024	5.82133	6.03342	5.55893			5.91621	5.66016	5.9124	5.82854	5.83044	5.66038	5.534
5.18323	5.18198	5.13611	4.92701	5.13622	4.98398	5.01327	4.97212	5.08924	5.18581	5.19558	5.25069	5.20283	5.19044	4.94921	4.84623	4.77448	5.053	5.01272	4.98883	4.97456	5.11497	5.04483	5.11901		5.09323	4.97996	5.12638	4.93509											4.69061	4.68018		4.7298
		6.20412				5.62856								5.54483											5.49994								6.33646	6.77597	6.71096	6.64836
7.4456	7.38021	7.39445	7.47567	7.38382	7.43457	7.38202	7.41497	7.40993	7.43136	7.44091	7.4014	7.37107	7.3962	7.47276	7.44248	7.44716	7.39794	7.42813	7.38561	7.39794	7.43136	7.35793	7.36361	7.43136	7.39093	7.35025	7.34242	7.41664	7.1959	7.23553	7.17609	7.16435	7.15836	7.25768	7.13354	7.17026	7.26482	7.23553	7.22272	7.17319	6.98137	7.0607	7.09342	7.18752	7.2878	7.22272	7.18752	7.13033	7.11727
6.22272	6.23805	6.28103	6.23045	6.16435	6.19312	6.19312	6.12385	6.15836	5.99713	5.98215	5.75948	6.04139	5.98313	5.60881	6.04922	5.83489	5.9421	5.84503	5.8366	5.93921	5.64988	6.03342	6.07918	6.06446	5.87147	5.77195	5.93103	6.14613	6.29667	6.0569	6.07555	6.03743	5.90149	6.08991	6.06446	6.06819	6.08279	6.08279									5.63049
6.46835	6.44248	6.48714	6.50515	6.48714	6.43457	6.43775	6.45484	6.46835	6.21748	6.22272	6.17609	6.18752	6.23805	6.20412	6.2014	6.27184	6.20412	6.2014	6.18469	6.19866	6.15229	6.12057	6.14922	6.16137	6.19866	6.22011	6.15534	6.12385	6.45025	6.38917	6.38739	6.4183	6.38382	6.4624	6.3927	6.43933	6.40654	6.49693	5.99145	6.13988	5.79216	5.71057	5.91697	6.0569	5.9768	5.94046	6.10037	6.03743	5.76423
				5.07351		4.94807			5.81918	5.67003	5.71581	5.67293		5.62525		5.81238	5.55583		5.69926	5.78551		5.80304	5.69294	5.53796	5.67218	5.64577	5.55456	5.60938	5.79625	5.84863	5.77058	5.76667	5.88272	5.73399	5.70566	5.70392	5.84064	5.68014	6.07918	6.06819	6.08991	6.03342	6.13988	6.00432	5.96437	6.21748	6.08636	6.13354	6.1271
6.734	6.82151	6.7796	6.7348		6.71933	6.7348	6.716	6.716	7.05308	7.06819	7.05308	7.06819	7.08636	6.9952	7.07918	7.02531	7.0086	7.07555	7.07188		7.09691	7.07555	7.06446	7.07188	6.97451	7.09342	7.06446	7.2014								6.79379
																													7.01284																		6.91855	7.39794
6.26717	6.26245	6.30103	6.25285	6.14301	6.17319	6.18752	6.16435	6.1959	6.09691	6.24797	6.16732	6.20412	6.02531	6.25768	6.02531	6.08636	6.19033	6.36361	6.11059	6.06819	6.20412	5.96387	6.27416	5.91808	6.17319	6.16732	6.22789	6.17319	5.6828	5.78249	5.84308	5.73824	5.5835	5.75969	5.75589	5.71043	5.68971	5.77997	5.26609	5.30905	5.44284	5.47345	5.81413	5.3901	5.52822	5.70921	5.58814	5.59458	5.36916
			4.80304	4.98996	4.81331	4.72728	4.96435	4.99662			4.77578														4.79706	4.88447				4.70953					4.71309
5.87711	5.83318	5.86131	5.79858	5.96038	5.92864	5.83281	5.8672	5.88907	6.02531	6.03743	6.14613	6.0569	6.03743	6.07188	6.02531	6.06819	6.07918	6.07555	5.96721	5.93849	6.08636	5.9182	6.01703	6.08636	6.01284	6.01703	6.10721	6.06819	5.40216		5.65352	5.70892	5.46043	5.48949	5.58278	5.59024	5.65698	5.56679	5.20109	5.14462	5.0397			5.17122			5.81541
5.89619	5.84674	5.81633	5.84941	5.88909	5.8169	5.77166	5.81675	5.86981	5.90433	5.83116	5.87903	5.94286	5.88069	5.96631	5.91073	5.88262	5.90249	5.97568	5.81045	5.9261	5.87504	5.84584	5.94521	5.91576	5.93106	5.82294	5.88749	5.96275	5.79613	5.69674	5.74484	5.7495	5.65271	5.81818	5.7175	5.77837	5.8669	5.83708	5.22453	5.3752	5.21487		5.38417		5.29515	5.45933	5.34877	5.35024
5.42004	5.71808		5.66623	5.50027	5.26279	5.29734	5.70445	5.64341		5.98374	5.47133	5.76046		5.66787						5.84843	5.68799	5.63901	5.27747	5.82198		5.48647	5.52684	5.27294			6.03342
	4.49452		4.51465												3.88486					3.99297									4.98938	4.8774	4.87356	4.91191	4.96725	4.4775	4.76345	4.6883		4.67816			4.48157
5.71046	5.61877	5.76193	5.82357	5.67443	5.65345	5.62587	5.6648	5.69531	6.07188	5.83736	5.238	6.13672		5.59782	5.80722	5.14871	5.69095	5.75239			5.40391			6.16137	5.95398	5.76609	5.22389	6.11727	5.81855	5.92229	5.94598	5.94492	5.91694	6.01703	5.86996	5.86541	5.8689	5.88031	5.7154	5.63803		5.90147	5.62058		5.71917	5.76406
6.233	6.27184	6.29447	6.24304	6.33041	6.29885	6.233	6.20412	6.23553	6.76118	6.89042	6.7767	6.75587	6.60638	6.75891	6.63849	6.60959	6.72263	6.71012	6.67486	6.65801	6.74663	6.66464	6.86747	6.62118	6.74586	6.6721	6.79239	6.64933	4.93917
																												6.40483						5.29634	5.07839	6.55991								6.15534					5.30039
															6.2014		5.35905																										5.75716
5.92794	5.9269	6.02119	5.94852	5.92823	5.95565	5.92851	5.94569	5.94691	5.74239	5.92022	5.77123	5.84764	5.86434	5.87685	5.94141	5.87747	5.92273	6.1038	6.0086	5.98216	5.79329	6.09691	5.98936	6.16435	5.78853	5.94487	5.90187	6.08279	5.95913	5.97023	5.97385	5.95312	5.91501	5.93846	5.99312	5.98468	6	6.07188	5.63022	5.66355	5.53505	5.91079	5.56915	5.70913	5.61375	5.64278	5.57672	5.77847	5.80431
6.17026	6.15534	6.04532	6.02938	6.25285	6.08279	6.05308	6.11059	6.18184		5.9576	5.75933	6.04139	6.04532	6.16137	5.89377	5.92071	6.05308	6.08991	6.05308	5.98519	5.89019	5.87524	6.01703	5.84362	5.88565	6.05308	6.1271	6.03743			5.99485
6.12385	6.15836	6.11727	6.37107	6.27875	6.3962	6.20952	6.27184	6.3784	5.95167	6.11394	5.8355	6.16732	5.96979	6.07555	6.1038	5.97106	5.93055	5.99778	5.80673	5.78253	5.82861	5.72739	5.93646	6.01284	6.07555	6.08636	5.93419	5.92569	6.33041	6.28103	6.30103	6.35411	6.16732	6.46538	6.45637	6.47276	6.31597	6.29003	6.14301	6.18752	6.16732	6.17026	6.26482	6.11059	6.09691	6.22011	6.1038	6.48001	6.04922
5.19938	4.87899	5.16859	5.13768	5.11057	5.10595		5.05718	5.16633	4.94636			4.80196				5.09932							5.00385	5.09172		4.91817	4.85163	4.9902	5.00424	5.27527	5.07637	5.1157	4.95975	4.68707		4.7161	5.08205	4.9379	4.73541	4.92151			4.95929	4.41393			5.05334	4.949
		5.446	5.1192	5.45935	5.26984			5.29639	5.85403	5.66387	5.72478	5.84425	5.96279	5.61804	5.86313	5.91128	5.59192	5.60922	5.8131	5.79852	5.69367	5.81902	5.67484	5.81717	5.72945	5.75614	5.68556	5.78175	6.22789	6.20952	6.19866	6.19866	6.18184	6.25768	6.26245	6.24304	6.1959	6.16732	6.30963	6.2833	6.22011	6.23045	6.26007	6.35411	6.26717	6.28103	6.23553	6.20952	6.233
		6.10721										6.21219																	6.04139	6.11059	5.91132	6	5.91861	6.07555	6.17026	5.98039	6.12057	5.98128	6.7348	6.7007	6.70243	6.70842	6.73719	6.72509	6.79239	6.72509	6.74974	6.71684	6.78247
																																									4.62197
7.21748	7.04922	7.21748	7.23553	7.25527	7.26245	7.26245	7.27184	7.27875	7.28103	7.58206	7.57864	7.4843	7.25042	7.16732	7.25768	7.27416	7.2014	7.38021	7.53529	7.38561	7.23045	7.56585	7.32015	7.58546	7.49693	7.44404	7.22011	7.40312	7.07555	6.98363	7.01703	6.98632	7.00432	7.03342	6.99607	7.17026	7.13354	6.98588	6.5302	6.56937		6.56467	6.50651	6.5092	6.58546	6.50515	6.5563	6.54654	6.35025
									4.94951							5.35975
																														5.11913									5.39981	5.43278	5.42176	5.37886	5.40645	5.40019	5.34927	5.35201	5.24217		5.41192
6.50106		6.45939						6.54531			6.07188		6.47422					6.43775									6.08636		6.55751	6.68931	6.71349	6.57978	6.72181	6.31175	6.41162	6.36549	6.37107	6.54283	6.69197					6.62118	6.61805			6.51983
5.36397	5.28992	5.33811	5.44042	5.41725	5.36507		5.36971	5.28736	5.08767	5.13899	5.72445	5.30591	5.20144	5.48403							5.29702		5.46512						5.61243	5.60817	5.62386	5.59462	5.61595	5.66166	5.60201	5.63196	5.53118	5.90933	5.50856	5.90396		5.43959	5.59395	5.54291	5.82149	5.80389	5.76506	5.62214
5.72959	5.73245	5.70882	5.65965		5.54758	5.5311	5.5814	5.71049								5.88879									5.56446				5.65196						5.59415	5.57686		5.35693
												5.56106	5.49262																5.63983		5.65768		5.33098	5.28376	5.36603	5.26269	5.59596	5.28636
5.77755	5.97176	5.7993	5.79767	5.73895	5.7361	5.7695	5.82928	5.73193	6.1271	6.02938	6.15836	6.14301	6.06446	6.04922	6.12057	6.09691	6.02938	5.99622	6.24797	6.13354	6.12385	5.98915	5.99555	5.9387	5.95452	5.99756	5.9511	5.96014	6.41162	6.46687	6.36922	6.40993	6.45332	6.36922	6.43616	6.4183	6.38739	6.39093	6.68931	6.69197	6.68931	6.6464	6.75587	6.70243	6.70842	6.67486	6.69984	6.64836	6.73078
5.75103	5.77818	5.77559	5.69831	5.73217	5.77418	5.78345	5.74449	5.64824	6.13033	6.20952	6.14301	6.25768	6.08279	6.01284	6.09342	6.01284	6.01703	6.00432	6.02531	6.11394	6.0607	6.08636	6.04922	6.06819	6.12057	6.06819	6.09342	6.13033	6.16137	6.21484	6.233	6.09691	6.23805	6.19033	6.36361	6.13988	6.22011	6.37291	6.54531	6.4456	6.46982	6.43457	6.49276	6.5092	6.47276	6.64933	6.71096	6.4609	6.51054
		6.8014	6.76641		6.58771		6.56229	6.55509
							5.59792																								6.62737	5.99338
					5.8184															5.53407					6.48287				5.5614	5.47585					6.1038			5.9242	5.79715	5.58326	5.43334	5.73037	5.83145		5.56442	5.35905	5.39293	5.71071
6.03342	5.99343	6.04532	6.20412	5.86847	6.03342	5.9039	5.9335	6.08279	6.04139	5.65404	5.92134	5.67357	6.0569	6	5.97824	5.68717	5.67232	6.04139	5.92923	5.8419	5.95086	5.76933	6.14613	5.80522	5.89461	5.63901	5.99279	6.06819	6.2014	6.18469	6.27875	6.23045	6.18184	6.13672	6.20683	6.17898	6.10721	6.07918	6.13672		5.56474	5.89373	5.96462		5.89294	6.23805	5.83029		5.85612
6.29447	6.31806	6.29447	6.29667	6.29447	6.28556	6.2878	6.26245	6.3075	6.26482	6.29447	6.25527	6.20683	6.24551	6.26482	6.2014	6.23553	6.26245	6.24055	6.18469	6.16435	6.29667	6.15229	6.31387	6.1038	6.27875	6.19866	6.30963	6.2014	5.90206	5.7233	5.50094	5.662	5.53556	5.88355	5.96235	5.87624	5.61513	5.88977	5.59237	5.46576	5.53524		5.48347	5.68753	5.80956	5.77601	5.68584	5.72959	5.41851
6.17026	6.19312	6.17898	6.26007	6.14301	6.23045	6.11059	6.20952	6.08636	6.13672	6.09342	6.17026	6.11394	6.2833	6.15534	6.14922	6.13672	6.18752	6.16137	6.13354	6.04532	6.22011	6.02531	6.24797	6.19866	6.20952	6.09691	6.14613	6.2014	6.62531	6.71933	6.62118	6.60853	6.67669	6.5955	6.64444	6.64933	6.68664	6.6561	6.54777	6.57171	6.52892	6.49693	6.43775	6.60746	6.61278	6.57171	6.55145	6.5563	6.50379
							5.0682
5.65898	5.5289	5.55041	5.56553	5.59371	5.63003	5.55065	5.57407	5.68654	6.07555	6.17898	6.05308	6.13672	6.04139	6.10037	6.12385	6.11727	6.11727	6.07188	6.11727	6.1038	6.10721	6.1271	6.13354	6.08991	6.18752	6.1038	6.16137	6.14613	5.86973	5.81424	5.7336	5.69203	5.82386	5.77784	5.81553	5.83972	5.84974	5.82072	5.77437	5.77267	5.6764	5.64043	5.85834	5.77503	5.73057	5.75836	5.83205	5.86227	5.86083
6.2833	6.37291	6.34439	6.33445	6.29003	6.32428	6.30103	6.34044	6.32428	6.20952	6.24304	6.2014	6.34044	6.24797	6.29003	6.19866	6.1271	6.25768	6.27416	6.29226	6.27416	6.22531	6.32222	6.29885	6.2878	6.15836	6.15534	6.26245	6.24551	6.4133	6.32838	6.45637	6.36922	6.41162	6.38202	6.36736	6.40993	6.43933	6.4133	6.23805	6.36361	6.0607	6.18469	6.14613	6.38561	6.38561	6.36361	6.38202	6.15229	5.91472
5.8095			5.59991		5.99149			6.10037				5.65426			6.27875					6.15229					7.47129	6.35025			6.35603	6.41497	6.3962	6.36549	6.30535	6.36549	6.33041	6.32634	6.4456	6.47422	6.36922	6.27875	6.34635	6.31175	6.31806	6.47276	6.41162	6.53782	6.37658	6.4183	6.24551
	6.49276					6.3784	6.42651	6.42488		6.39967	6.2833				6.17319	6.23805		6.29003	6.22011	6.28103	6.25527					6.26951			6.28103	6.2878	6.26951	6.29447	6.31806	6.38021	6.43136	6.38917	6.40483	6.37291	6.17898		6.02938	6.19033	6.17898		6.18752	6.20412	6.20412		6.09342
5.80051	5.72626	5.73306	5.64794	5.73575	5.84002	5.75108	5.8613	5.81749	5.58885	5.68475	5.59551	5.49869	5.77405	5.67182	5.61862	5.57559	5.55176	5.68125	5.5125	5.51373	5.49079	5.64093	5.56263	5.73721	5.50141	5.67464	5.47896	5.59301	5.63399		5.63084				5.60947		5.48275
5.87384	5.85791	5.78717	5.7843	5.73743	5.80138	5.69177	5.7752	5.80557	5.67465	5.67592	5.79138	5.68734	5.69827	5.90018	5.71616	5.81919	5.80281	5.88131	5.77436	5.59685	5.73805	5.4512		5.85959	5.78378	5.72454	5.84227	5.89315	6.233	6.26951	6.22011	6.26482	6.2014	6.233	6.25527	6.25527	6.27184	6.26007	6.14613	6.17609	6.1271	6.1038	6.17319	6.16732	6.24551	6.19866	6.18752	6.20952	6.06819
																														6.1959	5.66323		6.17319	5.72673		5.63541		5.5357
	6.03342		5.91511	6.07188	5.80324	6.12057			6.2833	5.99765	6.22011	6.29885	6.11394	6.44871	5.31457	5.55233	6.46835	6.25527	6.14922	6.48287	6.02531	6.3784		5.80118	6.04139		6.35411	5.98143	5.97579	5.97255	6.0607	5.90986	5.93884	6.0086	5.97944	5.92768	5.98279	6.04139	5.93489	5.86931	5.80325		5.82193	5.8689	5.41842	5.84245	6.09342	5.90716	5.84126
6.11394	6.07555	6.06819	6.09342	5.99634	6.00432	6.06819	6.02531	6.02531	6.04922	6.12385	6.14922	6.15534	6.14922	6.08636	6.11727	6.05308	6.12385	6.23553	6.13354	6.07188	6.11727	6.14922	6.0607	6.25042	6.02938	6.11394	6.07188	6.1271	5.86517	6.07918	6.18469	5.83989	5.80871	6.05308	5.97185	6.13354		5.85345								6.11394
	5.89558									6.41497	5.79358																		6.20683	6.13672	6.2014	6.16137	6.02119	6.29447	6.35411	6.32634	6.30535	6.13033	6.32222	6.51054	6.28556	6.4014	6.46687	6.2878	6.42488	6.46538	6.45939	6.54531	6.32428
		6.48001	6.34635						7.233			7.02119	7.26245	7.41497		7.53148		7.43775	7.2878	7.0086		7.29667	7.37107	7.46687		7.28556						7.22531	7.24055			6.42325	6.84572			7.41996	7.35218	7.44091	7.50786	6.79865	6.92634				7.29667
6.93146	6.92324	7.06446	6.81358	6.90687	6.67117	6.96332	6.94596	6.94201	7.08279	7.1038	7.16137	7.04922	7.2014	7.10721	7.12385	7.11059	7.11727	7.12385	6.99432	7.1038	7.13988	7.0607	7.16137	7.14301	7.1271	7.0569	7.16137	7.16137	7.12385	7.23045	7.08991	7.04139	7.17609	7.15836	7.18752	7.09342	7.27646	7.22011	7.20683	7.26951	7.1271	7.13672	7.29447	7.16137	7.20412	7.5092	7.19033	7.20952	7.07188
						6.22272		6.26717
4.95757	4.89095	5.7943			4.91854		5.08447																											5.0734
6.72099	6.6637	6.82217	6.73799	6.42488	6.48714	6.51587	6.66652	6.58433	6.47129	6.4133	6.35603	6.35603		6.74194	6.72997	6.7839	6.51054	6.82282	6.72099	6.68034	6.56937	6.72099	6.62531	6.33244	6.06819	6.75967	6.53148	6.29885	6.88024	6.82866	7.12385	6.94201	6.94052	6.60423	6.33041	6.78958	6.6464	6.52634			7.19312	7.01284	7.17319
7.94448	7.46389	7.53275	7.61805	7.61278	8.42813	7.7356	7.50106	8.15836	8.02938	8.26007	8.42651	8.04922	8.16732	7.59106	7.50515	8.44091	8.13988	8.24304	7.97681	8.15836	8.35603	8.27416	8.33244	6.97035	7.34044	7.7574	7.8169	7.8893	9.17026	9.24055	9.3483	9.22011	9.26245	9.13354	9.1038	9.13988	9.12385	9.25285	8.96379	9.02938	9.45332	9.20951	9.37475	8.95856	9.0086	9.45179	9.29447	9.4216	9.37658
5.54039	5.5432	5.55542	5.549	5.65652	5.60853	5.45946	5.49437	5.56673	5.5902	5.66106	5.68593	5.74947	5.64363	5.7989	5.62823	5.66104	5.72795	5.7072	5.76046	5.53919	5.67464		5.72166	5.58141	5.66205	5.71689	5.74352	5.65111						4.93632			5.29154	5.39945
																																							5.88379	6.09342	5.87975	6.04139	5.84686	6	6.02119	5.98791	6.07555	5.96582
6.46835	6.49831	6.51322	6.43457	6.52244	6.53275	6.5682	6.55388	6.56937	6.5302	6.54654	6.56229	6.5682	6.53908	6.6464	6.55267	6.58092	6.57171	6.65706	6.5955	6.59879	6.56585	6.57519	6.65225	6.5563	6.54407	6.60314	6.5977	6.56229
6.97909	7.06819	7.02119	6.95617	7.03743	7.05308	7.07188	7.08991	7.04139	6.86629	6.92012	6.92428	6.90795	6.86213	7.03743	6.96332	6.94349	6.97727	7.00432	6.81954	6.89432	6.91222	6.74974	6.95904	6.97543	6.89873	6.96379	7.23045	6.91698	6.5832	6.35411	6.617	6.55145	6.5682	6.80889	6.79934	6.60206	6.62941	6.80003			6.53403	6.47712		6.69723	6.7679	6.73239	6.56703	6.62531	6.63849
5.26802	5.2425	5.27743	5.27386	5.26843	5.31064	5.35099	5.2814	5.31614	5.39136		5.43149	5.44156	5.47383	5.50211	5.471	5.20646	5.4327	5.43653	5.4298	5.23463	5.41645		5.53235	5.44893	5.51194	5.4873	5.45159	5.51293	5.58228					5.43765	5.47919	5.46197	5.46966	5.54152	5.39309	5.35319		5.27964	5.43268	5.37722		5.37008	5.38565	5.44133	5.27381
6.10037	6.28556	6.52114	6.15229	6.02938	6.08636	5.99741	5.96969	6.00432	6.6637	6.60206	6.65128	6.56585	6.57634	6.54654	6.5977	6.57054	6.52504	6.47857	6.64444	6.5955	6.59439	6.6464	6.60531	6.60314	6.52892	6.57171	6.56585	6.59988	6.68931	6.7364	6.67486	6.67761	6.77085	6.7185	6.6721	6.70329	6.74896	6.76938	7.13354	7.08991	7.04139	7.02938	6.97727	7.09342	7.11727	7.08636	6.97955	6.94349	6.99211
6.24055	6.25527	6.3784	6.31597	6.35793	6.23045	6.27875	6.20412	6.22272	5.6996	5.85052	5.80946	6.1271	5.88183	6.03342	5.92983	5.97332	5.82022	6.06446	6.00432	6.01284	6.17609	5.78101	5.99512	6.00432	5.81115	5.93683	5.93764	5.92347	5.72542		5.52934	6.06819	5.58289	5.69559	5.43992	5.54141	5.51868	5.89988						5.31082
			5.37078	5.06836			5.44894			5.54542		5.4141			5.43026		5.36159
																											7.85794		8.81624	8.77743	8.78958	8.84073	8.86688	8.91116	8.90363	8.81157	8.68305	8.84073	8.83059	8.83506	8.67578	8.69897	8.49554	8.63548	8.49554	8.49554	8.32838	8.42813	8.74741
5.35266	5.06026	5.12649	5.10176		5.19067	5.25555	5.16086	5.32497	5.71984	5.80585	6.11059	5.8479	5.88341	5.88998	5.81956	5.73923	5.8566	5.94672	5.95784	5.98412	5.86458	5.72326	6.04922	5.89361	5.93473	5.99832	5.9032	5.869	5.77347	5.73357	5.61197	6.10037	5.68072	5.89785	5.81597	5.80908	5.7569	5.90914											5.91738
5.83378	5.84003	5.86811	5.82572	5.79319	5.75157	5.69826	5.74516	5.7379	5.88694	5.91765	5.83425	5.92907	5.80671	5.82321	5.84243	5.7794	5.74915	5.86895	5.83736	5.90555	5.75243	5.82777	5.8579	5.81678	5.79582	5.80628	5.67513	5.87751	5.84171	5.84902	5.85588	5.65253	5.82709	5.76953	5.9415	5.84518	5.89157	5.91561	5.83323	5.83769	5.88607	5.85107	5.87458	5.98172	5.94423	5.87535	5.99768	5.98693	5.83639
6.37658	6.47857	6.07188								6.44248					6.72346						6.58206					6.66745
5.85551	5.6703	5.70003	5.79807		5.54428	6.06446	6.15534	6.02119		5.78134	5.39442		5.43555			5.60601			5.51791			5.75341		5.84827		5.5422								5.56648
6.01703	6.03743	6.03342	6.02938	6.03342	6.07918	6.04922	6.02531	6.02938	5.9702	5.9715	6	5.91866	5.90257	6.05308	5.85992	6.02119	6.06446	6.10037	5.82646	5.81444	5.79604	5.68561	5.97266	5.89578	5.96693	5.90871	6.02938	5.90013
			5.52159		5.30302		5.30543	5.35066							5.77167											5.70358						4.54803					4.74768	4.8812
5.86249	5.76367	5.88664	5.68992	5.67377	5.77925	5.60619	5.62352	5.83339	5.83263	5.69464		5.96217	5.74911	5.88327	5.86688	5.9771	5.77867	5.49971		5.79539	5.81393	5.90924	5.82428	5.77053		5.9662	5.81067	5.71088	5.79188	5.99759	5.81945	5.56971	5.52127	5.92326			5.62572	5.79884			5.88167	5.69954							5.9532
6.38561	6.36361	6.37658	6.42488	6.4456	6.44091	6.41162	6.41664	6.36922	6.23553	6.27416	6.22789	6.23805	6.24797	6.2833	6.32838	6.24551	6.25285	6.31806	6.24797	6.29447	6.1959	6.26245	6.19866	6.35218	6.25527	6.22011	6.19033	6.26482	6.33445	6.33646	6.31806	6.36736	6.32428	6.34439	6.35218	6.36736	6.3784	6.35411	6.29667	6.24551	6.22272	6.23553	6.33445	6.3032	6.24797	6.35218	6.3075	6.26482	6.13354
																																	5.54184
4.29215		4.68829		4.43605		4.69904	4.77157	4.53288						4.53418																								4.57025
	6.24797			5.58499																					6.23045				7.77379	6.27646																		7.26717
																														5.35653	5.32022	5.38906		5.42156			5.36625	5.35557
5.37186	5.50379	5.36175	5.49809	5.60336	5.37317	5.69152	5.79783	5.74082	5.76015	5.69898	5.64406	5.70372	5.69603	5.73046	5.85344	5.74078	5.68405	5.77093	5.76222	5.64565	5.79473	5.67371	5.79603	5.92921	5.69136	5.90408	5.80132	5.55568	5.94637	5.88808	5.91571	5.94931	5.98889	5.86944	5.84151	5.87301	5.95644	6.01703	5.89844		5.70531	5.80027	5.90145	5.74178	5.69743	5.76661	5.74942	5.8395	5.73425
															5.65984	5.92891
6.13672	6.15229	6.08636	6.09691	6.02531	6.04532	6.03743	6.09342	6.0607	5.86202	5.91401	5.79763	5.89607	5.7983						5.82511				5.88805		5.81488	5.75645	5.81295		5.54724	5.85945	5.48668	5.70487	5.70208	5.61826	5.74251	5.7729	5.54237	5.58489	5.54548	5.50589	5.37118	5.57982	5.57556	5.50963	5.38098	5.49481		5.72532	5.50844
5.98402	6.0607	6.04139	5.8875	6.0607	5.96073	6.03342	5.96754	5.98197	5.98647	6.01284	6.06819	5.9536	6	5.8822	6.02119	5.94533	6.03743	5.9602	5.92609	5.99675	5.97298	5.98959	6.08279	6.09342	6.0086	6.0607	5.95745	6.03743	5.985	5.91328	5.92192	5.8806	5.93658	5.87171	6.02938	5.85799	5.98951	5.97029	5.83351	5.76477		5.68783	5.93207	5.82339	5.90766	5.80177	5.84094	5.94285	5.71731
6.02938	6.07188	6.13033	5.9188	6.07188	6.12057	6.07555	6.13672	6.0569	6.39093	6.34439	6.38561	6.29885	6.41664	6.35603	6.4216	6.37475	6.39445	6.34635	6.32634	6.29226	6.32428	6.27875	6.32838	6.34242	6.35603	6.36549	6.38561	6.35218	5.52492	5.78508	5.8105	5.8734	5.94906	6.01703	5.81748	6.12385	5.58655	5.86395		5.64283	5.7337			5.55583	6.02938	5.55697		5.12622
6.38021	6.42651	6.39093	6.30103	6.3962	6.41664	6.38739	6.36549	6.35984	6.72997	6.74819	6.71181	6.73078	6.67852	6.56585	6.5977	6.52634	6.62839	6.57403	6.63448	6.5832	6.68842	6.5563	6.74272	6.51851	6.75282	6.63448	6.7364	6.59106	6.42975		6.48855	6.57519		6.21748	5.76489	6.23045	5.5612	6.01703	5.59099	5.43709	5.59603	5.73924	5.37937	5.85543	5.95556	6.18752	5.89636
5.41173		5.5706	5.53549		5.6321	5.8994	5.41568	5.30832
6.08636	6.07555	6.12057	5.82	6.01703	6.16137	6.13672	6.07918	6.03743	6.31597	6.33244	6.21219	6.31175	6.3483	6.21484	6.31806	6.36736	6.3075	6.29003	6.25527	6.26717	6.19312	6.28103	6.30103	6.35793	6.27875	6.35984	6.40993	6.36549		5.86785	5.8263		5.80384	5.63648	5.76032	5.61809	5.81136	5.76232				6.24551
6.8109	6.72016	6.81954	6.76938	6.86213	6.89321	6.87622	6.80821	6.79657	7.07188	7.03743	7.02938	7.03342	7.0569	7.04139	7.07188	7.07555	6.97081	6.91593	6.98945	6.94743	6.98945	7.04532	6.99957	7.08991	7.03743	7.06446	7.00432	7.03342	6.83506	7.08636	6.81425	6.9425	6.84136	7.08991	7.1271	7.07918	7.04922	6.84819	7.12057	7.13354	7.17898	7.13988	7.09342	7.21484	7.17898	7.29003	7.27646	7.24304	7.0569
6.00432	5.92116	5.93473	6	6.10721	6.07918	6.08279	6.04532	5.94127	6.42975	6.42651	6.42325	6.38739	6.35984	6.40993	6.33041	6.42975	6.44871	6.34635	6.34044	6.38202	6.42975	6.27875	6.39093	6.2833	6.47276	6.33445	6.52504	6.41664
5.20787	5.31637	5.19061	5.29283	5.39797	5.21013	5.18578	5.24854	5.33503	5.02978	5.28927	5.2669	5.25251	5.15552	5.25305	5.14227	5.20449	5.08516	5.26918	5.18586	5.31514	5.16777	5.33172	5.13638	5.26407	5.33008	5.08561	5.12273	5.15776	5.27801		5.04675	5.04749			5.55149		5.24554
6.40312	6.42488	6.41664	6.37475	6.37107	6.3784	6.38739	6.39093	6.3962	6.26007	6.24304	6.22272	6.25527	6.26245	6.23553	6.20683	6.23805	6.23553	6.19312	6.24551	6.26951	6.233	6.20683	6.24304	6.14922	6.20683	6.19866	6.20412	6.1959	6.32222	6.24304	6.23553	6.2878	6.23045	6.28103	6.31175	6.31175	6.33244	6.26245	6.13988	6.25527	6.17609	6.15229	6.12057	6.15534	6.17026	6.1959	6.21484	6.18752	6.15534
6.27646		6.33244	6.96755	6.29226	6.26007				5.91494	6.31175	6.3032		5.99256	5.87774			5.72943	5.7704			5.95495	6.14301			6.41497	7.35411	5.93877			6.89597		6.00432	6.19866		6.52114	5.91648	6.02531		6.23553	6.51322	6.32634	6.30963	6.40312	6.53148	6.62737	6.79169	6.43297	6.57054	6.09342
5.9372	5.98767	5.84144	5.98191	6.10721	6.08279	6.08279	6.07555	5.99786	5.80046	5.89639	5.95057	6.02119	6.0086	5.93651	6.03342	5.82207	5.87048	6.01284	6.13033	5.96214	5.90861	5.50555	6.10721	5.9656	6.03743	6.05308	6.04139	5.96769	6.39445	6.33041	6.26951	6.25042	6.35411	6.33646	6.36361	6.3483	6.29667	6.35603						6.04532			5.64191
6.38917	6.35411	6.36922	6.37658	6.28556	6.28556	6.30535	6.29667	6.31806	6.04532	5.96392	6.06819	6.11394	6.08991	5.98645	5.82485	5.99756	5.87304	5.95772	5.81912	6.02531	5.87848	5.61245	5.79302	5.68906	6.04922	5.90626	5.99618	5.92176	6.29226	6.33445	6.28103	6.27646	6.35793	6.39967	6.37291	6.31806	6.30535	6.35025	5.89697	5.88598	5.79655	5.77519	5.94054	5.92604	5.86056	5.94194	5.79955	5.91282	5.70418
6.77305	6.78176	6.80889	6.79239	6.75511	6.734	6.74429	6.76567	6.75435	6.52763	6.56703	6.57171	6.55267	6.53656	6.54654	6.4014	6.49693	6.52763	6.55991	6.48144	6.45332	6.54158	6.35025	6.54531	6.35025	6.5563	6.50379	6.57403	6.49969	6.25527	6.29885	6.17898	6.21484	6.07555	6.29447	6.34044	6.26007	6.32015	6.29667	6.0086	6	6.16732	5.89201	6.0086	6.14922	5.96711	6.0086	6.26951	6.35984	6.01284
6.87099	6.87448	6.87274	6.80414	6.84011	6.79934	6.90309	6.89154	6.83123	6.76567	6.60746	6.75128	6.60959	6.76118	6.67669	6.63347	6.70927	6.73878	6.72181	6.65321	6.62428	6.65992	6.54158	6.64345	6.56229	6.6721	6.58659	6.75587	6.74272		6.38739	6.42488		6.34044	6.46389	6.43616	6.3483	6.39967	6.51455		6.01284					6.22531	6.13988
5.30704	5.56564	5.46766	5.47486	5.31083		5.41036	5.23807	5.33592																					5.52481		5.51009	5.50951	5.62409	5.61633	5.54791	5.56128	5.53256
5.76959	5.78567	5.60199	5.69889	5.83228	5.89106	5.94489	5.77176	5.84409	5.7	5.45916	5.47942	5.62311	5.78595	5.75207	5.75129	5.79566	5.70782	5.73614	5.52843	5.64037	5.6164	5.64384	5.48481	5.71218	5.58347	5.71559	5.69936	5.66802		5.46258	5.41811						5.45664
5.50123											6.02938	6.19312	6.47712	6.0607	6.14301	6.17898	6.17609		6.12385	6.13354		5.77463	5.83715	5.79963		5.9753	6.1959	6.27184
5.9408			6.22789		6.18184		5.97382	6.13033						5.56301	5.645			5.64456									6.43933	5.58207															5.60823						5.22584
6.99167	6.95569	6.95856	6.97497	6.92221	6.94596	6.96426	6.98318	6.98	6.5977	6.52892	6.52634	6.54654	6.60531	6.62941	6.62221	6.54033	6.57978	6.58433	6.55388	6.5682	6.56229	6.52114	6.4456	6.57978	6.53529	6.57749	6.57634	6.5563	6.87795	6.86273	6.90037	6.86332	6.83315	6.89873	6.8739	6.90687	6.92942	6.84819	6.40824	6.48001	6.3962	6.34242	6.49415	6.41664	6.44404	6.40483	6.47276	6.40654	6.19033
	5.01751																5.9341									6.31387																6.549
5.76833	5.76162	5.89097	5.87057	5.65195	5.86341	5.7216	5.62851	5.76221	5.65546	5.48138	5.81388	5.67121	5.77852	5.61029	5.81026	5.73725	5.46611	5.74893	5.56412	5.82378		5.67786	5.60239	5.81796	5.54127	5.77585	5.57939	5.66471	5.5852	5.58642	5.70222	5.79179	5.57172	5.5649	5.80528	5.43367	5.57687	5.56229						5.69623	5.32569
6.09691	6.04139	6.07555	6.07918	6.03743	6.05308	6.0086	6.11727	6.0569	5.96415	6.01703	6.04139	6.01284	6.02531	5.92673	6.12057	6.04532	5.90057	5.9777	6.03743	5.9949	6.07918	5.94496	6.07188	5.91222	6.0607	5.96733	5.85167	5.99578	5.9494	5.96952	5.85242	6.02531	5.89191	5.97314	5.98741	5.90513	5.98807	5.8812	5.69734	5.69692	6.0607		5.50132	5.70464	5.76811	5.82468	5.60814	5.97265	5.59526
5.9547	5.99306	5.99077	5.99556	5.86312	5.96451	5.95414	5.97366	5.94744	5.64147	5.65785	5.46253	5.65576	5.61713	5.58036	5.86555	5.57079	5.80102	5.66835	5.69119	5.68272	5.64816	5.41537	5.53113	6.04532	5.56928	5.62865	5.68037	5.73661	6.24797	6.23553	6.29226	6.24797	6.28556	6.2878	6.30103	6.31175	6.27875	6.27875	6.21219	6.18469	6.04532	6.17319	6.19033	6.21748	6.16435	6.16435	6.13354	6.13988	6.03342
						5.57525					5.37216			6.79449									6.20683																		5.53072							5.51858
7.05308	7.13988	7.17026	7.07188	7.13988	7.12385	7.08991	7.17898	7.13672	7.4624	7.5172	7.49276	7.50106	7.47567	7.55145	7.50106	7.46389	7.5092	7.53529	7.53908	7.55509	7.59879	7.51188	7.65031	7.48001	7.49276	7.54654	7.54158	7.52504	6.0569	6.1038	5.95081	5.97703	6.06819	6.10037	6.07188	6.08636	6.17898	6.11059	5.62224	5.76386		5.72761	5.69822	5.65108	5.86431	5.48246		5.69083	5.21921
5.47625																																											6.23553
			4.64029		4.96043	4.97537																5.08673
			5.76698
																					5.03635								4.98586	5.01313		5.12273	5.2275		5.85846		5.75715	5.58192							5.84063	5.27142		5.44039
6.92065	6.88762	6.90091	6.81291	6.89927	6.86392	6.89708	6.87157	6.86806	6.60959	6.58771	6.5611	6.5563	6.58546	6.59879	6.57634	6.58206	6.5832	6.57634	6.61066	6.56585	6.54531	6.5611	6.57171	6.59106	6.55991	6.5966	6.61805	6.56937	5.25216				5.40825	5.49618	5.41601	5.37476	5.39405	5.31652			6				5.18607
6.46982											5.69868							6.32838							5.66685			5.96439	4.98494	5.00356	4.93297	4.97407	5.06422				5.05678	5.0736	5.14333	5.16494	5.19932	5.16334	5.24385	5.34812	5.37839	5.35805	5.36571	5.33826	5.22017
7.23553	7.22272	7.27875			7.23045				7.12057	7.02531		6.99344			7.24797	7.21219	6.96708	7.16435	7.19312	7.21219		7.19033	7.2014	7.30963		7.21219	7.08991	7.13988	7.39445	7.45788	7.42325	7.4216	7.35025		7.26951	7.3075	7.36361	7.39794	7.05308	7.13988	7.01284	6.98856	7.11059	7.08991		7.01703	7.0569	7.13354	7.04922
5.49193	5.56007	5.55339	5.5641	5.57039	5.44103	5.26499	5.42867	5.64649	5.81442	5.783	5.76486	5.8278	5.8816	5.8188	5.72892	5.74936	5.90511	5.91035	5.88334	5.94515	5.87582	5.97946	5.80701	5.58804	5.77018	5.78415	5.81588	5.93071	5.77842	5.63493	5.73668	5.83614	5.97601	5.75483	5.7705	5.82048	5.81661	6.08636	5.59372	5.58915	5.45287	5.57318	5.49164					6.32222	5.26799
	5.47685		5.49156				5.28709	5.29872	5.65734	5.62913	5.73675	5.60218	5.63736	5.53834	5.54081	5.62047	5.64628	5.59312	5.88122	5.62301	5.75846	5.61607	5.72541	5.47982	5.57294	5.52051	5.6868	5.63016	5.82696	5.88393	5.87948	5.89415	5.90053	5.89255	5.91794	5.88686	5.87901	5.8965		5.96063	5.91463	5.71081	5.7717	5.91629	5.98418	5.71995	5.9876	5.72392	5.78777
																		5.88619		7.41497									6.30963	6.16137	6.07188	6.0607	5.95375	6.09342	6.17319	5.92287	6.04532	6.18184			6.12057
		6.99826	7.03342																				7.15836	6.94596	5.56774	6.96661		6.902
																													6.7574	6.83885	6.78675	6.86332	6.83442	6.91169	6.93146	6.78817	6.89098	6.89487	7.17319	7.28556	7.1038	7.24304	7.1038	7.36173	7.33846	7.22011	7.26007	7.17026	7.09342
5.82981	5.84372	5.85896	5.83516	5.9094	5.87033	5.86333	5.78725	5.81206	6.03342	6.08636	6.07918	6.10037	5.97168	6.1271	6.11059	6.14301	6.08636	6.12057	6.02938	6.00432	5.99928	6.01703	6.16137	6.1271	6.07918	6.11394	6.1271	6.13033													4.91029
5.95923	5.92309	5.94793	5.91353	5.90073	5.90789	5.86421	5.85952	5.90194	6.06446	6.24797	6.26951	6.17898	6.0086	6.10721	5.90113	5.95317	6.08991	6.13033	6.08279	6.13354	6.18752	5.88558	6.36922	5.80958	6.1271	6.06446	6.17609	6.02119
																4.80048
5.40174	5.33261	5.40389	5.45244	5.49221	5.35799	5.28608	5.46868	5.38908		4.93515	5.06348	5.33778	5.358	5.02164	5.19816	5.099		5.27521	5.16162				5.13943	5.31991	5.237	5.07175		5.40036	5.3395	5.75204		5.37114	5.61874		5.58745	5.47053	5.52564	5.59683		4.99291									5.3802
6.27646				5.65261		5.76306		5.78027										5.91527											6.43457	6.49969	6.52892	6.47129	6.37291		6.46687		6.15836	6.48287	6.06446	6.33244	6.49276	6.20952	5.98795	6.48572	6.41162	6.33445	6.4133		6.21748
5.78988	5.70183	5.78582	5.75187	5.67301	5.62227	5.69945	5.74139	5.65286	5.17512	5.79215		5.50749	5.89424	5.84188	6.08636	6.25285			5.83841	5.90787	5.92209	5.97985	6.0607	6.17898		6.12385		6.25285	5.98298	6.02531	6.02938	5.96679	6.02938	5.69378	5.82396	5.71919	5.91215	5.90903	6.09342	6.10037	6.36361	6.36549	6.51983	5.99786	5.86686	5.96538	5.839	5.86225	6.29003
5.13272			5.39121	5.39166	5.42081		5.21634	5.39542			5.19377	5.41004		5.24292	5.24187	5.32648	5.28235				5.30703		5.30431			5.41513	5.32577							5.70167	5.77543			5.75879
6.20952	6.16435	6.20683	6.19866	6.12385	6.25042	6.17609	6.22011	6.18469	6.32634	6.30535	6.33846	6.28103	6.28556	6.27416	6.22531	6.20683	6.29226	6.2878	6.22531	6.21484	6.26717	6.22789	6.28556	6.1959	6.32838	6.21219	6.29003	6.24551	6.11059	6.18752	6.01703	6.04139	6.05308	6.13354	6.07555	6.13354	6.07918	6.07188	5.98749	5.98264	6.02938	5.99279	6.01284	6.20952	6.20683	6.09342	6.15229	6.22272	6.02938
5.53067	5.50018	5.4391	5.39757	5.34854		5.49387	5.42065	5.37196	5.43284	5.97384		5.47705	5.47805		5.45967	5.48104	5.3009	5.1557	5.8209	5.49753	6.52114	5.6366	5.2768	5.43391	5.33915	5.49827	5.26629	5.40257	5.63563	5.86222	5.97902	5.84212	6.10037	5.68029	5.68703	5.83066	6.00432	5.75012	5.92043	5.92896	5.75505	5.65764	5.86213	6.01284	5.51454	5.50838	5.93421	5.83947	5.72203
5.602	5.54572	5.7316	4.97244	5.57065	5.63422	5.38661	5.59216	5.48001				5.70967		5.62426	5.57223		5.9041	5.43818			5.79737		5.44691					5.51222		5.03229			4.91082					4.96795
																													5.92658	5.99138	6.11059	5.98532	5.93482	6.2878	5.9928	6.15836	6.11059	6.25042	6.09691	6.03743	6.05308	6.05308	6.07188	6.20683	6.21748	6.27184	6.23553	6.22531	6.0086
6.07188						5.98424																									6.2878		6.32428
6.45025	6.47129	6.58771	6.37107	6.60638	6.33646	6.55023	6.36922	6.40312	6.4456	6.3784	6.64345	6.65514	6.52763	6.50379	6.52763	6.4624	6.31806	6.47567	6.63246	6.60314	6.39445	6.51054	6.51851	6.47567	6.37658	6.59439	6.37475	6.63246	6.22531	6.20683	6.17609	6.1959	6.19312	6.27416	6.23553	6.23045	6.20952	6.19866	5.87395	5.95193	5.9755	5.68523	5.6399	5.89433	5.75893	5.85464	5.99665	5.93416
5.78386	5.73158	5.73485	5.79684	5.67773	5.78089	5.68535	5.73586	5.74203	5.80191	5.81034	5.11517	5.393	5.60138	5.66871	5.43881	5.61697	5.77542	5.42344	5.43723	5.84092	5.70564	5.60307	5.6378	5.65261	5.43867	5.62192	5.4494	5.49653	5.69455	5.75999	5.7614	5.98208	5.69269	5.62404	5.62834	5.76037	5.77408	5.49787	5.85101	5.63991	5.54281		5.60655			5.41977	5.42866	5.54089	5.66961
6.69197	6.70757	6.69285	6.67578	6.65801	6.68931	6.70757	6.70927	6.7007	6.50243	6.44248	6.51054	6.49276	6.5832	6.50106	6.49415	6.50651	6.51455	6.49276	6.45788	6.45788	6.38561	6.38561	6.40824	6.45484	6.45484	6.49415	6.49693	6.4843	6.68485	6.74429	6.72263	6.70415	6.70842	6.68664	6.65321	6.66932	6.74194	6.73878	6.40993	6.51188	6.45939	6.4624	6.46538	6.46538	6.49554	6.45788	6.48855	6.44871	6.37291
							4.92155
																																					6.1271
					4.95944				5.66356	5.44312	5.62164	5.46731	5.66193	5.47033	5.76728	5.7435	5.57249	5.5898	5.71017	5.62075	5.489	5.62746	5.60777	5.63967	5.58517	5.40956	5.43381	5.58499				6.09691						5.6927
6.54407	6.52375	6.58206	6.59218	6.54654	6.55751	6.52504	6.56585	6.56229	6.30535	6.29447	6.30103	6.3483	6.37475	6.33445	6.38561	6.36173	6.35984	6.32634	6.40654	6.41996	6.22272	6.25042	6.32222	6.33846	6.33846	6.34439	6.34044	6.3483	6.47422	6.54158	6.55751	6.50651	6.51188	6.43616	6.48144	6.44404	6.51587	6.53403	6.16435	6.1959	6.17898	6.12385	6.13033	6.1271	6.12057	6.18184	6.18752	6.2833	6.06446
5.6294	5.75516	5.84016	5.56467	5.82227	5.87933	5.84153	5.7806	5.81706	6.17319	6.30535	6.27184	6.25527	6.10037	6.29667	6.15534	6.31597	6.23805	6.32634	6.19312	6.08991	6.31175	6.22531	6.25768	6.25042	6.27646	6.233	6.27875	6.23045							6.01703			5.76145
																																													6.03342	6.13672		5.65414
5.95373	5.93683	6.04922	5.90222	5.98708	5.95177	5.9973	6.0086	5.98515	5.70572	5.6189	5.72094		5.87365	5.83399	5.83968	5.65122	5.63236	5.73332	5.69252	6.20412	5.63897		5.60391	5.74998	5.6783	5.83919	5.75323	5.63733	5.42478	5.70358	5.81642	5.64495	5.67387				5.13897	5.9877											5.35369
5.98877	5.9192	6.00432	5.90431	5.88079	5.91241	5.91925	5.90825	5.91847	5.97917	5.97416	5.98708	6.0607	6.11727	5.90434	6.01703	6.0607	6.03743	5.99931	5.9885	5.99899	5.9685	5.82744	6.1038	6.09691	5.91535	6.04532	5.95351	5.95717	6.26007	6.35411	6.26951	6.32222	6.26007	6.2878	6.33041	6.26007	6.38021	6.29885	6.16435	6.23045	6.29885	6.17026	6.27416	6.33244	6.33445	6.33445	6.29667	6.23045	6.30103
							5.51764
5.98246	6.0086					5.85233																				5.47178
5.49243	5.75414	5.48114	5.52728	5.65036	5.70459	5.69161	5.64855	5.65061	6.18184	6.19312	6.21484	6.21484	6.14613	6.12057	6.06819	6.11059	6.13988	6.14922	6.09342	6.04139	6.22272	6.17319	6.21484	6.11727	6.38382	6.14613	6.24551	6.15836	5.86508	5.87372	5.87908	5.86685	5.82988	6.12385	6.12385	6.07555	6.02938	6.1038	6.35218	6.30963	6.29885	6.33244	6.32222	6.46389	6.549	6.48144	6.4456	6.43136	6.33041
																													6.26007	6.2878	6.23045	6.28103	6.19866	6.2833	6.36361	6.2878	6.33646	6.32428	5.94533	5.89114	5.86593	5.84849	6.00432	6.16137	6.16435	6.0569	5.9552	6.21748	5.54401
5.9272	5.91471	5.88676	5.7607	5.84925	5.97757	5.91328	5.92061	5.89152	6	5.93109	5.92371	6.01284	6.07918	5.95661	5.96673	5.97755	5.96399	5.87773	5.86458	5.84425	5.90537	5.77709	5.77452	5.91208	5.95779	5.92067	5.97441	5.95581
5.60404	5.60174	5.4178	5.29419	5.4336	5.52833	5.67733	5.42382	5.49886	5.30948	5.65399	5.31742			5.3685	5.82281				5.50738	5.36589				5.88159	5.1673	5.29031		5.12741	5.55206	5.70216	5.75545	5.74757	5.79375	5.71946	5.76867	5.7728	5.77012	5.70968	5.57484		5.67105	5.37904	5.52074	5.6951	5.71193	5.46586		5.98769
6.27875	6.25768	6.21219	6.20412	6.22272	6.24055	6.21748	6.24551	6.26717	6.21484	6.22531	6.10037	6.22011	6.13988	6.21219	6.30535	6.26245	6.16732	6.24055	6.17609	6.18184	6.05308	6.22272	6.29667	6.19033	6.06446	6.17609	6.19033	6.17319
6.08636	6.11059	6.08991	6.0569	6.06446	6.1271	6.09691	6.09342	6.1038	6.03743	6.03342	6.04532	5.96855	6.06446	6.08279	6.07188	6.15229	6.08279	6.12057	6.1038	5.97108	6.0607	6.13033	6.04532	6.19312	6.0607	6.04139	5.99186	6.13354	5.95602	5.96332	6.07555	5.85655	5.86597	5.98854	5.86347	5.95496	5.74667	5.86184			5.10514	5.36485	5.63423		5.56074	5.77136	5.43846
6.42813	6.43933	6.45637	6.49276	6.44871	6.46389	6.45179	6.43775	6.43775	6.48855	6.53148	6.50515	6.50243	6.46389	6.52504	6.5302	6.4609	6.52504	6.53782	6.46389	6.46389	6.45637	6.47276	6.52634	6.48855	6.52375	6.4843	6.4843	6.46835	6.59106	6.60423	6.58883	6.59988	6.61595	6.617	6.63548	6.62325	6.62221	6.63548	6.19033	6.233	6.14922	6.1271	6.23805	6.3032	6.29667	6.19866	6.2833	6.30103	6.01703
6.26007	6.26245	6.25527	6.25285	6.29003	6.20412	6.22272	6.22011	6.20952	6.5172	6.56937	6.55267	6.55023	6.46538	6.55267	6.47422	6.54283	6.54654	6.57864	6.45939	6.51851	6.4609	6.43457	6.5611	6.46687	6.549	6.51587	6.62014	6.52375				5.6461					6.53908	6.52244
5.56274	5.2884	5.4562	5.49385	5.54362	5.56998	5.59005	5.5569	5.5985	5.9297	5.91762	5.66519	5.84398	5.88753	5.74089	5.98442	5.97113	5.83717	5.89479	5.902	5.84466	5.85043	5.89915	5.77511	5.96151	5.82857	5.92518	5.77169	5.90475					6.29003
5.55867	5.6808	5.61241	5.53323	5.49953	5.59895	5.57872	5.55788	5.59229					5.60306	5.39674	5.13815		5.57079	5.46438			5.43428					5.45061	5.46567	5.30296	6.03743	5.89209	5.90351	5.98029	5.97838	6.01703	5.93303	5.93439	6.0569	6.07188	5.80919	5.83049	6.00432	6.03743	5.96905	6.12057	5.85229	5.743	5.75636	5.53122	6.01703
6.38382	6.43297	6.2878			6.4183						6.88649	6.67943		6.70586	6.63246		6.70329	6.63347	6.72181	6.72509	6.84073	6.69723	6.72673	6.70501	6.72428	6.67943	6.87506	6.78176	6.7332	6.7348		6.47276	6.85248	6.83822	6.85126	6.77815	6.73957	6.8293	6.60853	6.61278	6.58883	6.63043	6.45939	6.74115	6.78958		6.61278		6.54158
6.17319	6	5.98566	6.08636	5.98823	5.84537	5.89401	5.89042	5.99658	5.7784	5.68747	5.67082	5.86046	6.02938	5.79821	5.93759	5.9489	5.8866	5.93046			5.6592	5.60942	5.67539	5.74113	5.8147	5.85525	6.01284	5.86581	5.9425	5.97794	6.25527	6.26007	6.2014	6.13033	6.27646	6.24304	6.02531	6.15836	5.71476				5.90017		5.88485	5.8595	5.79133	5.91026	6.12385
6.91222	6.93247	6.92686	6.8451	6.92531	7.04922	6.96755	6.96142	7.01703	6.99782	7.00432	6.95134	7.00432	7	6.97035	6.93551	6.96895	7.00432	7.05308	6.96942	6.8893	6.99388	6.90363	7.04139	6.93852	6.97635	6.96426	6.95472	6.97128	7.84696		7.902	7.27184	7.94399		7.78247	7.85552			7.5832	7.71684	8.0607	4.98553	8.00432
6.5563	6.59106	6.56467	6.49276	6.54531	6.57171	6.54654	6.5563	6.58883	6.24055	6.15836	6.25042	6.18752	6.31806	6.19033	6.13354	6.15534	6.13988	6.13988	6.11394	6.03743	6.17609	5.98482	6.04139	5.88636	6.22272	6.1271	6.18469	6.0569	5.97074	6.01284	6.01703	6.04922	5.98226	6.08991	5.95887	5.96293	6.05308	6.04139
6.09342	6.09691	6.09342	6.14301	6.18184	6.10037	6.19866	6.08279	6.18184	5.87755	5.877	5.95286	5.95083	6.00432	5.92556	5.96186	5.98706	6.02119	5.94389	5.84757	5.7601	5.85969	5.63911	5.69634	5.89758	5.90037	5.97599	5.98201	5.90069	6.27184	6.3032	6.26951	6.33445	6.13354	6.14613	6.31387	6.09691	6.22531	6.21748	5.745	5.88206	5.74069	5.73537	5.78524	5.799	5.83777	5.80645	5.75683	5.79402	5.69745
8.13033	8.11059	8.08636	8.09342	8.03743	7.81823	7.96284	8.02938	8.04922	8.02938	7.89432	8.10721	7.98408	8.17026	7.99957	7.95809	7.96284	7.86332	7.82086	7.99211	8.26482	8.04139	7.79239	7.92428	8.04532	7.90741	7.90363	7.91009	8.04922	8.61066	8.75511	8.81491	8.65225	8.84386	8.56229	8.52763	8.52375	8.65031	8.65418	8.33041	8.37107	8.31597	8.29003	8.50515	8.24797	8.26007	8.19312	8.11394	8.07188	8.21484
5.90882	5.93554	5.93572	5.86743	5.85217	5.80794	5.90074	5.89613	5.9105	5.39801	5.37966	5.44845	5.31082	5.62658	5.6554	5.62417	5.34068	5.33634	5.66094	5.68676	5.1157	5.16843	5.11302	5.23186	5.73859	5.54103	5.67573	5.58289	5.65575	6.40483	6.41664	6.41497	6.38382	6.48572	6.47422	6.46687	6.38917	6.51455	6.45484	6.22011	6.22531	6.0607	6.20412	6.14613	6.14613	6.12057	6.233	6.08991	6.12057	5.96459
				5.4312				5.43639					5.8766																6.02938	6.06819	6.0607	6.08991	5.99157	6.12057	6.18752	6.11059	6.12057	6.19866	6.18752	6.14301	6.02938	6.03342	6.18184	6.14301	6.07188	6.18469	6.12385	6.1038	6.06446
6.17609	6.11727	6.24055	6.08991	6.15534	6.07555	6.14922	6.18752	6.06446	6.63649	6.62531	6.71349	6.46982	6.6149	6.49969	6.6561	6.81157	6.68034	6.60746	6.63144	6.67578	6.67578	6.69548	6.76268	6.8055	6.65896	6.43297	6.65514	6.66276	7.25527	7.34242	7.35603	7.27875	7.32428	7.08279	6.98989	7.08991	7.3032	7.15229	7.4014	7.33646	7.40312	7.37107	7.43297	7.15229	7.25527	7.22011	7.23045	7.17609	7.3075
5.96865	5.97862	6.08636	5.93207	5.90701	5.96249	5.96815	5.90616	5.96938	6.44404	6.34439	6.51188	6.39093	6.4609	6.31806	6.45332	6.38202	6.34439	6.30963	6.53275	6.46687	6.42488	6.51983	6.32634	6.39967	6.45788	6.41497	6.35984	6.41996	5.6173	5.73598	5.58495			5.37473	5.61359	5.36053	5.64464				5.50874				6.12385	5.98121	5.82889	5.55245
6.2014	6.20412	6.20683	6.233	6.26482	6.26951	6.26482	6.22011	6.22011	6.39093	6.51455	6.47857	6.50786	6.32015	6.48714	6.37475	6.5092	6.48996	6.57749	6.44091	6.4624	6.43775	6.47129	6.58659	6.39445	6.52114	6.47712	6.53656	6.49831		6.20683								6.81558			6.25527								6.50786
5.67215	5.58448	5.66387	5.67484	5.64869	5.57734	5.69493	5.51039	5.67613	5.90462	6.17319	6.02119	6.05308	6.10721	5.87596	5.96984	5.88331	5.89253	5.98742	5.94026	5.98154	5.84797	6.07918	5.84927	5.67591	5.96212	5.94022	5.87691	5.86673					5.24455				5.08855				5.43865
5.91774	5.91122	6.00432	5.74944	5.68042	5.858	5.69972	5.75962	5.79261	5.65589	5.78148	5.84439	5.94737	5.65416	5.72529	5.69271	5.68696	5.71001	5.78245	5.57833	5.49505	5.60538	5.67702	5.71981	5.66039	5.74214	5.71169	5.66728	5.65732	5.55108	5.51195	5.52769	5.42707	5.57137				5.44274	5.57609	5.33023	5.38156	5.27343	5.10592	5.26415			5.37276
		5.931	5.99539	6.02938	5.78564	5.91771	5.86593	5.85122				5.84294	5.9839				5.90718	6.07188		5.79702	5.8934	5.77651	5.92355	5.73794	6.11727	5.93172	5.96281	5.90062					5.82936													6.8791
								6.62221
5.91994	5.78598	5.43459		5.64559	5.59088	5.76779	5.58408	5.56074	6.09342	5.93219	5.92475	6.10037	6.06446	5.88846	6.06819	6.00432	5.95569	5.96627	5.95922	6.0086	5.92744	6.1959	5.84099	6.11059	5.87794	6.1038	5.8515	5.95745
6.33041	6.45939	6.54033	6.32222	6.55991	6.58995	6.61909	6.59106	6.58206	6.82282	6.93197	6.8109	6.82413	6.71096	6.92583	6.87679	6.82086	6.87852	6.94399	6.87332	6.77743	6.76118	6.88309	7.02119	7	6.85552	6.96942	6.92324	6.82607			5.83499	5.73898	5.71687		6.0607	5.98913	5.85572											5.8145
4.98571	5.00655		4.97397	4.96878	4.92067	5.04937		5.00158	5.92405	5.79009	5.90195	5.92601	5.95034	5.82267	6.03342	5.9426	5.83831	5.77272	6.04139	6.17609	5.95555	6.16137	5.90993	5.97014	5.8841	5.93025	5.79767	5.95854											5.83243								5.65309
	6.0569		5.88727	5.84979	5.98482	6.15836	5.92321	6.00432	6.12385	6.22011		6.31387			5.82222					6.1038	6.33445	6.21484		5.54418	6.233		6.3032		5.48616	5.42571	5.25535	5.36772	5.31916	5.57302	5.47458	5.51774	5.50041	5.38652	5.40277	5.30296		5.07415	5.15525		5.5511			5.51225
6.38917	6.37291	6.43457	6.37107	6.34439	6.35411	6.34242	6.31175	6.31806	6.66932	6.75967	6.67486	6.69285	6.617	6.67486	6.64246	6.65418	6.69108	6.66745	6.66087	6.65801	6.66652	6.62014	6.72916	6.61172	6.67852	6.65225	6.70927	6.6902
																													5.32813		5.46035	5.40583	5.38254			5.4771	5.58197	5.55517
																																														5.39689
6.77305	5.95191	6.08279		5.89368		6.11059	5.95209			5.93225	6.13033	6.13354	5.67383		6.43616	6.17609	5.98733	6.12057			6.26717		5.97327		5.93078		5.27031	5.97964	6.17319	6.13672	6.22011	6.17026	6.25285	6.10037	6.1271	6.08991	6.23553	6.14613	6.32428		6.03743			6.19312		6.94694			5.89854
6.17026	6.12385	6.17609	6.19312	6.24797	6.16435	6.09691	6.12057	6.15836	6.33646	6.46389	6.3962	6.38739	6.24304	6.38202	6.34635	6.33445	6.44091	6.43933	6.31387	6.26717	6.30535	6.28556	6.4456	6.28556	6.38739	6.35603	6.45788	6.36922	5.72123	5.73852	5.71167	5.57828	5.88779	5.70965	5.70934	5.62681	5.68213	5.6401	5.7112			5.01833	6.03342	5.35264	5.51379
5.22178	5.25983	5.39449	5.24486	5.031	5.08779	5.08871	5.28824																							5.8539						5.40897				5.38768
5.46315	5.52872	5.54573	5.46807	5.44928	5.44585	5.33904	5.47907	5.4915	5.31273	5.34636	5.36351	5.33771	5.38506	5.2277	5.37869	5.31043	5.15139	5.39291	5.26285	5.37407	5.20589	5.35306	5.3556	5.41894	5.31266	5.25066	5.29607	5.29916
5.62104	5.57704	5.63319	5.63875	5.48801	5.4963	5.43914	5.51846	5.47705		5.38156		5.14073	5.26856		5.29174		5.37692	5.54428											5.73112	5.69097		5.23272	5.49987	5.52955	5.4656	5.27957	5.45017	5.17644			4.97907				5.06356	5.06684
7.04139	7.06446	7.03743	7.08279	7.0607	7.01284	7.07918	7.02938	7.03743	6.86864	6.82282	6.8739	6.85974	6.902	6.83822	6.84448	6.92737	6.88818	6.86864	6.75664	6.84261	6.79309	6.66932	6.75511	6.80889	6.90472	6.83315	6.88536	6.89653	6.99913	7.03342	7.05308	6.99564	7.04532	7.02938	7.02531	6.9987	7.02119	7.0607	6.7007	6.72754	6.68305	6.64246	6.65128	6.71349	6.76641	6.67117	6.74663	6.70842	6.57519
														5.13239
											6.85914															6.74194
		6.4014	5.6492		6.39445	5.57286	5.53179		6.38382	6.31387		6.3032	6.12057		6.29885	6.29885	6.32428	6.2833	6.22531	6.30103	6.33846	6.17898	6.39794	6.20952	6.26717	6.32015	6.34439	6.29447	6.73239	6.82282	6.79657	6.79796	6.8202	6.71012	6.74819	6.74429	6.8055	6.76118	6.45637	6.4216	6.42325	6.44871	6.45484	6.47857	6.4843	6.48855	6.42325	6.44248	6.23805
	5.67227			5.73651		5.65371												5.3991							5.6238
6.63144	6.57054	6.63144	6.3784	6.45484	6.55871	6.56937	6.33041	6.54531	6.4456	6.45484	6.02531	6.1038	6.31387	6.68305	6.74351		6.51188		6.65031	6.5302	6.12057		6.60097	6.48144	6.60206	6.4133	6.15229		6.57519	6.5611	6.63849	6.59218	6.60638	6.61909	6.72835	6.71684	6.7332	6.68931	6.80072	6.76042		6.73239	6.67394		6.58883	6.80821			6.5955
									5.86568						5.84306						5.87709		5.70489				5.78531
	5.4082			5.15887	5.31533	5.15445	5.25613				5.09622	4.82717							4.78595	4.47487		5.09693													5.33143							5.52718
5.88359	5.89789	5.86711	5.83893	5.89084	5.90567	5.88169	5.88902	5.86439	6.31175	6.35793	6.39794	6.36736	6.25768	6.33646	6.17026	6.31597	6.29003	6.31175	6.18469	6.26951	6.39093	6.14301	6.38917	6.19033	6.3483	6.2878	6.40483	6.29447
6.63649	6.65128	6.63849	6.59218	6.63144	6.66181	6.6721	6.67117	6.66745	6.53656	6.54654	6.50243	6.5832	6.57054	6.59329	6.63144	6.65801	6.62325	6.58433	6.52892	6.54407	6.50651	6.49831	6.4843	6.66839	6.49136	6.6561	6.51455	6.54777	6.4014	6.29667	6.24304	6.26717	6.26245	6.31387	6.28103	6.39794	6.37291	6.28556	5.88203					5.73015	5.92916
6.26245	6.3032	6.28103	6.2878	6.31175	6.29226	6.27646	6.29226	6.27875	6.83632	6.81157	6.8537	6.8848	6.83632	6.80414	6.72346	6.84323	6.83696	6.76343	6.80482	6.86094	6.86806	6.65896	6.86629	6.64048	6.86864	6.75815	6.89098	6.87506																	7.13988
5.02797	4.88962			6.32838																										5.64384	5.61731	5.61253	5.97798	5.74575	5.44708	5.76893	5.69222	5.65021
6.75435	6.79309	6.7839	6.78675	6.70842	6.75511	6.75967	6.74429	6.75358	6.63649	6.66464	6.65801	6.67943	6.68124	6.62221	6.57054	6.62531	6.58883	6.63548	6.59988	6.65801	6.60746	6.58883	6.60531	6.54531	6.63849	6.54777	6.57864	6.5682	6.79796	6.74819	6.75967	6.72835	6.70842	6.83059	6.82086	6.83632	6.84198	6.75051	6.67669	6.70329	6.5682	6.61384	6.63949	6.64933	6.72181	6.65801	6.60423	6.59218	6.49136
	5.01323	5.62252	5.01323			5.13326	5.11492	5.15185				6.2878	5.99288						6.13354	5.94699	4.95181				4.85846	5.99147			5.41505		6.06819		5.69652					5.38375
6.50786	6.50243	6.50651	6.55388	6.5092	6.49693	6.47129	6.50106	6.50786	6.32838	6.18469	6.24797	6.32634	6.35025	6.23045	6.24055	6.31175	6.29226	6.27646	6.22272	6.26007	6.14301	6.17898	6.23045	6.21219	6.3075	6.25042	6.30103	6.28556	6.50243	6.53656	6.49969	6.47422	6.54407	6.52634	6.55145	6.54777	6.55388	6.55751	6.14301	6.07918	6.07188	6.0607	6.10037	6.1038	6.21748	6.12385	6.18752	6.2833	5.89649
																													5.81322	6.03743	6.0569	5.95717	5.82554	5.87555	5.95485	5.91817	5.86471	5.89946	5.71854	5.81114	5.98322	5.90742	5.80414	5.84335	5.87988	5.75053	5.84449	5.89581	5.82189
5.52899	5.50111	5.38987	5.50394	5.34519	5.43639	5.42319	5.52901	5.48953	5.64927	5.71626	5.48477	5.55943	5.5521	5.55277	5.54914	5.45521	5.61587	5.50835	5.49864	5.50594	5.57376	5.50787	5.29629	5.50171	5.55815	5.59761	5.68526	5.62647				4.9378	5.25222							5.12395	5.73504
7.49969	7.46687	7.52244	7.54407	7.49136	7.4456	7.42325	7.47422	7.4609	7.42813	7.43775	7.41664	7.41497	7.40483	7.44091	7.46538	7.43297	7.42813	7.49693	7.44091	7.44404	7.44091	7.42651	7.51455	7.50786	7.37475	7.46687	7.45332	7.46389	7.38202	7.38917	7.42975	7.38021	7.39093	7.29226	7.29667	7.27875	7.38382	7.33846	7.07555	7.11394	6.95665	6.95569	7.0086	6.9058	6.91803	6.90091	6.81425	6.92012	6.90255
5.81434	5.71888	5.80974	5.78279	5.78007	5.87986	5.82582	5.86884	5.83093				5.68286	5.49033		5.68985	5.62266										5.58036			6.25768	6.26482	6.28103	6.2833	6.21484	6.16732	6.30103	6.16435	6.28103	6.24551								5.69261		5.79405
7.2833	7.09691	7.38917	7.40824	7.35984	7.40993		7.43616	7.43616	7.42813		7.50786		7.44404	7.44716				7.48287		7.44248	7.41996		7.17026		7.50515				7.16435	7.17026				7.20952	7.19866	7.24797								7.09691	7.13354
			4.21794																										5.10588	4.9548			5.35457	4.90627
																													5.62275						5.29509		5.45256	5.66131						6.08279	5.60286	5.96327	5.36077	5.82077
6.79796	6.80618	6.81425	6.81023	6.76418	6.75205	6.78817	6.77159	6.7796	6.58771	6.62221	6.60959	6.58546	6.71181	6.58546	6.6561	6.59988	6.60746	6.5977	6.60531	6.5682	6.55991	6.5302	6.56937	6.63649	6.60959	6.59439	6.57864	6.63949	6.5966	6.64444	6.64542	6.62941	6.70157	6.68034	6.70672	6.63043	6.64542	6.69984	6.50379	6.46982	6.47422	6.5092	6.52114	6.46538	6.50243	6.45788	6.44248	6.45788	6.44404
5.56771	5.68687	5.52261	5.57072	5.89719	5.63616	5.64777	5.47957	5.6216	5.51239	5.30863	5.41512	5.43425	5.61321		5.59609	5.86139	5.53446	5.47451		5.28681			5.61499		5.68932	5.54502	5.35948	5.80997				5.51369					5.36217											4.91302
6.34439	6.31806	6.34439	6.32015	6.31175	6.34242	6.35411	6.32838	6.31806	6.36361	6.33646	6.34439	6.29003	6.30963	6.30103	6.35025	6.34439	6.34044	6.43616	6.25527	6.29885	6.25527	6.24797	6.14922	6.37475	6.22789	6.24797	6.28103	6.31175	6.32428	6.28556	6.38021	6.33646	6.2878	6.22531	6.23553	6.33646	6.35984	6.26245	6.13354	6.25768	6.3962	6.26007	6.33041	6.24551	6.13033	6.13672	6.29003	6.17319	6.44248
		5.85417					5.80388	5.90065													5.56911
5.52275		5.54284	5.5926		5.61766			5.54429	5.78664				5.79917					5.67124											5.93128			5.86976	6.11059
																								5.58086										5.09855	5.28065			5.28112			5.39883	5.45511	5.19385			5.15951		5.622
															5.13015
																													5.30742	5.30209		5.19853	5.16546	5.43317	5.4568	5.41567	5.34399	5.19507	5.86051	5.90941	5.87262	5.8762	5.85813	5.84652	5.8638	5.78082	5.73388	5.79958	6.01703
														5.38136
				5.79513		6.01284						6.15534								5.91026			7.50379										6.39967					6.10037
5.38346	5.45328	5.4799	5.25989	5.46268	5.49105	5.39861	5.46811	5.35737	5.67972	5.82721	5.54981	5.60046	5.62668	5.8093	5.68783	5.69783	5.672	5.81731	5.65308	5.7225	5.53372	5.66643	5.7714	5.73133	5.61163	5.77483	5.66243	5.65835	5.4912	5.64515	5.7039	5.53962	6.26245	5.85106	5.94274	5.85541	5.76264	5.65753	5.50838	5.66257	5.69935	5.56427	5.91279	5.6219	5.44798	5.7591	5.60158	6.14301	4.99622
									5.64828							4.9403													5.69998						5.91654										5.87259
6.95904	6.9652	6.94399	6.92942	6.99432	7.00432	6.98989	7.02531	6.99826	7.54777	7.55023	7.52892	7.5302	7.46982	7.5611	7.52375	7.55751	7.54283	7.53529	7.51587	7.50786	7.55991	7.45788	7.53529	7.50106	7.51455	7.53275	7.5977	7.55871	6.79239	6.85003	6.84942	6.79588	6.83696	6.80956	6.82607	6.79169	6.87099	6.85794	6.84696	6.81624	6.82086	6.8202	6.83885	6.79169	6.89487	6.85248	6.8169	6.80414	6.75664
6.23805	6.29447	6.29667		6.22011	6.35411	6.30103	6.3784	6.35984	6.44404	6.3784	6.46538	6.44404	6.47567	6.45332		6.45788	6.49276	6.47567	6.45025	6.41664	6.35984	6.44248	6.55145	6.55023	6.44404	6.50106	6.37658	6.54407	6.92117	7.02531	6.93752	6.97313	6.8791	6.98272	7.04532	7.02119	7.0086	6.9619	7.1038	7.11394	7.2014	7.16732	7.11059	7.15229	7.18469	7.16137	7.17319	7.06819	7.13988
									5.97101	5.80229	5.87319	5.96344	6.27184	5.97539	6.02938	5.82963	5.98414	5.81205	6.01703	6.06446	5.84261	6.11394	5.67519	5.94717	5.85401	6.00432	6.04922	5.987	6.72509	6.75511	6.76042	6.65896	6.79934	6.73878	6.85673	6.78462	6.72346	6.76641	7.45332	7.45332	7.40824	7.34439	7.45637	7.44716	7.49136	7.44248	7.50786	7.47857	7.6902
6.38021	6.3784	6.39794	6.39093	6.35218	6.36361	6.35793	6.35984	6.38561	6.25042	6.28103	6.17898	6.27875	6.28556	6.29447	6.23553	6.21484	6.233	6.29447	6.20952	6.19312	6.23553	6.23045	6.21219	6.24304	6.23805	6.24551	6.25527	6.21484	6.3784	6.41996	6.40312	6.40993	6.4183	6.40824	6.44248	6.43136	6.4609	6.46538	6.0569	6.10037	6.0607	6.08279	6.14922	6.19033	6.233	6.14922	6.02531	6.13354	6.0086
																																			5.15991
5.56367	5.45519	5.54585	5.52095	5.48482	5.47569	5.53314	5.50367	5.42951	5.38958	5.46774		5.42786	5.53608	5.56068	5.55066	5.41618	5.51441	5.46837	5.54481	5.67089	5.52659	5.51867	5.37491	5.56289	5.59493	5.75022	5.52689	5.56973	5.6388	5.70393	5.77408	5.21292	5.63736	5.75531	5.69047	5.75391	5.53924	5.50642		5.45319
												5.21207																	5.98454	6	6.01284	5.97929	5.93071	6.00432	6.06446	5.94915	5.96207	6.05308	5.77299	5.70726	5.64445	5.9053	5.62632	5.61566	5.53166	5.32917	5.80276	5.73469	5.72405
5.60643	5.57692	5.6587	5.55395	5.54509	5.491	5.5505	5.63217	5.58	5.65981	5.39954	5.46501	5.50677	5.661	5.74728	5.71544	5.50462	5.80452	5.5584	5.73666	5.46136	5.64281	5.94605	5.44749	5.85446	5.57383	5.61538	5.6187	5.90027	5.61582	5.77584	5.86527	5.82076	5.73561	5.49698	5.50005	5.84801	5.50399	5.32123	5.68545	7		5.52226			5.14995				5.59378
	7.04532	7.09342	7.08279	7.14301	7.07555	7.15836	7.17609	7.14613	6.77743	6.91062		6.81291	6.81823	6.76864	6.7839	6.77085	6.79309	6.91169	6.7007	6.66464	6.70329	7.17609	6.79449	6.70842	6.76641	6.79796	6.75358		7.39967	7.35025	7.26007	7.30103	7.21748	7.45332	7.5092	7.3927	7.38021	7.42651		7.04139	6.99167		7.15836	7.15229	7.09691	7.17026	7.18469	7.06446	6.76343
6.15229	6.14301	6.10037	6.2014	6.10721	6.15534	6.1038	6.16435	6.12057	5.60081	5.65237	5.62805	5.55241	5.59152	5.51533	5.73315	5.99892	5.59242	5.74712		5.86421	5.5452	5.72558	5.66493	5.90755	5.57785	5.72027	5.68886	5.95499			5.54133	5.88464	6.15229	5.89279	5.52706	6.35984	5.6235	5.91353
	5.71633							5.16104				5.01845							6.14301						6.19033				5.51004	5.62948	5.51427	5.54066	5.48463	5.62312	5.66441	5.57003	5.68293	5.74773	4.8369					5.5107		5.83284
																																			5.03223	5.34165		5.43962
																				6.24304																											5.59056
6.59218	6.63548	6.36922	6.44716	6.63949	6.60638	6.72099	6.68931	6.58659	6.90363	7.13672	7.13354	6.98677	6.95809	6.98227	6.93702	6.93551	6.87795	6.79934	6.95904	6.9196	6.97313	6.84261	6.92686	6.9345	6.94645	6.96237	6.97681	6.80414								5.98724	5.90791	5.8565								5.91795	5.76709
																													5.56522
5.80583	5.80136	5.82793	5.81061	5.72448	5.79227	5.74266	5.76044	5.79386	5.89659	5.96995	5.94878	5.99918	5.9139	6.03342	5.89972	5.99418	5.95751	6.06446	5.93224	5.99822	5.95451	5.90237	6.01284	5.95087	5.95899	6.05308	6.07555	5.93748	5.29827				5.84405	5.28912	5.37937	5.28694	5.49	5.49094	5.30849				5.67084			4.99037
5.6874	5.7392	5.67639	5.7926	5.67217	5.67752	5.6975	5.73658	5.73866	5.86891	5.73418	5.66072	5.89009	5.65403	6.04532	5.51963	5.64731	5.14619	5.55218	5.64308	5.65491	5.70383	6.22272	5.92027	5.47942		5.76114	5.68363	5.77479	5.9966	5.98932	6.03743	6.04922	6.02531	6.09342	6.04139	6.08636	6.03342	6.11394	6.01284	6.0086	5.73699	5.89149	5.93912	5.8272	5.68535	5.74809	5.79108	5.88926	5.44956
5.79679	5.85538	6.01703	5.80327	6.30535	5.83186		6.19312	5.98219	6.2833	5.55005				6.56348	5.85749	5.94588	6.14613	6.48572			6.0569		5.87979	5.90271		6.92117			7.04139	7.01703	7.08636	6.93044	6.76716	7.02531	6.91751	6.94939	6.96047	6.86982	6.92117	7.06446	7.14301	7.17026	7.20683	6.95569	7.07918	7.17319	7.22011	7.3032	6.92531
6.39967	6.35793	6.3927	6.45939	6.37658	6.35793	6.35603	6.35218	6.37475	5.91244	6.04532	5.92464	5.97104	5.91089	5.97547	5.78744	5.85081	5.85846	6.01284	5.81659	5.82431	5.90877	5.75598	5.96584	5.91619	5.87547	5.89872	5.97479	5.81314
																					6.08991								6.15534		5.73306			5.96757			5.84023					5.46516		5.76724	5.50653		5.78991
									6.35793				5.73364					6.11394			6.21484					5.68705			6.15229	6.2014	6.19312	6.20683	6.19866	6.25285	6.26717	6.23553	6.19033	6.20683	6.24551	6.21219	6.11394	6.1271	6.13672	6.16732	6.16137	6.15229	6.18184	6.21748	6.04139
5.40458	5.22227	5.27256	5.41159	5.48875	5.34254	5.36127	5.30332	5.16659	5.73693	5.69545	5.30257	5.80324	5.82745	5.63045	5.69558	5.72339	5.73051	5.59693	5.70256	5.66915	5.73299	5.54828	5.712	5.55576	5.70443	5.67395	5.7838	5.54705
				6.76268						7.17319			6.88593	7.04532	6.98989	7.06819		7.07555		7.01703				7.03342		7.02531		7.18184	6.23805		6.17898	6.20683							6.15229	6.08279	6.12385	6.13988			6.29226			6.17898
6.90309	6.91009	6.88366	6.89265	6.89042	6.86747	6.88024	6.88366	6.88874	6.65514	6.65418	6.65896	6.65128	6.67302	6.65418	6.65801	6.65896	6.67852	6.68034	6.62221	6.61595	6.56703	6.60531	6.58995	6.65801	6.60853	6.64933	6.62737	6.63144	6.85552	6.82413	6.86392	6.87967	6.85914	6.88874	6.87506	6.90902	6.86982	6.82801	6.62118	6.66181	6.55509	6.5611	6.64048	6.60959	6.64836	6.6464	6.6637	6.66181	6.44716
			4.18782
5.77739	5.87782	5.8747	5.81925	5.76322	5.81348	5.87756	5.90883	5.90836	5.30222	5.23115	4.93775	5.44052	5.32642	5.2152	5.34578	5.41272	5.28099	5.25762		5.27478	4.81368		5.05581	5.2629	5.08698	5.32483	5.33928	5.43931	5.64151	5.55366	5.69242	5.60958	5.63164	5.54128	5.51162	5.58723	5.56812	5.54264	5.01858		4.99773		4.88626		4.69085	4.94057	4.8739
6.0607	5.96804	5.97404	6.16435	5.95847	6.02938	6.12385	6.18469	6.04139	6.65514	6.25042			6.81291	6.10037	6.32222	7.81291	6.56467	6.27646	6.80821	6.14922	6.61805	6.53656	6.93298	6.86153		6.38382		6.49554	6.3784	6.36361	6.44248	6.47276	6.47712	6.41497	6.44871	6.42651	6.39794	6.48144	6.13988	6.18184	6.80956	6.87737				6.16137		6.17609
																															6.06819		6.07188	5.97069	5.98582				6.18469	6.16137					6.08279	6.24055			6.21219
6.18752	6.1959	6.19312	6.20952	6.19312	6.1959	6.23045	6.22272	6.2014	6.01703	5.97129	5.94335	6.06819	6.04532	6.02938	6.09342	6.11059	6.1271	6.11059	6.01703	6.16137	5.9608	5.93455	6.02119	6.13033	5.98923	6.02531	6.08636	6.02119	6.29226	6.30963	6.33646	6.32015	6.26717	6.31597	6.22789	6.26245	6.34242	6.31597	6.21219	6.14613	6.08279	6.07188	6.17609	6.10037	6.20952	6.08636	6.31387	6.233	5.98148
5.66886	5.7104	5.68381	5.65876	5.69541	5.73343	5.75668	5.68896	5.6973	5.9825	6.11394	6.04532	6.11727	5.99901	6.14301	6.03743	6.11727	6.10037	6.23553	6.02119	6.12385	6.08636	6.0607	6.13354	6.05308	6.12385	6.09691	6.11727	6.12385	5.9772	6.0086	5.99757	6.00432	5.97945	5.92056	5.92305	5.88389	5.9272	6.01284	5.73926	5.70945	5.68444	5.70916	5.72966	5.71322	5.66096	5.72437	5.64584	5.69577	5.50547
													5.60136
5.95565	5.8661	5.87085	5.7848	5.69274	5.77281	5.80795	5.81597	5.78561	5.93302	5.86703	6.07918	5.81774	5.86915	5.32567			5.36278	5.38972	5.41243		5.80163		5.66002		5.92448	5.37444	5.86193	5.18087	5.99445	6.0607	6.15534	6.02938	6.08636	6.13033	6.1271	6.17609	6.09691	6.1038	5.64539	5.60213		5.44148	5.41716	5.95353	5.93636	5.96736	5.80511	5.92084	5.45559
5.71191	5.7612	6.3032	5.80946	6.03743	6.07188	5.83661	6.13354	5.86255		6.04532	5.77347	5.72595	5.96701	5.90266		5.64502	5.81003	5.59508		5.73173					5.78556		5.78551	5.71562	5.83744		5.62247	5.66943		5.64282	5.74286	5.74769	5.6386	5.73117		5.77669				5.6296			5.60752	5.78247	5.36077
5.16573	5.19447	5.25277	5.28029	5.1706	5.2282	5.08727	5.07354	5.22242	5.3916	5.50172	5.3483	5.61727	5.62494	5.47055	5.61503	5.54291	5.48705	5.38583	5.60974	5.5759	5.5488	5.73067	5.5111	5.51867	5.36482	5.53626	5.51975	5.54345	5.63175	5.7197	5.6772	5.76705	5.5462	5.70253	5.7519	5.55981	5.62759	5.54791	6.06819	6.16137	6.14301	6.29885	6.14922	6.19866	6.09342	6.26717	6.24797	6.233	6.22011
													5.84646
5.71453	5.70387	5.88135	5.79196	6.08991	5.59771	5.83246	5.75852	5.7524	6.95904	5.87562	7.07918	6.53529	5.82075	5.63947	5.71033	5.93867	6.55267	6.19866	6.45939	7.57054	7.53148	6.0607	6.20412	5.83945	6.28103	6.13988	5.83909	6.58433	7.32634	7.18752	7.23553	7.2014	7.19312	7.29226	7.2833	7.21484	7.29226	7.14613	7.43775	7.44871	7.40824	7.36922	7.44716	7.4843	7.56585	7.37658	7.43136	7.49276	7.42813
6.52634	6.55509	6.53656	6.48287	6.4843	6.50379	6.4843	6.52634	6.5172	6.45788	6.43457	6.4624	6.43457	6.47129	6.45179	6.44716	6.4456	6.45637	6.44716	6.44091	6.43775	6.46538	6.47712	6.43297	6.45637	6.40993	6.47129	6.45025	6.45637	6.35793	6.34044	6.34439	6.33445	6.35025	6.35793	6.38561	6.37475	6.34044	6.37291	6.32222	6.31175	6.34044	6.29226	6.35025	6.39794	6.32428	6.35793	6.33445	6.29667	6.22531

6.4843	6.08636	6.38382	6.40993		6.53148		6.24304	6.42975	6.35025			6.716	6.57978	6.3784	6.13354	6.09342	6.38917	6.26482			6.57864		6.50786		6.58546	6.41996	6.65801	6.26482					6.19866	6.37107												7.07188
5.87694	5.86191	5.82272	5.90807	5.77136	6.04139	5.87593	5.94403	5.90264	5.63098	5.88093	5.53991	5.62021	5.74857	5.81083	5.66056	5.56648	5.78435	5.63077	5.78906	5.89641	5.80469	5.61297	5.69099	5.6182	5.94407	5.63541	5.80018	5.62001	5.84568	5.89457	6.04139	5.97618	6.01284	5.66905	5.78212	5.80083	5.94726	5.77876	5.71887	5.61061	5.6186		5.72467	5.09706	5.86469
				6.49831										6.42651															5.99659	6.22789	5.99472	6.10037	5.7835	6.16137	6.21484	6.03743	6.11059	5.85381	7.01703	7.01284	7.07188	7.09342	7.06819	7.14922	7.0607	7.16732	7.12057	7.13033	6.98811
6.01703	5.9683	6.0086	6.0569	6.09342	6.06446	5.97186	6.03342	5.95499	6.4014	6.38382	6.3927	6.40483	6.36922	6.36549	6.43616	6.43136	6.43775	6.36173	6.40312	6.43136	6.42488	6.44716	6.41996	6.4183	6.40993	6.38382	6.36361	6.42651	5.98282					6.60423	6.58092	6.5955	6.57287	6.54531							6.11059			6.49554
5.67168	5.65721	5.6481	5.74509	5.73665	5.68426	5.70562	5.69661	5.69901	5.43538	5.27929	5.40572	5.40695	5.4027	5.28871	5.29622	5.44714		5.73919		5.33257			5.18667	5.27725	5.10464	5.36285			6.02531		5.94606	5.99386	6.01284	5.8239	5.81525	5.78103	6.14301	5.72939	5.55826	5.97651		5.78585	5.80326				5.57762
6.86034	6.87506	6.85733	6.74663	6.76641	6.8657	6.93298	6.80754	6.80821	7.37107	7.22272	7.33445	7.26482	7.31806	7.24304	7.35603	7.23805	7.31175	7.16137	7.29885	7.3075	7.31597	7.35603	7.34242	7.38382	7.25527	7.29447	7.28103	7.38561	7.71517	7.77815	7.6902	7.72346	7.77525	7.82801	7.83506	7.74507	7.7767	7.86923	8.0899	8.02938	8.10037	8.15836	8.31806	8.26007	8.26951	8.16435	8.25042	8.07555	8.10721
	6.07918																												6.8202											6.80346
6.18184	6.27646	6.22789	6.08279	6.18469	6.24551	6.32222	6.29447	6.25768	5.82469	5.80072	5.77178	5.72228	5.81599	5.8586	5.81762	5.77386	5.82535	5.93274	5.74632	5.65545	5.61473	5.58189	5.7146	5.92734	5.77004	5.88513	5.75665	5.74516				4.88303		4.95001
5.87612	5.86948	5.95092	5.89018	5.82686	5.76536	5.95035	5.63183	5.83117	5.88171	5.83588	5.46479	5.7142	5.82773	5.77567	5.73833	5.70249	5.72405	5.8241	5.79854	5.73303	5.61294	5.67891	5.7949	5.7556	5.58531	5.90805	5.62867	5.83392		5.51	5.81348	6.05308	5.48206		5.30186		5.42298	5.8048			5.66256						5.60522
6.25042	6.32015	6.35411	6.17026	6.31175	6.34044	6.35603	6.34439	6.3483	5.91739	6.0607	5.94807	5.96208	5.94462	6.15534	6.0569	6.03342	6.08279	6.16732	5.99601	5.98565	5.93341	6.01284	6.00432	6.16137	5.99879	6.09691	6.02531	6.02938				6.18469						6.31806							6.34044		6.19033
						4.77483								5.2258				5.23381
6.86273	6.8704	6.85126	6.85794	6.95617	6.93399	6.86982	6.86629	6.88874	6.93349	6.97128	7.05308	7.0086	6.93399	7.06446	6.92169	6.97543	7.0569	7.04532	6.81558	6.82995	6.91116	6.84323	6.95761	6.84448	6.99607	6.94547	7.01284	6.95037			6.5563		6.44248		6.14613
5.49469	5.5784	5.53283	5.47736	5.53759	5.43735	5.50523	5.43918	5.40131	5.15274	4.83459	5.20455	5.11415	5.22997	5.42657	5.20035	5.31189	5.30139	5.28003	4.87566	5.39768	5.03802		4.63308		5.41215	5.10126	5.04723	5.30205
5.40125	5.42336	5.57536	5.33351	5.47693	5.47209	5.4857	5.49939	5.4516						5.03959															5.79778	5.95422	6.02938	5.79868			5.67426		5.86006	5.99867	5.98233	6.19033	5.84315		5.91777	5.98641	6.02938	6.07555	6.11059	5.95346	5.9734
5.91232	5.98558	6.02119	5.97726	5.95778	5.85407	5.90449	5.88457	5.86774	6.04139	6.13672	6.19312	5.96656	6.07188	6.08991	6.18752	6.18752	6.2878	6.10721	6.0569	5.97933	6.21748	5.88837	6.09691	6.07188	6.13354	6.02938	6.01703	5.94516	6.39794	6.2878	6.3075	6.38917	6.29226	6.24304	6.37291	6.4133	6.44871	6.38021	6.38202	6.21484	6.31597	6.01284	6.1959	6.0086	6.18752	6.0607	5.82347	6.03743	6.31175
6.67669	6.49831	6.902	6.43136	6.31387	6.47422	6.37107	6.38021	6.38021	6.62839	6.68931	6.55509	6.61066	6.5966	6.70672	6.64542	6.5966	6.67025	6.67117	6.68485	6.50243	6.62118	6.716	6.69197	6.75664	6.61805	6.68485	6.69723	6.66181	7.49693	7.50379	7.52763	7.48144	7.48144	7.50515	7.55023	7.50243	7.53148	7.55871	7.41162	7.39794	7.36173	7.36736	7.33244	7.3962	7.33041	7.36361	7.34439	7.3483	7.27646
5.53441	5.53424	5.72692	5.67074	5.66583	5.61354	5.67921	5.68827	5.76818	5.59962	5.71267	5.36013	5.68676	5.5037	5.73422	5.71356	5.52369	5.64315	5.64337	5.77996	5.76621	5.64943	5.74345	5.68083	5.53115	5.68889	5.74683	5.69362	5.63287
6.35984	6.36736	6.37658	6.37107	6.32222	6.31175	6.32634	6.32634	6.32222	6.24055	6.26951	6.25527	6.22789	6.20952	6.20412	6.28556	6.2878	6.28103	6.3032	6.16435	6.1271	6.24055	6.16435	6.26007	6.3075	6.23045	6.25527	6.27184	6.27875	6.233	6.30535	6.32634	6.22531	6.33445	6.24055	6.24551	6.26007	6.29003	6.26717	5.99993	6.03342	5.92318	6.00432	6.12057	6.06819	6.07188	6.04139	6	6.01703	5.94232
5.62216	5.70077	5.77668	5.79517	5.78925	5.67231	5.72191	5.70108	5.73088	5.57029	5.54532	5.77638	5.57009	5.49877	5.64013	5.69887	5.56433			5.84618	5.53914	5.63708		5.54844	5.38166		5.53779				5.77833	5.6974	5.84065	5.6868	5.71693	5.59533	5.50456	5.77585	6.01284			5.56944	5.74062						5.52264	5.34134
	6.08279			6.16435		5.79476	6.10721	6.17898	6.04532	6.03743	6.03743	6.0607		5.90298	5.47247	5.50401	6.0086	5.84289	5.67368		6.12057	5.68558	5.73714	7.19866	6.06446	5.75853	6.24055	5.62127	5.54219	5.61459	5.59908	5.77371	5.71668	5.62214	6.5092	6.24551	5.72523	5.70848	5.7324	5.81427	5.80597	5.71632	5.68346		5.65949	5.85526		5.67266	5.72768
5.40128	5.57911	5.5393	5.31653	5.52738	5.47574	5.53342	5.50639	5.57408						5.21721	5.87203											5.12897			5.6714	5.61394	5.6085		5.76425	5.57123	5.53542	5.24945	5.4683				5.9605	5.78992	5.9234						5.79358
		4.90265																			6.83569								5.57998	5.53542	5.44931	5.58219	5.47884	5.62304	5.62098	5.64692	5.61387	5.64274	5.63184	5.71308	5.86641	5.8074	5.44687	5.56202	5.63584	5.55624	5.49559	5.51567	5.56623
																													5.67071	5.75425												5.60418
6.11727	6.12057	6.11059	6.15229	6.02119	6.03342	6	6.0607	6.06819	5.86332	5.82036	5.82665	5.84556	5.89136	5.78509	5.70643	5.78237	5.77034	5.88036	5.79665	5.77813	5.77031	5.68309	5.85306	5.70029	5.81231	5.69824	5.82957	5.73761	5.43849			5.4521	5.34509			5.43691	5.45173	5.53575
			5.06429		4.88511		4.93931					5.11366
5.47396	5.46488	5.44681	5.28898	5.44416	5.50164	5.54312	5.47133	5.46713	5.71171	5.72727	5.72607	5.80348	5.73484	5.71834	5.70403	5.79513	5.71976	5.67388	5.62258	5.68667	5.68058	5.70205	5.68367	5.46084	5.80968	5.63493	5.67724	5.73959
						5.08131	5.17604																						5.729			5.78045	5.86075	5.65806						5.66776	5.5326		5.51961	5.41143
5.91559	5.96312	5.88478	5.96067	5.89161	5.98774	5.96876	5.96161	5.86041	5.28162	5.64363		5.4934	5.5987	5.59275	5.56814	5.42059	5.48278	5.42018	5.31526	5.3595	5.20895	5.37049	5.88465	5.3147	5.91027	5.29708	5.35945		5.73564	5.77257	5.71189	5.79495	5.69496	5.84908	5.79056	5.84118	5.95801	5.77056				5.96962		5.36436	5.30564			5.44573	5.1712
5.80779	5.77287	5.77096	5.74366	5.77579	5.68658	5.76057	5.84277	5.72838	5.57297	5.50361	5.35488	5.56413	5.57648		5.47862	5.57694	5.59873	5.74781	5.44998	5.47256	5.45492	5.2443	5.47605	5.52144	5.39145	5.56482	5.46387	5.65492	5.83353	5.77812	5.8499	5.66937	5.90276	5.87346	5.81704	5.85386	5.91512	5.94271	5.36365	5.3863	5.29256	6.34044					6.09342
5.87469	5.72757	5.77906	5.75423	5.76294	5.79329	5.82134	5.80827	5.83461	5.69609	5.79518	5.47398	5.54051	5.81688	5.64426	5.9513	5.604	5.62926	5.6347	5.79635	5.72001	5.55936	5.99264	5.63432	5.84204	5.79623	5.83183	5.7075	5.77093	5.94695	5.91399	5.98109	5.98671	5.98069	5.96812	5.93222	5.92935	5.99809	6.02119	5.72867	5.73095	5.55762	5.61882	5.49576	5.67138	5.66841	5.62851	5.65627	5.71487	5.43236
6.20412	6.19866	6.17026	6.23553	6.11059	6.2014	6.12057	6.18469	6.19033	6.08636	6.09342	6.09691	6.1271	6.01284	6.01703	5.9901	6.04922	6.05308	6.02938	6.04922	6.0086	6.02119	5.94358	5.9956	5.98807	6	6.00432	6.01284	5.98673	5.78835	5.63677	5.73194	6.01703	5.95629	6.11394	5.80797	5.85772	5.84171	6.11059	5.91378	6.0607		6.35218
7.1038		7.11727						6.43616	6.97497	5.48274		6.70586	5.25991	5.78451	5.29284	4.79454			6.64048		6.48001	7.21219	6.45332	5.62567	5.09637	5.63715	5.00281	5.41535			7.53656		7.15836							7.90309	7.32222		6.54531			7.40824			7.80482
								7.91222						7.80277	7.76716								7.6561	5.66707		7.70586		8.58659												8.16732
6.47712	6.44091	6.49969	6.51188	6.83506	6.10037	6.60097	5.9895	6.25042	7.14613	6.55023	6.70927	6.49693	6.35411	6.44871	6.04922	6.57054	6.10721	6.28103	6.94002	6.64048	6.73159	7.35984	7.08636	6.43297	6.27646	6.96426	6.58206	6.65706	6.67761	7.09342	6.56348	6.59879	6.35603	6.0607	6.5832	6.4843	6.63749	6.68395	6.87852	7.08279	6.61066	6.65706	6.84261	6.77085	6.65896	6.56229	6.49969	6.3784	6.85612
6.0569	5.91027	6.29447	5.84533	6.1271	6.26717	6.13672	6.02119	6.14301	6.40824	6.28103	6.29885	6.36549	6.32015	6.27184	6.34439	6.3784	6.24304	6.26007	6.34044	6.35025	6.29226	6.29447	6.25285	6.30535	6.34242	6.26245	6.36361	6.32015	7.16435	7.14613	7.16435	7.11727	7.15229	7.13988	7.13033	7.12057	7.13672	7.14922	7.16137	7.1959	7.13354	7.14922	7.19866	7.15836	7.15534	7.14301	7.18469	7.19866	7.08636
			5.9102	5.50344		5.51922		5.35427																	5.59082													5.54557									5.68607	5.54732
6.32222	6.25768	6.17609	6.31597	6.29447	6.27184	6.22272	6.22789	6.19866	6.30535	6.14613	6.15836	6.09691	6.34439	6.13672	6.26717	6.2833	6.1038	6.25768	6.23553	6.30963	6.18184	6.18469	6.17898	6.20412	6.15534	6.25042	6.1038	6.23045	6.17319	6.27184	6.14922	6.27875		6.13672	6.18184	6.2014	6.12385		6.24304	6.32222	6.00432	6.18752	6.26007	6.07188		5.97243	6.13354		6.17898
6.07555	6.01284	6.07555	6.12057	6.00432	6.04922	6.13672	6.12385	6.08991																	7.02531				6.11727	6.33244	6.25527	6.13988	6.10037	6.20683	6.14301	6.16137	6.1038	6.29885	5.90691		5.97614			6.09342	6.20683	5.88286	6.17319	5.81251
5.45492	5.60637	5.64783	5.60045	5.58532	5.41717	5.6414	5.50549	5.51214																							5.50763	5.78752	5.61749				5.72284
														7.02938							7.2833								6.71349		6.79796	7.4624	7.49136			6.83696		6.95999			8.0607
5.8313	5.82556	5.75492	5.3236	5.77047	5.86548	5.95419	6.0569	5.83539																			5.45857		5.99412		6.18469	5.81029	5.69613	5.73607	5.75079	5.80072	5.58254	5.85868	6.90091		7.24304			7.00432		7.25042	7.24304	6.62118	6.89042
6.21748	6.20412	6.11727	6.27416	6.26951	6.23805	6.24551	6.29447	6.27646	6.07188	5.95121	5.96686	6.03743	6.05308	6.02938	5.99161	6.07188	5.98377	5.95285	5.9841	6.06446	5.98684	5.96155	5.89884	5.93858	5.96567	6.04139	6.02938	5.94515	6.4133	6.43933	6.49276	6.4456	6.48572	6.4456	6.42325	6.41664	6.44091	6.44248	5.99345	6.26482	6.05308	5.98787	6.06819	6.11394	6.07188	6.20412	6.07188	5.99689	5.96836
5.33476	5.60481	5.45539		5.39024	5.28525	5.3172	5.30813	5.23762	5.65391	5.57709	5.65165	5.69744	5.55237	5.58775	5.63042	5.52681	5.50346	5.58022	5.70053	5.64636	5.51096	5.49899	5.56078	5.61237	5.5241	5.68786	5.60294	5.78112		5.44207	5.75367	5.98945	5.54719		5.72928	5.60703	5.6359	5.34288	5.63933	5.69704	6.08636	5.79979	5.8533	6.12385	5.84462	6.09342	6.0086	5.95914	5.83302
5.6151	5.61117		5.69342		5.59932	5.80314		5.51712	7.08636	5.77267		5.94796	5.61473		5.68828	5.70737	5.58523	6.1038								5.60391			5.93269	6.17898	6.14301	6.14301	5.93916	6.17609	6.0569	5.84695	5.93303	6.24797	6.13033	6.03342			6.11727		6.13354	6.0607	6.0607	5.45624	6.04532
6.55991	6.56703	6.57403	6.55509	6.52634	6.51322	6.53275	6.52375	6.53782	6.24055	6.3075	6.29226	6.2833	6.25285	6.29667	6.21748	6.25527	6.28556	6.31175	6.23045	6.21748	6.22011	6.17898	6.27416	6.22531	6.28103	6.26245	6.2833	6.24304	5.93188	5.8907	5.90266	5.88626	5.86523	5.83206	5.86312	5.76618	5.89158	5.80023	6.06819	5.75118	5.5962	5.66758	5.69058	5.74271	5.70703	5.80927	5.71138	5.76505	5.56292
			5.90924												5.42236															5.79501	5.76925	5.72389	5.829		5.53891	5.49945	5.51015	5.64751										5.3051
	7.48001					7.55751	7.72835			6.03342						6.45637			5.8913			5.9255	6.0086									6.63849		6.78319	6.62014		6.4843	6.54033			6.5611		7.00432
						5.71948																											5.91284			5.74266		5.57585								4.96683		6.8704
		6.08991						6.16435		5.74923										6.49415							6.14301		6.26482	6.32838	6.33846	5.57852			6.33646		6.38739	6.24797			6.4609	6.37291	6.46538	6.43933		6.25042	6.35025		6.49415
5.39858	5.42961	5.69259	5.43013	5.46698	5.15524	5.35509	5.84013	5.48139	4.8961			5.48069	4.86994	5.1168	6.74507	5.50776	5.61296	5.63048		5.86648	4.81692	5.55733		4.95446	6.02531	5.14226	5.46362	5.83811	6.0607	6.02119	6.06819	6.06819	6.04922	6.07555	6.07555	6.06819	6.1038	6.1271	5.91397	5.89956	6.02938	5.8979	5.98798	5.76804	5.84362	5.92762	5.94056	5.80692	5.6483
															5.72659							6.1271	5.76439					5.92823
5.67817	5.7153	5.57642	5.59299	5.50368	5.82175	5.75629	5.64673	5.68121	5.60613	5.59724	5.55273	5.62295	5.65409	5.63432	5.81896	5.88292	5.68549	5.61033	5.76711	5.69562	5.63481	5.8506	5.62743	5.83238	5.59718	5.78796	5.60204	5.73619									5.47671		5.6648						5.31599	5.27737
				6.93298																	5.36285				5.41996									7.17609														6.57054
6.35603	6.35411	6.32838	6.3927	6.38739	6.38561	6.39794	6.38917	6.36736	6.09691	6.09691	6.15229	6.14613	6.19866	6.14922	6.16137	6.17026	6.14613	6.11727	5.96448	6.15229	6.11394	5.95731	6.13033	6.07918	6.14922	6.14613	6.08636	6.16137	6.43933	6.38917	6.45939	6.40654	6.40654	6.38561	6.44248	6.37291	6.39794	6.40993	6.07188	6.16732	6.04922	6.23045	6.10037	6.1271	6.13033	6.09342	6.13672	6.16732	6.01284
6.08991	6.01284	6.05308	6.0086	6.11059	6.03743	6.00432	5.86035	5.92807	5.61337	5.67103	5.72947	5.74319	5.54198	5.40937	5.09217	5.09791	5.40814	5.43467	5.43397	5.09957	5.39423	5.14636	5.36167	4.80808	5.92807	5.37162	5.52321	5.20523	5.48282	5.33831	5.19564	5.28891		6.14613	6.19866	6.04922	5.7573	5.84385							5.76168		5.75509	5.87647
5.54687		5.70538			5.62346	5.60011		5.51307	5.88185	5.85915	5.81954	6.04139	5.98148	5.7794	5.77545	5.80489	5.74992	5.74067	5.83298	5.90432	5.70566	5.83743	5.77794	5.85784	5.68421	5.81167	5.74351	5.77511	6.53656	6.57749	6.46687	6.44716	6.48572	6.55145	6.57287	6.5302	6.49276	6.56585	6.97081	6.97589	7.0607	6.98091	7.07918	7.15534	7.02119	7.07555	7.13354	6.98453	7.16732
6.26007	6.24797	6.25042	6.22011	6.24797	6.26717	6.24551	6.22789	6.23805	6.76938	6.78746	6.79518	6.79379	6.72346	6.73159	6.65896	6.68305	6.73239	6.70842	6.75435	6.73799	6.8169	6.7364	6.84198	6.66558	6.8055	6.72835	6.80346	6.75282	6.13672	6.14613	6.21748	6.13033	6.12385	6.20683	6.20683	6.19033	6.23553	6.24055	6.2833	6.22011	6.21484	6.16137	6.31597	6.35984	6.29667	6.28103	6.31806	6.32015	6.1959
													4.67584			5.12713
6.03743	6.14922	6.24797	6.12385	6.10721	6.17026	6.17026	6.19312	6.17609	6.54654	6.69984	6.51983	6.54531	6.45332	6.70501	6.54654	6.51322	6.64542	6.70243	6.59329	6.56937	6.66932	6.58206	6.6981	6.52634	6.49276	6.64147	6.69461	6.54654	6.77525	6.64246		6.72428	6.70329						6.59106				6.49693		6.08636
6.25285	6.1959	6.14922	6.27416	6.27184	6.233	6.13988	6.15836	6.16732	6.81425	6.88423	6.88309	6.89927	6.74896	6.85309	6.6981	6.78746	6.81558	6.82217	6.81291	6.88309	6.90956	6.78533	6.95376	6.66932	6.86094	6.77887	6.92634	6.84136	7.46538	7.53782	7.4183	7.4133	7.42488	7.46835	7.45484	7.44716	7.46538	7.46835	7.73957	7.77232	7.71265	7.72509	7.75435	7.77012	7.75205	7.734	7.74115	7.72346	7.66932
5.9802	6.03743	6.00432	6	5.9237	5.94343	5.93958	5.9196	5.97841	5.83962	5.83325	5.94048	5.90055	5.86524	5.75206	5.87113	5.9341	5.79659	5.81586	5.78031	5.80401	5.80819	5.8111	5.81944	5.89656	5.82568	5.78358	5.84335	5.88662	5.95678	6.03743	5.91105	5.95104	5.8017	5.9953	6.04139	6.05308	6.07188	5.96623	5.64562	5.59519	5.58611	5.75438	5.49192	5.9175	5.79241	5.86093	5.87645	5.89477	5.46607
6.28556	6.39445	6.3032	6.25285	6.36549	6.32428	6.27875	6.41996	6.30535	6.50106	6.74586	6.76492	6.73957	6.69897	6.77452	6.79796	6.74974	6.56467	6.66181	6.76567	6.76641	6.734	6.74429	6.76492	6.75435	6.76641	6.82413	6.77012	6.79934	6.52375	6.48855	6.45484	6.51188	6.67669	6.44404	6.45637	6.49554	6.48144	6.5092	7.13988	6.85794	7.15836	6.7839	6.77232	7.13033	6.8109	6.66276	6.58659	6.85065	7.17609
5.4368	5.44523	5.42465		5.27367																		5.79164											5.44771													5.42967
	4.5039	5.32793																	5.90262
	3.66741																																4.24199
6.16137	6.22011	6.22789	6.26482	6.2833	6.27416	6.2833	6.30535	6.26717	6.16137	6.13033	6.07918	6.22272	6.05308	5.95183	5.96774	6.01284	6.13988	6.04922	5.53276	6.24055	5.91579	6.26951	5.9923	5.93398	6.12057	5.87841	6.08279	5.96968	6.04139	6.19033	6.19033	6.17609	6.22531	6.06446	6.11394	6.17898	6.13988	6.03342	5.74774		5.63661		5.50558	5.51904	5.83914			5.94673
	5.65679		6.21748					6.3032			6.35603								5.48561								6.28103		6.02119		5.52104	6.08279	5.97137		5.87236	6.02938	6.02938	6.05308			6.02531	5.67427			5.71283		5.55743
									4.01132	3.97164		3.94547		3.98033	4.03075	3.77669		4.16302	4.04804	3.98334			3.96915	4.11178	4.07882	4.14404	4.1734	4.04813
5.67074	5.72143		5.70006	5.33673	5.56676	5.67028	5.62402	5.52981		5.27832			4.76698							5.51273		5.60035
																														5.2706	5.197					5.74102		4.59318
6.18469			6.1271	6.17026	6.01284	6.09342	5.96688	5.97893			6.24551		6.13672	5.80188	5.79245			5.98145	6.1271	6.19312	6.03743			6.56937	6.12057		6.16137	6.29003	6.62118	6.60206	6.58206	6.63246	6.62325	6.60853	6.62941	6.62634	6.62014	6.63144	6.60423	6.59218	6.5832	6.56937	6.65992	6.63448	6.60531	6.62118	6.60959	6.60097	6.549
5.86355	5.97963	5.98137	6.01703	6.02938	5.98393	5.97472	5.9274	6.08636	5.98647	5.99435	5.99671	6.09342	6.02531	6.03743	6.02119	6.10037	5.99301	5.99989	5.93777	5.96185	6.11727	6.08636	5.89755	6.25527	5.92984	5.9749	6.02531	5.99308	6.36549	6.19312	6.34439	6.30103	6.34044	6.32222	6.2833	6.22272	6.27646	6.21748	6.22272	6.19312	6.31597	6.3075	6.22789	6.22789	6.29885	6.22272	6.22789	6.15229	6.07555
5.7858	5.82926	5.81846	5.80024	6.29003	5.91337	6.48001	5.78311	5.93497	7.21484	6.17898	5.6579	7.4609	7.15534	7.32015	6.43933	6.1959	6.35603	6.94743	6.57171	7.21748	7.41497	6.68305	6.8893	7.20952	7.08991	7.25768		7.25042	6.54283	6.55388	6.54654	6.54531	6.48001	6.45939	6.54158	6.549	6.53529	6.51054	6.32838	6.37475	6.25285	6.34044	6.26482	6.42488	6.4183	6.28556	6.29667	6.32838	6.16732
6.72997	6.82866	6.74896	6.65418	6.69548	6.80618	6.75664	6.47422	6.76193	7.03342	7.11394	7.16435	7.23045	7.12385	6.89818	7.10721	7.05308	6.97589	7.01284	7.18184	7.07555	7.17609	7.20952	7.03743	6.95809	7.2014	7.1959	7.14922	7.21748	7.40824	7.44871	7.40654	7.41162	7.43136	7.44091	7.42975	7.38021	7.35793	7.42813	7.4133	7.39794	7.41996	7.38917	7.29667	7.43775	7.3962	7.3784	7.35984	7.36361	7.33846
6.52892	6.50106	6.56585	6.57171	6.58995	6.52244	6.52114	6.5682	6.5563	6.38561	6.40824	6.32634	6.30535	6.31387	6.26007	6.34242	6.26482	6.31387	6.38382	6.25042	6.29003	6.25768	6.27416	6.29003	6.40312	6.49415	6.36173	6.29885	6.35793	6.3075	6.31806	6.4133	6.49276	6.44404	6.38382	6.50243	6.53148	6.40483	6.39093	6.08991	6.15534	5.96787	6.01703	6.09691	6.15229	6.19866	6.03743	6.13988	6.0607	5.88522
	5.76287	5.72892	5.64565	5.731	5.6731	5.71056	5.63966	5.67005	5.90696	5.89263	5.95574		5.83883	5.74118	5.52347	5.57126	5.69662	5.75044					5.8262		6.3075	5.71184		5.68298	6.50243	6.46835	6.48001	6.47422	6.50379	6.57749	6.60638	6.57054	6.46687	6.57403	6.549	6.63749	6.5302	6.53529	6.60206	6.60206	6.49554	6.5563	6.73719	6.81023	6.54654
5.41202	5.45832	5.4494	5.6997	5.36504	5.38892	5.38504	5.42833	5.58569	5.17658	4.89481	5.13617		5.98488	5.00538	5.2254	5.42469	4.8946	5.37895		5.02353	4.72139			5.35683		5.147	4.9154	5.4141	5.41455	5.41301	5.39659	5.44992	5.2541	5.30546	5.36137	5.33028	5.38281	5.31526				4.94589	5.22576
																															5.33252	5.29877	5.35859	5.27115	5.21062	5.34841	5.0449
	6.55509		5.38412	6.23553		6.3784			5.77315	6.0086	5.9601	5.93578	5.66689	6.01703	5.83045	6.11727	5.84288	6.13354	5.92583	6.06446	6.07188	6.0086	6.0086	5.38669	5.98976	5.83041	6.17609	6.04139	6.16137	6.14301	6.30535	6.19033	6.38021	6.18752	6.25285	6.15836	6.20952	6.12385	6.0569	6.06446	6.03743	5.97928	5.99687	5.91613	5.99794	6.04922	6	6.16435	5.90375
						5.53648																															6.68664
6.09342	6.13354	6.09691	6.10037	6.17319	6.19033	6.04532	6.26007	6.15836	5.7754	5.53692	5.82544	5.68515	5.95484	5.86288	5.97702	5.68742	6.02531	5.76162	5.41	5.73768	5.49055		5.91909	5.61927		5.65686	5.82533	5.71349	6.08991	6.02531	6.40993	5.91675	6.40993	6.51188	6.24304	5.96219	6.04139
5.61322	5.73172	5.75137	5.48159	5.83498	5.72927	5.668	5.6744	5.71724	5.51818	5.46085	5.71482	5.56357	5.46878	5.71282	5.56844	5.62819	5.67832	5.75298	5.56856	5.71363	5.45267	5.65298	5.63885	5.69492	5.73669	5.58121	5.65494	5.8041
		6.32015			6.25768		6.08279								6.35984												6.11394
7.4624	7.46982	7.46538	7.5172	7.41664	7.4133	7.42325	7.48001	7.45484	7.23045	7.20952	7.24551	7.1959	7.24304	7.16732	7.17898	7.24797	7.16732	7.25285	7.17026	7.12057	7.1038	7.1959	7.18752	7.29226	7.17026	7.233	7.08279	7.15534	7.63548	7.63649	7.40993	7.49554	7.617	7.69461	7.734	7.69723	7.59988	7.67025	7.52634	7.33445	7.24055	7.35603	7.37107	7.5302	7.4133	7.41497	7.39093	7.37291	7.14922
6.86094	6.9489	6.89873	6.90687	6.93349	6.92428	6.98677	6.93952	6.87332	6.91275	6.9058	6.95809	7.01703	7.03743	7.05308	7.07918	7.06819	6.98722	7.04532	6.98137	7.07918	6.88818	6.88423	6.95037	7.04139	6.78104	7.02938	7.01703	6.97267	8.32838	8.33244	8.34044	8.31175	8.31597	8.32634	8.34439	8.3032	8.32634	8.33646	8.22531	8.24304	8.15229	8.14613	8.17609	8.16435	8.25768	8.18752	8.19866	8.20683	8.12057
5.96176		6.12057		5.58324	5.52605			5.43712	6.04532	6.17319	6.52634	6.07918	6.32428	5.81713	6.23805	6.25285	6.3075		6.32428	6.12385	6.54777	6.1038	6.33244	5.91448	6.22011	6.26007	6.71096	5.65926	6.41996	6.35984	6.44091	6.42975	6.36173	6.44404	6.2878	6.35984	6.57403	6.59218					6.06446	5.87773	5.8855	5.89686	5.98264	5.92747
5.71476	5.65535	5.83443	5.58341	5.74147	5.56687	5.68885	5.62465	5.63191	5.85181	5.86404	5.7981	5.74163	5.83046	5.8136	5.84389	5.75443	5.70997	5.69007	5.92575	5.87732	5.91265	5.77184	5.88769	5.85582	5.73067	5.98088	5.90839	5.81961	5.59564	5.51786	5.69343	5.6234	6.08279	5.42886	5.58682	5.53457	5.59606	5.72894	5.67392	5.64644	5.55612	5.55872	5.45384	5.4052	5.54281	5.61775	5.65628	5.40842	5.58788
6.04922	6.0086	6.0086	6.11727	6.08636	6.04922	6.06446	5.91951	6.03743	5.50012	5.70702	5.67587	5.61692	5.40086	5.35734	4.94118	4.98546	5.40713	5.35684			5.27342		5.28907		5.75538	5.33054	5.52297	5.06361	5.71746				5.17435	6.20412	6.19866	6.14613	5.69463	5.89644	5.46072	5.38394	5.39526	5.56367	5.28302	5.90306	5.86322	5.96761	6.11727	6.10721	5.28648
5.12848	5.10935	5.18999	5.22962		5.23379	5.1093	5.15065	5.15035	6.10721			6.28556	5.95068	6.17026	5.89316	6.01703	6.03743	6.13672	6.08991	6.06819	6.18752	6.10721	6.17319	5.91611	6.14301	6.03342	6.22011	6.02531
6.63749	6.51851	6.62118	6.60206	6.43616	6.43933	6.44091	6.49415	6.48001	6.29003	6.29003	6.3962	6.29003	6.33846	6.26951	6.28556	6.32015	6.29003	6.26951	6.27646	6.27416	6.16435	6.17898	6.16137	6.22531	6.26482	6.27416	6.31597	6.24797	6.44716	6.51455	6.44716	6.60959	6.45332	6.4183	6.45025	6.38739	6.49831	6.44091	6.17319	6.26482	6.09342	6.00432	6.16435	6.08991	6.09342	6.13033	6.04922	6.0569	5.91662
5.79716	6.02119	5.8917	5.82691	5.96514	6.04532	6.08991	6.11394	5.99243	6.13033	6.19312	6.27184	6.18469	6.09691	6.21748	6.15229	6.20683	6.17898	6.23045	6.16732	6.17026	6.20683	6.14613	6.19866	6.16435	6.34044	6.18184	6.20952	6.19866	6.04139	6.18752	6.14922	6.10037	6.08279	6.13672	6.1038	6.11059	6.20412	6.09342	5.71216			5.87771	5.67884	6.18469	6.65992	6.2833			6.13988
5.92652	5.96148	5.93609	5.9394	6.02531	5.91957	5.89082	5.92982	5.97062	5.96535	5.88107	5.60794	5.77068	5.92155	5.77689	5.84583	5.86487	5.76483	5.88997	5.79418	5.87581	5.82115	5.7961	5.75945	5.88327	5.98664	5.85827	5.78527	5.76553	6.21484	5.9348	5.94278	5.92536	5.89184	5.84032	6.00432	5.89039	5.98568	5.93434	5.60307	5.58921	5.61259	5.58348	5.69812	5.5741	5.6089	5.52166	5.53158	5.52803	5.18675
5.81115	5.82455	5.88433	5.74335	5.82347	5.9082	5.81376	5.84585	5.80218	6.4216	6.43616	6.38202	6.42975	6.33445	6.36549	6.34439	6.35411	6.39794	6.36173	6.41162	6.39967	6.44716	6.46982	6.4609	6.34242	6.41497	6.4014	6.39445	6.42325	5.85896	5.80578	5.74304	5.73601	5.88372	5.80096	5.84749	5.86913	5.83312	5.85233	5.94906	5.82142	5.87871	5.89683	5.93249	6.02531	5.93905	6.01284	6.00432	5.93902	5.89799
5.99388	6.02531	5.94981	5.89295	5.98644	5.86651	5.9671	5.94289	5.91294	6.233	6.09691	6.1038	6.08991	6.27184	6.12385	6.16732	6.17026	6.13672	6.12057	6.25527	6.13033	6.07918	6.06446	6.07188	6.22531	6.07188	6.17026	6.09691	6.2014	6.88138	6.89487	6.87564	6.86688	6.86982	6.85248	6.85003	6.82866	6.86273	6.87679	6.65225	6.71012	6.5977	6.57978	6.68574	6.63649	6.69285	6.62014	6.61909	6.69548	6.58433
5.0541	5.14362	5.10109	5.05537	5.20361	5.0044	4.97797	5.04289	5.02311	5.45436	5.40436	5.14018	5.41483	5.3474	5.45122	5.49782	5.46306	5.43818	5.42053	5.56223	5.56224	5.44957	5.64632	5.52964	5.53125	5.33673	5.55488	5.44919	5.4431
6.27184	6.27416	6.31806	6.2833	6.22531	6.22789	6.25042	6.24055	6.24551	6.16732	6.14301	6.14613	6.16137	6.16732	6.19312	6.25285	6.25285	6.18184	6.17609	6.11727	6.1271	6.08991	6.12385	6.09691	6.16435	6.07918	6.14301	6.15836	6.32015	6.07188	6.15534	6.08636	6.13354	6.03342	5.96514	5.97151	5.99223	6.16435	6.14301	5.90054	6.07188	6.02119	5.90348	6.12385	6.0607	6.0607	6.1959	6.10721	6.10037	5.83665
6.24304	6.17898	6.3483	5.96052	5.88565	5.86265	6.07555	5.7943	6.0569	6.1959	5.93314	5.71909	5.91924	6.0086	5.81233	6.04922	6.2833	5.8641	6.13988	6.0607	6.44091	6.04922		6.13033	6.1959	6.0086	6.05308	5.90608	6.21219	6.14301	6.22531	6.19312	6.04922	6.19033	5.98211	6.11394	6.22272	6	6.18752	5.88596	5.96635	5.76589	5.87345		6.01703	5.91859	5.92032	5.9826	5.9288	5.73558
6.03743	5.95207	6.11059	6.02119	6.06446	5.97826	5.85616	6.03743	6.03342	5.52755			5.73024		5.7519		5.65448	5.47263				5.47761	5.50784					5.77201		5.92062	5.88892	5.87192	5.93736	5.90617	6.0086	5.89211	5.83262	6.02531	6.04139
						5.41765			5.95713		5.70204				6.22531										5.55316				5.57807	5.70361	5.68202	5.65566	5.62772		5.66163	5.86272	5.62169	5.60328			5.507	5.29389		4.93914	6.05308	5.20317			5.33254
5.71696	5.82821	5.73457	5.79345	5.72154	5.76466	5.69221	5.82074	5.74656	5.3963	5.42005	5.53278	5.60796	5.55411	5.36521	5.41261	5.48702	5.36807	5.48116		5.82279			5.12383	5.36572	5.14126	5.34944	5.33487	5.47819	5.92176	6.12057	5.84621	5.90809	5.81601	5.88352	5.8391	5.83706	5.87412	6.17609	5.42044				5.81003
6.55388	6.52375	6.50786	6.58546	6.52892	6.54777	6.52892	6.55509	6.5682	6.45788	6.34635	6.36549	6.38561	6.53908	6.35411	6.42651	6.42813	6.35984	6.3075	6.36736	6.4609	6.31597	6.32015	6.32015	6.42325	6.3784	6.4183	6.36173	6.38021	6.8451	6.88649	6.89209	6.85065	6.89927	6.84386	6.83251	6.83378	6.86747	6.87967	6.53529	6.52504	6.46835	6.47422	6.56348	6.51851	6.55388	6.52763	6.52504	6.58206	6.3927
6.94399	7.00432	7	6.97543	7.05308	7.07188	7.15534	7.03743	7.04922	7.63043	7.53656	7.53908	7.63749	7.54654	7.5955	7.65992	7.55871	7.53908	7.50106	7.66932	7.59439	7.69108	7.70586	7.58092	7.55509	7.54158	7.63043	7.62325	7.58659	6.91328	6.93902	6.94792	6.92324	6.9652	7.05308	7.07188	6.99957	7.06446	6.99388	7.83378	7.80618	7.76716	7.8488	7.80618	7.88309	7.92376	7.96661	7.92993	7.88138	7.88649
	5.2549			5.57654			5.26767	5.11416												6.34635											5.97724		5.70417		5.25632			5.73969	5.58159
5.9371	6.0607	6.0086	5.94326	6.02938	6.10037	6.10721	6.14301	6.1271	5.7706	5.87398	5.89248	5.91775	5.90076	6.04139	6.04532	6.0086	5.98647	6.13033	5.93938	5.97607	5.8399	5.86485	5.93408	6.17319	5.97972	6.03743	5.87059	6.19033	6.05308	6.1038	6.15836	6.07918	6.12385	6.18184	6.16435	6.15229	6.11394	6.17609	5.60701	5.81213		5.47717	5.7219			5.86494	5.73196
	5.13942															7.3032												7.27184												6.18469			6.90633
5.81447	5.82502	5.74115	5.7865	5.65545	5.76472	5.79575	5.76331	5.77113		5.89021	5.67827	5.6933	5.89232	5.80989		5.87769	5.82111	5.778	5.60479	5.3653	5.80743	5.37096		5.75894	5.50733	5.76356	5.58989
				5.24396	5.55518			5.56269									5.24814												6.17319	6.06446	6.13672	6.04532	5.86252	5.99915	6.00432	5.99875	6.02938	6.01703	5.99351	5.69324				5.3943		5.99094	5.60496	5.61036
6.84448	6.87679	6.8651	6.74429	6.80754	6.85794	6.85854	6.86332	6.85187	6.44716	6.43457	6.39794	6.45179	6.50379	6.4014	6.42975	6.42488	6.3962	6.49136	6.4216	6.3483	6.37658	6.30963	6.44248	6.45484	6.39445	6.4456	6.42488	6.41664		6.35793								5.56936	6.34044	5.88001	6.49136		5.81365
			4.92106	5.14091	5.27159	5.04058	5.19873	5.07059																							5.5064			5.58283	5.59814	5.6584	5.67907	5.52237
																										5.85227
							5.17791								4.99918											4.94931			5.33645	5.51403	5.49758	5.39786	5.50611	5.51948	5.43235	5.33374	5.40133	5.42659	5.44144	5.33739	5.37997	5.35198	5.45236	5.47388	5.55276	5.389	5.48768	5.40623
5.7643	5.88955	5.7987	5.69269	5.77017	5.58481	5.75921	5.77614	5.60793		5.93604	5.38321	5.55802	5.76301		5.42401	5.21764	5.32741		5.63262				5.84268			5.56352	5.65679		5.54598	5.22982	5.27836	5.40029	5.39882	5.57875		5.15209	5.41568	5.36019							5.59466
6.16435	6.13354	6.16732	6.18752	6.16435	6.17319	6.1271	6.13672	6.13033	6.17026	6.17898	6.14301	6.22011	6.14301	6.20952	6.13033	6.18469	6.19866	6.18752	6.17026	6.12057	6.12057	6.13033	6.17609	6.11059	6.11394	6.17026	6.17609	6.1271	6.06446	6.04532	6.04922	6.08279	6.0569	6.08991	6.07918	6.12057	6.09342	6.12057	5.81518	5.87971	5.73723	5.86601	5.76213	5.8872	5.92026	5.81932	5.84543	5.84437	5.67074
5.87937	5.98618	6.53275	5.81268	6.47276	5.73308	5.66529	6.01703	5.88689	6.28556	6.27184	6.02938	6.04922	5.91366	6.16732	6.08991	6.14922	6.19033		6.1271	6.17026	6.04532	6.13354	6.26482	5.97895	5.98028	6.21219	6.14922	6.06446	6.98453	7.01703	7.00432	6.96708	7.02119	7.03743	6.99476	6.99034	6.98453	6.98811	7.02119	7.01284	6.96332	6.96988	6.96942	7.03342	7.04922	6.98767	6.98453	6.97359	6.92428
5.55952	5.16113	5.41267	5.61065		5.43568	5.51503	5.42446	5.43703	5.88922	5.65286	5.69164	5.68813	5.73767	5.58465		5.47588	5.70435	5.718	5.62397	5.58854	5.6703	5.74594	5.61047	5.61788	5.62428	5.57074	5.58501	5.50106
7.21484	7.2014	7.20952	7.1959	7.22531	7.22789	7.18184	7.2014	7.2014	7.43136	7.47422	7.45939	7.42488	7.39445	7.45484	7.3784	7.43136	7.4624	7.48001	7.45332	7.45332	7.44404	7.45179	7.46389	7.3784	7.44248	7.4133	7.42651	7.45484	6.63144	6.63043	6.63849	6.62325	6.63649	6.67302	6.65896	6.67578	6.65992	6.64836	6.34439	6.35411	6.29447	6.3032	6.38382	6.32838	6.32222	6.31175	6.3032	6.35793	6.26482
6.32015	6.3927	6.32838	6.27875	6.23805	6.2878	6.31597	6.33846	6.33646	6.07918	6.06446	6.14613	6.06446	6.10037	6.13988	6.05308	6.1271	6.16732	6.13354	5.99751	6.02938	6.03743	6.03342	6.10721	6.14301	6.08279	6.06819	6.06819	6.09691	5.94762	5.93843	5.90038	5.95274	5.91564	5.99062	5.93186	5.97392	6.01284	6.04532	5.54899	5.79737	5.79088	5.72009	5.53955	5.6148	5.78747	5.5089	5.57661
6.01284		5.98547	6.24551	5.93817	6.01284	5.88559	5.89917	6.03342	5.88433	5.75356			5.72104					5.84932								5.7729
																					5.43987
				6.29667										6.36173															6.77379	6.8739	6.81954	6.7332	6.70329	6.86153	6.90848	6.75358	6.92891	6.86153	7.15836	7.07188	7.09342	6.57403	7.07188	7.0569	6.9196	7.31597	7.17319	7.26951	7.10721
4.935	5.00479	5.16679	5.1081	5.94268	5.6011	5.60573	5.69346	5.69383		4.98841		5.45791	5.20058	5.49762	5.48479	5.51711	5.4826	5.66855	5.30655		5.43106	5.29904	5.48393	5.62738	5.36857	5.58525	5.58783	5.55104	6.23045	6.17319	6.16137	6.23805	6.20952	5.95141	6.17319	6.18469	6.20412	6.13354	5.99286	5.98669	5.85803	6.05308	5.98703	5.9744	6.00432	5.81841	5.9863	5.78731	5.86752
																								5.37972							5.72757					5.9404		6.0086
5.86536	5.8672	5.95079	5.81818	5.96484	5.95463	5.97003	5.87122	5.78893	5.63422	5.64103	5.52039	5.79136	5.7463	5.71112	5.66018	5.67435	5.92204	5.72364	5.84901		5.70222		5.66917	5.62922		5.7488	5.75121	5.70106	5.344	5.43179	5.33846		5.35472	5.35428	5.37608	5.49233	5.46266	5.36241
4.69101	4.61654	4.73903	4.68922	4.56081	4.57261	4.48447	4.63257	4.60809				4.40796
				6.734		4.75165			5.90008																6.90091						5.10812	4.7193	6.29226	8.04139				8.0086		7.26482	6.23045		6.10721	8.03743	8.17898	8.15534			6.48714
6.3927	6.4216	6.32838	6.33244	6.3784	6.38561	6.39794	6.41664	6.36361	6.32015	6.29885	6.38202	6.4014	6.37475	6.44871	6.53656	6.51054	6.43297	6.37658	6.49276	6.41162	6.33646	6.47712	6.4216	6.6149	6.4133	6.47422	6.42651	6.48996	7.01284	7.00432	7.00432	7.0086	6.92169	6.97589	7.02938	6.98137	7.0569	6.935	6.84757	6.93651	6.71012	6.7839	6.80889	6.68753	6.86982	6.72509	6.76118	6.94201	6.67578
4.68661	4.53525	4.69755	4.7808	4.7475	4.61999	4.63753	4.65556	4.75625					4.35994			3.85772															4.50616		4.59395	4.68678	4.62817	4.77613	4.65399	4.79816
6.37291	6.43933	6.44716	6.33646	6.43457	6.49415	6.49693	6.46982	6.4609	6.89708	6.97359	6.90037	7.0569	6.86688	6.90255	6.95279	6.90091	6.91062	6.99034	6.91487	6.94694	6.96426	6.97405	6.95952	6.92583	6.90363	6.98498	6.91487	6.98945	5.95281	5.90963	5.87326	5.80323	5.86057	5.944	5.90837	5.89057	5.92129	5.8578	5.81354	5.91209	5.66604	5.73777	5.85731	5.71213	5.7619	5.75045	5.81269	5.887	5.66756
																																	6.08991
6.08991	5.93869	6.02531	6.04532	5.89068	5.97334	5.93233	5.95846	5.93918	5.63981	5.70831	5.73851	5.57833	5.73411	5.75384	5.58761	5.77702	5.80777	5.48101	5.65978	5.40094	5.63263			5.34436	5.76336	5.31101	5.54676	5.42777	6.16435	6.15229	6.10721	6.07188	5.95965	5.84364	5.85548	5.94675	6.10721	5.93353		5.76829				5.99042	5.49443	5.79533	6.0086	5.84768	5.84746
5.27164	5.22696	5.24723				5.15436						6.13672	5.11	4.82269			4.84672	4.79432							4.85681		4.94305														6.61384				6.58433
																													4.9605		5.18652	5.1363	4.98281					5.22356							5.35404
5.15212			5.57967		4.53885			4.98998																				4.46419		5.24756
5.56985	5.63694		5.42502	5.80151	5.24244	5.61046	5.27096	5.23834								5.07408		4.9713											5.75554	5.64244	5.61976	5.66164	5.72722	5.67178	5.77745	5.74296	5.80352	5.77321	5.42578	5.516		5.17646						6.34044
6.57287	6.50786						5.93714	6.37475		6.549		7.06446	6.03342	6.67669	6.36922		6.69108			5.66737	6.26482	7.11394		6.51587			5.67642	6.64836				6.11394			6.30963	6.24055	6.72916	5.42361	6.233	7.0607	6.11394		6.16732	6.0607	5.94741	5.9489		5.98339	5.92167
6.29447	6.29226	6.29885	6.27646	6.233	6.26717	6.28556	6.26951	6.25527	6.17026	6.14613	6.11059	6.03342	6.07918	6.13988	6.19312	6.18469	6.13354	6.21219	6.06446	6.233	6.11394	5.9476	6.15534	6.0607	6.17319	6.20412	6.07555	6.17026	6.30963	6.34044	6.37658	6.35218	6.36549	6.26951	6.24797	6.26245	6.32838	6.3075	6.19866	6.24304	6.22531	6.24304	6.2014	6.2014	6.21219	6.12057	6.24055	6.13988	6.05308
6.50786	6.57054	6.52892	6.47276	6.53529	6.55023	6.58092	6.56937	6.55267	6.29885	6.35025	6.39445	6.39967	6.33846	6.34439	6.31387	6.38917	6.37291	6.42975	6.32015	6.32015	6.32838	6.28556	6.37107	6.33846	6.41996	6.3483	6.36736	6.35411	6.4216	6.46982	6.46687	6.43297	6.43136	6.45332	6.49415	6.45939	6.48572	6.4456	6.21748	6.47129	6.39093	6.32838	6.46835	6.26717	6.33445	6.45179	6.39093	6.29447	6.24055
6.33646	7.93298	6.26951	5.83957	7.52114	7.67578	6.48996	7.52504	7.45332	8.03342	7.85552	7.70501	7.90526	5.95567	7.68305	7.71349	7.08279	7.66464	7.74586	6.4456	8.03342	7.27184	6.34242	7.74507	7.0086	6.08991	7.72346	7.72591	5.65487	6.50515	7.94201	6.94694	7.85003	7.66932	7.80346	7.1038	6.68034	6.7364	6.51851	7.12385	6.50786	7.84572	6.61066	6.47567	7.38739	7.33445	7.68574	7.46538	7.62221	6.58883
										6.02938																6.19312
6.45484	6.47567	6.50379	6.51851	6.57978	6.53908	6.4843	6.48572	6.47129	6.99957	7.08991	7.0607	7.05308	6.87274	7.1271	6.95424	7.03743	7.0569	7.1038	6.97955	7.02119	7.07918	6.96047	7.14301	6.99476	7.09342	7.03342	7.16435	7.04922			7.39093		6.82737			6.73799					7.0607				6.00432
6.24304	6.02119	6.04139	6.22531	6.22272	6.42651	6.18469	6.02938	6.25042	7.04532					5.37004			5.42272		5.50833	5.68753	5.74934	5.39304	5.83723						7.2833	7.04922	7.17609	7.0569	6.87099	7.24551	7.16732	7.25768	7.06819	7.02938	6.35218	6.46389	6.57171	6.18469	6.42975	6.53148	6.43616	6.36549	6.84757	6.6149	6.75511
											5.81855																		6.04532	5.93495	5.80238	5.9546	6	6.08991	6.08991	6.05308	6.04922	5.98318	6.02531	6.3075	5.85165	5.9634	6.11059	6.06819	6.17026	6.12385	5.97939	6.0569	5.74483
5.59984	5.42893	5.62616	5.40524			5.0783		5.21349	5.36094	5.54896		5.41837	5.20224		5.42023	5.44048	5.38552	5.29406	5.35333	5.44604		5.15416	5.48726	5.20889		5.34579		5.35441
																																					5.35355
									5.7046	6.0569	6.02938	5.92642	5.47427	5.96555		5.83838	5.9473	6	5.83325	5.99583	6.01284	5.59126	6.06819	5.59625	5.93984	5.78339	6.01703	5.91616
														5.34927		5.34715													5.13388	4.96213	5.13459	5.03723	5.15958	5.22066	5.27165	5.26505	5.13853	5.23228	5.08527	5.16465	4.90465	5.12808	5.03223	5.23425	5.30059	5.2475	5.14597	5.07928
5.61455	6.92686					6.96614			5.9186	5.91787	7.59329	5.86092		5.81292	5.88416	5.62444	5.68914			5.8071	5.72384	5.90439	5.9049	6.04532		5.85798	5.53341		8.4133	8.37658	8.41996	8.39445	8.31387	8.25768	8.21219	8.32634	8.35025	8.29003	8.70586	8.70927	8.76567	8.81023	8.75891	8.45179	8.51587	8.5611	8.41996	8.47129	8.52763
6.53782	6.52244	6.51587	6.56348	6.53148	6.54033	6.54777	6.54531	6.52892	6.43297	6.42325	6.41996	6.48287	6.51983	6.48287	6.45332	6.5092	6.48572	6.44404	6.42488	6.46538	6.41664	6.31806	6.42975	6.45788	6.45939	6.45484	6.4609	6.47422	6.6149	6.64246	6.64444	6.63448	6.62941	6.63749	6.6561	6.62531	6.62737	6.68124	6.35025	6.4216	6.32428	6.2878	6.33244	6.36549	6.36922	6.38382	6.3962	6.42325	6.27184
5.78565	5.81963	5.83155	5.78899	5.75377	5.84533	5.72178	5.66607	5.78919	5.26147	5.48736	5.44601	5.35617	5.64784	5.63386	5.38882	5.52696	5.49743	5.47459	5.36498	5.47986	5.6304	5.36699	5.32669	5.5003		5.41897	5.56908	5.47996
6.06446	6.06446	6.07188	6.06819	6.16435	6.12385	6.07555	6.08991	6.07918	6.34439	6.47567	6.44248	6.47129	6.15229	6.51188	6.36736	6.47857	6.48287	6.49693	6.33445	6.34635	6.42975	6.35793	6.54158	6.35984	6.4609	6.45484	6.53782	6.43775											7.83759
5.79779	5.7375	5.86932	5.86785	5.73053	5.57479	5.79161	5.7497	5.79863				6.52375																5.65447	5.92169	5.97406	6.07555	6.08636	5.96972	5.86607	5.82422	5.84083	5.88543	5.90213	5.20871				5.80357						6.02531
5.32126	5.32493						5.47342	5.27999	5.76838	5.61809	5.70263	5.73529	5.86863	5.79553	5.97558	5.90332	5.92691	5.69641	5.95508	5.93942	5.83251	5.92089	5.81091	5.89286	5.73788	5.79637	5.71018	5.87034	5.93109	6.17898	6.18469	6.04922	6.17898	5.96524	6.22789	6.26717	6.04139	5.13967	5.95105	6.0569	5.94603	5.89439	6.07188		6.34635	5.67123		5.31055	5.86693
5.87237	5.8808	5.88264	5.88589	5.85317	5.90029	5.90734	5.94684	5.80728	5.99919	5.94673	5.97333	5.95031	5.98347	6.01703	5.95058	6.04139	5.97932	5.94018	5.94185	5.99966	6.07555	5.92724	5.97453	5.94999	5.96638	5.95128	6.05308	5.93303	6.01284	5.94403	6.02938	5.98774	6.01284	6.03743	6.08636	6.04922	5.96309	6.04532	5.75227	5.7627	5.84745	5.81447	5.8327	5.87279	5.88183	5.74967	5.80018	5.83952	5.65305
6.34635	6.30963	6.27416	6.32428	6.33646	6.31597	6.26717	6.26482	6.29667	6.23045	6.32634	6.39794	6.32634	6.18752	6.31806	6.27875	6.38561	6.33646	6.34044	6.24551	6.29226	6.23045	6.26007	6.34242	6.29447	6.36922	6.2833	6.32428	6.37475												5.96121						6.02531
6.3927	6.42488	6.36736	6.3075	6.38561	6.40483	6.42813	6.41162	6.3962	6.78675	6.75891	6.80618	6.76567	6.80482	6.7348	6.82737	6.79169	6.76268	6.71433	6.81157	6.8109	6.77012	6.83123	6.79657	6.7679	6.76716	6.78675	6.76938	6.79865	7.26482	7.26951	7.22789	7.26007	7.22531	7.26951	7.29667	7.30963	7.28556	7.27875	7.38739	7.40483	7.37475	7.3784	7.39093	7.41162	7.44871	7.40824	7.40654	7.35411	7.32015
6.2878	6.22011	6.25285	6.23045	6.25768	6.25042	6.24797	6.22531	6.26245	5.92585	5.86802	6.0086	5.9583	5.76707	5.94025	5.8503	5.8989	5.92607	5.93925	5.85783	5.80745	5.71738	5.71606	5.92351	5.90053	5.82209	5.82758	5.87496	5.80557	6.0086	6.10721	6.05308	6.04532	6.0086	6.10721	6.07555	6.06819	6.1959	6.1038	5.84451	5.64647	5.62308	5.62018	5.67658	5.89843	5.68249	5.81292	5.77594	5.72801	5.49722
5.13529		4.98742		5.00035			5.23542	5.2181									5.19373									5.00249		5.20231		5.8664	5.73873	5.70172	5.57405		5.51939		5.33488	5.56098
								6.27184																					6.74351				6.27416
													5.42844							5.86838		5.7323		6.73078											6.42813	6.54777		6.38739			7.17898
7.11059	7.10037	7.1271	7.12385	7.1271	7.08636	7.09342	7.08279	7.1038	6.82995	6.83948	6.89098	6.90255	6.89376	6.88138	6.83822	6.85794	6.82282	6.89653	6.84073	6.84136	6.80482	6.7796	6.85003	6.82086	6.83759	6.86213	6.88196	6.82478	6.38917	6.37291	6.3483	6.32222	6.37658	6.36922	6.40824	6.4183	6.36736	6.30535	5.89773	5.93357	5.7736	5.88045	5.90104	6.12057	5.95157	5.8261	5.83736	6.29447	5.71115
6.19033		5.86517	7.58659	7.31175	7.45484			6.24797					7.40993	7.34044					7.26482		7.27875		7.33445			7.14301			7.4133			7	7.0607		7.17319	7.17026	7.06446		7.11059			7.06819		7.23805			7.03342	7.19312	6.82995
5.90266	5.8668	5.94668	5.86238	5.82524	5.783	5.79019	5.80184	5.85115		5.22982			5.19704	5.53693	5.25806		5.30794	5.39909								5.17399				5.35317				5.4871	5.1938
5.88827	5.95678	5.87782	5.87199	5.88876	5.85549	5.86241	5.9206	5.94802	5.94751	5.96391	5.97398	5.9176	5.95294	5.97098	5.92316	5.9639	5.90385	5.94236	5.833	5.91449	5.96952	5.8924	5.88521	5.90158	6.04532	5.80926	5.96511	5.95636		6.51587					5.70389		5.45622
6.76193		6.70927	6.79588	6.77597	6.38202	6.84261	6.90687	6.67669		6.96426	6.55388	6.68664	6.81425		6.07188	6.55023	6.48996	6.86392	6.64444	6.46835	7.11059		6.62118	6.55388			6.38739	5.80866	7.15836	6.68931	6.64738	6.56229	6.79099			6.8739	6.92634				6.12385	5.9494	6.01703	6.22531		6.88423			5.67834
6.5563	6.55509	6.61909	6.55509	6.56348	6.53275	6.42325	6.51851	6.5955	6.45939	6.50379	6.61172	6.4183	6.55267	6.36361	6.40312	6.49415	6.37658	6.33244	6.40312	6.30103	6.43136	6.3927	6.32634	6.29447	6.47567	6.51455	6.3962	6.31175	6.55991	6.46538	6.26245	6.35793	6.2878	6.68305	6.6149	6.65896	6.61909	6.52634	6.29447	6.14922	6.16137	6.23553	6.19866	6.36173	6.38739	6.21484	6.24304	6.33244	5.96736
																	6.57519						6.59439		6.52504	6.27646			4.69051		5.30538	5.32344	4.75918	5.11735		5.4493		4.91332
6.08636	6.07918	6.09342	6.13354	6.07555	6.0086	5.98997	6.02938	6.06446	5.57789	5.69909	5.61044	5.48823	5.58739	5.58663	5.61405	5.64789	5.58349	5.74644	5.50497	5.47152	5.65786	5.37698	5.54814	5.61582	5.47884	5.5944	5.59293	5.59048	5.23938				5.38667	5.40074	5.27572	5.46973	5.68744	5.71649						5.38905			5.61429
				5.28785	5.28877							5.75368	5.95689													5.55028			5.27058		6.44248
6.57634	6.58092	6.56467	6.5682	6.59439	6.54283	6.58883	6.55751	6.57519	6.43297	6.40654	6.47422	6.43933	6.48996	6.48572	6.47712	6.52244	6.49276	6.51983	6.42651	6.45788	6.41162	6.35793	6.41996	6.57054	6.4624	6.4843	6.47857	6.45637	6.57634	6.55388	6.59879	6.54531	6.57864	6.5955	6.63548	6.60531	6.60206	6.56585	6.49969	6.48996	6.36361	6.37658	6.52763	6.4216	6.51054	6.44248	6.42325	6.44248	6.21748
5.81167	5.85272	5.87991		5.80294	5.87869			5.90844	6.15534	5.7392	5.68512			5.57066			5.59467	5.67537					6.04532			5.56091	6.14613				5.62215										5.53548						5.54004	5.48167
5.37254	5.45582	5.40515	5.37626	5.14652	5.28747	5.38481	5.28559	5.34812		5.7137	5.41485																		5.40963	5.32359	5.4069	5.37016	5.29803	5.3388	5.3681	5.31662	5.35206	5.3762
6.12057	6.13672	6.13672	6.08636	6.11059	6.1271	6.08636	6.07188	6.12385	6.35984	6.40483	6.4133	6.42651	6.25527	6.40993	6.35603	6.3927	6.38021	6.40824	6.4183	6.43297	6.42813	6.44716	6.45788	6.36922	6.35411	6.35025	6.41162	6.36736	6.02531		5.79545	5.98648	5.84816	6.27646	6.23805	5.83961	5.74353	6.04922	5.94086		5.67848	5.54605	5.83889		5.55663		5.6124		5.45938
5.41553		7.70243						6.82737								5.73524							5.26019	5.83784		8.36922					6.89209								7.14613				6.716
5.09618	5.32252	5.60277	5.1794	5.46875	5.62651	5.60023	5.5965	5.60877	5.48442	5.6029	4.9532	5.69868	5.77999	5.90745	5.85602	5.5495	5.53147	5.96287	5.96322	5.69104	5.55767	5.86439	5.61339	6.3075	5.73142	6.15229	5.53783	5.55872
																												5.11907
7.00432							6.77452								7.60746	6.92531		6.41162	7.62014				7.47857		6.5563																				7.19312
			5.7961		5.79956	5.75305	5.74449		6.11394		6.01284		6.18184		6.1959				6.25285	6.25768	6.19312		6.17319				6.11727		7.12057	7.13354			7.23045			7.08279	6.90795		7.69285			7.70415	7.74896	7.36173	7.59329	7.57054		7.65321	7.81558
5.76102	5.68282	5.65048	5.76156	5.55748	5.48314	5.66121	5.57127	5.66648
6.51851	6.57864	6.52892	6.48855	6.47422	6.49969	6.4609	6.50786	6.53403	6.45179	6.42813	6.35793	6.44871	6.52634	6.4133	6.46687	6.44091	6.47129	6.4456	6.51322	6.47857	6.49276	6.50651	6.44716	6.4014	6.39794	6.50243	6.41162	6.4624	6.80003	6.72754	6.73719	6.74896	6.75051	6.8169	6.77525	6.79796	6.81757	6.83632	6.75967	6.76492	6.65321	6.75664	6.85733	6.78104	6.85612	6.81624	6.85065	6.83378	6.6981
5.82444	5.79331	5.71122	5.81781	5.82475	5.7559	5.70909	5.71177	5.81602	5.58212	5.23933	5.49939	5.61836	5.53422	5.63217	5.47734	5.40255	5.37913	5.33321	5.47155	5.39396	5.73108	5.69564	5.31055	5.17187	5.56625	5.48899	5.58682	5.39133	5.72583	5.84179	5.76792	5.75343	5.69193	5.79128	5.85062	5.79103	5.84556	5.78706	5.39811	5.55349	5.48345	5.55492	5.6253	5.52001	5.24497	5.30311		5.66009
																													7.45025	7.51054	7.49554	7.51851	7.49554	7.48001	7.45939	7.47567	7.49136	7.53656	7.04139	6.95809	6.95376	6.94743	6.95231	7.02119	6.96473	6.96895	7.0086	6.95134	6.79449
																																					4.92011	4.6531								5.17531	5.11821
								5.49084	5.38943				5.466		5.12702	4.94065		6.89376							5.26431		5.06084	5.54658						6.34044	6.31597	6.19866		6.47712
6.66652	6.68931	6.68485	6.67761	6.60746	6.62531	6.64345	6.66087	6.65992	6.63043	6.617	6.64048	6.66276	6.65418	6.64836	6.65706	6.6981	6.65801	6.64933	6.64147	6.67578	6.60746	6.61278	6.64542	6.66652	6.58092	6.67943	6.63749	6.67025	6.69548	6.72673	6.72509	6.70757	6.74741	6.69636	6.65706	6.67578	6.70501	6.69197	6.52375	6.57749	6.55023	6.54283	6.549	6.5092	6.58771	6.53529	6.55145	6.58659	6.45637
					6.75511		6.09691				6.98272																																						6.07555
									5.86436																		6.0086		5.96856	6.05308			5.84417	5.72275	5.83875	5.77513	5.8476	5.7617									5.98128	5.71734
5.62746	5.66056	5.68118	5.74224	5.58727	5.52231	5.59868	5.56887	5.60032	5.26539	5.21293	5.11579	5.1997	5.17331		5.37484		5.1104	4.96891	6.1038	5.17807	5.11917		5.28656			5.24023	5.09109	6.27646	5.73377	5.53401	5.74069	5.74812	5.66367	5.77116	5.66571	5.63463	5.71919	5.67756	5.31838	5.20037		5.08089		5.44477	5.17979	5.34941		5.13237
6.11059		6.34242			5.87704				6.85552		6.40654			6.44871	5.8188	5.96046		6.67117	6.82672	6.40483	6.14301	6.74115		5.98652		6.33041						5.89536							6.59329		6.12057		6.63144
															6.22011																																		5.73427
6.03342	5.98143	6.02531	5.93562	6.04139	6.07918	5.93983	6.11727	6.15229	6.11727	6.1038	6.08636	6.09691	6.16435	6.23045	6.04139	6.28103	6.3483	6.1271	6.07555	6.13033	6.23553	6.02531	6.22011	5.99578	6.14922	6.21219	6.22272	6.13354																	5.70595		5.62231
6.42975	6.45939	6.44716	6.38739	6.43136	6.43136	6.45484	6.42651	6.40483	6.48287	6.48572	6.51587	6.52114	6.50106	6.45179	6.4624	6.49554	6.48287	6.48001	6.50106	6.48287	6.4609	6.47712	6.49415	6.39967	6.47712	6.47129	6.48996	6.45025	6.23553	6.17898	6.17609	6.20412	6.16137	6.19866	6.20412	6.25042	6.20683	6.18469	6.06819	6.0607	6.07918	6.02119	6.04922	6.09342	6.20952	6.11394	6.10721	6.11727	5.9543
6.06446	6.13354	6.16732	5.91047	5.97774	6.06819	6.05308	6.12057	6.11394	5.94068	5.91943	5.92269	5.98214	6.04532	5.97777	5.94919	5.95423	5.9202	6.03342	5.99419	5.9578	5.91877	5.945	5.85795	6.03743	5.89821	6.00432	5.93059	5.94588
									6.67117																																7.07555
5.93889	5.85827	5.94638	5.8017	5.81973	5.83611	5.81965	5.80807	5.88277	5.91008	5.81309	5.95802	5.97658	5.86219	5.93455	5.87629	5.88674	5.94105	5.82366	5.92106	5.78463	5.74558	5.82863	5.8988	5.82659	5.82503	5.9463	5.72616	5.81998	5.67445	5.47909	5.29928	5.60275	5.6155	5.6888	5.82795	5.69471	5.73783	5.72609		5.18395		5.1152		5.1158	5.41687
									6.34635																										6.24304					6.13988
5.95391	5.49603	5.85515	5.63188	5.40021		5.46589	5.54893	5.71566	6.04532				5.6941		6.17319	5.77023	6.17319	5.97824								6.22011		6.07918		6.22272	5.97553	6.03342	5.94875			6.42488	5.12281
5.54895	5.59571	5.42913	5.4969	5.49327	5.40835	5.48273	5.52715	5.5383		4.80752						5.66464	5.38914	5.76582		5.17978							5.28652				5.37925		5.56721	5.49043	5.51585	5.71903	5.59072	5.72108	5.72502									5.49569
5.65884	5.65555	5.65943	5.62792	5.71823	5.7153	5.71672	5.69156	5.71164	5.6346	5.82435	5.71318	5.76591	5.67357	5.82693	5.74529	5.75523	5.81742	5.88657	5.63941	5.65406	5.66713	5.60581	5.77437	5.80201	5.78025	5.73394	5.80132	5.78025			5.33971				5.534
7.46389	7.44404	7.44871	7.44248	7.52504	7.49831	7.45939	7.43297	7.43457	7.80889	7.89154	7.8651	7.83123	7.72099	7.81023	7.67394	7.7767	7.82737	7.80003	7.72346	7.75891	7.84073	7.71265	7.88366	7.62941	7.89597	7.73078	7.87506	7.77232	6.63649	6.70501	6.63949	6.60746	6.61595	6.62941	6.65128	6.64147	6.67852	6.64147	6.55991	6.66087	6.56937	6.60746	6.5563	6.63649	6.69197	6.62221	6.64246	6.74351	6.45484
6.39967	6.35025	6.38202	6.39445	6.31387	6.35218	6.34242	6.35793	6.39093	6.19866	6.20412	6.10037	6.18469	6.13033	6.21484	6.22789	6.16732	6.13354	6.19866	6.11394	6.15229	6.1038	6.11394	6.14922	6.16435	6.08636	6.18184	6.13672	6.1959	6.4843	6.52244	6.60531	6.54531	6.58092	6.56348	6.51188	6.53403	6.58546	6.53656	6.28556	6.22011	6.17026	6.24304	6.26482	6.28556	6.31806	6.24055	6.32222	6.3075	6.09691
						5.56203													5.27979										6.16732
6.37475	6.39794	6.33646	6.20952	6.37475	6.34439	6.37658	6.32634	6.32634	6.78247	6.69723	6.78675	6.72673	6.77815	6.64246	6.76418	6.69108	6.67578	6.65514	6.84073	6.80754	6.80346	6.83822	6.7356	6.7796	6.734	6.71181	6.66276	6.74429	7.16137	7.13033	7.18184	7.12057	7.16137	7.20412	7.233	7.18469	7.21484	7.2014	7.35218	7.35793	7.33445	7.35793	7.35793	7.4014	7.38561	7.3483	7.42325	7.36922	7.37658
5.66491	5.79156	5.8469	5.73097	5.79328	5.78078	5.71928	5.79388	5.76328	5.53748	5.56218	5.58437	5.51169	5.43361	5.58624	5.59131	5.60335	5.47823	5.51369	5.41777	5.52306	5.12021	5.30321	5.30629	5.27731	5.4475	5.23151	5.41233	5.4792	6.33646	6.24304	6.25768	6.25768	6.29447	6.43457	6.43457	6.3962	6.36549	6.29226	6.02531	5.96292	5.9889	5.87566	5.99209	5.99788	6.17898	5.96338	6.05308	6.04532	5.67696
7.1271	7.1038	7.08636	7.12385	7.22789	7.17026	7.16137	7.14922	7.10037	7.23553	7.39794	7.35793	7.34635	7.24055	7.51322	7.28103	7.41497	7.43616	7.48996	7.25768	7.36173	7.34439	7.25042	7.42488	7.3483	7.43297	7.34044	7.4456	7.41497														6.34439
													6.72835					6.08279								6.77597			7.12385	7.28103	7.16137	7.19866	7.11394	7.19033	7.2014	7.13672	7.17026	7.17609	7.5832	7.67025	7.62428	7.65128	7.56229	7.50379	7.53275	7.64048	7.53148	7.60206	7.63749
6.53656	6.54033	6.53656	6.52634	6.57519	6.58092	6.5172	6.51983	6.53148	6.9196	6.95952	6.91434	6.89818	6.89597	6.91116	6.95182	6.97681	6.94988	6.87795	6.97451	6.96895	7.00432	7.02119	7.02119	6.92942	6.93601	6.91908	6.93247	6.98408	6.70329	6.75358	6.77525	6.7356	6.75891	6.71181	6.66745	6.67578	6.71433	6.734	6.6902	6.67394	6.5977	6.63144	6.69197	6.65896	6.6721	6.68931	6.64738	6.67394	6.53148
	5.43716					5.16718	5.12794	5.36218						5.6545
					5.22219	5.06373	5.25463	5.29433																					5.69351											5.14136
	5.73998								5.6042	5.68585					6.50379												6.35411	5.12068	5.94727	6.08279	6.02938	6	6.00432	5.89698	5.85421	5.90635	6.13354	6.04532	5.96204	5.9746	5.89115	5.91375	5.90239	5.88829	5.79064	5.80972	5.641	5.78575	5.8193
6.09342	6.03743	5.9311	6.05308	6.03342	5.97219	6.04922	6.06446	6.0569	6.11394	6.07555	6.15229	6.09691	6.18469	6.04922	6.23553	6.09342	6.12385	6.15229	6	6.07555	6.17898	6.01284	5.91054	6.19866	6.12385	6.15229	5.98331	6.2014	6.53275	6.4624	6.45788	6.40654	6.50379	6.50515	6.52892	6.54033	6.49969	6.5172	6.13672	6.09691	5.95704	5.95027	6.05308	6.14301	6.14301	6.17609	6.1271	6.17026	5.88431
6.28103	6.38917	6.29447	6.33846	6.31597	6.30103	6.29447	6.36361	6.39445	6.93247	6.80956	6.85309	6.83696	6.83759	6.79796	6.87099	6.84448	6.74896	6.65031	6.90146	6.96379	6.93952	6.77597	6.95037	6.6561	6.79309	6.81291	6.91169	6.97174	6.48855	6.51054	6.43297	6.42651	6.27416	6.24055	6.22011	6.25285	6.38202	6.32634	7	6.95761	6.73159	6.97405	6.92012	6.76864	6.86273	6.72263	6.70157	6.67302	6.98318
			5.45338	5.40126	5.27519	5.37935		5.33513																						5.47482
6.34635	6.36922	6.40483	6.33445	6.43775	6.42813	6.4014	6.39445	6.40824	6.64542	6.77525	6.62325	6.64444	6.52114	6.72835	6.64147	6.63649	6.72016	6.68305	6.62531	6.60423	6.60746	6.64048	6.78319	6.65418	6.69197	6.68034	6.7007	6.62941	5.71876	5.68551	5.72902	5.75695	5.68466	5.73507	5.77163	5.68204	5.76849	5.81182			5.29983	5.42015	5.34045	6.26717	5.39441	5.33237		5.55923	5.70444
	6.26717	6.31806	6.5302				6.53656	6.49415						6.80072							6.81624		7.01284
6.56348	6.54777	6.57287	6.57519	6.52892	6.57864	6.5302	6.57634	6.59439	6.30103	6.33244	6.25768	6.27646	6.29885	6.32222	6.33646	6.30535	6.2833	6.36361	6.25285	6.19033	6.24055	6.24304	6.3032	6.33244	6.27416	6.30535	6.26007	6.24797	5.74845		5.48398		5.67445	6.02531	5.939	6.01284	5.76033	5.9294					5.1781	6.2833			5.19159
																																		5.88704	6.09342
							5.99492														6.20683																					5.71517
	5.65421			5.55106	5.59211	5.6088				5.81322		5.41362	5.57948				5.66251	5.42427	5.79308		5.67116		5.6039	5.72615			5.6241
																													5.35347	4.95387	5.38046	5.22213	5.28437	5.18598	5.16561	5.21902	4.93441	5.22542					5.00793				5.27322	4.95081	5.37475
6.29003	6.27875	6.30963	6.31175	6.33041	6.32222	6.3075	6.29885	6.19033	6.02531	6.12057	6.12385	6.09342	6.14301	6.09691	6.14922	6.12057	6.19312	6.15229	6.13354	6.10037	6.04532	6.10721	6.14613	6.13988	6.16732	6.19866	6.16732	6.07555	6.22272	6.17898	6.15534	6.21748	6.12057	6.27416	6.35793	6.27646	6.25042	6.28103	5.93526	5.9337	6.01703	5.84142	5.86291	6.05308	6.12057	6.06819	6.04139	5.97412	5.8958
								6.25285
5.90651	5.92147	5.81426	5.69999	5.93232	5.88967	5.86635	5.77025	5.74706	5.86664	5.68516	5.74183	5.78268	5.93424	5.95904	5.95616	5.91662	5.92661	5.80305	5.89736	5.83937	5.88793	5.93032	5.70067	5.91071	5.86374	5.91499	5.91654	5.90998
5.71669	5.77098	5.79248	5.6521	5.79241	5.74029	5.65893	5.7354	5.84034	5.61677	5.77032	5.53826	5.6702	5.49844	5.66347	5.74942	5.76217	5.69465	5.78851	5.69022	5.69942	5.67362	5.8209	5.54967	5.85366	5.77583	5.7658	5.68935	5.83416	5.21294	5.14006	5.21101	5.32036	5.44308	5.16627	5.39469	5.06248	5.2347	5.33148	5.01223	5.10799	5.16054	5.35639	5.0116	5.26174	5.06951	5.03229	5.1634	5.11377	5.05312
5.92113	5.96543	5.97215	5.89971					5.93975		6.1271		6.16435			6.0607	6.12385		6.11727	6.08636		6.16137	5.89485	6.04922	5.98942		6.10037		6.1271
5.98769	5.53266																																6.20683
6.29003	6.32015	6.33646	6.3483	6.36736	6.31806	6.35793	6.3483	6.36361	6.28103	6.23553	6.39967	6.27646	6.20412	6.26951	6.25042	6.20683	6.22789	6.30535	6.35984	6.33646	6.35025	6.31597	6.34044	6.36173	6.25527	6.24797	6.31387	6.33244	5.66504	5.88945	6.03743	5.78753	5.99485	5.70089	5.96683	5.70345	5.96352	5.70756	5.98863	5.80564		6.0569		6.01284	5.88638			5.73982
																				6.53908
							5.18471																						5.24604	5.29031	5.4297	5.29002				5.30092
5.16466	5.355	5.3403	5.30142	4.9231	5.06416	5.09795	5.10896	5.27776	5.49106	5.49413	5.39768	5.36524	5.40173	5.32726	5.23148	5.30164	5.28425	5.30763	5.39095	5.34679	5.40772	5.4815	5.43732	5.25701	5.53976	5.39729	5.35145	5.32614
6.13672	6.09342	5.9826	6.19033	5.92101	5.99762	5.74727	6.22011	5.91031	5.93339	5.5925	5.82209	5.7457	6.12385	6.14301	6	5.97048	6.04139	5.79019		5.53916	6.04922	5.74115	5.85517			6.0607	6.01703	5.94297	7.0086	7.1271	6.97727	7.0086	6.97818	6.98677	7.06446	7.02938	7.09342	7.04532	7.50515	7.44716	7.43933	7.44248	7.47422	7.47857	7.4843	7.5092	7.4624	7.47712	7.49969
6.90417	6.92531	6.91062	6.86629	6.92065	6.91803	6.92324	6.93399	6.91751	7.02938	6.935	6.99388	6.97497	7.03743	6.99432	7.11394	7.05308	6.99695	6.94743	7.07918	7.0607	7.00432	7.06446	7.01284	7.04922	6.99607	7.0569	6.97035	7.04532	7.10037	7.09691	7.1038	7.07188	7.08991	7.13033	7.14301	7.1271	7.17319	7.10037	6.99564	7.04139	7.00432	6.94349	7.02531	7.02938	7.1038	7.05308	7.08279	7.11394	6.91908
5.95076	5.99811	6.02119	5.92634	6.03743	5.96442	6.01284	5.99557	5.98287	6.69548	6.60206	6.69897	6.64738	6.73159	6.56467	6.5611	6.57978	6.63144	6.55023	6.62221	6.62531	6.67852	6.57634	6.59329	6.43616	6.64444	6.63949	6.6902	6.70501	5.80718	5.83745	5.88363	5.92646	5.81375	5.90319	5.77709	5.8462	5.91896	5.89922	5.65633	5.68013	5.59713	5.39796	5.7395	5.85411			5.59218		5.64461
6.96095	6.98137	6.92376	6.88705	6.9489	6.98272	6.95761	6.94939	6.94498	7.07918	7.14301	7.11727	7.13988	7.0569	7.16435	7.06819	7.11059	7.11394	7.1959	7.08636	7.06446	7.10721	7.07555	7.15229	7.10721	7.10037	7.14613	7.18469	7.09342	6.58659	6.55023	6.52375	6.49693	6.55388	6.48287	6.52114	6.4843	6.54531	6.53148	6.91381	6.96895	6.94792	6.96237	6.96379	6.98272	6.94988	6.94002	6.91645	6.94792	6.93601
																		5.20241
7.21484	7.19033	7.23805	7.18184	7.22011	7.26482	7.233	7.21748	7.21219	7.5611	7.55388	7.54158	7.5172	7.52763	7.60638	7.60638	7.5977	7.60638	7.53529	7.64738	7.67025	7.6721	7.61909	7.68034	7.5977	7.56467	7.61909	7.60638	7.60314	6.17026	6.3483	6.42488	6.32428	6.45332	6.33846	6.40483	6.31387	6.44091	6.41664	5.94998	6.34242		5.95463	6.04922	6.23805	6.25768	6.06446	6.40483	6.34044
				5.34338	5.62057	5.44247	5.45928	5.42594						5.29378
6.99913	7.0086	7.0086	7.01703	6.97451	7.01284	6.97313	7.0086	7.02119	7.07555	7.02531	7.06819	7.06819	7.08636	7.06819	7.07918	7.09691	7.06819	7.03743	7.04532	7.05308	7.07555	7.01284	7.04532	6.99034	7.04139	7.07555	7.07188	7.0569	7.00432	6.98408	7.04139	6.99913	6.99826	6.95376	6.92788	6.93197	7.0086	6.92583	6.78247	6.86982	6.7364	6.71933	6.72673	6.66276	6.82866	6.71349	6.79029	6.8202	6.68034
8.63649	8.65418	8.6721	8.64147	8.63548	8.65992	8.64738	8.6637	8.65706	8.64933	8.65897	8.64444	8.64444	8.64444	8.64738	8.6637	8.64836	8.64444	8.64345	8.72099	8.71265	8.72754	8.74508	8.7007	8.68215	8.64048	8.67578	8.64836	8.68395	7.56348	7.52892	7.52763	7.48144	7.50243	7.52244	7.51054	7.51054	7.53908	7.49136	7.42651	7.49136	7.37107	7.30535	7.44404	7.3784	7.55991	7.38202	7.40824	7.42651	7.28103
5.66907	5.67645	5.58361	5.68706	5.5631	5.64361	5.60498	5.67801	5.6441	5.78976	5.10114		5.96442	5.53219	5.51453	5.41031	5.66935	5.58176	5.65957		5.61715	5.7148	5.57	5.72436	5.58837		5.69334	5.52432	5.51046	6.64345	6.77159	6.69108	6.71517	6.66932	6.7364	6.7332	6.74741	6.75587	6.73878	6.44091	6.38561	6.36549	6.35984	6.35984	6.49831	6.57054	6.54777	6.46389	6.45179	6.29226
6.3962	6.40312	6.41996	6.31806	6.36736	6.38561	6.34242	6.35025	6.35025	6.42975	6.3962	6.37475	6.40312	6.4014	6.41996	6.36361	6.38917	6.40312	6.39794	6.35411	6.33445	6.36549	6.30963	6.36549	6.3032	6.36922	6.38202	6.40824	6.33646													5.64926		5.73416	5.89933
6.70586	6.73159	6.69461	6.74974	6.75891	6.76042	6.80072	6.7574	6.73957	6.5682	6.59329	6.56229	6.57634	6.58206	6.61384	6.734	6.67302	6.59106	6.5977	6.51587	6.58433	6.48855	6.49693	6.56467	6.64345	6.57403	6.617	6.57978	6.63749	6.82413	6.85854	6.86273	6.85248	6.8055	6.84011	6.83632	6.84011	6.86332	6.85065	6.70243	6.72754	6.60423	6.61909	6.64147	6.65706	6.68753	6.65706	6.65128	6.69197	6.51587
5.14184	5.21292			5.12981	5.12488	5.04395	5.02519	5.11815	5.32797	5.3132	5.20749	5.37582	5.35989	5.17988	5.48221	5.43039	5.24964	5.59428	5.09719	5.20649	5.08394	5.03634		4.85038	5.18567	5.21654	5.17937	5.07843	6.03342	5.91735	5.87598	6.0607	5.96904	6.09342	6.15229	6.02531	5.98655	6.26007	5.68008	5.67906	5.587	5.75694	5.72978	5.72459	5.67285	5.59394	5.68087	5.70664	5.48539
5.65306	5.62886	5.64904	5.61921	5.67246	5.67752	5.68178	5.72429	5.57692	6.04922	5.86879	5.99599	6.08636	6.11394	5.97774	6.09691	6.04922	6.07188	5.92753	6.0086	6.08279	5.97164	5.3073	6	5.91179	6.04532	6.08991	6.04922	6.07188									5.25871
6.5966	6.54033	6.60314	6.5977	6.5563	6.58546	6.58092	6.59106	6.58092	6.41497	6.43933	6.42813	6.39093	6.45179	6.37475	6.37291	6.41497	6.42651	6.40312	6.38382	6.42488	6.41162	6.31175	6.38739	6.3784	6.4456	6.42325	6.42813	6.37658	6.49969	6.4456	6.46389	6.47422	6.45179	6.46982	6.43297	6.47567	6.51851	6.49969	6.29447	6.28556	6.25042	6.18469	6.35411	6.24551	6.27646	6.25527	6.23805	6.3075	6.08279
7.01284	7.04922	6.99167	7.09691	7.06819	7.0607	7.09342	7.10037	7.08636	6.81224	6.82737	6.85612	6.84011	6.86982	6.85552	6.81291	6.88874	6.93197	6.85003	6.69197	6.734	6.72428	6.57978	6.67117	6.77815	6.94792	6.82086	6.86688	6.85309	7.0607	7.06819	7.11059	7.0607	7.11059	7.13988	7.13988	7.10037	7.12385	7.14301	6.72997	6.7679	6.68305	6.69197	6.7348	6.734	6.72673	6.72428	6.74115	6.76641	6.50651
7.52244	7.54407	7.53275	7.51188	7.56229	7.54777	7.52375	7.55991	7.53908	7.80346	7.8537	7.84696	7.86747	7.76641	7.85248	7.8488	7.83442	7.8109	7.83059	7.89873	7.8651	7.88874	7.87795	7.92428	7.83569	7.81823	7.86688	7.8657	7.87564	7.19866	7.20683	7.20412	7.17609	7.22272	7.22272	7.2014	7.18752	7.22789	7.233	6.96614	6.98318	6.92583	6.79588	6.88366	6.92169	6.9619	6.98137	6.96142	6.9248	6.78746
6.61066	6.64345	6.63144	6.59218	6.56937	6.57978	6.59439	6.6149	6.58546	6.58092	6.58433	6.59106	6.57171	6.51322	6.62118	6.50786	6.55267	6.60097	6.65706	6.53782	6.52114	6.47422	6.48996	6.57864	6.61066	6.57287	6.53275	6.58995	6.60097	5.86282	5.94867	5.9017	6.17319	5.9353	5.85586	5.80005	5.72875	6.02531	5.95536	5.84314	5.71876	5.94013	5.69142		5.85098	5.89852	5.96018	6.09342	6.11394
7.87967	7.90848	7.90146	7.80754	7.8893	7.90526	7.89042	7.87852	7.87448	8.39967	8.42488	8.38202	8.4133	8.37291	8.36173	8.38021	8.38917	8.39794	8.38917	8.44091	8.4456	8.47567	8.43457	8.49415	8.36549	8.43616	8.40654	8.45179	8.45025	6.44404	6.41664	6.40824	6.42488	6.37475	6.40312	6.33846	6.36922	6.45788	6.39967	6.17026	6.28556	6.15534	6.04922	6.24304	6.25042	6.35603	6.18752	6.19312	6.20412	5.97283
6.02938	6.04532	5.99814	5.97326	5.9322	5.99228	5.93059	5.962	5.96761	6.33646	6.20412	6.31597	6.27646	6.3962	6.27646	6.35603	6.31806	6.29226	6.22789	6.25042	6.31597	6.20412	6.28103	6.14922	6.29003	6.19866	6.22011	6.14922	6.29003	6.95376	6.98989	6.93298	6.93349	6.97267	6.97635	7.02938	6.95665	6.98856	7.03743	7.31387	7.27646	7.3032	7.2878	7.25285	7.29885	7.2833	7.26951	7.2833	7.20952	7.17026
5.81149	5.82446	5.4686	6.45788	5.70722	5.70355	5.73589	5.57327	5.97494		5.54516	5.5437	5.78166	5.84864	5.81998	5.73683	7.03342	5.84889	5.84418	5.83014	5.92814	6.97313	5.68523	5.50733	5.89405	6.8488	5.60815	5.57673	6.87274	6.00432	5.88597	5.9195	6.03743	5.98509	6.17609	6.12385	5.80865	6.04532	6.08279	5.48026	5.6565	5.53506		5.7363			6.30963			5.59362
		5.1894	5.16361				4.99411				5.34508				5.016	5.2547						5.0404	5.07633					5.26087	5.27429	5.39997	5.46392	4.9891	5.45271	5.35583	5.24676	5.16198	5.32487	5.20607	5.32434	5.63434	4.97528	5.45873	5.25747	5.26405	5.34185	5.60056	5.69806	5.96056	5.25238
	4.69351	4.80239			4.82402					5.76276		5.57942		5.53916																		4.94248								5.59341									5.64763
7.17026	7	7.3032	7.32428	7.26245	7.21219	7.15229	7.24797	7.11059	6.74819	6.72346	6.82995	6.71933	6.76268	6.75358	6.79099	6.70415	6.67486	6.74507	6.84696	6.76042	6.74819	6.78319	6.72016	6.95713	6.8739	6.80277	6.79029	6.8169	6.97451	6.76567	6.8202	6.88423	6.80209	6.82543	6.92065	6.79099	6.91328	6.80754	7.02119	7.32428	6.85974	6.89098	6.96379	6.76492	7.10037	6.68753	6.73239	7.16435	6.75815
5.39863	5.46118	5.40096	5.35302	5.32	5.17072	5.204	5.20509			5.66172		5.85418			5.89385		5.74596		5.76818	5.69342							5.70003
7.23553	7.19312	7.14301	7.11394	7.20412	7.1271	7.19312	7.15534	7.14922	7.12385	7.39445	7.29885	7.29667	7.19033	7.31175	7.14301	7.33846	7.40312	7.41497	7.37107	7.33445	7.08991	7.26951	7.41497	7.46835	7.22272	7.04922	7.26717	7.38739	7.00432	7.1959	7.1271		7.07918		7.2014	7.10037	7.1959	7.12057	7.55871	7.6637	7.54033	7.53148		7.55751	7.6149	7.54158
5.87945	5.84836	5.91389	5.87515	5.73272	5.74575	5.76855	5.79524	5.92124	5.82927	5.73366	5.64795	5.77512	5.53344	5.56908	5.86944	6.10721	5.61813	5.85853	5.71895	6.02119	6.233	5.75684	5.92771	5.8121	5.90319	5.85245		6.12385		5.89247		5.72288		5.7271			5.52883						5.31327					5.29605
6.65321	6.6902	6.67578	6.61805	6.66464	6.64933	6.66652	6.67669	6.68931	6.43616	6.38917	6.46835	6.3962	6.45637	6.43933	6.44716	6.46982	6.45788	6.44871	6.3927	6.40312	6.35218	6.34635	6.37291	6.49415	6.38021	6.44091	6.3927	6.37658	6.80754	6.76042	6.75128	6.76042	6.78746	6.79029	6.83378	6.81425	6.80686	6.78533	6.62221	6.62839	6.57287	6.58206	6.62428	6.67302	6.67669	6.65128	6.74741	6.70157	6.45484
6.49969	6.73878	6.31597	6.60638	6.50786	6.48287	6.49136	6.5092	6.64246	6.28556	6.35411		6.3075	6.58092	6.24055	6.28556	6.3075	6.13354	6.58206	6.07918	6.07188		6.10721	6.25285	6.32634		6.08991	6.16435	6.19866	6.46982	6.51587	6.59439	6.49276	6.29447	6.53656	6.54033	6.48996	6.54283	6.60314	6.18469	6.21484			6.16137	6.30963
5.45661	5.4094	5.49733	5.37855	5.46972	5.47396	5.37072	5.48188	5.37008	5.45398	5.63551	5.52364	5.59728	5.41122	5.57145	5.42432	5.58473	5.50569	5.65611	5.5449	5.48615	5.4572	5.3824	5.64538	5.45972	5.54447	5.58636	5.5525	5.5322
																													5.42969	5.66404	5.52598	5.67339	5.54126	5.6457	5.73195	5.69679	5.64854	5.53147	5.68092	5.67321	5.56556	5.64316	5.39077	5.71369	5.83579	5.89087	5.79736	5.79185	5.69289
6.38202	6.25042	6.37107	6.31806	6.38561	6.32222	6.46982	6.32428	6.45637						6.12385		6.42975			6.25768	6.44091		6.03342	6.10721		5.96531	5.2431		5.94222	7.13354	7.06819	7.18469	7.03342	6.8537	6.99607	6.90146	7.0086	7.04922	6.99211	6.88309	7.02938	6.97772	7.00432	7.1038	6.902	6.93902	6.99167	7.08991	7.13033	6.98182
6.44871	6.4183	6.39093	6.42813	6.46982	6.4133	6.41664	6.40993	6.41664	6.39794	6.45788	6.4624	6.4624	6.43933	6.47857	6.4133	6.42975	6.48996	6.47422	6.36361	6.41664	6.36736	6.36549	6.46389	6.38202	6.4133	6.38382	6.4216	6.45788		6.23045							5.34496					5.39282							6.08279
											6.13672
5.97812	6.01703	6.04532	5.99876	5.94998	5.89008	5.90968	5.91762	5.87666		5.3829	5.5462			5.18838							6.55145								5.71812	5.51331																		6.94694
																				5.80696									6.00432	6.13672	5.76652	5.9005		5.87982	5.86765	5.66285	5.79371	6.03743					5.68275	5.60218
7.41497	7.4133	7.44871	7.42975	7.44404	7.45637	7.42813	7.46835	7.39093	7.92117	7.91328	7.91222	7.93044	7.89818	7.97313	8.02531	7.97589	7.93349	7.95231	8.0607	8.07918	8	8.04532	7.98767	7.98677	7.92324	8.01703	7.97772	8.00432	7.60959	7.65225	7.63144	7.61384	7.63347	7.53148	7.5682	7.52504	7.59106	7.58206	7.81425	7.88309	7.84757	7.80956	7.87506	7.78032	7.78462	7.81157	7.83123	7.8109	7.93651
6.14613	6.08991	5.99599	6.07918	6.15229	6.06446	6.17026	6.20683	6.08991	5.70658	5.83518	5.76915	5.787	5.71128	5.8386	5.89095	5.85591	5.81609	5.75411	5.86817	5.89391	5.82382	5.705	5.72295	5.89211	5.70116	5.65932	5.84378	5.66919	6.74272	6.79518	6.78675	6.79309	6.8451	6.80277	6.78032	6.8055	6.79449	6.77597	6.70415	6.64933	6.69461	6.69636	6.7007	6.68305	6.63749	6.65801	6.66932	6.66276	6.63949
5.94876	5.98278	5.93891	6.14301	5.84285	5.76519	5.87697	5.9063	5.73214					5.3809	5.50594		5.64901	5.67266	5.79678							5.59369	5.39738	5.63417	5.59839	6.60531	6.58883	6.3483	6.50786	6.52892	6.73957	6.76042	6.67669	6.70415	6.75051	6.34242	6.29226	6.35218	6.48572	6.3962	6.5832	6.65031	6.47276	6.59329	6.55267	6.24055
6.00432	5.94234	5.92728	6.0086	5.79189	5.979	5.87314	5.90584	6.11394	5.58838	5.54047	5.77711	5.59238	5.70564	5.85404		5.44002	5.56346	5.83314	5.52784	5.23961	5.32131		5.37243		5.55191	6.06819	5.31882		6.65514	6.68485	6.56229	6.55145	6.60531	6.66181	6.60423	6.63849	6.5966	6.66087	6.00432	6.10037	6.19866	6.11727	6.04922	6.12385	6.27184	6.09342	6.32838	6.233	6.03342
6.55991	6.65801	6.57634	6.45025	6.55509	6.64738	6.64345	6.59879	6.62325	6.53656	6.52244	6.59106	6.53908	6.69723	6.59439	6.54407	6.53908	6.61278	6.57054	6.50651	6.49554	6.46538	6.56229	6.44248	6.5302	6.53782	6.55023	6.51983	6.54283	6.63347	6.58546	6.58659	6.60531	6.61595	6.63949	6.69461	6.64444	6.58995	6.60853	6.83948	6.89708	6.80956	6.84696	6.84942	6.88138	6.90472	6.8704	6.87967	6.86153	6.70415
5.86925	5.88209	5.81209	5.93142	5.86293	5.75884	5.84494	5.85137	5.74989	5.40724	5.45741	5.5044	5.55417	5.59553	5.22622			5.44317	5.28994			5.36716		5.45824	6.12057	5.58912	5.45768	5.53347	5.26063	5.80231	5.68492	6.35793	5.70975	6.15534	5.9193	5.88658	5.90861	5.92394	5.83104		5.53409					5.54187	5.38528	5.55088	5.43429
																				5.71164						5.36941			6.65225			6.94596				6.61172		6.57978					5.36785			4.96046		5.56204
								4.95144									4.79989												6.08991	6.33846	5.9959	5.63524	6.3927	5.91025	5.9393	5.80375	6.0086	6.03743	5.76831	6.3075	5.69557	5.77721	5.7888		5.80463	6.15836
5.59775	5.53341	5.5133	5.65041	5.59492	5.57921	5.63136	5.57554	5.55244	5.47281	5.49311	5.42662	5.56913	5.50576	5.45063	5.35581	5.47877	5.35474	5.40654	5.48107	5.31655	5.40564	5.31156	5.4956	5.11943	5.3532	5.47076	5.4596	5.32131							5.49671
7.27416	7.29667	7.26951	7.25285	7.30963	7.30963	7.31175	7.33041	7.30963	7.77525	7.72916	7.71012	7.74663	7.75282	7.75967	7.79934	7.81889	7.76343	7.7348	7.83632	7.82866	7.82607	7.83822	7.79518	7.81558	7.7348	7.77452	7.79518	7.83885	8.02119	8.10037	8.06446	8.00432	8.07918	7.99211	8.01703	7.95085	8.01703	8.06446	8.36549	8.36173	8.35984	8.33244	8.37291	8.32838	8.33041	8.31387	8.33041	8.3032	8.35793
7.02938	7.07188	7.02938	7.02531	7.04139	7.02531	7.0607	7.01703	7.0086	7.19312	7.13988	7.20412	7.18469	7.18752	7.15229	7.14301	7.15534	7.16137	7.13033	7.17026	7.15229	7.15534	7.13033	7.17026	7.08991	7.14301	7.16137	7.13988	7.11394	7.5977	7.70501	7.67394	7.66087	7.65418	7.54158	7.5966	7.53275	7.62221	7.66839	7.87216	7.87099	7.84572	7.86923	7.86392	7.84323	7.86332	7.83948	7.83948	7.83315	7.92376
7.0086	7.04532	7.02119	6.99913	6.98137	6.98677	7.01284	7.00432	7.01703	6.88366	6.88762	6.88366	6.88874	6.87332	6.86392	6.80346	6.82413	6.86094	6.88138	6.8451	6.81425	6.83187	6.79029	6.89376	6.78888	6.8488	6.87157	6.83885	6.82151	6.9489	6.93349	6.91116	6.91593	6.86923	6.97727	6.98543	7.00432	6.9722	6.98856	6.82151	6.81425	6.71096	6.79379	6.82282	6.83251	6.83948	6.8488	6.8537	6.80956	6.71349
							5.49613																		5.64084
6.24055	6.22272	6.14922	6.25042	6.11394	6.15534	6.19866	6.23045	6.15534	6.0607	5.97772	6.08636	6.09691	6.09342	6.07918	5.97441	6.1038	6.10721	6.10721	6.0569	6.17026	6.03743	5.96541	5.98954	6.0607	6.04139	6.02119	6.0607	6.03342	6.25768	6.28103	6.35025	6.31806	6.33445	6.22531	6.22272	6.21484	6.26245	6.28103	6.09342	6.11059	6.07918	6.07188	6.12385	6.02531	5.98892	6.07918	6.06446	6.10037	5.92541
		4.48726	4.37933	4.6447	4.526	4.39564		4.31807	4.69195	4.71938	4.50476	4.725	4.82913	4.86629	4.68767	4.79028	4.81557	4.84488	4.91357	4.87938	4.61883	4.73596	4.70461	4.75176	4.85497	4.83995	4.76936	4.81563	4.8986	4.64741	4.75062	4.63616	4.72495	4.54	4.38536	4.46626	4.47622	4.63866	4.80763	4.72331		4.64485	4.72388					4.68394	4.44823
6.16137																							6.6637	6.50515
7.01284	7.03342	7.04532	7.02119	7.03342	7.04532	7.04139	7.04139	7.04922	7.02531	6.99651	7.01284	7.01703	6.98945	7.04139	7.03342	7.02938	7.02119	7.04139	7.0086	6.99607	6.99123	7.01703	7	7.03743	7.01284	7.04922	7.01284	7.02119	6.79379	6.78533	6.78032	6.78675	6.78746	6.79518	6.80072	6.81224	6.81491	6.79449	6.6637	6.66839	6.62014	6.61278	6.65706	6.66464	6.6981	6.66087	6.68124	6.71181	6.55991
5.89216	5.83777	5.51921	5.66495	5.72775	5.81605	5.77861	5.84397	5.83841						5.0483	4.94588	5.03059				4.98718									5.96716	5.95254	5.92379	5.86685	6.0086	5.84754	5.86572	5.82028	5.9892	5.93425	5.41312	5.47775	5.5669	5.31703	5.60196	5.50644	6.29667	5.44913	5.30903	5.67545
7	7.01703	6.98677	6.97543	6.96473	6.98	7.0086	6.98722	6.97818	6.97681	6.93551	6.92583	6.88818	7.03342	6.90091	6.95569	6.94101	6.92788	6.93044	6.91381	6.89873	6.87737	6.86982	6.8488	6.98137	6.92221	6.91855	6.94498	6.90309	7.0086	6.93651	6.97589	6.93399	7.02119	7.04922	7.0569	7.03743	7.06819	6.99782	6.7796	6.79727	6.73957	6.72099	6.71265	6.72997	6.77815	6.78958	6.77452	6.81823	6.55145
6.0607	6.04532	5.73384	6.06446	6.42651	6.17319	6.23805	6.07918	6.14301			6.43457	5.97633	6.35411		5.71449	6.39445	5.69812	6.46687		6.26482	6.37658		6.21748				6.45332	6.39794	5.91325	5.89901	5.77211	6.01703	5.8239	5.96678	5.91803	5.83758	5.96107	6.0607										5.62905
6.21219	6.31387	6.22531	6.4133	6.26717	6.19866	6.25285	6.19033	6.17319	6.40654	6.42813	6.44716	6.45788	6.52114	6.40483	6.46687	6.43297	6.41162	6.43616	6.41162	6.44404	6.4183	6.4609	6.4456	6.40654	6.53148	6.51851	6.45025	6.47422	6.83442	6.79588	6.80277	6.77379	6.78746	6.80889	6.83759	6.82086	6.84261	6.85733	6.96095	7.0086	6.82801	6.78746	6.90472	6.97635	7.04922	6.95231	7.0086	7.05308	6.80277
6.54654	6.41162						6.51054		6.13672	6.04532	6.03743	6.23045	5.91172	6.20952		6.16137	6.19312	6.26245	6.26951	6.20683	6.10721	6.33244	6.25527	6.18184	6.26717	5.9579	6.19312	6.21484	5.74465		5.81546	5.59513	5.57054		6.04922	5.74137	5.54789	5.678		5.57053
6.65706	6.80072	6.89376	6.93298	7.22011	6.92788	7.17609	6.76716	6.82801	7.40312	7.02119	7.67761	7.63448	7.29667	7.36173	7.23553	7.22789	7.48144	7.13033	7.5563	7.13033	7.16137	7.20952	7.57978	7.02119	7.40654	7.05308	7.40993	7.26717	7.62428	7.49554	7.51322	7.58771	7.52634	7.61066	7.62428	7.60746	7.57403	7.58995	7.8488	7.82995	7.72835	7.77597	7.84757	7.78675	7.91328	7.8202	7.84448	7.82347	7.81757
7.45788	7.43297	7.36922	7.43616	7.38382	7.38382	7.3962	7.4216	7.45179	7.0569	7.05308	7.08636	7.1038	7.08991	7.14922	7.04139	7.17319	7.11727	7.07918	7.02119	6.96567	7.02531	7.01284	7.03743	7.05308	6.95472	7.07188	7.08279	7.09691	7.76641	7.7348	7.79309	7.79865	7.79727	7.77232	7.76641	7.81224	7.83948	7.79099	7.32015	7.38202	7.21484	7.24551	7.25285	7.22272	7.4609	7.31175	7.25768	7.26717	7.01284
6.15836	6.18184	6.21748	6.15836	6.13988	6.12057	6.11394	6.13354	6.14922	6.15229	6.19033	6.12385	6.21748	6.10721	6.14922	6.14613	6.15836	6.12385	6.14613	6.14301	6.12057	6.15534	6.10037	6.19033	6.08991	6.10721	6.1959	6.16137	6.11394	6.11727	6.18184	6.24797	6.18752	6.2014	6.18752	6.26245	6.21219	6.2014	6.15534	5.99196	6.03342	5.89219	5.92087	6.09342	6.02531	6.03743	5.94182	5.95092	5.96379	5.83655
6.81823	6.78462	6.79379	6.84073	6.78746	6.79029	6.78032	6.8109	6.81425	6.64738	6.57634	6.60531	6.63043	6.68931	6.5832	6.57864	6.64738	6.5977	6.56703	6.549	6.59988	6.52504	6.51054	6.53403	6.52763	6.60959	6.5682	6.60314	6.58883	6.80482	6.83378	6.78319	6.80072	6.80686	6.82086	6.80003	6.81291	6.81425	6.86392	6.44091	6.39093	6.42651	6.37475	6.45025	6.47129	6.42975	6.40483	6.43297	6.45025	6.24551
5.33946	5.6243	5.64602	5.6888	5.65359	5.65829	5.17407	5.7484	5.84829				5.36615	5.49768	5.40107						4.46774										5.51127	5.25984	5.0346			6.05308	6.17319				5.01714		4.82569		6.53148
																																		5.12829							5.9685
6.16732	6.18752	5.96432	5.96975	6.11394	6.18752	6.19866	6.17319	6.11727	6.02119	6.13672	6.13354	6.07555	6.08279	6.19033	6.06819	6.13354	6.20683	6.21484	6.09691	6.12057	6.14613	6.08636	6.17609	6.12385	6.15836	6.1038	6.16732	6.1959	5.88048	5.9482	5.29893	5.7403	5.31033	4.68243	5.95688		5.87526	5.88158	6.45025	6.4183	6.26007	6.29226	6.31597	6.27646	6.2833	6.33041	6.25527	6.26951	6.22789
6.50786	6.51322	6.47857	6.54033	6.43136	6.42488	6.45484	6.46538	6.4609	6.43457	6.36736	6.36736	6.38561	6.45332	6.31175	6.37291	6.37475	6.35984	6.33646	6.3784	6.36173	6.38917	6.39093	6.28103	6.40824	6.35984	6.36922	6.34044	6.41497	6.15229	6.11059	6.17898	6.20952	6.20412	6.2014	6.22272	6.24304	6.17319	6.13672	5.93841	5.94421	5.88492	5.94933	6.01703	5.87605	5.9125	5.92505	6.03342	5.97003	5.82761
5.78191		5.38494		5.11536				5.62491																						5.49339				5.58024	5.97127	5.54522	5.46599							6.57403					4.96767
			6.43136					6.36549		6.42651	6.68931				6.63448	6.65706	6.63043	6.23045	6.58546		6.65321		6.5611			6.60314	6.63849				7.16435		7.20952		6.72428					7.13033	7.13033	7.12385			6.88081			6.87274	6.97313
																															4.1262
5.81647	5.71838	5.84731	5.76675	5.83353	5.83308	5.77472	5.81484	5.72383	5.73136	5.79273	5.63428	5.71862	5.67443	5.70473	5.62248	5.6777	5.70858	5.60342	5.7095	5.85212	5.7554	5.7767	5.67944	5.66704	5.8116	5.77025	5.69664	5.55111							5.46687
6.35603													6.26951				4.9302						5.14816						5.46381	5.72268	5.76595	5.64518	5.59459	5.55451			5.53152	5.86519	6.01284	5.97266	5.83055	5.75978	5.91044	5.67334	6.15534	5.71895	5.81358	5.71621	5.91118
5.91946	6.00432	6.02119	5.95024	5.97808	5.90214	5.98208	5.99781	5.94152	5.84184	5.80167	5.80134	5.93398	6.02938	5.8812	5.96056	5.94316	5.74921	5.93343	5.85044	5.84335	5.69106	5.94615	5.55652	6.02938	5.8464	5.98064	5.93277	5.78837	6.26482	6.23553	6.19312	6.23553	6.27646	6.33041	6.3962	6.35411	6.29003	6.33244	6.19033	5.95866	5.81174	5.88559	6.13354	5.97028	6.09342	6.02938	5.86788	6.04532	5.63511
6.26482	6.2833	6.3032	6.24551	6.32428	6.36361	6.27184	6.29447	6.22011	6.5955	6.65706	6.71012	6.61278	6.5302	6.65801	6.50515	6.63347	6.67852	6.6637	6.62839	6.58883	6.62839	6.53656	6.65321	6.49831	6.65418	6.56703	6.72016	6.60097																		6.72916
6.53782	6.54033	6.53403	6.56229	6.58659	6.52114	6.54654	6.54531	6.52504	6.549	6.54777	6.57634	6.54407	6.60853	6.58771	6.56703	6.5832	6.57171	6.56703	6.58659	6.53148	6.56229	6.55388	6.52634	6.5832	6.56937	6.55388	6.57171	6.54654	6.52892	6.41664	6.52634	6.48144	6.47567	6.50786	6.45179	6.47567	6.46687	6.43933	6.3075	6.28556	6.19866	6.16732	6.29447	6.14301	6.21219	6.21219	6.16435	6.4216	6.18752
6.80618	6.8169	6.78604	6.75891	6.79865	6.80686	6.78958	6.79796	6.79657	6.98091	7.02938	6.95279	6.99078	6.94101	7.01284	6.98363	6.95952	6.96426	7.01284	7.01703	6.99826	7.02119	7.01703	7.01703	7.02531	6.94052	7.00432	7.05308	6.99211	6.902	6.94399	6.92012	6.88138	6.96895	6.87332	6.87448	6.85491	6.90902	6.97497	6.89763	6.84448	6.79727	6.83187	6.86392	6.86629	6.86332	6.85003	6.82672	6.83885	6.79588
6.63144	6.63144	6.65418	6.59329	6.69285	6.6721	6.65128	6.61066	6.62221	6.71933	6.79518	6.7348	6.74272	6.63548	6.74741	6.62014	6.617	6.7007	6.734	6.62839	6.5977	6.68664	6.56467	6.73719	6.68124	6.74194	6.71265	6.79169	6.66558	5.81689	5.92363	5.78472	5.97969	6.03743	5.72052	5.71277				5.82433	5.93652			5.76319
6.42813	6.33445	6.31387	6.41664	6.31806	6.31175	6.21484	6.23553	6.2878	6.15229	6.07188	5.94739	6.10037	6.11059	6.20683	6.35025	5.9976	6.0569	6.2014	5.8638	6.25768	5.91388	5.95598	6.26717	6.0607	6.13033	5.88965	6.16732	6.28103		5.99986	6.05308	6.06819	6.11394				5.76469
6.33646	6.32838	6.33244	6.30535	6.31806	6.34242	6.29885	6.3032	6.34635	6.50515	6.55388	6.51983	6.53403	6.53148	6.49693	6.45637	6.549	6.54158	6.53275	6.50379	6.52504	6.57403	6.51983	6.65128	6.4014	6.56585	6.49969	6.57749	6.5611
5.76993	5.71753	5.39796	5.69307	5.78107	5.8511	5.79965	5.85192	5.70694	6.07918	6.05308	6.15229	6.02531	5.98594	6.03342	6.03743	6.06819	6.0569	5.93584	6.0607	6.09342	6.07188	6.06446	6.10721	6.13988	6.08279	6.07918	6.12385	6.14613	5.83056	5.88757	5.90651	5.91302	5.93548	5.92327	5.88098	5.95806	5.88962	5.87766	5.96673	5.90429	5.90146	5.82915	5.87233	5.58517	5.77253	5.80312	5.81975	5.721	5.85241
7.36549	7.3962	7.38202	7.40824	7.38382	7.37658	7.40654	7.3927	7.36922	7.3784	7.35218	7.36736	7.34044	7.39093	7.3927	7.41497	7.43775	7.39093	7.42813	7.38917	7.36922	7.29885	7.35603	7.26951	7.45025	7.26482	7.36173	7.29885	7.37107	7.51054	7.55145	7.54531	7.48996	7.549	7.49969	7.49276	7.48144	7.53275	7.51983	7.47567	7.52114	7.51983	7.45637	7.47567	7.47276	7.52504	7.50106	7.47129	7.53529	7.3962
								6.5302							6.53656	5.49719			5.7067							7.14613			5.90881	5.76332	5.21064			6.0086	5.92917		5.97177						5.54076
5.54939		5.33361		5.77003		5.6585	5.80813	5.67993							4.68525										5.43104							5.54661					5.70409	5.67707			5.34678
5.79266	5.84612	5.90239	5.7757	5.87265	5.74497	5.82017	5.83528	5.88027	5.93547	5.85298	5.64856	5.90923	5.86165	5.8272	5.88632	5.93617	5.89614	5.84043	5.92597	5.96186	5.83509	5.99011	5.87731	5.91346	5.81971	5.99098	5.82092	5.95768	6.33445	6.18752	6.16732	6.19866	6.11394	6.22272	6.19033	6.25768	6.20412	6.21219	5.8727	5.87903	5.75267	5.72539	5.90629	5.68555	5.78567	5.72227	5.88568		5.8882
6.38739	6.35984	6.40312	6.3962	6.42488	6.38202	6.40483	6.42813	6.40824	6.24055	6.23045	6.20683	6.25768	6.32222	6.23805	6.30535	6.22789	6.24797	6.30535	6.233	6.17319	6.16435	6.16137	6.13033	6.25768	6.32015	6.26951	6.233	6.29226	6.11727	6.14301	6.15534	6.11727	6.24797	6.17609	6.16732	6.19033	6.14613	6.11059	5.98388	6.08991	5.94638	6.0086	5.95478	6.0086	5.99494	5.94671	5.99928	5.94615	5.8323
																																						5.49978
6.43136	6.38021	6.35603	6.44871	6.29667	6.33445	6.36922	6.33846	6.34635	6.49415	6.42975	6.39445	6.45939	6.60853	6.42975	6.57749	6.54531	6.48996	6.42813	6.5172	6.48855	6.4624	6.45939	6.39967	6.53275	6.45939	6.51455	6.39794	6.52114	6.81558	6.92583	6.84448	6.85794	6.81558	6.84323	6.82217	6.84198	6.87622	6.81224	6.80889	6.8109	6.67852	6.78104	6.76492	6.75282	6.79657	6.76418	6.72016	6.78888	6.66652
																																				5.07169
				6.3032	6.2878	6.31806		6.22531	7.37291	7.2878	7.30963	7.31387	7.29885	7.1959	7.38739	7.35984	7.28556	7.15534	7.48714	7.48996	7.50379	7.5955	7.42488	7.43457	7.37658	7.38202	7.35025	7.48572	6.04532	6.66558	6.59879	6.56229	6.64738	6.41162		6.43933	6.52375		6.16732	6.02119	6.13672	6.14301	6.14301	6.13988	6.22531	6.16435	6.05308	6.02531	5.84342
7.39794	7.41162	7.41497	7.39967	7.3784	7.35603	7.38202	7.39967	7.4014	7.28103	7.28103	7.29667	7.26245	7.3075	7.31597	7.2878	7.27646	7.29667	7.2878	7.25042	7.27646	7.23805	7.20412	7.24797	7.23553	7.22272	7.27875	7.25527	7.233	7.4014	7.40483	7.36173	7.36549	7.38202	7.31387	7.3483	7.33445	7.39445	7.38382	7.21484	7.22272	7.13354	7.17609	7.25042	7.15836	7.21484	7.22789	7.20683	7.23045	7.11394
6.37475	6.29226	6.24055	6.35984	6.29447	6.39794	6.33041	6.38739	6.32634	6.06446	6.01284	5.96503	6.19866	6.26951	6.04922	6.0086	6.09342	6.09342	6.07918	5.97849	6.30103	5.88266	5.69021	6.19312	6.07555	6.06446	5.96942	6.04922	5.96875	6.60531	6.68305	6.65706	6.59439	6.62325	6.61172	6.54283	6.54033	6.64048	6.64542	6.02938	6.05308	6.07555	6.08991	6.13033	6.12385	6.30963	6.13988	6.21748	6.19033	5.81848
6.43775	6.42813	6.27184	6.23553	6.44248	6.33646	6.34635	6.13988	6.26482	6.38021	6.3927	6.38382	6.32015	6.3927	6.3075	6.36361	6.36173	6.36549	6.33846	6.36736	6.32428	6.35984	6.38561	6.30963	6.35603	6.35984	6.33846	6.39093	6.31387	6.34044	6.20683	6.29226	6.32428	6.38202	6.38021	6.35218	6.35411	6.33846	6.27646	6.32634	6.35984	6.3075	6.35025	6.39967	6.38382	6.37475	6.44716	6.47276	6.49415	6.30535
7.21748	7.20952	7.17609	7.18469	7.22272	7.23045	7.24797	7.22789	7.25285	7.58092	7.56937	7.53908	7.58995	7.57749	7.57864	7.60097	7.59879	7.57749	7.52114	7.63448	7.59218	7.62634	7.59988	7.63849	7.58995	7.59106	7.64933	7.61172	7.62737	8.02938	8.15229	8.05308	8.06446	8.04922	8.04922	8.0899	8.06819	8.07555	8.12057	8.34635	8.35025	8.33041	8.35025	8.28103	8.38021	8.41996	8.37291	8.34635	8.30103	8.36922
6.993	6.99739	7.03342	7.01284	6.95037	6.98945	6.97864	6.98182	6.96755	6.8169	6.90417	6.89542	6.85248	6.84323	6.93702	6.93247	6.90633	6.81558	6.93651	6.93298	7.02938	6.98182	6.96755	6.87157	6.87737	6.86806	6.96284	6.95617	6.88818	6.9952		5.80188	6.36361	6.62014	6.8739	7.01703	6.4624	6.3483	6.78462	6.3032	5.9938	6.51054	6.28103	6.25042	6.06819	5.81978	6.31806	6.18184	6.44248	6.45332
6.16435	6.29003	6.19866	6.28103	6.23805	6.20412	6.27646	6.19866	6.18184	6.65128	6.5977	6.64048	6.69897	6.62531	6.68574	6.88138	6.74272	6.72428	6.58995	6.88423	6.86392	6.66652	6.92993	6.68485	6.78104	6.80209	6.81157	6.63849	6.82672	6.87564	6.96755	6.91855	6.97681	6.96379	7.01703	7.03342	6.96237	6.95999	6.97955	6.87448	7.02531	6.89098	6.88252	6.99476	6.94792	6.97081	6.989	7.05308	7.03743	6.86273
	5.46016	5.47325		5.05819	5.33556	5.39851	5.50581	5.43347																					5.61761	5.59339	5.73243	5.76085	5.70827	5.58844	5.70616	5.46725	5.60525	5.75361	5.63184	5.57777	5.53199	5.61435	5.57339	5.55688	5.62719	5.46518	5.60397	5.33196	5.43855
5.92593	6.00432	5.99043	5.87925	5.90591	6.02531	6.03342	5.99428	5.99824	6.14922	6.09691	6.14922	6.14301	6.21748	6.11727	6.12385	6.11059	6.10721	6.0569	6.09691	6.04922	6.10037	6.04532	6.05308	6.08636	6.11727	6.13672	6.11727	6.01703			5.53173	5.48661				5.42263	5.31901	5.50667
5.29265	5.17509	5.09746	5.38999	5.2004	5.09775	5.02899	5.15389	5.17572	5.13056							4.9643									5.09005				5.23446	5.35738	5.4363	5.27959	5.41136					5.40091	5.35176
7.23045	7.28103	7.26951	7.25285	7.24055	7.24797	7.24797	7.24055	7.25285	7.13354	7.16435	7.18184	7.09342	7.15229	7.14301	7.14301	7.15229	7.1959	7.16435	7.03743	7.06446	7.04139	7.02531	7.02938	7.09342	7.03743	7.07918	7.08279	7.08279	7.34044	7.38739	7.34242	7.35218	7.32838	7.2833	7.34439	7.3032	7.4183	7.38382	7.75815	7.75205	7.76641	7.74507	7.77232	7.77379	7.72916	7.78462	7.80209	7.77379	7.80482
6.58546		6.58206			6.56229	6.52892	6.22531			6.19033	6.15836																					6.59218														5.65114
5.939	5.94012	5.99999	5.82967	5.98317	5.92841	6.01703	6.04532	6.00432	5.913	5.83408	5.92607	5.67771	5.98855	5.86519	5.85848	5.92402	6.02938	5.86702	6	5.72931	5.73944	5.87281	5.67604	5.90603	5.94121	5.78408	5.92155	5.77876	6.17319	6.26007	6.25527	6.19033	6.26007	6.27416	6.22011	6.22789	6.31175	6.2014	5.90512	6.08279	5.85503	5.97626	5.84577	6.04922	6.23045	6.0607	5.97221	6.11394	5.51244
									5.84451			5.68949	6.09691		5.84903		5.40426		6.94349	5.64068						5.3916	5.78537	5.63664	8.0899	8.11059	8.07555	8.08279	8.11394	8.09691	8.02938	8	8.08636	8.0899	8.34044	8.3784	8.36361	8.35218	8.36173	8.31597	8.37658	8.32015	8.31806	8.35411	8.35603
5.62948	5.75278	5.60557	5.47814	5.44718	5.62629	5.64764	5.7143	5.63417	5.72402	5.76079	5.64602	5.70203	5.87165	5.68601	5.74267	5.80093	5.7302	5.87675	5.80444	5.82705	5.39349	5.73327	5.6932	5.60619	5.66459	5.74121	5.74718	5.73828	5.59974	5.7374	5.78325	5.87527	5.77938	5.51566	5.69036	5.55515	5.83093	5.79126	6.11059	6.38917	6.23805	6.12385	6.17319	5.92521	6.26007	5.96909	6.00432	6.15229	5.9729
															6.22272																		7.53656	6.05308		5.96784	7.06446			7.45788
7.51322	7.49693	7.51322	7.51188	7.43616	7.43775	7.45939	7.46687	7.47276	7.25285	7.29885	7.25285	7.32222	7.22531	7.19312	7.24551	7.25285	7.25042	7.30535	7.21484	7.25768	7.11394	7.19866	7.15229	7.25042	7.21219	7.23045	7.20952	7.24055	7.52504	7.48001	7.45332	7.51983	7.5302	7.5563	7.60531	7.58092	7.57054	7.52892	7.23553	7.21219	7.14301	7.24797	7.2833	7.31387	7.28103	7.34044	7.37291	7.36361	6.97955
6.50651	6.49831	6.4456	6.49136	6.50651	6.53148	6.55267	6.55509	6.549	6.71933	6.61066	6.66464	6.65418	6.716	6.8055	6.79309	6.8169	6.78032	6.734	6.67669	6.67394	6.71349	6.68664	6.61278	6.82347	6.71096	6.70672	6.74974	6.71933	6.37658	6.41497	6.48996	6.42975	6.45025	6.40654	6.41664	6.39967	6.38917	6.42813	6.31597	6.4014	6.32428	6.32634	6.40993	6.21748	6.24551	6.3483	6.41996	6.44404	6.22011
						6.13988				5.72675																							5.49935		7.02938				5.93261										5.811
5.81996	5.81377	5.69655	5.79854	5.67361	5.65632	5.76043	5.80981	5.73522	6.09342	5.92293	5.9898	6.04922	6.04922	6.00432	6.01703	6.02531	5.99821	5.99841	5.98609	6.09342	6.11059	6.08279	5.96538	5.97016	5.96681	6.06446	6.06819	6.02531	6.41664	6.46835	6.38739	6.4014	6.45484	6.45637	6.48572	6.42651	6.40312	6.43933	6.67025	6.76042	6.70329	6.6721	6.6981	6.70243	6.7185	6.70329	6.72916	6.66276	6.7356
5.40866	5.33818	5.37425	5.28248	5.47843	5.38293	5.36733	5.37978	5.49999	5.38422	5.5075	5.33363	5.49253	5.55166	5.47132	5.39832	5.55664	5.59832	5.49769	5.5163	5.34638	5.38385	5.19743	5.54425	5.57639	5.51567	5.4361	5.61279	5.5515
	5.03589		5.3146			5.26347	5.37238		5.71178						5.38744		5.68609							5.65463			5.79579		6.18184	6.22011	6.13672	6.22789	6.07918	6.19866	6.21484	6.26482	6.18469	6.33244	6.22272	6.13672	6.22789	6.07188	6.25042	6.26717	6.2014	6.2833	6.25285	6.09342	6.14613
		5.69706	5.75266	5.09817	5.72103	5.25116	5.68134	5.49117		6.08636	5.09968	5.86757		5.49038	5.93228	5.80415		5.80003		5.40994		5.74384		5.75737		5.6211		5.59509	6.75205	6.50106	6.56585	6.57978	6.46389	6.63548	6.61172	6.60423	6.66181	6.3927	6.44716	6.58659	6.19033	6.22272	6.4014	6.22789	6.58206	6.13033	6.32222	6.48287	5.86198
6.34242	6.33041	6.28556	6.33846	6.2878	6.31175	6.26007	6.28556	6.2878	6.29447	6.27646	6.25527	6.31175	6.29447	6.22789	6.27875	6.29003	6.1959	6.21484	6.26717	6.30963	6.28103	6.24304	6.32838	6.20412	6.26951	6.24551	6.24551	6.14922	6.02938	6.23553	6.1271	6.15836	6.0086	6.08991	6.13033	6.12385	6.08991	6.07918	5.86087	5.81019	5.97058	5.74449	5.87478	5.8663	5.98441	5.9698	5.99474	5.98583	5.85522
6.81757	6.82543	6.84136	6.78817	6.70157	6.78247	6.73799	6.68664	6.78675	6.88818	6.92117	6.84634	6.91434	6.89487	6.80346	6.88138	6.85794	6.84448	6.89432	6.86629	6.78817	6.82995	6.86688	6.87099	6.84634	6.82866	6.87622	6.81954	6.84073	6.35025	6.38021	6.26007	6.2878	6.49831	6.2833	6.37475	6.31597	6.35984	6.38917	6.15534	6.29667	6.15836	6.36361	6.27184	6.31175	6.35603	6.23045	6.44716	6.30963	6.03342
7.84819	7.85187	7.83569	7.76268	7.87737	7.87506	7.88874	7.92012	7.88986	7.8893	7.89321	7.85914	7.92012	7.92686	7.86392	7.89653	7.88536	7.88081	7.89265	7.78176	7.76716	7.76268	7.69461	7.74272	7.85431	7.88705	7.84323	7.90309	7.85914	6.27875	6.94694	6.53529	6.95472	6.93852	6.57978	6.15229	6.19866	6.25042		6.48996	6.34635	6.35025	6.42813	6.4456	6.5092	6.37658	6.47422	6.48572	6.36361	6.45179
5.83206	5.81658	6.0086	5.87022	5.97909	6.20952	6.02119	6.08279	5.81939	6.22789	6.30103	6.32428	6.27646	6.22272	6.12385	6.10037	6.19312	6.27416	6.16435	6.23805	6.54531	6.32222	6.39093	6.20683	6.05308	6.2878	6.15534	6.31806	6.20952	5.99264	6.07188	6.02938	6.03342	6.07918	6.15836	6.02531	6.13354	6.05308	6.09342	5.99686	5.98078	5.94948	5.99968	6.0569	6.12057	5.99577	6.0086	6.06446	6.1271	5.9014
6.61805	6.63246	6.617	6.60314	6.69548	6.71349	6.66745	6.68931	6.67761	6.47276	6.42325	6.36736	6.43775	6.44716	6.50651	6.50515	6.51983	6.49554	6.49136	6.47712	6.49136	6.39794	6.4843	6.48144	6.48001	6.47276	6.51054	6.45484	6.45637	6.75587	6.82217	6.82282	6.76716	6.72428	6.80209	6.8014	6.81889	6.76418	6.75435	6.71265	6.80956	6.67394	6.716	6.72835	6.69636	6.74974	6.69723	6.71517	6.82737	6.67394
																5.6314	5.68957	5.52823						5.7108																		5.59587					5.74301
6.24055	5.95034		6.17609	6.13033	6.17898	6.06819	6.15836	6.16435	4.79569		5.92129	5.98137	5.979		6.16435	5.94951			5.96474	6.11059	5.9972	6.03743	5.9513			6.18469		5.99987	6.05308		5.8756
6.52634	6.52892	6.49136	6.53275	6.51587	6.53908	6.5092	6.52763	6.53403	6.38021	6.39967	6.44716	6.38917	6.43136	6.48287	6.50379	6.50243	6.46687	6.47712	6.4609	6.48714	6.45788	6.46835	6.47422	6.52504	6.45939	6.4609	6.43136	6.44248	6.50515	6.49415	6.51587	6.48287	6.48996	6.4014	6.39967	6.35984	6.40312	6.38021	6.25768	6.30963	6.19866	6.1959	6.19033	6.22272	6.26951	6.18469	6.20952	6.23805	6.18184
7.35411	7.36736	7.3784	7.34044	7.3032	7.32634	7.32838	7.32634	7.33646	7.53148	7.52244	7.53403	7.51322	7.52634	7.46982	7.42813	7.44716	7.46982	7.48714	7.4843	7.45788	7.47129	7.47276	7.45025	7.47129	7.4609	7.44716	7.45788	7.45939	7.81224	7.82086	7.77085	7.76641	7.80956	7.82801	7.88536	7.81023	7.81823	7.87274	7.89042	7.89487	7.94792	7.93802	7.98722	7.989	7.94694	7.96426	8	7.98363	7.84386
5.67801	5.63959	5.66698					5.84792	5.73496																							5.47367		5.8473	5.89018	5.8687	6.06446	5.93512					5.46178						6.59988
			4.75101			4.69437	4.70969	5.25948																							6.02531	5.8208			4.76228		5.82031						5.47853
6.91751	6.99211	6.95904	6.83948	6.91487	6.96047	6.98137	6.96614	6.96755	7.0569	7.12385	7.06446	7.07555	7.0607	7.10721	7.02119	7.00432	7.07555	7.14613	7.08636	7.01284	7.06446	7.01703	7.07555	7.0569	7.07188	7.07918	7.08279	7.04922						6.47857	6.34044	6.49136										6.72346
7.76193	7.76938	7.78533	7.7679	7.72346	7.7332	7.76938	7.81823	7.78176	8.00432	8.0569	8.07555	7.98945	8.0086	8.03342	8.0086	7.98408	7.98632	8.1038	8.0086	7.9345	7.97451	8.00432	8.07188	8.0086	7.93095	7.96473	7.99826	8.03743	8.03743	8.13988	8.02531	8.0607	8.09342	7.95809	8.02119	7.91698	8.0607	8.17026	8.1038	8.07555	7.96332	7.96142	8.04532	7.9345	7.96567	8.0086	8.0607	7.96661	7.95952
5.86194	5.86709	5.93853	5.91475	5.78075	5.75539	5.82989	5.85858	5.87061	5.80837	5.48839	5.68785	5.78394	5.94507	5.62388	5.84369	5.78027	5.67908	5.66357	5.8046	5.88723	5.55442	5.57743	5.50484	5.61884	5.66099	5.78946	5.67794	5.84411	5.44747	5.94521	5.61925	5.49961	5.43947	5.49515	5.54132	5.72809	5.50814	5.58422						5.08046			4.9466	4.89105
5.8146	5.78381	5.82962	5.90467	5.82533	5.908	5.91372	5.81693	5.89363	5.76954	5.69358	5.66163	5.65986	5.65483	5.80148	5.68291	5.77806	5.90779	5.69688	5.63431	5.65529	5.60436	5.46492	5.72479	5.69296	5.78682	5.64901	5.74516	5.81799	5.96359	5.92403	5.96188	6.02938	5.84046	5.83482	5.77713	5.77213	6.02531	5.71455	5.49697	5.4127	5.29813	5.33118	5.38356	5.38924	5.49493	5.15653	5.40522	5.51375	5.26259
5.85837				5.84061												5.61677																				5.81725
6.01703	6.02531	6	5.99004	5.90195	6.03342	5.94516	6.00432	6.0086	5.97538	5.9422	5.94944	5.92919	6.02531	5.87001	5.96535	5.90818	5.88978	5.85085	5.88931	5.82953	5.86254	5.85476	5.79896	5.86578	5.83532	5.94621	5.87231	5.87813	6.03743	6.02531	6.16137	6.04922	6.14922	6.02531	6.07918	6.02119	6.05308	6.0569	5.96482	5.91238	5.77394	5.66034	5.93751	5.87564	5.92324	5.84969	5.80308	5.86864	5.73963
											5.65291														5.68715																	6.74586
5.89985	5.89079	5.93078	6.06446	5.97533	5.9429	5.72351	5.75928	5.82628	6.34044	6.37291	6.22531	6.13354	5.98395	6.33646	6.04922	6.11727	6.18184	6.1959	6.12057	6.17026	6.45332	5.98468	6.1959	6.233	6.16435	6.13354	6.2878	6.14613
5.17257	5.59323							5.3134									4.86083												7.18184	7.07555	7.13672	7.15534	7.15229	7.24304	7.26482	7.15229	7.1959	7.1959	7.43297	7.38739	7.35411	7.32634	7.3075	7.38917	7.43933	7.33846	7.35984	7.3483	7.25768
6.33244	6.31806	6.34242	6.35603	6.37107	6.43136	6.30103	6.42975	6.24797	6.14922	6.07188	6.19312	5.96611	5.98736	6.00432	5.96696	6.21748	6.15836	6.26007	5.85783		5.93171		5.9262	6.00432	5.94123	6.17609	6.0607	6.18752	6.36922	6.42813	6.39967	6.33646	6.5611	6.38561	6.4216	6.50651	6.40654	6.32634
7.13033	7.14301	7.09342	7.1038	7.07555	7.09691	7.12385	7.14613	7.13354	7.54654	7.38739	7.46835	7.43457	7.58433	7.39093	7.58206	7.52114	7.4609	7.35603	7.55388	7.55023	7.50379	7.56585	7.4183	7.5682	7.44716	7.50243	7.46389	7.54777	7.0569	7.13033	7.09342	7.11394	7.15534	6.98	7.02119	7.02531	7.11059	7.05308	7.5682	7.63246	7.57519	7.59439	7.60423	7.45179	7.53529	7.47276	7.45179	7.45484	7.6149
			5.73661	5.65559	5.77987		5.91037								5.9773		5.8273									5.84378	6.00432		6.07918	6.08279	6.0086	5.97846	6.03743	6.10037	6.15836	6.13354	6.03342	6.04532		5.49068	5.64084	5.514		5.72423		5.8195
6.09342	6.08991	6.07188	6.13354	6.12385	6.09342	6.12385	6.14613	6.13033	5.79023	5.87311	5.81659	5.88121	5.99146	6.02531	5.83983	5.91722	5.89889	5.89315	5.85644	5.76134	5.8341	5.57936	5.53882	6.1271	5.98805	5.85126	5.88406	5.98629	6.26482	6.25042	6.27875	6.22011	6.233	6.26717	6.26245	6.21484	6.19033	6.23805	5.6051	6.07918	5.83546	5.89488	5.90664	5.84479	5.98671	5.88089	5.75202	5.88155
	4.38771		4.41757	4.22677	4.55699	4.36662	4.5861	4.54245			4.52916		4.70663	4.68137	4.88314	4.502	4.58576	4.71907	4.76808	4.76269	4.64857	4.89049		4.94117	4.52019		4.36443	4.79606	5.30594	4.98518	5.16313	5.03894	5.26055	5.35017	5.2586	5.20564	5.14746	5.18661	4.96449	5.14857			5.08314	5.34698	5.30997		4.74012	5.06429
6.96802	6.943	6.94448	6.94939	6.92065	6.95472	6.95376	7.01703	6.9652	6.83569	6.81757	6.83696	6.81823	6.85914	6.89708	6.81889	6.87564	6.88024	6.8848	6.80277	6.82282	6.83378	6.78032	6.83759	6.89042	6.76343	6.85187	6.86923	6.88818	7.05308	7.06819	7.06446	7.07188	7.11059	6.943	6.94743	6.95617	7.02531	7.02531	6.95569	6.98543	6.84757	6.90795	6.9652	6.76938	6.86688	6.80482	6.81157	6.79239	6.83315
5.27073	5.13697	5.32172		5.33667	5.38389	5.30372	5.45408	5.30574					4.78226	4.98784													4.97313		5.08979		5.03391		5.11381		5.05783	4.88037	4.79186				5.1564	5.19901	5.28236		5.45274				5.18028
6.40483	6.40993	6.40483	6.33445	6.33846	6.35603	6.3927	6.37291	6.34635	6.43297	6.43297	6.39093	6.42488	6.41664	6.32015	6.22531	6.27416	6.31597	6.29226	6.40824	6.31387	6.43933	6.35218	6.49415	6.33646	6.39794	6.32428	6.4183	6.26245	6.0569	5.9132	5.86327	5.89691	5.98201	6.16137	6.1038	6.11059	6.18752	6.11394	5.60502	5.61677	5.45738	5.6621	5.52986	5.72714	5.7041	5.71961	5.77914	5.77867	5.34728
5.46354	5.51081	5.40035	5.38885	5.55087	5.32137	5.45783	5.42239	5.43761				5.32089	5.16285			5.2182			5.05145	5.07731		5.05452	5.32268		5.4153	5.0318	5.31523	5.03243			5.68631	6.10721		5.53188	5.54591	5.63291	5.62365	6.04532						6.27875		5.65537	5.63108
	5.56614	5.70402	5.59536		5.58303		5.79154						5.37125					5.55079							5.34821	5.27425		5.61274	5.93326	5.62876	5.59046	5.58965	5.66209	5.68135	5.68027	5.69916	5.63851	5.58101	5.20555	5.45022					5.57969	6.16435		5.61587
6.70157	6.6981	6.69548	6.68842	6.72673	6.69984	6.72346	6.71181	6.6981	6.68664	6.72016	6.72428	6.71096	6.6721	6.72016	6.62428	6.6721	6.71349	6.72263	6.5966	6.68753	6.65992	6.63246	6.69723	6.61066	6.70672	6.63949	6.72509	6.68664	6.46835	6.42813	6.25527	6.46687	6.43775	6.42651	6.45637	6.40824	6.4624	6.4609	6.35984	6.30103	6.2014	6.23045	6.28103	6.32428	6.34242	6.35603	6.28103	6.3075	6.0607
5.51035						5.57984							6.80072				6.73719	6.80754				6.74507	6.83822		6.63448								5.19326	4.95661		5.13021	5.35698	5.60495
7.01703	6.993	7.00432	7.04139	6.97589	6.95182	6.96142	6.95328	6.96614	6.8055	6.72016	6.78604	6.79169	6.84634	6.71433	6.64738	6.72263	6.73719	6.68034	6.63949	6.70927	6.65706	6.55023	6.66839	6.5832	6.7767	6.70927	6.71181	6.68753	6.83632	6.84448	6.81624	6.77452	6.76864	6.89927	6.88138	6.89042	6.88423	6.88593	6.40483	6.45484	6.37107	6.32428	6.42651	6.51851	6.55751	6.47567	6.49831	6.50786	6.23045
7.08991	7.04532	7.04532	7.0607	7.14301	7.13033	7.07918	7.10037	7.03342	7.35411	7.36736	7.43457	7.37658	7.3927	7.40654	7.30963	7.41996	7.4456	7.41664	7.20952	7.25285	7.23553	7.1038	7.29003	7.26482	7.30535	7.33244	7.36736	7.29226	6.935	6.93952	6.96142	6.96142	6.96332	6.89209	6.902	6.84572	6.93601	6.98	6.7364	6.76567	6.69984	6.70927	6.82995	6.76492	6.73159	6.79029	6.77012	6.77887	6.59106
6.0086		6.25042					6.14301			6.04922					6.11394								6.1271	6.1959				6.01703
									5.88242	5.26874				6.32222	6.70157		5.05718		4.92594							6.43136	4.76005	6.54158
																																					5.54173
																													6.20952	6.20412	6.26717	6.12385	6.19033	6.40654	6.46538	6.5172	6.18752	6.39794	6.36736	6.35411	6.34242	6.39093	6.17026	6.41497	6.35603	6.22011	6.34635	6.39093	6.233
6.10037	6.10721	5.92904	5.96355	5.96888	6.05308	6.04532	6.12057	6.32222	6.21748	6.17898	6.26245	6.27875	5.95333	5.90473	5.78814	6.13354	5.97532	6.29226	6.38202	6.19312	6.33041	6.41664	6.09691	6.31175	6.27184	5.99936	5.98374	6.25527		5.71671																5.80532		5.61304
5.62103		5.75735	5.74546	4.98195	5.64383	5.97423	5.80049											5.49991
6.92993	6.92376	6.88366	6.989	6.96379	6.90741	6.93902	6.98767	6.989	6.70757	6.62221	6.60423	6.64836	6.72428	6.66932	6.70243	6.72346	6.70415	6.71933	6.59439	6.62941	6.57171	6.48714	6.60746	6.68034	6.69461	6.74194	6.71517	6.78888	6.8893	6.85491	6.90309	6.91328	6.91593	6.92012	6.91803	6.89042	6.7796	6.9058	6.33244	6.45484	6.35218	6.37291	6.36736	6.52892	6.66745	6.35218	6.34439	6.48714	6.17609
6.74741	6.75358	6.77452	6.76343	6.72591	6.72509	6.74507	6.75664	6.75051	6.65128	6.65992	6.58546	6.60097	6.68034	6.5832	6.65514	6.61384	6.56703	6.68664	6.68305	6.68485	6.61384	6.67394	6.66745	6.5832	6.62325	6.66558	6.6149	6.65418	6.79449	6.79379	6.77012	6.72673	6.74974	6.77305	6.79169	6.81757	6.81023	6.80618	6.77159	6.75358	6.68842	6.70586	6.75435	6.77452	6.75282	6.75511	6.7356	6.80072	6.7356
6.75587	6.72263	6.84696	6.81823	6.78746	6.78247	6.79239	6.74663	6.74819	6.73799	6.69373	6.60314	6.67943	6.70157	6.68664	6.58546	6.60314	6.68215	6.60638	6.71933	6.97543	6.67943	6.92065	6.67943	6.55509	6.65706	6.7356	6.72016	6.61278	6.716	6.71933	6.69285	6.71265	6.64738	6.5832	6.62221	6.6464	6.79934	6.18184	6.83187	6.63849	6.68574	6.66932	6.64836	6.70586	6.77887	6.4624	6.83187	6.60853	6.6902
6.716	6.69108	6.69636	6.68931	6.73078	6.71096	6.71181	6.70329	6.72181	6.71096	6.67394	6.70586	6.71684	6.74272	6.77085	6.70243	6.70415	6.75128	6.71349	6.71265	6.69636	6.71684	6.68305	6.71349	6.69636	6.70757	6.74351	6.71767	6.72181	6.82801	6.82801	6.79239	6.79099	6.75128	6.87564	6.88423	6.88762	6.86034	6.8848	6.77085	6.66839	6.64738	6.70329	6.77525	6.72346	6.71096	6.73719	6.72916	6.66839	6.55509
5.50473	5.6026	5.50978	5.51418	5.41813	5.41231			5.49825	5.81772	5.8059	5.81616	5.81278	5.78656	5.69016	5.72072	5.75721	5.76993	5.68301	5.74137	5.94593	5.76248	5.85229	5.6154	5.68448	5.83932	5.67067	5.71882	5.7317				5.05293					5.27884
6.0569	6.06819	6.04139	5.99501	6.04922	6.06446	5.93592	6.00432	6.01284	6.26482	6.23553	6.24797	6.25042	6.26007	6.19866	6.35603	6.35411	6.21484	6.06819	6.33244	6.37475	6.26245	6.34242	6.29667	6.20952	6.25768	6.32428	6.22272	6.29003	6.51851	6.51983	6.51322	6.5092	6.53529	6.49693	6.53529	6.49693	6.54531	6.54777	6.54777	6.54283	6.53403	6.52763	6.53908	6.60853	6.63849	6.57287	6.5955	6.60423	6.45332
					4.23641												5.78637													5.5631					4.8537		5.60904		5.44763					5.03084	5.53316	5.39803		5.30517
6.30535	6.52375	6.53403	6.26951	6.39093	6.45788	6.57403	6.58546	6.46538	6.00432	6.11727	5.82071	5.88171	6.04139	6.1271	6.0607	5.94203	5.91968	6.08279	6.08991	5.64958	6.07555	6.11059	5.6451	6.20952	5.85576	6.18184	6.04139		5.96689	5.90005	5.91773	5.95428	5.8663	6.0086	6.0607	6.03743	5.96643	6.09691	5.63424	5.44172		5.45634	6.33445	5.70779	5.64939	5.55754	5.66187	5.49695	5.67206
5.72287	5.73639		5.88361	5.703	6.08991	5.65163	5.74688	5.70414	5.82702	5.8016	5.79107	5.88242	6.11059	5.67833	5.96488	6.0086	5.67715	5.78725	5.76258	5.9265		5.81065	6	5.85092	5.72703	6.22272	5.79151	5.81238	5.93041	6.1271	6.0607	5.92474	5.8278	6.11059	6.1271	6.04139	6.01284	5.90748	6.16732	6.15534	6.1959	6.15534	6.16732	6.31387	6.3075	6.32428	6.32428	6.24551	6.02119
7.67117	7.66839	7.64444	7.69373	7.6902	7.65031	7.67943	7.65225	7.65514	7.68485	7.58092	7.72181	7.68485	7.77597	7.63246	7.60959	7.66839	7.65896	7.5955	7.57403	7.56937	7.56348	7.38382	7.52634	7.54777	7.64246	7.64147	7.67943	7.64444	7.79449	7.8109	7.8014	7.77305	7.76418	7.76042	7.78888	7.76716	7.74974	7.79379	7.48714	7.52114	7.49831	7.47422	7.49136	7.52504	7.55991	7.48996	7.49415	7.50379	7.3927
6.53403	6.53403	6.51851	6.49969	6.50651	6.49969	6.52114	6.50243	6.49969	6.43136	6.50106	6.5092	6.46835	6.42813	6.47276	6.32838	6.4014	6.46538	6.46538	6.4609	6.45332	6.51455	6.43616	6.46389	6.3784	6.43457	6.43933	6.49831	6.40654	6.16732	6.17026	6.21484	6.11394	6.1959	6.32015	6.3075	6.26951	6.18184	6.22531	6.04139	5.99899	6.01284	5.9128	6.07918	6.14301	6.20683	5.99258	6.06446	6.0569	5.84914
5.74382	5.93402		5.73171	6.07188	5.81823	5.99385																												6.29447	6.27416	6.25042	6.03743	6.02938						6.11059				6.20412
5.65879	5.60471	5.94541	5.72942	5.85672	5.72095	5.71868	5.74498	5.95198		5.73711	5.57314	5.39842		5.7807	5.79629	5.10488	5.71548		5.86896	5.42766		5.57704	5.84913	5.56084	5.72175	5.77323	5.24351	5.77273	6.4133	6.42813	6.41664	6.40312	6.43457	6.42488	6.47276	6.35603	6.4624	6.51054	6.35793	6.36549	6.4609	6.47567	6.4456	6.50106	6.44404	6.38917	6.49136	6.44716	6.5302
5.80426	5.92565	5.8501	5.90489	6.03342	5.89857	5.90977	5.90985	5.83188	6.19312	6.2014	6.24304	6.06819	6.1038	6.14301	6.0607	6.04139	6.09691	6.12385	6.0607	6.08991	6.09342	6.14301	6.13988	6.14922	6.11727	6.04922	6.13033	6.09342	5.8263	5.90266	5.91625	5.88878	6.04139	6.10037	6.10721	6.06819	5.96696	6.04139	5.95421	5.83844	5.93298	5.9377	6.05308	6.07555	6.06446	6.07918	6.02938	6.08279	5.8335
6.51054	6.65514	6.69108	6.45788	6.52114	6.63347	6.68215	6.66932	6.64444	6.25768	6.17026	6.19866	6.08991	6.22272	6.21219	6.37475	6.25768	6.23045	6.17026	6.23553	6.2878	6.23805	6.34044	6.26951	6.38202	6.16137	6.25768	6.08991	6.21748	6.3075	6.27646	6.34242	6.26482	6.35603	6.24304	6.32838	6.25042	6.21748	6.44248	5.89104	5.98217	5.93896	5.93842	5.82227	6.01284	5.86928	5.95033	5.82211	5.83301	5.88674
																																	6.10037
7.2014	7.24304	7.26717	7.17898	7.23805	7.233	7.23553	7.21748	7.19866	7.17609	7.25042	7.31806	7.233	7.05308	7.22531	7.12385	7.21484	7.24797	7.25285	7.13033	7.18752	7.19033	7.09342	7.27875	7.0607	7.18469	7.19866	7.22011	7.12385	6.36361	6.25527	6.28556	6.29003	6.26717	6.1959	6.28556	6.27184	6.25768	6.28103	5.9084	6.0607	5.79773	5.87452	5.89293	5.8258	6.07555	5.91729	5.82727	5.89703	5.87268
5.75962	5.63565	5.70103	5.79436	5.46952	5.78738	5.75115	5.70274	5.79158	6.17898	6.0607	6.03342	6.10037	6.17898	6.12385	6.27875	6.17026	6.16435	6.00432	6.22011	6.10037	6.1271	6.16732	6.07555	6.24055	6.0569	6.17898	5.99576	6.1038					6.54531														5.62292
		6.64147																				6.87216																			6.88196
5.73533	5.81216	5.61264	5.92258	5.64315	5.81678	5.68861	5.53909	5.54178	5.59035	5.75926	5.76872	5.50246	5.92896	5.73582	5.55441	5.56825	6.02531	6.07555	5.86326	5.91604	6.18184		5.84222	5.54443	5.60175	6.06446	5.9411	5.70792
6.24797	6.25285	6.27875	6.25042	6.38021	6.2833	6.13354	6.22272	6.22011	6.42813	6.42813	6.42325	6.44248	6.39794	6.41162	6.49415	6.44716	6.38021	6.40993	6.41996	6.42813	6.3927	6.45332	6.34635	6.46982	6.33846	6.42651	6.4133	6.42813	6.65801	6.74741	6.66839	6.64933	6.6637	6.71684	6.73078	6.66932	6.7185	6.69197	6.80889	6.77887	6.75587	6.78746	6.78462	6.72916	6.74507	6.75815	6.7574	6.7364	6.7185
5.86685	5.81423	5.67358	5.80956	5.92094		5.90581		5.90277	5.77157	5.64491	5.68759	5.68184	5.64308	5.78708	5.74701	5.68253		5.63598	5.76071	5.99415		5.85068	5.4691	5.69201	5.70496	5.66996	5.75469	5.72513	6.25768	6.24055	6.21219	6.4216	6.20683	6.39093	6.35984	6.33041	6.28556	6.35984	6.06819	6.12385	5.93859	5.83414	6.07918	6.21484	6.37107	5.76629	6.28556		5.9159
6.68842	6.65418	6.64246	6.66932	6.70757	6.65896	6.60097	6.58883	6.57171	6.83378	6.8651	6.87795	6.79449	6.74741	6.90956	6.72428	6.80956	6.80686	6.84757	6.73078	6.72263	6.86451	6.57403	6.85431	6.70157	6.81757	6.72181	6.89321	6.80482
6.1038	6.12385	6.11394	6.05308	6.05308	6.06446	6.08636	6.06819	6.05308	5.99746	5.94393	5.96482	5.95841	5.99	5.88191	5.85581	5.87801	5.93725	5.92678	5.90287	5.87361	5.93863	5.90372	5.87354	5.85445	5.92546	5.88042	5.90254	5.8203	5.32061	5.5901		5.20567	5.28296	5.3965	5.25254	5.26221	5.47124	5.34396
																																							4.65506	4.79997			4.58271	4.9541	4.75412	4.66288	4.60594	4.91141	4.53632
6.55388	6.52763	6.5092	6.4624	6.50651	6.54407	6.55145	6.5563	6.51851	6.49136	6.40654	6.43616	6.44248	6.49136	6.44091	6.48001	6.46835	6.45788	6.4216	6.4843	6.4133	6.43775	6.45484	6.3962	6.46389	6.44248	6.46389	6.44404	6.41162	8.02531	8.01703	8.02119	7.98182	8.01284	8.02531	8.07188	7.98945	8.03342	8.09342	7.97128	8.1038	8.10037	8.05308	8.09691	8.02119	8.08279	7.98767	8.08279	8.08636	8.21219
5.13069	5.12533	5.06973	5.10343	5.06972	5.35465	5.20717	5.27093	5.29022		4.48441	4.39473			4.79578				4.88428	4.94624					5.20795
6.72754	6.71933	6.77085	6.74741	6.7767	6.73957	6.716	6.75205	6.74194	6.72673	6.74974	6.63246	6.70757	6.74272	6.75435	6.80821	6.79239	6.80003	6.78032	6.78104	6.75358	6.67943	6.71349	6.70157	6.8014	6.70757	6.75435	6.73719	6.70157	6.79449	6.88196	6.78319	6.80414	6.80277	6.76567	6.82347	6.80889	6.83442	6.81358	6.42813	6.51983	6.44091	6.38917	6.48144	6.48855	6.45637	6.48287	6.57864	6.52375	6.39967
6.5563	6.58092	6.5563	6.49415	6.56229	6.54654	6.49969	6.27416	6.43616	6.68395		6.84073	6.78247	6.59879	6.31806	5.93731	5.97423	6.35411	6.29003	6.21219	6.05308	6.49136	6.10721	6.57287	5.82195	6.93651	6.29226	6.65514	6.15836						5.99866										5.84498				5.80573
5.59812	5.51913	5.6133	5.52084	5.66335	5.615	5.62836	5.49606	5.54813	5.53601	5.48515	5.5206	5.48944	5.50804	5.57489	5.62182	5.6562	5.54831	5.51964	5.52532	5.63613	5.63219	5.62699	5.47585	5.55784	5.6087	5.53981	5.56371	5.54379						5.54135	5.56303									5.91095	5.81827	5.97212		6.08279
5.9195	5.85228	5.53633		5.69201	5.65505	5.81047	5.86493	5.84857	5.64306		5.97741	5.86149	5.85689	5.86084	5.86936	5.80912	5.71383	5.95273	5.94757		5.6494	6.08636	5.70405	5.88851		5.88361	5.81226	5.90335
5.74938																																							6.13033
5.8349		5.73376			5.63437	5.79991		5.77026	5.77881						5.66475	5.91115	5.67098								5.98468	5.73421	5.76162		5.88244			6.90146	6.78247				5.51345
5.89599	5.92895	5.92889	5.90057	5.8925	6.04532	6.00432	5.98679	5.92668	6.04922	6.04922	6.13033	6.03743	6.08991	6.13354	6.06446	6.08279	6.1271	6.12385	6.11394	6.11727	6.16137	6.13033	6.13354	6.10037	6.14613	6.09691	6.13354	6.11059				5.9493		6.24797		5.2456
	5.80663	5.86238			5.14678	5.28032	5.22737			5.79766	6.27416	5.34392	5.52826		5.46521	6.15229		5.3703					5.99213	4.97339		5.32634			5.21554		5.29107		5.21616				5.16207	5.44061
6.96567	6.96332	7.02938	7	7.04532	7.02938	6.96661	6.97035	6.99167	7.31387	7.44404	7.37107	7.39445	7.20952	7.44404	7.22272	7.36922	7.3927	7.48572	7.42325	7.44716	7.47422	7.42325	7.59439	7.32222	7.42325	7.39967	7.47276	7.3784										6.13354
6.02531	6.06819	5.98594	5.85479	5.94559	6.06446	6.06446	5.99727	6.02531	7.12385	6.60097	6.73799	7.06819	7.2878	6.36361	7.08636	7.03743	6.88649	5.76346	6.91855	7.03743	6.80889	6.25285	6.41162	6.58206	6.95999	6.91645	7.02531	7.09691
6.42325	6.43136	6.41996	6.3962	6.44404	6.45939	6.46687	6.44871	6.45484	6.36922	6.43457	6.39794	6.38202	6.36736	6.41996	6.39445	6.4133	6.41996	6.43775	6.36922	6.45025	6.35025	6.39445	6.40993	6.3784	6.4216	6.42325	6.46835	6.38561	6.02119	6.06819	6.0569	6.01703	5.99832	6.03342	6.02531	6.04922	6.03743	6.0569	5.96304	5.90139	6.02938	5.89827	5.84842	5.96095	5.94029	5.87646	5.885	6.02938	5.77399
5.84009	5.94813	5.7826	5.71117	5.80394	5.93516	5.80427	5.80789	5.77935	5.80117	5.47983	5.97094	5.65862	5.85153	5.85928	5.86692	5.85752	6.06819	5.71395	5.93049	6.02119	5.82656	5.84305	5.66062	5.90899	5.7419	5.87231	5.81868	5.83944	6.48572	6.46687	6.53148	6.58659	6.61172	6.57749	6.48996	6.55388	6.50515	6.50515	6.49554	6.60638	6.4216	6.45939	6.39794	6.5682	6.76193	6.53275	6.54407	6.59218	6.51322
7.12057	7.12385	7.1271	7.14613	7.07188	7.11727	7.10721	7.08279	7.08636	6.96047	6.98453	6.94547	6.97451	6.96848	6.98767	6.92117	7.02531	6.95424	6.92583	6.89542	6.93852	6.90741	6.86332	6.89432	6.91803	6.91116	6.943	6.91855	6.84757	7.17898	7.16435	7.14922	7.18469	7.20412	7.14613	7.19033	7.17319	7.18184	7.16137	7.02119	7.07188	6.9196	6.9987	7.09342	7.0607	6.96802	7.0607	7.01284	7.06819	6.90309
5.25359	5.26496	5.23638	5.14446	5.12335	5.10146	5.17769	5.18201	5.25354	5.04994	5.02606	5.01324	5.15287	5.04299	5.06688	4.95598	5.00408	4.99884	5.06553	5.04146	5.08465	4.93474	4.93031	4.96914	4.97322	4.97948	5.07712	5.05101	5.01553	4.76072	4.89304	4.85003	4.83139	4.8421	4.81601	4.89109	4.77517	4.93401	4.80877	4.60313			4.41574	4.35308
6.36549	6.33041	6.33646	6.43297	6.33846	6.39093	6.3032	6.40483	6.37291	6.43616	6.38739	6.35218	6.44248	6.42488	6.38382	6.43616	6.39794	6.43457	6.39967	6.43297	6.42975	6.44404	6.46982	6.50515	6.43775	6.4456	6.4843	6.42488	6.44091	6.41162	6.51455	6.52504	6.49554	6.37475	6.43775	6.46982	6.43933	6.52375	6.58659	6.31175	6.37658	6.14922	6.25042	6.39445	6.19866	6.30103	6.31597	6.11059	6.2014	6.08991
			5.52363																																5.55323													5.49859
6.16137	6.17026	6.13033	6.11059	6.11394	6.13354	6.14922	6.18752	6.11727	6.14613	6.11727	6.19312	6.19312	6.23805	6.2833	6.35025	6.26482	6.38561	6.13672	6.2014	6.24797	6.28103	6.3075	6.25042	6.37291	6.13354	6.20412	6.20683	6.22011	6.23553	6.25768	6.3784	6.26007	6.37107	6.22531	6.28103	6.2014	6.2878	6.26245	6.13033	6.26717	6.11059	6.08279	6.20952	6.29003	6.08991	6.24304	6.06819	5.82886	5.93426
5.9305	5.91569	5.94947	5.93851	5.97691	5.94941	5.95539	5.92052	5.95545	5.9438	5.90935	5.8261	5.89843	5.91686	6.0607	5.82482	5.95654	5.94187	6.03743	5.92441	5.84459	5.99915	5.8747	5.8693	5.96213	5.84638	5.98262	6.05308	5.91489	5.33793	5.27712	5.44701	5.44423												5.07148
																														5.91529	5.88384						5.88473
6.6561	6.67761	6.64444	6.57519	6.61172	6.64345	6.67394	6.63749	6.69723	6.77743	6.73957	6.74974	6.78462	6.79169	6.75815	6.77452	6.77085	6.76418	6.73159	6.74663	6.72835	6.79518	6.7364	6.72509	6.78247	6.74507	6.77379	6.79239	6.70757	6.58092	6.55871	6.54158	6.55871	6.53529	6.5966	6.5966	6.55751	6.54531	6.57519	6.50651	6.48855	6.44871	6.4624	6.46538	6.41162	6.56585	6.50786	6.5092	6.48996	6.38021
5.66229	5.12134	5.32982	5.09076	5.5022	5.12299		5.35267	5.43714					5.42542			5.1856	5.38837					5.52004	5.33681		5.27671	5.41104					5.47403	5.44259		5.51428	5.53796	5.54279	5.56989	5.59541						5.36457	5.58112	5.36895
			6.30535			5.95267				6.36736				5.78001	6.40483	6.32634		6.39794				6.41996					6.77815		6.42975		6.22531	6.38561	6.18184	7.04139	6.20952		6.44091	6.61595	5.95911					6.4624		7.06446
6.43933	6.42813	6.44716	6.40824	6.45637	6.4133	6.41497	6.4133	6.39794	6.52763	6.51851	6.45332	6.48287	6.44248	6.53529	6.4609	6.48001	6.50786	6.51851	6.48714	6.45939	6.47712	6.48287	6.50651	6.52634	6.43457	6.5172	6.55023	6.4609
5.76648	5.98604		5.91312	5.83692	5.76381	5.75301	5.73822	5.72759	5.83547	5.86113	5.98043	5.89115	6.0607	5.87037	6.07555		5.83117	6.02119	5.72691	5.8378	5.742	5.90041	5.99831	6.02119	5.70981	6.0569	5.82745	5.92655	6.10721	6.06819	6.11059	5.99466	6.12057	6.05308	6.02938	6.06446	6.02119	5.92904	5.93237	5.83058	5.90471	5.99734	6.13033	5.93965	6.07555	5.90934	6.07555	6.13354	5.87899
								5.12686																					5.55598	5.69067	5.78629	5.77006	5.74725			5.46062	5.59245	5.3595		5.84841	5.55152	5.70355	5.45903	5.51389	5.57378	5.50507	5.60252	5.33792	5.47431
6.83442	6.96332	6.87332	6.63043	6.82217	6.95037	6.97313	6.96047	6.92942	7.25527	7.25042	7.21219	7.25042	7.27875	7.26007	7.26007	7.1959	7.20952	7.28556	7.3075	7.21748	7.22531	7.31175	7.19312	7.32634	7.24797	7.33846	7.18469	7.21219		6.53908									7.10721
6.11059	6.07555	6.08636	6.13033	6.0569	6.07555	6.06819	6.08636	6.08279	5.97849	5.73911	6.01284	5.85533	6.02938	5.75916	5.90916	5.91247	5.92236	5.80449	5.7769	5.84949	5.85574	5.64299	5.72849	5.86253	5.90729	5.86688	5.97989	5.92809	6.30103	6.31597	6.34439	6.33041	6.35411	6.3483	6.34439	6.31387	6.35025	6.37475	5.96697	5.99221	6.0086	5.78865	6.06819	5.9395	5.96336	6.0086	5.85459	5.99876	5.70783
6.48287	6.64048	6.59218	6.57054	6.61278	6.55991	6.69197	6.70415	6.54531	6.63849	6.67394	6.71265	6.69197	6.63548	6.7348	6.68664	6.67852	6.66932	6.66181	6.63347	6.64444	6.58995	6.60206	6.57287	6.67669	6.67943	6.72346	6.64048	6.6561	7.11394	7.10037	7.06819	7.09691	7.1038	7.15229	7.15836	7.17026	7.17319	7.1038	7.15229	7.09342	7.06819	7.08636	7.1038	7.08991	7.17026	7.10721	7.10037	7.12057	7.01703
																			6.31806												6.64738									6.35984		6.46982
6.99034	6.98588	6.989	6.989	6.9952	7.00432	6.98453	6.95617	6.98227	7.25285	7.24304	7.25768	7.22011	7.20952	7.18469	7.17609	7.18469	7.21219	7.17319	7.17026	7.20412	7.22789	7.17026	7.23805	7.18184	7.22789	7.21484	7.20952	7.20683	6.7574	6.75435	6.74896	6.75128	6.74741	6.7839	6.7767	6.79518	6.7679	6.7364	6.74741	6.72428	6.6561	6.70757	6.72428	6.70757	6.77597	6.76938	6.734	6.76042	6.63144
						6.12057								5.86479			5.87757												6.13988		6.19866	5.98159	5.95041	5.71752		6.17609	6.14301	6.28556
5.72858	5.72988	5.58977	5.58898		5.63162	5.89489	5.83836	5.93328	6.01284	5.75636						5.84428		5.57208									6.08991	5.59195	6.07555		5.75695	6.02119	6.3962	5.71496	5.65878	5.78268	5.93871	5.59429				5.18028
5.80317	5.80402	5.96134	5.7935	5.70963	5.79536	5.87047	5.97517	5.72905	5.94543		5.58135	5.84035	5.81373	5.64077	5.90631		5.87588	5.77829	5.67408		6.07918			5.61058	5.98038		5.87518	5.7829	6.07188	5.94976	6.08991	6.06446	6.07555	6.03342	5.93162	5.97113	5.89386	6.04532		5.42452	5.6719	5.47285	5.27306	5.20063	5.46052	4.93708	5.78189
5.44956	5.56021	5.60253	5.60271	5.62682	5.47227	5.49312	5.54189		5.69276	5.61513	5.57971	5.44083	5.757	5.58045	5.58392	5.89551	5.70649	5.62781	5.2415	5.36455	5.62065	5.20029		5.37944		5.41627	5.66323	5.75785	5.60007	5.86635	5.60398		5.89431		5.92919		5.96436	5.84319		6.04532	6.15534			6.57749	6.4624
6.79029	6.77379	6.77232	6.84011	6.93146	6.8014	6.88366	6.8791	6.87157	6.97864	7.03342	7.0086	6.95134	6.97405	7.1038	7.06819	7.07918	7.09342	7.07918	7.02938	6.97864	7.0607	7.04922	7.04139	7.15229	7.1271	7.11727	7.08991	7.1038	7.2833	7.38021	7.34242	7.3483	7.33646	7.32015	7.3032	7.27875	7.31175	7.35025	7.43136	7.4133	7.52244	7.44091	7.43457	7.3784	7.39445	7.38382	7.41996	7.36922	7.45939
		5.79863				5.81257		5.12148																							5.20755		5.01651						5.42531		5.64504	5.74756	5.66194					6.49554	5.53916
6.52634	6.66464	6.57634	6.13988	6.39093	6.60853	6.75511	6.66276	6.63144	6.25527	6.00432	5.9715	6.17898	6.3927	6.14613	6.44871	6.21748	6.13354	6.22531	6.35025	6.22531	6.08991	6.40993	5.94923	6.58659	6.04922	6.43297	5.99997	6.22011	6.66464			6.233	5.61262					6.62941										6.47129
		5.81999			5.58531	5.45333				5.66	5.65582	5.35702			5.1576								5.48376											5.68302
6.50243	6.47712	6.44404	6.36736	6.47857	6.52504	6.48572	6.52634	6.49554	7.0607	7.08991	7.13033	7.08279	6.97081	7.11394	6.935	7.07918	7.16137	7.10721	6.97313	7.08991	7.11727	6.95952	7.14301	6.88649	7.04532	7.02119	7.11059	7.08279	7.04139	7	6.95328	6.97405	6.98632	6.97818	7.01284	7.01284	7.04139	7.04922	6.99607	6.96332	6.94694	6.97818	7.02531	7.06446	6.99564	6.98945	7.07918	7.0607	6.91169
5.7936	5.99453	5.7767			5.86863	5.86856	5.96506	5.85011	6.12385	6.05308	5.96494	5.81671			5.86366	5.77509	5.9545	5.94568	6.0086	5.86448	5.97025		6.01284	6.09342	5.88369	5.94362	5.90207	5.99537	6.43933	6.36922	6.49276	6.49136	6.47422	6.39794	6.55509	6.27646	6.51054	6.48287				6.19312			6.26007	6.25768	6.27416	6.35411	6.07555
6.29447	6.36361	6.33445	6.1038	6.30535	6.31387	6.29003	6.28103	6.26245	6.55388	6.53782	6.4609	6.59879	6.50243	6.4624	6.50379	6.44248	6.49969	6.49276	6.4624	6.5172	6.48996	6.50106	6.48996	6.51851	6.48996	6.49136	6.48287	6.51054									5.48438						6.17609
6.3483	6.4456	6.39445	6.15836	6.4456	6.35218	6.38739	6.32428	6.30535	6.85733	6.63749	6.89818	6.89708	6.65321	6.73159	6.53403	6.59329	6.74586	6.85309	6.75282	6.72016	6.72509	6.7574	6.76418	6.42813	6.88196	6.56937	6.73957	6.78817	7.24551	7.25042	7.17898	7.17898	7.00432	7.32015	7.2833	7.28103	7.28556	7.3032	7.05308	7.07918	7.17026	6.91381	7.01703	7.18184	7.27184	7.23553	7.23553	6.96379	6.93298
6.63448	6.68842	6.68305	6.57978	6.67578	6.69723	6.67943	6.78604	6.72263	7.29447	7.21484	7.22011	7.14922	7.18184	7.36361	7.4133	7.34242	7.29226	7.26007	7.2833	7.23805	7.25042	7.29226	7.22272	7.38561	7.00432	7.35984	7.20683	7.33646	7.57519	7.71265			7.61278	7.32222	7.29226	7.38561	7.54531	7.57519	7.83378	7.88081	7.8651	7.75051	7.97772	7.75587	7.91222	7.83822	7.8488	7.65321	7.84819
6.28103	6.24055	6.23553	6.24055	6.1959	6.20683	6.17026	6.22531	6.19866	5.99537	6.07188	6	6.09691	5.98134	6.13988	6.07188	6.08636	6.01703	6.11727	6.08991	6.13033	6.03743	5.95773	6.09691	6.04139	5.98195	6.08279	6.06446	6.01703
7.13033	7.14301	7.12057	7.12385	7.10037	7.1038	7.13354	7.13033	7.11059	6.95521	6.95424	6.95085	6.90848	6.97128	6.96284	6.98989	6.97451	6.95713	6.98363	6.99476	6.96142	6.95424	6.94399	6.92891	7.0086	6.94547	6.989	6.94399	6.98272	6.97081	6.96802	6.97635	7.00432	6.98227	7.0086	7.01284	7.03342	7	6.98767	6.79865	6.74194	6.72346	6.76193	6.74429	6.72835	6.76193	6.73159	6.75664	6.77597	6.60746
6.27416	6.21219	6.17319	6.25768	6.11059	6.04532	6.14922	6.17609	6.11394	5.86002	5.87725	5.97892	5.9739	5.9767	5.89212	5.92102	5.90372	5.96339	6.01284	5.90441	5.89299	5.82401	5.89273	5.8211	5.9423	5.97946	5.92706	6.0086	5.94316	6.01703	6.18752	6.19312	6.08279	6.18469	6.15229	6.20412	6.17898	6.19033	6.18469	5.93315	5.89372	5.96155	5.90854	5.99246	5.95148	5.80037	5.92582	6.06819	5.93428	5.71802
6.54777	6.55871	6.54654	6.58206	6.57403	6.5611	6.56703	6.61909	6.56585	6.29447	6.19312	6.35025	6.27416	6.36549	6.34044	6.29885	6.29667	6.32838	6.35603	6.233	6.25768	6.23553	6.10721	6.23805	6.23553	6.32428	6.27875	6.33646	6.29667	6.53782	6.54158	6.57287	6.51455	6.60206	6.5611	6.58546	6.56703	6.58659	6.5563	6.31175	6.19866	6.15836	6.12385	6.26007	6.25285	6.27416	6.18752	6.22272	6.29667	6.1271
5.97385	5.88635	5.98623	5.92444	5.86455	5.90194	5.9118	5.87011	5.92076	5.56067	5.64915	5.42847	5.5532	5.67132	5.64916	5.85098	5.82044	5.74555	5.66813	5.55044	5.69202	5.53881	5.58707	5.50198	5.82642	5.55238	5.64483	5.5959	5.62147	5.93672	6.01284	5.98448	6.00432	6.02119	5.85647	5.8693	5.89072	5.91473	5.88842		5.13687		5.25296			5.46437	5.45012	5.33589
5.63768	5.60921	5.68472	5.58248	5.55355	5.54836	5.59411	5.49189	5.56187	5.72592	5.67858	5.59152	5.72548	5.72543	5.7103	5.61288	5.67307	5.62137	5.67241	5.77737	5.69755	5.70473	5.69709	5.80478	5.6493	5.72493	5.72407	5.72938	5.65125	5.27503	5.24978	5.37209	5.36655	5.38021	5.34127	5.2841	5.2619	5.39626	5.35039	5.53179	5.48304	5.44635	5.54074	5.55032	5.46302	5.4112	5.36606	5.36621	5.4946	5.05271
							5.2551								4.98493	5.92043					4.77171		4.76401			4.99902			5.53654	5.68604	5.53356	5.57662	5.62233	4.733	5.61575	5.61062	5.50942	5.65632		5.55385	5.55632			5.60007		5.57109	5.52647		5.52539
																		6.22531				5.13732									6.36549								6.00432	6.52634	6.42488
	5.37888	5.51741	5.70053	5.35504	5.50915	5.7066	5.55146	5.68238	5.76707	5.54875	5.32211	5.69557	5.85706	5.71103	5.94872	5.87826	5.81393	5.7946	5.76274	5.79907		5.5911	5.60683	5.79575		5.78781	5.38807	5.92452	5.78026	5.83586	5.77313	5.72959	5.86122	5.53131		5.5204		5.64328		5.64301		5.26892
7.73878	7.73239	7.76641	7.78888	7.72997	7.74819	7.74194	7.79518	7.79588	7.46538	7.41497	7.44871	7.49693	7.57864	7.49276	7.49693	7.51983	7.5092	7.51188	7.4456	7.48001	7.41664	7.36361	7.37291	7.49554	7.43297	7.47857	7.48144	7.55145	7.62634	7.62118	7.63347	7.60423	7.65128	7.56585	7.55871	7.54158	7.58659	7.59218	7.24304	7.28103	7.24055	7.20412	7.25768	7.20952	7.29447	7.24304	7.21219	7.24055	7.07918
			7.16137				7.02119																		7.12385						8.67025													5.62268
6.98945	6.95617	6.94101	7.0086	6.9425	6.96895	6.97174	6.96848	6.98408	6.85974	6.79309	6.88649	6.84819	6.9154	6.80821	6.79934	6.86806	6.84448	6.78533	6.74741	6.78462	6.74663	6.66464	6.70586	6.74819	6.86451	6.78888	6.83378	6.81954	6.97313	6.98272	6.99695	6.98227	7.02531	6.99034	6.96848	6.95569	7.0086	7.03342	6.60314	6.63548	6.60638	6.53403	6.62118	6.67669	6.71933	6.63949	6.66087	6.65706	6.4133
6.20683	6.24797	6.15836	6.12385	6.12057	6.2014	6.24055	6.22011	6.20683	6.3962	6.40993	6.43297	6.4183	6.4609	6.44248	6.41497	6.40993	6.43775	6.3962	6.37658	6.42651	6.41497	6.38739	6.31806	6.32222	6.48144	6.36922	6.45179	6.38739	7.15534	7.29226	7.24055	7.21748	7.25527	7.18184	7.24797	7.19312	7.26717	7.30103	7.56348	7.549	7.48144	7.57978	7.56703	7.62221	7.63849	7.61909	7.56585	7.55509	7.64738
6.47712	6.46835	6.45025	6.49136	6.4843	6.45025	6.45939	6.4609	6.4456	6.70842	6.72181	6.71433	6.73078	6.72591	6.68395	6.6902	6.70501	6.70329	6.71349	6.7185	6.70415	6.67943	6.69723	6.64738	6.70329	6.68215	6.70672	6.67761	6.71433	7.0569	7.13033	7.07555	7.06446	7.0607	7.10721	7.13354	7.09691	7.1271	7.13672	7.26951	7.26717	7.24551	7.19866	7.2833	7.25285	7.24551	7.26007	7.22531	7.23553	7.16435
6.82086	6.82347	6.82866	6.81757	6.78675	6.79029	6.8014	6.79657	6.81954	6.90255	6.88818	6.87967	6.87737	6.8704	6.84011	6.83948	6.82478	6.83378	6.82413	6.86864	6.82607	6.88423	6.83822	6.8293	6.80618	6.83506	6.84386	6.81757	6.82151	6.7839	6.75282	6.74036	6.71096	6.72916	6.7839	6.77379	6.82801	6.74663	6.7574	6.65031	6.72181	6.62428	6.62634	6.67669	6.62118	6.70329	6.62221	6.62221	6.60206	6.57171
6.91593	6.89209	6.87622	6.81491	6.86153	6.89873	6.91062	6.88762	6.88423	6.7767	6.73799	6.7185	6.80346	6.76042	6.72916	6.64147	6.67025	6.71096	6.7332	6.73957	6.70415	6.70586	6.68034	6.70329	6.60314	6.75511	6.73239	6.72263	6.70672	5.12335				5.01363	5.26758	5.17241	5.29065		4.99741
7.27875	7.24797	7.23805	7.27646	7.2878	7.29447	7.2878	7.27184	7.29447	6.93852	6.87795	6.88986	6.90417	6.9722	6.93852	6.96661	6.94201	6.98046	6.92634	6.86273	6.79865	6.80686	6.73239	6.80618	6.88024	6.94547	6.92942	6.91275	6.87332	7.71433	7.67486	7.67117	7.70842	7.5966	7.74507	7.76641	7.72509	7.75435	7.68215	7.36736	7.36922	7.22272	7.23045	7.23553	7.28556	7.47422	7.27416	7.3075	7.32634	7.02938
												4.90573	5.15905															6.45788	5.78316	5.99951	5.66405		5.69073			6.0086	5.84741	5.83435	6.13033	6.07555	5.89547	6.0086	6.12385	6.233	6.11394	6.07555	5.99956	6.13033	5.8511
6.40312	6.40483	6.34044	6.33646	6.33646	6.32222	6.31175	6.32428	6.3927	6.26245	6.18184	6.15229	6.24797	6.3483	6.19033	6.17609	6.18469	6.24797	6.18752	6.17319	6.16732	6.21748	6.0569	6.15836	6.05308	6.2014	6.13354	6.16732	6.16732	6.44248	6.3927	6.28103	6.26007	6.36173	6.29885	6.35984	6.29667	6.33445	6.35793	6.18469	6.11394	6.07188	6.21748	6.23805	6.13354	5.93229	6.1038	6.18752	6.22011	5.94207
	7.52763					5.44534	5.57457						7.0607				6.84634							6.4183
5.65334	5.56885	5.59407	5.69796	5.76045	5.68152	5.62419	5.64817	5.61445			5.35008	5.40264												4.79229																	7.33846
					4.74448				5.52388				5.35661																					5.61231	5.79269	5.60261	5.4295								5.39698			5.52134
5.81826	5.73224	5.77802	5.86903	5.87314	5.85841	5.82781	5.72185	5.81886	5.81569	5.94407	5.89362	5.94967	5.81749	5.9367	5.50907	5.73338	5.89494	5.88443	5.60721	5.64799	5.82781	5.58607	5.8881	5.29476	5.93482	5.7425	5.94487	5.69274
6.66558	6.66558	6.64048	6.62839	6.69548	6.68753	6.66558	6.67669	6.6637	6.7007	6.73878	6.72099	6.72428	6.66464	6.75664	6.68664	6.71684	6.72754	6.76042	6.66087	6.6464	6.70415	6.63246	6.72673	6.6902	6.73878	6.73239	6.75128	6.70157							6.27184							6.12385
																													6.35984	6.36736	6.32428	6.31806	6.27184	6.3032	6.37475	6.3075	6.3927	6.24797	6.48287	6.47276	6.42651	6.3962	6.45939	6.48572	6.41996	6.44716	6.50515	6.48996	6.40483
														5.76542																													5.30069			6.23805		5.27863
		5.98882	5.94566				5.84102	5.83982	6.39445		6.29003	6.32428	6.31597		6.40824	6.24797	6.29003	6.2878	6.38561		6.43297	6.35218	6.4216	6.40654	6.39093	6.44404	6.33041	6.44716			6.77525	6.71265	6.60959	6.77379			6.83759		7.02938	7.14922	7.1271	7.02938		7.33646	7.12385	7.1038	6.96755		7.10037
6.07918	6.16732	6.06446	6.03342	6.13354	6.24551	6.26717	6.08991	6.15534	6.10721	6.16435	6.1038	6.17898	5.94131	5.95354	5.80268	5.76904		6.35793		5.64921	5.96441		5.84919	5.79619	6.17026	5.88019		6.05308	6.54654	6.47276	6.39967	6.51455	6.5563	6.89653	6.93197	6.83251	6.77305	6.85491	6.72181	6.57287	6.5955	6.57054	6.57403	6.99651	7.00432	7.0607	6.98272	6.89542	6.64444
																								6.23805
6.52634	6.54407	6.53403	6.46538	6.5682	6.58771	6.57749	6.54407	6.54654	6.70927	6.6464	6.66932	6.72099	6.75205	6.65031	6.69197	6.7007	6.6981	6.65992	6.63448	6.61909	6.6149	6.56937	6.5966	6.65418	6.65896	6.65128	6.68485	6.66464	5.93815	5.93389	5.91402	5.85307	5.83954	5.88667	5.85243	5.85207	5.84593	5.84161		5.7871	5.44404		5.47661	5.50091	5.9067	5.63377	5.57061	5.68083	5.34007
			5.8703			6.93146			5.15583	5.25383	5.12608				5.10974								5.82453				5.88134	6.78958	6.07188	5.96828	6.17026	5.92068	6.33244	5.98826	5.81301	5.9144	5.915	6.03342	6.23045	6.45788	6.04922	6.08279	6.09691	6.32222	6.26007	6.19866	6.233	6.48855	6.04139
6.49969	6.49831	6.46389	6.43136	6.4843	6.47567	6.49969	6.45179	6.46687	6.58433	6.54033	6.58433	6.54283	6.61172	6.45332	6.44091	6.38739	6.51455	6.4609	6.5172	6.43136	6.57978	6.44716	6.45788	6.4133	6.53782	6.5092	6.54283	6.45788	5.66844	6.18752	6.19312	5.96798		5.93943						6.22531
6.51983	6.4609	6.43136	6.48144	6.46982	6.50106	6.56585	6.48996	6.4609	6.60097	6.54158	6.65225	6.55871	6.69723	6.64147	6.73159	6.74036	6.69461	6.65225	6.59988	6.52244	6.53403	6.63649	6.46538	6.7348	6.60423	6.5977	6.45637	6.64444	6.2833	6.3075	6.32838	6.26482	6.3032	6.233	6.29226	6.2833	6.31387	6.3962	5.89367	5.84655	5.75067	5.77831	5.77833	5.81521	6.06819	6.16435	5.89445	6.09691	5.75519
6.29003	6.25527	6.27416	6.22272	6.29885	6.23805	6.26951	6.26482	6.2878	6.25527	6.26007	6.21484	6.1959	6.17026	6.25042	6.24304	6.28556	6.21748	6.27875	6.26717	6.13354	6.16435	6.10037	6.15534	6.27416	6.16435	6.22272	6.15229	6.22789	6.82801	6.92737	6.88024	6.84757	6.8704	6.86392	6.87852	6.83822	6.8739	6.86923	6.89154	6.78817	6.82086	6.83822	6.88138	6.88593	6.85309	6.89873	6.87737	6.91434	6.71684
						5.17364			6.0086	6.08991	6.07555	5.92702	6.17609	6.03743	5.95723	5.96822	5.82432	5.92042	5.955	6.11394	6.15229	6.11394	6.08991	6.04532	5.9076	6.08636	6.1038	5.95896
6.04532	6.0569	5.98551	6.01703	5.94903	5.92064	5.99317	5.9799	5.95937	5.85455	5.93022	5.6797	5.86227	5.90696	5.84685	5.84459	5.96301	5.89127	5.75247	5.74556	5.72867	5.90179	5.80993	5.6155	5.9292	5.88855	5.74656	5.82262	5.80317	6.15534	6.13033	6.17609	6.1959	6.1271	6.0569	6.03342	6.09691	6.16137	6.02531	5.98124	5.70153	5.83628	5.96202	5.9654	5.80684	6.01284	5.95299	5.81896	6.0569	5.72347
6.08636	6.15229	6.08991	6.08636	6.06819	6.04922	6.08279	6.07188	6.06819	6.27875	6.17609	6.23805	6.28103	6.35025	6.40312	6.37107	6.36361	6.35218	6.22272	6.34439	6.32015	6.39093	6.35603	6.27646	6.30963	6.17319	6.26482	6.35411	6.28103	7.80889	7.85309	7.80003	7.80209	7.80618	7.8109	7.8704	7.79309	7.80956	7.82282	7.89321	7.92788	7.85491	7.84696	7.89487	7.87448	7.90741	7.90417	7.81624	7.88593	7.84011
7.14922	7.16435	7.11727	7.15229	7.1038	7.11727	7.11059	7.13672	7.1038	6.94201	6.9154	6.96614	6.90848	6.94694	6.89818	6.86392	6.85431	6.89597	6.8893	6.8293	6.84572	6.82478	6.80003	6.85248	6.80754	6.88536	6.84634	6.86688	6.83696	7.15229	7.1038	7.11394	7.1038	7.12385	7.1959	7.20412	7.2014	7.17026	7.13672	6.86332	6.87622	6.76492	6.76418	6.84261	6.93298	7.03743	6.8893	6.97543	6.96332	6.62634
			6.62737																																						6.36736
5.8627	5.87883	6.03342	5.89654	5.83183	5.84614	5.85997	5.73711	5.72782	6.21219		6.11727	6.16137	6.35411	6.0569		6.04139	6.08279	6.07188	6.14613	5.9603	6.03342	6.04532			5.9749	6.34044	6.07555	6.17026		6.42975		6.55509					6.62531	6.67761			6.66839
5.93739	5.96206	5.9281	6.02531		5.94471		5.97553	5.91812	5.91336	5.79888	5.97876	6.17609	5.95579	5.30902		5.80825	5.01912	5.90705	5.82918		5.8243	5.8823	5.75993	5.94913	5.16016	5.76484		5.84015													5.46946	5.45564							5.75612
6.94743	6.9652	6.95713	6.91593	6.92891	6.95085	6.95037	6.91645	6.9154	7.00432	7.04532	7.0569	7.02531	6.993	6.96755	6.90417	6.92737	6.95376	6.98363	6.95472	6.92583	6.98363	6.90633	6.97864	6.89376	7.02119	6.95952	6.99739	6.9196	6.43297	6.43775	6.44716	6.3927	6.38382	6.46389	6.4014	6.41664	6.45484	6.4216	6.27646	6.15836	6.20683	6.07555	6.1038	6.19866	6.3032	6.22789	6.28103	6.28556	6.14922
6.39445	6.38917	6.35025	6.4014	6.4456	6.45484	6.39445	6.44404	6.53782	6.37658	6.42813	6.4456	6.42488	6.36173	6.48996	6.21219	6.24055	6.48001	6.42488	6.36361	6.29885	6.49831	6.29667	6.39967	6.24304	6.49415	6.38021	6.56229	6.33445	6.233	6.19033	6.12057	6.17609	6.16137	6.35218	6.32222	6.35025	6.26717	6.28556	5.93232	6.09691	6.02938	5.96707	6.10721	5.93709	6.10037	5.86552	6.02119	6.11394	6.00432
5.68354	5.72159		5.45134		5.46184	5.70751	5.82877	5.52436		5.38867		6.24551				5.38268						5.55041				5.56543	5.14854							6.02119									5.63394
									5.76844	5.77218	6.00432		5.46265		5.55366	5.947		6.17319	5.83534	5.74456	5.74784	5.54081	5.96286	5.37542		5.71953	5.57689	6.26717	6.01284	5.84055	5.93073	5.97063	6.21748	6.04922	6.11394	6.02938	6.0569	6.11059	5.86446	5.88489	5.32464		6.1038	5.717	6.06819	5.70697	5.86962
5.68582	5.77546	5.48346	5.51564	5.71559	5.71144	5.6592	5.52371	5.62882						5.43822										7.01284							5.74812	5.70941	5.99354					5.71794
5.86246	5.79063	6.12057	5.82134	5.88645	5.6905	5.90966	5.72199	5.77586	6.07918	6.00432	5.74724	6.07188	6.02531	5.98157	6.19033	6.17609	6.17609	5.96938	6.10037	6.24055	6.0607	6.17026	6.04532	6.20412	5.93605	6.31387	6.08991	6.04922	6.1038	6.10721	6.15229	6.14301	6.20412	6.07918	6.04922	6.08991	6.10037	6.06819	6.15229	6.07555	6.16732	6.23045	6.14613	6.18752	6.06446	6.13988	6.18752	6.12057	6.1038
		5.9128			5.8429	5.89287
5.92244	5.90451			5.69767	5.61112	5.60864	5.63963	5.57284																					5.95796				5.76239	5.93705	5.95627		5.75327	5.74328
5.83686	5.75317	5.74882	5.78426	5.65991	5.32706	5.80442	5.61133	5.83649	5.61241			5.39343	5.71978		5.63662	5.33129	5.43256	5.44434	5.38554	5.4425	5.48172		5.55403		5.5029	5.48332		5.4441			5.15483						5.54014								4.53084
6.04139	6.04532	6.0607	5.81921	5.99852	6.02531	6.03342	6.03743	6.02938	6.0086	6.05308	5.9644	5.90582	6.01284	5.99041	6.03743	6.02531	5.99117	5.95602	6.14301	6.11727	6.03342	6.13354	6.03342	6.31175	5.96257	6.04532	5.98354	6.13354		5.63049						5.24248			5.43371	5.50656		5.30995							5.71497
																													5.83023	5.73211	5.97956	5.75135	5.98489	5.57625	5.97866	5.56958	5.37114	5.84145	5.63696	5.70116		5.78722	5.541	5.58629	5.3765	5.67514	5.85174
				5.24911	5.25844		5.65671	6.77085	5.82691	5.25531	5.94802	5.90449	6.00432	5.66944	5.9337	5.78398	5.83861	5.32721	5.74929	6.12385	6.20952	5.94764	5.55756	6.1038	5.96106	5.90624	5.55589	5.93247	5.96137	6.00432	5.97582	5.95737	6.04139	5.98545	5.96972	5.97091	5.99738	5.99974	5.96404	5.8906	5.85827	5.80874	5.80003	5.82752	5.84876	5.92613	5.64842	5.90508	5.75661
5.81179	5.78006	5.74201	5.87781	5.73935	5.74079	5.71404	5.72775	5.75987	5.29987	5.38902	5.31039	5.34737	5.45834	5.5155	5.3585	5.33473	5.46493	5.36587	5.29246	5.30206	5.16362	5.07789	5.21258	5.19646	5.26809	5.26954	5.36999	5.37914	5.76939	5.69536	5.76423	5.80706	5.75685	5.86385	5.83866	5.86533	5.73125	5.76063	5.23802		5.04724	4.90404	5.24801	5.35079	5.27219	5.27139	5.45923	5.37444
		5.37433		5.01212		5.02442		5.12762																					5.05018				4.97102	5.18795	5.07459	5.12863	5.2266	5.14918
		4.76633		4.6991	4.92967	4.79663		4.81131	5.50364	5.68682	5.41659	5.26901	4.93721	5.1307	5.40744	5.12015	5.46257	5.03745	5.16073			5.30852	5.51291	5.29317	5.24623	5.35767	5.34922	5.1358
6.38561	6.3962	6.40993	6.36922	6.4014	6.41162	6.3927	6.35411	6.34242	6.77085	6.79796	6.79865	6.79379	6.71012	6.75435	6.67852	6.70586	6.74351	6.76042	6.75282	6.75967	6.82801	6.69897	6.83378	6.64444	6.79099	6.716	6.8451	6.72263			6.62634															5.98851			5.62643
6.50379	6.54158	6.50515	6.52892	6.58092	6.5682	6.54033	6.55145	6.52763	6.56467	6.63548	6.61384	6.60531	6.55267	6.58659	6.5172	6.54283	6.58092	6.5977	6.58883	6.52763	6.57864	6.53148	6.61384	6.49554	6.62634	6.51587	6.62428	6.59439	6.26951	6.30535	6.1959	6.26951	6.20683	6.31806	6.31387	6.36922	6.35411	6.31175	6.21219	6.23805	5.7566	5.73574	5.9128	6.03342	6.07188	6	5.89856	5.94197
										6.27875		6.17319	5.22498	5.88484	5.41498		5.69017	4.91797						5.36406		5.8059				5.31185	5.37702	5.225	5.35039	5.25079	5.38886	5.32552	5.44097
			5.35513																													5.46121				6.32634
6.70927	6.72016	6.73719	6.71349	6.72346	6.71012	6.68124	6.69548	6.70757	6.69285	6.73159	6.71767	6.75511	6.64345	6.71012	6.66558	6.63949	6.7007	6.75815	6.7574	6.69984	6.70243	6.76193	6.77597	6.63949	6.72997	6.72428	6.72673	6.63849	6.4624	6.43297	6.41162	6.43933	6.41162	6.39967	6.4456	6.43297	6.48572	6.44716	6.22789	6.24551	6.233	6.17898	6.32222	6.24797	6.31175	6.21484	6.19312	6.35411	6.15534
7.33445	7.33646	7.36173	7.36549	7.29226	7.32015	7.32428	7.33646	7.37107	6.6902	6.57519	6.6981	6.71181	6.91116	6.72754	6.78817	6.78032	6.68574	6.78176	6.59218	6.61805	6.36549	6.41996	6.44871	6.79518	6.67486	6.80821	6.59988	6.63347	7.2878	7.31175	7.32222	7.2878	7.31175	7.2878	7.26717	7.21219	7.27646	7.37475	6.89597	6.93852	6.95521	6.90363	7	6.99651	6.89818	6.95279	6.97772	7.02119	6.7007
					5.96122						5.30252	5.25091		5.35033		6.1271		5.33643		5.42631			5.38949		5.17665			5.32392	5.94538	5.91137	5.94861	5.85935	5.8501	6.13988	6.17898	6.1271	5.97287	5.82151	5.57912	5.77477	5.81102	5.75305	6.15836	5.38081		5.33288	5.57284	6.27184
7.32015	7.35984	7.33646	7.27875	7.27416	7.33244	7.33041	7.37658	7.33244	7.04532	7.03342	6.99432	7.03342	7.06819	7.08636	7.03743	6.98811	7.08279	7.1038	7.0569	6.96567	7.02938	7.0086	7.00432	7.00432	6.92376	7.08279	7.05308	7	6.15836	6.11059	6.08991	6.16137	5.98385	6.17026	6.19866	6.02531	6.20412	6.10721	6.35025	6.43297	6.40993	6.34242	6.37107	6.36922	6.48996	6.45332	6.42975	6.45025	6.47276
																									7.59218																			7.22531
6.21219	6.20683	6.16137	6.0607	6.1271	6.07555	6.20412	6.11059	6.08636	6.25527	6.29447	6.28556	6.3032	6.27875	6.20952	6.24797	6.28556	6.19033	6.25042	6.31175	6.27416	6.26245	6.26245	6.24551	6.31597	6.32428	6.27875	6.22011	6.25042	6.0607	6.00432	6.11394	6.10721	6.07918	6.08279	6.08636	6.08279	6.04922	6.11727	5.61012	5.7891	5.603	5.72429	5.76917	5.7619	5.68506	5.91434	5.83261	5.78005	5.85871
																													4.89021	5.04574	5.02825		5.11213	4.94728			4.99162	5.08279
5.21848	5.22658	5.34182	5.20757	5.20126	5.2183	5.0403	5.12913	5.2467	4.7172		4.64892												4.9284						5.50548			5.49702		5.52256	5.70073			5.69161	5.54035				5.53704		5.65128	5.53404	5.6373
6.11727	6.09691	6.08279	6.02119	6.24551	6.22011	6.20952	6.17609	6.1271	6.36549	6.22011	6.27184	6.24551	6.41162	6.33445	6.35411	6.43297	6.49831	6.22272	6.36549	6.24551	6.38739	6.34439	6.13988	6.32222	6.36549	6.24797	6.32634	6.38382	6.95134	6.94101	6.96426	6.95472	6.98227	7.00432	7.05308	7.01284	6.96284	7.02119	6.64048	6.62634	6.58206	6.55388	6.5966	6.63548	6.70842	6.68124	6.74036	6.78533	6.55388
5.51278	5.54266	5.8796	5.72267	5.83859	5.62519	5.62607	5.53669	5.67	5.65878	5.9883	5.75644	5.97197	5.39887	5.58079	6.44091	5.57222	5.73566	5.71044	6.68753	5.72122	5.95999	5.66758	5.87837	5.37217	5.59798	5.57236	5.52127	5.66343	6.13988	6.11727	6.01284	6.09342	6.03743	6.45179	6.48714	6.47276	6.38202	6.15836	6.0086	5.98592	5.82989	5.95718	5.82744	6.09342	6.20952	6.11059	6.13672	6.14301	5.81436
6.55388	6.549	6.57171	6.58546	6.59988	6.55023	6.59218	6.58092	6.55509	6.30535	6.23045	6.26482	6.27416	6.32015	6.34635	6.27646	6.36736	6.31387	6.33244	6.31175	6.31387	6.2878	6.13354	6.29226	6.35411	6.38021	6.34439	6.38382	6.32015	6.60423	6.74194	6.78604	6.70672	6.65706	6.63548	6.65418	6.5977	6.62428	6.74351	6.24797	6.45788	6.51455	6.45484	6.30535	6.4014	6.27184	6.44716	6.26951	6.40824	6.02531
6.0607	6.04139	5.98691	6.10721	6.06446	6.04922	6.05308	6.0086	6.04532	5.84722	5.64634		6.35025	5.72131	5.96964	5.3964	5.8419	6.08991	6.07918	5.97314	5.8629	6.01703	5.79829				5.61439	5.94639	5.92123	6.2833	6.233	6.04532	6.19033	6.1271	6.39445	6.3483	6.39445	6.33646	6.45484		5.73171		5.91884
6.47276	6.47129	6.49554	6.57287	6.5092	6.56585	6.48287	6.48001	6.55267	6.57978	6.60423	6.64933	6.60746	6.52634	6.57864	6.53403	6.55145	6.5172	6.58092	6.52763	6.617	6.62839	6.56229	6.62941	6.58659	6.65418	6.59218	6.67852	6.58883	6.64542	6.69897	6.59329	6.61066	6.61172	6.60314	6.62428	6.60746	6.67394	6.62325	6.50379	6.57287	6.52634	6.41664	6.48001	6.53908	6.63649	6.5563	6.60531	6.61384	6.55267
6.1959	6.06446	6.12057	6.14301	6.01284	6.09691	6.12385	6.05308	6.04532	6.17898	6.23553	6.21219	6.15229	6.1038	6.0569	6.17319	6.12385	6.15229	6.12385	6.18469	6.16137	6.17898	6.14301	6.22272	6.02938	6.14922	6.32428	6.12385	6.21748	6.4216	6.39445	6.3784	6.39967	6.38739	6.42975	6.44091	6.41162	6.4456	6.4014	6.58092	6.60638	6.56937	6.60959	6.64147	6.55388	6.60959	6.62428	6.61595	6.61595	6.63246
7.51983	7.53908	7.52375	7.55509	7.24055	7.14922	7.29003	7.29226	7.35218	6.79309	7.04532	7.16435	6.96661	6.90848	7.03743	6.7332	6.75051	6.78032	7.13988	6.88874	7.08636	7.00432	6.99344	7.02938	7.08991	6.75358	6.76864	6.7767	6.81358	7.68124	7.70927	7.71096	7.69636	7.70329	7.69197	7.74272	7.68931	7.70586	7.73078	7.29885	7.32838	7.21748	7.21484	7.2833	7.30963	7.3075	7.14613	7.1038	7.32015	7.10721
5.60511	5.63077	5.43039					5.8143		5.80315	5.51497		6.14301		5.9938		5.86746	5.62006		6.34439	5.98949	5.91527	6.11059	6.10721		6.14922		5.84479				5.48094	5.47791					5.62068			5.64368									5.63037
5.16504	5.13016	5.11769	5.11935	5.20445	5.17507	5.49882	5.1961	5.08632	5.23944	5.31589	5.31569	5.43799	5.35291	5.39234	5.35483	5.50927	5.32352	5.40428	5.48833	5.33011	5.23221	5.28644	5.30026	5.62679	5.27249	5.37	5.25313	5.56509		5.08195
	5.8491	5.66047																																		5.38006
7.39794	7.22789	7.15836	7.23805	7.35793	7.3075	7.25042	7.26482	7.04922	7.43933	7.50106	7.34242	7.3075	7.25285	7.47129	7.38382	7.24551	7.3075	7.38561	7.13033	7.0086	7.24551	7.1271	7.23553	7.46982	7.26951	7.33041	7.36173	7.21748			5.82622	5.90804	5.97224				5.81586										5.71785		5.8049
7.1038	7.11394	7.11394	7.15836	7.14301	7.14301	7.15229	7.1271	7.11394	7.13672	7.12057	7.12057	7.13988	7.14613	7.10721	7.13033	7.13988	7.11727	7.13988	7.07918	7.13033	7.12385	7.09691	7.11727	7.11394	7.14301	7.11727	7.11727	7.12385	7.0607	7.11059	7.07188	7.09691	7.05308	7.06819	7.07918	7.08991	7.12385	7.08991	6.99695	6.9952	6.95231	6.94052	6.99167	6.95761	7.04532	6.99564	6.96755	6.96895	6.87967
6.43136	6.4624	6.4609	6.36361	6.48001	6.51983	6.51983	6.52114	6.48287	6.83759	6.84448	6.80686	6.78746	6.80277	6.83123	6.84572	6.84819	6.85552	6.83948	6.74974	6.80414	6.74819	6.74974	6.82672	6.87274	6.82347	6.8537	6.80277	6.78888	7.00432	6.95569	6.96755	6.97543	6.99695	6.935	6.92169	6.91593	6.935	6.94052	6.70757	6.64738	6.64738	6.65992	6.70842	6.6637	6.66464	6.69373	6.70927	6.73957	6.55023
5.5927	5.43795		4.80372			5.69837	5.15127	5.68453	5.952	5.97291	6.0607	5.96259	5.93241	5.95656	5.94322	6.00432	6.15534	5.90251	5.90199	5.8929	6.02119	6.02119	5.92496	5.9588	6.00432	5.84713	5.81788	5.96126
5.91624	6.07188	6.04532	5.74565	5.96997	6.13033	5.9753	5.89076	5.91284	6.8657	6.83187	6.82801	6.89209	6.82478	6.81889	6.85552	6.86273	6.8657	6.81023	6.89873	6.902	6.8848	6.9425	6.83759	6.83187	6.8704	6.84448	6.88024	6.92737					6.38561	6.48572	5.89221	6.20952					5.72			5.82151		5.74063
									6.63043	6.35025	6.48144						6.45025				6.38202				6.47129		6.45332
																													6.40993	6.36549	6.36361	6.38021	6.35411	6.44248	6.48144	6.46538	6.4183	6.36922	6.30535	6.3075	6.27184	6.09691	6.31806	6.14922	6.22272	6.12057	6.35603	6.15229	5.83965
5.6378	5.6042	5.64881	5.55349	5.50473	5.49749	5.49436	5.42103	5.56956	5.70565	5.68021	5.56704	5.65793	5.68514	5.70251	5.74626	5.73475	5.72894	5.80944	5.78572	5.74428	5.67004	5.57509	5.64654	5.80248	5.60657	5.73303	5.63023	5.80817	5.24889	5.50747	5.46531	5.40039	5.50597	5.61909	5.65522	5.50225	5.46908	5.64556	5.86517	5.58085	5.60983	5.61141	5.73929	5.81841	5.71997	5.77877	5.86815	5.84478	5.77695
7.06446	7.06446	7.09691	7.0607	7.07188	7.04532	7.07555	7.04532	7.05308	7.02531	6.96142	7.03743	6.96661	7.01284	6.96755	6.93551	6.92376	6.92737	6.99211	6.98	6.92221	6.95569	6.95085	7.01284	6.99255	6.9987	6.97955	6.95713	6.94201	6.71684	6.77597	6.69723	6.73078	6.6902	6.72509	6.70501	6.72428	6.7767	6.81757	6.74429	6.81558	6.67943	6.68124	6.71096	6.72016	6.76118	6.7332	6.76938	6.7767	6.66932
5.84511	5.89278	5.89705	5.80032	5.89302	5.88769	5.8823	5.90692	5.8478	5.95431	6.02119	5.91118	5.94475	5.83514	5.9825	5.91446	5.94377	5.96025	6	5.99712	5.9906	5.99496	5.98074	6.11059	5.9735	5.91114	5.99302	6.02531	5.91524									6			5.93463
7.53782	7.53656	7.5611	7.41996	7.55509	7.59988	7.6149	7.62325	7.55871	7.52892	7.46982	7.34635	7.46538	7.48001	7.49554	7.51322	7.4014	7.47567	7.49693	7.51322	7.4456	7.44248	7.46835	7.46687	7.54283	7.38202	7.5682	7.51983	7.40654	6.86153	6.82217	6.97864	6.87506	6.87157	6.89597	6.88366	6.87737	6.92065	6.88818	6.617	6.79449	6.53403	6.54777	6.56348	6.5682	6.67117	6.60746	6.60423	6.74351	6.3927
7.18752	7.18184	7.19866	7.14301	7.15534	7.17898	7.17319	7.17319	7.17026	7.47857	7.44091	7.43457	7.45025	7.45332	7.40993	7.46982	7.44404	7.42488	7.37475	7.42651	7.44716	7.41497	7.43616	7.45179	7.4014	7.44404	7.44404	7.43457	7.41996	7.13988	7.08991	7.10721	7.08636	7.08991	7.06819	7.06446	7.08279	7.10037	7.08991	7.03743	7.01703	6.91908	6.89708	6.99564	6.97955	7.01703	6.98227	6.97405	7.0569	6.89432
6.04139	6.09691	6.0607	6.03743	6.12057	6.08636	6.06446	6.04532	6.04922	6.38917	6.40824	6.39445	6.38021	6.35411	6.42975	6.42813	6.37475	6.33846	6.45637	6.32838	6.32634	6.29226	6.34242	6.43297	6.51054	6.35025	6.36361	6.26951	6.39445	6.06446	5.95138	6.04532	5.9896	6.05308	6.05308	6.11727	6.01703	6.0086	6.06819	6.42975	6.5682	6.44248	6.34439	6.46389	6.43933	6.58206	6.39967	6.43457	6.47857	6.39794
5.79035	5.84725	5.76198	5.77238	5.81628	5.8574	5.70349	5.84927	5.77185	5.86064	5.88046	5.97453	5.89683	5.89701	6.0086	5.85009	5.85494	5.97685	5.87378	5.85401	5.88925	5.92746	5.83185	5.82228	5.95739	6.0607	5.9217	5.96476	5.89654	6.35218	6.37658	6.40993	6.42325	6.4183	6.45939	6.47712	6.45179	6.29667	6.40993	6.45332	6.49969	6.46389	6.37658	6.48996	6.5955	6.44871	6.42651	6.6149	6.5682	6.48996
7.04532	7.0569	7.02531	7.0569	7.02119	7.02938	7.03342	7.04139	7.03342	6.83442	6.8202	6.85248	6.8451	6.84634	6.76864	6.73239	6.7574	6.78032	6.78104	6.72591	6.74663	6.74194	6.69636	6.70501	6.71096	6.78104	6.7364	6.77159	6.72673	7.03342	7.01284	6.98677	7.0086	7	7.11727	7.10721	7.12385	7.11059	7.02531	6.79449	6.81889	6.70672	6.72263	6.81624	6.86982	6.92065	6.79309	6.81624	6.89098	6.61909
6.5682	6.57519	6.5611	6.60959	6.60097	6.53529	6.54407	6.55991	6.58433	6.54407	6.60531	6.62531	6.5832	6.52504	6.61278	6.60423	6.63144	6.58092	6.64444	6.52504	6.55267	6.62737	6.47712	6.66087	6.55023	6.59218	6.51851	6.66087	6.65896	6.44716	6.8293	6.50379	6.57403	6.35793	6.5563	6.46982	6.44871	6.52375	6.53656	6.53782	6.66652	6.66558	6.61805	6.82347	6.58206	6.54531	6.96237	6.93601	6.96848	5.48216
7.71181	7.71012	7.71096	7.66558	7.77815	7.81291	7.76118	7.77232	7.72428	8.0899	8.16435	8.16435	8.1271	8.07918	8.16732	8.02119	8.04532	8.12057	8.09691	8.05308	8	8.14922	8	8.1959	8.01703	8.16435	8.13354	8.21219	8.03342	5.94049	5.9134	6.02531	5.98366	6.20952	6.12057	5.93877	6.09342	5.95526	6.1271	5.85643	5.97086	6.02531	6.01284	6.21748	5.7773	5.90418	6.26717	6.23553	6.33646	6.08636
5.17729	5.17	5.15159	5.19533		4.97601	5.14578	5.10501	5.16029	4.99433			4.91808	5.04259		5.27852	5.25516	5.08545	5.03317		5.03366	4.83552	4.86589	4.8903	5.1408		5.17723		5.13453	5.01585	5.38184	5.18335	5.17583	5.3078			5.17361	5.05097
	4.06981
6.5966	6.59879	6.617	6.57864	6.5966	6.5832	6.59988	6.5977	6.59879	6.56585	6.49969	6.49831	6.51054	6.57978	6.57634	6.61805	6.5977	6.549	6.57749	6.55509	6.54158	6.54407	6.53275	6.549	6.64836	6.52375	6.57978	6.51851	6.60746	6.31806	6.28556	6.33646	6.31387	6.30535	6.26951	6.23805	6.28556	6.33445	6.29003	6.28556	6.35793	6.4014	6.2878	6.30103	6.24055	6.26717	6.29226	6.24055	6.24551	6.22011
6.3483	6.34635	6.28103	6.34044	6.26717	6.29885	6.27184	6.23553	6.29447	6.4183	6.32838	6.3784	6.4133	6.47276	6.26245	6.36736	6.29885	6.29885	6.26482	6.29885	6.25527	6.24797	6.25527	6.2014	6.21484	6.29667	6.31175	6.31806	6.33041	6.14922	6.13354	6.19866	6.04139	6.11394	6.24797	6.22531	6.2833	6.20412	6.26007	6.15534	5.95295	6.05308	6.11394	6.11394	6.13672	6.16435	6.1271	6.16732	6.21484	5.87315
			5.73581
6.27416	6.41497	6.34242	6.0569	6.29003	6.3962	6.43457	6.38917	6.35984	6.63849	6.64345	6.54654	6.59106	6.65418	6.62221	6.64444	6.56348	6.60959	6.63448	6.66558	6.62221	6.60638	6.64246	6.6149	6.65128	6.61384	6.65225	6.54407	6.59218									4.98643			5.18726	5.09197	5.26994							5.23345
5.5921	5.56519		5.73136		6.31597	5.48888	5.61986	5.43207					5.60642	5.66237		5.46904	5.63228		5.52031							5.40833			6.20412	6.20952	6.18752	6.19033	6.2878	6.14301	6.25527	6.08991	6.21484	6.28556	5.95613	5.94522	5.92001	5.96311	6.01284	6.01703	6.05308	6.14301	5.95211	5.94339	5.71096
7.29667	7.32015	7.31175	7.15534	7.31806	7.36922	7.32428	7.3075	7.25768	7.97955	7.96802	8.01703	8.01284	7.89042	7.92531	7.80754	7.82737	7.91698	7.8488	7.96614	7.96567	8.0607	7.89209	8.03342	7.61805	7.93601	7.9248	8.0086	7.83378	6.79449	6.73719	6.66464	6.77379	6.63448	6.81425	6.86034	6.86392	6.8537	6.83569	6.78604	6.65418	6.53148	6.61172	6.617	6.68574	6.81425	6.66181	6.60746	6.67394	6.52763
	5.44357																												6.39794	6.38739	6.16732	6.36736	6.14301	6.75205	6.83251	6.93752	6.86392	6.72181	6.45484	6.43297	6.50786	6.38021	6.36361	6.78533	6.74429	6.83632	6.83822	6.81157	6.65418
6.00432	5.96945	5.9712	5.8896	5.92453	5.98861	5.97768	6.00432	5.97063	6.06819	5.97834	5.89456	5.85563	6.03743	5.92801	6.06819	6.04139	5.9954	6.0086	6.06446	5.94309	5.94336	5.85587	5.93236	6.00432	6.01703	5.99739	5.97904	6.03743	5.90865	6.06819	6.02938	5.99386	6.20412	6.13354	5.91945	5.87131	6.17026	5.93103	6.11059	5.82388	5.70147	6.03342	5.97961	5.91461	6.02119	5.91271	5.98857	5.90286	5.98662
	7.06819	6.81889	7.08636					7.19866					6.2833								5.47289	6.16137				6.97909	7.01703	6.96848	7.21219
6.59439	6.5832	6.64542	6.60423	6.63949	6.64147	6.59439	6.63144	6.59988	6.82478	6.85673	6.80277	6.78533	6.77232	6.85187	6.89376	6.83123	6.86153	6.81224	6.76042	6.71096	6.68395	6.78746	6.82086	6.84448	6.74115	6.81023	6.79099	6.78104	6.79029	6.81157	6.7839	6.82543	6.77597	6.78319	6.77815	6.79727	6.81757	6.80414	6.45179	6.50243	6.3962	6.33445	6.43775	6.53403	6.50786	6.53403	6.59879	6.54654	6.11727
			6.55023		6.45484	6.45179		6.4609								6.44404				6.86273	6.73878		6.14301						7.14922	7.22789	7.18184	7.17898	7.1959	7.15836	7.14301	7.08991	7.15229	7.20412	7.15534	7.14301	7.06446	7.0607	6.94498	7.07188	7.15229	7.09342	7.12057	7.0569	6.99695
7.14613	7.16137	7.16732	7.16732	7.17319	7.15836	7.17319	7.18469	7.18184	7.45484	7.45332	7.44716	7.44091	7.43933	7.43616	7.41664	7.34635	7.36922	7.39445	7.4133	7.35984	7.48996	7.40483	7.46538	7.38382	7.47567	7.4014	7.4456	7.4216	6.1959	6.15229	6.17026	6.1271	6.26951	6.18184	6.19312	6.21219	6.1271	6.15534	5.49025	5.76199	5.44779		5.5239	5.60863	5.70146	5.42552	5.48888	5.4654
6.84634	6.93044	6.87737	6.80072	6.83187	6.81358	6.86034	6.87737	6.83632	7.30103	7.25042	7.26951	7.26245	7.3032	7.27646	7.33646	7.32015	7.28103	7.26482	7.29003	7.31806	7.33041	7.3483	7.26951	7.3483	7.29885	7.31806	7.25042	7.35025	7.92531	7.94151	7.86923	7.94399	7.95713	7.88196	7.92531	7.86213	7.89982	7.94939	8.24551	8.31806	8.24797	8.29447	8.28556	8.16435	8.2014	8.20683	8.23553	8.22272	8.25042
7.01703	7.04922	7.04532	7.02938	7.02119	7.02531	7.11059	7.05308	7.05308	6.77525	6.7574	6.86153	6.85187	6.85309	6.82607	6.72181	6.7574	6.82801	6.78247	6.6721	6.75815	6.67761	6.65514	6.71012	6.70672	6.81157	6.76864	6.77085	6.78888	7.00432	6.99034	7.00432	6.92065	6.97727	7.03342	7.06446	7.06446	7.00432	7.07918	6.61172	6.61909	6.58433	6.63347	6.60206	6.68753	6.54407	6.66181	6.6721	6.65706	6.32838
7.38382	7.3927	7.36922	7.36549	7.40654	7.41996	7.39967	7.4133	7.36922	7.77305	7.81157	7.76193	7.78319	7.73159	7.77085	7.74819	7.79239	7.80414	7.75205	7.80889	7.79865	7.86034	7.79379	7.86451	7.76042	7.79239	7.78462	7.83378	7.82995	7.28103	7.35025	7.29226	7.31387	7.2878	7.3032	7.30103	7.30535	7.35411	7.27184	6.98588	7.04922	6.98767	6.96661	7.04922	6.95569	7.05308	6.993	6.98046	6.98588	6.88762
6.8704	6.80072	6.85794	6.84323	6.87099	6.85914	6.86153	6.84198	6.84011	6.65801	6.57978	6.56703	6.59439	6.58433	6.75051	6.64933	6.64738	6.67394	6.62941	6.55145	6.51054	6.54777	6.36549	6.55991	6.57054	6.74819	6.74115	6.70757	6.69984	6.82801	6.82478	6.86153	6.79865	6.76343	6.93146	6.93146	6.88366	6.83632	6.81954	6.59106	6.64048	6.57519	6.55388	6.61172	6.55991	6.63144	6.63749	6.60746	6.58092	6.40993
6.71012	6.69108	6.62737	6.66558	6.66839	6.71265	6.7348	6.68664	6.70927	6.22531	6.19866	6.16137	6.10037	6.3075	6.23805	6.25768	6.3032	6.27416	6.1271	6.06446	5.94777	5.95372	5.86461	6.0569	6.04139	6.30103	6.16137	6.19866	6.27416	7.02119	6.86392	6.99211	6.86923	6.98632	7.01703	6.9987	6.99957	6.93601	7.03342	6.5977	6.59988	6.73239	6.4456	6.79727	6.66745	6.4456	6.68664	6.77159	6.75664	6.55388
7.70672	7.69108	7.68305	7.716	7.67852	7.68842	7.68931	7.69636	7.69373	7.42325	7.4183	7.49554	7.38382	7.42813	7.43775	7.33445	7.38917	7.41996	7.39967	7.29885	7.29003	7.38917	7.2878	7.36549	7.28103	7.3962	7.32634	7.39093	7.3784	7.76716	7.76567	7.74429	7.77452	7.72997	7.83187	7.83948	7.85126	7.78675	7.8014	7.57287	7.62634	7.57978	7.5302	7.55991	7.68574	7.69723	7.60423	7.68842	7.6464	7.3075
7.70415	7.71933	7.72346	7.72509	7.77379	7.73078	7.72509	7.70329	7.73239	8.01284	8.00432	7.97818	8.01703	8.01703	7.90037	7.92221	7.96142	8.0086	7.91009	7.94101	7.92993	7.95999	7.8791	7.97635	7.85126	8	7.93298	8.04922	8.0086	8.8704	8.94448	8.86864	8.85974	8.86747	8.92737	8.92117	8.92064	8.93044	8.93298	9.17898	9.17609	9.12057	9.15229	9.11394	9.19312	9.22789	9.18752	9.17609	9.19312	9.07918
5.82507	5.7783	5.7938	5.79564	5.84183	5.76972	5.90114	5.80615	5.83339	5.52362	5.582	5.58103	5.58972		5.73378	5.60516	5.50703	5.78531	5.61462	5.8218	5.29619	5.48885	5.44538	5.67596	5.50804	5.241	5.66468	5.45845	5.45899	5.71692	5.66008	5.59298	5.73445	5.61258	5.66945	5.73829	5.36831	5.64992	5.73645		5.28788				5.32565
										5.32087		5.11241	5.37847	5.59126	5.99957	5.73765	5.546	5.39672	5.32743	5.85254	5.61235	5.55915	5.58038	5.99575	5.54595	5.8884	5.34574	5.66653	5.82445	6.11394	6.07918	6.06819	6.04139	5.89582	5.91587	5.86823	5.88457	5.88544	6.44871	6.4456	6.44404	6.43457	6.46538	6.40654	6.51188	6.4456	6.32222	6.42975	6.45939
5.74159	5.71827	5.87783	5.81677	5.89005	5.80955	5.99298	6.01284	6		5.93529	5.65203	5.82269	5.49657	5.74078	5.68014	5.52095	5.66371	5.84413	5.69259	5.72503		5.77073		5.55481	5.95588	5.82781	5.91172	5.78911	5.46519	5.77993	5.8625	5.78184	5.885	5.55411	5.724	5.55913	5.6164	5.63039	5.80166	5.61575		5.40391		5.60501				5.72541	5.90868
	5.55162								5.63419	5.60911	5.25808		5.74325		5.71382	5.67355	5.85844		5.68524	5.68902	5.52597	5.68636	5.69796	5.73301	5.91902	5.63101																	5.49209					6.51851
6.46982	6.44404	6.43297	6.46538	6.43933	6.43775	6.43933	6.42488	6.42813	6.32015	6.30535	6.29003	6.34635	6.33445	6.2833	6.27875	6.32634	6.33846	6.27646	6.29003	6.41664	6.25042	6.26951	6.23805	6.26245	6.29885	6.30535	6.27184	6.34242	6.43775	6.4609	6.47129	6.43297	6.47712	6.43616	6.45484	6.4183	6.41996	6.47129	6.33846	6.32428	6.30103	6.22789	6.32015	6.27646	6.19866	6.27416	6.26245	6.27875	6.11727
6.25285	6.26717	6.14301	6.22531	6.27416	6.28103	6.2878	6.2878	6.25042	6.26007	6.25042	6.26717	6.29003	6.27875	6.26717	6.31175	6.31597	6.26717	6.27875	6.17609	6.27184	6.20683	6.19866	6.18752	6.22789	6.26245	6.29667	6.27184	6.32428	7.15534	7.13033	7.14613	7.11727	7.14301	7.13672	7.14301	7.13033	7.14301	7.14613	7.0569	7.04922	7	7.01703	7.09342	7.09342	7.1271	7.0569	7.08991	7.13033	6.95904
6.13354	6.09342	6.07555	6.05308	6.04922	6.08991	6.04922	6.10037	6.04922	6.15534	6.13033	6.23553	6.13672	6.25527	6.21219	6.20683	6.17026	6.15229	6.08991	6.13354	6.26951	6.19866	6.20412	6.18752	6.06446	6.0607	6.14613	6.16435	6.17026	6.06446	6.11394	6.04922	5.94838	6.35603	6.18469	6.11394	6.19866	6.2878	6.2878	6.03342	6.44404	6.12057		6.16435	6.24055	6.22272	6.27646	6.17319	6.19312
7.34242	7.35025	7.3483	7.34242	7.28103	7.31175	7.31806	7.33244	7.32222	7.1959	7.17319	7.18184	7.15534	7.18184	7.15534	7.09691	7.10037	7.15534	7.19866	7.08991	7.06446	7.13354	7.07555	7.10721	7.01284	7.12385	7.12385	7.12057	7.10721	7.27184	7.24551	7.16732	7.20952	7.20952	7.23045	7.26951	7.27184	7.27875	7.25768	7.02119	6.97681	6.94349	6.96095	6.98	7.02531	7.04922	7.02531	7.07918	7.02531	6.87274
5.86463	5.82636	5.93433	5.98386	5.79131	5.77231	5.7786	5.80064	5.7881	5.83027	5.90952	5.73162	5.64409	5.82766	5.5393	5.66377		5.66671	5.65151	5.84969		5.78065	6.34044	5.87327	5.91569	5.83406	5.83809	5.7055	6.03743	5.71192	5.73323	5.66513	5.84362	5.80127	5.89998	5.77248	5.82996	5.88959	5.80116			5.62915					5.50978	5.34741
											6.16137											5.54734												5.85497	5.95192	5.97355		6.31597											6.45484
7.0086	6.97267	6.92065	7.01284	7.0086	6.98989	6.97128	6.97081	7.0086	6.60531	6.68124	6.72835	6.61805	6.62634	6.6981	6.60746	6.60959		6.64542			6.59106		6.55991		6.61384	6.5611	6.69373	6.56703	6.95134		6.92583	7.0086	6.92583	6.95665	7.01703	7.01284	6.89708	6.92428	6.61066	6.52892	6.43616	6.57403	6.56229	6.7356		6.71933	6.83885		6.2878
6.14301	6.10721	6.05308	6.09342	6.05308	6.08991	6.09691	6.07918	6.17609	6.00432	5.84114	6.12057	6.07188	6.02531	6.09342	6.04922	6.0607	6.08636	6.10721	5.9478	5.85585	5.97352	5.93751	6.00432	5.90159	6.05308	5.94706	6.05308	6.05308	6.11727	6.17319	6.24551	6.1271	6.03743	6.22272	6.23045	6.15836	6.2014	6.13672	6.04532	6.13988	6.0569	5.77217	6.11394	5.92578	6.02531	6.08279	5.89869	6.11394	5.8776
								5.06331																							5.63374	5.21596				5.65995
																			5.41651																	5.15636
7.26717	7.24304	7.26717	7.29885	7.25527	7.233	7.24551	7.25285	7.24551	7.04532	7.00432	7.07188	7.04922	7.10037	7.02531	6.99211	7.04922	7.03342	7.01284	6.94743	7.01703	6.94841	6.89653	6.94743	6.96379	7.01284	7.00432	7.0086	7.01703	7.13988	7.13033	7.17026	7.13672	7.16732	7.14301	7.11727	7.13033	7.14301	7.17898	6.67578	6.71433	6.68753	6.63043	6.70842	6.73159	6.78746	6.6981	6.73159	6.73239	6.54283
				6.01703														5.25279						5.77022				6.18469										6.78176
		6.04139	6.02119	6.07188	6.01284		6.07555			6.07555	5.89503				6.01284	6.0086		6.13988						6.18469	5.96138	6.14613	6.10037	6.03342	6.55023	6.54407			6.53148	6.44091		6.39093				6.49554		6.31175
			6.5832										6.67302	5.27009	5.34692	7.02119				5.01253				6.59106		5.31477	6.76938	6.75205				5.05541					5.15593		5.35207	5.23246			5.29242		5.28215
6.91645	6.95085	6.89487	6.88081	6.90037	6.88366	6.91062	6.95999	6.89098	6.87448	6.77305	6.84323	6.7574	6.83187	6.68395	6.83948	6.65418	6.66652	6.75967	6.85673	6.79099	6.63246	6.74115	6.74194	6.78888	6.81889	6.84011	6.77085	6.716	6.71096	6.74663	6.69984	6.70501	6.65706	6.77887	6.77159	6.79309	6.7767	6.78104	6.43297	6.27875	6.39093	6.21219	6.25285	6.4183	6.5563	6.43616	6.40993	6.49831	6.32428
6.90472	6.92169	6.94988	6.91487	6.96802	6.94596	6.92012	6.89542	6.90741	7.3075	7.34242	7.32428	7.3927	7.2833	7.30963	7.22531	7.28103	7.30535	7.31175	7.31387	7.34242	7.38021	7.31175	7.38739	7.2014	7.35984	7.29226	7.38561	7.32015	6.35984	6.35603	6.34242	6.30963	6.5092	6.31175	6.38202	6.3075	6.22272	6.39445	6.09691	6.0607	6.13033		6.04922	6.21484	6.24551	6.11059	6.29226	6.22789	6.17609
6.85491	6.84198	6.89209	6.8109	6.81358	6.78104	6.82607	6.83123	6.82866	6.33244	6.32015	6.33846	6.33041	6.3075	6.35025	6.33244	6.28103	6.34635	6.30535	6.31806	6.23553	6.23805	6.33244	6.31597	6.32838	6.26951	6.32634	6.25768	6.233
6.71349	6.60206	6.57287	6.65514	6.5977			6.43616	6.56348	6.38561	6.21748		6.40824	6.47129	6.33846	6.23553			6.23805	6.3075			6.32838	6.1038	6.14613			6.31597	6.32634	6.74586	6.75664	6.74036	6.74036	6.73878	6.74507	6.63649	6.68215	6.75511	6.75128	6.16137	6.33646	6.32015	6.29003	6.38561	6.33846	6.33646	6.35793	6.16137	6.30963	6.15229
6.22789	6.233	6.22272	6.30535	6.41162	6.47129	6.17319	6.12385	6.16435	6.76042	6.74896	6.78958	6.77525	6.75664	6.73719	6.75815	6.72428	6.72016	6.71096	6.87099	6.91434	6.83885	6.89818	6.85854	6.75051	6.74819	6.84819	6.71517	6.80346	5.87489		6.05308	5.83803		6.07555	6.0569	5.99824		6.13033	5.91199		5.79237	5.74792		5.79802	5.85009	5.85914	5.78271	5.8017	5.7526
											5.58134						6.42325									6.13988									6.48144	6.3075											6.0569
6.93902	6.935	6.93095	6.95134	6.9154	6.91908	6.9248	6.93952	6.96708	6.71181	6.72263	6.6902	6.70157	6.76343	6.72428	6.67761	6.68574	6.71012	6.71096	6.62941	6.64147	6.64246	6.5955	6.66276	6.64738	6.67852	6.68215	6.68034	6.66839	6.96848	6.94002	6.91908	6.97405	6.93349	6.99607	6.95856	7	6.99739	7	6.74115	6.71933	6.67578	6.67302	6.75967	6.7348	6.79379	6.77159	6.7796	6.82672	6.55145
5.74408	5.78289	5.85908	5.70015	5.72286	5.80828	5.93305	5.72073	5.90344	5.72022	6.29003	5.75907	5.82471		6.03342	5.87295	6.09342	5.89965	6.45637	5.80606	5.8721	5.87661	5.67262	6.02119	5.95092	5.91022	5.94061	6	5.80062	5.37016	5.92854	5.90621	5.83415	5.5077	6.32838	5.61977		5.5933		5.85509	5.88355			5.81026	6.19033	5.75901			5.89763	5.55959
5.88357	5.79164	5.59409	5.80458	5.69507	5.7193	5.75356	5.78198	5.8293	5.45695	5.50933	5.44127	5.78702	5.78298	5.55028	5.76499	5.67652	5.33293	5.48475	5.64023	5.39468	5.35177	5.6619	5.70012	5.72881	5.53201	5.67443	5.55691	5.4706	7.01703	6.90526	7.0607	6.96237	6.87679	6.94743	6.86923	6.88649	7.02938	6.69285	6.716	6.83315	6.41996	6.56229	6.71181	6.38021	6.71684	6.24304	6.56467	6.62634	6.07555
7.00432	7.02531	7.02119	6.95809	7.02119	7.0086	6.99388	6.98453	7.00432	6.80821	6.82995	6.76938	6.81157	6.84634	6.81954	6.85003	6.83315	6.79309	6.82217	6.80003	6.7332	6.77452	6.74741	6.77815	6.83569	6.7796	6.81224	6.78462	6.79934	6.28556	6.52763	6.58206	6.36549	6.59988	6.19033	6.19866	6.20683	6.3075	6.32015	6.4014	6.46835	6.02938		6.44248		6.30535	6.36549	6.07555	6.19312	6.33445
								4.73211																		5.50786
6.06446	6.17026	5.79431	5.7312	5.90248	5.66435	6.21484	5.84967	5.71292	6.4014	6.42813	6.24551	6.39445	6.20952	6.24304	6.32634	6.40483	6.35411	6.31806	6.36173	6.26482	6.2878	6.26482	6.34635	6.53275	6.3483	6.29885	6.31387	6.1959	8.29667	8.27646	8.25527	8.26951	8.26717	8.19033	8.19033	8.21219	8.30535	8.22789	8.40993	8.44716	8.39794	8.44091	8.4014	8.42975	8.45179	8.42813	8.43616	8.42651	8.46389
7.73159	7.75587	7.72263	7.72099	7.7348	7.67394	7.75891	7.70672	7.72509	7.54283	7.54531	7.549	7.55991	7.5966	7.57519	7.59439	7.58771	7.62634	7.62737	7.54777	7.54033	7.52763	7.44248	7.54033	7.60746	7.56703	7.5832	7.59439	7.56229	7.70243	7.7185	7.74272	7.70842	7.71433	7.68931	7.67025	7.69723	7.68395	7.67943	7.59988	7.5092	7.617	7.51587	7.55751	7.5611	7.59988	7.56585	7.52375	7.60638	7.37107
6.5977	6.60746	6.62531	6.63849	6.63849	6.63548	6.58433	6.60853	6.617	6.70501	6.68664	6.69108	6.68574	6.73078	6.66464	6.71433	6.67852	6.67025	6.68574	6.71265	6.74819	6.67852	6.75282	6.65706	6.63144	6.64933	6.70757	6.65992	6.67852	6.72099	6.72754	6.68931	6.69197	6.67669	6.74115	6.72916	6.73078	6.72509	6.71767	6.68124	6.66839	6.59329	6.62941	6.61909	6.67943	6.68215	6.69548	6.66087	6.6637	6.48996
	5.7599			5.87428	5.35766	6.06446	5.81294	5.85753						6.08636	6.27875		5.78078	5.1524		5.93922			4.98346				5.51002		6.11394	6.09691	6.0569	6.09691	5.98508	6.15229	6.26482	6.11059	6.03342	6.03342	5.78271	5.98521	5.60885	5.74679	5.83333	6.00432	6.10721	5.71706	5.82545	5.90767	5.68147
6.36736		6.4133	6.30103	6.32222		6.24304		6.2833		6.08279	6.14922			6.06446	6.04922				5.99187	6.05308		5.90347	5.90698				6.03342		6.55751			6.40824	6.38739				6.549	6.48287
6.07188	6.11059	6.01284	6.01703	5.84627	5.89089	5.93727	5.96469	5.95003	5.90144	5.98438	5.97287	5.88239	5.89633	5.93284	5.84291	5.88789	5.83025	5.91732	5.93895	5.92543	5.83616	5.9289	5.81739	6.03743	5.91953	5.89549	5.92614	5.90076	5.84716	5.83021	5.89775	5.81677	5.86788	5.78369	5.73201	5.76956	5.80804	5.71607	5.40596	5.55758	5.35626	5.41289	5.50877		5.4795	5.32156	5.26744	5.37995	5.18695
5.32425	5.33595	5.39609	5.21601	5.19555	5.30321	5.23021	5.36844		5.24197		4.95895		5.28531		5.24742	5.32497	5.05388			5.18851			5.20763			5.30685	5.18329			5.47571	5.41656	5.48218	5.75594		5.4382		5.11991
5.40381	5.34495	5.45598	5.43116	5.25674	5.15208	5.30894	5.32512	5.31346		5.12284	4.86596		4.83267	5.18631	5.17748	5.03158	5.13694	5.06001						5.15456			4.83076		5.30619	5.29842		5.49961		5.32193	5.39605	5.49263	5.59501
6.08636	6.12385	6.17898	6.14613	6.09691	6.1271	6.08991	6.13033	6.17898	6.08279	6.02938	6.06446	6.18184	6.18469	6.16732	6.18752	6.1959	6.12385	6.26482	6.0607	6.09342	6.20412	6.31597	6.08991	6.24551	6.07188	6.16732	6.23553	6.11394				6.21219						6.16435									6.48855
6.49276	6.48996	6.4456	6.49276	6.51455	6.46687	6.47857	6.46389	6.48144	6.26951	6.29667	6.30103	6.31597	6.33646	6.36922	6.33244	6.36173	6.35411	6.34242	6.27875	6.31175	6.24551	6.26951	6.30535	6.33846	6.32428	6.32428	6.31387	6.29885	6.49415	6.41664	6.40483	6.44871	6.41664	6.56348	6.53529	6.5172	6.51322	6.50243	6.40483	6.38561	6.30103	6.32838	6.37291	6.35411	6.35025	6.43136	6.4183	6.38917	6.22011
6.04922	6.17609	6.1271	5.95552	5.94499	6.33846	6.33041	6.35025	6.28103	6.06446	5.9621	5.76527	6.05308	6.17609	6.07918	6.21484	6.10721	5.96744	5.8988	5.96322	6.04922	5.80994		5.90738	5.99248	6.17026	6.04922	6.03743	6.00432	6.38561	6.40993	6.37291	6.38739	6.4183	6.35984	6.41664	6.28556	6.39445	6.34242	6.13033	6.36922	6.02938	6.10721	6.27875	6.14301	6.24055	6.1038	6.18184	6.19312	6.13672
6.92583	6.87795	6.902	6.89265	6.85187	6.83885	6.84757	6.86923	6.84634	6.9345	6.90956	6.91593	6.87448	6.88986	6.86923	6.80209	6.86034	6.87157	6.91908	6.85552	6.90848	6.89487	6.83569	6.9425	6.80072	6.85733	6.87622	6.86392	6.85974	6.83315	6.8293	6.79588	6.83696	6.81157	6.87967	6.87622	6.86688	6.86629	6.83315	6.73239	6.75891	6.72673	6.75435	6.75051	6.73799	6.83251	6.75282	6.78746	6.8014	6.66181
6.5682	6.58659	6.60314	6.58433	6.55388	6.51322	6.52114	6.53529	6.55991	6.32015	6.38021	6.3075	6.29226	6.29003	6.38202	6.22789	6.35984	6.30103	6.34635	6.2833	6.34439	6.29003	6.23553	6.31806	6.24304	6.25042	6.29003	6.24797	6.2878	5.96654	5.93573	6.03743	6.0086	5.9455	5.8671	5.87644	5.92932	6.04532	5.91325	5.65518						5.56346
6.79727	6.79379	6.77525	6.69548	6.79169	6.80821	6.83948	6.77305	6.76716	7.22272	7.1959	7.21484	7.17609	7.18752	7.25285	7.29667	7.23553	7.25527	7.25768	7.29447	7.29003	7.26482	7.3483	7.30963	7.34044	7.21748	7.29447	7.22272	7.24304	6.91169	6.94448	6.91009	6.91487	6.91275	6.90037	6.86806	6.86213	6.92273	6.89376	6.69548	6.73878	6.5966	6.57054	6.66839	6.6637	6.7767	6.64738	6.69897	6.74036	6.5092
	4.90809			5.06711	4.93377	4.86371	5.01793							5.28195
6.98588	7.01703	6.989	6.92065	6.94101	6.94694	6.96708	6.95904	6.95328	7.24551	7.18184	7.233	7.19033	7.27875	7.13033	7.18184	7.17609	7.1959	7.10037	7.26007	7.18752	7.25527	7.26007	7.1959	7.11394	7.17319	7.17026	7.13672	7.20412	7.10721	7.11727	7.1038	7.1038	7.12385	7.11059	7.16435	7.15836	7.17898	7.17319	7.36361	7.3483	7.38202	7.38917	7.37291	7.32222	7.34242	7.36549	7.32428	7.3483	7.32838
5.5229	5.55881	5.6462	5.66853			5.56007																									5.60201		5.80656	5.72435	5.74174	5.67569
5.2643	5.34628	5.47079	5.28103	5.279	5.3276	5.22354	5.15802	5.22588	5.75703	5.88173	5.78369	5.78577	5.71919	5.60876	5.5028	5.49718	5.65446	5.61731	5.58527	5.50668	5.69813	5.49437	5.64661	5.38865	5.82155	5.77461	5.8379	5.69886	5.5816	5.58771		5.55977	5.43929	5.81823	5.91474	5.78191	5.76487	5.88461	6.04139	5.98219	5.96668	5.97914	5.84929	6.23805	6.18469	6.18469	6.27184	6.06446	5.94136
5.46509	5.50733	5.59041	5.06756	5.52064	5.59368	5.51875		5.59345																					5.50321	5.50104	5.4956	5.56076	5.50556	5.30701	5.15824	5.24123	5.53323	5.56337
6.01284	6.08991	6.0086	6.04532	6.02531	6.0569	5.9952	5.98779	6.04922	5.98392	6.04922	6.03342	5.95407	5.96322	6.02531	5.87694	6.07918	6.02119	6.05308	5.89897	5.78172	5.96149	5.95235	6.17609	6.03342	6.01703	5.78169	6.1271	5.99729
									6.37658
						5.05714			6.09691	5.88141	5.76694	5.9692	6.0086	5.90737	6.16137	5.96412	5.80546	5.81004	5.91455	6.03743	5.91483	6.04139	5.85288	6.04922	5.97296	5.90873	5.86791	6.05308			6.00432	5.65934	5.77029	5.80986	5.62215	5.73065	5.83806	5.58719	5.7891	5.8814	5.86473	5.63869	6.03743	5.87728	5.81105	5.93604	5.79556	6.08991	5.7816
5.97224	5.39407	5.50231	5.72917	5.9724	5.73669	5.72333	5.84546	5.81918	6.08279	6.1271	6.09691	6.07555	6.06819	6.17609	6.09691	6.04532	6.11394	6.16137	6.18752	6.16732	6.12385	6.22011	6.28556	6.03743	6.13672	6.10037	6.19033	6.14922	5.64843	6.02119	5.67462	5.64683	5.86143	5.67391	5.76567	5.49401	5.67226	5.6032	6.04922	6.15534	5.95653	6.15534	6.07555	6.0086	6.08636	5.9342	6.01284	6.04922	5.91394
		6.48287		6.17609	6.31175		5.89926				6.20952	6.93952									6.29885			7.02938				6.96473	7.3784	7.37475	7.37475	7.39445	7.38382	7.32222	7.24797	7.2878	7.27875	7.35793	6.89098	6.85914	6.8055	6.79309	7.00432	6.78604	6.82737	6.77452	6.72428	6.84136	6.78032
6.64444	6.63246	6.617	6.62634	6.65896	6.60853	6.5966	6.65896	6.6149	6.47422	6.46538	6.49969	6.57519	6.56348	6.54654	6.56348	6.55991	6.57978	6.60531	6.55991	6.52244	6.46538	6.48996	6.5172	6.60097	6.54158	6.52244	6.58883	6.53148	6.55509	6.53529	6.57403	6.53908	6.54777	6.549	6.55145	6.51455	6.50106	6.46389	6.40993	6.41497	6.27875	6.42651	6.38917	6.33846	6.32428	6.30535	6.34044	6.2833	6.21219
5.64378	5.66339	5.55429	5.64402	5.72327	5.80127	5.69371	6.02531	5.55562	5.94106	6	6.15534	6.03743	5.91823	6.13033	6.12385	6.07188	6.10037	6.05308	6.03743	6.15534	5.97139	6.16435	6.13354	6.11059	6.11727	6.13033	6.10037	6.16732	7.39794	7.37658	7.4133	7.40654	7.40483	7.40993	7.44091	7.39093	7.4183	7.43136	7.16435	7.14301	7.17026	7.12385	7.13354	7.16732	7.13988	7.21748	7.1271	7.22531	7.05308
6.53908	6.59988	6.56937	6.44404	6.40654	6.53656	6.5832	6.57749	6.59439	5.96578	5.90388	5.67508	6.02531	6.10721	6.09342	6.21219	6.06819	6.07918	6.18752	6.15534	5.97606	5.40025	6.22531	5.98805	6.2014	5.8744	6.05308	6.00432	5.93283	6.22789	6.15836	6.233	6.29885	6.20412	6.25768	6.22272	6.21484	6.27646	6.13033	5.82672		5.48234		5.92616	5.8706	6.01703	5.90526		5.81249
5.67794	5.99885			5.89033	5.89841	6.08636	5.81174	5.89074	5.83635		5.72363			5.89578	5.98804	5.98764	6.1271	5.72653							5.79221		6.0569		6.55023	6.51322	6.61595	6.59988	6.57749	6.59439	6.62221	6.57403	6.58883	6.70757	6.40654	6.40993	6.45788	6.35603	6.31597	6.39093	6.47712	6.3032	6.48996	6.76268	6.17898
5.5984	5.58285	5.56022	5.35306	5.3789	5.28578	5.34594	5.51919	5.70797		5.44024	5.27814	5.59698	5.59759	5.30445	5.48201	5.61093	5.33188	5.58293	5.54788	5.56917	5.3316	5.65017	5.61251	5.52781	5.32164	5.56373	5.27043	5.63347	5.4194	5.34577	5.2767	5.3408	5.31409	5.28893	5.24783	5.22112	5.30218	5.4056	4.91758	4.82904	5.01817	5.35894	5.04751	5.36919	5.25159	5.09434	5.3067		5.32839
5.45604	5.74631	5.68868		5.81194	5.80584				5.78327				5.58726	5.77136	5.79586	5.83569	5.87584	5.79563			5.785	5.78344	5.83604		5.50247	5.7545	5.97761	5.12789	6.0569				5.98214		5.46575	4.99547					5.90233	5.83136	5.7961	5.48975
5.73551	5.71349	5.78086	5.68433	5.73693		5.77599	5.58341	5.72823		5.71384	5.87389	5.61342				5.77162		5.61081		5.66124			5.53714		5.6403		5.69026	5.61552	5.71972	5.73513	7.43933	5.66271		5.90525	5.73289		5.76636	5.66778			7.91645				7.92583		7.95328	5.39975
									6.07555	5.41334	5.67049	5.58076		5.60817	5.7671	5.62299		5.46131	5.71921	5.71953	5.84543	5.56278	5.59074	6.07555		5.6296	5.44151	5.69507	6.68574	6.6902	6.61172	6.61172	6.67578	6.68034	6.76193	6.64444	6.79379	6.69373	6.70842	6.91381	6.5966	6.71012	6.84386	6.67761	6.80277	6.65031	6.68485	6.85974	6.49415
6.13988	6.05308	6.14613	6.01703	5.90901	6.05308	5.98383	6	5.8881	6.3032	6.39794	6.3483	6.43775	6.18469	6.43457	6.22789	6.31387	6.41162	6.42975	6.4014	6.46687	6.2878	6.3784	6.40483	6.24304	6.37107	6.39445	6.46835	6.35984	7.902	7.9489	7.89321	7.91803	7.92993	7.98453	8.00432	7.95037	7.91593	7.94988	8.3962	8.34242	8.33244	8.37475	8.26007	8.35984	8.35603	8.37475	8.29226	8.20951	8.35793
7.33244	7.33646	7.33846	7.29003	7.32222	7.34242	7.34044	7.29447	7.30963	7.20952	7.16732	7.20952	7.12385	7.09342	7.1038	7.13988	7.13354	7.13988	7.14301	7.04532	7.08636	7.08279	6.99695	7.08636	7.08636	7.10721	7.1271	7.10037	7.08279	7.27184	7.29885	7.29226	7.29003	7.24797	7.27646	7.29003	7.31597	7.3075	7.29447	7.02531	7.0607	7.08991	7.06446	7.08636	7.1038	7.13354	7.20412	7.15836	7.22011	6.96942
6.84819	6.87737	6.88024	6.87737	6.95424	6.92686	6.95231	6.95952	6.92428	6.69373	6.72509	6.73878	6.68395	6.69461	6.80072	6.82478	6.78675	6.74036	6.83759	6.7679	6.73239	6.7185	6.74819	6.80956	6.86688	6.76268	6.79309	6.78032	6.81291	6.47712	6.42651	6.50786	6.49693	6.55509	6.44091	6.44091	6.46687	6.48572	6.48714	6.44248	6.53148	6.40993	6.40654	6.48572	6.40993	6.45637	6.37107	6.36549	6.34439	6.40824
6.84757	6.86629	6.8293	6.69984	6.82413	6.84757	6.8293	6.84261	6.88309	7.09691	7.09342	7.07555	7.07188	7	7.10721	6.97909	7.02119	7.11727	7.07555	7.07555	7.07188	7.14922	7.09342	7.2014	6.99651	7.09342	7.04532	7.15229	7.07555			6.4183		6.16732		6.21484	6.79865	5.92429
6.15229	6.12057	6.14613	6.15229	6.03743	6.04532	6.04532	6.0086	5.92745	6.04139	6.1271	6.05308	6.1271	5.79143	5.84762		5.39515	5.75797	5.82768	5.83092	5.62731	5.78342	5.58481	5.98324		6.03342		5.91585	5.59871	5.10755											6.04532
7.29003	7.35411		5.6798		7.29885	7.27875	7.33244	7.23553	5.88732				5.82585	7.58771			8.49554	7.51188									7.59879										5.41531
								5.0373																															5.57397	6.13033
6.16732	6.26717	6.20952	6.17026			6.21484	6.23045	6.21484													7.34439							6.51455	8.27646	8.33646	8.26245	8.29667	8.29003	8.29667	8.32428	8.24797	8.25768	8.29667	8.45788	8.50379	8.42325	8.4456	8.35984	8.25768	8.24797	8.25768	8.1271	8.19866	8.45332
																																																5.98751
			4.63694				4.80252																			4.32806					5.00018	4.97585		5.07703	5.09584		4.98537	5.07223					4.66564
6.06819	6.02119	6.08636	6.07188	6.11059	6.0086	6.02119	6.14613	6.14301	5.72111	5.44153	5.45724	5.57664	5.4228	5.80771	5.61733	5.55753	5.62787	5.65162	5.73163	5.75046	5.44977		5.23217	5.50253		5.4072	5.22349	5.48235	6.45484	6.3962	6.48714	6.30535	6.34044	6.4133	6.34044	6.40483	6.40312	6.17319	6.16732	6.2833	6.08279	6.06446	6.30963	6.08279	6.35025	6.00432	6.19033	6.21219	6.06446
	5.19722		5.27034		5.0776	5.4671	5.60304	5.65072							4.88207				5.81195	5.28387											4.92324
4.98426	5.05074	5.39222	5.71512		5.2965		5.321	5.5043	5.59568	5.57435		5.30852		5.32791	5.03571	5.02997		5.32287								5.2109			5.52361	5.32567			4.98552	5.4827		5.38589	5.50231			5.42182	5.26273				5.30559	5.18118			5.32104
6.04922	6.08991	6.08991	6.08636	6.10721	6.10037	6.09342	6.09342	6.08991	5.98701	6.04922	6.04532	6.03743	6.0607	6.0607	6.07555	6.06446	6.07555	6.2014	6.08279	5.97925	5.97072	6.00432	6	6.10037	6.06446	6.05308	6.09342	5.98959	5.87744	6.04532		5.88283	5.85159	5.6202	5.59918	5.61404	5.89791	5.81156	5.86214	5.91398		5.49375	5.96111	5.6264	5.65131	5.70966	5.99907	5.73046
6.233	6.25285	6.32428	6.24304	6.15229	6.20952	6.19312	6.21748	6.23045	6.26717	6.26951	6.16732	6.3075	6.30535	6.19866	6.26245	6.34242	6.21748	6.25042	6.35603	6.31597	6.26007	6.31597	6.22272	6.29447	6.30103	6.26007	6.27646	6.29667	6.15534	6.11394	6.39794	5.98943	6.26007	6.24055	6.09691	6.10721	6.0607	6.09691	5.79752	6.14301		6.05308	6.11394	6.02119	6.23805	6.10721	5.8618		5.65921
7.12385	7.18469	7.13672	7.09691	7.13354	7.15836	7.14613	7.16137	7.13354	7.04139	6.97497	7	6.98408	6.99211	7.02531	7.02531	7.08636	7.01703	6.99255	6.93752	6.91645	6.93902	6.89432	6.95521	6.99034	6.91751	6.97451	7.00432	6.92324	7.0569	7.0607	7.07555	7.07555	7.11727	7.0607	7.06446	7.04922	7.03342	7.10037	6.9425	6.88423	6.76193	6.81757	6.90795	6.85914	6.99167	6.85491	6.88138	6.84198	6.74115
7.13033	7.14301	7.11394	7.13033	7.14301	7.13988	7.13672	7.14301	7.14613	7.22272	7.19033	7.16435	7.24055	7.18469	7.19033	7.20412	7.2014	7.16137	7.1271	7.17898	7.13988	7.18469	7.15836	7.13988	7.2014	7.13354	7.2014	7.15836	7.16435	6.89763	6.91487	6.92221	6.91855	6.90902	6.95085	6.95376	6.94988	6.88986	6.91593	6.72263	6.65896	6.87679	6.60746	6.65418	6.63548	6.67486	6.79657	6.72263	6.68931	6.61595
5.40199	5.37759		5.53837	5.46702	5.57259	5.60007	5.4329	5.68051	5.26976	5.06336	5.26231	5.04245	5.29181				5.34964								5.49562		5.33873		5.71244	5.69021	5.58478	5.57843		5.66278	5.80654	5.67366	5.81233	5.80556				5.73312		5.50162				5.35123	5.75682
			5.89978	5.83072	5.92819			5.81003				6.03743			6.1271	6.13033													6.03743	5.92222	5.96487	5.94053	6		6.04139		5.96723	5.97702	6.15836	6.0086	5.80129	6.07918	6.11059		6.16732	6.12057	6.0569	6.0086	5.90128
7.1038	7.08991	7.0607	7.05308	7.04139	7.04532	7.04139	7.0607	7.03743	7.15229	7.08279	7.10721	7.11394	7.19033	7.02938	7.04139	7.00432	7.04139	7.04139	7.10721	7.13354	7.0607	7.09691	7.05308	6.95569	7.07555	7.04922	7.0607	7.0569	6.84572	6.77743	6.76567	6.79588	6.81954	6.89982	6.87506	6.87679	6.88705	6.79727	6.7007	6.62014	6.53148	6.62325	6.58883	6.67669	6.7796	6.59988	6.63849	6.66181	6.47276
5.41695	5.46584	5.47158	5.33214	5.27754	5.42102	5.43824	5.40138	5.3844	4.98932	5.17789	5.12615	5.02428	5.07994	5.08948	5.13716	5.18562	5.17085	5.34664	5.33037	4.88833	5.28616	5.32682	4.96425	5.18983	5.12892	5.22778	4.80197	5.10465							5.47925			5.31975
5.4322	5.37547	5.26381	5.54364	5.23349	5.41804	5.52189	5.54955	5.24902	5.73536		5.5617	4.98858	5.74635		4.82954	5.35741				5.71215	4.72266	4.83777			5.66501	5.22252	5.47077	4.74314	5.47909	5.6473	5.3773	5.62196	5.575	5.55458	5.4594	5.42587	5.46726	5.58927	5.74815		5.75269		5.60372	5.55808	5.29761	5.38557		5.61096
																													6.50786	6.56585	6.53148	6.51587	6.45939	6.60097	6.55751	6.50379	6.48855	6.43775	7.36173	7.4133	7.34044	7.38917	7.35025	7.3075	7.36173	7.28103	7.40483	7.26007	7.27646
6.61172	6.57978	6.58433	6.5977	6.59218	6.55145	6.5966	6.53403	6.54654	6.51587	6.55023	6.48714	6.46538	6.41664	6.42813	6.33244	6.3483	6.38021	6.45179	6.3032	6.4183	6.46538	6.39794	6.47857	6.33244	6.38739	6.3483	6.40654	6.40312	6.32838	6.35793	6.44404	6.3927	6.44716	6.54407	6.46687	6.51322	6.4843	6.44091	6.11059	6.06446	6.23805	6.22011	5.92571	6.31175	6.25042	6.33846	6.17319	6.3032	5.93923
																												5.91624
5.7714	5.54509	5.7533		5.81388	5.76253	5.75067	5.58533	5.60784	6.02119	6.05308	6.01284	6.01284	5.81729	6.08636	6	5.99811	6.11059	5.98059	5.99022	6.02119	6.16435	5.95903	6.08991	6.09342	6.09691	6.03342	6.17898	5.89745	5.85973	5.84555	6.15836	6.02938	5.85424	6.14613	5.91801	6.04532	5.99334	6.02938	5.98557	6.0569	5.94909	6.0086	6.26245	6.09691	5.77126	6.10721	5.98518	5.69806	5.48715
					6.20952												5.85672				6.17898										6.25042										6.55388	6.41497						6.51054
						5.84651																							6.82478	6.74896	6.84819	6.82995	6.97267	6.83251	6.9154	6.68574	6.70927	7.01284	6.5172	6.5172	6.46835	6.38561	6.57171	6.47567	6.54283	6.44404	6.55145	6.43775	6.68124
6.13354	6.14613	6.1038	6.12385	6.0086	6.0569	6.10721	6.09691	6.14922	6.03342	6.01284	6.04922	6.07188	6.13033	6.04922	5.97768	5.97583	5.95518	5.99501	6.02531	5.99751	6.02531	5.99102	5.88244	6.00432	5.89375	6.04532	6.04532	5.98221	6.60097	6.58883	6.55991	6.54407	6.56348	6.62428	6.617	6.60638	6.59439	6.58092	6.43297	6.49276	6.45025	6.41996	6.47129	6.54158	6.47422	6.4624	6.50106	6.48144	6.3784
		5.15036		6.53908		6.4216	6.45637	6.52504																6.48996		6.31387
6.14301	6.12385	6.08279	6.11727	6.1038	6.08636	6.06819	6.02531	6.1271	5.69447	5.68835	5.57569	5.65345	5.60042	5.20399	5.60119	5.677	4.97295	5.30552	5.39042	5.11654	5.60476	5.04883	5.47336		5.45714	5.29584	5.59908	4.75805	5.60159	5.40764	5.41199	5.47778	5.50283	5.81308	5.80573	5.82591	5.775	5.7346	5.2366	5.05932			5.14482	5.36136		5.36724	5.32256	5.31723	4.97843
5.91089	5.67266		5.66697	5.81568	5.91829	5.65432	5.69988	5.66299	6.05308	6.11059	6.00432	6.12385	6.09691	5.95043	5.97212	5.87894	6.06819	5.99037	5.86112	5.77473	6.02938	5.91726	6.16137	5.8805	6.11059	5.97117	6.15836	6.03743		6.57054	6.52763	6.48855	6.50243									6.06446
7.06819	7.08636	7.07918	7.0086	7.04532	7.0607	7.05308	7.0569	7.04922	7.04922	7.06819	7.07555	7.0607	7.0086	7.02531	6.98588	7.01284	7.02119	7.02938	6.99695	7.00432	7.02531	6.96942	7.04139	6.97081	7.07555	7.02119	7.0569	7.02531	6.18469	6.22272	6.18752	6.22531	6.30963	6.20412	6.24797	6.24304	6.26245	6.25527	6.14922	6.04139	5.86306	5.92627	5.97745	5.97837	6.07188	6.0086	6.13033	5.87925
7.18184	7.18184	7.18184	7.14613	7.12385	7.13354	7.15229	7.16732	7.14613	6.97681	6.92428	6.92428	6.9196	6.94399	6.92737	6.97128	6.92583	6.91009	6.87216	6.92324	6.91593	6.92065	6.91116	6.87274	6.96332	6.90255	6.94547	6.89542	6.87157	7.08636	7.06446	7.08991	7.11394	7.01284	7.01703	7.13672	7.0607	7.05308	7.01284	6.93247	6.89597	6.89873	6.87564	6.91487	6.96755	6.86332	6.7767	6.90091	6.90309	6.82801
5.90422	5.89458	5.93288	5.87834	5.81782	5.91367	5.8179	5.7197	5.86674	5.81084	5.81422	5.66016	5.71839	5.72775	5.7057	5.79468	5.64766	5.62696	5.57174	5.68589		5.7792	5.63803	5.82645	5.72332	5.81415	5.78354	5.70556	5.60137	6.76193	6.88309	6.71684	6.64048	6.8739	6.73159	6.84448	6.76716	6.8055	6.74351	7.50786	7.51587	7.3927	7.48001	7.51587	7.56937	7.53529	7.56937	7.50515	7.57749	7.46687
						5.51099
																																			5.55576								5.4907
6.11394	6.14301	6.12385	6.13354	6.06446	6.06819	6.10721	6.13033	6.13672	5.71369	5.80509	5.74936	5.59771	5.79638	5.73009	5.75209	5.79251	5.75178	5.79942	5.75092	5.79886	5.74145	5.8238	5.72429	5.78115	5.74269	5.74999	5.76972	5.7228	5.42119	5.44858		5.71341	5.30934	5.39989		5.40099	5.49499	5.5083	6.08636						4.77655		5.19
																										5.90475
					6.33244	6.41996					6.24055		6.24304	5.50225	6.11727	5.89692	6.10721			6.1271			6.17609		6.11727		6.13672	5.17146	6.25768	6.10721	6.18469	6.19033	6.22011	6.29226	6.19312	6.08636	6.26245	6.12385	6.63548	5.89415		5.97862	6.17609		5.75381		6.01284
6.4843	6.46389	6.45788	6.54531	6.51851	6.44091	6.4843	6.50651	6.53908	6.23045	6.18752	6.19866	6.22789	6.32015	6.31175	6.25527	6.24304	6.26007	6.2833	6.21484	6.12057	6.14613	6.15229	6.22272	6.27416	6.35411	6.23553	6.22272	6.2833	6.4183	6.32015	6.35411	6.32015	6.45332	6.39794	6.44091	6.39967	6.25042	6.43457	5.85354	6.00432	5.95248	6.0569	6.0569	6.08279	6.07918	6.18752	6.13354	6.07188	5.91486
5.79834	5.80073	5.71471	5.86977	5.99198	5.8473	5.82525	5.81966	5.90692		5.33511		5.32245		5.37118				5.41929			5.75121				5.43105		5.3255	5.3729	5.94291	5.99288	5.96975	5.98249	6.0569	6.03743	6	5.93922	5.98293	6.02531								5.76269		5.79914	5.99823
6.61066	6.60097	6.617	6.65031	6.62531	6.5977	6.59988	6.61384	6.60746	6.15836	6.19866	6.25042	6.24551	6.21748	6.26007	6.2014	6.27416	6.24055	6.33646	6.11394	6.1271	6.10721	6.02119	6.18752	6.19312	6.26482	6.21484	6.23805	6.17026	6.233	6.2878	6.2833	6.29226	6.35984	6.32222	6.33445	6.3075	6.34635	6.4183	6.12385	5.99194			5.98118	5.9065	6.07918		5.84815
5.94776	5.9521	5.83342	5.91589	5.97137	5.94559	5.86187	5.89213	5.90009	6.15836	6.11059	6.13988	6.22789	6.18469	6.11059	6.1038	6.14301	6.15534	6.07918	6.1271	6.21219	6.15229	6.08636	6.11394	6.0607	6.09691	6.11727	6.10037	6.18752																			6.39093
																																								6.97681
									7.39967				6.96237								7.35984
6.09342	6.11394	6.27875	6.11727	6.07188	6.03342	6.06819	6.13354	6.14301	5.86321	5.76416	6.01703	6.07555	6.04922	6.16732	6.08991	6.09691	6.07188	6.19033	6.233	5.92336	5.25008	5.6013	5.85584	6.03743	6.18469	6.04922	6.17609	6.09691	7.12385	7.16435	7.08991	7.12057	7.12057	7.12057	7.13672	7.07918	7.17026	7.13033	6.97635	6.92737	6.91855	6.87448	6.80277	6.90902	6.9058	6.93902	6.83759	6.8451	6.78888
5.75599	5.80871	5.80613	5.75177	5.47496	5.52747	5.83592	5.63415	5.7928	5.89679	5.80182					5.51974		5.62458	5.047	5.1844	5.12919		5.51254	6.07918	5.41878	6.08636	5.36687			5.7834	5.99812	5.78126	5.68684	5.68842	5.56354	5.66783	6.07918	6.1038	6.0607		5.76264		5.44621	5.34866	5.86709	5.9288	5.95942		5.54948
															5.20119	5.53964					5.50028		6.04139			5.1949		5.15933			5.35766										7.3483	6.29667	6.1038
6.41162	6.33846				6.28103			6.17026	7.15836			7.06446	6.67117				6.81358					6.14301				6.08991	6.78462	6.233		6.26717											5.98885					6.41162
7.43933							7.37291				6.80209			7.16732	6.36922						6.64345						7.04922	7.17026
7.51983	7.54033	7.51054	7.47712	7.52375	7.54654	7.54531	7.56467	7.5092	7.66276	7.67394	7.69285	7.6464	7.65418	7.66839	7.63749	7.67669	7.67669	7.66839	7.65225	7.6464	7.67394	7.61384	7.67669	7.65321	7.64048	7.64048	7.67486	7.67669	7.65514	7.65514	7.62737	7.64444	7.62737	7.62014	7.64345	7.617	7.69197	7.64542	7.57519	7.56467	7.55751	7.53656	7.55267	7.53656	7.61909	7.57749	7.57978	7.61595	7.4843
6.82607	6.84136	6.79865	6.67761	6.76268	6.82866	6.83569	6.78675	6.76118	7.45332	7.29226	7.36549	7.42488	7.48996	7.22011	7.33846	7.31597	7.3032	7.21219	7.44091	7.40824	7.3962	7.41497	7.26007	7.27646	7.40483	7.34635	7.34439	7.36922	5.77614	5.74399	6.04922	5.73725	5.61001	5.84868	5.86029	5.85676	5.86806	5.86401	5.9031	5.79063	5.75821	5.82862		5.74019	5.91112	5.6825	5.87972	5.70555	5.63808
																													6.31806	5.98305	6.13988	6.18184	6.12385	6.04922	6.15836	6.14922	6.08991	6.24551
6.22789	6.12385	6.13033	6.17026	6.24304	6.22789	6.19312	6.22789	6.18184	6.13672	6.14613	6.34242	6.16435	6.14613	6.2014	6.10037	6.17898	6.25042	6.23553	6.11727	6.06446	6.16732	6.04532	6.10037	6.08636	6.11059	6.18469	6.15534	6.08279	6.25527	6.36361	6.21219	6.17319	6.11059	6.34044	6.24551	6.31175	6.29667	6.10721	5.98171	6.14301	5.61498	5.51426	6.32634	6.56467	6.36736	6.50106	6.57749	6.44716	5.91497
						5.94758	6.04532									7.13988							6.53908			7.1959			5.88176	5.93273		6.08279	6.17319	5.82683		5.93201	5.57602			5.94797				6.36549				6.58546	6.35603
6.61384	6.61066	6.62014	6.61172	6.63144	6.57054	6.57749	6.5682	6.57749	6.5172	6.61805	6.54283	6.63246	6.49693	6.56467	6.50786	6.4843	6.45939	6.55991	6.51054	6.57978	6.50379	6.64345	6.50651	6.57978	6.46835	6.53403	6.48001	6.47712	6.49693	6.37475	6.69461	6.51054	6.4609	6.47129	6.40824	6.40824	6.39445	6.5092	6.39093	6.33445	6.11394		6.50243		6.20412		6.5563	6.02531
						5.1898		5.18835		5.35835																			5.63304	6.40993			5.69959	5.26911	6.31806	6.25768			5.67596	5.91527		5.96424	5.74686	5.9421	6.09342	6.14613	5.75552
				5.135
							6.08636								6.10037				6.47712	6.36922		5.81778		6.4133		6.38917	6.14613									6.48996	5.96624
		5.51119							5.65788	5.71243	5.63848	5.64974					5.37046	5.55833		5.55071			5.4569			5.43092	5.52936	5.75523	5.26676	5.17685	5.02677			5.28402		5.408			4.91421						5.50732	4.96445	4.92713
4.71219	4.57857		4.72665	4.83543	4.95664	4.7784	4.83914	4.85013		5.13933	4.96705	5.21472	5.20273		5.23042	5.12595	4.99033	5.084	4.99047	5.10546	5.11965	5.12458		5.17876					5.07776		5.07873	5.30194	5.13522		4.98798		5.00742	4.92972	5.07181	5.19429	5.08638	5.21825				5.06164	4.97536	5.19135
6.4183	6.43297	6.42325	6.42975	6.04139	5.94599	6.15229	6.28556	6.41996	6.25285	6.39445	6.27184	6.33846	6.16435	6.10721	6.08636	6.31806	6.39967	6.36736	6.0086	6.24304	6.26007	6.19033	6.32222	6.20952	6.17319	6.40824	6.16137	6.18184	6.27875	6.233	5.96813	6.16435	6.04532	6.25042	6.26007	6.24797	6.25285	6.31597	6.67578	6.47422	6.45788	6.01703	6.07918	6.25527	6.16137	6.21748	6.17609	6.18752	6.0607
6.48287	6.48144	6.47276	6.43297	6.50786	6.53908	6.52892	6.5092	6.49415	6.83187	6.80277	6.79239	6.7574	6.8014	6.82413	6.88423	6.85491	6.84572	6.84696	6.8651	6.86806	6.83378	6.83885	6.8739	6.86034	6.78176	6.87795	6.86923	6.86688	7.07918	7.10037	7.1038	7.10037	7.13354	7.05308	7.08991	7.02938	7.10037	7.11727	7.36736	7.3927	7.31806	7.32634	7.37291	7.31597	7.31387	7.30535	7.32222	7.33646	7.36736
6.24797	6.22789	6.22011	6.23045	6.31806	6.233	6.20412	6.17026	6.20412	6.27184	6.27416	6.2833	6.38382	6.29885	6.17898	6.15229	6.21748	6.27646	6.14922	6.16435	6.20412	6.26007	6.11059	6.28103	6.02938	6.32015	6.09342	6.31806	6.30103
7.08636	7.08636	7.10037	7.07555	7.13354	7.12385	7.10721	7.11727	7.13988	6.90687	6.87967	6.89818	6.902	6.98182	6.91222	6.93902	6.88818	6.91062	6.91381	6.89542	6.85974	6.87852	6.83378	6.85612	6.91381	6.91275	6.93601	6.8848	6.87506	6.69285	6.65128	6.617	6.66652	6.65031	6.67302	6.69461	6.70157	6.67025	6.67943	6.4624	6.4456	6.38917	6.37475	6.35603	6.42325	6.48287	6.37107	6.39093	6.42813	6.2014
6.95999	6.95085	6.96988	6.94002	6.9248	6.95904	6.97128	6.97128	6.94645	6.99826	6.96095	7.04139	6.99607	7.02938	6.97405	6.98722	6.99957	6.99826	6.99167	6.99344	6.93802	6.98588	6.93651	7.03743	6.93095	7.03342	6.92788	6.9652	7.02531	6.42813	6.40654	6.47129	6.52634	6.4843	6.48144	6.45939	6.54158	6.44871	6.58546	6.26951	6.24055	6.14922	6.34044	6.15534	6.28103	6.25285	6.37291	6.37475	6.13988	6.1959
6.86094	6.8293	6.82543	6.81358	6.86392	6.86034	6.84011	6.82151	6.83759	6.55388	6.58771	6.51851	6.48714	6.65031	6.53656	6.62221	6.53148	6.53908	6.56585	6.50786	6.35025	6.33846	6.36361	6.43457	6.27646	6.45939	6.57403	6.41497	6.4624	6.18752	6.12385	6.10037	6.13354	5.87249	6.26482	6.22272	6.24551	6.233	6.20683	5.69217					5.81342	5.85299	5.64726		5.67761
6.88536	6.89597	6.88986	6.87332	6.88252	6.89265	6.91116	6.92788	6.89487	7.02119	6.9722	6.9652	6.98945	7.07918	7.02119	7.0607	7.04139	6.98498	6.98182	7.09342	7.09691	7.0569	7.09342	7.02938	7.06819	7.0607	7.04532	6.97909	7.04532	7.15534	7.14613	7.06819	7.1271	7.11394	7.17609	7.18184	7.15229	7.15229	7.1271	7.16137	7.16732	7.14613	7.09342	7.17898	7.11727	7.23553	7.14922	7.12057	7.20412	7.09342
6.07918	6.06819	6.08636	5.97563	5.81636	5.96478	6.04532	6.0086	6.04922						5.16535				6.45025											6.29667	6.38561	6.37107	6.4183	6.40312	6.18469	6.1271	6.26951	6.26482	6.22011					6.33244				6.47567
6.67852	6.67852	6.716	6.72099	6.74351	6.74586	6.68931	6.70157	6.69897	6.82086	6.79865	6.71265	6.80686	6.78247	6.83187	6.83123	6.84942	6.79588	6.81224	6.82737	6.8739	6.81491	6.83696	6.84323	6.86923	6.80072	6.85733	6.82737	6.81624																6.32015				6.52114
7.10037	7.09342	7.11727	7.10721	7.1038	7.09342	7.1038	7.13672	7.12057	6.89873	6.89098	6.80209	6.87506	6.87216	6.96142	6.98498	7	6.96755	6.97589	6.95952	7.01703	6.91645	6.9154	6.95472	6.98318	6.91698	6.993	6.94399	6.90848	7.08636	7.11727	7.11394	7.13354	7.04532	7.07188	7.03342	7.02938	7.11727	7.09342	6.98856	6.94349	6.93601	6.96379	6.96661	6.95085	7.05308	7.02938	7	7.02938	6.91328
5.57622	5.55558	5.55339	5.4669	5.43785	5.33579	5.52427	5.49085	5.41462													4.6269										5.49593	5.51061		5.17735	5.2558		5.47206	5.50288
7.19312											6.233		6.15229			5.58402			5.64401	5.76312	5.92146	6.1959	6.25285	5.82781		7.06819		5.74156	7.12385	7.11059	7.1038	7.10037	7.1038	7.10721	7.11059	7.04922	7.07188	7.07918	7.44248	7.48287	7.4216	7.41497	7.45637	7.45332	7.48714	7.39967	7.4183	7.39967	7.39794
									5.30094	5.25502	5.50202	5.18051	5.53091	5.5904	5.64426	5.66605	5.60162	5.49864	5.56055	5.7465	5.65868	5.77259	5.54668	5.72596	5.55204	5.55188	5.40551	5.69755	5.43179	5.31216	5.5159	5.71265	5.4734					5.47438						5.34249
6.2878	6.32428	6.30103	6.17319	6.26007	6.34635	6.25285	6.35411	6.35025	6.43775	6.42651	6.38021	6.43616	6.51587	6.49969	6.47129	6.46687	6.45332	6.49554	6.48855	6.46835	6.42651	6.4624	6.41497	6.47422	6.4133	6.50379	6.49693	6.50651	5.37737					5.44061	5.57927	5.633										5.30034
6.66558	6.72099	6.70672	6.64836	6.72016	6.72016	6.74194	6.71096	6.70757	6.05308	5.7999	6.02938	6.00432	6.27184	5.92098	6	6.10721	6.07918	5.96215	5.75268	5.81622	5.65797	5.27858	5.45382	5.93221	5.95233	5.91222	5.9617	5.92461	6.52375	6.46982	6.53403	6.48855	6.48996	6.52504	6.51188	6.49693	6.52244	6.55145	5.66898	5.81745	5.83532	5.62349	5.85268	5.7134	5.57837	5.77604	5.65185	5.66888
																													7.03743		6.52244	5.88503	5.8951		6.28556				5.83084
6.33445	6.35025	6.32222	6.31806	6.28103	6.29447	6.29667	6.34242	6.30963	6.04532	6.04139	6.0086	6.02531	6	6.03342	6.07555	5.9547	5.99931	6.08279	5.97012	5.94175	5.99716	5.95818	6.01703	5.99414	5.91648	6.0607	5.95963	6.05308	5.91496	5.9666	5.96051	5.92567	5.94261	5.88691	5.88092	5.9172	5.89634	5.8673	5.79334	5.73174	5.76282	5.74655	5.8754	5.63586	5.73337	5.6718	5.81333	5.61695	5.62984
5.66158	5.73446	5.53088	5.72361	5.70052	5.71922	5.82843	5.76626	5.75596	5.74958	5.88877	5.61755	5.90339	5.76424	5.91221	5.87136	5.89871	5.82871	5.84326	5.79762	5.97391	5.75594	5.80722	5.80205	5.99674	5.70474	5.92221	5.86839	5.8749	5.99712	6.11059	5.94194	5.8104	5.93591	5.70439	5.96392	6.00432	6.0086	5.92396	5.74677	5.74622	5.84521	5.599	5.83543	5.82026	5.8947	5.82507	5.81881	5.82915	5.73162
6.10037	6.19033	6.19866	6.09691	6.10721	6.21748	6.21748	6.27646	6.23805	6.35793	6.40993	6.35025	6.42975	6.27646	6.45025	6.48996	6.49415	6.42651	6.3962	6.46538	6.44404	6.48144	6.40312	6.4183	6.41664	6.31387	6.52375	6.39794	6.46687	6.14301	6.25285	6.1038	6.1959	6.26007	6.27646	6.1959	6.1271	6.28556	6.25042	6.18469	6.29885	6.21484	6.1038	6.12385	6.11394	6.21748	6.05308	6.10037	6.12385	6.29885
6.47567	6.47129	6.48714	6.51322	6.49276	6.49276	6.50106	6.49415	6.50379	6.50106	6.45025	6.44404	6.49276	6.50243	6.51188	6.45484	6.5302	6.46687	6.46687	6.43616	6.43297	6.41497	6.34635	6.44871	6.45025	6.48287	6.49136	6.47712	6.47712	6.44716	6.38021	6.42651	6.41162	6.45484	6.36173	6.36736	6.35025	6.38202	6.35411	6.15534	6.11727	6.07555	6.11059	6.13354	6.06446	6.0569	6.11394	6.01284	6.17898	5.91362
5.94591	6.18752	5.85015	5.70278	5.62729	6.11727	6.18184	6.10721	6.1271	6.60531	6.57287	6.43136	6.32838	6.43297	6.39445	6.60206	6.41996	6.48144	6.41162	6.5302	6.18469	6.30535	6.69108	6.43616	6.72263	6.39445	6.49276	6.26482	6.41162	6.91169	7.17898	7.26482	7.08279	7.21748	7.19866	7.26951	7.30535	7.06819	7.13988	6.20952	6.40993	6.47129	6.4609	6.57403	6.60638	6.4133	6.60314	6.60314	6.34439	6.2014
6.84073	6.86864	6.83948	6.83506	6.86153	6.88874	6.8739	6.86982	6.89042	6.90472	6.91803	6.89209	6.89597	6.93399	6.95182	6.97267	6.95665	6.96095	6.96047	6.94201	6.93399	6.92993	6.93197	6.89321	6.98632	6.93852	6.99078	6.95665	6.96332	6.86923	6.86451	6.91222	6.88874	6.91751	6.88138	6.83885	6.8791	6.91009	6.89154	6.79029	6.86034	6.79796	6.85126	6.82995	6.74036	6.79449	6.80482	6.8014	6.8055	6.79518
6.85914	6.90037	6.88366	6.85431	6.8791	6.89098	6.91593	6.89763	6.9058	6.96095	6.94645	6.93298	6.93601	6.95085	6.95761	6.97727	6.96614	6.97635	6.93044	6.94547	6.94939	6.97128	6.95856	6.9345	7.00432	6.95279	6.98588	6.95472	6.95231	6.90472	6.89597	6.90741	6.89818	6.89982	6.90848	6.90526	6.92428	6.91434	6.90687	6.79029	6.82995	6.76418	6.83759	6.83187	6.81954	6.82347	6.80414	6.85552	6.86332	6.74351
6.92993	6.93095	6.93298	6.9154	6.89042	6.91116	6.93044	6.91487	6.90795	6.94988	6.95713	6.99651	6.94988	6.97772	6.8657	6.89432	6.83506	6.87274	6.91381	6.92788	6.94841	6.96567	6.93651	6.96802	6.84386	6.94743	6.88818	6.89209	6.86864	6.94694	6.95424	6.84572	6.90146	6.88593	6.92583	6.94201	6.91169	6.91009	6.9489	6.84942	6.82217	6.8014	6.79029	6.83632	6.89927	6.8893	6.84011	6.91116	6.89487	6.72997
			5.48084	5.10264	5.2825	5.28372		5.28117				4.85184												4.99941		4.96624			5.44308		5.48633		5.56882			5.67473	5.83491	5.76503				5.92161
5.4836	5.45664	5.4839	5.54557		5.88599	5.5934	5.66122	5.49383	5.75364		5.50527	5.62404				5.51276				5.58663	5.57312				5.32752	5.50708	5.56651	5.68625					5.76579	5.56307	5.65093	5.50581	5.80885	5.50108				5.68545
6.29447	6.22531	6.22789	6.17898	6.18469	6.19866	6.19033	6.25768	6.23805	5.75772	5.78392	5.28715	5.91795	5.81625	5.60219	5.87936	5.83801	5.79733	5.93428	5.85137	5.80774	5.47755	5.91215	5.7982	6.00432	5.63519	5.82071		5.87021	5.88568	5.68649	6.06446	5.85268	5.90255	5.63249		5.62178	5.68135	5.61183	5.76589
8.25285	8.24055	8.24304	8.29667	8.27416	8.28103	8.24797	8.26482	8.25768	8.17319	8.08279	8.14922	8.17319	8.1959	8.13033	8.11727	8.19033	8.17026	8.13988	8.09691	8.12057	8.08636	7.99695	8.07555	8.08279	8.14301	8.14301	8.16137	8.1271	8.16137	8.24551	8.20412	8.17898	8.15229	8.22789	8.23045	8.17319	8.1959	8.20951	7.90037	7.9425	7.89927	7.86747	7.93651	7.93298	7.96848	7.902	7.89376	7.93802	7.76343
	5.45842	5.47731	5.36213											4.99383		4.67347		5.14995					5.36171
												5.88825	7.03342									5.96186																6.35411
			5.1621		5.28505	5.48106											5.12734								5.39974
5.71828														5.67857			5.32689	5.3169	5.64278		5.73666						5.71522
							6.15534																				6.36361			6.549	5.69438
6.63144	6.60314	6.617	6.62325	6.60423	6.61384	6.61278	6.6149	6.66558	6.72673	6.73878	6.74507	6.71517	6.77159	6.72673	6.63849	6.63548	6.75435	6.69108	6.69636	6.60638	6.72997	6.64246	6.67302	6.57054	6.71096	6.72673	6.68753	6.72428	7.18752	7.13672	7.09342	7.13354	7.08991	7.23045	7.22272	7.24055	7.19033	7.20952	7.03342	7.06819	7.07918	7.0086	7.04922	7.10721	7.13988	7.08279	7.13988	7.12385	6.99078
5.75838	5.91841	5.75838	5.87573	5.64756	5.44221	5.56712	5.84023	5.80874	6.15229					5.50948
5.94504	5.98635	5.92689	5.96162	5.93924	6.04532	6.04532	6.02938	5.98055	6.05308	6.03342	6.20412	6.0607	6.05308	6.11727	6.0569	6.06446	6.13672	6.09342	6.06446	6.13988	6.04532	6.04532	6.09342	6.03743	6.14301	6.08636	6.14613	6.13354	5.90516	5.6897	5.82928	5.77182	5.79679	5.88072	5.80186	5.84978	5.89878	5.97582	5.68583						5.81209			5.60431
5.88222	5.92033	5.88405	5.88204	5.92701	5.97442	6.01284	6.08279	5.98735	6.40993	6.37475	6.49969	6.51322	6.42488	6.33846	6.42813	6.49831	6.49693	6.40993	6.41664	6.4456	6.43136	6.3927	6.45484	6.36922	6.57864	6.34439	6.50651	6.57171
5.8667	5.8717	5.82559	5.89949	5.78746	5.84073	5.85738	5.85329	5.81287	5.65057	5.69884	5.76569	5.71677	5.68424	5.5708	5.48561	5.6238	5.60664	5.61528	5.66099	5.48331	5.55662	5.55467	5.6973	5.52507	5.64606	5.68295	5.67347	5.53888	5.90696	5.90164	5.86831	5.88128	5.90538	5.82121	5.88922	5.95442	5.83193	5.83372		5.71082			5.79695	5.34731	5.19034	5.45078	5.18972
5.50332		5.70596	5.69751	5.69451	5.69756	5.5723	5.77623	5.79595	5.79784	5.99904	5.60512	6.09691	5.82314	6.15836	5.89836	5.90542	5.98391	6.02531	5.91609	6.01703	5.86076	5.96559	5.92506	5.91722	5.87816	5.92957	5.959	5.92068			5.2061	5.24863	5.20118	5.37363	5.28848	5.46777	5.2993	5.39422	5.48906	5.28471	5.50653	5.46353	5.51169	5.68378	5.67563	5.59446	5.68663	5.6698	5.21257
																													5.69589	5.81523	5.76223	5.69936	5.85487	5.79451	5.71078		5.76612	5.93209	5.93701	5.95943	5.85816	5.91066	5.89165	6.1038	5.9918	5.93457	6.10721	6.04922	5.95226
7.05308	6.84942	6.83251	6.82151	6.91487	6.90472	6.943	6.87157	6.94939	6.89209	6.62118	6.7839	6.716	6.79657	6.80346	6.63649	6.68664	6.73878	6.76864	7.04139	6.46389	6.7364		6.68124	6.7364	6.78604	6.74741	6.87967	6.60638	6.734	6.85248	6.8657	6.89209	6.83187	6.72509	6.58206	6.6902	6.79588	6.79796	6.90687	6.95328	6.65896	6.96661	6.69984	6.9619	6.943	6.62221	6.9196	6.92583	7.08991
6.99564	6.96755	7.02119	6.97081	7.01284	7.0086	7.01284	7.02119	7.02119	7.24797	7.2833	7.3075	7.30535	7.25042	7.33646	7.28103	7.26717	7.31175	7.34044	7.29885	7.30963	7.36361	7.30535	7.33846	7.36361	7.32428	7.32838	7.32222	7.34439	6.51983				6.39794				6.08991		6.08279	6.13033
6.47129	6.50651	6.47276	6.45332	6.5172	6.48996	6.44716	6.45179	6.49969	6.42488	6.45179	6.36922	6.44091	6.46982	6.44716	6.26951	6.28556	6.37107	6.39967	6.43616	6.36173	6.38382	6.46835	6.3962	6.23553	6.4456	6.35218	6.4183	6.32634	6.48996	6.4609	6.4183	6.46687	6.45484	6.63749	6.70415	6.66087	6.5966	6.5977	6.57403	6.55751	6.40654	6.53529	6.47567	6.62941	6.53148	6.40312	6.45332	6.5172	6.39445
5.52615	5.35627	5.51435	5.56606	5.60715	5.64561	5.47109	5.47249	5.51223	5.5509					5.35615	5.41162	5.52891	5.40044								4.85009	5.3147	5.29209		5.48411	5.59394	5.37056	5.64374	5.53149	5.27529	5.23994	5.40059	5.38829	5.48146							5.28817		5.20311
5.76327	5.89697	5.9233	5.75037	5.85173	5.97747	5.82711	6.08279	5.94162	5.92389	6.19866	5.58177	5.99323		6.00432	6.23805	6.09691	5.96029	5.69012	5.88792	5.59707		6.04139	6.03342	5.993		6.0569	5.87318		6.35603	6.45939	6.3962	6.38382	6.41996	6.36173	6.4014	6.38202	6.39967	6.33846	6.44716	6.41497	6.44091	6.49831	6.37658	6.48287	6.42813	6.3962	6.43297	6.39445	6.32634
5.99138	6.04139	5.95844	5.89041	6.00432	6.02119	6.02938	6.02119	6.02531	5.7316	5.91872	5.92998	5.91207	5.83816	5.62265	5.86407	5.87685	5.80888	5.83261	5.91732	5.90501	5.62144	5.98407	5.8437	5.96387		5.83361	5.4169	5.92458	6.27416	6.34635	6.35603	6.38739	6.39093	6.69897	6.25527	6.21748	6.30963	6.3483	6.4609	6.48287	6.36736	6.45939	6.43457	6.36361	6.17319	6.3032	6.22789	6.26951	6.44091
5.78772	5.7814	5.88206	5.76265	5.86536			5.50709		5.86938	5.69118	6.09342	5.91722	5.89194	5.94305	5.96572		6.02531	5.976	5.90997	5.86794	5.9904	5.8729	5.94444	5.97338	5.90022	6	5.96729	5.88112	5.70409	5.75205	5.76049	5.98057		6.0607		5.76855	5.85202	5.87908	5.83041						6.00432
7.22011	7.21748	7.20952	7.21219	7.233	7.22789	7.23045	7.22789	7.23553	7.02531	7.0607	7.02938	7.07188	7.02938	7.07188	7.0569	7.07188	7.06446	7.08991	6.98498	6.99476	6.95424	6.95279	7	7.08636	7.02531	7.0607	7.04139	7.05308	7.25285	7.233	7.22531	7.25042	7.24055	7.26951	7.24551	7.25768	7.24551	7.25527	7.02938	7.04532	6.99123	6.99957	7.06446	7.06446	7.04922	7.01703	7.04532	7.0607	6.9196
5.96917	5.99176	5.8439	5.93334	5.86367	5.84657	5.80622	5.8816	5.8172	5.67607	5.7732	5.84874	5.66045	5.63277	5.71287	5.61463	5.66832	5.74443	5.75834	5.6092	5.63183	5.72617	5.22042	5.71094	5.60267	5.74513	5.43122	5.78994	5.64036
6.61805	6.60314	6.60959	6.52763	6.67669	6.64048	6.67486	6.65031	6.62428	6.82543	6.71517	6.73078	6.76042	6.79934	6.75358	6.91908	6.82347	6.76343	6.77379	6.8014	6.80618	6.72754	6.79099	6.71096	6.94399	6.71517	6.90795	6.75587	6.83759	6.90255	6.97405	7.06819	6.91116	6.97128	6.89376	6.89597	6.90687	6.97313	7.00432	7.09691	7.07555	7.02531	7.06446	7.11059	7.02938	7.10037	7.04139	7.04922	7.11059	7.09691
6.51188			6.20952	5.79679	5.91709	6.5611	5.7012	5.7406	5.82935					5.82943			5.65392										5.57578					5.8536			5.75152		5.52879
6.26482	6.3483	6.26245	6.26717	6.40654	6.34439	6.34242	6.31597	6.25768	6.89265	6.79099	6.85248	6.80956	6.87852	6.81757	7.02938	6.94101	6.89487	6.80889	6.97727	6.943	6.95521	7.02119	6.88309	6.97128	6.88536	6.96567	6.80686	6.96661					5.14168				6.24304
5.59809	5.53454	5.45675	5.53409	5.61281	5.54487	5.58669	5.54744	5.45992	6.29003	6.2833	6.26951	6.34044	6.29667	6.32222	6.23805	6.27416	6.29885	6.33041	6.33041	6.36173	6.36736	6.33445	6.34242	6.27184	6.38917	6.29667	6.36361	6.31597			5.65499																		5.67363
4.93087	4.82959	5.11529	4.9932		4.81939	4.74634	4.7604	4.81653	4.97957	4.77149		4.86	4.86568	4.65291				4.6676	4.72232	4.75316	4.64457	4.54399			4.24015		4.60759	4.69898	4.90165	4.96082	4.9392	5.41327	4.75859	5.02376	4.95372	5.07594	4.77155	5.06284	5.1297
6.99034	6.99167	6.98811	6.95472	6.95761	6.96379	6.95279	6.93752	6.93551	7.24304	7.21219	7.20412	7.20683	7.19312	7.10721	7.13672	7.13672	7.14922	7.09342	7.20952	7.22789	7.20952	7.14301	7.24551	7.09342	7.19312	7.17026	7.23553	7.19312	6.76641	6.77452	6.85003	6.75358	6.82151	6.78104	6.76418	6.74974	6.81558	6.80956	6.58433	6.5955	6.5955	6.52114	6.67394	6.5832	6.63548	6.59106	6.617	6.58659	6.38021
5.80424	5.65785	5.70589	5.41003	5.74034	5.68596	5.6682	5.74431	5.87608	6.29885	6.36736	6.38561	6.34439	6.25527	6.29885	6.30963	6.29447	6.2014	6.26245	6.26482	6.35411	6.32634	6.31806	6.38202	6.33646	6.29667	6.32634	6.30535	6.29885	5.89566	5.8604	5.87154	5.85483	6.13672	6.03342	5.97169	5.86848	5.8484	5.99045	6.18752	5.96036	6.02119	6.19312	6.04532	5.97541	6.08279	6.15229	6.1038	5.98265	5.90284
5.91588	5.83308	5.90606	5.97133	5.96172	5.87679	5.84831	5.92636	5.89951	5.91901	5.77733	5.88033	5.77945	5.88152	5.85074	5.77906	5.77796	5.87154	5.82119	5.78639	5.72321	5.76423	5.82786	5.76099	5.81405	5.66976	5.75455	5.73538	5.75997	6.21484	6.28556	6.27875	6.25285	6.32428	6.27646	6.27875	6.27416	6.28556	6.31597	5.80877	5.80831	5.78319	5.82376	5.83112	5.93775	6.0086	5.95515	5.9336	5.97874	5.4923
6.37107	6.39794	6.39093	6.46687	6.39967	6.52634	6.4609	6.40824	6.42975	7.01284	7.07918	7.02531	6.90633	6.99651	7.01284	6.95424	7.04532	7.08991	6.95904	6.94547	6.97081	7.13988	6.88536	7.13354	6.93551	7.0569	6.94052	7.13988	7.01703		7.57864	7.12057	6.85612	6.51188		5.74941		6.58546		6.38202		7.40312	7.02531				7.6637	7.53148	7.70243
6.34242	6.33445	6.33041	6.36736	6.31806	6.29447	6.30535	6.31175	6.32222	6.11394	6.10721	6.12057	6.16435	6.16137	6.16435	6.09342	6.14613	6.15836	6.16732	6.11394	6.15229	6.11059	6.06446	6.06446	6.0607	6.13354	6.15229	6.12385	6.07188	6.29226	6.29667	6.26245	6.27416	6.24304	6.32634	6.31175	6.31387	6.32838	6.26007	6.07918	6.07555	6.01284	6.02119	6.03743	6.07555	6.14301	6.0569	6.11727	6.13988	5.83181
6.74974	6.76864	6.76492	6.77452	6.82672	6.8451	6.83948	6.80618	6.78533	6.94743	6.9248	7	6.90633	6.97313	6.92993	6.98677	6.96614	6.96895	6.96802	6.95134	6.97635	6.87274	6.99078	6.91116	6.96708	6.99913	6.98856	6.97681	6.96988	6.23045	6.49554										6.50786			6.40483			6.47857	6.40993	6.3784	6.32428
	5.35951	5.27612	5.30415				5.48968		6.06446	5.95636	6.06819	6.00432	5.99836	6.07188	6.02938	6.12385	6.08636	5.95494	6.02938	6.00432	5.98155	5.96947	6.0569	5.99226		5.98955	6.08636	5.98677
6.48714	6.46982	6.45179	6.37291	6.47857	6.48144	6.47567	6.45788	6.48287	6.70501	6.66839	6.69461	6.5955	6.66745	6.68574	6.69285	6.64933	6.68753	6.69197	6.67943	6.59218	6.59106	6.66464	6.6637	6.68395	6.67578	6.6721	6.6637	6.65992	6.87795	6.84073	6.83187	6.85431	6.80482	6.90687	6.84323	6.86688	6.902	6.90255	6.83885	6.85187	6.78104	6.79588	6.74974	6.87216	6.90472	6.88252	6.88423	6.88986	6.75358
																																	6.5172				5.06196
5.71504	5.73243	5.81125	5.74835	6.11059	5.93979	5.73239			5.90697	5.9175	6.11394	6.14922	5.81161	5.99049	5.88926		5.72299	6.22789	5.98317	5.88174	5.88457	5.78514	5.69125	6.27416	6.47567	5.86591	5.84529	6.2878	6.75815	6.84572	6.69636	6.76343	6.7007	6.74272	6.78533	6.69984	6.84261	6.83378	6.63849	6.57749	6.50379	6.54033	6.5682	6.60097	6.61278	6.59439	6.57054	6.52892	6.49276
5.80529	5.86646	5.77279	5.83192	5.80451	5.84901	5.66313	5.77244	5.8646	5.42545	5.41568	5.42173	5.67123	5.79022	5.48377		5.65656	5.3712	5.43407	5.52959	5.86211	5.40271	5.72011	5.6216	5.8908	5.49401	5.67245	5.5573	5.57752	5.98932	6.01284	5.96143	5.88551	5.82684	5.83207	5.88027	5.92375	5.87519	5.7885			5.27342			5.44073	5.86283	5.65319	5.57988	5.57939
																										4.99959
7.35603	7.33646	7.39093	7.47857	7.29226	7.26482	7.23553	7.3962	7.39967	5.8715	6.4133	6.35025	6.32634	6.64246	6.68842	6.42975	6.52375	6.40483	6.7348	6.51188	6.2014	6.58433	5.83159	6.43136	6.53275	6.29667	6.60531	5.90791	6.38382					7.09691									7.19312							7.1959
6.26245	6.19033	6.17898	6.14922	6.14613	6.1271	6.14301	6.13672	6.20412	5.8845	5.96852	5.88539	5.88231	5.6933	5.75149	6.08991	5.98936	6.00432	5.95236	6.07188	6.14922	5.5971	6.0086	5.99258	6.0569	5.92551	5.96063	5.89882	6.07918	6.07188	6.1959	6.22011	6.15836	6.35025	6.20683	6.1271	6.15229	6.19033	6.15836		5.85766	5.82272	5.68547	5.96912	5.77127	5.65547	5.43424			5.64235
					4.79456		5.44234	5.31391			4.85782					5.63523	5.25721			5.37749		5.18514				5.17752		5.54878
5.8752	5.83909	6.11394	5.95362	5.70123	5.83801	6.07555	5.79956	5.73399			6.01284			5.72237				5.7315		5.68016
5.71543	5.76284	5.65892	5.82304	5.7023	5.75993	5.69679	5.68087	5.71568		5.53222		5.43775	5.61702	5.55582	5.585	5.56222	5.54401	5.42824	5.58962	5.45768	5.53802	5.48016	5.49568	5.63449	5.49804	5.60297	5.43913				5.91747	5.82636	5.96642				5.99272			5.76967		5.74012
5.30059	5.368		5.53962	5.29558	5.39091	4.67169	5.36146	5.60277	5.37151	5.49098	5.26361	5.38691		5.21924	5.68532	5.50829	5.52284			5.4523					5.21659		5.49809									5.63201			5.53645		5.60673	5.2681	5.72228	5.55928		5.41342	5.78026	5.54034
																							6.24304										6.63649								6.55991	6.37658	6.57749						6.17609
6.09691	6.08991	6.0607	5.98354	5.97966	5.97092	6.04532	6.04532	6.03743	5.88861	5.81818	5.80321	5.92392	5.96121	5.83648	6.00432	5.93006	5.97821	5.86217	6	5.96582	5.88436	5.95299	5.84489	6	5.85945	5.94951	5.85244	6.01284																			5.46052
5.52875	5.52338	5.39517			5.4568	5.59931	5.38584	5.43713	6.00432					5.65878	5.93192	5.82375	5.58512	6.03743				5.50809			5.51073	5.57943	5.65209		5.58455	5.70857	5.68144	5.58087		5.52702	5.47582	5.48827	5.55041	5.51696							5.59724
			6.04532	6.06446			5.34662																			5.68973								5.85365										6.7574
		5.00974			5.1444	4.98477																5.07425			4.93292				5.61616		5.46372	5.54881	5.59212	5.60667	5.55842	5.6192	5.57706	5.51384							5.38172
8.30963	8.32634	8.31387	8.33846	8.26717	8.26482	8.26951	8.30535	8.32015	7.84448	7.80072	7.79865	7.78888	7.85733	7.83442	7.84261	7.85065	7.82151	7.85552	7.72509	7.72509	7.66745	7.74586	7.66932	7.80821	7.69461	7.81558	7.70329	7.7574	7.67025	7.66181	7.62737	7.61595	7.59879	7.58771	7.63144	7.64147	7.64542	7.59218	7.74663	7.78104	7.79796	7.75128	7.82347	7.74819	7.79239	7.75815	7.79029	7.76418	7.77379
6.02531	6.01703	6.04139	5.90039	6.00432	5.96774	5.97697	6.11059	6.05308	6.08636	6.15229	6.22272	6.17026	6.14922	6.19033	6.14922	6.20412	6.1959	6.22531	6.233	6.19312	6.29003	6.23805	6.20412	6.17026	6.22011	6.19312	6.14301	6.21219		5.80975	5.85001	5.73046	5.85609	5.76488	5.74722	5.57003	5.78431	5.79811	5.48647		5.70672	5.74758	5.39385	5.1402			5.32605	5.4085
6.32015	6.35025	6.32015	6.27646	6.28103	6.30963	6.33244	6.32428	6.31806	6.26717	6.24304	6.24304	6.20952	6.28103	6.19312	6.22011	6.17026	6.17898	6.21484	6.23805	6.15836	6.17609	6.14613	6.16732	6.19312	6.14613	6.21484	6.17609	6.24055	5.79879	5.76112	5.77973	5.79492	5.75425	5.96638	5.92911	5.82861	5.83241	5.86174	5.70287	5.65381	5.65202	5.68992	5.63267	5.777	5.81416	5.62312	5.72196	5.78084	5.4263
6.83442	6.84942	6.80482	6.78958	6.82995	6.85187	6.82086	6.86629	6.81889	7.07188	6.98227	7.00432	7.01703	7.07918	7.08636	7.04922	7.10721	7.08636	7.02119	7.03743	7.07555	7.07918	7.02938	7.06446	7.01284	6.98318	7.06446	7.09691	7.07188	6.7796	6.80618	6.8739	6.84323	6.85552	6.8739	6.83442	6.85733	6.76716	6.80277	6.85431	6.80956	6.75967	6.79796	6.79099	6.62634	6.72181	6.7574	6.75358	6.7796	6.87099
				5.60069																															5.7442	5.68244
6.00432	6.08991	6.11059	6.04139	6.0607	5.96419	5.96304	5.98309	6.0086	5.56086	5.70862	5.99729	5.73877	5.93232	5.92275	5.65566	5.68457	5.716	5.78908	5.70891	5.70288	5.28581	5.7341	5.7491	5.7962		5.59235	5.59843	5.72873	5.97201	6.10721	6.06446	6.02119	6.11727	6.06819	6.04922	6.07188	6.03342	6.09691				5.41299						5.65361
						5.22697		5.40122				6.0086
5.30426	5.31584	5.33877	5.32704	5.47328	5.33619	5.35256	5.38828	5.32441				4.80726		4.90367	5.08321			5.10634						5.21741	5.16181	4.81955		5.19074	5.2445	4.93206	5.16323		5.17249	5.15266	4.87615	5.21981	5.24758	5.23734	4.91132				4.62443		5.02107	4.70609	4.67851	4.82674
5.77923	5.8476	5.87333	5.73851	5.70226	5.73182	5.74267	5.81569	5.79412			6.24304	5.11505								4.89653		4.94956		5.86595	5.82346				5.81488	5.75141	5.75748	5.77807	5.75742	5.80408	5.66505	5.80728	5.71268	5.74167					5.07597		5.6			5.1549	5.91532
5.80953	5.75802		5.88938	5.93713	5.98863	5.88311	5.84293	5.8962																						5.65614		5.57246
															6.05308											6.19033		6.14613
5.85839	5.81506	5.81547	5.81585	5.88133	5.7904	5.74821	5.83763	5.77826	5.38631	5.52422	5.90063	5.62281	5.75956	5.78686	5.73319	5.88085	5.80867	5.51202	5.43983		5.43673	5.75863	5.51669	5.472	5.79683	5.80263	5.8731	5.48139	5.84851	5.87837	5.92021	5.83917		5.81509	5.93642	5.88577	5.89871	5.86841	5.33914		5.51018		5.59578		5.25889
5.77777	5.69841	5.806	5.59051	5.53	5.53176	5.59016	5.50524	5.55368	5.43933	5.01516	5.25992	5.32812	5.303	5.33245	5.31473	5.29894	5.3635	5.37597	5.50895	5.2945	5.26917	5.93578	4.961	5.4202	5.19332	5.58616	5.3135	5.39795					5.46217			5.42211
																																		6.19866	6.13988		6.10721							6.11394			6.02531
5.52053	5.63643	5.46705	5.25661	5.33931	5.50516	5.47767	5.33836	5.89926	5.389	5.33655	5.54041	5.401	5.48154		5.19953	5.21686		5.33998	5.22814	5.18253	6.45939	5.26858	5.2118	5.06758	5.35196	5.34459		5.86139
6.05308	6.10037	6.00432	5.97088	6.0607	6.02938	6.03342	6.02531	6.07188	6.58206	6.33041	6.40654	6.51054	6.62118	6.26007	6.45788	6.43136	6.4216	6.21484	6.43933	6.47857	6.48001	6.34242	6.39445	6.26245	6.46687	6.40483	6.50106	6.50379				5.82144
7.33646	7.36736	7.32838	7.30535	7.4216	7.4183	7.39967	7.38561	7.36549	7.9987	8.07555	8.01703	8.06819	7.95037	8.06819	8.0086	8.03342	8.04922	8.05308	8.06446	8.08279	8.13033	8.03342	8.13672	8.07555	8.07555	8.07555	8.13354	8.0899	6.34635		6.05308		6.13672							5.7145	5.42023		5.51799	5.07756
			4.97251					5.73395	5.63514	5.43314	5.59272	5.53815	5.55177	5.5999	5.4406	5.43259	5.56517	5.4297	5.38365	5.57427	5.54426	5.90721	5.6714	5.49652	5.38547	5.35947	5.5121	5.39962	5.59162	5.65373	5.66045	5.64691	5.72763	5.74266		5.59747	5.47582	5.48678	5.9867	6.07188				5.12021	5.43995		5.16238	5.3982	5.17553
																																							6.11059							4.97725		5.79598
																														5.4919	5.64236	5.693		5.93608	5.78072	5.95605	5.66022			5.80197	5.79157	5.71878	5.86589		5.82856		6.01284	6.03743	5.82985
	5.4265	5.75614		5.82632	5.80182				6.02938	6.1959	6.22789	6.06446	5.89176	6.13672	6.09342	6.15229	6.12057	6.10037	6.0607	6.18469	6.08279	6.20412	6.16732	6.19033	6.15534	6.16435	6.11059	6.08636											5.58094
7.22011	7.23553	7.22011	7.20412	7.26245	7.25527	7.26245	7.26482	7.25527	7.35984	7.31175	7.24797	7.31597	7.26482	7.24551	7.3032	7.29226	7.24055	7.29226	7.26717	7.36173	7.26717	7.25527	7.26482	7.34242	7.25042	7.28556	7.26007	7.34242	6.82801	6.87448	6.90146	6.81889	6.86629	6.81757	6.86923	6.8293	6.86451	6.86688	6.69548	6.84198	6.68034	6.62737	6.68664	6.78888	6.75967	6.68574	6.71181	6.77887	6.65706
6.41664	6.45332	6.45332	6.38917	6.32838	6.32015	6.37475	6.39093	6.3784	6.71181	6.66839	6.65896	6.63749	6.74115	6.5563	6.52504	6.52375	6.55509	6.55388	6.64345	6.65031	6.67852	6.62737	6.6561	6.51983	6.62839	6.617	6.63144	6.53529	6.46389	6.44091	6.39445	6.40483	6.32634	6.41497	6.49276	6.47129	6.48287	6.44716	6.52763	6.45025	6.44404	6.4133	6.49969	6.50243	6.51322	6.43297	6.48714	6.49693	6.45025
										7.27646
6.24551	6.22531	6.20683	6.24797	6.23805	6.14613	6.13033	6.13672	6.16137	6.09342	5.99034	6.06446	6.19866	6.14301	5.93449	6.04922	6.16435	6	6.08991	5.89959	6.11727	6.13033	6.11059	6.08991	6.12057	6.04922	6.06819	5.9452	6.02119	6.49276	6.51455	6.48855	6.49831	6.49969	6.46835	6.45939	6.42813	6.48287	6.46538	6.38202	6.35025	6.38021	6.47276	6.4609	6.38739	6.3927	6.35603	6.35793	6.35411	6.30963
					6.32222	5.16414					5.28047	5.17221	5.11957			5.0792		5.10227	5.381	5.17541	4.85984	5.11502	5.04009	5.18034	5.15501			5.1459	5.60384	5.52271	5.62907	5.60388	5.65054	5.73401	5.73602	5.78865	5.79859	5.71389			5.59695	5.70142	5.80182		5.55046	5.69595	5.57939	5.52748
5.85777	5.75109	5.76567	5.74747	5.64607	5.7604	5.70588	5.76782	5.74236	5.48959	5.19812	5.40236	5.39112	5.4421	5.34415	5.52116	5.59273	5.46259	5.47585	5.50053	5.53811	5.09419	5.20085	5.33866	5.21106	5.23035	5.48113	5.40836	5.36019	5.3997	5.31702	5.43627	5.50018	5.54237	5.64745	5.53836	5.82115	5.38893	5.31148
6.21484	6.21219	6.18752	6.24797	6.26951	6.25527	6.26717	6.24797	6.26717	6.15836	6.22531	6.20683	6.23805	6.15836	6.25042	6.19033	6.27646	6.2833	6.26245	6.18469	6.1959	6.15534	6.13033	6.2014	6.22272	6.29447	6.24551	6.21484	6.22011	6.3483	6.33445	6.42488	6.34635	6.36922	6.4133	6.38202	6.40654	6.4014	6.38917	6.17898	6.15229	6.11394	6.21219	6.20683	6.1038	6.25768	6.10721	6.12057	6.13672	6.02119
6.04532	6.09342	6.09342	6.11059	6.22789	6.1959	6.10721	6.09342	6.11059	6.21748	6.18469	6.19866	6.27416	6.24055	6.21748	6.21219	6.25042	6.22531	6.19033	6.27184	6.43616	6.24551	6.233	6.21219	6.27875	6.20952	6.23045	6.21484	6.28103	5.7318		5.77079	5.60851	5.79088	5.47923			5.35999	5.45336	5.91299	6.27646	6.233	6.27646	6.01703	5.98749	6.14613	5.98755	5.97584	5.92794	6.37107
5.69804	5.7381		6.33244				6.22531				6.5832					5.96625				6.85065	6.70329				6.52244		6.77452			6.68215	7.87737	7.32222	6.69461						7.76567		7.58206	6.25768				6.26245	7.74974	6.97313	7.67394
6.53656	6.56703	6.53656	6.4843	6.51851	6.5966	6.57749	6.57519	6.60853	6.71933	6.80482	6.77597	6.83378	6.6637	6.84386	6.71181	6.78958	6.79379	6.85431	6.72346	6.69461	6.73799	6.65992	6.82737	6.70842	6.8169	6.79657	6.87622	6.71265	6.22011		6.16732		6.14301	5.80201	5.67033		6.02119		6.10721							6.02119
6.51188	6.50786	6.49831	6.55751	6.56703	6.52763	6.51455	6.51455	6.51587	6.17609	6.24797	6.24055	6.26245	6.15534	6.26482	6.15534	6.18184	6.19033	6.24797	6.16435	6.14922	6.2014	6.12385	6.18184	6.17319	6.11727	6.20952	6.20683	6.08991	5.97035	5.9442	5.94694	5.93839	5.97202	6.08991	6.02531	6.02531	6.11059	5.95155	5.6531	5.70748	5.49075	5.64711	5.5623	5.64717	5.80384	5.52782	5.58386	5.56612	5.56404
		6.29667	6.32838		6.27646						6.64836				6.74896					6.86864					6.6149		6.60531		7.95328	7.81889	7.98945	7.93044	8.10721	7.88024	7.97128	7.8014	7.97451	8.05308	8.08279	8.04922	8.24551	8.08279	8.25768	8.18752	8.07188	8.09691	8.26717	8.14922	8.0607
5.94072	6.00432	5.90752	5.86425	5.94231	5.99597	5.98905	5.91268	5.94063	5.54229	5.47348	5.5798	5.48058	5.49821	5.50201	5.31943	5.33548	5.51515	5.40675	5.42425	5.39722	5.47422	5.32821	5.48709	4.96886	5.61595	5.4731	5.47054	5.35082	5.87026	5.79151	5.69626	5.72637		5.86716	5.93235	5.88799	5.90212	5.94937						5.6923	5.73685	5.66851	5.64383	5.68295
5.25322	5.38163	5.14793	5.22564	5.23024	5.22724	5.22774	5.19847	5.3144	5.69555	5.13337			5.47584	5.46946	5.42528	5.42201	5.48315	5.29434		5.23207		5.28448	5.26253	5.44153	5.4138		5.37856	5.33238	5.61508	5.55014	5.64686	5.58379	5.66017	5.55845	5.52852	5.75613	5.65846	5.58378	5.37904	5.4987	5.44948	5.5905	5.22202	5.3002	5.5539	5.39788	5.30011	5.31556	5.1922
6.47276	6.5302	6.46835	6.53656	6.46687	6.49969	6.48001	6.50106	6.5172	6.3784	6.26717	6.35218	6.31387	6.40993	6.3962	6.40654	6.44716	6.37475	6.34044	6.19033	6.32015	6.26482	6.1959	6.37658	6.31175	6.22272	6.34242	6.38917	6.39794	6.67669	6.69108	6.68931	6.6464	6.67117	6.62531	6.62014	6.59439	6.67486	6.58995	6.40654	6.50651	6.34044	6.37475	6.4843	6.53656	6.5172	6.5172	6.44248	6.47712	6.27184
			5.50981																										6.0086	5.89945	6.07188	5.93693	5.73459	5.92925	5.9441	6	5.95182	5.8545	6.08636	6.26007	6.38021	6.32634	6.42813	6.1959	6.27416	6.27416	6.43457	6.42975	6.24551
6.31597	6.42651	6.32838	6.27184	6.37658	6.28556	6.32015	6.35218	6.31806	6.61909	6.71349	6.63548	6.69984	6.65418	6.59329	6.69461	6.68753	6.55871	6.6637	6.71096	6.67302	6.65801	6.67852	6.68753	6.70927	6.63347	6.67761	6.62839	6.74741	6.60314	6.61595	6.66181	6.57171	6.62221	6.60206	6.63448	6.53908	6.64933	6.63649	6.53782	6.71181	6.51322	6.5172	6.60531	6.54158	6.58092	6.53403	6.55145	6.58995	6.58206
6.17609	6.23805	6.20683	6.03743	6.14301	6.20952	6.19866	6.21748	6.23805	5.80526	5.79999	5.62924	5.55423	5.8352	5.98911	5.94556	5.77872	5.82039	5.86357	5.9092	5.77465	5.81998	5.97256	5.83811	5.93751	5.71769	5.92306	5.79877	5.73633			5.7911						5.64059
6.06446	6.1038	6.03743	5.85279	6.1038	6.0569	5.96455	5.94107	6.04532	5.96529	6.17898	6.04922	6.06819	5.92084	6.11059	6.04532	5.97641	6.02119	6.17609	5.97803	6.04139	6.00432	5.90908	5.93514	6.02531	5.98398	6.07188	5.95282	5.92199	5.97067					5.67496			5.63202
5.42535	5.58104	5.53673	5.71552	5.79991	5.7451	5.6883	5.65301	5.53349	5.69838	5.73964	5.79552	5.63212	5.64843	5.85954	5.70793	5.57973	5.58287	5.88202	5.61566	5.71857	5.82573	5.70263	5.58759	5.86609	5.68724	5.86125	5.66047	5.56023	5.9797	5.73626		5.81622		5.78114	5.72464	5.69345	5.82047	5.79454				6.34242				5.61584		5.48206	6.58433
5.74084	5.83278	5.68349	5.71896	5.76739	5.69491	5.68393	5.72365	5.75872	5.75516	5.67984	5.55901	5.50861	5.65005	5.67023	5.66091	5.51132	5.59839	5.59965	5.63337	5.63384	5.60431	5.6406	5.54214	5.65636	5.67037	5.5578	5.49539	5.63458	5.60789	5.5971	5.617	5.57883	5.54019	5.76436	5.7453	5.76963	5.6561	5.5827							4.98857			5.53001
6.21484	6.21219	6.1038	6.06819	6.16137	6.14301	6.17609	6.14613	6.13672	6.35984	6.23805	6.33244	6.37291	6.47567	6.22011	6.3032	6.31597	6.31597	6.25285	6.31175	6.29885	6.33846	6.21484	6.30963	6.26717	6.38739	6.31175	6.29003	6.34635	6.14301	6.20683	6.10037	6.11059	6.15534	6.17319	6.11059	6.0607	6.24055	6.2878	6.32015	6.2833	6.04922	6.24055	6.28103	6.32838	6.33445	6.22011	6.15229	6.26007	6.24304
7.2014	7.21219	7.21748	7.23553	7.25285	7.22789	7.1959	7.1959	7.1959	7.46835	7.53656	7.5611	7.51587	7.4133	7.52244	7.44871	7.50515	7.48144	7.50651	7.47129	7.49693	7.54654	7.44871	7.5966	7.4624	7.50651	7.49831	7.56937	7.51983	6.37107	6.4843	6.4609	6.43616	6.44716	6.45179	6.51054	6.41497	6.44248	6.4014	6.46982	6.48714	6.4183	6.51054	6.5092	6.4609	6.51851	6.47276	6.51983	6.55509	6.24055
6.78958	6.77815	6.82347	6.78176	6.81624	6.82282	6.81954	6.85003	6.83632	6.55509	6.55023	6.54407	6.63246	6.56348	6.56467	6.61595	6.62428	6.60531	6.59879	6.5611	6.65706	6.45939	6.63949	6.51983	6.61384	6.53275	6.60638	6.54407	6.62014	6.85309	6.82413	6.78104	6.84757	6.78675	6.83123	6.80821	6.82478	6.83315	6.82347	6.57171	6.55267	6.44091	6.43136	6.5563	6.50243	6.57864	6.57403	6.58546	6.54654	6.37291
	4.81686	4.98649	4.89733	4.90752	4.90331	4.81856	4.97272	4.99504	5.32738	5.47623	5.46484	5.47289	5.35731	5.66826	5.39273	5.56484	5.5543	5.71509	5.61883	5.56529	5.44129	5.42425	5.62938	5.59984	5.54871	5.62546	5.46573	5.57434	5.30318		5.23264	5.0998	5.10747	5.1501	5.19056	5.21003	5.06759	5.08781	5.50476	5.41671	5.43907	5.48493	5.51951	5.52898	5.52491	5.3719	5.4103	5.45314	5.37007
7.34044	7.27184	7.2833	7.36922	7.32428	7.28556	7.3075	7.38561	7.3483	6.94002	6.83123	6.76042	6.82217	6.90687	6.85248	6.81023	7.03342	6.95809	6.86806	6.70243	6.83632	6.77815	6.70842	6.65418	6.80277	6.57978	6.74819	6.87332	6.87099	7.62531	7.57171	7.70415	7.69197	7.68124	7.43136	7.43933	7.46835	7.61384	7.60097	6.93399	6.99034	6.84819	6.93651	6.81889	6.78817	6.76268	6.72428	6.79379	6.69984	6.62941
5.15725				5.31764	5.19005	5.04985	5.1906	5.2449																					5.88521	5.8696	5.80389	5.94656	5.94589	5.71706	5.80591	5.64097	5.91353	6.18752	5.23171			5.41863		5.29341	5.70564
																	7.30963										7.16137																					5.69583
			6.53782	5.42499											6.61909											6.68574				6.57864
6.15836	6.20683	6.1271	6.16137	6.11059	6.11394	6.1959	6.23553	6.14922	5.86735	5.93213	5.75792	5.77807	5.67972	5.80129	5.74093	6.02531	5.78516	5.85669	5.53382	5.49298	5.56897	5.47702	5.54796	5.68236	5.63712	5.64157	5.5739	5.93481	7.12385	7.22011	7.16137	7.16435	7.22272	7.22272	7.23045	7.2014	7.22272	7.26007	6.99957	6.8791	6.82866	6.92376	6.85126	6.93551	7.01284	7.03342	7.02119	7.01284	6.75815
			4.64127						4.47411	4.62909		4.66691	4.89413				4.50061	4.70574		4.86403	4.95571		5.63067			4.51546	4.68054										4.61493	4.43889
5.62889	5.74213	5.74565	5.4959	5.61816	5.6343	5.70044	5.66099	5.63091	5.84989	5.80681	5.75763	5.81539	5.85337	5.74564	5.85196	5.81349	5.84108	5.77234	5.81001	5.9	5.73685	5.77691	5.8687	5.73528	5.90322	5.84938	5.79052	5.75162	5.26952		5.50714	5.55906		5.35371	5.4698	5.23181	5.52517	5.43852	5.63792	5.79154	5.72266	5.43324	5.73562	5.75004	5.8227	5.77366	5.77528	5.86996	5.69198
			4.94004					4.96792									5.46954
5.59542	5.62109	5.39475	5.57341	5.50757	5.41438	5.46065	5.47635	5.41432			6.3075			6.07555		6.10037	6.04532		6.24055										6.06819	5.95084	6.18752	6.02531	6.13672	6.13988	6.09691	6.10721	6.21484	6.0569	6.04139	5.99703	5.91763	6.14613	5.84171	5.79272	5.98251	6.10721	5.61902	6.04922	6.15229
6.69108	6.68931	6.66839	6.68574	6.71684	6.71265	6.6637	6.69723	6.71933	6.98543	7.02119	7	6.96988	6.97081	6.95952	6.96095	6.94547	6.99078	6.96708	6.98498	6.97267	6.97267	6.98945	7.02938	6.92583	6.99651	6.95521	6.99607	6.98363	6.34635	6.34439	6.32634	6.30963	6.37291	6.43616	6.44871	6.45939	6.46389	6.39967	6.37658	6.35218	6.34242	6.34439	6.3784	6.45484	6.45332	6.4609	6.4014	6.4456	6.38021
5.76113	5.74455	5.80048	5.83428	5.8672	5.82891	5.81352	5.85385	5.80222	5.81532	5.84605	5.8863	5.85046	5.8415	5.93651	5.67836	5.83287	5.9136	5.96253	5.82949	5.78838	5.79657	5.81003	5.8134	5.81226	5.92109	5.77232	5.89982	5.73206	5.78469	5.61978	5.75097	5.67686	5.86036	5.89222	5.86029	5.78806	5.76315	5.81845	5.80466	5.75969	5.81225	5.81369	5.89768	5.85044	5.92218	5.80416	5.89057	5.8455
6.25042	6.14613	6.2878	6.33846	6.24304	6.24304	6.24055	6.27184	6.27875	6.23553	6.31597	6.21748	6.20952	6.24304	6.34635	6.31597	6.29885	6.28103	6.36549	6.29667	6.35218	6.31597	6.25285	6.23045	6.30103	6.2833	6.3927	6.3032	6.34044	6.20412	6.17026	6.22272	6.27875	6.233	6.29667	6.27416	6.21219	6.29885	6.29885	6.07555	6.15229	6.08991	6	6.03743	6.12057	6.08991	6.19312	6.13033	6.15534	5.97102
5.67757	5.65679	5.48495	5.54836	5.68525	5.67205	5.68066	5.71455	5.77192	5.92108	5.88165	5.94252	5.90293	5.86033	5.84408	5.90932	5.81	5.84239	5.81944	5.81912	5.70403	5.80965	5.79557	5.7716	5.89915	6.04139	5.9007	5.85698	5.81439	6.41664	6.48287	6.4624	6.45484	6.42813	6.89597	6.93702	6.81823	6.72754	6.77305	6.7364	6.54654	6.75051	6.65706	6.68753	7.03342	7	7.233	7.0086	6.93601	6.60746
6.96332	6.95809	6.90363	6.82607	6.8651	6.91275	6.91009	6.80889	6.87737	7.23805	7.25285	7.29447	7.32428	7.23553	7.04139	6.97543	6.92583	7.07918	7.04139	7.17898	7.12385	7.22531	7.1038	7.11727	6.67578	7.33646	7.12057	7.17609	7.08636	7.50515	7.58883	7.4609	7.53529	7.42975	7.82282	7.91751	7.85003	7.81224	7.80821	7.77085	7.85491	7.93702	7.83759	7.76641	8.05308	7.97955	8.05308	8.11059	8.00432	7.88423
																																																	5.45158
						7.07918		5.09517		6.76567															6.0569
5.51659	5.53932	5.45556		5.49201	5.36671	5.54335	5.63527	5.61438	5.49217		5.48239	5.71515	5.57445	5.54565	5.68951	5.55296	5.49459		5.54354	5.44947	7.01703	5.60979	5.06409	5.86451	5.67402	5.37568	5.57785	5.67155	5.91394	5.86051	6.14922	5.61652	6.13354	5.84856	5.70672	5.73238	5.74368	5.72852	6.54158	6.79727	6.44404	6.49969	6.59988	6.56348	6.67486	6.57287	6.4456	6.43933	6.45484
6.22789	6.11059	6.12057	6.17898	6.17898	6.17898	6.22531	6.22531	6.23553	5.70649	5.43492		5.58286		5.6695	5.56396		5.22561	5.20294	6.01703		5.51631				5.30662		5.3001	5.5021	6.64345	6.5977	6.60853	6.60853	6.68124	6.72591	6.71012	6.72509	6.71433	6.71265	6.34044				6.67302		6.54777			6.70757
6.95617	6.95617	7.01703	6.98811	6.79239	6.85673	6.90795	6.77525	6.88536	7.33041	7.43933	7.43775	7.39093	7.21484	6.76864	6.46982	6.51983	6.87448	6.91328	7.10721	6.86747	7.19866	6.95617	7.17319	6.38561	7.4216	6.92428	7.13672	6.8014	7.61384	7.56703	7.2878	7.40993	7.24304	7.79727	7.92993	7.89927	7.71349	7.78462	7.99078	7.99651	8.04139	8.02531	7.89708	8.2014	8.10721	8.1038	8.21219	8.21748	8.03342
8.01703	8.06446	8.06819	7.96095	8.02938	8.0607	8.04922	8.02531	8.04532	8.47857	8.47857	8.45939	8.43297	8.46538	8.39445	8.4624	8.40824	8.38382	8.4216	8.42813	8.41664	8.43457	8.38382	8.39445	8.43933	8.42975	8.3962	8.43297	8.45484	8.85793	8.8651	8.82737	8.79934	8.84448	8.87099	8.90037	8.83759	8.81425	8.87448	9.1959	9.15836	9.15229	9.16137	9.13988	9.21748	9.22272	9.21748	9.1959	9.12385	9.16137
6.62634	6.63043	6.54777	6.58659	6.70672	6.67761	6.70672	6.48144	6.37291	7.0569	7.0569	6.79518	7.05308	6.94399	6.82478	6.63949	6.72835	6.86747	6.69984	6.943	6.81291	7.0607	6.99167	7.07555	6.45637	7.01703	6.84757	7.02531	6.63448	7.33244	7.34242	7.23045	7.29447	7.02119	7.4216	7.27875	7.13672	7.43933	7.43136	7.70842	7.70842	7.85431	7.51587	7.68305	7.7364	7.8014	7.84572	7.8739	7.61278	7.82347
7.05308	7.07555	7.03342	7	7.06446	7.07188	7.03342	7.02531	7.01703	7.21484	7.20412	7.17319	7.17026	7.18752	7.17026	7.21219	7.16732	7.18184	7.17898	7.23553	7.20412	7.18469	7.21219	7.20412	7.22531	7.15534	7.19312	7.1271	7.17026	7.05308	7.0607	7.04532	7.0569	7.04139	7.05308	7.0569	7.07555	7.1038	7.08636	6.68931	6.68485	6.65225	6.64345	6.68842	6.65225	6.69461	6.64738	6.68664	6.66558	6.52763
5.22576	5.22445	5.21222	5.19886	5.1422	5.18052	5.23681	5.17329	5.16791	5.0416	4.82647	5.04241	4.98113	4.99665	4.88067	4.97026	4.98222	4.97961	4.95828	5.02517	5.16655	4.9904	5.02414	5.04996	5.01769	4.94957	5.01246	5.00329	4.91715	4.92789	4.90773	5.00503	4.88005		4.75303	4.77122	4.90583	4.98679	4.96563										4.79237
																																								4.84661			4.85335						4.60118
								6.35793																																	6.0607	4.90225	5.51939		5.9016	5.45606	5.83925	6.11394
5.40492	5.60302	5.24017	5.52384		5.56971	5.65512	5.61235	5.20883	5.64724	5.91252	5.93564	5.88019	5.55007						5.29769		5.88518		5.47801		6.14301		5.78837		6.24551	6.23805	5.82085	6.14301		6.95904	7.0607	6.95037	6.82866	6.78104	6.84757	6.77085	6.92583	7.07555	6.51054	7.43616	7.3075	7.36736	7.43775	7.41497	6.99167
6.93044	6.89432	6.80346	6.81954	6.89653	6.98632	6.92428	6.93298	6.92169	7.76418	7.68753	7.70757	7.67852	7.71349	7.69723	7.8488	7.73719	7.70672	7.5955	7.91381	7.92169	7.95231	7.98046	7.90255	7.85491	7.80414	7.8451	7.65706	7.83759	6.92065	6.94547	7.02938	6.92428	7.04139	6.97174	6.89818	6.92634	6.89708	7.11727	6.86747	6.91009	7.28556	7.12385	7.21748	6.83632	6.80414	7.32838	7.2014	7.29003	7.26245
5.96831	6.01703	5.87519	5.97338	5.80536	5.83595	5.81107	5.85921	5.98536		5.52829	5.54156	5.57197	5.75283	5.76582	5.45803	5.73913	5.69367	5.57565	5.71271	5.55962	5.85501	6.11394	5.66038	5.5194	5.5939	5.44054	5.31827	5.44203	6.70672	6.89376	6.87737	6.74194	6.57519	6.63548	6.58659	6.65418	6.85854	6.7007	6.89542	7.02531	7.08636	7.10037	7.15229	6.92583	7.04532	7.06819	7.14301	7.20683	6.96661
6.21748	6.2014	6.24797	6.25042	6.2833	6.24551	6.24551	6.25285	6.07918	6.0569	6.09691	6.07918	5.86911	6	5.55133	6.51054	5.76024	5.97769		5.88137	5.79276	5.934	5.80507	5.91639		5.95671	5.68559	5.95333		6.39445	6.1959	6.28103	6.1038	6.32015	6.50515	6.43933	6.45179	6.3483	6.45179	6.25285	6.37107	6.3032	6.43297	6.43775	6.23805	6.40483	6.40312	6.49554	6.51851	6.17609
6.12385	5.98645		6.11059							5.95987					5.91226				6.00432	5.85447	6.14922		5.805								6.14922	6.15534	6.1271						6.46389	6.35603	6.31806	6.3483	6.20952						6.38561
							6.19033
																		6.04922																													6.18184
																																		6.58092
																													5.66434		5.46936	5.45204		5.4665	5.53329	5.61462	5.51545											5.50412
																	5.45984												5.18066	5.53638	5.42882	5.42155		5.77544	5.6112	5.72149	5.67026										6.34044		5.72209
																																		5.86137	5.88591	5.93435	6.16435	6.00432						5.95075
7.36549	7.38382	7.38021	7.28556	7.49276	7.51322	7.45788	7.49693	7.43457	8.05308	8.11059	8.08279	8.09691	8.01284	8.25042	8.16732	8.27416	8.22789	8.19312	8.17319	8.13988	8.16137	8.15229	8.22531	8.2014	8.09342	8.1959	8.23045	8.22272	6.49136	6.57403	6.47567	6.43933	6.43933	6.4456	6.45788	6.42651	6.51587	6.3927	6.4216	6.40483	6.29003	6.46538	6.4183	6.31806	6.53908	6.32634	6.31806	6.38739	6.21748
	6.24551			6.34044	6.31806	6.16732	6.22011	6.233												6.233									6.93802	6.70672	6.90633	6.79169	6.57171	7.01284	6.96332	7.01703	6.77452	6.716	6.31597	5.94544	6.30963	5.7713	6.09691			6.31597	6.57519	6.45637	6.60314
																	6.26717				6.17898
6.34635	6.07188	6.20683	6.23045	6.3075	6.36922	6.3032	6.08636	6.24551										5.53739					5.79171						7.30103	6.97313	7.17898	7.05308	6.81624	7.29667	7.18469	7.30963	6.993	6.99123	6.4133	6.3032	6.74351	6.3784	6.65128	6.45484	6.64444	6.4216	6.72591	6.71684	7.04139
				5.81184	6.13672	6.01284	5.65024																				6.77887		6.64444	6.49554	6.67943	6.64048	6.15534	6.7332	6.64147	6.69723	6.50243	6.45025	6.01703				6.12057	5.90731	5.97523		6.3927	6.25042	6.53656
							6.01284									5.17258																							6.15229	6.14613	6.19033	6.01703	6.26717	5.9581	6.17609	6.28103	6.51054	6.26717	6.22789
6.02119	6.07555	5.98421	6.07918	6.13033	5.96738	6.09691	6.07555	6.11059	6.02938	6.02119	6.06446	6.01284	6.23553	6.35218	6.3962	6.33846	6.25042	6.28556	6.35793	6.40824	6.11059	6.42813	6.35984	6.4133	6.13354	6.31806	6.08279	6.34439	6.75128	6.76641	6.78746	6.75664	6.89376	6.58092	6.59106	6.61384	6.5977	6.63949	7.0607	7.22272	7.01284	7.0569	7.10721	6.91803	6.943	6.81954	6.87157	6.96614	6.95328
	5.79082	6.49276	6.09342	5.75881	5.97316	5.693	5.729	5.85774	5.80327	5.85763	5.74543	5.79044	6.19033	5.98794	6.17898	5.89565	6.0086	6.12385	5.58263	6.04922	6.33846		6.26007		5.85949		6.29667	5.9663	6.35793	6.50515	6.35793	6.44716	6.43457	6.33041	6.38561	6.33041	6.3784	6.42325	6.85126	7.0086	6.68215	6.7796	6.76268	6.86094	6.89487	6.79865	6.91328	7.01284	6.65128
5.59572	5.51345	5.47738	5.38352	5.44014	5.48377	5.53642	5.54783	5.58836	5.63047	5.59309	5.44751	5.57472	5.72504	5.55437	5.79036	5.71136	5.64987	5.54722	5.49985	5.78292	5.59089	5.75544	5.87458	5.59416	5.68882	5.56614	5.77109	5.67233	6.16435	6.13672	6.01703	6.08991	5.88874	6.23805	6.19312	6.2833	6.13988	6.18184	6.49969	6.68485	6.54033	6.55509	6.58092	6.52763	6.71181	6.65418	6.75664	6.74741	6.37107
	4.81172	4.95003	4.95047	5.06317		5.97293	5.14803		5.26056	5.30722	5.50844	5.38324		5.47992	5.58559	5.45068	5.6486	5.44081	5.41698	5.55536	5.23577	5.60069	5.74043			5.49319	5.33341	5.34785	5.96217	6.02531	5.88994	5.92157	5.82265	5.75247	5.82786	5.74627	5.98819	5.72682	6.36922	6.61066	6.20683	6.24797	6.20952	6.40312	6.43933	6.32634	6.4216	6.60959	6.16435
																																							5.21106	5.38794	4.84968	5.20535	5.07882	5.1166	5.09151	4.9808	4.73674	5.28039	5.11417
																																								6.4183
7.76042	7.29885	7.37107	7.46389	7.39794	8.22531	7.54158	7.39794	8.00432	7.87564	8.1271	8.1959	7.9248	7.99078	7.45484	7.4843	8.31387	7.96848	8.1038	7.8537	8.0086	8.19312	8.10721	8.22011	6.95999	7.20412	7.62941	7.62118	7.77232	8.94645	9	9.07188	9.06446	9.1038	8.96895	8.94596	8.93601	8.92891	9.13672	8.73239	8.84261	9.19866	9.07918	9.12385	8.70243	8.74663	9.23805	9.16435	9.25768	9.2014
											6.64147
																															6.19033			6.04532	6.02531	5.91559	6.28103	6.03342			6.31175	6.20952	6.37658			6.17609	6.07918	6.14922	6.43933
6.30535	6.31387	6.34635	6.3483	6.35793	6.12385	6.24797	6.30963	6.36736	5.9144	6.13672	6.25285	6.24304	6.04139	6.21219	6.0569	6.2878	6.23805	6.23045	6.0607	6.10721		6.0569	5.85847	6.39967		6.22272	6.06819	6.36173	7.36922	7.38021	7.33846	7.33445	7.36736	7.29447	7.29667	7.24055	7.43136	7.33445	7.24797	7.22272	7.25042	7.11059	7.17319	7.19033	7.15229	7.20412	7.08636	7.16732	7.17026
6.19033	6.23805	6.20412	6.16137	6.20952	6.15836	6.23805	6.25042	6.20952	6.11727	6.1038	6.15229	6.19312	6.26245	6.2833	6.31175	6.26951	6.25768	6.25042	6.22789	6.17026	6.10037	6.13354	6.15229	6.33445	6.06819	6.26717	6.27184	6.29003	7.44248	7.47276	7.4456	7.4456	7.44091	7.48572	7.49969	7.45637	7.50515	7.50651	7.57054	7.57287	7.51587	7.52892	7.43933	7.57403	7.57519	7.55145	7.51851	7.54283	7.5172
6.1038	6.11059	6.17609	6.09691	6.16137	6.10037	6.16137	6.13354	6.13354	6.41162	6.24797	5.81214	5.99531	5.87555	5.96758	6.14613	5.9907	5.94952	6.14613	6.3032	5.78642	6.53275	6.24304	5.81562	6.06819	6.09342	5.99937	6.07555	5.87494	7.44091	7.47129	7.43933	7.42488	7.45025	7.47567	7.48287	7.45025	7.48001	7.48855	7.4624	7.4609	7.45637	7.45179	7.36736	7.51455	7.47422	7.47276	7.43297	7.45025	7.4133
6.7332	6.60206	6.85974	6.54158	7.40654	6.54033	6.85248	6.63949	6.79029	6.91222	7.03743	6.91328	6.64246	6.71265	6.59988	6.31597	6.71349	6.62221	6.62221	6.94498	6.6902	6.79309	7.29003	6.81224	6.5955	6.80003	7	6.80072	6.75587	7.04532	7.16435	6.59988	6.6464	6.52892	6.77232	6.90741	6.72016	6.67394	6.89042	7.13988	7.16435	6.65801	6.6464	6.90526	6.95713	6.93298	7.16435	6.94052	6.90363	7.04532
							6.32222
6.94399	7.08636	6.94151	6.97543	6.86747	6.90633	6.89265	7.04139	7.02119								5.94142	7.07918	5.20627									6.67486		7.83948	7.92117	7.89432	7.7332	7.44871	7.69636	7.57749	7.73799	7.92324	7.70586
6.08279	6.0086	6.00432	6.06446	6.00432	6.02531	6.07555	6.2878	6.07555	6.5563	6.53529	6.7356	6.54158	6.64542	6.62839	6.71181	6.63649	6.58995	6.38382	6.75587	6.72591	6.56585	6.57634	6.48287	6.7348	6.55871	6.46835	6.55267	6.64738	5.3948	5.62151	5.58443	5.68237		5.24811	5.19252	5.19583	5.61089	5.43444	6.14922	6.18752	6.15229	6.31175	6.34044	6.03342	6.09691	6.11059	6.08279	6.12385	6.0086
5.93089	5.82697	5.78386	5.77714	5.88364	5.93883	5.90306	6.07555	5.90941	6.85491	6.55991	6.85065	6.71684	6.86094	6.8893	6.97818	6.95328	6.86273	6.71012	6.84942	7.13672	6.72754	6.902	6.82737	7.02531	6.48287	6.82151	6.67486	6.99034	6.1271	6.23805	6.33244	6.35025	5.83729	5.77045	5.37718	5.80251	6.23805	6.00432	6.75511	6.97035	6.9722	6.8055	6.86332	6.49276	6.55871	6.48287	6.44091	6.45332	6.85187
6.82413	6.88649	6.87099	6.80072	6.78675	6.82151	6.80414	6.77887	6.80414	7.20952	7.20952	7.24551	7.23045	7.17898	6.93651	6.76567	6.83187	7.07918	6.90795	7.07188	6.96095	7.13988	6.96473	7.14301	6.81889	7.18184	6.99078	7.16137	6.95134	7.48996	7.48001	7.29226	7.35793	7.29003	7.61278	7.62428	7.59329	7.63144	7.61595	7.76418	7.68664	7.76118	7.74896	7.6637	7.92891	7.96237	7.91381	7.85794	7.88649	7.79588
6.14301	6.11394	6.07555	6.02938	6.10037	6.233	6.13354	6.04922	6.04532	6.38561	6.50379	6.40654	6.60206	6.30535	5.92494	5.34227	5.32295	5.92096	5.84756	5.94774	5.75251	6.31175	5.79571	6.3483	5.68548	6.61172	5.89571	6.36173	5.67437	6.5955	6.5611	6.29447	6.46389	6.24304	6.96567	7.08991	7.02119	6.94151	6.99564	7.07188	6.9058	7.02119	7.04139	6.71349	7.33846	7.31387	7.27416	7.30535	7.22011	6.99607
6.75051	6.70672	6.75358	6.74741	6.76343	6.84386	6.82543	6.81358	6.76567	7.26951	7.28556	7.2014	7.26717	7.18752	7.10721	7.04532	7.07918	7.14613	7.09342	7.26007	7.15534	7.22272	7.15836	7.26951	6.93902	7.31387	7.18184	7.22272	7.13988	7.30103	7.40654	7.19866	7.3075	7.27184	7.55751	7.63649	7.56703	7.56937	7.63448	7.79588	7.79169	7.80414	7.77085	7.67852	7.99167	7.95809	8.02119	7.95231	7.93146	7.78104
			4.78404		4.86796	4.8673	4.75524		5.1311	5.21018	5.10277	5.41565	5.31607	5.31987	5.26504	5.30751	5.22428	5.30341	5.32621	5.33357	5.21499	5.36769	5.48405	5.19901		5.23714	5.20659	5.30333	5.43864	5.57777	5.42472	5.40713	5.41286	5.69327	5.67092	5.66411	5.67864	5.59871	5.95248	5.89704	5.92612	5.98828	5.83563	6.02531	6.05308	6.07555	6.02531	6.02938	5.66178
6.71767	6.70586	6.74819	6.61172	6.69984	6.72591	6.7007	6.71181	6.6902	7.06446	7.08636	7.0569	7.14301	7.00432	6.84261	6.73878	6.73719	6.86864	6.70757	6.96988	6.95134	6.97589	7.05308	7	6.64147	7.09691	6.89653	6.98856	6.80686	7.37475	7.43457	7.28103	7.32634	7.31806	7.43297	7.52763	7.45788	7.48001	7.43775	7.7679	7.67761	7.6902	7.62737	7.63849	7.8169	7.80889	7.79657	7.82282	7.74741	7.73799
6.34635	6.38561	6.32015	6.25042	6.31387	6.38917	6.35984	6.35025	6.35984	6.76268	6.7767	6.72263	6.75358	6.70501	6.65801	6.60314	6.5966	6.65992	6.66464	6.7185	6.74036	6.7348	6.77743	6.70586	6.55751	6.73078	6.67025	6.71096	6.64933	7.11727	7.16137	7.06446	7.05308	7.06819	7.20952	7.1959	7.20683	7.25042	7.24797	7.45179	7.43775	7.48287	7.4216	7.40654	7.53656	7.51455	7.58092	7.55509	7.52763	7.49969
6.44404	6.36922	6.50515	6.3962	6.50786	6.8451	6.8055	6.64147	6.54407	7.29885	7.31806	7.08991	7.24551	7.13033	7.31387	7.46389	7.50106	7.30535	7.27184	7.43457	7.21484	7.16435	7.43933	7.33244	7.49554	7.27646	7.32428	7.33646	7.52892	7.02119	7.38382	7.32222	7.26245	7.32015	7.43457	7.50106	7.48144	7.67302	7.50786	8.00432	7.935	7.90309	7.99476	7.86273	8.20683	8.22011	8.1959	8.14613	8.21219	7.79239
			6.12385		5.8213	4.86927	6.02119	5.84351							6.38382			6.02531	5.90874			6.02119		6.1271					5.95546	5.66581	6.14922	6.07918		6.04139	5.95969	5.98481	5.98434	5.85695	5.97499	6.02119	6.16732	6.24551	6.18752	6.09691	6.10037	6.16435	6.29667	6.13354	6.11394
6.37291	6.30103	6.31597	6.38561	6.41162	6.17898	6.28103	6.26007	6.21484	6.02938		6.72099		6.23553	6.18184					6.34242	6.04139		6.36922		6.16732					6.55388	6.24797	6.15229	6.23805		6.51455	6.26951	6.37475	6.32015		6.05308				6.2014	5.97183				6.0607
6.15836	5.87256	5.94264		5.99087		6.21219		6.26717	6.21748	6.15229	5.83667	5.95622	6.15534		5.87011	5.83362	6.30103							6.08279			6.10721		5.80671		6.41497					5.969		6.25527											6.12057
7.38382	7.32428	7.19312	7.233	7.36922	7.4133	7.34635	7.35603	7.25527	7.51587	7.44248	7.47276	7.48855	7.45637	7.60959	7.86034	7.60314	7.52504	7.47712	7.68485	7.79379	7.51851	7.72916	7.54158	7.77815	7.51188	7.72099	7.53403	7.62118							7.0607
5.56863																																						5.91441
6.65514	6.51054	6.82801	6.62634	7.0569	6.4216	6.6637	6.49415	6.57749	7.16435	6.79449	6.68485	6.45788	6.59988	6.49554	6.1038	6.50379	6.24055	6.45332	6.86451	6.60097	6.65706	7.32838	7.14301	6.30963	6.5832	6.99034	6.734	6.8848	6.92169	7.18184	6.57864	6.52114	6.29003	6.49693	6.86213	6.68574	6.74429	6.76418	6.85126	6.95952	6.4183	6.48714	6.72997	6.91645	6.88309	6.88196	6.78888	6.7364	6.79099
																				5.82468									8.78533	8.8293	8.75511	8.78319	8.78319	8.74741	8.81023	8.72509	8.80003	8.84448	8.74741	8.78958	8.83251	8.71433	8.81224	8.79449	8.66181	8.78746	8.83506	8.83569	8.72428
	4.85351										6.1959							5.94131				6.13354						5.89124	5.82814	5.85966	5.91897	5.85906	5.91466	5.94146	5.95949	5.93511	5.81384	6.02119
5.35413	5.30585	5.06639	5.71027	5.20775	5.26412	5.23954	5.33285												6.52763						4.73647				6.29885	6.26717	6.4014	6.16435	6.04922	6.24055	6.15836	6.22789	6.31806	6.12057	6.13672	6.35793	6.41162	6.35411	6.4609	6.31597	6.39093	6.41664	6.46687	6.53782	6.33041
																																								5.60727
	4.4721		5.49062										5.67893							5.90232		5.82282								5.82516	5.71624	5.77932	5.35542	5.51747	5.6733	5.54242	5.79336	5.76507
		5.92118			6.01284	5.95373		6.13033								6.26482																								5.95446								6.08991
6.23805	6.14922	5.47106	5.55986								5.39217	6.0086	6.26717			6.32428				5.44527	5.66351			6.38382					8.60314	8.66745	8.56229	8.5966	8.63849	8.6149	8.57287	8.63043	8.68124	8.64147	9.27646	9.22011	9.17319	9.26951	9.13354	9.09342	9.1271	9.20412	9.12057	9.07555	9.33244
7.20952	7.30963	6.3483	7.08636	7.11059	7.51851	7.55267	7.2833	7.3032	9.39093	9.2014	9.25285	9.11394	9.33646	9.23553	9.51587	9.43297	9.32015	9.1038	9.40824	9.47857	9.41996	9.50515	9.38021	9.45788	9.30103	9.40654	9.12385	9.41664								6.68931				6.37291					6.3075
			6.51322																				6.5172																	5.66298		5.47808		5.59147	5.27708
7.04532					7.12385																								6.23805	6.29667	6.4216	6.48572	6.35984			6	6.20683	6.29003	5.93293	6.07918	6.35793	6.19866	6.25042		5.92149	6.81558	6.55388	6.58546	6.34044
6.41664	6.52114	6.55509	6.49415	6.80754	6.67394	6.56703	6.734	6.52634	6.70329	6.76938	6.77452	6.76118	6.60746	6.79309	6.68664	6.58433	6.69984	6.78888	6.68664	6.67025	6.63144	6.61595	6.734	6.67669	6.79588	6.81624	6.78462	6.73159	6.32428	6.3075	6.23553	6.29003	6.25285	6.23553	6.23045	6.33445	6.26951	6.21484	6.16137	6.16435	6.0607	5.83039	6.14613	6.13988	6.08991	6.21484	6.19033	6.11394	5.99119
5.12715	7.13988				5.52095			5.34042	5.44027	5.54587	5.59587	5.33701	5.49118			5.63047	5.21705	5.44008	5.07713	5.38419	5.61495	5.44439	5.61358	6.62118		6.37658	4.85455	4.93443	6.37107	6.39093	6.45025	6.3962	6.44091	6.33041	6.22789	6.32015	6.30103	6.56348	6.18752	6.33445	6.64933	6.49969	6.5955	6.12057	6.13033	6.62941	6.52634	6.65706	6.62221
6.75664	6.7839	6.79727	6.69461	6.78319	6.84198	6.82217	6.89098	6.7796	7.15534	7.16435	7.13988	7.11059	7.08636	7.19866	7.09342	7.10721	7.13672	7.16435	7.10721	7.14301	7.14613	7.13354	7.14922	7.14301	7.06819	7.16137	7.17609	7.1271	6.32222	6.26717	6.34439	6.22789	6.27875	6.11059	6.05308	6.1038	6.34044	6.34635	6.32838	6.17609	6.17319	6.1271	6.24055	6.30963	6.24551	6.16137	6.15534	6.25042	6.07188
																													5.43052	5.61582	5.92035	5.82197	5.71458	5.50672	5.52403	5.52967	5.61865	5.79836
	4.94706		4.92838	4.92469	5.23587			5.23654			5.02592																								5.77311		5.24051
7.50379	7.49554	7.41497	7.38739	7.48996	7.5172	7.52114	7.50515	7.48714	8.29226	8.1038	8.20951	8.22531	8.34635	8.13354	8.26717	8.21484	8.15534	8.0607	8.1959	8.21219	8.15534	8.13033	8.1271	8.13354	8.13354	8.22011	8.14922	8.23805	5.85407	5.88698	5.96072	5.93372	5.90279	5.92079	5.99449	6.0569	5.95564	6.02119	5.81256		5.87552	6.1271	6.16137	6.17026		5.91147	5.38361	6.11727
8.27184	8.28556	8.2833	8.18184	8.29447	8.31597	8.32015	8.31597	8.27184	8.85673	8.87157	8.80889	8.84136	8.83442	8.89873	8.88196	8.87737	8.85793	8.86451	8.87564	8.88762	8.88762	8.86923	8.86629	8.89098	8.84696	8.88024	8.84136	8.87448	8.75128	8.82607	8.73159	8.74663	8.7364	8.69897	8.69548	8.7185	8.79588	8.71767	9.04139	9.02938	8.99167	8.95617	8.9987	8.89098	8.95328	8.9722	8.96942	8.95713	8.9345
																						5.93552			6.04532				7.84572	7.67394	8.08279	7.90091	7.89873	7.70757	7	7.48996	7.85431	6.57749	8.21219	8.57519	7.57171	7.46538	7.51322	7.88024	8.51188	6.26482	7.81624	7.92376	6.32634
6.90526	6.95328	6.89542	6.90956	6.92737	6.9345	6.88536	6.90417	6.94743	6.78104	6.89542	6.94448	6.9058	6.89376	6.81224	6.80003	6.70672	6.84011	6.8537	6.75128	6.76343	6.87967	6.84011	6.77452	6.74507	6.93852	6.72673	6.83378	6.60638	6.8791	6.87622	6.75664	6.83442	6.74351	6.94201	6.902	6.92686	6.95809	6.9248	6.80072	6.7332	6.70243	6.74272	6.69108	6.77305	6.80889	6.81224	6.82543	6.80754	6.65801
7.46835	7.53148	7.48996	7.41664	7.49554	7.52634	7.52763	7.50651	7.48287	8.12385	8.12057	8.16137	8.10037	8.11727	8.10037	8.15229	8.1271	8.09691	8.09342	8.17319	8.14613	8.18184	8.16732	8.15534	8.1271	8.15836	8.13672	8.1271	8.15229	8.07188	8.10721	8.04139	8.03743	8.02938	8.08636	8.12057	8.13033	8.11059	8.0607	8.5563	8.57054	8.5172	8.52114	8.5302	8.53403	8.51054	8.549	8.51054	8.53275	8.53148
7.72428	7.76193	7.72428	7.6902	7.73799	7.7767	7.77452	7.74272	7.7574	8.27646	8.26482	8.29667	8.27416	8.25527	8.24551	8.26951	8.25768	8.24797	8.22531	8.3032	8.26951	8.31387	8.30963	8.30963	8.23805	8.31175	8.27184	8.2878	8.31175	8.3927	8.46389	8.39794	8.39967	8.4216	8.40483	8.45939	8.38561	8.42325	8.4609	8.82802	8.83759	8.83315	8.82478	8.8109	8.80889	8.80821	8.81291	8.82737	8.80821	8.80618
																													5.36329	5.61911	5.20794			5.23714		5.35879			6.04139	6.05308		6.11394			5.9558		5.8729	5.8638
7.16732	7.18184	7.17609	7.13672	7.12385	7.1271	7.13354	7.14301	7.14922	7.11059	7.08279	7.08991	7.12385	7.05308	7.0569	7.04532	7.02531	7.03743	7.0569	7.0569	7.04922	7.07188	7	7.08636	7.03342	7.04922	7.04922	7.08991	7.02531	6.35025	6.3032	6.62118	6.41664	6.36736	6.28556	6.31175	6.54158	6.31806	6.46687		5.66224	6.74272	6.57519		6.78319	7.83442			7.83506
6.19312	6.16435	6.18752	6.14922	6.05308	6.06446	6.06819	6.09342	6.03743	6.03342	5.93872	5.97865	5.99445	5.94274	5.85993	5.81881	5.81354	5.83819	5.86328	5.78171	5.83556	5.82844	5.67392	5.77524	5.59941	5.8615	5.7911	6.02938	5.75388	4.91469
											5.57816											5.47904	5.56787																	6.40993			6.29003						5.88695
	4.95603	4.98292		5.09512		5.11702		5.67016	5.75635	5.88762	5.76362	5.87547	5.51873	5.54734	5.71216	5.73542	5.69081	5.80074	5.83322	5.97915	5.70865	5.81115	5.78264	5.91167	5.74187	5.81326	5.69016	5.67192							6.44716			6.3483										5.80578
5.63857	5.5334	5.45334	5.43341				5.5413	5.36369	5.67827	5.60851	5.7542	5.5774	5.70688	5.67678	5.83286	5.70813		5.53333	5.61057	5.80623	5.43583	5.52377	5.55859		5.61905	5.63613	5.54811		5.88454	5.89895	5.95317	5.75883	5.9178	5.91071	5.90695	5.75387	6.00432	5.94484	5.84215	5.8074	5.58268	5.50751	5.65819	5.77996	5.91771	5.76658	5.79714	6.0607	5.47257
		5.90338									4.46998	4.5411		5.94399	4.70536														5.59459		5.4943				5.97885
	5.91624					6.03743							5.9802	6.59218	5.8175	5.99401	7.06446	7.42488	7.61278	5.86513				6.53403		7.33041		5.85872	5.68953			5.49251	5.78748	5.70745	5.82618	5.73428	5.79671	5.5819
											7.54033							5.69643											6.37658	6.18184	6.44248	6.33646	6.2878	6.45484	6.11727	6.4014	6.29226	6.48855	6.77012	6.94694	6.58092	6.57171	6.79796	6.69897	6.78675	6.44091	6.59106	6.62839	6.44248
8.07918	8.08636	8.0899	8.0899	8.1271	8.1038	8.09342	8.12385	8.10037	8.233	8.29885	8.23805	8.23805	8.25285	8.3032	8.20951	8.21219	8.28103	8.27875	8.22531	8.21748	8.23805	8.18469	8.26951	8.21484	8.25527	8.26007	8.2878	8.23805	8.63849	8.68124	8.62737	8.64542	8.62531	8.57403	8.60638	8.63347	8.68664	8.62941	8.60206	8.57749	8.58092	8.63949	8.63144	8.54531	8.63144	8.5682	8.57519	8.57519	8.49276
							5.62676									5.89		6.23045
																					7.3962
													5.82894				5.83032	6.1038				6.26007						6.07555
					6.21748																																		5.80673			5.43789
6.61384							6.4456
5.76486	5.83141	5.79274	5.88238	5.95683	5.81522	5.83496	5.87611	5.87678	6.01703	5.94572	5.90501	5.94089	5.90713	5.92992	6.03342	6.0086	5.87836	5.90193	5.92245	6.06446	5.81293	5.87776	5.9194	5.91185	5.92123	5.98342	5.86588	5.96333	6.26482	6.27875	6.27646	6.2833	6.29226	6.25042	6.28556	6.26245	6.25768	6.33041	5.95596	5.92168	5.83043	5.99863	5.94752	5.98514	6.00432	6.02119	5.97672	6.13354	5.79819
																																	6.1271						6.69373
																				5.85146	6.57978								5.84016	5.97696	5.74176	5.7432	5.64437	6.19312	5.63963	5.86568	6.02119	6.07188		5.70356	5.81514	5.78442	5.90776			6.14613	6.00432	5.99646
6.43616	6.4183	6.44404	6.4014	6.29885	6.44716	6.35218	6.45788	6.45484					6.60423					7.78533		7.78746		8.20951	5.01667						7.46687	7.38382	7.51322	7.33041	7.12057	7.39093	7.30963	7.40312	7.46687	7.30103	6.78104	6.81889	6.82413	6.92531	6.97909	6.51054	6.64836	6.78746	6.85126	6.82413	6.80889
7.54777	7.57864	7.53782	7.46835	7.59218	7.62014	7.59879	7.58659	7.57054	8.04532	8.04139	8.01284	8.02531	8.01284	8.00432	8.01284	7.97635	8.00432	7.97955	8.05308	8.02119	8.05308	8.03342	8.0607	8.0086	8.02119	8.03342	8.02938	8.02938	8.05308	8.07188	8.02531	8.03743	8	8	8.0086	8.0086	8.04922	8.01703	8.10037	8.13672	8.06446	8.11059	8.08636	8.0899	8.13033	8.10721	8.11394	8.07188	8.06819
							6.62531
6.17319	6.12385	6.12057	6.1271	6.02531	6.27646	6.27416	6.09691	6.12385	6.24797	6.16435	6.30103	6.31597	6.24304	6.35603	6.36736	6.3784	6.2878	6.28556	6.27416	6.34044	6.15229	6.25285	6.26717	6.35218	6.40312	6.27416	6.35793	6.35984	6.12385	6.21484	6.1959	6.15836	6.20952	6.21219	6.10037	6.22011	6.16435	6.0086	6.02119	6.09691	5.98522	6.10037	6.03342	6.01703	6.02531	6.03743	6.03342	6.17319	6.02938
										5.6488		5.46906					5.69722					6.65128	6.42975	5.63535		6.68124		5.50736	5.42849	5.63874	6.35603		5.46593	5.36931	5.47173	5.4854			5.94057	5.82816		5.37398	5.64434	5.75974	5.79753	5.68746	5.95914	5.74303
6.82543	6.81558	6.78888	6.78533	6.83569	6.80889	6.8169	6.80003	6.79309	6.91116	6.85854	6.85974	6.86332	6.93146	6.8651	6.95279	6.95279	6.91116	6.85491	6.88874	6.90255	6.90417	6.88705	6.82672	6.88252	6.80618	6.90309	6.82801	6.89597	6.63347	6.617	6.5966	6.62325	6.58995	6.60638	6.62941	6.55267	6.62531	6.57054	6.88705	6.94939	6.97589	6.87099	7	6.92221	6.96237	6.94988	6.97681	6.91434	6.92428
5.29351	5.31598	5.70445	5.27779	5.38571	5.25279	5.4859	5.50828	5.29115	5.55584	5.57274	5.3479	5.45391	5.75586	5.54369	5.67309	5.60054	5.54773	5.31043	5.7999	5.80842	5.4928	5.56433	5.65928	5.85649	5.58491	5.59338	5.47598	5.82741	6.01703		5.3009	5.14803	5.15144	5.4561	5.63307	5.38958	5.47671	5.3876	5.202	5.26231	5.04359		5.1403	5.37273	5.60199
7.48144	7.52375	7.52504	7.45484	7.63347	7.49415	7.49136	7.58883	7.57171	7.14922	7.24551	7.02938	7.21219	7.18752	7.33041	7.30103	7.2014	7.24304	7.44091	7.23805	7.09691	7.0569	7.18752	7.06446	7.45637	7.13033	7.4014	7.33646	7.22011	5.54111	5.47335	5.82748	5.57437	5.59737	5.33864	5.33422	5.25738	5.48144	5.4505	5.01809	5.39573		4.93838	5.22753	4.7674	5.23127	5.06135	5.25478	5.13717
					6.35793
	5.66946	6.02119	5.94142	5.75809	5.96449	5.90423	5.68252	5.58697			5.72254		5.81281	6.08279	5.98028	6.22789	5.95809	5.53577			5.57005	6.233	6.11727	5.81963	5.45657		5.92998		6.4216	6.31175	6.41497	6.1959	6.14301	6.33646	6.23045	6.29885	6.32838	6.233	6.48001	6.6637	6.59218	6.5955	6.69108	6.48855	6.66181	6.58206	6.71181	6.74586	6.47129
				6.1271	6.0607		5.60374	5.9771	5.5317	5.72765	5.57554			5.6769	5.90451						5.19805	6.04922		5.94591					6.30535	5.98157	6.01284	6.2014	5.844	6.29667	6.27184	6.25527	6.32838	6.41162	6.52375	6.60097	6.27646	6.29003	6.43457	6.38917	6.63649	6.25768	6.35218	6.55388	6.06819
									5.64474																									6.29447	6.33041
6.48144	6.51587	6.44248	6.37475	6.51054	6.52244	6.51851	6.50515	6.52244	6.47129	6.29003	6.38917	6.41162	6.69373	6.35793	6.5955	6.5172	6.50106	6.36922	6.44404	6.40654	6.3032	6.45332	6.21484	6.53656	6.35793	6.50243	6.29226	6.49415	6.98856	6.91487	6.94399	6.97035	6.92221	7.03342	7.0086	6.99211	6.95569	6.91275	6.61278	6.64345	6.42813	6.53656	6.49136	6.67302	6.76118	6.617	6.71265	6.78888	6.0569
7.37291	7.41162	7.34439	7.3032	7.35025	7.34439	7.3927	7.4456	7.36549	6.76042	6.74194	6.72346	6.80346	6.95376	6.82737	6.94596	7.07188	6.80346	6.62737	6.71096	7.04532	6.58659	6.64542	6.56229	7.02531	6.71265	6.87967	6.617	6.90363	7.72997	7.69723	7.77159	7.59879	7.29667	7.60097	7.55871	7.6149	7.70329	7.49693	7.45179	7.61066	7.72997	7.60097	7.74663	7.48572	7.58433	7.62737	7.70757	7.75205	7.61172
6.38021					8.45484		7.38917		5.26758		5.87656	6.50515	5.60786	7.18752	6.68305	6.57287			6.01703	5.77094		6.58433			8.3483	6.68034	6.35984		8.81491	8.83187	8.80618	8.80482	8.80482	8.76118	8.79449	8.79657	8.82802	8.8202	9.13988	9.09342	9.12057	9.09691	9.08279	9.03743	9.03342	9.10037	9.08636	9.10037	9.08279
6.57749	6.7364	6.63448	6.64836	6.70415	6.68034	6.74272	6.74036	6.62118	6.29885	6.44716	6.43297	6.38021	6.34635	6.734	6.72016	6.53403	6.41664	6.53782	6.43297	6.58206	6.26717	6.50379	6.33846	6.66087	6.44404	6.65031	6.53656	6.48001	7.85065	7.86392	7.82995	7.8169	7.82478	7.82478	7.78176	7.79934	7.87274	7.8014	7.66558	7.69373	7.55388	7.56703	7.69897	7.56585	7.70157	7.52634	7.53529	7.56348	7.54654
5.64532	5.4538	5.32601	5.45	5.69607	5.72404	5.85752	5.61421	5.55121											5.97454										5.79742	5.62056	5.72246	5.73512	5.79308	5.67783	5.70167	5.77032	5.68054	5.68345
																																						5.60484
7.95665	8.00432	7.98677	7.95665	7.94645	7.98453	7.93952	7.95279	8	7.26951	7.49554	7.75511	7.38739	7.42488	7.73078	7.48855	7.81291	7.47567	7.53656	7.69723	7.82151	7.62014	7.48287	7.43775	7.40654	7.65418	7.55871	7.4624	7.33445	8.80346	8.78247	8.86688	8.66464	8.46687	8.74351	8.68395	8.76641	8.80277	8.65992	8.92993	9.03342	9.15534	9.06819	9.13988	8.96	9.02531	9.02119	9.15836	9.16732	9.01703
6.50786	6.47712	6.39967	6.50106	6.41996	6.43136	6.49276	6.49276	6.5172	5.85503	6.0086	5.7215	5.76798	5.93858	6.07918	5.98425	6.30963	5.74806	5.62091		6.11727	6.43297	6.1038	5.81067	6.07555		5.61974	5.8378	5.48149	6.7185	6.68215	6.74507	6.75282	6.71517	6.7574	6.76042	6.8055	6.76864	6.79727	5.95617	6.11394	6.24797	6.22531	5.96021	6.13354	6.13354	6.09342	6.0607	6.16137	5.79543
		6.21748
5.50162	5.54196	5.49797	5.41149	5.33938	5.36789	5.4042	5.49922	5.50887		5.67573	6.04922	5.73189	5.89072	6.14922	6.06819	6.21748	5.94264	5.97984	6.13988	6.13354	5.83684	6.12057	5.91046	6.02531	6.31597	6.18469	5.90196	6.12385	6.24055	6.05308	6.34439	6.14613	5.93524	5.99413	6.34044	6.32634	6.4456	6.25285	7.12057	7.18752	7.42651	7.42488	7.52634	7.35025	7.55388	7.4216	7.56229	7.68395	7.38739
8.05308	8.07555	8.0569	8.02938	8.04532	8.05308	8.07555	8.06819	8.06446	8.06446	8.04922	8.11394	8.06819	8.10037	8.04532	8.0569	8.06446	8.07188	8.04532	8.08636	8.04532	8.06819	8.06819	8.06446	8.08279	8.10037	8.0899	8.0607	8.0899	7.66087	7.61278	7.62221	7.64345	7.60206	7.62428	7.61278	7.66181	7.66745	7.65321	7.33445	7.34044	7.26717	7.24797	7.32015	7.30103	7.41497	7.29447	7.34044	7.31806	7.1959
5.50687	5.48561	5.45698	5.49709	5.44077	5.31398	5.38233	5.15889	5.38909	5.23916	5.43642	5.28848	5.3749	5.23526	5.02975	4.9902	4.97887	5.15053	5.00122	5.15477	5.0017	5.00466	5.14976		5.1255		4.91608	5.18829	5.30322	4.64329
5.28543	5.47907			5.40517	5.61535	5.72997	5.74049	5.80405	6.15534	5.99608	6.04922	6.11727	6.15229	6.04532	6.03342	6.03342	6.0086	6.01284	6.0569	6.00432	6.13354	6.00432	6.01284	6.0086	6.06446	6.0086	6.08636	6.12385			5.53143			6.14922	6.02531	6.11059			6.15534	6.12057	5.94408	6.08991	6.29885	6.19866	6.19866	6.1038	6.24304	6.20412	6.04922
6.94596	6.94694	6.92891	6.94596	6.93399	6.92376	6.95037	6.96755	6.95037	6.72016	6.71012	6.72016	6.69723	6.78462	6.73878	6.73719	6.79239	6.74896	6.7348	6.68753	6.63043	6.63949	6.68842	6.66276	6.76938	6.70586	6.72181	6.70501	6.7348	6.98182	6.94841	6.9952	6.95665	6.97081	7.01703	7.0086	7.00432	6.99211	6.93146	6.70842	6.71096	6.57634	6.58546	6.62531	6.66745	6.79657	6.64933	6.68124	6.73078	6.43136
6.84696	6.8704	6.79727	6.87448	6.77815	6.76864	6.80956	6.85187	6.85126	6.55388	6.54531	6.57978	6.46687	6.51322	6.64147	6.62634	6.53275	6.53656	6.57634	6.38561	6.44248	6.52375	6.36173	6.45025	6.47422	6.57864	6.3962	6.56703	6.53782	6.85126	6.78817	6.81823	6.74429	6.79449	6.75282	6.76268	6.86153	6.82217	6.79099	6.49693	6.6721	6.52504	6.52244	6.48001	6.42651	6.53529	6.42488	6.48144	6.38202	6.44091
6.30535			6.41497		6.12385	5.91222		6.3927					6.27416	5.98425	7.04139			7.44091				6.66745						7.02531	6.30535	6.36549	6.42651	6.3927	6.42488	6.3483	6.34044	6.34439	6.32838	6.41996	6.36361	6.45025	6.52114	6.46982	6.47276	6.41162	6.41996	6.48996	6.45332	6.44871	6.4456
			6.44716		6.16435			6.73878				7.24304	7.22272	7.13672	7.24551		6.66652	7.20412		7.13672			7.22531	7.38739		7.22011	7.21484	7.32838	6.07918		5.97359	5.90622	6.04532	5.62871	5.63102					6.46982	6.45179	6.02119					6.17898	6.76193	5.31523
											6.1038			5.98541		6.42325		5.81735						6.57634				6.39967											6.75967	6.8451	6.62118	6.80277	6.86332	6.74507	6.8848	6.76716	6.68842	6.86864	6.58433
																																		6.35603			6.4216			5.67299	5.2503		5.73806					5.58103
6.4183	6.41996	6.57634	6.60097	6.35411	6.40993	6.55023	6.49693	6.54407	6.59106	6.46982	6.60746	6.49136	6.58092	6.69373	6.71349	6.63749	6.62531	6.5977	6.52375	6.51455	6.61172	6.48714	6.66276	6.45179	6.52763	6.66464	6.54033	6.4456	6.43616	6.56348	6.49831	6.42325	6.39093	6.53403	6.52244	6.51054	6.44248	6.50243	6.29447	6.30103	6.26245	6.24055	6.4609	6.30103	6.3075	6.40824	6.27416	6.47567	6.18469
7.85187	7.8651	7.85126	7.84011	7.86923	7.88366	7.90146	7.902	7.89432	7.72181	7.68485	7.6902	7.68574	7.74974	7.72835	7.72916	7.74272	7.74194	7.73078	7.6902	7.66652	7.62839	7.63849	7.63749	7.7364	7.69285	7.7332	7.70842	7.71767	7.9722	7.93399	7.95472	7.95231	7.9345	7.98272	7.96895	7.97543	7.97681	7.91169	7.74819	7.76118	7.62428	7.66087	7.72997	7.73878	7.82607	7.73957	7.74115	7.79727	7.54654
5.93671	5.8063	5.85364	5.70852	5.89784	5.72065	5.87193	6.04139	5.87719	5.72678	7.08636							5.91918	6.25527					5.9889	5.77439		6.66276			6.75128	6.67943	6.75051	6.74115	6.70842	6.87099	6.82995	6.83506	6.81757	6.67943	6.38739	6.47129	6.36549	6.33244	6.38021	6.36549	6.50786	6.37107	6.5092	6.58995	6.11394
6.37291	6.48144	6.29447	6.35793	6.3962	6.24304	6.39794	6.43457	6.36361	6.21484	6.06819	6.1038	6.25527	6.33646	6.27875	6.28103	6.32428	6.29003	6.35984	6.14922	6.07918	5.96646	6.20412	5.93962	6.37475	5.7527	6.19312	6.26007	6.41497	7.54158	7.60423	7.50651	7.55509	7.61595	7.54531	7.57403	7.52114	7.5977	7.55991	7.56703	7.52114	7.46389	7.52114	7.40993	7.50379	7.45939	7.49136	7.41497	7.44404	7.48001
6.4456	6.17609		6.25768											6.28556	6.21748					6.10721									6.76492	6.82151	6.89042	6.73957	7.03743	7.03743	7.08636	7.01284	6.94694	6.94101	6.79029	7.0607	6.82737	6.73159	6.91908	6.82478	6.98453	6.77085	6.84073	6.91908	6.99476
7.32222	7.38382	7.29885	7.18469	7.29667	7.35218	7.34242	7.33445	7.32015	7.29447	7.3075	7.31175	7.29885	7.30963	7.28103	7.24055	7.19866	7.22272	7.27416	7.33646	7.28556	7.37475	7.28556	7.31597	7.29447	7.31806	7.31806	7.35218	7.27875	7.06819	7.08636	7.07188	6.98632	6.85854	7.03743	7.0086	6.98182	7.04139	6.99564	6.83696	6.8202	6.90091	6.79865	6.82282	6.77815	7.00432	7.01703	7.02119	7.10037	6.68753
7.76418	7.80277	7.76567	7.74819	7.77887	7.74586	7.79865	7.76567	7.73799	7.92012	7.91169	7.92221	7.91009	7.93247	7.95856	8.02119	7.9489	7.90146	7.91803	8.03342	7.96237	7.96708	8	7.9489	8.04139	7.89376	7.99344	7.9154	7.993	8.02119	7.94151	7.99034	7.97635	7.99432	7.94792	7.98363	7.96988	7.9652	7.97497	8.13354	8.14301	8.14301	8.1038	8.15229	8.07188	8.13354	8.0569	8.06819	8.08279	8.09691
8.25042	8.26245	8.23805	8.20683	8.24304	8.25042	8.25285	8.22531	8.22531	8.68215	8.67025	8.70586	8.68931	8.70243	8.65418	8.70586	8.66181	8.65992	8.62839	8.74586	8.70243	8.6902	8.69723	8.66745	8.70243	8.65321	8.68034	8.68931	8.71684	8.93197	9.03342	8.98046	8.95809	9	8.95473	8.98722	8.94201	8.96895	9.0086	9.27416	9.26951	9.28556	9.28103	9.26482	9.27646	9.31175	9.27416	9.2878	9.22531	9.25768
6.90309	6.82672	6.85552	6.86392	6.90687	6.88252	6.79239	6.82672	6.80618	7.09691	6.98811	7.0086	7.06446	7.1271	6.83759	6.98945	6.98543	7.02938	6.83378	6.87795	6.8848	6.87564	6.80277	6.86923	6.7679	6.97174	6.89818	7.01284	6.98227

7.38021	7.34439	7.07918	7.20683	7.25285	7.34439	7.37107	7.29447	7.26245	8.06446	7.94939	7.9952	7.87448	7.99913	7.97035	8.32634	8.17609	8.06819	7.84323	8.13672	8.25042	8.02938	8.29003	8.05308	8.27416	7.95809	8.18752	7.81157	8.11059	5.75397	5.43651															6.20412
7.4456	7.40654	7.19866	7.26482	7.35411	7.42488	7.43616	7.36736	7.33041	7.98945	7.91169	7.94399	7.82995	7.95376	7.96284	8.26482	8.15229	8.04922	7.84696	8.07555	8.15534	8	8.20951	8.03743	8.25768	7.94052	8.1038	7.81023	8.07188			5.54432			5.86303	7.0569		6.94596		7.10037	6.98856							6.21748
6.42975	6.38382	6.38917	6.37291	6.33445	6.33041	6.27416	6.36922	6.36736	6.33846	6.34242	6.34044	6.32838	6.38739	6.42488	6.38382	6.33846	6.4183	6.38739	6.2833	6.29226	6.26007	6.22272	6.32222	6.32015	6.27646	6.3032	6.39445	6.35793	6.19312	6.26007	6.1038	6.17319	6.1959				6.25768	6.32838		5.98245	5.76778								5.64971
																																							5.69649	5.79306	6.07555	6.02531	5.95048	5.83555	5.92556	6.15534	6.09342	6.23805	5.6349
										6.27184
7.67302	7.71767	7.71265	7.65031	7.68931	7.70243	7.69984	7.69548	7.66745	7.83506	7.79449	7.78462	7.78533	7.80821	7.79727	7.80277	7.72997	7.7839	7.75128	7.83442	7.81889	7.84757	7.8109	7.80956	7.77085	7.80686	7.83123	7.77597	7.8202	7.70157	7.73078	7.65031	7.6637	7.63749	7.65225	7.63347	7.63246	7.69723	7.74351	7.55751	7.47129	7.47857	7.47857	7.51054	7.56937	7.617	7.58433	7.59329	7.57864	7.47129
6.25285	6.28103	6.25768	6.2878	6.26717	6.28103	6.233	6.2878	6.24797	6.14613	6.06446	6.13988	6.14301	6.25768	6.07918	6.12057	6.14922	6.11727	6.13672	6.10721	6.11059	6.17898	6.2014	6.1271	6.05308	6.22011	6.0569	6.09691	6.08636	6.30103	6.40654	6.42651	6.35411	6.36173	6.4014	6.37107	6.32428	6.32428	6.35793	6.07188	6.1038	5.90245	6.02119	6.02119	6.08636	6.04532	5.99736	6.03743	6.14922	6.19866
																	6.13354		5.65444																		7.0569
														8.23553															6.44248			6.39093		6.29885			6.3962					6.45332
																																						5.66629
	6.23553						6.38561																																6.53529
6.7185	6.716	6.68034	6.68034	6.7356	6.74896	6.76567	6.78604	6.70415	6.70157	6.60423	6.64246	6.66464	6.6721	6.70672	6.69461	6.71933	6.66745	6.6721	6.62737	6.63347	6.55267	6.55145	6.59879	6.70586	6.63246	6.71349	6.60853	6.67943	7.49415	7.54033	7.51983	7.54158	7.49415	7.49969	7.51322	7.48287	7.52244	7.53275	7.35025	7.41996	7.32015	7.32222	7.35984	7.33041	7.36922	7.40312	7.35793	7.36361	7.26007
7.38917	7.37475	7.35218	7.35025	7.35603	7.36173	7.38382	7.38202	7.36361	7.17898	7.10721	7.16732	7.09691	7.18184	7.11059	7.17026	7.20683	7.16732	7.10721	7.08636	7.08636	7.07918	7.07555	7.03743	7.17026	7.11059	7.13988	7.09342	7.10721	7.68124	7.62118	7.67117	7.64836	7.63949	7.70157	7.68574	7.66087	7.70757	7.5966	7.39794	7.43457	7.30963	7.33445	7.32838	7.36361	7.49831	7.4133	7.43136	7.43616	7.17319
6.53656		6.42651	6.34044	6.38202	6.41996	6.53148	6.9284		6.80414	6.90795	6.7356	6.68842	6.61066	7.09342	6.66839	6.68574	6.67117	6.77159	6.74036	6.66932	7.09691	6.56467	6.87216	6.80754	6.65992	6.74819	7.06446	6.66276		6.46835									6.64147				6.63548			6.54158
5.94491	6.06819	5.9179	5.84007	5.89911	5.95349	6.01284	6.01284	5.97818	5.66381	5.66699	5.66716	5.73549	5.87663	5.82567	5.77275	5.70925	5.87687	5.79522	5.74438	5.74325	5.80512	5.61434	5.74993	5.83621	5.66639	5.82724	5.62031	5.73326		5.40297	5.49703	5.39959	5.57208		5.59445	5.58231	5.455	5.56435	5.89686	5.92417	5.89783	5.90327	5.85772	5.94583	5.93648	5.90969	5.9723	6	5.97238
7.49969	7.46687	7.46538	7.50786	7.48001	7.4609	7.47276	7.47422	7.48855	7.2014	7.15534	7.2014	7.19866	7.25285	7.18469	7.17898	7.20952	7.20412	7.2014	7.13354	7.14613	7.11727	7.03342	7.10721	7.13033	7.18752	7.17609	7.18184	7.17898	7.49969	7.48287	7.51322	7.49415	7.51188	7.52892	7.51188	7.51054	7.51322	7.53403	7.16137	7.18752	7.10721	7.0569	7.1038	7.12385	7.15836	7.12385	7.13988	7.12385	6.88818
7.78462	7.78888	7.75891	7.75358	7.77159	7.8055	7.81157	7.81224	7.80482	8.16137	8.19312	8.18184	8.15836	8.16435	8.18752	8.20951	8.1959	8.19312	8.1271	8.20683	8.18752	8.21219	8.2014	8.18469	8.2014	8.18752	8.17898	8.17898	8.20412	8.22789	8.29003	8.23553	8.25527	8.23553	8.20412	8.20412	8.23553	8.27646	8.23805	8.32838	8.32015	8.30103	8.29226	8.32015	8.30535	8.31175	8.32838	8.31597	8.35411	8.24797
6.25042	6.32634	6.14922	5.88394	6.10037	6.13354	6.18752	6.20412	6.14613	6.2878	6.13354	6.12385	6.13354	6.29447	6.08636	6.26717	6.31597	6.1271	5.91101	6.11059	6.26007	5.98901	6.19033	6.10037	6.27184	6.11394	6.13988	5.94833	6.24551	6.45025	6.22789	6.14301	6.24797	6.11059	6.23553	6.24304	6.24551	6.37475	6.05308	6.49693	6.53908	6.233	6.38739	6.4183	6.50651	6.64345	6.48287	6.41996	6.5172	6.27646
7.25285	7.27416	7.38917	7.31806	7.3483	7.38917	7.35603	7.32634	7.4216	7.48855	7.50106	7.50243	7.50106	7.39445	7.58995	7.53908	7.50106	7.45025	7.3927	7.53908	7.60206	7.59439	7.57403	7.55871	7.54531	7.59439	7.56703	7.48855	7.52244	7.24797	7.08636	7.49136	7.47567	7.46538	7.42975	7.4456	7.27416	7.22272	7.55388	7.56585	7.65992	7.62428	7.61172	7.55388	7.70243	7.69723	7.65514	7.70501	7.51054	7.91062
5.59372	5.68975	5.59408	5.61457	5.67839	5.49514	5.5497	5.59559	5.56452								5.11079													6.37475	6.22531	6.34242	6.21484	6.2833	6.34044	6.30963	6.33041	6.34242	6.2878
									6.79309	6.98272	6.93044	6.72754	6.64345	7.03743	6.6149	6.9196	7.01703	6.99782	6.69285	6.52504	7.01703	6.77525	6.99432	6.6149	6.93349	6.74115	7.01284	6.84386	8.96379	8.56229	8.87852	8.79796	8.74663	8.67394	8.14613	8.5955	8.67578	7.93349	8.79796	9.29667	8.52892	8.233	8.2833	8.66276	9.12385	6.38739	8.41162	8.46538	6.67025
7.31806	6.67486	6.66932	6.68124				7.80346	6.3927	6.97543	6.95521	7.31387	6.97267	6.97543	6.9952	6.97955	7.12385	7.32222	6.79309	7.14613	7.02531	7.12057	7.02531	7.15534	7.08279	7.10721	7.01284	7.08991	7.1271	10.2672	10.3617	10.3201	10.1584	10.2856	10.3201	10.2577	10.2695	10.2923	10.3766	10.4065	10.3945	10.5132	10.3997	10.3979	10.4609	10.4065	10.4914	10.2625	10.3404	10.4928
5.69514	5.68502	5.67665	5.63254	5.6477	5.64971	5.76898	5.50536	5.6301	5.50663	5.91637	5.74111	5.84389	5.5189	5.68804	5.52305	5.58501	5.68021	5.63283	5.71881	5.53524	5.50884	5.31576	5.70344	5.37371	5.36012	5.60078	5.68664	5.50545			6.61595	5.28395				6.06446	5.31909		5.91672	6.25042	5.91045		5.75451	5.55721	5.85378	5.85616	5.89775	5.88959	5.55506
5.51236	5.68488	5.52136	6.32222								5.23666			5.32198	6.1271	5.90928			5.62382	5.9318		5.63498		6.38739		5.17429		5.55036		5.93613	6.06819	5.77814	6.1959								6.11059		6.2014						5.99074
7.17319	7.17609	7.18469	7.12057	7.16435	7.19866	7.22011	7.17319	7.21219	7.8537	7.80754	7.82086	7.84572	7.82413	7.77232	7.77379	7.77085	7.78817	7.74036	7.84819	7.86688	7.87448	7.86392	7.83948	7.76492	7.85187	7.82413	7.82737	7.88138	7.92221	7.85187	7.91222	7.87852	8.01284	7.96614	8.02938	7.94694	7.88986	8	8.43297	8.40654	8.40993	8.4183	8.38021	8.42813	8.38739	8.41162	8.42325	8.36736	8.41497
		5.84696							6.18184			6.26951														5.96239											5.9853
5.9848	5.67504			5.62649		5.82481	6.04922	6.00432			6.0607			5.72068		6.13033	5.53223	5.76259	5.75737	6.24797		5.88101			5.74712			5.4974	7.08991	7.06446	7.07555	6.91751	6.73159	7.07918	7.04139	7.11394	7.11727	6.84386	7.04922	7.23553	7.28556	7.26482	7.3032	7.14301	7.233	7.32015	7.38917	7.50786	7.25527
5.73524	5.73073	5.771	5.64951	5.72864	5.63445	5.71943	5.72409	5.84034	6.08991	6.02938	5.94005	6.01284	6.04532	6.0086	6.04139	6.03342	6	6.00432	6.08279	6.13033	5.99655	6.1038	6.04139	6.23805	6.0086	6.04532	5.99844	6.07918	6.3032	6.32634	6.4183	6.2833	6.27875	6.29447	6.18184	6.18184	6.22531	6.32015	6.41497	6.33445	6.41162	6.40993	6.45788	6.32015	6.4133	6.35025	6.4133	6.40824	6.36361
			5.02871	5.26432	5.0442			5.33851	5.15643	4.84137					4.87948		4.93377						4.71317			4.70288	4.89049		5.12975	5.10896	5.12016	5.15421		5.33838		5.09498	5.1079	5.19216		4.83122
6.6981	6.74115	6.77452	6.71684	6.73239	6.77012	6.74974	6.74272	6.73719	6.52244	6.54531	6.42813	6.52244	6.549	6.57171	6.58995	6.52634	6.54654	6.59329	6.45484	6.4609	6.43136	6.50106	6.4843	6.56937	6.47276	6.59439	6.52244	6.42488	5.46167	5.30633	5.40722	5.56455	5.39861	5.3162	5.3119	5.30994	5.57033	5.48014
4.6783	4.62322	4.62696	4.64124	4.73635	4.60547	4.66973	4.66767	4.67048	4.37535	4.39718	4.22941	4.62075		4.50492	4.59416		4.66993	4.55344	4.62602		4.45384		4.60802	4.41566	4.51042	4.54634	4.50334				4.44816				4.29515	4.1397		4.18017
6.37475	6.42651	6.41162	6.33846	6.40483	6.45025	6.4609	6.49415	6.46538	6.549	6.58659	6.55871	6.53908	6.52634	6.58771	6.57171	6.55509	6.58659	6.58995	6.55388	6.56348	6.53529	6.57519	6.5611	6.5682	6.62839	6.57978	6.57864	6.60097	6.26007	6.23553	6.19312	6.16435	6.22531	6.13354	6.13672	6.15229	6.15836	6.1959	6.04922	6.10721	6.07188	5.98555	5.95707	5.95135	6	5.91796	5.98412	5.99765	5.83295
7.31806	7.35411	7.49831	7.52375	7.3962	7.37291	7.33244	7.41664	7.40824	7.44091	7.22011	7.29226	7.48572	7.52634	7.27416	7.38021	7.62531	7.23805	7.29667	7.48855	7.60314	7.25527	7.36922	7.26245	7.30535	7.20412	7.32428	7.25527	7.45025	7.78319	7.78104	7.85431	7.81954	7.81823	7.58883	7.57634	7.49276	7.70757	7.70757	7.40483	7.57749	7.43775	7.44248	7.36922	7.3032	7.35218	7.31806	7.27646	7.36173	7.43297
6.75891	6.78604	6.78675	6.75051	6.76567	6.74819	6.74115	6.76864	6.75967	6.44871	6.55267	6.57519	6.5302	6.47857	6.5611	6.36173	6.42975	6.48855	6.53908	6.44716	6.42975	6.4843	6.40824	6.4609	6.32838	6.48572	6.46389	6.47567	6.3927	5.8711	5.9574	6.15229	6.02938	6.21219	5.93998	6.13988	5.91668	5.83798	6.13033							5.59885		6.03743
																4.78507														5.23396	5.11316								5.50003	5.71721	5.1299	5.77868	5.39284	5.45002	5.66483	5.4301	5.44432	5.57868	5.60538
5.34509	5.43839	5.55204	5.47148	5.73426	6.25768	5.64909	5.30784	5.55853	6.13672	5.88875	5.87887	6.04922	6.20952	5.73443	6.0607	6.02119	5.949	5.71246	6.06446	5.90206	5.97937	5.74879	5.7687	5.89725	6.04139	5.96676	6.09342	6.13354	6.5611	6.46982	6.3032	6.52375	6.42651	6.4183	6.43775	6.4183	6.42325	6.48287	6.50651	6.37107	6.3483	6.26951	6.4609	6.41162	6.40654	6.45637	6.39093	6.4456	6.44404
5.91913	5.93157	5.98744	6.15229	6.04139	5.99984	5.96394	5.92046	5.96037	6.74351	6.87274	6.74036	6.67669	6.53782	6.71767	6.65321	6.74974	6.75435	6.72673	6.58995	6.75051	6.8109	6.71349	6.84448	6.70586	6.72754	6.67486	6.75664	6.74429			5.70918	5.7375		6.36922			6					5.47393
6.02938	6.08991	6.10721	6.01703	6.15534	6.14613	6.12057	6.09691	6.08636	6.38382	6.35025	6.3927	6.42488	6.43616	6.35793	6.5955	6.5092	6.44248	6.33445	6.35603	6.43136	6.31597	6.36736	6.21484	6.38561	6.37291	6.46538	6.33041	6.4624							5.04137		4.69312
5.84684	5.80295	5.96383	5.66943	5.89577	5.74167	5.86766	5.81077	5.73865				5.61147			5.78217	4.99805	5.67926		5.88494	5.67492	5.38103	5.68979	5.58138	4.96148		5.83631			5.53825		5.66946	5.74022	5.6075				5.56859	5.46925
			5.59898	5.68304	5.67695												5.68811								5.68684	5.53102	5.65399
5.59833	5.01518	5.2646	5.48412	5.23197	5.40677	5.69368	5.37927	5.46918		5.42541	4.85026					5.10794							5.69629			5.51018			5.80956	5.65011	5.70937	5.62214	5.70144	5.66814	5.67913	5.75099	5.67633	5.70675	5.63609	5.56509	5.53652	5.49638	5.52567	5.78768	5.72901	5.63251	5.72711	5.73348	5.42349
5.62377	5.59253	5.58057	5.50798	5.68449	5.5997	5.67813	5.68654	5.71632	5.50801	5.50778	5.32065	5.49799	5.48918	5.61334	5.58447	5.59755	5.59722	5.45367	5.47829	5.46639	5.44478	5.42259	5.41671	5.63571	5.47277	5.61149	5.45682	5.47331	5.67145	5.7128	5.71707	5.72265	5.7115	5.61795	5.63085	5.63529	5.69641	5.73014	5.43664	5.5105	5.46674	5.49797	5.54655	5.29729	5.40102	5.39498	5.35732	5.5213	5.34397
									4.68353	4.54494	4.64775	4.46956	4.74325	5.08388	5.40999	5.24453	5.11236	4.98535	4.95163	5.03243	5.10745	5.13906	4.9836	5.31906	4.74291	5.09158	4.64519	5.16582
5.64427	5.68029	5.71748	5.55918	5.74274	5.7678	5.7325	5.75688	5.75302	5.51419	5.58316	5.48345	5.60271	5.46458	5.64231	5.66393	5.67245	5.59974	5.63692	5.61143		5.47831	5.45958	5.63145	5.71358	5.50573	5.6861	5.57069	5.58301			4.95102
			5.68293	5.74204	5.59281	5.73642	5.88371	5.71326	5.78116	5.52319	5.81709	5.83273	5.8511	5.83287	5.93842	5.4167	6.0607	5.84898	5.77417	5.90673	5.76115	5.69457		5.81004	5.78334	5.8677	5.78504	5.85455	5.93594	5.75896	5.79519	5.73848	5.85095		5.96636	5.87588	5.86547	5.85436		5.65919	5.7102	5.64189			5.62865	5.70014	5.72484	5.71351
					4.48437
5.29691	5.25893			5.49717	5.45391	5.49804	5.6243	5.80669	6.08279	6.19312	6.15534	6.29003	6.16732	6.48001	6.51322	6.41664	6.35603	6.48287	6.21748	6.34439	6.25527	6.21219	6.31597	6.53403	6.0569	6.40483	6.32838	6.43136	6.50379	6.61595	6.46687	6.65418	6.60959	6.48996	6.55267	6.49276	6.61805	6.72346	6.94939	7.04922	7.0086	7.0607	6.98543	7.08636	7.00432	7.12385	7.0607	7.06819	7.03743
																												5.61846
5.66865	5.7196	5.66116	5.67294	5.63004	5.49181	5.65305	5.47539	5.47078	5.68734	5.66426	5.57021	5.65965	5.5532	5.6309	5.69408	5.68909	5.45195	5.60346	5.70266	5.64545	5.58639	5.68755	5.65163	5.74108	5.5721	5.67424	5.53089	5.61114	6.22272	6.25285	6.33041	6.34635	6.29226	6.30535	6.42488	6.34635	6.22789	6.44871	6.27416	6.23045	6.24797	6.18469	6.23553	6.36549	6.2833	6.19866	6.22789	6.24551	6.19033
						5.46299					5.73447						5.62668			5.71024					5.78455		5.44934				5.684		5.84028	5.80979	6.07555	6.04532	5.86106	5.96888				5.80499
7.07555	7.11394	7.09691	7.0607	7.05308	7.15229	7.11394	7.12385	7.12385	7.55023	7.55145	7.57864	7.57403	7.55145	7.44091	7.35984	7.35411	7.43775	7.41162	7.56703	7.48996	7.55267	7.5172	7.50651	7.31597	7.5302	7.49276	7.5302	7.40312	7.97035	8.00432	7.91169	7.94052	7.90902	7.99476	8.02531	7.98989	8.09342	8.06446	8.37291	8.33646	8.32838	8.31387	8.27416	8.32428	8.29226	8.32838	8.26717	8.23805	8.3483
6.55991	6.40312	6.16435	6.23805	6.4183	6.59439	6.50379	6.43775	6.26717	5.97501	5.92407		6.04139	6.33445		5.35049	5.43199	5.99774	5.90475	5.65658	5.9095	5.87261	5.68387	5.91728			5.74524		5.43412	6.16732	5.83595		5.5401		6.28103	6.32015	6.3032	6.3075	5.7002					5.16019		5.79694
																												6.05308					5.65589					5.85752	6.1271	6.17319	5.96105	6.04922	6.02531	6.1959	6.12385	6.13988	6.07188	6.06819	6.02531
																														5.58516					5.49429	6.08991			6.12385	6.04532	5.87726	6.02938	5.98908	6.11059	6.24055	6.24551	6.28556	6.19033	5.93051
8.74896	8.74115	8.7356	8.71933	8.77232	8.76567	8.74429	8.716	8.72016	8.8055	8.85491	8.82217	8.82347	8.74273	8.7839	8.71349	8.74508	8.79099	8.7364	8.66181	8.69636	8.7364	8.62737	8.78958	8.7364	8.82543	8.73719	8.77232	8.68124	7.92686	7.84386	7.86747	7.85914	7.84448	7.98811	8.02531	7.98137	8.04139	7.99564	7.85552	7.87274	7.83059	7.78462	7.82086	7.86213	7.93551	7.91908	7.86094	7.87274	7.73878
5.83941	5.87732	5.74909	5.65774	5.86867	6.02531	6.02119	6.10037	5.93318	6.5611	6.60097	6.60314	6.61805	6.61172	6.77815	6.85733	6.86806	6.84757	6.73159	6.61909	6.71012	6.70415	6.68485	6.60959	6.84696	6.60638	6.72754	6.76641	6.90956	5.81063	5.96039	6.0607	6.07918	6.06446	6.04532	5.93534	6.02119	5.69391	5.67996	5.79002	5.86339	5.76727	5.87593	6.07188	5.66709	5.68633	5.62485		5.40143	5.68436
5.8904	5.90305	5.87341	5.90011	5.79511	5.84404	5.97507	5.94645	5.8597	5.72859	5.69365	5.25848	5.63083	5.78809	5.73605	5.89719	5.84936	5.77286	5.65579		5.53965	5.46421	5.69008	5.8005	5.92842		5.59293	5.73557	5.83716	5.83223	5.82463	5.93301	5.80763	5.89938	5.8844	5.86522	5.91812	5.77969	5.86928						5.42933		5.14952		5.39291
5.75274	6.0086	5.95894	6.03342	5.89818	5.8939	5.89834	5.90839	5.79952		5.64342	5.8895	5.57007	5.61214	5.66662	5.63806	5.62329	5.57078	5.6342	5.58802	5.93108	5.44209		5.57279	5.7033		5.45259	5.80428	5.62193	7.01703	7.07188	7	7.02531	7.00432	7.06446	7.0607	7.0607	7.13672	6.99167	6.82995	6.83822	6.63548	6.70757	6.81757	6.71684	6.92428	6.6902	6.73799	6.75815	6.53908
8.8488	8.84634	8.88024	8.89708	8.82866	8.83759	8.84634	8.8293	8.84261	8.5977	8.61066	8.5977	8.5832	8.60746	8.57287	8.54654	8.54283	8.57054	8.6053	8.56703	8.52375	8.52634	8.54283	8.54283	8.56703	8.56703	8.549	8.58771	8.55145	8.993	8.96142	8.91116	8.96237	8.94448	8.99211	8.98632	9.02938	8.98227	8.98901	8.68664	8.65418	8.59218	8.63649	8.68034	8.65706	8.65992	8.5682	8.6149	8.65225	8.5092
									6.42488							6.10037		5.62651
														5.92934
5.52679	5.57296	5.53517	5.36031	5.35959	5.20979	5.51379	5.40299	5.49361									5.16752												5.40066	5.6729	5.52833	5.68647	5.73478	5.72722	5.75375	5.73285	5.72568	5.49896
5.71255	5.68498	5.69693	5.65841	5.84633	5.6736	5.85023	5.72986	5.68543	5.33471	5.3827		5.36381	5.41548	5.16444			5.1029		5.22279	5.40716	5.24903	5.52822				5.25821	5.24057				5.64482			5.85585	5.76034	5.77822	5.68568	5.81679
6.29447	6.22531	6.22789	6.25285	6.24304	6.24304	6.30535	6.34635	6.24551	6.17026	6.19033	6.19866	6.27875	6.2833	6.36549	6.39967	6.38202	6.34635	6.31387	6.24797	6.27875	6.07918	6.17898	6.22011	6.36361	5.76975	6.3075	6.23805	6.36361	7.52892	7.58206	7.54777	7.53908	7.54531	7.57171	7.5611	7.5302	7.58092	7.56229	7.68842	7.68215	7.63849	7.64345	7.62941	7.68485	7.66558	7.66276	7.60746	7.65225	7.6561
6.54033	6.55145	6.54654	6.54531	6.5682	6.55145	6.5955	6.58771	6.5955	6.71933	6.58092	6.65514	6.66087	6.74586	6.60206	6.69108	6.63649	6.66558	6.59106	6.69984	6.75128	6.70842	6.6464	6.64147	6.53782	6.69197	6.67025	6.65225	6.70586	6.88366	6.83059	6.85552	6.8657	6.84696	6.7767	6.84261	6.84386	6.8739	6.89487	6.84634	6.87332	6.79727	6.80209	6.86332	6.85854	6.86094	6.81624	6.84942	6.80889	6.85794
							6.93802
7.06446	7.07555	7.06819	7.07555	7.03743	7.08636	7.05308	7.08279	7.10721	7.27875	7.3075	7.29885	7.31806	7.233	7.27646	7.26951	7.2878	7.3032	7.25768	7.29226	7.32838	7.24551	7.233	7.33445	7.24551	7.19312	7.27416	7.31597	7.30103	7.233	7.25042	7.2014	7.21484	7.27184	7.22789	7.19033	7.23805	7.34635	7.24797	7.25285	7.3032	7.20683	7.24304	7.23045	7.17898	7.28556	7.16435	7.20412	7.23553	7.21748
7.19312	7.1959	7.2014	7.20683	7.17026	7.16732	7.16732	7.1271	7.1271	7.20412	7.19312	7.19312	7.22789	7.17609	7.10037	7.06446	7.08991	7.07555	7.16435	7.15534	7.13354	7.11059	7.11394	7.17609	7.02531	7.17898	7.11394	7.1271	7.1038	6.75358	6.6721	6.74272	6.74036	6.73957	6.84198	6.83822	6.81157	6.75664	6.78104	6.902	6.92169	6.83123	6.94596	6.89597	6.94201	6.96661	6.9619	6.95328	7	6.82282
8.2014	8.23805	8.20412	8.34439	8.25527	8.23805	8.24551	8.0607	8.23553	7.77305	7.87506	7.84757	7.75358	7.84757	7.78604	7.85673	7.83632	7.84386	7.96802	7.85431	7.82151	7.80414	7.86806	7.79657	8.02938	7.82413	7.83123	7.80754	7.85187	6.6981	6.71517	6.59439	6.80821	6.64738	6.81023	6.68931	6.52244	6.63949	6.75282	7.07918	7.09691	7.12385	7.13988	7.06446	7.20683	7.09691	7.1038	7.14613	7.12057	7.02531
7.7574	7.76193	7.7796	7.73719	7.76418	7.7839	7.79169	7.77085	7.75664	7.59879	7.53656	7.66558	7.63749	7.74194	7.64542	7.67943	7.70757	7.67025	7.70157	7.63144	7.56937	7.60531	7.54777	7.59106	7.68931	7.6637	7.63649	7.6637	7.68664	7.80072	7.81224	7.76716	7.7574	7.77085	7.79029	7.84942	7.84136	7.87852	7.80686	7.74507	7.74974	7.68485	7.69984	7.71767	7.72428	7.82151	7.77159	7.78104	7.74115	7.66558
										6.44248																															7.3962
7.4183	7.48714	7.43136	7.32015	7.36922	7.48001	7.48144	7.50651	7.48287	7.88874	7.81954	7.8848	7.87448	7.85794	7.81491	7.9425	7.87737	7.80754	7.76864	7.95904	7.95037	7.95761	7.93551	7.90146	7.92065	7.90956	7.85248	7.96237	8	7.21484	7.22531	7.23805	7.15229	7.19312	7.18469	7.21748	7.1959	7.18469	7.19866	7.83123	7.91855	7.78817	7.86629	7.83378	7.77305	7.86213	7.74194	7.72835	7.6981	7.89653
6.76418	6.70842	6.74429	6.77232	6.76864	6.74974	6.76268	6.77452	6.76641	6.61278	6.54033	6.57634	6.61595	6.70672	6.64836	6.67852	6.69461	6.68305	6.63649	6.62737	6.65128	6.59329	6.5682	6.57864	6.64048	6.65321	6.62941	6.69548	6.71433	6.6981	6.68034	6.74036	6.71012	6.71684	6.69723	6.6981	6.66087	6.70586	6.71265	6.37475	6.44404	6.35218	6.26951	6.40312	6.37291	6.47857	6.34439	6.37475	6.36173	6.20952
			5.36699				5.36718		5.58151	5.59303		5.54745			5.49088	5.51212	5.43629	5.45735							5.32948			5.59488	5.99259		6.05308		6.0607	5.90084	5.91474	5.89076	5.94586	5.98697	6.29447		6.42488	6.18184	6.30535	6.24055	6.25042		6.19033	6.20412
				5.29207		5.18265		5.18005																															5.38135		5.30331	5.41891			5.52829	5.27902	5.36956	5.22315
5.80911	5.90954	5.87013	6.01703	5.98129	6.04139	5.95874	5.94241	5.77528	6.36922	6.33646	6.44404	6.4133	6.53656	6.33445	6.33646	6.38021	6.36549	6.2833	6.45637	6.57054	6.48144	6.51851	6.40483	6.20952	6.35984	6.24551	6.30963	6.35793	6.90363	6.89653	6.91381	6.86273	6.88649	6.91009	6.8791	6.89927	6.91434	6.87564	6.84572	6.87506	6.69897	6.82151	6.8893	6.89265	6.90146	6.88138	6.86034	6.90472	6.7348
7.48001	7.49276	7.4456	7.46538	7.52375	7.49415	7.49969	7.48996	7.48287	7.75051	7.71012	7.70757	7.77305	7.74741	7.73878	7.76193	7.74351	7.73239	7.73799	7.75051	7.74819	7.7348	7.73719	7.74974	7.74663	7.72754	7.76343	7.72263	7.77743	6.56703	6.57287	6.68124	6.5832	6.58546	6.63649	6.59988	6.67486	6.6721	6.66181	6.40824	6.52892	6.32222	6.2878	6.33244	6.67117	6.53148	6.40654	6.38202	6.4014	6.13354
7.62634	7.62839	7.5977	7.64147	7.50106	7.49415	7.5611	7.53656	7.53656	7.95569	7.81023	7.93044	7.92221	7.92169	7.68753	7.85733	7.8169	7.76343	7.70757	7.84323	8.04922	7.96237	7.82217	7.78604	7.85431	7.69897	7.70672	7.7839	7.81425	7.9619	7.96095	7.94596	7.8791	7.96379	7.98137	7.99957	7.88705	7.93349	7.93651	8	8.12385	8.0569	8.11394	8.11059	8.08279	8.06446	8.08636	7.99651	8.02938	8.09342
																					5.95464
7.13988	7.10037	7.19312	7.15229	7.27184	7.21748	7.22011	7.1271	7.20683	6.93852	7.06819	7.03743	6.97727	6.89653	7.0607	7.04139	7.13988	7.03743	7.08991	6.82672	6.86629	6.8657	6.8109	6.86982	7.03743	7.07918	7	7.02938	7.0086	7.11727	7.10037	7.05308	7.07188	7.01284	7.17609	7.27184	7.17319	7.16435	7.17319	6.67852	6.65706	6.67852	6.68124	6.61805	6.75664	6.90309	6.75587	6.79449	6.80003	6.56467
		5.19827																																														7.92273
6.34242	6.55267	6.57054	6.60638	6.29885	6.44248	6.45637	6.47422	6.50515	5.39045	6.16435	6.08279	5.82274	5.56272	6.74115	5.74484	5.44605	5.54323	5.82227	5.59885	5.38911	5.3288	5.33137	5.51991	5.46934	6.16732	6.00432	5.76332	5.73624	7.59106	7.38739	7.50786	7.40654	7.34439	7.549	7.50786	7.48287	7.53908	7.32838	7.13672	7.11059	7.01284	6.96895	7.13354	7.13988	7.24551	6.85003	7.04532	7.26951	6.87795
6.60314	6.54654	6.53656	6.63749	6.49136	6.41664	6.53656	6.53908	6.5302	6.02938	6.0607	6.20952	6.15534	6.11394	6.15836	6.0086	6.01284	6.03342	6.15534	6.08636	6.20683	6.08636	6.12385	6.14301	6.12385	5.97747	5.94431	6.03743	6.02531	6.72835	6.75967	6.78247	6.75664	6.79657	6.74272	6.72509	6.72346	6.73878	6.78319	6.40312	6.45179	6.35603	6.48287	6.50515	6.44248	6.42325	6.37291	6.31806	6.33041	6.35025
5.49737	5.33349	5.32193	5.57048	5.35332	5.44436	5.32386	5.14569	5.58925																					6.57403	6.54033	6.57519	6.549	6.53529	6.61805	6.67486	6.6149	6.617	6.57519	6.84448	6.8893	6.86806	6.99957	6.9345	6.97681	6.93952	6.96426	6.92012	6.85612	7.07188
5.74578	5.57338	5.55684	5.61344	5.70519	5.5067	5.68028	5.55358	5.59491																			5.81871		6.1959	6.11059	6.47129	6.33445	6.1959	6.39093	6.31387	6.37475	6.25285	6.33445
	4.82928		4.63773		4.84789	4.97914	4.81444		4.65706	4.82675			4.82224				4.59321				4.72321				4.75601	4.79231	4.90235
6.5682																													5.967	5.97413	5.99164									6.75051	6.67761								6.89209
6.1271	6.20683	6.20683	6.233	6.18184	6.17609	6.17026	6.17609	6.16137		5.74736	5.921	5.71632	5.92218	5.74564		6.04922	5.79631	6.15534		5.5116	5.45583		5.99687		6.13033	6.72509	5.96475	6.90363	7.4183	7.38561	7.3784	7.3962	7.34635	7.41162	7.36549	7.36549	7.42975	7.36549	6.75891	6.74586	6.69984	6.75051	6.71767	6.68305	6.79239	6.78533	6.78319	6.78104	6.49693
						5.88328
6.79379	6.82543	6.86982	6.72916	6.83569	6.8109	6.90417	6.84073	6.83378	6.83442	6.8488	6.87274	6.81023	6.8488	6.82282	6.87564	6.8488	6.88649	6.86392	6.91381	6.85673	6.80754	6.88423	6.86982	6.85309	6.82151	6.80346	6.74663	6.81558	7.01284	7.03342	7.04532	7.03743	7.07918	7.05308	7.1038	7.03342	7.04139	7.04922	6.90902	6.94101	6.91751	6.96095	6.96332	6.96473	7.07555	6.97589	7.03342	7.1038	6.89098
5.64053	5.62128	5.64132	5.53419	5.46684	5.47822	5.51627	5.54096	5.52345	5.19227	5.16502	5.15692	5.17641	5.18651	5.13181		5.19981	5.26466	5.26851	4.94206		4.79161				4.96794			4.93167	6	5.98324	5.93092	6.08991	5.96199	6.1038	6.07188	6.11059	6.13354	5.99069	5.37526	5.14607		5.18828	5.1987	5.45654	5.44093	5.34972	5.45415	5.35847
7.67486	7.70243	7.62634	7.67761	7.70243	7.69197	7.69285	7.69373	7.67852	7.79934	7.87737	7.87216	7.85065	7.80618	7.87795	7.78032	7.84942	7.86629	7.86094	7.76193	7.80754	7.80003	7.71433	7.82866	7.76193	7.8014	7.82282	7.85309	7.84136	9.44091	9.46687	9.40654	9.47129	9.43457	9.41664	9.50515	9.4133	9.49554	9.49554	9.46687	9.48855	9.62737	9.53529	9.56703	9.51054	9.51851	9.55871	9.58995	9.61384	9.61384
6.80277	6.80482	6.7767	6.78604	6.82995	6.83123	6.82543	6.79449	6.81823	6.67394	6.7185	6.69373	6.69108	6.74429	6.65418	6.67486	6.65128	6.67578	6.60314	6.63649	6.60314	6.62634	6.61278	6.53275	6.617	6.69461	6.66181	6.62221	6.65418	6.90687	6.84198	6.85187	6.85673	6.80618	6.93952	6.95085	6.91009	6.92221	6.8704	6.89154	6.81224	6.91062	6.89042	6.8488	6.84261	6.91222	6.83506	6.83822	6.76268	6.76641
6.15534	6.06819	6.01284	6.14301	6.02531	6.01703	6.0607	6.10721	6.16137					6.13672	6.02119				6.0569	6.43933		5.77634	6.38917	6.16732	6.49554		5.73276		6.233	6.47567	6.54283	6.58883	6.60206	6.50786	6.56229	6.53529	6.57403	6.6149	6.59988								5.62564
8.40483	8.3962	8.3927	8.40993	8.40483	8.39967	8.41162	8.41162	8.40312	8.33846	8.2878	8.32428	8.3032	8.37291	8.31387	8.37291	8.32428	8.34242	8.32222	8.35603	8.30963	8.30103	8.30963	8.29226	8.35984	8.32838	8.3483	8.32428	8.36736	8.42488	8.4183	8.40824	8.43457	8.38382	8.40312	8.35984	8.4183	8.4216	8.41664	8.31806	8.29885	8.2833	8.29226	8.33244	8.28103	8.35984	8.32015	8.34044	8.33846	8.1959
6.32838	6.34044	6.29447	6.33244	6.39093	6.38382	6.35984	6.46835	6.36173	6.54407	6.49554	6.62014	6.549	6.57054	6.61172	6.58883	6.58546	6.5966	6.53148	6.5832	6.54531	6.59218	6.49693	6.56703	6.50379	6.50651	6.57171	6.5977	6.59218	7.1038	7.15534	7.11059	7.1038	7.11727	7.14613	7.16732	7.12057	7.13672	7.15534	7.45939	7.4624	7.40993	7.41996	7.44404	7.46982	7.47857	7.45179	7.45788	7.4609	7.4014
																																							5.11131		5.5439	5.69518	5.3972	5.90265	6.18184	6.18184		5.57071	6.11394
						5.46381		5.78855												6.34242		6.3962							6.01284	6.17898	5.95348	5.89461	5.91341	5.76436	5.83277	5.78675	5.95793	5.9987		5.86246	4.90012					5.87767
7.39445	7.46538	7.45179	7.36549	7.45332	7.4609	7.46982	7.47857	7.45025	7.2014	7.21748	7.19033	7.18184	7.23553	7.22531	7.22531	7.17609	7.22011	7.26007	7.11059	7.06819	7.11059	7.09342	7.10037	7.27184	7.13672	7.22011	7.17609	7.13988	7.02938							7.13033			7.233	5.49911			5.37051	5.36458
6.16435	6.17319	6.29226	6.78533	6.93601		6.15229	6.11394	6.29226	6.29226	6.06446	6.13354	5.82651	6.3075	6.26007	6.19312	6.3483	6.15229	6.02119	6.54777	6.35218	6.30963	6.79796	6.47129	6.26245	6.26482	6.32634	6.26007	6.23805	6.49554	6.44716	6.38561	6.47276	6.21219		5.97174	5.98627	6.36549		6.26245	6.36549	6.7332		6.02531	6.35984	6.46538	8.03743	6.34242	6.88196	6.85491
																										5.41831			5.3179	5.40079	5.48446	5.37642	5.03435	5.39598	5.35023	5.36858	5.42177	5.15211	5.28721	5.44534	5.49569	5.37184	5.52732	5.2574	5.28972	5.49809	5.53501	5.50581	5.45671
5.91497	5.81176	5.7456	5.72819	5.88852	5.83333	5.73157	5.77624	5.649	5.43462	5.48799	5.56867	5.59801	5.49007	5.5659	5.37879	5.82946	5.49743	5.59681			5.40395				5.50654	5.25561	5.4646	5.55192	6.93551	6.96802	6.94498	6.95999	6.97864	7.0086	7.02119	6.989	6.99167	7.02119	6.51322	6.51322	6.48287	6.41996	6.47712	6.54158	6.56703	6.50786	6.56937	6.51587	6.15836
		7.90363		7.83378		7.40824	7.24055																		7.2878								7.1038		6.40483				7.62221		7.74741					7.77743			7.76268
[truncated: 9,129 more rows]
[truncated: 254 more columns]

## Sheet: 2.Average
T: Protein.Group	T: Genes	PGs	brain1	brain4	brain8	heart1	heart4	heart8	lung1	lung4	lung8	kidney1	kidney4	kidney8	spleen1	spleen4	spleen8	live1	live4	live8	Stomach1	Stomach4	Stomach8	Intestin1	Intestin4	Intestin8	Skin1	Skin4	Skin8	Muscle1	Muscle4	Muscle8
[truncated: 11,533 more rows]

[truncated: 1 more sheets: 3.rank]
