# Supplementary material for: The mouse multi-organ proteome from infancy to adulthood
Source: Nat Commun. 2024 Jul 9;15:5752. doi: 10.1038/s41467-024-50183-6 (PMC11233712; doi:10.1038/s41467-024-50183-6)
Supplement: Supplementary file 6 — Supplementary data 3 [file 41467_2024_50183_MOESM6_ESM.xlsx]

## Sheet: Comments
The Pearson correlation data is calculated by the log2(abundance) of quantified proteins of each organ.

## Sheet: Summary
Average Pearson correlation coefficient	brain-F	brain-M	heart-F	heart-M	intestine-F	intestine-M	kidney-F	kidney-M	liver-F	liver-M	lung-F	lung-M	muscle-F	muscle-M	skin-F	skin-M	spleen-F	spleen-M	stomach-F	stomach-M
1w	0.995	0.992	0.988	0.997	0.978	0.95	0.994	0.994	0.968	0.968	0.986	0.989	0.94	0.989	0.988	0.99	0.988	0.989	0.979	0.986
4w	0.984	0.969	0.992	0.991	0.979	0.925	0.99	0.99	0.991	0.965	0.988	0.986	0.761	0.968	0.983	0.982	0.989	0.988	0.979	0.984
8w	0.986	0.98	0.991	0.994	0.853	0.938	0.987	0.988	0.991	0.94	0.982	0.984	0.967	0.972	0.979	0.983	0.986	0.991	0.976	0.956

## Sheet: brain
brain_1w_F_5	brain_1w_F_7	brain_1w_F_8	brain_1w_F_10	brain_1w_M_1	brain_1w_M_3	brain_1w_M_4	brain_1w_M_7	brain_1w_M_12	brain_4w_F_1	brain_4w_F_2	brain_4w_F_4	brain_4w_F_5	brain_4w_F_6	brain_4w_M_1	brain_4w_M_2	brain_4w_M_3	brain_4w_M_5	brain_4w_M_6	brain_8w_F_1	brain_8w_F_3	brain_8w_F_4	brain_8w_F_5	brain_8w_F_6	brain_8w_M_1	brain_8w_M_2	brain_8w_M_3	brain_8w_M_4	brain_8w_M_5	C: age	C: sex	T: Name
NaN	0.997113	0.994631	0.994527	0.985541	0.976076	0.982538	0.986206	0.987229	0.727131	0.777745	0.774816	0.803131	0.778886	0.784886	0.635952	0.681834	0.736695	0.818068	0.69373	0.697921	0.691225	0.591805	0.655348	0.681735	0.711859	0.685411	0.77628	0.695707	1	F	brain_1w_F_5
0.997113	NaN	0.995825	0.994063	0.988133	0.978711	0.986998	0.991207	0.989432	0.731518	0.78679	0.779645	0.809342	0.781494	0.792122	0.642082	0.688579	0.745117	0.829502	0.700912	0.701695	0.699623	0.601622	0.666616	0.690157	0.719973	0.69347	0.786008	0.704544	1	F	brain_1w_F_7
0.994631	0.995825	NaN	0.992563	0.98749	0.97992	0.987148	0.990392	0.989004	0.72016	0.779446	0.768426	0.798802	0.770822	0.785711	0.632447	0.679937	0.736413	0.825629	0.694142	0.690852	0.691411	0.595942	0.658116	0.682288	0.715529	0.688696	0.776279	0.695264	1	F	brain_1w_F_8
0.994527	0.994063	0.992563	NaN	0.978517	0.966789	0.97825	0.988468	0.989678	0.722677	0.771959	0.771569	0.799196	0.777473	0.779797	0.630175	0.675974	0.731925	0.811822	0.685859	0.695219	0.686578	0.585977	0.650505	0.676141	0.702685	0.677974	0.768372	0.68993	1	F	brain_1w_F_10
0.985541	0.988133	0.98749	0.978517	NaN	0.995368	0.995869	0.990202	0.991031	0.733236	0.803353	0.784724	0.814897	0.778022	0.808986	0.651045	0.699685	0.760524	0.846579	0.709468	0.695822	0.706041	0.609771	0.683414	0.701737	0.74288	0.713674	0.804652	0.717329	1	M	brain_1w_M_1
0.976076	0.978711	0.97992	0.966789	0.995368	NaN	0.993443	0.984512	0.987284	0.737099	0.813111	0.790417	0.819707	0.779838	0.816599	0.657783	0.709766	0.769458	0.856447	0.717445	0.697821	0.714185	0.619706	0.696353	0.709083	0.753459	0.725198	0.813357	0.725409	1	M	brain_1w_M_3
0.982538	0.986998	0.987148	0.97825	0.995869	0.993443	NaN	0.992944	0.990942	0.735102	0.806267	0.788949	0.816395	0.780967	0.813765	0.6552	0.705379	0.766638	0.854079	0.713989	0.699985	0.712389	0.616512	0.68876	0.708952	0.746477	0.718308	0.810034	0.723359	1	M	brain_1w_M_4
0.986206	0.991207	0.990392	0.988468	0.990202	0.984512	0.992944	NaN	0.99664	0.743043	0.806934	0.793617	0.824467	0.791973	0.814508	0.657818	0.707012	0.76707	0.853373	0.717227	0.710776	0.717375	0.619096	0.69161	0.709298	0.739687	0.71752	0.808791	0.725555	1	M	brain_1w_M_7
0.987229	0.989432	0.989004	0.989678	0.991031	0.987284	0.990942	0.99664	NaN	0.73792	0.801661	0.789315	0.818506	0.787744	0.808581	0.652546	0.701499	0.760745	0.84331	0.709219	0.704596	0.708907	0.610057	0.684627	0.701816	0.733635	0.711812	0.799712	0.717391	1	M	brain_1w_M_12
0.727131	0.731518	0.72016	0.722677	0.733236	0.737099	0.735102	0.743043	0.73792	NaN	0.977198	0.987889	0.974137	0.99228	0.975269	0.983123	0.989549	0.988589	0.945902	0.989897	0.992865	0.991543	0.967138	0.98097	0.983051	0.97901	0.984239	0.963183	0.989879	4	F	brain_4w_F_1
0.777745	0.78679	0.779446	0.771959	0.803353	0.813111	0.806267	0.806934	0.801661	0.977198	NaN	0.987264	0.989369	0.974976	0.992905	0.946692	0.970732	0.990677	0.985532	0.973762	0.95617	0.976239	0.933136	0.975156	0.965205	0.985659	0.97661	0.99101	0.978865	4	F	brain_4w_F_2
0.774816	0.779645	0.768426	0.771569	0.784724	0.790417	0.788949	0.793617	0.789315	0.987889	0.987264	NaN	0.986157	0.990832	0.984937	0.959187	0.976781	0.989339	0.967311	0.975187	0.974783	0.980609	0.938307	0.971007	0.968059	0.979689	0.973217	0.979809	0.98008	4	F	brain_4w_F_4
0.803131	0.809342	0.798802	0.799196	0.814897	0.819707	0.816395	0.824467	0.818506	0.974137	0.989369	0.986157	NaN	0.982216	0.986458	0.927409	0.954594	0.977879	0.98003	0.961085	0.95112	0.962211	0.90636	0.953178	0.944437	0.967644	0.9565	0.988008	0.965146	4	F	brain_4w_F_5
0.778886	0.781494	0.770822	0.777473	0.778022	0.779838	0.780967	0.791973	0.787744	0.99228	0.974976	0.990832	0.982216	NaN	0.977281	0.963525	0.976206	0.981808	0.955269	0.977746	0.983803	0.978956	0.939421	0.961864	0.968381	0.967567	0.969597	0.966027	0.979102	4	F	brain_4w_F_6
0.784886	0.792122	0.785711	0.779797	0.808986	0.816599	0.813765	0.814508	0.808581	0.975269	0.992905	0.984937	0.986458	0.977281	NaN	0.949221	0.973103	0.992273	0.988071	0.975361	0.957339	0.975883	0.930737	0.969951	0.96923	0.98046	0.977255	0.992748	0.980168	4	M	brain_4w_M_1
0.635952	0.642082	0.632447	0.630175	0.651045	0.657783	0.6552	0.657818	0.652546	0.983123	0.946692	0.959187	0.927409	0.963525	0.949221	NaN	0.992683	0.975678	0.908153	0.988865	0.988382	0.987903	0.9908	0.982098	0.992969	0.968253	0.987264	0.928874	0.987237	4	M	brain_4w_M_2
0.681834	0.688579	0.679937	0.675974	0.699685	0.709766	0.705379	0.707012	0.701499	0.989549	0.970732	0.976781	0.954594	0.976206	0.973103	0.992683	NaN	0.991143	0.94339	0.994479	0.987879	0.995616	0.983452	0.990186	0.994461	0.981402	0.992993	0.958199	0.995328	4	M	brain_4w_M_3
0.736695	0.745117	0.736413	0.731925	0.760524	0.769458	0.766638	0.76707	0.760745	0.988589	0.990677	0.989339	0.977879	0.981808	0.992273	0.975678	0.991143	NaN	0.972769	0.989031	0.976438	0.991624	0.961939	0.988598	0.986729	0.990038	0.99163	0.98442	0.994071	4	M	brain_4w_M_5
0.818068	0.829502	0.825629	0.811822	0.846579	0.856447	0.854079	0.853373	0.84331	0.945902	0.985532	0.967311	0.98003	0.955269	0.988071	0.908153	0.94339	0.972769	NaN	0.950055	0.922331	0.950765	0.894438	0.94577	0.939975	0.963551	0.952199	0.989761	0.957465	4	M	brain_4w_M_6
0.69373	0.700912	0.694142	0.685859	0.709468	0.717445	0.713989	0.717227	0.709219	0.989897	0.973762	0.975187	0.961085	0.977746	0.975361	0.988865	0.994479	0.989031	0.950055	NaN	0.988661	0.996354	0.983929	0.988717	0.993571	0.980934	0.993446	0.962474	0.995488	8	F	brain_8w_F_1
0.697921	0.701695	0.690852	0.695219	0.695822	0.697821	0.699985	0.710776	0.704596	0.992865	0.95617	0.974783	0.95112	0.983803	0.957339	0.988382	0.987879	0.976438	0.922331	0.988661	NaN	0.989437	0.977019	0.974502	0.984965	0.962754	0.978327	0.938347	0.984613	8	F	brain_8w_F_3
0.691225	0.699623	0.691411	0.686578	0.706041	0.714185	0.712389	0.717375	0.708907	0.991543	0.976239	0.980609	0.962211	0.978956	0.975883	0.987903	0.995616	0.991624	0.950765	0.996354	0.989437	NaN	0.982878	0.993176	0.991754	0.982693	0.991518	0.964728	0.995386	8	F	brain_8w_F_4
0.591805	0.601622	0.595942	0.585977	0.609771	0.619706	0.616512	0.619096	0.610057	0.967138	0.933136	0.938307	0.90636	0.939421	0.930737	0.9908	0.983452	0.961939	0.894438	0.983929	0.977019	0.982878	NaN	0.97935	0.985368	0.956843	0.979092	0.911127	0.97712	8	F	brain_8w_F_5
0.655348	0.666616	0.658116	0.650505	0.683414	0.696353	0.68876	0.69161	0.684627	0.98097	0.975156	0.971007	0.953178	0.961864	0.969951	0.982098	0.990186	0.988598	0.94577	0.988717	0.974502	0.993176	0.97935	NaN	0.985791	0.984022	0.992206	0.962676	0.991475	8	F	brain_8w_F_6
0.681735	0.690157	0.682288	0.676141	0.701737	0.709083	0.708952	0.709298	0.701816	0.983051	0.965205	0.968059	0.944437	0.968381	0.96923	0.992969	0.994461	0.986729	0.939975	0.993571	0.984965	0.991754	0.985368	0.985791	NaN	0.976293	0.992975	0.951448	0.993825	8	M	brain_8w_M_1
0.711859	0.719973	0.715529	0.702685	0.74288	0.753459	0.746477	0.739687	0.733635	0.97901	0.985659	0.979689	0.967644	0.967567	0.98046	0.968253	0.981402	0.990038	0.963551	0.980934	0.962754	0.982693	0.956843	0.984022	0.976293	NaN	0.988571	0.976453	0.986986	8	M	brain_8w_M_2
0.685411	0.69347	0.688696	0.677974	0.713674	0.725198	0.718308	0.71752	0.711812	0.984239	0.97661	0.973217	0.9565	0.969597	0.977255	0.987264	0.992993	0.99163	0.952199	0.993446	0.978327	0.991518	0.979092	0.992206	0.992975	0.988571	NaN	0.96413	0.995417	8	M	brain_8w_M_3
0.77628	0.786008	0.776279	0.768372	0.804652	0.813357	0.810034	0.808791	0.799712	0.963183	0.99101	0.979809	0.988008	0.966027	0.992748	0.928874	0.958199	0.98442	0.989761	0.962474	0.938347	0.964728	0.911127	0.962676	0.951448	0.976453	0.96413	NaN	0.970387	8	M	brain_8w_M_4
0.695707	0.704544	0.695264	0.68993	0.717329	0.725409	0.723359	0.725555	0.717391	0.989879	0.978865	0.98008	0.965146	0.979102	0.980168	0.987237	0.995328	0.994071	0.957465	0.995488	0.984613	0.995386	0.97712	0.991475	0.993825	0.986986	0.995417	0.970387	NaN	8	M	brain_8w_M_5

## Sheet: heart
heart_1w_F_5	heart_1w_F_7	heart_1w_F_8	heart_1w_F_10	heart_1w_F_11	heart_1w_M_1	heart_1w_M_3	heart_1w_M_4	heart_1w_M_9	heart_1w_M_12	heart_4w_F_1	heart_4w_F_2	heart_4w_F_4	heart_4w_F_5	heart_4w_F_6	heart_4w_M_1	heart_4w_M_2	heart_4w_M_3	heart_4w_M_5	heart_4w_M_6	heart_8w_F_1	heart_8w_F_3	heart_8w_F_4	heart_8w_F_5	heart_8w_F_6	heart_8w_M_1	heart_8w_M_2	heart_8w_M_3	heart_8w_M_4	heart_8w_M_5	C: age	C: sex	T: Name
NaN	0.996816	0.995197	0.979954	0.993262	0.99001	0.990057	0.986631	0.98936	0.983834	0.958843	0.973119	0.958632	0.956034	0.958131	0.928147	0.931819	0.924247	0.917017	0.935353	0.954596	0.966024	0.94858	0.947871	0.9358	0.905249	0.917134	0.92033	0.914534	0.911066	1	F	heart_1w_F_5
0.996816	NaN	0.992351	0.967185	0.99259	0.99488	0.993536	0.993463	0.994749	0.992608	0.97023	0.9777	0.973325	0.96902	0.970552	0.947612	0.948549	0.945243	0.931042	0.949593	0.969819	0.977841	0.964394	0.95897	0.955166	0.920066	0.934417	0.940626	0.930235	0.930759	1	F	heart_1w_F_7
0.995197	0.992351	NaN	0.985593	0.996872	0.981399	0.978426	0.975177	0.976974	0.974668	0.947704	0.967075	0.949692	0.945981	0.94956	0.9091	0.910946	0.907084	0.894706	0.915352	0.9461	0.96191	0.935075	0.935063	0.922247	0.881027	0.895607	0.90164	0.891749	0.890397	1	F	heart_1w_F_8
0.979954	0.967185	0.985593	NaN	0.982272	0.949207	0.953916	0.939544	0.945437	0.935982	0.913358	0.945026	0.90369	0.90902	0.910827	0.850913	0.85864	0.845777	0.853452	0.870806	0.900929	0.919774	0.885757	0.901253	0.864425	0.840288	0.846101	0.842984	0.847687	0.836213	1	F	heart_1w_F_10
0.993262	0.99259	0.996872	0.982272	NaN	0.982897	0.982888	0.978549	0.979282	0.97891	0.959655	0.975451	0.959597	0.95861	0.959784	0.921165	0.92276	0.918481	0.908597	0.926929	0.95737	0.970008	0.945891	0.947549	0.933481	0.896592	0.909677	0.914479	0.906787	0.904608	1	F	heart_1w_F_11
0.99001	0.99488	0.981399	0.949207	0.982897	NaN	0.995694	0.99755	0.995662	0.995497	0.972481	0.975427	0.978635	0.971305	0.968482	0.960425	0.959384	0.957787	0.93855	0.958709	0.975257	0.983453	0.972897	0.95918	0.965482	0.929081	0.94516	0.952592	0.939091	0.941379	1	M	heart_1w_M_1
0.990057	0.993536	0.978426	0.953916	0.982888	0.995694	NaN	0.996626	0.997238	0.99483	0.973025	0.975309	0.976368	0.97293	0.969536	0.958024	0.959233	0.955041	0.94536	0.962236	0.97273	0.977568	0.971127	0.963621	0.962062	0.937069	0.948556	0.951727	0.944292	0.943307	1	M	heart_1w_M_3
0.986631	0.993463	0.975177	0.939544	0.978549	0.99755	0.996626	NaN	0.998584	0.998253	0.977124	0.975466	0.984305	0.977614	0.97681	0.970339	0.970118	0.968937	0.952527	0.970219	0.980558	0.984068	0.980425	0.96859	0.974553	0.943416	0.957885	0.964649	0.952056	0.955034	1	M	heart_1w_M_4
0.98936	0.994749	0.976974	0.945437	0.979282	0.995662	0.997238	0.998584	NaN	0.997231	0.974558	0.974676	0.980524	0.974884	0.974308	0.965152	0.966518	0.963367	0.95038	0.96716	0.976127	0.979517	0.976268	0.96727	0.969446	0.941212	0.954391	0.959775	0.949454	0.950654	1	M	heart_1w_M_9
0.983834	0.992608	0.974668	0.935982	0.97891	0.995497	0.99483	0.998253	0.997231	NaN	0.977029	0.974208	0.986878	0.978952	0.977557	0.971504	0.969378	0.971421	0.950826	0.969125	0.983104	0.986328	0.981745	0.968136	0.977585	0.941774	0.957496	0.966446	0.950689	0.955843	1	M	heart_1w_M_12
0.958843	0.97023	0.947704	0.913358	0.959655	0.972481	0.973025	0.977124	0.974558	0.977029	NaN	0.993115	0.992811	0.998163	0.99203	0.983219	0.985649	0.977384	0.974419	0.980538	0.994234	0.989695	0.991255	0.990683	0.984538	0.971303	0.980051	0.979757	0.980002	0.977018	4	F	heart_4w_F_1
0.973119	0.9777	0.967075	0.945026	0.975451	0.975427	0.975309	0.975466	0.974676	0.974208	0.993115	NaN	0.983261	0.989629	0.983309	0.961445	0.966615	0.95366	0.953882	0.963247	0.984055	0.987396	0.977786	0.980956	0.965846	0.948861	0.95724	0.956236	0.958624	0.952027	4	F	heart_4w_F_2
0.958632	0.973325	0.949692	0.90369	0.959597	0.978635	0.976368	0.984305	0.980524	0.986878	0.992811	0.983261	NaN	0.996224	0.992689	0.988777	0.987529	0.989346	0.974783	0.986167	0.999067	0.995652	0.997686	0.988328	0.995245	0.969553	0.981842	0.988295	0.976822	0.98193	4	F	heart_4w_F_4
0.956034	0.96902	0.945981	0.90902	0.95861	0.971305	0.97293	0.977614	0.974884	0.978952	0.998163	0.989629	0.996224	NaN	0.99435	0.984557	0.986255	0.982492	0.978637	0.985015	0.997145	0.991546	0.994498	0.993491	0.989222	0.975136	0.983248	0.984362	0.981666	0.981549	4	F	heart_4w_F_5
0.958131	0.970552	0.94956	0.910827	0.959784	0.968482	0.969536	0.97681	0.974308	0.977557	0.99203	0.983309	0.992689	0.99435	NaN	0.981623	0.983809	0.98044	0.981487	0.986349	0.992988	0.984484	0.990009	0.994921	0.98494	0.97576	0.982131	0.981912	0.980555	0.981337	4	F	heart_4w_F_6
0.928147	0.947612	0.9091	0.850913	0.921165	0.960425	0.958024	0.970339	0.965152	0.971504	0.983219	0.961445	0.988777	0.984557	0.981623	NaN	0.997827	0.99629	0.981762	0.989147	0.988313	0.976956	0.993498	0.978981	0.994731	0.979633	0.992493	0.996818	0.987863	0.992717	4	M	heart_4w_M_1
0.931819	0.948549	0.910946	0.85864	0.92276	0.959384	0.959233	0.970118	0.966518	0.969378	0.985649	0.966615	0.987529	0.986255	0.983809	0.997827	NaN	0.993572	0.987502	0.992044	0.986831	0.975033	0.993384	0.984487	0.992033	0.98514	0.994803	0.996041	0.99282	0.993977	4	M	heart_4w_M_2
0.924247	0.945243	0.907084	0.845777	0.918481	0.957787	0.955041	0.968937	0.963367	0.971421	0.977384	0.95366	0.989346	0.982492	0.98044	0.99629	0.993572	NaN	0.982507	0.990717	0.988295	0.976268	0.994288	0.978666	0.997233	0.978721	0.990952	0.998454	0.984677	0.994032	4	M	heart_4w_M_3
0.917017	0.931042	0.894706	0.853452	0.908597	0.93855	0.94536	0.952527	0.95038	0.950826	0.974419	0.953882	0.974783	0.978637	0.981487	0.981762	0.987502	0.982507	NaN	0.994811	0.974895	0.956078	0.981557	0.988579	0.977449	0.997605	0.995396	0.987525	0.996625	0.993815	4	M	heart_4w_M_5
0.935353	0.949593	0.915352	0.870806	0.926929	0.958709	0.962236	0.970219	0.96716	0.969125	0.980538	0.963247	0.986167	0.985015	0.986349	0.989147	0.992044	0.990717	0.994811	NaN	0.985305	0.971392	0.991562	0.988964	0.987258	0.992243	0.994026	0.992581	0.992115	0.994998	4	M	heart_4w_M_6
0.954596	0.969819	0.9461	0.900929	0.95737	0.975257	0.97273	0.980558	0.976127	0.983104	0.994234	0.984055	0.999067	0.997145	0.992988	0.988313	0.986831	0.988295	0.974895	0.985305	NaN	0.995526	0.997295	0.990086	0.994765	0.970899	0.982598	0.987947	0.977476	0.982438	8	F	heart_8w_F_1
0.966024	0.977841	0.96191	0.919774	0.970008	0.983453	0.977568	0.984068	0.979517	0.986328	0.989695	0.987396	0.995652	0.991546	0.984484	0.976956	0.975033	0.976268	0.956078	0.971392	0.995526	NaN	0.991019	0.979557	0.986913	0.950201	0.965977	0.974547	0.959429	0.964549	8	F	heart_8w_F_3
0.94858	0.964394	0.935075	0.885757	0.945891	0.972897	0.971127	0.980425	0.976268	0.981745	0.991255	0.977786	0.997686	0.994498	0.990009	0.993498	0.993384	0.994288	0.981557	0.991562	0.997295	0.991019	NaN	0.98918	0.99763	0.97771	0.988532	0.994494	0.983928	0.989497	8	F	heart_8w_F_4
0.947871	0.95897	0.935063	0.901253	0.947549	0.95918	0.963621	0.96859	0.96727	0.968136	0.990683	0.980956	0.988328	0.993491	0.994921	0.978981	0.984487	0.978666	0.988579	0.988964	0.990086	0.979557	0.98918	NaN	0.983132	0.985238	0.9874	0.983228	0.986806	0.984702	8	F	heart_8w_F_5
0.9358	0.955166	0.922247	0.864425	0.933481	0.965482	0.962062	0.974553	0.969446	0.977585	0.984538	0.965846	0.995245	0.989222	0.98494	0.994731	0.992033	0.997233	0.977449	0.987258	0.994765	0.986913	0.99763	0.983132	NaN	0.973373	0.987767	0.996262	0.980683	0.989203	8	F	heart_8w_F_6
0.905249	0.920066	0.881027	0.840288	0.896592	0.929081	0.937069	0.943416	0.941212	0.941774	0.971303	0.948861	0.969553	0.975136	0.97576	0.979633	0.98514	0.978721	0.997605	0.992243	0.970899	0.950201	0.97771	0.985238	0.973373	NaN	0.994502	0.985136	0.995617	0.993036	8	M	heart_8w_M_1
0.917134	0.934417	0.895607	0.846101	0.909677	0.94516	0.948556	0.957885	0.954391	0.957496	0.980051	0.95724	0.981842	0.983248	0.982131	0.992493	0.994803	0.990952	0.995396	0.994026	0.982598	0.965977	0.988532	0.9874	0.987767	0.994502	NaN	0.995136	0.997523	0.997083	8	M	heart_8w_M_2
0.92033	0.940626	0.90164	0.842984	0.914479	0.952592	0.951727	0.964649	0.959775	0.966446	0.979757	0.956236	0.988295	0.984362	0.981912	0.996818	0.996041	0.998454	0.987525	0.992581	0.987947	0.974547	0.994494	0.983228	0.996262	0.985136	0.995136	NaN	0.990308	0.997221	8	M	heart_8w_M_3
0.914534	0.930235	0.891749	0.847687	0.906787	0.939091	0.944292	0.952056	0.949454	0.950689	0.980002	0.958624	0.976822	0.981666	0.980555	0.987863	0.99282	0.984677	0.996625	0.992115	0.977476	0.959429	0.983928	0.986806	0.980683	0.995617	0.997523	0.990308	NaN	0.995113	8	M	heart_8w_M_4
0.911066	0.930759	0.890397	0.836213	0.904608	0.941379	0.943307	0.955034	0.950654	0.955843	0.977018	0.952027	0.98193	0.981549	0.981337	0.992717	0.993977	0.994032	0.993815	0.994998	0.982438	0.964549	0.989497	0.984702	0.989203	0.993036	0.997083	0.997221	0.995113	NaN	8	M	heart_8w_M_5

## Sheet: intestine
Intestin1w_F_5	Intestin1w_F_7	Intestin1w_F_8	Intestin1w_F_10	Intestin1w_F_11	Intestin1w_M_1	Intestin1w_M_3	Intestin1w_M_4	Intestin1w_M_7	Intestin1w_M_12	Intestin4w_F_1	Intestin4w_F_2	Intestin4w_F_4	Intestin4w_F_5	Intestin4w_F_6	Intestin4w_M_1	Intestin4w_M_2	Intestin4w_M_3	Intestin4w_M_5	Intestin4w_M_6	Intestin8w_F_1	Intestin8w_F_3	Intestin8w_F_4	Intestin8w_F_5	Intestin8w_F_6	Intestin8w_M_1	Intestin8w_M_2	Intestin8w_M_3	Intestin8w_M_4	Intestin8w_M_5	C: age	C: sex	T: Name
NaN	0.969588	0.984155	0.987693	0.981605	0.9822	0.877926	0.892377	0.978178	0.971359	0.943326	0.92653	0.929348	0.961429	0.950578	0.887103	0.852633	0.951409	0.950797	0.968651	0.753106	0.924876	0.871454	0.862952	0.806119	0.88848	0.962334	0.854842	0.89941	0.913907	1	F	Intestin1w_F_5
0.969588	NaN	0.970694	0.988267	0.960729	0.988318	0.944973	0.950047	0.975698	0.968035	0.902231	0.875925	0.885948	0.914364	0.915912	0.867628	0.819187	0.907365	0.95857	0.925078	0.705777	0.940598	0.915349	0.909373	0.880771	0.920547	0.912966	0.861771	0.917308	0.888115	1	F	Intestin1w_F_7
0.984155	0.970694	NaN	0.976778	0.987542	0.973295	0.860118	0.875239	0.983182	0.963665	0.920422	0.900629	0.91325	0.943566	0.93596	0.86075	0.821702	0.923654	0.949246	0.949886	0.727903	0.893586	0.837663	0.831726	0.766841	0.850715	0.933479	0.826891	0.877793	0.878743	1	F	Intestin1w_F_8
0.987693	0.988267	0.976778	NaN	0.973375	0.993268	0.926384	0.935361	0.977812	0.973152	0.927658	0.903251	0.90896	0.939441	0.93391	0.882288	0.84179	0.93835	0.952465	0.945687	0.727739	0.943898	0.907504	0.900214	0.860985	0.916755	0.940536	0.869275	0.913144	0.90603	1	F	Intestin1w_F_10
0.981605	0.960729	0.987542	0.973375	NaN	0.974058	0.872904	0.883028	0.973913	0.969189	0.927276	0.914905	0.922336	0.944881	0.941066	0.873537	0.848392	0.945264	0.952859	0.951663	0.731253	0.906347	0.858481	0.845869	0.777196	0.857078	0.9435	0.856308	0.89368	0.895992	1	F	Intestin1w_F_11
0.9822	0.988318	0.973295	0.993268	0.974058	NaN	0.942247	0.953158	0.983485	0.985869	0.929587	0.905416	0.913695	0.937404	0.939671	0.900473	0.854653	0.939647	0.968076	0.950041	0.723206	0.949019	0.914219	0.903941	0.867661	0.915762	0.94169	0.877522	0.931717	0.911326	1	M	Intestin1w_M_1
0.877926	0.944973	0.860118	0.926384	0.872904	0.942247	NaN	0.990146	0.893059	0.923657	0.835304	0.802706	0.802547	0.819811	0.841761	0.847897	0.805883	0.850406	0.900137	0.835609	0.617175	0.939854	0.96014	0.944054	0.955403	0.929518	0.836362	0.872953	0.916801	0.849885	1	M	Intestin1w_M_3
0.892377	0.950047	0.875239	0.935361	0.883028	0.953158	0.990146	NaN	0.913419	0.93537	0.8474	0.815887	0.814848	0.834326	0.855056	0.854852	0.811204	0.859565	0.912537	0.852068	0.632816	0.94036	0.948886	0.935313	0.94195	0.925687	0.848534	0.8702	0.919566	0.855412	1	M	Intestin1w_M_4
0.978178	0.975698	0.983182	0.977812	0.973913	0.983485	0.893059	0.913419	NaN	0.980463	0.92404	0.903701	0.918941	0.939484	0.943263	0.887298	0.845769	0.93415	0.972518	0.956122	0.724863	0.916036	0.866316	0.854839	0.803778	0.872537	0.938706	0.848238	0.912721	0.895247	1	M	Intestin1w_M_7
0.971359	0.968035	0.963665	0.973152	0.969189	0.985869	0.923657	0.93537	0.980463	NaN	0.943882	0.930898	0.925819	0.946339	0.956714	0.923988	0.887118	0.941014	0.969622	0.96372	0.732475	0.934235	0.902111	0.882293	0.830977	0.890771	0.953519	0.894749	0.943659	0.923234	1	M	Intestin1w_M_12
0.943326	0.902231	0.920422	0.927658	0.927276	0.929587	0.835304	0.8474	0.92404	0.943882	NaN	0.974364	0.968217	0.986407	0.983442	0.97245	0.903438	0.976861	0.927039	0.976484	0.817652	0.932297	0.870071	0.880245	0.78153	0.893642	0.988636	0.92675	0.941745	0.976977	4	F	Intestin4w_F_1
0.92653	0.875925	0.900629	0.903251	0.914905	0.905416	0.802706	0.815887	0.903701	0.930898	0.974364	NaN	0.973441	0.983483	0.975069	0.942146	0.902018	0.952571	0.900388	0.95796	0.884276	0.903093	0.848229	0.854564	0.737806	0.880248	0.968691	0.936994	0.923622	0.962419	4	F	Intestin4w_F_2
0.929348	0.885948	0.91325	0.90896	0.922336	0.913695	0.802547	0.814848	0.918941	0.925819	0.968217	0.973441	NaN	0.98398	0.97566	0.95624	0.860391	0.965742	0.925508	0.95923	0.895427	0.910932	0.818931	0.844088	0.731949	0.881567	0.963586	0.892084	0.92777	0.958763	4	F	Intestin4w_F_4
0.961429	0.914364	0.943566	0.939441	0.944881	0.937404	0.819811	0.834326	0.939484	0.946339	0.986407	0.983483	0.98398	NaN	0.988138	0.948036	0.885654	0.972391	0.934452	0.981914	0.857645	0.920357	0.847868	0.859648	0.756709	0.890313	0.984378	0.906061	0.926316	0.962265	4	F	Intestin4w_F_5
0.950578	0.915912	0.93596	0.93391	0.941066	0.939671	0.841761	0.855056	0.943263	0.956714	0.983442	0.975069	0.97566	0.988138	NaN	0.960825	0.930389	0.97374	0.948122	0.987271	0.824447	0.925259	0.862323	0.867824	0.77404	0.888391	0.979272	0.91623	0.952501	0.961153	4	F	Intestin4w_F_6
0.887103	0.867628	0.86075	0.882288	0.873537	0.900473	0.847897	0.854852	0.887298	0.923988	0.97245	0.942146	0.95624	0.948036	0.960825	NaN	0.888934	0.953038	0.918791	0.945845	0.803164	0.929859	0.86465	0.882678	0.796524	0.891096	0.955306	0.917267	0.961553	0.969691	4	M	Intestin4w_M_1
0.852633	0.819187	0.821702	0.84179	0.848392	0.854653	0.805883	0.811204	0.845769	0.887118	0.903438	0.902018	0.860391	0.885654	0.930389	0.888934	NaN	0.9085	0.851349	0.911371	0.698486	0.860073	0.852396	0.829101	0.749974	0.821657	0.903442	0.905229	0.911079	0.899146	4	M	Intestin4w_M_2
0.951409	0.907365	0.923654	0.93835	0.945264	0.939647	0.850406	0.859565	0.93415	0.941014	0.976861	0.952571	0.965742	0.972391	0.97374	0.953038	0.9085	NaN	0.939084	0.971999	0.79521	0.943694	0.879449	0.885085	0.800161	0.898209	0.982108	0.908204	0.940537	0.965841	4	M	Intestin4w_M_3
0.950797	0.95857	0.949246	0.952465	0.952859	0.968076	0.900137	0.912537	0.972518	0.969622	0.927039	0.900388	0.925508	0.934452	0.948122	0.918791	0.851349	0.939084	NaN	0.960682	0.713568	0.932986	0.888665	0.878058	0.837112	0.889844	0.943109	0.864708	0.951064	0.914555	4	M	Intestin4w_M_5
0.968651	0.925078	0.949886	0.945687	0.951663	0.950041	0.835609	0.852068	0.956122	0.96372	0.976484	0.95796	0.95923	0.981914	0.987271	0.945845	0.911371	0.971999	0.960682	NaN	0.773588	0.917031	0.855057	0.848903	0.770128	0.869372	0.987868	0.881857	0.936394	0.94898	4	M	Intestin4w_M_6
0.753106	0.705777	0.727903	0.727739	0.731253	0.723206	0.617175	0.632816	0.724863	0.732475	0.817652	0.884276	0.895427	0.857645	0.824447	0.803164	0.698486	0.79521	0.713568	0.773588	NaN	0.772069	0.662775	0.734533	0.57738	0.800715	0.798994	0.805858	0.774559	0.850307	8	F	Intestin8w_F_1
0.924876	0.940598	0.893586	0.943898	0.906347	0.949019	0.939854	0.94036	0.916036	0.934235	0.932297	0.903093	0.910932	0.920357	0.925259	0.929859	0.860073	0.943694	0.932986	0.917031	0.772069	NaN	0.961414	0.975475	0.92996	0.97824	0.935975	0.933734	0.966078	0.956135	8	F	Intestin8w_F_3
0.871454	0.915349	0.837663	0.907504	0.858481	0.914219	0.96014	0.948886	0.866316	0.902111	0.870071	0.848229	0.818931	0.847868	0.862323	0.86465	0.852396	0.879449	0.888665	0.855057	0.662775	0.961414	NaN	0.979825	0.966813	0.957459	0.872664	0.935485	0.933615	0.895431	8	F	Intestin8w_F_4
0.862952	0.909373	0.831726	0.900214	0.845869	0.903941	0.944054	0.935313	0.854839	0.882293	0.880245	0.854564	0.844088	0.859648	0.867824	0.882678	0.829101	0.885085	0.878058	0.848903	0.734533	0.975475	0.979825	NaN	0.964171	0.984323	0.871985	0.939213	0.940984	0.919281	8	F	Intestin8w_F_5
0.806119	0.880771	0.766841	0.860985	0.777196	0.867661	0.955403	0.94195	0.803778	0.830977	0.78153	0.737806	0.731949	0.756709	0.77404	0.796524	0.749974	0.800161	0.837112	0.770128	0.57738	0.92996	0.966813	0.964171	NaN	0.945133	0.783561	0.846568	0.883031	0.821331	8	F	Intestin8w_F_6
0.88848	0.920547	0.850715	0.916755	0.857078	0.915762	0.929518	0.925687	0.872537	0.890771	0.893642	0.880248	0.881567	0.890313	0.888391	0.891096	0.821657	0.898209	0.889844	0.869372	0.800715	0.97824	0.957459	0.984323	0.945133	NaN	0.890024	0.92808	0.943682	0.933327	8	M	Intestin8w_M_1
0.962334	0.912966	0.933479	0.940536	0.9435	0.94169	0.836362	0.848534	0.938706	0.953519	0.988636	0.968691	0.963586	0.984378	0.979272	0.955306	0.903442	0.982108	0.943109	0.987868	0.798994	0.935975	0.872664	0.871985	0.783561	0.890024	NaN	0.909299	0.938673	0.973944	8	M	Intestin8w_M_2
0.854842	0.861771	0.826891	0.869275	0.856308	0.877522	0.872953	0.8702	0.848238	0.894749	0.92675	0.936994	0.892084	0.906061	0.91623	0.917267	0.905229	0.908204	0.864708	0.881857	0.805858	0.933734	0.935485	0.939213	0.846568	0.92808	0.909299	NaN	0.946848	0.948871	8	M	Intestin8w_M_3
0.89941	0.917308	0.877793	0.913144	0.89368	0.931717	0.916801	0.919566	0.912721	0.943659	0.941745	0.923622	0.92777	0.926316	0.952501	0.961553	0.911079	0.940537	0.951064	0.936394	0.774559	0.966078	0.933615	0.940984	0.883031	0.943682	0.938673	0.946848	NaN	0.964305	8	M	Intestin8w_M_4
0.913907	0.888115	0.878743	0.90603	0.895992	0.911326	0.849885	0.855412	0.895247	0.923234	0.976977	0.962419	0.958763	0.962265	0.961153	0.969691	0.899146	0.965841	0.914555	0.94898	0.850307	0.956135	0.895431	0.919281	0.821331	0.933327	0.973944	0.948871	0.964305	NaN	8	M	Intestin8w_M_5

## Sheet: kidney
kidney1w_F_5	kidney1w_F_7	kidney1w_F_8	kidney1w_F_10	kidney1w_F_11	kidney1w_M_1	kidney1w_M_3	kidney1w_M_4	kidney1w_M_7	kidney1w_M_12	kidney4w_F_1	kidney4w_F_2	kidney4w_F_4	kidney4w_F_5	kidney4w_F_6	kidney4w_M_1	kidney4w_M_2	kidney4w_M_3	kidney4w_M_5	kidney4w_M_6	kidney8w_F_1	kidney8w_F_3	kidney8w_F_4	kidney8w_F_5	kidney8w_F_6	kidney8w_M_1	kidney8w_M_2	kidney8w_M_3	kidney8w_M_4	kidney8w_M_5	C: age	C: sex	T: Name
NaN	0.993719	0.993347	0.993279	0.99283	0.991504	0.992181	0.992217	0.993217	0.991312	0.893365	0.892457	0.898443	0.893744	0.902362	0.901425	0.891777	0.898104	0.903825	0.907582	0.873264	0.876197	0.871194	0.873412	0.877562	0.876417	0.873192	0.876595	0.869268	0.862391	1	F	kidney1w_F_5
0.993719	NaN	0.994842	0.994042	0.993412	0.989795	0.991295	0.991473	0.992584	0.990957	0.900986	0.899624	0.906398	0.901239	0.910572	0.908481	0.898856	0.904788	0.9109	0.91482	0.88264	0.883705	0.879842	0.881755	0.885844	0.884578	0.88096	0.884476	0.877239	0.870438	1	F	kidney1w_F_7
0.993347	0.994842	NaN	0.994886	0.994893	0.991773	0.992495	0.992421	0.99306	0.991901	0.898599	0.897358	0.90462	0.898805	0.90735	0.906365	0.897353	0.903718	0.909311	0.912717	0.880391	0.881786	0.87693	0.879603	0.88362	0.883719	0.880151	0.883382	0.876371	0.869163	1	F	kidney1w_F_8
0.993279	0.994042	0.994886	NaN	0.99411	0.990679	0.990367	0.990963	0.991376	0.992261	0.893454	0.891122	0.897896	0.891518	0.901459	0.900323	0.890849	0.896141	0.903178	0.906481	0.873767	0.874242	0.870622	0.873013	0.876709	0.876301	0.872159	0.875942	0.868881	0.860583	1	F	kidney1w_F_10
0.99283	0.993412	0.994893	0.99411	NaN	0.991268	0.992212	0.991566	0.992798	0.991795	0.892891	0.891726	0.898875	0.893311	0.902261	0.901222	0.890935	0.898779	0.903589	0.907093	0.874575	0.877514	0.872436	0.874643	0.879536	0.877274	0.873596	0.87679	0.869759	0.862339	1	F	kidney1w_F_11
0.991504	0.989795	0.991773	0.990679	0.991268	NaN	0.994354	0.994607	0.994414	0.992271	0.900232	0.898376	0.905734	0.900051	0.90856	0.910721	0.901261	0.907377	0.913021	0.916143	0.880892	0.881747	0.879152	0.881842	0.885598	0.887446	0.884702	0.886589	0.87985	0.873162	1	M	kidney1w_M_1
0.992181	0.991295	0.992495	0.990367	0.992212	0.994354	NaN	0.994241	0.994751	0.991538	0.900753	0.899845	0.906814	0.902467	0.910953	0.910994	0.901453	0.910289	0.914147	0.917032	0.883036	0.885258	0.88117	0.884447	0.888484	0.887197	0.884755	0.886389	0.879312	0.87422	1	M	kidney1w_M_3
0.992217	0.991473	0.992421	0.990963	0.991566	0.994607	0.994241	NaN	0.993925	0.993052	0.899401	0.897202	0.90454	0.899418	0.908151	0.908749	0.899048	0.906239	0.911439	0.914318	0.880306	0.880753	0.877034	0.880463	0.883616	0.884903	0.882089	0.884376	0.877842	0.871403	1	M	kidney1w_M_4
0.993217	0.992584	0.99306	0.991376	0.992798	0.994414	0.994751	0.993925	NaN	0.992487	0.90205	0.90042	0.907683	0.902264	0.911769	0.91188	0.902935	0.909291	0.914614	0.917822	0.884271	0.885588	0.881471	0.884678	0.888647	0.888186	0.884777	0.886662	0.88082	0.874057	1	M	kidney1w_M_7
0.991312	0.990957	0.991901	0.992261	0.991795	0.992271	0.991538	0.993052	0.992487	NaN	0.890686	0.887901	0.895284	0.890021	0.900206	0.90003	0.889893	0.896409	0.902896	0.905869	0.871627	0.871661	0.867849	0.870693	0.87413	0.876419	0.872193	0.875717	0.869461	0.86063	1	M	kidney1w_M_12
0.893365	0.900986	0.898599	0.893454	0.892891	0.900232	0.900753	0.899401	0.90205	0.890686	NaN	0.991408	0.990568	0.988661	0.988604	0.985986	0.986508	0.985585	0.988278	0.986458	0.985053	0.981595	0.983127	0.984396	0.980788	0.982083	0.978798	0.980962	0.980553	0.972868	4	F	kidney4w_F_1
0.892457	0.899624	0.897358	0.891122	0.891726	0.898376	0.899845	0.897202	0.90042	0.887901	0.991408	NaN	0.99083	0.990724	0.988276	0.984752	0.984719	0.985023	0.986346	0.985078	0.984109	0.982762	0.983328	0.984025	0.982143	0.979841	0.97826	0.979156	0.978123	0.972142	4	F	kidney4w_F_2
0.898443	0.906398	0.90462	0.897896	0.898875	0.905734	0.906814	0.90454	0.907683	0.895284	0.990568	0.99083	NaN	0.988268	0.988475	0.985456	0.984743	0.98529	0.986747	0.985984	0.983659	0.98089	0.984331	0.983677	0.982283	0.979872	0.977726	0.978193	0.977641	0.972169	4	F	kidney4w_F_4
0.893744	0.901239	0.898805	0.891518	0.893311	0.900051	0.902467	0.899418	0.902264	0.890021	0.988661	0.990724	0.988268	NaN	0.991322	0.986244	0.984353	0.987605	0.986297	0.985561	0.985305	0.983522	0.983724	0.984937	0.982885	0.980024	0.979348	0.979582	0.980707	0.973971	4	F	kidney4w_F_5
0.902362	0.910572	0.90735	0.901459	0.902261	0.90856	0.910953	0.908151	0.911769	0.900206	0.988604	0.988276	0.988475	0.991322	NaN	0.987028	0.984527	0.986449	0.987384	0.987084	0.984303	0.983053	0.982431	0.984779	0.981458	0.979925	0.977972	0.979412	0.980208	0.973839	4	F	kidney4w_F_6
0.901425	0.908481	0.906365	0.900323	0.901222	0.910721	0.910994	0.908749	0.91188	0.90003	0.985986	0.984752	0.985456	0.986244	0.987028	NaN	0.989437	0.98871	0.990351	0.990172	0.98227	0.980055	0.978112	0.98228	0.981291	0.985611	0.983193	0.982861	0.983762	0.976931	4	M	kidney4w_M_1
0.891777	0.898856	0.897353	0.890849	0.890935	0.901261	0.901453	0.899048	0.902935	0.889893	0.986508	0.984719	0.984743	0.984353	0.984527	0.989437	NaN	0.988591	0.991596	0.989232	0.982696	0.979532	0.978416	0.982605	0.981311	0.989787	0.987493	0.987959	0.985763	0.98043	4	M	kidney4w_M_2
0.898104	0.904788	0.903718	0.896141	0.898779	0.907377	0.910289	0.906239	0.909291	0.896409	0.985585	0.985023	0.98529	0.987605	0.986449	0.98871	0.988591	NaN	0.990999	0.990032	0.982767	0.98039	0.979509	0.984263	0.981841	0.985075	0.983493	0.983641	0.982404	0.97865	4	M	kidney4w_M_3
0.903825	0.9109	0.909311	0.903178	0.903589	0.913021	0.914147	0.911439	0.914614	0.902896	0.988278	0.986346	0.986747	0.986297	0.987384	0.990351	0.991596	0.990999	NaN	0.99227	0.981886	0.979849	0.978912	0.982707	0.981532	0.98741	0.983511	0.985123	0.982925	0.976899	4	M	kidney4w_M_5
0.907582	0.91482	0.912717	0.906481	0.907093	0.916143	0.917032	0.914318	0.917822	0.905869	0.986458	0.985078	0.985984	0.985561	0.987084	0.990172	0.989232	0.990032	0.99227	NaN	0.98046	0.978522	0.976639	0.980712	0.981349	0.985255	0.982136	0.983011	0.981392	0.975288	4	M	kidney4w_M_6
0.873264	0.88264	0.880391	0.873767	0.874575	0.880892	0.883036	0.880306	0.884271	0.871627	0.985053	0.984109	0.983659	0.985305	0.984303	0.98227	0.982696	0.982767	0.981886	0.98046	NaN	0.987272	0.986538	0.988545	0.986521	0.981829	0.980139	0.980681	0.982574	0.977701	8	F	kidney8w_F_1
0.876197	0.883705	0.881786	0.874242	0.877514	0.881747	0.885258	0.880753	0.885588	0.871661	0.981595	0.982762	0.98089	0.983522	0.983053	0.980055	0.979532	0.98039	0.979849	0.978522	0.987272	NaN	0.985455	0.987984	0.985089	0.978064	0.976367	0.977609	0.978478	0.975247	8	F	kidney8w_F_3
0.871194	0.879842	0.87693	0.870622	0.872436	0.879152	0.88117	0.877034	0.881471	0.867849	0.983127	0.983328	0.984331	0.983724	0.982431	0.978112	0.978416	0.979509	0.978912	0.976639	0.986538	0.985455	NaN	0.98888	0.986394	0.977531	0.974579	0.975843	0.976344	0.972683	8	F	kidney8w_F_4
0.873412	0.881755	0.879603	0.873013	0.874643	0.881842	0.884447	0.880463	0.884678	0.870693	0.984396	0.984025	0.983677	0.984937	0.984779	0.98228	0.982605	0.984263	0.982707	0.980712	0.988545	0.987984	0.98888	NaN	0.987603	0.982144	0.980416	0.980065	0.980761	0.977608	8	F	kidney8w_F_5
0.877562	0.885844	0.88362	0.876709	0.879536	0.885598	0.888484	0.883616	0.888647	0.87413	0.980788	0.982143	0.982283	0.982885	0.981458	0.981291	0.981311	0.981841	0.981532	0.981349	0.986521	0.985089	0.986394	0.987603	NaN	0.980403	0.977822	0.977359	0.977561	0.974506	8	F	kidney8w_F_6
0.876417	0.884578	0.883719	0.876301	0.877274	0.887446	0.887197	0.884903	0.888186	0.876419	0.982083	0.979841	0.979872	0.980024	0.979925	0.985611	0.989787	0.985075	0.98741	0.985255	0.981829	0.978064	0.977531	0.982144	0.980403	NaN	0.990071	0.989851	0.989606	0.984838	8	M	kidney8w_M_1
0.873192	0.88096	0.880151	0.872159	0.873596	0.884702	0.884755	0.882089	0.884777	0.872193	0.978798	0.97826	0.977726	0.979348	0.977972	0.983193	0.987493	0.983493	0.983511	0.982136	0.980139	0.976367	0.974579	0.980416	0.977822	0.990071	NaN	0.989724	0.987816	0.987229	8	M	kidney8w_M_2
0.876595	0.884476	0.883382	0.875942	0.87679	0.886589	0.886389	0.884376	0.886662	0.875717	0.980962	0.979156	0.978193	0.979582	0.979412	0.982861	0.987959	0.983641	0.985123	0.983011	0.980681	0.977609	0.975843	0.980065	0.977359	0.989851	0.989724	NaN	0.987543	0.983946	8	M	kidney8w_M_3
0.869268	0.877239	0.876371	0.868881	0.869759	0.87985	0.879312	0.877842	0.88082	0.869461	0.980553	0.978123	0.977641	0.980707	0.980208	0.983762	0.985763	0.982404	0.982925	0.981392	0.982574	0.978478	0.976344	0.980761	0.977561	0.989606	0.987816	0.987543	NaN	0.984452	8	M	kidney8w_M_4
0.862391	0.870438	0.869163	0.860583	0.862339	0.873162	0.87422	0.871403	0.874057	0.86063	0.972868	0.972142	0.972169	0.973971	0.973839	0.976931	0.98043	0.97865	0.976899	0.975288	0.977701	0.975247	0.972683	0.977608	0.974506	0.984838	0.987229	0.983946	0.984452	NaN	8	M	kidney8w_M_5

## Sheet: liver
live1w_F_5	live1w_F_7	live1w_F_8	live1w_F_10	live1w_F_11	live1w_M_1	live1w_M_3	live1w_M_4	live1w_M_7	live1w_M_12	live4w_F_1	live4w_F_2	live4w_F_4	live4w_F_5	live4w_F_6	live4w_M_1	live4w_M_2	live4w_M_3	live4w_M_5	live4w_M_6	live8w_F_1	live8w_F_3	live8w_F_4	live8w_F_5	live8w_F_6	live8w_M_1	live8w_M_2	live8w_M_3	live8w_M_4	live8w_M_5	C: age	C: sex	C: O_A_S	T: Name
NaN	0.963357	0.974657	0.930325	0.983049	0.944434	0.847833	0.843015	0.852713	0.900266	0.725555	0.734759	0.730387	0.694306	0.718083	0.758666	0.667447	0.659121	0.733783	0.782099	0.658106	0.675849	0.673478	0.655345	0.715287	0.626673	0.694072	0.653724	0.72662	0.702641	1	F	live1w_F	live1w_F_5
0.963357	NaN	0.987173	0.951341	0.977976	0.938349	0.802796	0.800749	0.811671	0.853898	0.736115	0.763547	0.73094	0.712633	0.72796	0.768435	0.675487	0.668488	0.713153	0.758427	0.676271	0.670894	0.696566	0.651208	0.723406	0.630801	0.674491	0.659054	0.745556	0.712738	1	F	live1w_F	live1w_F_7
0.974657	0.987173	NaN	0.951452	0.985164	0.943469	0.831084	0.821153	0.825497	0.87408	0.728871	0.753068	0.728629	0.700682	0.717466	0.766937	0.68546	0.680069	0.721381	0.760999	0.66838	0.667201	0.686166	0.645168	0.718818	0.640947	0.684584	0.66703	0.7351	0.712773	1	F	live1w_F	live1w_F_8
0.930325	0.951341	0.951452	NaN	0.976492	0.942297	0.800129	0.820802	0.877132	0.89196	0.609863	0.646146	0.615663	0.571841	0.589792	0.72717	0.627535	0.621274	0.677759	0.72624	0.548428	0.557338	0.564208	0.537366	0.599986	0.55924	0.629566	0.597069	0.695646	0.650706	1	F	live1w_F	live1w_F_10
0.983049	0.977976	0.985164	0.976492	NaN	0.949333	0.850191	0.861445	0.905394	0.924306	0.692821	0.68672	0.686225	0.655656	0.677587	0.751284	0.651522	0.644761	0.729083	0.796921	0.625599	0.651055	0.643179	0.642819	0.684278	0.599872	0.685863	0.631483	0.724921	0.687836	1	F	live1w_F	live1w_F_11
0.944434	0.938349	0.943469	0.942297	0.949333	NaN	0.955538	0.966091	0.961146	0.98885	0.670935	0.66858	0.684133	0.637505	0.658064	0.843914	0.798659	0.787232	0.843104	0.859073	0.622396	0.641443	0.620279	0.616812	0.659484	0.738571	0.798558	0.768393	0.771883	0.771982	1	M	live1w_M	live1w_M_1
0.847833	0.802796	0.831084	0.800129	0.850191	0.955538	NaN	0.987588	0.930726	0.965571	0.647129	0.626275	0.671463	0.617787	0.634808	0.86676	0.878288	0.858816	0.884179	0.863048	0.6173	0.633549	0.602183	0.596417	0.642141	0.816907	0.856297	0.839525	0.77067	0.798705	1	M	live1w_M	live1w_M_3
0.843015	0.800749	0.821153	0.820802	0.861445	0.966091	0.987588	NaN	0.962972	0.981453	0.625021	0.59924	0.643422	0.595151	0.611722	0.857497	0.856279	0.834619	0.870606	0.86113	0.593501	0.608796	0.579685	0.576216	0.615653	0.785611	0.83545	0.810418	0.770651	0.785433	1	M	live1w_M	live1w_M_4
0.852713	0.811671	0.825497	0.877132	0.905394	0.961146	0.930726	0.962972	NaN	0.978511	0.597586	0.564785	0.599168	0.558809	0.579068	0.807135	0.755142	0.731286	0.799259	0.837922	0.5505	0.568344	0.549994	0.548702	0.580306	0.671172	0.761371	0.703051	0.759152	0.733057	1	M	live1w_M	live1w_M_7
0.900266	0.853898	0.87408	0.89196	0.924306	0.98885	0.965571	0.981453	0.978511	NaN	0.641584	0.620517	0.655397	0.603342	0.624271	0.847889	0.813118	0.798169	0.848634	0.857407	0.598909	0.616226	0.592304	0.586323	0.62828	0.745202	0.806915	0.77515	0.773245	0.770512	1	M	live1w_M	live1w_M_12
0.725555	0.736115	0.728871	0.609863	0.692821	0.670935	0.647129	0.625021	0.597586	0.641584	NaN	0.995148	0.991809	0.989286	0.991985	0.871095	0.770453	0.764936	0.840496	0.899568	0.980997	0.982651	0.98309	0.981445	0.98491	0.789927	0.836719	0.788553	0.918994	0.85079	4	F	live4w_F	live4w_F_1
0.734759	0.763547	0.753068	0.646146	0.68672	0.66858	0.626275	0.59924	0.564785	0.620517	0.995148	NaN	0.980702	0.993152	0.99511	0.873135	0.769598	0.76123	0.811473	0.855546	0.982715	0.947531	0.986922	0.934988	0.964848	0.789227	0.8071	0.786837	0.921512	0.857247	4	F	live4w_F	live4w_F_2
0.730387	0.73094	0.728629	0.615663	0.686225	0.684133	0.671463	0.643422	0.599168	0.655397	0.991809	0.980702	NaN	0.987114	0.991213	0.896866	0.811591	0.807025	0.866815	0.904474	0.984432	0.976983	0.981905	0.963908	0.980779	0.834036	0.864711	0.829661	0.930131	0.882638	4	F	live4w_F	live4w_F_4
0.694306	0.712633	0.700682	0.571841	0.655656	0.637505	0.617787	0.595151	0.558809	0.603342	0.989286	0.993152	0.987114	NaN	0.993391	0.852594	0.753593	0.744364	0.820625	0.883076	0.983029	0.985435	0.987309	0.988805	0.984054	0.779191	0.822792	0.773173	0.909098	0.846505	4	F	live4w_F	live4w_F_5
0.718083	0.72796	0.717466	0.589792	0.677587	0.658064	0.634808	0.611722	0.579068	0.624271	0.991985	0.99511	0.991213	0.993391	NaN	0.860979	0.757888	0.750003	0.829001	0.89213	0.980193	0.98107	0.982805	0.98158	0.981806	0.779134	0.82379	0.776648	0.911277	0.845096	4	F	live4w_F	live4w_F_6
0.758666	0.768435	0.766937	0.72717	0.751284	0.843914	0.86676	0.857497	0.807135	0.847889	0.871095	0.873135	0.896866	0.852594	0.860979	NaN	0.964061	0.957388	0.992502	0.983034	0.871309	0.873242	0.85116	0.842378	0.856696	0.948358	0.975697	0.959042	0.956714	0.943639	4	M	live4w_M	live4w_M_1
0.667447	0.675487	0.68546	0.627535	0.651522	0.798659	0.878288	0.856279	0.755142	0.813118	0.770453	0.769598	0.811591	0.753593	0.757888	0.964061	NaN	0.993526	0.983941	0.921606	0.78846	0.784264	0.753176	0.741264	0.763649	0.983831	0.972449	0.990433	0.877146	0.913303	4	M	live4w_M	live4w_M_2
0.659121	0.668488	0.680069	0.621274	0.644761	0.787232	0.858816	0.834619	0.731286	0.798169	0.764936	0.76123	0.807025	0.744364	0.750003	0.957388	0.993526	NaN	0.978968	0.90619	0.780575	0.777191	0.745449	0.73092	0.755006	0.985363	0.962927	0.992011	0.860614	0.902587	4	M	live4w_M	live4w_M_3
0.733783	0.713153	0.721381	0.677759	0.729083	0.843104	0.884179	0.870606	0.799259	0.848634	0.840496	0.811473	0.866815	0.820625	0.829001	0.992502	0.983941	0.978968	NaN	0.967588	0.841489	0.841165	0.816404	0.804088	0.825585	0.968204	0.982064	0.976233	0.930891	0.939604	4	M	live4w_M	live4w_M_5
0.782099	0.758427	0.760999	0.72624	0.796921	0.859073	0.863048	0.86113	0.837922	0.857407	0.899568	0.855546	0.904474	0.883076	0.89213	0.983034	0.921606	0.90619	0.967588	NaN	0.887421	0.890536	0.877442	0.872754	0.881967	0.899627	0.954321	0.909203	0.976649	0.938996	4	M	live4w_M	live4w_M_6
0.658106	0.676271	0.66838	0.548428	0.625599	0.622396	0.6173	0.593501	0.5505	0.598909	0.980997	0.982715	0.984432	0.983029	0.980193	0.871309	0.78846	0.780575	0.841489	0.887421	NaN	0.995325	0.994287	0.990371	0.985058	0.818021	0.848514	0.812247	0.925124	0.865815	8	F	live8w_F	live8w_F_1
0.675849	0.670894	0.667201	0.557338	0.651055	0.641443	0.633549	0.608796	0.568344	0.616226	0.982651	0.947531	0.976983	0.985435	0.98107	0.873242	0.784264	0.777191	0.841165	0.890536	0.995325	NaN	0.996358	0.992866	0.986046	0.811992	0.846681	0.807925	0.925157	0.864494	8	F	live8w_F	live8w_F_3
0.673478	0.696566	0.686166	0.564208	0.643179	0.620279	0.602183	0.579685	0.549994	0.592304	0.98309	0.986922	0.981905	0.987309	0.982805	0.85116	0.753176	0.745449	0.816404	0.877442	0.994287	0.996358	NaN	0.994664	0.990109	0.781308	0.822571	0.776081	0.91555	0.84596	8	F	live8w_F	live8w_F_4
0.655345	0.651208	0.645168	0.537366	0.642819	0.616812	0.596417	0.576216	0.548702	0.586323	0.981445	0.934988	0.963908	0.988805	0.98158	0.842378	0.741264	0.73092	0.804088	0.872754	0.990371	0.992866	0.994664	NaN	0.983888	0.767078	0.811772	0.762765	0.911692	0.841041	8	F	live8w_F	live8w_F_5
0.715287	0.723406	0.718818	0.599986	0.684278	0.659484	0.642141	0.615653	0.580306	0.62828	0.98491	0.964848	0.980779	0.984054	0.981806	0.856696	0.763649	0.755006	0.825585	0.881967	0.985058	0.986046	0.990109	0.983888	NaN	0.784977	0.828579	0.782211	0.910078	0.850256	8	F	live8w_F	live8w_F_6
0.626673	0.630801	0.640947	0.55924	0.599872	0.738571	0.816907	0.785611	0.671172	0.745202	0.789927	0.789227	0.834036	0.779191	0.779134	0.948358	0.983831	0.985363	0.968204	0.899627	0.818021	0.811992	0.781308	0.767078	0.784977	NaN	0.975145	0.995224	0.874869	0.933982	8	M	live8w_M	live8w_M_1
0.694072	0.674491	0.684584	0.629566	0.685863	0.798558	0.856297	0.83545	0.761371	0.806915	0.836719	0.8071	0.864711	0.822792	0.82379	0.975697	0.972449	0.962927	0.982064	0.954321	0.848514	0.846681	0.822571	0.811772	0.828579	0.975145	NaN	0.973332	0.936438	0.969024	8	M	live8w_M	live8w_M_2
0.653724	0.659054	0.66703	0.597069	0.631483	0.768393	0.839525	0.810418	0.703051	0.77515	0.788553	0.786837	0.829661	0.773173	0.776648	0.959042	0.990433	0.992011	0.976233	0.909203	0.812247	0.807925	0.776081	0.762765	0.782211	0.995224	0.973332	NaN	0.878147	0.924395	8	M	live8w_M	live8w_M_3
0.72662	0.745556	0.7351	0.695646	0.724921	0.771883	0.77067	0.770651	0.759152	0.773245	0.918994	0.921512	0.930131	0.909098	0.911277	0.956714	0.877146	0.860614	0.930891	0.976649	0.925124	0.925157	0.91555	0.911692	0.910078	0.874869	0.936438	0.878147	NaN	0.938766	8	M	live8w_M	live8w_M_4
0.702641	0.712738	0.712773	0.650706	0.687836	0.771982	0.798705	0.785433	0.733057	0.770512	0.85079	0.857247	0.882638	0.846505	0.845096	0.943639	0.913303	0.902587	0.939604	0.938996	0.865815	0.864494	0.84596	0.841041	0.850256	0.933982	0.969024	0.924395	0.938766	NaN	8	M	live8w_M	live8w_M_5

## Sheet: lung
lung_1w_F_5	lung_1w_F_7	lung_1w_F_8	lung_1w_F_10	lung_1w_F_11	lung_1w_M_1	lung_1w_M_3	lung_1w_M_4	lung_1w_M_7	lung_1w_M_12	lung_4w_F_1	lung_4w_F_2	lung_4w_F_4	lung_4w_F_5	lung_4w_F_6	lung_4w_M_1	lung_4w_M_2	lung_4w_M_3	lung_4w_M_5	lung_4w_M_6	lung_8w_F_1	lung_8w_F_3	lung_8w_F_4	lung_8w_F_5	lung_8w_F_6	lung_8w_M_1	lung_8w_M_2	lung_8w_M_3	lung_8w_M_4	lung_8w_M_5	C: age	C: sex	T: Name
NaN	0.979869	0.988398	0.985183	0.981416	0.985523	0.984833	0.986006	0.985091	0.980333	0.953138	0.947048	0.948986	0.946677	0.94799	0.945899	0.948877	0.953007	0.947899	0.95059	0.937894	0.930559	0.930248	0.933817	0.930041	0.940662	0.936446	0.940729	0.93918	0.933549	1	F	lung_1w_F_5
0.979869	NaN	0.985101	0.986117	0.986073	0.981926	0.979496	0.980595	0.97754	0.987651	0.947647	0.944907	0.938892	0.936986	0.941447	0.944379	0.948002	0.942772	0.94358	0.941039	0.927383	0.913477	0.926755	0.927608	0.924823	0.929353	0.93409	0.932689	0.924691	0.919737	1	F	lung_1w_F_7
0.988398	0.985101	NaN	0.991588	0.987599	0.987868	0.987488	0.987246	0.987061	0.986145	0.95228	0.944411	0.94754	0.943509	0.94594	0.941474	0.948027	0.94989	0.944999	0.947498	0.934363	0.926234	0.926415	0.931413	0.926666	0.937113	0.932448	0.937751	0.933721	0.929637	1	F	lung_1w_F_8
0.985183	0.986117	0.991588	NaN	0.985514	0.98518	0.985078	0.984407	0.984863	0.985984	0.950031	0.942837	0.94474	0.942174	0.943503	0.938305	0.946388	0.94616	0.941875	0.944504	0.933292	0.922079	0.926694	0.931389	0.926036	0.932393	0.928456	0.933723	0.929948	0.926751	1	F	lung_1w_F_10
0.981416	0.986073	0.987599	0.985514	NaN	0.984078	0.985421	0.986	0.982606	0.987092	0.945558	0.941418	0.940026	0.936038	0.938997	0.93956	0.945391	0.944362	0.942547	0.94322	0.92529	0.918327	0.920372	0.92369	0.921422	0.931652	0.929771	0.932698	0.927083	0.924697	1	F	lung_1w_F_11
0.985523	0.981926	0.987868	0.98518	0.984078	NaN	0.99051	0.9923	0.98909	0.988012	0.947968	0.942739	0.943893	0.939678	0.943124	0.944484	0.951167	0.950881	0.947319	0.947892	0.931639	0.923442	0.924542	0.928729	0.923772	0.938411	0.935917	0.938849	0.934721	0.931318	1	M	lung_1w_M_1
0.984833	0.979496	0.987488	0.985078	0.985421	0.99051	NaN	0.990001	0.991788	0.988226	0.947948	0.94125	0.946348	0.941933	0.943802	0.94247	0.950538	0.951805	0.949513	0.951706	0.931139	0.927219	0.923498	0.928137	0.924114	0.940546	0.934253	0.940614	0.937973	0.934888	1	M	lung_1w_M_3
0.986006	0.980595	0.987246	0.984407	0.986	0.9923	0.990001	NaN	0.987536	0.986214	0.947277	0.942159	0.942869	0.939611	0.94225	0.944265	0.950594	0.951075	0.9462	0.947764	0.930137	0.923418	0.922908	0.927643	0.923393	0.938673	0.93594	0.938941	0.934961	0.931341	1	M	lung_1w_M_4
0.985091	0.97754	0.987061	0.984863	0.982606	0.98909	0.991788	0.987536	NaN	0.986689	0.948137	0.940957	0.946394	0.941506	0.943171	0.942458	0.94941	0.952784	0.948749	0.951911	0.931235	0.927999	0.922627	0.92789	0.92364	0.941179	0.934283	0.940889	0.938832	0.93575	1	M	lung_1w_M_7
0.980333	0.987651	0.986145	0.985984	0.987092	0.988012	0.988226	0.986214	0.986689	NaN	0.944995	0.94085	0.939038	0.93524	0.940427	0.943012	0.94982	0.945106	0.945918	0.944471	0.925379	0.91537	0.92188	0.92545	0.921262	0.932994	0.933136	0.935843	0.929343	0.922914	1	M	lung_1w_M_12
0.953138	0.947647	0.95228	0.950031	0.945558	0.947968	0.947948	0.947277	0.948137	0.944995	NaN	0.990777	0.986279	0.988338	0.988393	0.983354	0.984548	0.986055	0.983326	0.983699	0.986058	0.975641	0.982289	0.985396	0.983273	0.978971	0.975876	0.981736	0.978229	0.975262	4	F	lung_4w_F_1
0.947048	0.944907	0.944411	0.942837	0.941418	0.942739	0.94125	0.942159	0.940957	0.94085	0.990777	NaN	0.984903	0.986521	0.987724	0.986375	0.986006	0.98524	0.984311	0.982497	0.985075	0.973452	0.984238	0.985489	0.98458	0.9803	0.979919	0.982307	0.977856	0.974083	4	F	lung_4w_F_2
0.948986	0.938892	0.94754	0.94474	0.940026	0.943893	0.946348	0.942869	0.946394	0.939038	0.986279	0.984903	NaN	0.989344	0.987229	0.974734	0.979713	0.985281	0.981511	0.985958	0.985512	0.981699	0.978039	0.981599	0.978189	0.981969	0.972774	0.981684	0.980801	0.982382	4	F	lung_4w_F_4
0.946677	0.936986	0.943509	0.942174	0.936038	0.939678	0.941933	0.939611	0.941506	0.93524	0.988338	0.986521	0.989344	NaN	0.990333	0.979211	0.980596	0.984509	0.983438	0.985665	0.987995	0.979557	0.981939	0.985326	0.981869	0.979687	0.97312	0.981995	0.98024	0.97906	4	F	lung_4w_F_5
0.94799	0.941447	0.94594	0.943503	0.938997	0.943124	0.943802	0.94225	0.943171	0.940427	0.988393	0.987724	0.987229	0.990333	NaN	0.981221	0.982504	0.984302	0.985232	0.985089	0.986335	0.975685	0.98354	0.985413	0.982409	0.980516	0.977351	0.983471	0.979715	0.975934	4	F	lung_4w_F_6
0.945899	0.944379	0.941474	0.938305	0.93956	0.944484	0.94247	0.944265	0.942458	0.943012	0.983354	0.986375	0.974734	0.979211	0.981221	NaN	0.988514	0.984459	0.987704	0.980756	0.977787	0.963098	0.978668	0.977454	0.977243	0.978785	0.985385	0.984023	0.978545	0.9702	4	M	lung_4w_M_1
0.948877	0.948002	0.948027	0.946388	0.945391	0.951167	0.950538	0.950594	0.94941	0.94982	0.984548	0.986006	0.979713	0.980596	0.982504	0.988514	NaN	0.98738	0.987324	0.984189	0.97822	0.965825	0.97591	0.978284	0.976923	0.982332	0.983742	0.98573	0.981675	0.975847	4	M	lung_4w_M_2
0.953007	0.942772	0.94989	0.94616	0.944362	0.950881	0.951805	0.951075	0.952784	0.945106	0.986055	0.98524	0.985281	0.984509	0.984302	0.984459	0.98738	NaN	0.98667	0.989131	0.98126	0.974714	0.9758	0.97692	0.975707	0.98889	0.982625	0.987804	0.986132	0.982772	4	M	lung_4w_M_3
0.947899	0.94358	0.944999	0.941875	0.942547	0.947319	0.949513	0.9462	0.948749	0.945918	0.983326	0.984311	0.981511	0.983438	0.985232	0.987704	0.987324	0.98667	NaN	0.988053	0.977197	0.96907	0.976893	0.976987	0.975408	0.983666	0.984243	0.988235	0.983139	0.977387	4	M	lung_4w_M_5
0.95059	0.941039	0.947498	0.944504	0.94322	0.947892	0.951706	0.947764	0.951911	0.944471	0.983699	0.982497	0.985958	0.985665	0.985089	0.980756	0.984189	0.989131	0.988053	NaN	0.978385	0.975215	0.972707	0.976146	0.974755	0.985772	0.977595	0.985374	0.984756	0.98324	4	M	lung_4w_M_6
0.937894	0.927383	0.934363	0.933292	0.92529	0.931639	0.931139	0.930137	0.931235	0.925379	0.986058	0.985075	0.985512	0.987995	0.986335	0.977787	0.97822	0.98126	0.977197	0.978385	NaN	0.98143	0.986709	0.989147	0.983997	0.978858	0.973431	0.980468	0.979175	0.976435	8	F	lung_8w_F_1
0.930559	0.913477	0.926234	0.922079	0.918327	0.923442	0.927219	0.923418	0.927999	0.91537	0.975641	0.973452	0.981699	0.979557	0.975685	0.963098	0.965825	0.974714	0.96907	0.975215	0.98143	NaN	0.973254	0.978727	0.973436	0.974455	0.960268	0.971711	0.974425	0.978548	8	F	lung_8w_F_3
0.930248	0.926755	0.926415	0.926694	0.920372	0.924542	0.923498	0.922908	0.922627	0.92188	0.982289	0.984238	0.978039	0.981939	0.98354	0.978668	0.97591	0.9758	0.976893	0.972707	0.986709	0.973254	NaN	0.987633	0.981879	0.973074	0.974212	0.976882	0.973112	0.967931	8	F	lung_8w_F_4
0.933817	0.927608	0.931413	0.931389	0.92369	0.928729	0.928137	0.927643	0.92789	0.92545	0.985396	0.985489	0.981599	0.985326	0.985413	0.977454	0.978284	0.97692	0.976987	0.976146	0.989147	0.978727	0.987633	NaN	0.985865	0.974624	0.97167	0.978496	0.97599	0.974384	8	F	lung_8w_F_5
0.930041	0.924823	0.926666	0.926036	0.921422	0.923772	0.924114	0.923393	0.92364	0.921262	0.983273	0.98458	0.978189	0.981869	0.982409	0.977243	0.976923	0.975707	0.975408	0.974755	0.983997	0.973436	0.981879	0.985865	NaN	0.97314	0.971164	0.975275	0.972781	0.968845	8	F	lung_8w_F_6
0.940662	0.929353	0.937113	0.932393	0.931652	0.938411	0.940546	0.938673	0.941179	0.932994	0.978971	0.9803	0.981969	0.979687	0.980516	0.978785	0.982332	0.98889	0.983666	0.985772	0.978858	0.974455	0.973074	0.974624	0.97314	NaN	0.984283	0.989082	0.988677	0.983322	8	M	lung_8w_M_1
0.936446	0.93409	0.932448	0.928456	0.929771	0.935917	0.934253	0.93594	0.934283	0.933136	0.975876	0.979919	0.972774	0.97312	0.977351	0.985385	0.983742	0.982625	0.984243	0.977595	0.973431	0.960268	0.974212	0.97167	0.971164	0.984283	NaN	0.987284	0.98066	0.970794	8	M	lung_8w_M_2
0.940729	0.932689	0.937751	0.933723	0.932698	0.938849	0.940614	0.938941	0.940889	0.935843	0.981736	0.982307	0.981684	0.981995	0.983471	0.984023	0.98573	0.987804	0.988235	0.985374	0.980468	0.971711	0.976882	0.978496	0.975275	0.989082	0.987284	NaN	0.988028	0.981293	8	M	lung_8w_M_3
0.93918	0.924691	0.933721	0.929948	0.927083	0.934721	0.937973	0.934961	0.938832	0.929343	0.978229	0.977856	0.980801	0.98024	0.979715	0.978545	0.981675	0.986132	0.983139	0.984756	0.979175	0.974425	0.973112	0.97599	0.972781	0.988677	0.98066	0.988028	NaN	0.982361	8	M	lung_8w_M_4
0.933549	0.919737	0.929637	0.926751	0.924697	0.931318	0.934888	0.931341	0.93575	0.922914	0.975262	0.974083	0.982382	0.97906	0.975934	0.9702	0.975847	0.982772	0.977387	0.98324	0.976435	0.978548	0.967931	0.974384	0.968845	0.983322	0.970794	0.981293	0.982361	NaN	8	M	lung_8w_M_5

## Sheet: muscle
Muscle1w_F_5	Muscle1w_F_7	Muscle1w_F_8	Muscle1w_F_10	Muscle1w_F_11	Muscle1w_M_1	Muscle1w_M_3	Muscle1w_M_4	Muscle1w_M_7	Muscle1w_M_12	Muscle4w_F_1	Muscle4w_F_2	Muscle4w_F_4	Muscle4w_F_5	Muscle4w_F_6	Muscle4w_M_1	Muscle4w_M_2	Muscle4w_M_3	Muscle4w_M_5	Muscle4w_M_6	Muscle8w_F_1	Muscle8w_F_3	Muscle8w_F_4	Muscle8w_F_5	Muscle8w_F_6	Muscle8w_M_1	Muscle8w_M_2	Muscle8w_M_3	Muscle8w_M_4	Muscle8w_M_5	C: age	C: sex	T: Name
NaN	0.874271	0.954281	0.962736	0.981988	0.672991	0.68241	0.676583	0.683742	0.661268	0.882632	0.841768	0.851243	0.643302	0.618193	0.652101	0.621539	0.63219	0.701976	0.689055	0.723805	0.689268	0.65468	0.705332	0.627277	0.175951	0.154782	0.165026	0.172431	0.167466	1	F	Muscle1w_F_5
0.874271	NaN	0.95458	0.941111	0.847188	0.917369	0.920947	0.920867	0.922385	0.904814	0.741916	0.869176	0.723709	0.844297	0.830162	0.840426	0.83142	0.835727	0.860901	0.861824	0.857811	0.840948	0.828948	0.833976	0.783474	0.199148	0.17397	0.191535	0.195439	0.190771	1	F	Muscle1w_F_7
0.954281	0.95458	NaN	0.983789	0.946911	0.804457	0.81018	0.806738	0.809076	0.790468	0.826995	0.870838	0.801316	0.736203	0.715227	0.742314	0.720619	0.728172	0.782837	0.778053	0.794056	0.766538	0.741194	0.770504	0.69645	0.2047	0.181566	0.198649	0.200812	0.196316	1	F	Muscle1w_F_8
0.962736	0.941111	0.983789	NaN	0.953641	0.782077	0.789791	0.784473	0.788804	0.770156	0.846774	0.86353	0.818455	0.721461	0.700457	0.731252	0.706888	0.716255	0.773668	0.763282	0.786492	0.752071	0.72674	0.760657	0.681039	0.199822	0.172129	0.187009	0.192685	0.187215	1	F	Muscle1w_F_10
0.981988	0.847188	0.946911	0.953641	NaN	0.633666	0.643689	0.636671	0.642658	0.621435	0.896167	0.830116	0.862215	0.609593	0.581963	0.618129	0.587965	0.598374	0.671552	0.656708	0.699122	0.669377	0.628727	0.680295	0.597132	0.168083	0.14765	0.160992	0.166071	0.166628	1	F	Muscle1w_F_11
0.672991	0.917369	0.804457	0.782077	0.633666	NaN	0.993702	0.994587	0.990074	0.983282	0.541771	0.743006	0.518787	0.88603	0.887827	0.884949	0.893326	0.885844	0.86632	0.88562	0.835504	0.832622	0.853717	0.80857	0.810841	0.192052	0.169463	0.186645	0.1911	0.181817	1	M	Muscle1w_M_1
0.68241	0.920947	0.81018	0.789791	0.643689	0.993702	NaN	0.993327	0.993662	0.983221	0.552265	0.755448	0.52945	0.890668	0.894807	0.893309	0.900986	0.895942	0.877979	0.894893	0.844049	0.840896	0.859094	0.819186	0.81867	0.193756	0.165406	0.185371	0.18926	0.178658	1	M	Muscle1w_M_3
0.676583	0.920867	0.806738	0.784473	0.636671	0.994587	0.993327	NaN	0.991946	0.982363	0.543736	0.74817	0.522603	0.888981	0.891148	0.886669	0.895467	0.891078	0.871895	0.890778	0.84159	0.837085	0.855549	0.814539	0.815641	0.193594	0.171623	0.188574	0.190905	0.182479	1	M	Muscle1w_M_4
0.683742	0.922385	0.809076	0.788804	0.642658	0.990074	0.993662	0.991946	NaN	0.98375	0.55316	0.756644	0.531418	0.89242	0.893984	0.895918	0.903742	0.89815	0.880403	0.89724	0.844354	0.843275	0.858344	0.820039	0.820554	0.194455	0.171876	0.186239	0.191498	0.183734	1	M	Muscle1w_M_7
0.661268	0.904814	0.790468	0.770156	0.621435	0.983282	0.983221	0.982363	0.98375	NaN	0.5204	0.719693	0.501785	0.86916	0.869262	0.866112	0.881576	0.872356	0.846556	0.867242	0.812653	0.810453	0.830895	0.784485	0.786431	0.183727	0.162925	0.173454	0.179605	0.17118	1	M	Muscle1w_M_12
0.882632	0.741916	0.826995	0.846774	0.896167	0.541771	0.552265	0.543736	0.55316	0.5204	NaN	0.852256	0.954865	0.60421	0.566525	0.60414	0.571527	0.578827	0.660735	0.629904	0.706997	0.67471	0.627752	0.70128	0.601033	0.125036	0.124294	0.125078	0.120031	0.126493	4	F	Muscle4w_F_1
0.841768	0.869176	0.870838	0.86353	0.830116	0.743006	0.755448	0.74817	0.756644	0.719693	0.852256	NaN	0.847246	0.850402	0.828927	0.845215	0.825759	0.831169	0.87136	0.854854	0.919598	0.907258	0.864806	0.920535	0.852204	0.149201	0.138325	0.151916	0.153228	0.146519	4	F	Muscle4w_F_2
0.851243	0.723709	0.801316	0.818455	0.862215	0.518787	0.52945	0.522603	0.531418	0.501785	0.954865	0.847246	NaN	0.587468	0.550431	0.584599	0.552574	0.567633	0.646308	0.614657	0.697448	0.664189	0.616428	0.68855	0.588435	0.155944	0.157	0.156029	0.157264	0.160468	4	F	Muscle4w_F_4
0.643302	0.844297	0.736203	0.721461	0.609593	0.88603	0.890668	0.888981	0.89242	0.86916	0.60421	0.850402	0.587468	NaN	0.972343	0.967642	0.970666	0.956153	0.93814	0.944464	0.946576	0.956273	0.97029	0.939023	0.950825	0.162742	0.143865	0.167772	0.166101	0.156213	4	F	Muscle4w_F_5
0.618193	0.830162	0.715227	0.700457	0.581963	0.887827	0.894807	0.891148	0.893984	0.869262	0.566525	0.828927	0.550431	0.972343	NaN	0.965119	0.965545	0.962787	0.929616	0.939305	0.941455	0.949975	0.954418	0.929403	0.949179	0.161554	0.145825	0.173016	0.165889	0.155675	4	F	Muscle4w_F_6
0.652101	0.840426	0.742314	0.731252	0.618129	0.884949	0.893309	0.886669	0.895918	0.866112	0.60414	0.845215	0.584599	0.967642	0.965119	NaN	0.980272	0.973322	0.965594	0.968883	0.947537	0.947622	0.961685	0.937095	0.93764	0.178957	0.156827	0.184572	0.179427	0.16801	4	M	Muscle4w_M_1
0.621539	0.83142	0.720619	0.706888	0.587965	0.893326	0.900986	0.895467	0.903742	0.881576	0.571527	0.825759	0.552574	0.970666	0.965545	0.980272	NaN	0.978386	0.94829	0.961421	0.936274	0.941778	0.951622	0.922537	0.939084	0.173549	0.153495	0.177964	0.176973	0.166977	4	M	Muscle4w_M_2
0.63219	0.835727	0.728172	0.716255	0.598374	0.885844	0.895942	0.891078	0.89815	0.872356	0.578827	0.831169	0.567633	0.956153	0.962787	0.973322	0.978386	NaN	0.956887	0.96701	0.930456	0.939346	0.942401	0.91568	0.933296	0.188316	0.168824	0.190201	0.189493	0.182783	4	M	Muscle4w_M_3
0.701976	0.860901	0.782837	0.773668	0.671552	0.86632	0.877979	0.871895	0.880403	0.846556	0.660735	0.87136	0.646308	0.93814	0.929616	0.965594	0.94829	0.956887	NaN	0.980401	0.939557	0.933284	0.938079	0.930725	0.910608	0.194453	0.171358	0.199578	0.199363	0.184545	4	M	Muscle4w_M_5
0.689055	0.861824	0.778053	0.763282	0.656708	0.88562	0.894893	0.890778	0.89724	0.867242	0.629904	0.854854	0.614657	0.944464	0.939305	0.968883	0.961421	0.96701	0.980401	NaN	0.935842	0.933191	0.935087	0.917749	0.912175	0.195939	0.174501	0.197563	0.202248	0.190753	4	M	Muscle4w_M_6
0.723805	0.857811	0.794056	0.786492	0.699122	0.835504	0.844049	0.84159	0.844354	0.812653	0.706997	0.919598	0.697448	0.946576	0.941455	0.947537	0.936274	0.930456	0.939557	0.935842	NaN	0.975192	0.965646	0.973331	0.949292	0.170993	0.151829	0.174719	0.169591	0.165477	8	F	Muscle8w_F_1
0.689268	0.840948	0.766538	0.752071	0.669377	0.832622	0.840896	0.837085	0.843275	0.810453	0.67471	0.907258	0.664189	0.956273	0.949975	0.947622	0.941778	0.939346	0.933284	0.933191	0.975192	NaN	0.969157	0.979266	0.96774	0.171169	0.149065	0.174209	0.173073	0.167158	8	F	Muscle8w_F_3
0.65468	0.828948	0.741194	0.72674	0.628727	0.853717	0.859094	0.855549	0.858344	0.830895	0.627752	0.864806	0.616428	0.97029	0.954418	0.961685	0.951622	0.942401	0.938079	0.935087	0.965646	0.969157	NaN	0.962473	0.961058	0.163247	0.147591	0.171211	0.167531	0.158741	8	F	Muscle8w_F_4
0.705332	0.833976	0.770504	0.760657	0.680295	0.80857	0.819186	0.814539	0.820039	0.784485	0.70128	0.920535	0.68855	0.939023	0.929403	0.937095	0.922537	0.91568	0.930725	0.917749	0.973331	0.979266	0.962473	NaN	0.957961	0.169633	0.155765	0.177166	0.171489	0.161645	8	F	Muscle8w_F_5
0.627277	0.783474	0.69645	0.681039	0.597132	0.810841	0.81867	0.815641	0.820554	0.786431	0.601033	0.852204	0.588435	0.950825	0.949179	0.93764	0.939084	0.933296	0.910608	0.912175	0.949292	0.96774	0.961058	0.957961	NaN	0.149293	0.127797	0.152815	0.149617	0.13345	8	F	Muscle8w_F_6
0.175951	0.199148	0.2047	0.199822	0.168083	0.192052	0.193756	0.193594	0.194455	0.183727	0.125036	0.149201	0.155944	0.162742	0.161554	0.178957	0.173549	0.188316	0.194453	0.195939	0.170993	0.171169	0.163247	0.169633	0.149293	NaN	0.969302	0.97503	0.976362	0.962737	8	M	Muscle8w_M_1
0.154782	0.17397	0.181566	0.172129	0.14765	0.169463	0.165406	0.171623	0.171876	0.162925	0.124294	0.138325	0.157	0.143865	0.145825	0.156827	0.153495	0.168824	0.171358	0.174501	0.151829	0.149065	0.147591	0.155765	0.127797	0.969302	NaN	0.967106	0.970392	0.972309	8	M	Muscle8w_M_2
0.165026	0.191535	0.198649	0.187009	0.160992	0.186645	0.185371	0.188574	0.186239	0.173454	0.125078	0.151916	0.156029	0.167772	0.173016	0.184572	0.177964	0.190201	0.199578	0.197563	0.174719	0.174209	0.171211	0.177166	0.152815	0.97503	0.967106	NaN	0.982355	0.97076	8	M	Muscle8w_M_3
0.172431	0.195439	0.200812	0.192685	0.166071	0.1911	0.18926	0.190905	0.191498	0.179605	0.120031	0.153228	0.157264	0.166101	0.165889	0.179427	0.176973	0.189493	0.199363	0.202248	0.169591	0.173073	0.167531	0.171489	0.149617	0.976362	0.970392	0.982355	NaN	0.975198	8	M	Muscle8w_M_4
0.167466	0.190771	0.196316	0.187215	0.166628	0.181817	0.178658	0.182479	0.183734	0.17118	0.126493	0.146519	0.160468	0.156213	0.155675	0.16801	0.166977	0.182783	0.184545	0.190753	0.165477	0.167158	0.158741	0.161645	0.13345	0.962737	0.972309	0.97076	0.975198	NaN	8	M	Muscle8w_M_5

## Sheet: skin
Skin1w_F_5	Skin1w_F_7	Skin1w_F_8	Skin1w_F_10	Skin1w_F_11	Skin1w_M_1	Skin1w_M_3	Skin1w_M_4	Skin1w_M_7	Skin1w_M_12	Skin4w_F_1	Skin4w_F_2	Skin4w_F_4	Skin4w_F_5	Skin4w_F_6	Skin4w_M_1	Skin4w_M_2	Skin4w_M_3	Skin4w_M_5	Skin4w_M_6	Skin8w_F_1	Skin8w_F_3	Skin8w_F_4	Skin8w_F_5	Skin8w_F_6	Skin8w_M_1	Skin8w_M_2	Skin8w_M_3	Skin8w_M_4	Skin8w_M_5	C: age	C: sex	T: Name
NaN	0.985505	0.987088	0.991571	0.984749	0.98702	0.987509	0.984394	0.984481	0.979018	0.968683	0.960093	0.964113	0.96505	0.96502	0.96602	0.941038	0.96482	0.968895	0.963962	0.868455	0.849741	0.852547	0.869533	0.86779	0.894009	0.898771	0.909515	0.903265	0.879805	1	F	Skin1w_F_5
0.985505	NaN	0.989543	0.989163	0.988147	0.986034	0.98641	0.987662	0.986915	0.986002	0.970086	0.952762	0.968263	0.961659	0.960616	0.96418	0.947162	0.966458	0.966876	0.96181	0.854765	0.836278	0.83765	0.859896	0.858802	0.88965	0.897418	0.906087	0.903496	0.871954	1	F	Skin1w_F_7
0.987088	0.989543	NaN	0.990247	0.990307	0.984252	0.984323	0.986151	0.984153	0.982823	0.969626	0.957221	0.970595	0.962729	0.961512	0.961752	0.941207	0.964445	0.963199	0.960649	0.853951	0.837867	0.838601	0.856066	0.858243	0.88436	0.891474	0.899918	0.897547	0.867522	1	F	Skin1w_F_8
0.991571	0.989163	0.990247	NaN	0.988362	0.989202	0.988237	0.986826	0.988703	0.985006	0.971144	0.957085	0.966665	0.964925	0.963373	0.965524	0.940136	0.964456	0.96766	0.962321	0.856753	0.837686	0.839558	0.859013	0.856984	0.887073	0.893058	0.9028	0.897353	0.870712	1	F	Skin1w_F_10
0.984749	0.988147	0.990307	0.988362	NaN	0.983351	0.983668	0.98666	0.984513	0.984869	0.969944	0.955045	0.970418	0.961297	0.962401	0.960282	0.942535	0.964802	0.962736	0.958447	0.852068	0.836393	0.835809	0.856418	0.856697	0.884327	0.89121	0.900069	0.897291	0.867392	1	F	Skin1w_F_11
0.98702	0.986034	0.984252	0.989202	0.983351	NaN	0.993867	0.990617	0.992768	0.98788	0.970766	0.954795	0.965607	0.963285	0.964069	0.969995	0.945646	0.968716	0.971045	0.964522	0.861319	0.843665	0.844464	0.864009	0.862268	0.892751	0.89753	0.909228	0.903012	0.876099	1	M	Skin1w_M_1
0.987509	0.98641	0.984323	0.988237	0.983668	0.993867	NaN	0.990341	0.991162	0.986788	0.969996	0.956558	0.965251	0.963701	0.965493	0.969614	0.945811	0.9691	0.971414	0.964208	0.863215	0.846371	0.846602	0.865792	0.863558	0.893992	0.898005	0.910356	0.903934	0.878199	1	M	Skin1w_M_3
0.984394	0.987662	0.986151	0.986826	0.98666	0.990617	0.990341	NaN	0.989454	0.985838	0.968698	0.954068	0.967765	0.959401	0.963199	0.964071	0.946118	0.966876	0.96638	0.961844	0.854949	0.838201	0.836866	0.858406	0.858901	0.887784	0.895382	0.90366	0.900114	0.87222	1	M	Skin1w_M_4
0.984481	0.986915	0.984153	0.988703	0.984513	0.992768	0.991162	0.989454	NaN	0.989802	0.968333	0.95108	0.964567	0.961168	0.960499	0.96688	0.943699	0.965804	0.968576	0.962281	0.85595	0.838084	0.838579	0.860577	0.857363	0.890935	0.895224	0.906523	0.901438	0.872983	1	M	Skin1w_M_7
0.979018	0.986002	0.982823	0.985006	0.984869	0.98788	0.986788	0.985838	0.989802	NaN	0.964607	0.943694	0.962527	0.95524	0.954062	0.961777	0.941046	0.960999	0.963421	0.95646	0.84497	0.826477	0.827997	0.84938	0.847184	0.884027	0.887929	0.900109	0.894227	0.864179	1	M	Skin1w_M_12
0.968683	0.970086	0.969626	0.971144	0.969944	0.970766	0.969996	0.968698	0.968333	0.964607	NaN	0.976817	0.987471	0.988844	0.982799	0.979418	0.967118	0.985187	0.984566	0.975928	0.89159	0.874422	0.876988	0.89668	0.894652	0.916988	0.920477	0.930989	0.927684	0.899938	4	F	Skin4w_F_1
0.960093	0.952762	0.957221	0.957085	0.955045	0.954795	0.956558	0.954068	0.95108	0.943694	0.976817	NaN	0.974634	0.983157	0.987751	0.976231	0.955991	0.975333	0.975078	0.977335	0.925254	0.913516	0.913415	0.923333	0.925613	0.926667	0.929056	0.937734	0.93602	0.922452	4	F	Skin4w_F_2
0.964113	0.968263	0.970595	0.966665	0.970418	0.965607	0.965251	0.967765	0.964567	0.962527	0.987471	0.974634	NaN	0.982726	0.97994	0.974834	0.962681	0.982942	0.979394	0.974051	0.881671	0.867064	0.866093	0.886326	0.887741	0.909063	0.914372	0.921635	0.920763	0.8932	4	F	Skin4w_F_4
0.96505	0.961659	0.962729	0.964925	0.961297	0.963285	0.963701	0.959401	0.961168	0.95524	0.988844	0.983157	0.982726	NaN	0.986138	0.982466	0.964072	0.98496	0.98573	0.978416	0.907244	0.889457	0.893901	0.911021	0.906882	0.926429	0.925364	0.939838	0.932758	0.912172	4	F	Skin4w_F_5
0.96502	0.960616	0.961512	0.963373	0.962401	0.964069	0.965493	0.963199	0.960499	0.954062	0.982799	0.987751	0.97994	0.986138	NaN	0.982665	0.963292	0.985231	0.983917	0.981642	0.915512	0.902978	0.901079	0.915335	0.915622	0.927214	0.929216	0.93962	0.935593	0.919379	4	F	Skin4w_F_6
0.96602	0.96418	0.961752	0.965524	0.960282	0.969995	0.969614	0.964071	0.96688	0.961777	0.979418	0.976231	0.974834	0.982466	0.982665	NaN	0.974309	0.985372	0.989668	0.990081	0.913743	0.894851	0.89895	0.917381	0.914044	0.945412	0.94649	0.956032	0.94904	0.932842	4	M	Skin4w_M_1
0.941038	0.947162	0.941207	0.940136	0.942535	0.945646	0.945811	0.946118	0.943699	0.941046	0.967118	0.955991	0.962681	0.964072	0.963292	0.974309	NaN	0.973757	0.970356	0.974498	0.920631	0.902286	0.905434	0.927586	0.928114	0.961829	0.966701	0.970909	0.969937	0.943598	4	M	Skin4w_M_2
0.96482	0.966458	0.964445	0.964456	0.964802	0.968716	0.9691	0.966876	0.965804	0.960999	0.985187	0.975333	0.982942	0.98496	0.985231	0.985372	0.973757	NaN	0.98949	0.983299	0.896184	0.879907	0.880051	0.900112	0.899809	0.928996	0.932221	0.941793	0.936684	0.914564	4	M	Skin4w_M_3
0.968895	0.966876	0.963199	0.96766	0.962736	0.971045	0.971414	0.96638	0.968576	0.963421	0.984566	0.975078	0.979394	0.98573	0.983917	0.989668	0.970356	0.98949	NaN	0.986446	0.901699	0.882373	0.886614	0.905252	0.900947	0.93352	0.93446	0.945781	0.937679	0.919042	4	M	Skin4w_M_5
0.963962	0.96181	0.960649	0.962321	0.958447	0.964522	0.964208	0.961844	0.962281	0.95646	0.975928	0.977335	0.974051	0.978416	0.981642	0.990081	0.974498	0.983299	0.986446	NaN	0.916871	0.900065	0.901586	0.918022	0.918297	0.949493	0.952598	0.958089	0.953634	0.940179	4	M	Skin4w_M_6
0.868455	0.854765	0.853951	0.856753	0.852068	0.861319	0.863215	0.854949	0.85595	0.84497	0.89159	0.925254	0.881671	0.907244	0.915512	0.913743	0.920631	0.896184	0.901699	0.916871	NaN	0.982041	0.98257	0.984461	0.980102	0.961547	0.949362	0.956115	0.959385	0.965667	8	F	Skin8w_F_1
0.849741	0.836278	0.837867	0.837686	0.836393	0.843665	0.846371	0.838201	0.838084	0.826477	0.874422	0.913516	0.867064	0.889457	0.902978	0.894851	0.902286	0.879907	0.882373	0.900065	0.982041	NaN	0.976239	0.976217	0.975601	0.943575	0.931732	0.937298	0.945421	0.949389	8	F	Skin8w_F_3
0.852547	0.83765	0.838601	0.839558	0.835809	0.844464	0.846602	0.836866	0.838579	0.827997	0.876988	0.913415	0.866093	0.893901	0.901079	0.89895	0.905434	0.880051	0.886614	0.901586	0.98257	0.976239	NaN	0.97998	0.976482	0.949206	0.93705	0.945364	0.949073	0.953704	8	F	Skin8w_F_4
0.869533	0.859896	0.856066	0.859013	0.856418	0.864009	0.865792	0.858406	0.860577	0.84938	0.89668	0.923333	0.886326	0.911021	0.915335	0.917381	0.927586	0.900112	0.905252	0.918022	0.984461	0.976217	0.97998	NaN	0.980517	0.966129	0.95294	0.958952	0.965217	0.962426	8	F	Skin8w_F_5
0.86779	0.858802	0.858243	0.856984	0.856697	0.862268	0.863558	0.858901	0.857363	0.847184	0.894652	0.925613	0.887741	0.906882	0.915622	0.914044	0.928114	0.899809	0.900947	0.918297	0.980102	0.975601	0.976482	0.980517	NaN	0.961026	0.953372	0.957165	0.963652	0.959912	8	F	Skin8w_F_6
0.894009	0.88965	0.88436	0.887073	0.884327	0.892751	0.893992	0.887784	0.890935	0.884027	0.916988	0.926667	0.909063	0.926429	0.927214	0.945412	0.961829	0.928996	0.93352	0.949493	0.961547	0.943575	0.949206	0.966129	0.961026	NaN	0.985698	0.987065	0.987499	0.979544	8	M	Skin8w_M_1
0.898771	0.897418	0.891474	0.893058	0.89121	0.89753	0.898005	0.895382	0.895224	0.887929	0.920477	0.929056	0.914372	0.925364	0.929216	0.94649	0.966701	0.932221	0.93446	0.952598	0.949362	0.931732	0.93705	0.95294	0.953372	0.985698	NaN	0.982389	0.986529	0.978959	8	M	Skin8w_M_2
0.909515	0.906087	0.899918	0.9028	0.900069	0.909228	0.910356	0.90366	0.906523	0.900109	0.930989	0.937734	0.921635	0.939838	0.93962	0.956032	0.970909	0.941793	0.945781	0.958089	0.956115	0.937298	0.945364	0.958952	0.957165	0.987065	0.982389	NaN	0.985697	0.97758	8	M	Skin8w_M_3
0.903265	0.903496	0.897547	0.897353	0.897291	0.903012	0.903934	0.900114	0.901438	0.894227	0.927684	0.93602	0.920763	0.932758	0.935593	0.94904	0.969937	0.936684	0.937679	0.953634	0.959385	0.945421	0.949073	0.965217	0.963652	0.987499	0.986529	0.985697	NaN	0.975377	8	M	Skin8w_M_4
0.879805	0.871954	0.867522	0.870712	0.867392	0.876099	0.878199	0.87222	0.872983	0.864179	0.899938	0.922452	0.8932	0.912172	0.919379	0.932842	0.943598	0.914564	0.919042	0.940179	0.965667	0.949389	0.953704	0.962426	0.959912	0.979544	0.978959	0.97758	0.975377	NaN	8	M	Skin8w_M_5

[truncated: 2 more sheets: spleen, stomach]
