# Supplementary material for: The mouse multi-organ proteome from infancy to adulthood
Source: Nat Commun. 2024 Jul 9;15:5752. doi: 10.1038/s41467-024-50183-6 (PMC11233712; doi:10.1038/s41467-024-50183-6)
Supplement: Supplementary file 7 — Supplementary data 4 [file 41467_2024_50183_MOESM7_ESM.xlsx]

## Sheet: Comments
Sheet	Comments
1. raw data	all 40 samples LC-MS raw data
2. filter data	70% valide value filtered in at least 1 organ group
3. log2 transform	sheet 2 log2 transformed data
4. filter data	70% valide value filtered in at all samples
5. column Normalization	column normalization
6. NA imputation	NA imputation
7. row Normalization	row normalization

## Sheet: 1. raw data
Protein.Group	Protein.Ids	Protein.Names	Genes	First.Protein.Description	Disorder_brain8F1	Disorder_brain8F3	Disorder_brain8F4	Disorder_brain8F5	Disorder_brain8F6	Disorder_brain8M1	Disorder_brain8M2	Disorder_brain8M3	Disorder_brain8M4	Disorder_brain8M5	Disorder_kidney8F1	Disorder_kidney8F3	Disorder_kidney8F4	Disorder_kidney8F5	Disorder_kidney8F6	Disorder_kidney8M1	Disorder_kidney8M2	Disorder_kidney8M3	Disorder_kidney8M4	Disorder_kidney8M5	Disorder_liver8F1	Disorder_liver8F3	Disorder_liver8F4	Disorder_liver8F5_	Disorder_liver8F6	Disorder_liver8M1	Disorder_liver8M2	Disorder_liver8M3	Disorder_liver8M4	Disorder_liver8M5	Disorder_spleen8F1	Disorder_spleen8F3	Disorder_spleen8F4	Disorder_spleen8F5	Disorder_spleen8F6	Disorder_spleen8M1	Disorder_spleen8M2	Disorder_spleen8M3	Disorder_spleen8M4	Disorder_spleen8M5	Order_brain8wF1	Order_brain8wF3	Order_brain8wF4	Order_brain8wF5	Order_brain8wF6
A0A067XG53	A0A067XG53	A0A067XG53_MOUSE	Cask	Peripheral plasma membrane protein CASK (Fragment)	362922	437037	301310	371222	324972	343281	305423	337340	301598	316511																																277860	322485	240851
A0A075B5J3;A0A075B5J4;A0A0A6YWV4	P01851;P01852;A0A075B5J4;A0A0A6YWV4;A0A075B5J3	A0A075B5J3_MOUSE;A0A075B5J4_MOUSE;A0A0A6YWV4_MOUSE	Trbc1;Trbc2	T cell receptor beta, constant region 1																															2821870	3150740	2885450	3673300	1941210	2341870	2406360	1713690	1550900	2387890
A0A075B5J9;A0A075B5K3;A0A0G2JDN5;A0A0G2JFA8	A0A075B5K3;A0A0G2JDN5;A0A075B5J9;A0A0G2JFA8	A0A075B5J9_MOUSE;A0A075B5K3_MOUSE;A0A0G2JDN5_MOUSE;A0A0G2JFA8_MOUSE	Igkv17-121;Igkv17-127	Immunoglobulin kappa variable 17-127											547508		526354		694866																4574060	2911870	4117030	4898680	2917870	4938380	4029280	2824070	7464850	2315790
A0A075B5K0	A0A075B5K0	A0A075B5K0_MOUSE	Igkv14-126	Immunoglobulin kappa variable 14-126 (Fragment)																															407426	298672	355203		468261	454726	209883	218740	265265	262966
A0A075B5K2	A0A0G2JDR3;A0A075B5K2	A0A075B5K2_MOUSE	Igkv9-124	Immunoglobulin kappa chain variable 9-124							312435				538338	812645	1457720	1263410	1219440		658784	305912	545729	576983	378405	151419	372033	609094	694396	256684	358076	491947	384693	196455	2950680	2417120	3243090	3261450	2643700	1368290	1436070	1424850	2005300	1574110
A0A075B5K6	P03976;A0A075B5K6	A0A075B5K6_MOUSE	Igkv2-109	Immunoglobulin kappa variable 2-109 (Fragment)												444804	338095		426226																837002	1763270	1514280	1241550	1292470	745728	848041	655142	1068520	721240
A0A075B5K7;A0A0G2JG36	A0A0G2JG36;A0A075B5K7	A0A075B5K7_MOUSE;A0A0G2JG36_MOUSE	Igkv14-100	Immunoglobulin kappa chain variable 14-100																															511696		287184	231491	214176	353839	342345		334448	285072
A0A075B5K8;F6XWB2	A0A075B5K8;F6XWB2	A0A075B5K8_MOUSE;F6XWB2_MOUSE	Igkv1-99	Immunoglobulin kappa variable 1-99																																96971.6		184163
A0A075B5L0	P01643;P01645;P01647;P01644;A0A075B5L0	A0A075B5L0_MOUSE	Igkv10-95	Immunoglobulin kappa variable 10-95											359483	582292	773632	664165	815765		135263	130546		198913	272484	285585	712848	321262	528749	308525	238127	291467	255467		1971570	1762570	2336980	2650280	1984090	1778190	1081700	1573750	1776870	1234430
A0A075B5L1	A0A075B5L1	A0A075B5L1_MOUSE	Igkv10-94	Immunoglobulin kappa variable 10-94 (Fragment)												46188.7		120185																	565539	389736	466719	407957	341144	504526	328743		421956	308979
A0A075B5L2;A0A075B5M2;A0A075B5M3;A0A0G2JGI6;A0A0G2JH00	P01680;A0A0G2JH00;A0A075B5L2;A0A075B5M3;A0A075B5M2;A0A0G2JGI6	A0A075B5L2_MOUSE;A0A075B5M2_MOUSE;A0A075B5M3_MOUSE;A0A0G2JGI6_MOUSE;A0A0G2JH00_MOUSE	Igkv4-58;Igkv4-61;Igkv4-91	Immunoglobulin kappa chain variable 4-91 (Fragment)	1660660				1056200			1691600			970821	724578	921636		1082170		469812				599567		815274		1196650						4166830	1970800	4426930	4582420	4209930	2729740	3202090	1855330	3133020	1831180
A0A075B5L4;A0A0G2JGW8	A0A0G2JGW8;A0A075B5L4	A0A075B5L4_MOUSE;A0A0G2JGW8_MOUSE	Igkv12-89	Immunoglobulin kappa chain variable 12-89																												562779			5163570	3538560	4783560	9436260	11472300	867808	2398350	4509660	1875580	556975
A0A075B5M1	P04941;P04944;P04943;P04940;A0A075B5M1;A0A0B4J1I6;L7N239;A0A0G2JEH0;A0A0G2JFU6;A0A0B4J1I8	A0A075B5M1_MOUSE	Igkv4-63	Immunoglobulin kappa variable 4-63												460635	501825		251328	391918	416139	288711			360316	327208	247443	270828					706259		226960	499868	297991	268281	295358	269343	209399	341233	282226	969254
A0A075B5M7	A0A075B5M7;A0A0B4J1J2;A0A0G2JDV4;A0A0B4J1J1	A0A075B5M7_MOUSE	Igkv5-39	Immunoglobulin kappa variable 5-39			604338		382218						1241360	4283170	5332550	3273270	2506180	818572	1276080	809426	1114180	1314960	2259470	1662570	3818160	1427590	1277570	1228680	2563690	549050	887533	1527270	4617720	19269300	26510300	14643200	7485050	3239130	4244490	4121660	5220650	3407400
A0A075B5N2;A0A0G2JEI6;A0A140T8P2	A0A0G2JEI6;A0A075B5N2;A0A140T8P2	A0A075B5N2_MOUSE;A0A0G2JEI6_MOUSE;A0A140T8P2_MOUSE	Igkv6-20;Igkv6-29	Immunoglobulin kappa chain variable 6-29																															710275	567943	595400	839471	343085	717358	403777	624920	552622	568805
A0A075B5N3	A0A075B5N3	A0A075B5N3_MOUSE	Igkv8-28	Immunoglobulin kappa variable 8-28																															475722	712416	393092	443250	446937	296325	206359	276304	234058	246511
A0A075B5N4	A0A0G2JF28;A0A075B5N4	A0A075B5N4_MOUSE	Igkv8-27	Immunoglobulin kappa chain variable 8-27												185904	261498		331016						97358.4		64974.9		367556						871188	826303	749147	877218	904863	530324	614230	427457	675201	655872
A0A075B5N7	P01633;P01634;A0A140T8P2;A0A0G2JGY3;A0A140T8N9;A0A075B5N7;A0A140T8Q3	A0A075B5N7_MOUSE	Igkv6-13	Immunoglobulin kappa variable 6-13											842235	1460200	1940570	3477420	1633230	579331	840509	1267010	1275670	1102310	1131250	646798	2038470	872917	987062	1303930	1832920		1457760	1923340	4451400	4825120	6587810	8603160	5269670	2452620	3535920	3170760	3425180	4013620
A0A075B5N9	P01674;A0A075B5N9;A0A0G2JE31	A0A075B5N9_MOUSE	Igkv3-7	Immunoglobulin kappa variable 3-7						3894260					695581	2205640		1626000	898405		191018		221323	291904	254278	424113	273729		465052		338815				3545460	9932810	4903710	7341080	3299960	1530970	2786550	1688980	2200070	2992460
A0A075B5P0	P01655;P01654;P01656;P03977;A0A075B5P0	A0A075B5P0_MOUSE	Igkv3-2	Immunoglobulin kappa variable 3-2 (Fragment)											293107	2527110		1220340	394093						537652	638214		231287	369502				393095		2144380	12405100	1597000	4838710	1297290	955934	977483	1090160	954603	1010870
A0A075B5P3;A0A0A6YVP0	A0A0A6YVP0;A0A075B5P3	A0A075B5P3_MOUSE;A0A0A6YVP0_MOUSE	Ighg2b	Immunoglobulin heavy constant gamma 2B (Fragment)		298390	262821								2945770	3710790	5829410	3671690	3294780	744794	719085	775685	405146	1383340	1273390	1454630	2335140	1782300	1590890		769991	366554	552956		4644250	4408870	6898880	3640370	5759370	696676	1260100	1033690	260545	1943890
A0A075B5P4;A0A0A6YWR2	A0A0A6YWR2;A0A075B5P4	A0A075B5P4_MOUSE;A0A0A6YWR2_MOUSE	Ighg1	Ig gamma-1 chain C region secreted form (Fragment)											354770	327489	606048	314292	495057	154711	212437	144225	224918		213973	198773	196469	115552	198575	74689.4		71909.3			721981	393096	731859	479735	635251	226787	224559	203706	234588	315308
A0A075B5P5;A0A1Y7VJN6	P03987;A0A1Y7VJN6;A0A075B5P5	A0A075B5P5_MOUSE;A0A1Y7VJN6_MOUSE	Ighg3	Immunoglobulin heavy constant gamma 3 (Fragment)								627479			593881	790305	1866640	758715	772549			525987				669875	781506		611670						2006200	1143910	1785220	2330440	1127490	618012	523577	641271	644939	1075750
A0A075B5P6;A0A075B6A0	A0A075B6A0;A0A075B5P6	A0A075B5P6_MOUSE;A0A075B6A0_MOUSE	Ighm	Immunoglobulin heavy constant mu (Fragment)																																				2086040	1073300	2361050	3750260	4235290
A0A075B5P8	A0A075B5P8	A0A075B5P8_MOUSE	Ighv2-2	Immunoglobulin heavy variable 2-2 (Fragment)												145822	56458.9							27939		35116.3			51615.1						301320	327005	304615	237135	265085	156086	162579	176240	134218	118948
A0A075B5Q2	A0A075B5Q2	A0A075B5Q2_MOUSE	Ighv5-9	Immunoglobulin heavy variable 5-9 (Fragment)																														228399	115655	91828.3	130417	375890	130753	105204	90294.5		100896	171277
A0A075B5Q3;A0A0A6YY69	A0A075B5Q1;A0A075B5Q3;A0A0A6YY69	A0A075B5Q3_MOUSE;A0A0A6YY69_MOUSE	Ighv2-5	Immunoglobulin heavy variable 2-5											43307.5	58093.5	46790.9	42961.2	49276																286943	225818	233824	248764	207265	137869	143346	201623	193876	143191
A0A075B5Q4;A0A075B5Q9;A0A0A6YWC7	P18525;A0A0A6YWC7;A0A075B5Q4;A0A075B5Q9	A0A075B5Q4_MOUSE;A0A075B5Q9_MOUSE;A0A0A6YWC7_MOUSE	Ighv5-12;Ighv5-15	Immunoglobulin heavy variable 5-12 (Fragment)																															1031540	612067	999851	853375	741782	563142	817754	650718	739516	492415
A0A075B5Q6;A0A0A6YVS4	A0A075B5Q6;A0A0A6YVS4	A0A075B5Q6_MOUSE;A0A0A6YVS4_MOUSE	Ighv5-9-1	Immunoglobulin heavy variable 5-9-1															154242																643706	469478	327729	266329	823064	368117	329763	169735	334464	256773
A0A075B5R0;A0A0B4J1P4	A0A075B5R0;A0A0B4J1P4	A0A075B5R0_MOUSE;A0A0B4J1P4_MOUSE	Ighv5-16	Immunoglobulin heavy variable 5-16											618787	380961	391300	579892	527678						382040		189997	132542	186456						2581070	1159350	1470600	8853900	936401	615432	610341	658970	839867	909706
A0A075B5R1	P18525;P18526;P18527;P18528;P18529;A0A0A6YWC7;A0A075B5P9;A0A075B5Q0;A0A075B5R1;A0A075B5Q4;A0A075B5Q9	A0A075B5R1_MOUSE	Ighv5-17	Immunoglobulin heavy variable 5-17 (Fragment)													601109								445339		732021	600929	872610	290662					2359440	1328410	2924120	1565460	2300840	805773	1827300	1261950	1157360	1290930
A0A075B5R2	A0A075B5R2	A0A075B5R2_MOUSE	Ighv7-3	Immunoglobulin heavy variable 7-3 (Fragment)											195187	265865	693955	488749	406674	70447.8	54853.5	61048.3		131419	258682	95314.5	353719	240323	163284		48332.6				3507440	3555350	4855670	4102970	3248290	806634	1582720	958710	702275	1151240
A0A075B5R5	P01806;P01807;P01808;P01810;P01812;A0A075B5R5	A0A075B5R5_MOUSE	Ighv4-1	Immunoglobulin heavy variable 4-1 (Fragment)											266918	610419	970541	810077	446862					255176		434226	422823	1197590	442928						3721070	2218450	3895830	2742800	2978340	1205230	1114000	734964	974320	1036890
A0A075B5R7	A0A075B5R7	A0A075B5R7_MOUSE	Ighv14-2	Immunoglobulin heavy variable 14-2 (Fragment)													249429			165341							493578	93440.1				89504.7			980925	1112090	2167930	1205900	1798370	467256	720115	1265910	693788	831014
A0A075B5S2	A0A075B5S2	A0A075B5S2_MOUSE	Ighv7-1	Immunoglobulin heavy variable 7-1 (Fragment)		1095850										1100960	2090100	1301790	1663290							380150	849198		1807670	765248					1683070	2354430	3135010	2547810	2433910	2050340	2804930	2193870	1367630	2141250
A0A075B5S3;A0A0A6YVR1	A0A075B5S3;A0A0A6YVR1	A0A075B5S3_MOUSE;A0A0A6YVR1_MOUSE	Ighv14-4	Immunoglobulin heavy variable 14-4																															188839	134040	91517.2	239460	426864	74853.7		43870.6		136233
A0A075B5T2	P01796;P01797;P01799;P01801;P01803;P01804;A0A075B5T2;A0A0A6YWU3	A0A075B5T2_MOUSE	Ighv6-3	Immunoglobulin heavy variable 6-3 (Fragment)																															2447060	2429660	2181320	2370630	1987320	1163600	1303690	984434	1372190	1065800
A0A075B5T3	A0A075B5T3	A0A075B5T3_MOUSE	Ighv6-6	Immunoglobulin heavy variable 6-6 (Fragment)		117943									415984	441490	1000590	539068	496483	92269		99936.1	120218	132170	692688			457038	462157			1312810	1465510		3166980	2019740	2796090	7085650	2213860	1451700	1483450	1121150	2107000	1196950
A0A075B5T6	A0A075B5T6	A0A075B5T6_MOUSE	Ighv10-3	Immunoglobulin heavy variable V10-3 (Fragment)																					227119			261306	252727						1060100	1201490	942506	1561360	828151	502060	711885	728998	609715	842029
A0A075B5T9;A0A0A6YW37	A0A075B5T9;A0A0A6YW37	A0A075B5T9_MOUSE;A0A0A6YW37_MOUSE	Ighv1-9	Immunoglobulin heavy variable V1-9												632892		201713	249519										154101						419686	2652660	474453	1148110	1098460	292302	421855	264106	319327	370594
A0A075B5V0	P01756;P01757;P06330;A0A075B5V0	A0A075B5V0_MOUSE	Ighv1-26	Immunoglobulin heavy variable 1-26 (Fragment)						237498						212973	379789	175912	278071							286125	318222	184188	335268	308051	227779	309701	223459		989396	1013970	1227500	908743	1217910	657415	630331	398014	542534	617396
A0A075B5V5	A0A075B5V5	A0A075B5V5_MOUSE	Ighv1-39	Immunoglobulin heavy variable 1-39 (Fragment)																						671531				393072					415817	531171	415046	345359	395082	427725	392654	301282	432871	375907	247790
A0A075B5V6	P06330;A0A075B5U7;A0A075B5V6;A0A0A6YX66;A0A075B5U6;A0A0A6YWK5;A0A075B5V1;A0A075B5V7;A0A0A6YY38;A0A075B5V2;A0A075B5V0;A0A0A6YXN5	A0A075B5V6_MOUSE	Ighv1-42	Immunoglobulin heavy variable V1-42											1679560	2433680	2381690	2509720	2000470	164957	774445	468844	798151	1073240	1696230	1497520	1678390	2331000	2345710	668139	775122	786944	1421850	994498	6706830	7299810	10144300	7213720	9329560	4829230	4753150	4077830	4802470	6377120
A0A075B5W1;A0A075B5X7;A0A0G2JFS5	A0A075B5X7;A0A0G2JFS5;A0A075B5W1	A0A075B5W1_MOUSE;A0A075B5X7_MOUSE;A0A0G2JFS5_MOUSE	Ighv1-50;Ighv1-69	Immunoglobulin heavy variable 1-50 (Fragment)														110688							98650.6			81423	119326			43966.9			412922	612345	813015	695423	553014	569382	422216	323932	331748	574394
A0A075B5W3	P01749;A0A075B5X7;A0A075B5W3;A0A0A6YXC3;A0A075B5W2;A0A0G2JFS5;A0A075B5T4;A0A075B5X3	A0A075B5W3_MOUSE	Ighv1-53	Immunoglobulin heavy variable 1-53 (Fragment)												67897.8			91157.3							37554.1									444880	608679	587553	402445	427599	304461	305903	147273	174694	218499
A0A075B5Y3	A0A075B5Y3	A0A075B5Y3_MOUSE	Ighv1-80	Immunoglobulin heavy variable 1-80 (Fragment)												259486																			384917	528796	361829	537349	605516	355304	316922	226316	270514	478711
A0A075B5Y4	A0A075B5Y4	A0A075B5Y4_MOUSE	Ighv1-81	Immunoglobulin heavy variable 1-81 (Fragment)	5091900	7131000				4035810	4025520		2538690		2128650	3597510	2589910	3515970	3826580	439783	6566520	648351	595718		394984	3276170	3800770	2815990	3856360		9519020	526604			7225720	6763700	9819730	12802500	10817300	3522650	4837700	2767290	4460990	5725710
A0A075B5Y6	A0A075B5Y6	A0A075B5Y6_MOUSE	Ighv1-85	Immunoglobulin heavy variable 1-85 (Fragment)																															772277	488276	795363	544994				933514	712990	6444740
A0A075B663	P01723;P01726;P01727;P01728;P01729;A0A075B663;A0A075B664	A0A075B663_MOUSE	Iglv1	Immunoglobulin lambda variable 1 (Fragment)											2104600	1117390	1857640	1811870	1821340								1768450	2145670	2100070				1732170		12988400	12189300	16004600	14507900	15450500	8147790	6333130	5397270	7899480	8428570
A0A075B674;A0A0G2JGN3	A0A0G2JGN3;A0A075B674	A0A075B674_MOUSE;A0A0G2JGN3_MOUSE	Ighv1-78	Immunoglobulin heavy variable 1-78																															1133270	835433	1472800	2188770	1423360	632877			432241	2947370
A0A075B677	A0A075B677;A0A0G2JFC6	A0A075B677_MOUSE	Igkv4-53	Immunoglobulin kappa variable 4-53																															508126	774539	805232	1228140	664567	686326	505780	751640	513989	484867
A0A075B680;A0A0A6YXZ4;A0A0G2JFL3	A0A075B680;A0A0A6YXZ4;A0A0G2JFL3	A0A075B680_MOUSE;A0A0A6YXZ4_MOUSE;A0A0G2JFL3_MOUSE	Ighv1-62-2;Ighv1-71	Immunoglobulin heavy variable 1-62-2													364235		333851								324763								554096	998977	1882880	755123	647092	309722	566527	547974	351899	193140
A0A075B684	A0A075B684	A0A075B684_MOUSE	Ighv1-62-1	Immunoglobulin heavy variable 1-62-1																																58780.4			71675.5	44540.8		26166.4	32381.8	87835.5
A0A075B697	P01819;P01820;A0A075B697	A0A075B697_MOUSE	Ighv2-9-1	Immunoglobulin heavy variable 2-9-1 (Fragment)			333015		257139		98242.3			186072	1524840	847699	1566210	1116960	2015390	770498	1166860	242788	696167	423969	550204	244470			367459					389232	580894	784350	768944	458509	435576	690432	673541	700881	666265	700690
A0A075B6A3;A0A0A6YXW6	P01878;A0A0A6YXW6;A0A075B6A3	A0A075B6A3_MOUSE;A0A0A6YXW6_MOUSE	Igha	Immunoglobulin heavy constant alpha (Fragment)				341640							1097260	1145310	1876820	1778020	2617090	730315	425208	573071	581264	606839	7301860	6776760	8603970	9545450	8800090	8083670	7537650	9904110	9426780	7048820	12678700	13194400	20155900	15329200	16538000	5136120	5030370	4085560	9928310	3715720					859125
A0A075B6A7	A0A075B6A7	A0A075B6A7_MOUSE	Ighv2-6	Immunoglobulin heavy variable 2-6 (Fragment)																															94115.3	125656	298655	122038	120540	128315	68678.9	91279.1	179236	114997
A0A075B6D5;A0A0G2JFZ3	A0A0G2JFZ3;A0A075B6D5	A0A075B6D5_MOUSE;A0A0G2JFZ3_MOUSE	Igkv19-93	Immunoglobulin kappa chain variable 19-93					283672																										1439400	4024480	1697140	1648040	1886000	1295660	1301600	2016810	1486450	3011470
A0A087WNL7;A0A087WQ44	A0A087WP63;A0A087WNX7;A0A087WQ44;A0A087WNL7	A0A087WNL7_MOUSE;A0A087WQ44_MOUSE	Srcap	Snf2-related CREBBP activator protein	558449	529575	595222	570008	451530			526092	443627	531106	614405	305824	755159	490330	223091	363847	330450	525461	804030	267334		290124	116601		306728	679840	441685				716430	712909	806846	709382	754649	929399	651076	718646	742609	765862		383748	339845
A0A087WNP0	A0A087WNP0	A0A087WNP0_MOUSE	4931428L18Rik	RIKEN cDNA 4931428L18 gene					861547		4808250	1905050	2791550	1671750	4728550	4860860	3616100	3978900	3819340	3810570	5596640	5351980	4406180	3943530		1689340	2064500		1578090						23108100		15595600		15524900	7983350	16477500	6444110	22764800	11274800
A0A087WNU5	A0A087WNU5	A0A087WNU5_MOUSE	Ank3	Ankyrin-3 (Fragment)	2977880	3130370	2790090	3343700	3106350	3640070	3158040	3136210	3058270	3180350		1720390				939219		1373670	1120930					449642				5004970	908674			1779650		2604550							2483450	2525880	2179440	2546150	2598070
A0A087WP24;A0A087WPF8;A0A087WRJ2;A0A087WSR2;E9QN99	A0A087WPF8;A0A087WP24;E9QN99;A0A087WRJ2;A0A087WSR2	A0A087WP24_MOUSE;A0A087WPF8_MOUSE;A0A087WRJ2_MOUSE;A0A087WSR2_MOUSE;E9QN99_MOUSE	Abhd14b	Protein ABHD14B (Fragment)	1907310	2927630		2445400		2250230	1328990	1976700		1986340	88444200	87006100	141556000	128256000	124205000	89794900	105484000	131956000	105145000	108121000	136566000	100700000	112518000	88415700	74381900	120437000	110150000	77057500	124045000	126077000	2859830	3840610	4078720	1898040	3856990	2920180	3101380	3444630	3621770	4038610	4287660	5591810		4398080
A0A087WP46;F6T2X5	A0A087WP46;F6T2X5	A0A087WP46_MOUSE;F6T2X5_MOUSE	BC034090	cDNA sequence BC034090											168904	172450	64326.9	272650	271939	215348	254524	153491	253135	173428
A0A087WPK3	A0A087WSF5;A0A087WPK3;A0A087WNU6;E9Q9T1	A0A087WPK3_MOUSE	Lrrfip1	Leucine-rich repeat flightless-interacting protein 1	3792850	3662040	2615950	4465760	2904520	6874370	2116780	2592810	2432020	3121200	924078	777992	865422	498611	733225	600845	597196	514841	332444	341828											612313	903878	713376	830828	853031	1019060	1174130	1086040	1730260	1240330	1286890	1426420	1146530	1285600	1370890
A0A087WPQ9	A0A087WPQ9	A0A087WPQ9_MOUSE	Nrxn3	Neurexin-3-beta	218401	191239	139881	254683	131497	199303	133868	183796	135515	202989																																	75759.6
A0A087WPS0;A0A087WPU8;A0A087WSK4;A0A1B0GXK0;E9PWL5;F6QG91;J3QK26;Q8BHD2	Q8BHD2;A0A087WPU8;E9PWL5;F6QG91;A0A1B0GXK0;A0A087WSK4;J3QK26;A0A087WPS0	A0A087WPS0_MOUSE;A0A087WPU8_MOUSE;A0A087WSK4_MOUSE;A0A1B0GXK0_MOUSE;E9PWL5_MOUSE;F6QG91_MOUSE;J3QK26_MOUSE;Q8BHD2_MOUSE	Tfdp2	Transcription factor Dp-2 (Fragment)											265350	206796		333580	256124		207232	307782													202823	232092	177925	163399	131051	235314	199228	315224	217673	265664
A0A087WQ16;E9QPY6	A0A087WQ16;E9QPY6	A0A087WQ16_MOUSE;E9QPY6_MOUSE	Msh3	DNA mismatch repair protein						75498.8	1696190																								497423	1015470	458907	875345	652752	326019	396735	468058	413510	296170
A0A087WQ28	Q9CWU4;A0A087WQ28	A0A087WQ28_MOUSE	2410004B18Rik	RIKEN cDNA 2410004B18 gene (Fragment)	500333	682373	486206	364731	432855	592850	682927	664868	699475	765351	172722	89398.5	167143	154514	123072	231445	217612	213770	196524	180263	82138.3	101440		156541	249318	247682	185819	259570	139375	142756	422394	221990	427266	348093	326337	573258	503208	366896	349126	468367	504509	481492	444960	420258	505296
A0A087WQ86;E9QM99	A0A087WRP5;E9QM99;A0A087WQ86	A0A087WQ86_MOUSE;E9QM99_MOUSE	Dock10	Dedicator of cytokinesis protein 10	716003		801144	657587	750752	367562	1545330	916191	1003520	698208						208736															678632	936835	758017	747801	1317880	638344	702555	683842	733144	564847	362865
A0A087WQ89	A0A087WQ89	A0A087WQ89_MOUSE	Misp3	MISP family member 3											2358100	2369640	2788140	2811880	2964750	3201290	3136750	3240550	3441310	3526950
A0A087WQ92	A0A087WQ92	A0A087WQ92_MOUSE	Hdac4	Histone deacetylase 4 (Fragment)		320832	415628	328453	386429		390395	483890	530517	212747	47951.4		123495																		263760	705645	301183	279849	466067	113092	220813	276234	203477	231613					558005
A0A087WQA5	A0A087WQA5	A0A087WQA5_MOUSE	Tardbp	TAR DNA-binding protein 43 (Fragment)	15896.5	19154.5		19625.5	15886.2		34736	22811.6	33754.6	22436.1				69775.2	25522.8	28252.1	67330.8			59001.2								259148			69431.3	83379.4	76675.3	89199.4	49671.2	71403.3	69620.6	47017.1	46208.5	52635.5	28797.3	32098	27949.9		32184.2
A0A087WQE8;Q6TA13	Q6TA13;A0A087WQE8	A0A087WQE8_MOUSE;Q6TA13_MOUSE	Kif1a	Kinesin-like protein KIF1A	1345100	1555680	1362230	1790600	1467890	1709710	1251650	1481350	1215420	1203110																															3153930	1731350	1417860	1597930	970510
A0A087WQF0	A0A087WQF0	A0A087WQF0_MOUSE	Plppr2	Phospholipid phosphatase-related protein type 2	2643690	2288890	3397500	1487350	3489300	2182100	1410450	2641710	3249300	2921450																															1910850	1833420	3067610	1469270	2881320
A0A087WQF8;A0A087WQG4;A0A087WS04;A0A087WS23;A0A087WS29	A0A087WP48;A0A087WP14;A0A087WQG4;A0A087WS29;A0A087WQF8;A0A087WPX0;A0A087WQD0;A0A087WP85;A0A087WS23;A0A087WS04;A0A087WPW5	A0A087WQF8_MOUSE;A0A087WQG4_MOUSE;A0A087WS04_MOUSE;A0A087WS23_MOUSE;A0A087WS29_MOUSE	Ktn1	Kinectin	1435240	914938	780331	1397340	1063300	1264440	878253	1015010	1117710	1229650	868097	684228	908255	694778	670979	710161	626963	525487	783146	470082	368209			306860	514035	456276	519312	685156	566789	637988		379801	627823	786239	1084240	981579	589434		573061	1035930	570938	566563	649164	591243	870870
A0A087WQH8	A0A087WQH8	A0A087WQH8_MOUSE	Slc35a4	Probable UDP-sugar transporter protein SLC35A4	2559880	2707160	2759740	2840340	2987440	2382700	2700040	2571760	2565420	2295100	6840320	5890610	7668250	8242240	7236760	6256090	7048980	6889310	7619880	7026920	1208030	1518420	1337940	993811	1380300	755360	619143	1224690	734866	729948	3221420	4029190	3307100	3539830	3462640	3788720	3585410	4145600	3911980	4002260	3082430	2702200	2220280	2957440	2558150
A0A087WQS0	Q9DBT6;A0A1D5RM59;E9Q0S6;A0A087WQM0;A0A087WRU0;A0A6I8MWZ2;A0A087WQS0;A0A087WQ94	A0A087WQS0_MOUSE	Tns1	Tensin 1	3797500	3469490	2760070	3957330	3233240	3827340	2571490	3122850	3025450	3216380	28982300	29067600	31616100	28302500	29002800	30186800	26425700	29643000	26613400	25223700	5684350	6252250	6765380	7071240	6169300	5358130	5300170	6275120	6526770	5073760	11712500	15089400	12372200	12811600	11209900	13078600	13079500	12699100	11604000	11504500	3784810	3878380	3087870	4225930	3571680
A0A087WQT1;Q8R155	A0A087WQT1;Q8R155	A0A087WQT1_MOUSE;Q8R155_MOUSE	Ly6g2	Lymphocyte antigen 6 complex, locus G2											196654	127121	202373	171849	190543	268290	255338	364990	197694	205962	198009	134175	221700	184971	199750	452988	447178	281809	252481	346127										34188.6
A0A087WR05;G3UWD2;G3X9W7;Q3UM65	Q3UM65;G3X9W7;G3UWD2;A0A087WR05	A0A087WR05_MOUSE;G3UWD2_MOUSE;G3X9W7_MOUSE;Q3UM65_MOUSE	Runx1	Runt-related transcription factor 1 (Fragment)																															1460510	1420360	1395570	1553310	1206670	1920160	1485250	1569230	1640650	1578600
A0A087WRB4;A0A087WSB0;A0A087WSL5	A0A087WSB0;A0A087WRB4;A0A087WSL5	A0A087WRB4_MOUSE;A0A087WSB0_MOUSE;A0A087WSL5_MOUSE	Tuba4a	Tubulin alpha-4A chain (Fragment)	818827	1015060	1349260	2310750	1394860	3372500	2633510	858339	1288220	727657	316784	429732	266815	503486	390504	497228	571350	441635	574811	525731											618074	741117	523896	625776	561284		303434		290264	254427
A0A087WRC2	Q9D937;A0A087WQJ5;A0A087WRC2	A0A087WRC2_MOUSE	Gm49416	Predicted gene, 49416	1395380	1329640	838291			432072	443347	858267	1579540	997260	1769270	1565410	1965230	1447620	1698140	2029590	1596600	1594590	1408820	1408800	548439	612455	528545	718909	774860	441157	896277	637309	742541	925449	5623620	7224990	5505830	6558220	4307940	5839050	4891240	5199560	5928080	5714680
A0A087WRE8;A0A0N4SUT7	A0A087WQ95;A0A0A6YXZ1;A0A087WRE8;J3QP81;A0A087WNW8;A0A087WRK0;A0A087WP42;A0A087WQ31;A0A0N4SUT7;A0A087WS18	A0A087WRE8_MOUSE;A0A0N4SUT7_MOUSE	Clasp1	CLIP-associating protein 1	1000700	1026020	976022	849803	779999	953860	855755	878302	809322	776782																										231970					401234	495997	561369	521614	414900
A0A087WRN1;F8WI22	A0A087WRN1;F8WI22	A0A087WRN1_MOUSE;F8WI22_MOUSE	Bclaf1	Bcl-2-associated transcription factor 1 (Fragment)											47052.9	45420.5	68188	51777.2	71052	39106		43590.2	33332.8		103076				146301	173850	171059	245782	203391		207291	344039	311988	238548	253782	374140	290671	273241	200490	282295
A0A087WRT4;A0A1L1SQU7;F2Z4A3	F2Z4A3;A0A087WRT4;A0A1L1SQU7	A0A087WRT4_MOUSE;A0A1L1SQU7_MOUSE;F2Z4A3_MOUSE	Fat1	FAT atypical cadherin 1	12060400	11708200	10275200	8050250	7960200	10777200	11312600	10054800	11606000	13846600	14408100	11213200	14979500	9723930	9864580	15419000	9839680	16127100	10804300	12759200	9892260	11420200	10261700	9101970	10027200	8688090	9651920	9990740	10815600	12102500	4984720	1017170	7265570	10598200	4220460	3659000	3609290	2009570	4230330	3992460	21315200	15078100	14456500	11735000
A0A087WSF5	A0A087WSF5;E9Q9T1	A0A087WSF5_MOUSE	Lrrfip1	Leucine-rich repeat flightless-interacting protein 1 (Fragment)	2531570	2424760	2192950	1805400	2761010	2476500	1835470	1903980	2216290	2291400	461619	558643	816372	536695	804670	399586	440968	478945	452557	527734					520477	612825	434025				729540	914448	798819	666032	1095130	1619610	1072540	1409060	1384810	877010	1162990		1537180		1280530
A0A087WSK5;A0A0R4J078	A0A0R4J078;A0A087WSK5	A0A087WSK5_MOUSE;A0A0R4J078_MOUSE	Ubxn4	UBX domain-containing protein 4 (Fragment)	1501890	1390690	1028210	1091420	1396300	1301590	1253620	1601810	1234160	1506950	1613020	1155400	1852920	1367080	1483620	1812300	1391160	1381150	1316740	1530110	2325130	2533290	1929430	2510550	2621380	2383080	2464180	2926690	2968410	3347200	1099480	910729	1022800	856768	895083	1519030	1425450	1059560	1230960	1409720	1666350	1924600	1597010	1397050	1406990
A0A087WSR3;F7C3A0;H3BIW6	H3BIW6;F7C3A0;A0A087WSR3	A0A087WSR3_MOUSE;F7C3A0_MOUSE;H3BIW6_MOUSE	Plch2	1-phosphatidylinositol 4,5-bisphosphate phosphodiesterase eta-2	777998	848770	983407	825396	1074070	1002680	930310	1228050	1232610	847502																															895925	1025840	1098390	766629	1089670
A0A087WSS1	A0A087WSS1	A0A087WSS1_MOUSE	Relch	RAB11-binding protein RELCH	2362070	3071200	2240890	2290130	2460320	1964050	2335780	3469750	2590940	2336240	345904	190945	327424	223769	327312	456660	341073	376965	330895	315166	432779	245438	221378	374118	378459	234257	178114	265455	297012	167428	254840	237749	277622	185069	294347	441668	334124	308533	249327	364583	1530440	1704730	1420740	1495650	1801370
A0A0A0MQC1	A0A0A0MQC1	A0A0A0MQC1_MOUSE	Ighv3-5	Immunoglobulin heavy variable 3-5											289445		672764	324340																	1448280	1424930	2777810	1851300	2016430	375436	575131	737744	340544	593107
A0A0A0MQD2;B2RUF0	B2RUF0;A0A0A0MQD2	A0A0A0MQD2_MOUSE;B2RUF0_MOUSE	Ybx2	Y-box-binding protein 2											1340020	1157840	1073490	1555840	1372420	1824700	1395500	1308560	1888120	1193650
A0A0A0MQE8;B7ZCJ1	B7ZCJ1;G3UWM5;A0A0A0MQE8	A0A0A0MQE8_MOUSE;B7ZCJ1_MOUSE	Arhgap21	Rho GTPase-activating protein 21	2095710	2887840	1955280	1826180	2018070	2748900	1872270	2898680	2184490	2400410																															976968	813593	987979	812587	1047480
A0A0A0MQF7	Q8K207;A0A0A0MQF7	A0A0A0MQF7_MOUSE	1700025G04Rik	RIKEN cDNA 1700025G04 gene	539092	734402	530978	668707	548481	835534	1004410	1076140	945408	631310	254417			137503			273791			177261																		109792	213419		673862	326143	414116
A0A0A0MQH5	A0A0A0MQH5	A0A0A0MQH5_MOUSE	Macf1	Microtubule-actin cross-linking factor 1 (Fragment)	451770	1303140	352706		318956		341697	1726480	591388	827266	976502	1035810	1593570	1396950	1018380	1451580	1208400	1035470	1218300	1070340	496718	370259				696714	471576	769714	890874	591236	820108	742423	1150820	734979	781695	1137700	1079400	1204040	752919	1285960	298818
A0A0A0MQL2;E9PUH0	Q80WR5;E9PUH0;A0A0A0MQL2	A0A0A0MQL2_MOUSE;E9PUH0_MOUSE	A430005L14Rik	RIKEN cDNA A430005L14 gene (Fragment)	260090	369764					711847	693836	768547	638672	1494380	1518220	1891280	1981210	1822300	959228	2023710	2110600	1701450	1793030	1656330	1392200	1189060	1654820	1603770	1322860	1721030	1756810	2168910	1765240	2287180	2606940	2627810	1916900	2084000	2441550	1902890	2724840	2027410	3795390
A0A0A6YVV8;A0A0A6YWB0;A0A0A6YWG1;A0A0A6YXQ4	A0A0A6YWB0;A0A0A6YWG1;A0A0A6YVV8;A0A0A6YXQ4	A0A0A6YVV8_MOUSE;A0A0A6YWB0_MOUSE;A0A0A6YWG1_MOUSE;A0A0A6YXQ4_MOUSE	Mbnl1	Muscleblind-like protein 1	413545	708405	323437	657692	330385	690984	488534	414345	527048	417814	667320	553430	851469	765737	664135	729288	794336	736331	670977	832505	1238900	1134260	1421650	1199090	1022210	1625880	1353680	2198320	2188220	1324070	1693490	1478950	1981610	1621490	1868790	2191110	1934310	2472950	2044840	2251950
A0A0A6YW07;Q80ZJ2;Q924B0	Q80ZJ2;Q924B0;A0A0A6YW07	A0A0A6YW07_MOUSE;Q80ZJ2_MOUSE;Q924B0_MOUSE	Impa1	Inositol-1-monophosphatase	22904900	22922900	31461400	23624200	28510800	7826660	34905600	24313800	28260800	19702900	12798600	14499100	13476100	15455000	13096000	13532400	13965500	11574500	13581700	14383300	7874050	7147070	6382240	7182620	8149290	1443350		1632690	1541830		23812800	34002800	24552500	30047800	22189100	17977300	20341200	20161000	17771100	17294100	15885100	15656200	16673100	14690300	19445400
A0A0A6YW14;A0A0A6YXD7	A0A0A6YW14;A0A0A6YXD7	A0A0A6YW14_MOUSE;A0A0A6YXD7_MOUSE	Ighd	Immunoglobulin heavy constant delta (Fragment)				595213													730985														12120600	14213700	12181900	13199200	8831430	8667610	8937150	8836970	10254200	10311600
A0A0A6YW80;G3X8Y3	A0A0A6YW80;A0A0A6YX86;G3X8Y3	A0A0A6YW80_MOUSE;G3X8Y3_MOUSE	Naa15	N-alpha-acetyltransferase 15, NatA auxiliary subunit	1400060	1157300	1596230	959679	1524000	1134740	610518	1331850	1116390	964941	1123490	954537	1056450	1001950	1133480	1096170	682179	1663370	1409400	765537	1204290	1451340	1177590	615464	1154350	1079150	1292850	871138	888819	1148160	1674500	2010500	2280080	926107	3991110	1785190	2078650	3311960	2214880	3780840	2082820
A0A0A6YW86	A0A0A6YW86	A0A0A6YW86_MOUSE	Atp6v1h	V-type proton ATPase subunit H (Fragment)		599624	661159	460438	1120900		2948550	1245190	2174440	273732			1967130		1750270	1490340	827128	1814140	1961660			209791	178946		248486						484618		303117		702812								1789600		2200010
A0A0A6YWG7	A0A0A6YWG7	A0A0A6YWG7_MOUSE	Rapgef2	Cyclic nucleotide ras GEF	1388230	1738910	1768920	1289650	2152370	1842710	1934680	1801500	2338340	1578810		150488								244231					165602							347848	181766	105896	161603		153378	234653	176411		835941	1341160	1480420	951048	2024430
A0A0A6YWM5;E9QKE4	E9QKE4;A0A0A6YWM5	A0A0A6YWM5_MOUSE;E9QKE4_MOUSE	Rab3gap2	Rab3 GTPase-activating protein non-catalytic subunit	381455	315962	418336	232059	353484	68381.7	296474	286628	331087	149479	155821	111979	156522	94996.6	86644.6	97909.4	109409	116139	138283	33241.4	83388.7		52185.9	81361.9	94490.1						128776	114791	127714	71658.1	102398	111966	100776	90247.5	76519.4	110897	308442	542808			349942
A0A0A6YWP7;A0A0A6YXM5;A0A0A6YXP4	A0A0A6YWP7;A0A0A6YXP4;A0A0A6YXM5	A0A0A6YWP7_MOUSE;A0A0A6YXM5_MOUSE;A0A0A6YXP4_MOUSE	Rcor3	REST corepressor 3																																88372.5	135997		47220.7			56097.6	63872.6
A0A0A6YWT4;A0A0A6YY35	A0A0A6YWT4;A0A0A6YY35	A0A0A6YWT4_MOUSE;A0A0A6YY35_MOUSE	Rabgap1l	Rab GTPase-activating protein 1-like (Fragment)	842661	1186640	1191620	791439	1131370	1108460	1093960	1222240	1283440	1216820	895339	1080810	1174940	1197290	1207360	1195530	1072170	1004770	1057420	1147050	596370	670454	566079	488291	627705	611492	505020	532197	475963	608043	375329	355984	428539	252175	415744	371418	311262	261808	334063	476874	558329	599680	707097	731318	725481
A0A0A6YWY8;A0A0A6YY09;F8VPK8	A0A0A6YY37;A0A0A6YWY8;A0A0A6YY09;F8VPK8;A0A0A6YWM0	A0A0A6YWY8_MOUSE;A0A0A6YY09_MOUSE;F8VPK8_MOUSE	Pcdh9	Protocadherin 9	2669070	2869790	2931650	2980240	2914120	2499050	2495980	2501360	2665100	2860400				1560130			1623970										535569				213257	1541210	1312750	1268430	4674460					2684630	2184200	2153960	2459290	2160690	2671590
A0A0A6YX18	A0A0A6YX18	A0A0A6YX18_MOUSE	Atp6v1h	V-type proton ATPase subunit H	2660940	2532320	2730960	2331230	2370950		1102120	1555260	1574770	1046210			184584			129763																									1717060	1455710	1407920	1534650	1096000
A0A0A6YX73;Q8K1M3	Q8K1M3;A0A0A6YX73	A0A0A6YX73_MOUSE;Q8K1M3_MOUSE	Prkar2a	cAMP-dependent protein kinase type II-alpha regulatory subunit	8285780	8162640	8627510	6326510	8170310	9941770	5815820	8095490	7533760	10361700	7326590	5835470	6408130	5365490	6121310	7325440	5667810	6752630	6275240	4182690	4070660	5208480	4680230	4312760	5343920	5240460	6110380	5450810	5697230	5744460	1799760	1686170	1830660	2011970	1565540	1803150	1767590	1593200	1866120	1674050	8795150	8935850	9897920	9182840	7392200
A0A0A6YXA5	A0A0A6YVW3;A0A0A6YXA5	A0A0A6YXA5_MOUSE	Ighv1-15	Immunoglobulin heavy variable 1-15 (Fragment)										642779	145446	98089.2	253828	72185.6						86878.2	176748	95601.3	86986.3	76351.5	120064						696769	588436	1236940	569729	392115	292119	222701	287238	368926	396765
A0A0A6YXD3	A0A0A6YXD3	A0A0A6YXD3_MOUSE	Ndufs2	Complex I-49kD (Fragment)	188640	509546	235472	409224	180602		148671	382731	171648		286824	242137	396557	209361	280106	199872	327676	202054	223375	199168	131969			53678.3	98739.9	188481	166850	167577	120937	117487
A0A0A6YXL6;A0A0A6YXX3;A0A1D5RM41;E9Q3Y4	A0A0A6YXX3;A0A0A6YXL6;A0A1D5RM41;E9Q3Y4	A0A0A6YXL6_MOUSE;A0A0A6YXX3_MOUSE;A0A1D5RM41_MOUSE;E9Q3Y4_MOUSE	Lrba	Lipopolysaccharide-responsive and beige-like anchor protein	1484240	1570140	1360390	1590560	1340980	2749770	1507510	1209790	1111050	1135450	8827280	9858570	11147000	9782780	9471230	9176740	9171010	9288170	9544250	8737530	2428240	2371280	2077260	2624020	2708880	2008500	1794860	1935640	2046210	2308760	2409040	2136800	2437560	1926190	1760790	2833440	2616960	2987000	2824870	2309150	1488520	1467900	1118280	1267890	2194260
A0A0A6YXN4	A0A0A6YXN4	A0A0A6YXN4_MOUSE	Ighv1-18	Immunoglobulin heavy variable V1-18 (Fragment)												266764		392176	372947								312626	268253	373131			40592.2			1102290	1382670	1350980	1994590	2651970	502453	609850	575860	496993	1569260
A0A0A6YY53;F6TQW2	P01864;P01863;P01865;A0A0A6YVP0;A0A075B5P3;F6TQW2;A0A0A6YY53	A0A0A6YY53_MOUSE;F6TQW2_MOUSE	Ighg2c	Immunoglobulin heavy constant gamma 2C (Fragment)	389491	1130660	685690	325771	422274			101736		87159.6	2547170	5229880	4868550	4718250	5514320	727738	727410	745851	787307	1767760	1493980	1949020	2293650	1396590	2751980	1022680	493822	872876	800339	330687	7805890	9753990	10473100	8869130	12577200	2695380	3272110	3890190	3278740	6214230	568527	595769	626394	341961	432507
A0A0A6YY64;A2AUP1;A2AUP3;A2AUP4;A2AUP5;A7UAK4;A7UAK5;A7UAK8;Q3U3S6;Q7TS91	A7UAK4;Q3U3S6;A7UAK8;A7UAK5;A2AUP5;A2AUP3;Q7TS91;A2AUP1;A2AUP4;A0A0A6YY64	A0A0A6YY64_MOUSE;A2AUP1_MOUSE;A2AUP3_MOUSE;A2AUP4_MOUSE;A2AUP5_MOUSE;A7UAK4_MOUSE;A7UAK5_MOUSE;A7UAK8_MOUSE;Q3U3S6_MOUSE;Q7TS91_MOUSE	Pfkfb3	6-phosphofructo-2-kinase/fructose-2,6-biphosphatase 3	270285	401280	476272			468635		360559		363479	647811	433389	796800	393275	580421	407685	282026	238368	384288	240425	410785	244168	262992	486551	669479	860647	988152	908641	439336	1017490	2023840	2515340	2023790	2334010	2149180	1876210	1919220	2063860	1809440	1732250	285162				220875
A0A0A6YY83;E9Q2S0	A2RS43;A0A0A6YY83;E9Q2S0;A0A0A6YY48	A0A0A6YY83_MOUSE;E9Q2S0_MOUSE	Pcdh7	Protocadherin 7	2059310	2290140	2382500	2560470	2913460	2273210	2462180	2218760	2335670	2184540	1133590	201194		334535	249690	958415	117466	1189020	1277130				476122	285581	910606						471058	557497	404468	369783	387642	379712	352532	406878	414533	260882	2476490	2687150	2537900	2662410	3253860
A0A0A6YY91	A0A0A6YY91	A0A0A6YY91_MOUSE	Ncam1	Neural cell adhesion molecule 1 (Fragment)	13476300	17047900	18620000	16433600	17602300	17410500	17829200	22213400	18397400	20570800																															11225900	12594500	15073700	11891700	12881500
A0A0A6YYE7	A0A0A6YYE7	A0A0A6YYE7_MOUSE	Igkv4-57	Immunoglobulin kappa variable 4-57 (Fragment)											505718	727043	563373	1017330	1142280	269353				311468	331390		273542	610347	572155	159915	129944	289491		238675	1885150	3232050	1832550	2854470	3918800	1373360	1273770	1197800	1072560	1963540
A0A0B4J1G0	A0A0B4J1G0	FCG3A_MOUSE	Fcgr4	Low affinity immunoglobulin gamma Fc region receptor III-A														315147	476898				163763	197876		123936		184307	1035850						1025960	934039	1261690	1031840	3438620	444244	356996	539923	720558	557298
A0A0B4J1H6	A0A140T8M9;A0A0B4J1H6	A0A0B4J1H6_MOUSE	Igkv2-137	Immunoglobulin kappa chain variable 2-137 (Fragment)												350826			508553																2418670	1549530	1922970	3081440	2173090	648184	1041640	746786	1118670	801751
A0A0B4J1H7	A0A0B4J1H7;A0A0B4J1H8	A0A0B4J1H7_MOUSE	Igkv1-135	Immunoglobulin kappa variable 1-135 (Fragment)						1323720		1018460	1510670		636150	764274	651102		520644																4535150	3658220	4304000	5010750	4945930	3040870	3380490	3601720	4800020	5083220
A0A0B4J1I1	A0A0B4J1I1	A0A0B4J1I1_MOUSE	Igkv16-104	Immunoglobulin kappa variable 16-104 (Fragment)												363842	261859	385407	471393	174100								137474	231757						1344130	1928020	1269090	3403970	1889160	1090810	1157280	887869	902715	1147820
A0A0B4J1I5	P04941;P04944;P04943;P04940;A0A0B4J1I8;A0A0B4J1I5	A0A0B4J1I5_MOUSE	Igkv4-70	Immunoglobulin kappa chain variable 4-70 (Fragment)											898067	1280810	1260910	1652690	1790730					991051			1010960	379420	1114560						3091200	3280920	3198890	5568060	4712180	2251630	1936380	2286800	2540750	6764270
A0A0B4J1I9	P04945;A0A0B4J1I9	A0A0B4J1I9_MOUSE	Igkv4-55	Immunoglobulin kappa variable 4-55 (Fragment)												1543830		1226690	868374					256430				541387							2808810	7259350	1279260	9568750	7118670	2008630		741498	1280650	3171290
A0A0B4J1J5	A0A0B4J1J5	A0A0B4J1J5_MOUSE	Ighv9-3	Immunoglobulin heavy variable V9-3 (Fragment)												592193																			1563510	1876660	1373220	1330900	1497650	1170490	844605	1118700	1207830	1084130			4095600
A0A0B4J1J6	A0A0B4J1J6;A0A075B5T6	A0A0B4J1J6_MOUSE	Ighv10-1	Immunoglobulin heavy variable 10-1 (Fragment)												1183140	1096250	1213340	1014550					353668	975086	630190	556906	1125660	1148150	267546		392019	431577	324054	5443900	5458440	5112410	6805960	5937500	3896570	3470400	2115990	3467760	3623080
A0A0B4J1K5	A0A0B4J1K5	A0A0B4J1K5_MOUSE	Iglv3	Immunoglobulin lambda variable 3 (Fragment)																																814232		763910				942165	826660
A0A0B4J1N0;A0A0G2JFE9	A0A0G2JFE9;A0A0B4J1N0	A0A0B4J1N0_MOUSE;A0A0G2JFE9_MOUSE	Ighv1-76	Immunoglobulin heavy variable 1-76					321557	118849							433517	266537	327059							195215	120558	230652	333732						711312	817385	948624	1582140	930795	508164	525510	587613	685487	597276
A0A0D9SEG8;E9QJS7;E9QMJ5;Q9DC42	Q9DC42;E9QMJ5;E9QJS7;A0A0D9SEG8	A0A0D9SEG8_MOUSE;E9QJS7_MOUSE;E9QMJ5_MOUSE;Q9DC42_MOUSE	Adgre5	Adhesion G protein-coupled receptor E5											104255																				35236.9							300632	349510	339563
A0A0F6AIX5;A0A0F6AIX6;A0A1W2P7C8;A0A1W2P7T7;A0A1W2P820	A0A1W2P7T7;A0A1W2P820;A0A0F6AIX5;A0A1W2P7C8;A0A0F6AIX6	A0A0F6AIX5_MOUSE;A0A0F6AIX6_MOUSE;A0A1W2P7C8_MOUSE;A0A1W2P7T7_MOUSE;A0A1W2P820_MOUSE	Ldah	Lipid droplet-associated hydrolase	653908	818463	432899	849361	468564	505533		569073	478007	557192	544747	214723	781497	287580	334589	298221	131431	485299	225008		1569410	1428700	1583390	1717600	1177070	1128700	712315	1168620	870108	1141960	251065	210503	321324		202611	688496	673443	749000	625557	667283			715474		548072
A0A0G2JDE1	A0A0G2JDE1	A0A0G2JDE1_MOUSE	Ighv8-12	Immunoglobulin heavy variable V8-12 (Fragment)												217991	121695		409180							40203.9									402724		365245		441105	207196	209900	173185	271141	552585
A0A0G2JDH9;A0A0G2JE50;A0A0G2JG30;A0A0R4J0B0;G3X9J8;G5E8G5;Q8CDK8;Q8R056	A0A0G2JDH9;Q8CDK8;A0A0R4J0B0;A0A0G2JG30;G3X9J8;Q8R056;G5E8G5;A0A0G2JE50	A0A0G2JDH9_MOUSE;A0A0G2JE50_MOUSE;A0A0G2JG30_MOUSE;A0A0R4J0B0_MOUSE;G3X9J8_MOUSE;G5E8G5_MOUSE;Q8CDK8_MOUSE;Q8R056_MOUSE	Prom1	Prominin-1	152580	173710	138944	387185	79985.8		389446	202664		123463	860632	1050360	1001890	1008010	1139470	797770	728363	816259	878659	609432																					651536
A0A0G2JDN7;E9PZ43	E9PZ43;A0A0G2JDN7	A0A0G2JDN7_MOUSE;E9PZ43_MOUSE	Map4	Microtubule-associated protein	9169620	9482190	10136000	7854340	7672250	8792030	10083600	8653720	9403340	10081500						7401510				1561440												2851390		4597520		1235160	3002740	3093770			9597170	10708200	10028600	8793700	7970250
A0A0G2JDR6;A0A0G2JEF6;A0A0G2JEP4;A0A1L1SSC0;A0A668KLE1	E9QN52;A0A0G2JEP4;A0A0G2JEF6;A0A668KLE1;A0A0R4J169;A0A0G2JDR6;A0A1L1SVG1;A0A1L1SQW1;A0A1L1SSC0;A0A0G2JFV5;A0A0G2JGZ1	A0A0G2JDR6_MOUSE;A0A0G2JEF6_MOUSE;A0A0G2JEP4_MOUSE;A0A1L1SSC0_MOUSE;A0A668KLE1_MOUSE	Lrrfip2	Leucine-rich repeat flightless-interacting protein 2 (Fragment)	719569	721068	717453	992684	774975	1078220	770849	662677	719097	704420				103728			86897.5			110336	542778		721099	246621	374445	447765	739505	646130	519231	443714	725063	700182	613532	495583	674876	686895	703966	686469	633437	735990	808555	838655	694235	759025	713179
A0A0G2JDV3	A0A0G2JDV3;Q000W5;L7N1X8	GBP6_MOUSE	Gbp6	Guanylate-binding protein 6					1050880	3628450	250925			636764	595891	1295320	4076920	776633	2768460	716602	693120	815811	563778		1481660	607520	1050090	1625970	3384950	1424990	687902	1237950	914131	1599020	1697390	1672630	1896570	1569940	3829400	1403590	1535360	1486150	1356140	1427360
A0A0G2JDZ4;E9QNY3	E9QNY3;A0A0G2JDZ4	A0A0G2JDZ4_MOUSE;E9QNY3_MOUSE	Myl10	Myosin regulatory light chain 10											842203	909714	868887	1324060	747220	1214070	1786530	1121290	1241500	2969010											1224720	1977330	1419680	3506540	2125410	1092500	1492750	1913510	1197100
A0A0G2JE57;A0A0G2JG35	A0A0G2JG35;A0A0G2JE57	A0A0G2JE57_MOUSE;A0A0G2JG35_MOUSE	Map4	Microtubule-associated protein (Fragment)	507057	512676	539196	681095	473475	655836	810901	433587	587941	597965
A0A0G2JE99	P01843;A0A0G2JE99	A0A0G2JE99_MOUSE	Iglc1	Immunoglobulin lambda constant 1 (Fragment)									248315		383720	352794	770232	669111	645955	186734	101893	152907	98107.8	201948	327895	324937	316090	433766	441162	136226	62830.3	287102	210735	261852	2764070	2656570	3700160	4286030	3617020	2795220	2150450	1946230	2312000	3683700				495097
A0A0G2JEH3;B2RVB9	B2RVB9;A0A0G2JEH3	A0A0G2JEH3_MOUSE;B2RVB9_MOUSE	Tmem243	Transmembrane protein 243, mitochondrial					940380				593522		493606	840571	621383	964508	1101530	491880		630827	482372	594536	508864	681103	569196	503686	473109						1977440	2665040	2270210	2634150	2412010	1612190	1453360	1005790	1083070	1386710
A0A0G2JEP2;D3YYR5;D3Z5U5;Q9Z256;Q9Z257	D3Z5U5;Q9Z257;Q9Z256;A0A0G2JEP2;D3YYR5	A0A0G2JEP2_MOUSE;D3YYR5_MOUSE;D3Z5U5_MOUSE;Q9Z256_MOUSE;Q9Z257_MOUSE	P2rx4	P2X purinoceptor 4								101929			943820	1346630	736402	1240200	1514820	1126780	1455790	821035	893276	347587	1296000	738724	895571	1133710	1866460	468880	392148	618656	748936	460756	5976650	5536460	5852240	5136860	6453420	3500490	3921920	3226960	4037050	3781410			210929
A0A0G2JEY4	Q9CXL3;A0A0G2JEY4	A0A0G2JEY4_MOUSE	3110082I17Rik	RIKEN cDNA 3110082I17 gene							304079		72171		92408.8	147219	102969	119236	101800	120406	155443	40050.8	104908	125610									218713		575720	729652	508193	923165	450613	195913	294021	294596	180933	130450
A0A0G2JF51	A0A0G2JF51	A0A0G2JF51_MOUSE	Odf2l	Protein BCAP											814264			853755	459152	895599	663911		824569	855912	1473910	1181610	1162670	1097580	1444080	888823	1039270	897566	925655	1176910	263595		147838			85455.5	242287	62531.9	129278
A0A0G2JFF1	A0A0G2JFF1	A0A0G2JFF1_MOUSE	Ppp1cc	Serine/threonine-protein phosphatase (Fragment)	434600	897738	793741	777533	926381	381974	689594	583068	637901	451025																					896374		1092750		1348520		607132			867274					1326960
A0A0G2JFK2	A0A0G2JFK2	A0A0G2JFK2_MOUSE	Fubp1	Far upstream element-binding protein 1 (Fragment)	522432	733833	336986					521966		553995	470296						486220	258558	547732					175364				371471			681237	999890	602153	553368	492603	734286	535885	656318	900082	708000		1004800
A0A0G2JFP4	Q8K385;A0A0G2JFP4	A0A0G2JFP4_MOUSE	Frrs1	Ferric-chelate reductase 1											3695650	3668040	3051870	3640900	3665420	3727900	4840610	4827090	3738830	4881280	2609590	3133550	2918560	2799150	2701740	2417390	2622420	1688600	1615620	2809800	1231780	1991790	1196880	1032470	1194940	1045560	1057500	1323890	968547	1102560
A0A0G2JFT8	A0A0G2JFT8	A0A0G2JFT8_MOUSE	Rufy3	Protein RUFY3	1384200	1514660		1392020		2566990	1177740	1355830	1021330	1790620	2139540	1988290	1533720	2183100	2346750	2135290	2393070	2305650	2225480	2582090	846667	899172	583551	529635	982485	701159	775763	829865	781857	704841	364100	246282	456131	437730	647049	852382	466255	630195	399196	496779	1230220			1346880
A0A0G2JFZ4;E9Q7M2	E9Q7M2;A0A0G2JFZ4	A0A0G2JFZ4_MOUSE;E9Q7M2_MOUSE	Tsc22d2	TSC22 domain family, member 2	992144	1115600	586513	727581	1201300	1017660	1202500	1419020	1192290	1602650	623063	681149	452829	888549	832310	529506	425683	469571	352946	432278	418710	390114	376109	394699	449812	519243	647325	747910	491092	923850	551719	609458	648948	604581	518989	687681	914477	634733	419182	890526	864107	627734	804954	789024	1016590
A0A0G2JG11;A0A0R4J190	A0A0R4J190;A0A0G2JG11	A0A0G2JG11_MOUSE;A0A0R4J190_MOUSE	Bst1	ADP-ribosyl cyclase/cyclic ADP-ribose hydrolase 2											2123200	2856570	1650270	2059950	2144890	2165140	2048360	2288980	1831120	2811560											3861670	5402620	3987410	2651470	4360570	2717310	2604090	2719280	3244500	2394440
A0A0G2JG52;E9PVP1	E9PVP1;A0A0G2JG52	A0A0G2JG52_MOUSE;E9PVP1_MOUSE	Crybg1	Crystallin beta-gamma domain-containing 1				1686940			3213260				629695	679754	1167850	825977	732717	853388	768924	720520	806712	958203	938496	807792	845527	1066500	1611480	794792	588643	882133	958458	1083020	948453	760473	997164	992131	1161160	1133170	796226	931058	805155	1118180				4965110
A0A0G2JG85;E9PYF7	E9PYF7;A0A0G2JG85	A0A0G2JG85_MOUSE;E9PYF7_MOUSE	Ap1ar	Adaptor-related protein complex 1-associated regulatory protein	123741	137147	137385	148450		145209	94403.6	141629	146255	126955								58904	49075.8										41219.7		35908		31227.6			68749.4	51414.8	21201.8	50407.4	62629.3	196508	207270	169660	222876	197142
A0A0G2JGC8	A0A0G2JGC8	A0A0G2JGC8_MOUSE	Rap1gds1	Rap1 GTPase-GDP dissociation stimulator 1	12186300	13832900	13734300	14463000	14903800	6322460	15549000	11832200	10863400	12223200	343233	246764	350597	278918	311578	308168	277201	238599	232604	288661		99600									516862	741140	691197	411632	445368	548121	582748	539307	610818	525526		5776230		5918940
A0A0G2JGD2	A0A0G2JGD2	A0A0G2JGD2_MOUSE	S100a4	Protein S100-A4 (Fragment)										73925.9							228252	143628	221317	198421	254606			189834	240038			339496		334882	381701	250470	423603	709565	354016	1076390	864146	1471790	865304
A0A0G2JGD3;G3X901;G3X9M9;Q8VCT8	G3X901;G3X9M9;Q8CA26;Q8VCT8;A0A0G2JGD3;D3Z5R2;D3Z2K1	A0A0G2JGD3_MOUSE;G3X901_MOUSE;G3X9M9_MOUSE;Q8VCT8_MOUSE	Tmem116	Transmembrane protein 116 (Fragment)											933345	990254	898634	1060660	1071190	1192810	1190620	1134630	1142140	1069260
A0A0G2JGP7;G3X942;Q3TB05	Q3TB05;G3X942;A0A0G2JGP7	A0A0G2JGP7_MOUSE;G3X942_MOUSE;Q3TB05_MOUSE	Galnt9	Polypeptide N-acetylgalactosaminyltransferase 9	73773.4		127437	28685.4	91641.1	78033.8	91359.3		105121	111241
A0A0G2JGW6	A0A0G2JGW6	A0A0G2JGW6_MOUSE	Cdkl5	Cyclin-dependent kinase-like 5	862279	1448550	1229570	769636	1570740	994447	1018670	1097910	1217530	1224330																															541459	1173190	1292610	810283	1609800
A0A0J9YTR2	A0A0J9YTR2	A0A0J9YTR2_MOUSE	0610012G03Rik	RIKEN cDNA 0610012G03 gene		624958	637814	1603010	771647	1341420	901510	667053	633081	1231880	1309540	1121530	1199250	1682000	1167550	1483350	1610530	1581710	1521890	1548570	484246	483080	409871	667580	797867	415876		545417	420571	254471	273126	140546	158451	368498		296123	227297		328637	223364			979462
A0A0J9YTV0;A0A0J9YU44	A0A0J9YTV0;A0A0J9YU44	A0A0J9YTV0_MOUSE;A0A0J9YU44_MOUSE	Eif4g1	Eukaryotic translation initiation factor 4 gamma 1 (Fragment)	710141	860266	553197	807657	537319	860262		739585	495761	1042620											1211010	1547940	1928450	1897000	1281580	1645410	1939050	1720460	1199370	1681760						1309400	1150140	1331590	1197750	1736160					672749
A0A0J9YU05	A0A0J9YU05	A0A0J9YU05_MOUSE	Wdr1	WD repeat-containing protein 1			313614				802511		327268		331591	392767	338036	391296	422953	339588	480886	286600	392967	345047											1069290	1383150	875816	2330150	1001760	512182	582964	523899	440696	396540
A0A0J9YUD5;B9EJ54	A0A0J9YUD5;B9EJ54	A0A0J9YUD5_MOUSE;B9EJ54_MOUSE	Nup205	Nucleoporin 205	2235410	2517290	2461780	1999670	2207390	1846150	2789070	2055820	2572620	2345750	4142910	4246000	3984710	3790200	4021250	3732580	3721420	3406510	3488520	3418930	2515060	2733740	2724240	2508350	3066810	1382410	1503270	1799330	2123870	1883430	4921610	5255840	4747020	4516980	5060430	4403690	4753100	4864670	4897870	5104380	2397840	2676490	2510400	2256570	2167960
A0A0J9YUG5;Q8BGM4	Q8BGM4;A0A0J9YUG5	A0A0J9YUG5_MOUSE;Q8BGM4_MOUSE	Mettl27	Methyltransferase-like 27 (Fragment)			1564790		1376460			316494			2544370	1917480	3222760	2384740	2532020	2302440	2399750	2998120	2843160	3047920	3274760	2361610	2092550	1527720	3068570	1615420	2382730	1326280	1916120	1655370		1672470	853434	1318450	274043	1242660	881304	1199940	1160110	929407
A0A0J9YUI8	A0A0J9YUI8	A0A0J9YUI8_MOUSE	Gckr	Glucokinase regulatory protein																					4357560	7521190	7259080	4729950	5290500	1786470	763197	2086410	1325310	1432210
A0A0J9YUJ8;A0A0J9YUQ8	A0A0J9YUJ8;A0A0J9YUQ8	A0A0J9YUJ8_MOUSE;A0A0J9YUQ8_MOUSE	Gsn	Macrophage-capping protein (Fragment)	2675070	2338030	2254130	3943560	2102160	3972490	2122780	2823980	1387220	2497230	474942	620935		610227	475360	490673	487493	445719	491972	541746												301707			148626			290301	92585.9		2589500	3280880	1905410	4156280	1649500
A0A0J9YUL3	A0A0J9YUL3	A0A0J9YUL3_MOUSE	Septin11	Septin	917806	713778	1047440	795974	1254780	776258	1147170	1085260	1280080	936061																															838463	808471	809907	838817	855618
A0A0J9YUM2	A0A0J9YUZ5;A0A0J9YUM2	A0A0J9YUM2_MOUSE	Syngap1	Ras/Rap GTPase-activating protein SynGAP	529714	558248	406358	781696	641848		362066	448444	605156	355146																																701704			324158
A0A0J9YUN4	A0A0J9YUN4;A0A0J9YUE9	A0A0J9YUN4_MOUSE	Dnm1	Dynamin GTPase	77649300	83521000	92004000	50141900	109620000	84199700	98088300	82255700	109332000	97138600		234055				223461				239818																					74503500	101676000	111252000	80243600	120424000
A0A0J9YUR2	A0A0J9YV86;A0A0J9YUR2	A0A0J9YUR2_MOUSE	Specc1	Cytospin-B		918936								892851	2488560	2490270		2778920	2195490					2347850				3106350	4432880	3485990
A0A0J9YUS0	A0A0J9YUS0	A0A0J9YUS0_MOUSE	Dnm1	Dynamin-1 (Fragment)	1464180	1399990	2490180	1386620	2576250	1301700	3770390	1096980	2293580	1212810																															1658120	1200000	2286740	1274610	2417700
A0A0J9YUZ2;A0A0J9YV63;A0A0J9YVH8	A0A0J9YVH8;A0A0J9YUZ2;A0A0J9YV63	A0A0J9YUZ2_MOUSE;A0A0J9YV63_MOUSE;A0A0J9YVH8_MOUSE	Syngap1	Ras/Rap GTPase-activating protein SynGAP (Fragment)	761213	930052	818206	873389	1001040	846939	629859	1205770	1103030	847904																															320338	304824	304964	287014	543094
A0A0J9YV34;A0A0M3HEP7;Q3U9N5	Q3U9N5;A0A0M3HEP7;A0A0J9YV34	A0A0J9YV34_MOUSE;A0A0M3HEP7_MOUSE;Q3U9N5_MOUSE	Atp8a1	Phospholipid-transporting ATPase	638017	470898	557963	691064	651283	527897	924433	594380	757692	711837	171344	256426			178085	172582	79979.7	52355.1	119682						35601.7						809363	729782	608802	845450	696544	829441	676582	619421	899209	668292		408740
A0A0J9YVI4;E9Q1K3	A0A0J9YVI4;E9Q1K3	A0A0J9YVI4_MOUSE;E9Q1K3_MOUSE	Add1	Alpha-adducin (Fragment)	2193060	2330560	1872450	2195320	1994270	2084220	1669990	1622460	1465070	1513730																					227509			249364							1245320	1467340	1108480	1625210	1220960
A0A0N4SUJ3	A0A0N4SUJ3	A0A0N4SUJ3_MOUSE	Naaladl2	N-acetylated alpha-linked acidic dipeptidase-like 2											400641	387286	626083	338052	408446	471145	612839	595897	314321	228060	801039	919238	1169690	928132	977722	568868	1027110	617978	679723	660848
A0A0N4SVF2;A0A0N4SVR5;A6H650	A0A0N4SVF2;A6H650;A0A0N4SVR5	A0A0N4SVF2_MOUSE;A0A0N4SVR5_MOUSE;A6H650_MOUSE	Rasgef1a	RasGEF domain family, member 1A	306821	349590	517927		424265	741743	243964		455468																																427850	365730	526033	597690	660681
A0A0N4SVH4	A0A0N4SVH4	A0A0N4SVH4_MOUSE	Arhgdib	Rho GDP-dissociation inhibitor 2 (Fragment)																															1238260	652439	1087540	1749590	878407	430241	485281	368862	464039	276167
A0A0N4SVL0	A0A0N4SVL0	A0A0N4SVL0_MOUSE	Eif4g3	Eukaryotic translation initiation factor 4 gamma 3	1590380	1009710	1467710	843323	1515780	1051270	1576450	683677	1459490	1559070																									1023010		1351670	955534	1274670		1462440	1586060	2866130	1461380	2321860
A0A0N4SVS6	A0A0N4SVS6	A0A0N4SVS6_MOUSE	Cnbp	CCHC-type zinc finger nucleic acid-binding protein	6171560	4589650	5631030	3975530	5368350	4472030	5825940	5412320	5574540	6174300	7575550	6918960	8391530	8273610	8635000	9713340	8848520	9716110	8352670	7894090	8627870	8855360	10286200	8324740	10370700	20566200	20078400	13156100	15977100	16567200	10061500	12266600	11752700	8147660	11646800	11956700	11884300	16203700	10481400	19092200	3683980	3918570	2931630	3038500	3557490
A0A0N4SVV4	A0A0N4SVV4	A0A0N4SVV4_MOUSE	Rarres2	Chemerin											270875	206693	200091	280096	263399	380720	336896	286707	288013	266920	456317	438921	276109	337468	446781	547566	566126	698021	629845	411162	120402	210656	90450.2	156854	101098	132943	112697	141986	92841.5	96160
A0A0N4SVX9	A0A0N4SVX9;A0A0N4SUJ2;E9PXU9;A0A0N4SUN3	A0A0N4SVX9_MOUSE	Dysf	Dysferlin											777879	1136410	984407	832257	877448	1017860	882081	1003990	1047710	878250		294802	210709	246059	251958	54459.4	144479				444178	1135020	351416	470562	487085	510174	516222	778877	627907	440335
A0A0N4SW73	A0A0N4SW73	A0A0N4SW73_MOUSE	Rab11fip5	Rab11 family-interacting protein 5	2232850	2355860	2134980	1926400	1861160	2018230	1602730	2012770	1742530	2097840	872588	618631	1127360	734003	926594	960288	590058	1143400	837653	620213	1886170		887084	909345	610723	764403	1155820	3866890	4590020	3437060		723343	356186			220595		248946	265157	369572	1382180	1697780	1410680	1377860	1217700
A0A0N4SW93	A0A0N4SW93	A0A0N4SW93_MOUSE	C2cd5	C2 domain-containing protein 5	282352	467318	431237	652042	333659	676273	687450	367321	319007	486068					121064																243956									368654	768131		976981	868135	846633
A0A0N4SWA3	A0A0N4SWA3	A0A0N4SWA3_MOUSE	Atp6v1e1	V-type proton ATPase subunit E 1 (Fragment)	607290		2032440	581997	1060750		1510630	778727	835097	815844	628989		748473		731255	1575270	1093060	1757730	1720280	788376																							605282		587288
A0A0N4SWI0	A0A0N4SWI0	A0A0N4SWI0_MOUSE	Itpr1	Inositol 1,4,5-trisphosphate receptor (Fragment)	24507500	27646400	20245500	14012300	13161400	15433100	24975300	24957000	26196100	27770900	6473610	7080140	7483450	8808560	9365260	10784700	11133900	9129930	11794000	8668170	7228900	8280900	9728780	8002510	8447430	12591700	11671000	11972600	8055490	12172700	2345340	2688990	3240330	2416360	2537910	2997050	2895770	2911290	3261420	3753480	9138840	8423080	7772790	8625630	7280650
A0A0R4IZY2	A0A0R4IZY2	A0A0R4IZY2_MOUSE	Cyp2d26	Cytochrome P450											15419800	13411000	17353000	15946300	12825300	6796130	5659060	6865800	8170080	2726090	30977800	37381100	38203700	29897800	40007700	16359300	9741650	18689100	17318900	16328100
A0A0R4IZY9	A0A0R4IZY9	A0A0R4IZY9_MOUSE	Dus3l	tRNA-dihydrouridine(47) synthase [NAD(P)(+)]	723353	999776	635130	749364	533945	860490	948341	915024	1032220	816669	701591	778428	1120990	704532	951180	792161	712421	901791	1101140	478061						446953	393440	680712	743470		2026060	2056370	2224470	1941150	1779980	1905350	1750740	1709240	1704350	1798030	776694	897314	597292	749329
A0A0R4J007	A0A0R4J007	A0A0R4J007_MOUSE	Pald1	Paladin								248745			263279	291764			363033	363732	546567	376335			330686	214639	142436	233984	210521							599885		197417		404972	346896	489151	492721	411389
A0A0R4J034	A0A0R4J034	A0A0R4J034_MOUSE	Pdxdc1	Pyridoxal-dependent decarboxylase domain-containing protein 1						160716	148500	186961	145669	144326						192990								292583			184971	250433	258532				70555		113899	80860.5
A0A0R4J045;A0A3B2WB30;A0A3B2WBC2	A0A0R4J045;A0A3B2WB30;A0A3B2WBC2	A0A0R4J045_MOUSE;A0A3B2WB30_MOUSE;A0A3B2WBC2_MOUSE	Rrp36	rRNA biogenesis protein RRP36																															1131930	975997	1011490	1145430	891833	987393	1021590	1038610	1009000	607530
A0A0R4J046;A0A3B2WCE8	A0A3B2WCE8;A0A0R4J046	A0A0R4J046_MOUSE;A0A3B2WCE8_MOUSE	Cebpz	CCAAT/enhancer-binding protein zeta												67850.3		44772.5	104813					43267	81598.6	170912	108264		89656.1	77341.2	65604.7	47088.5	49752.2		167964	200061	160687	145292	228656	151077	114367	152780	126750	182706
A0A0R4J049	A0A0R4J049	A0A0R4J049_MOUSE	Prmt5	Protein arginine N-methyltransferase 5	1497070	1378170	1154090	1217890	837090	1331290	904557	1338800	1099620	1036460	289249	235516	655403	451857	398347	452141	457782	604885	397390	458313		94130.5	181989		300483	381385		270273	469939	212784	635673	1062550	1025240	645401	670480	1709460	1329000	1914480	1345780	1567990	993136	1051240	469965	918161	657614
A0A0R4J050;A0A1L1SRC1;A0A1L1SS90	A0A1L1SRC1;A0A087WPX1;A0A1L1SRW7;A0A0R4J050;A0A1L1SS90	A0A0R4J050_MOUSE;A0A1L1SRC1_MOUSE;A0A1L1SS90_MOUSE	Acy1	N-acyl-L-amino-acid amidohydrolase	1113600	796579	641594	730965	491551	1238530	1295150	791961	782155	740918	10023300	10326500	13054400	11234600	10857400	7774530	9004680	8776940	10781300	17588000	3229340	4202350	2929920	3440910	3555890	4464320	6311790	3391580	6225010	5088630		1549250	490250	1855600	517136	538816	349885	401938	315339	555181	1447720	2330970	1571090	2166790	704480
A0A0R4J052;D3YUX8;D3YWI0;E9Q2H8;G5E8T9	A0A0R4J052;G5E8T9;D3YUX8;E9Q2H8;D3YWI0	A0A0R4J052_MOUSE;D3YUX8_MOUSE;D3YWI0_MOUSE;E9Q2H8_MOUSE;G5E8T9_MOUSE	Hagh	Hydroxyacylglutathione hydrolase, mitochondrial						205777																				1241740	2593720	1546740	2499830
A0A0R4J065	A0A0R4J065	A0A0R4J065_MOUSE	Atg4b	Cysteine protease	3108670	2736490	2609430	3321820	2479110	3341670	2711450	2504900	2340720	2416280	1306760	1773920	2163000	1753080	1305640	1400730	1880300	1428250	1518330	1472430	2065050	1426410	1642560	1565230	2331600	2423140	2812720	2375550	2159370	1589570	1149760	1470460	1289820	1006660	829838	1678630	1632370	1829420	1686520	1866140	1822140	1554740	1474060	1887680	1511960
A0A0R4J083	A0A0R4J083	A0A0R4J083_MOUSE	Acadl	Long-chain specific acyl-CoA dehydrogenase, mitochondrial	17381800	16477200	16598700	12738800	15680700	15375900	11601300	14187700	15495500	16368200	113530000	113793000	126722000	118400000	112113000	110937000	128654000	125644000	108144000	123698000	71640900	95469000	100345000	66347800	81263500	77019500	86284100	97074200	85466800	74333500	23508500	16468000	16498200	14285600	20396000	17103700	18642300	15347300	18450000	16726900	13970200	14016000	13571200	12687100	12760500
A0A0R4J090	A0A0R4J090	A0A0R4J090_MOUSE	Cd1d1	Antigen-presenting glycoprotein CD1d1				348032																	6826160	8188760	7341810	5226370	6843320	5149280	4824770	9973160	4457060	4224820	1113950	2232740	1438290	1501450	1385750	1081090	891911	1686620	1189890	1463550
A0A0R4J092	A0A0R4J092;D6RGR1	A0A0R4J092_MOUSE	Manba	Beta-mannosidase				948235	711512	416351		579001	369057	594482	2077540	1964840	2196260	2242200	1945690	2001060	1936760	2084240	2300780	2289680	1178200	1170400	583313	1068680	1079650	570619		667012		726975	1146970	2079260	1172560	1285190	1079950	907963	818882	1105650	1068190	1083710	376059		318124
A0A0R4J094	Q3TC72;A0A0R4J094	A0A0R4J094_MOUSE	Fahd2a	Fumarylacetoacetate hydrolase domain-containing 2A	14224900	14258500	13055000	14712900	12502400	14500900	11590800	13038700	11828400	13625000	41752000	37506600	42366100	43996200	38791900	39302500	39022100	38692700	41155900	39668400	14019100	12828000	12982000	12784100	13423500	12569400	12993300	13685800	14354700	11501200	1947720	1855470	2017140	1467550	1626630	1778790	1440600	1683690	1554680	1495340	12615100	12394800	11845300	13220000	11456700
A0A0R4J0B5	A0A0R4J0B5	A0A0R4J0B5_MOUSE	Rusf1	RUS family member 1	1504540	1561620	1125960	2017440	1277340	1960120	1229740	1343900	1026730	1495240	1725150	1969600	2152830	1868630	2167810	1627270	2455640	1408590	1516130	1620320	1477700	1375640	1857050	1642710	1644670	1888070	2177440	2835890	1912410	2093780	1206130	992607	999782	1704600	987590	1483730	1324720	1278830	1281160	1189860	1925100	1512240	1149830	1350080	1589700
A0A0R4J0B8;J3QQ44	J3QQ44;A0A0R4J0B8	A0A0R4J0B8_MOUSE;J3QQ44_MOUSE	Sh3gl3	Endophilin-A3	2646650	2393380	3250520	2077760	3115270	3889930	2130770	2662500	2503120	2029830																															2081840	2078080	2074150	2248770	2677040
A0A0R4J0H7	A0A0R4J0H7	A0A0R4J0H7_MOUSE	Ncapd2	Condensin complex subunit 1																									303069						434239	378061	372232	293492	390371	561150	571321	845189	544455	609731
A0A0R4J0I1	A0A0R4J0I1	A0A0R4J0I1_MOUSE	Serpina3k	Serine protease inhibitor A3K	1362660	1517980	940948	994032	640761	1031200	2352660	1350300	540933	1444950	7324020	9862240	13239400	20651900	18086000	11738800	13490500	12874800	3536000	26653900	17741500	13211100	14366600	20683300	15743400	30420100	42374900	42000800	26662400	47118900	17563100	11977500	16553700	28894800	13505000	18771300	27915800	20458700	9904820	27891300	788138	1204660		1106240
A0A0R4J0K2;K3W4R5;Z4YL78	K3W4R5;A0A0R4J0K2;Z4YL78	A0A0R4J0K2_MOUSE;K3W4R5_MOUSE;Z4YL78_MOUSE	Ckap5	Cytoskeleton-associated protein 5	4409020	4108150	4481870	5200340	3968890	6263290	3892360	4635990	4819080	5023750	1418710	1007980	1406520	1098680	1361930	1477260	869124	1232100	1114040	764292	989330	1082400	1024780	776217	1111030	1407830	1243740	1033380	1322950	1479650	990881	911930	1107140	540071	1190410	2001670	1758140	2203610	1973760	1736660	4764400	3096620	2838870	3532000	4063310
A0A0R4J0L1;E0CY86;E0CYE1;E0CYW9;Q8BZW3	Q8BZW3;E0CYE1;A0A0R4J0L1;E0CY86;E0CYW9	A0A0R4J0L1_MOUSE;E0CY86_MOUSE;E0CYE1_MOUSE;E0CYW9_MOUSE;Q8BZW3_MOUSE	Glb1l2	Beta-galactosidase											1141620	1197960	983103	881869	601505	864446	787567	859420	642971	758439
A0A0R4J0M9	A0A0R4J0M9	A0A0R4J0M9_MOUSE	Vcpip1	Ubiquitinyl hydrolase 1	1452990	1775250	2382320	1687420	2360700	3207520	3231730	2468070	2745170	2988610	1626950	1307290		1626400	1393230	1645170	1650460	1591570	1957280	1292720	1729560	1565320		1801090	1795150	1200390	1349160	1659190	1629980	1442130	2344060	1603350	2315470	2071660	2063480	1636680	2158760	1780380	2287010	1946210	1386060	1398760	1709370	1441230	1913190
A0A0R4J0P5	A0A0R4J0P5	A0A0R4J0P5_MOUSE	Pstpip1	Proline-serine-threonine phosphatase-interacting protein 1																															522570		431488		604375	393923	411635			318312
A0A0R4J0Q2;D3YUD3;E9QAD0;F6R4N2	Q3UEQ1;D3YUD3;E9QAD0;F6V2U0;A0A0R4J0Q2;D3YUL8;F6R4N2;D3Z230;E9Q9A0	A0A0R4J0Q2_MOUSE;D3YUD3_MOUSE;E9QAD0_MOUSE;F6R4N2_MOUSE	Inpp4a	Inositol polyphosphate-4-phosphatase type I A	12760000	12317200	13802400	12350600	12998000	12120100	15623600	12939100	14980000	13325300	971301	504561	1060750	1119610	722504		1060420	690911	1182940		526552	641997	967522	347588	588715	885643	805829	670944	797797	769091	1708060	2611630	2306960	2095600	2394810	1845240	1519540	1773890	1848190	1246340	12970600	10573300	10111600	10393800	11463800
A0A0R4J0Q6;D3YVX5	D3YVX5;A0A0R4J0Q6	A0A0R4J0Q6_MOUSE;D3YVX5_MOUSE	Trim56	E3 ubiquitin-protein ligase TRIM56													60137.9		65857.8				33735.2		55398.3	25446.7	67675.6			50759.9	134555				58150.7	55298.2	46295.6		50477.5	44749.1	51470.7	47544.6	54676.8	61899.9
A0A0R4J0S1	A0A0R4J0S1	A0A0R4J0S1_MOUSE	Cdc42ep1	Cdc42 effector protein 1	754667	603126	770137	607379	673021	1084420	1474470	772179	969614	1013860																			161794		500551	362853	436233	284896	400811	435477	432908	431862	232580	342717	594036	649638	744078	669210
A0A0R4J0T0	A0A0R4J0T0	A0A0R4J0T0_MOUSE	Hscb	Iron-sulfur cluster co-chaperone protein HscB	700183	678198	911302	549273	681837	412654	287736	654167	488842	471568	1885380	1317060	2547920	1511340	2390510	1546350	1358270	2407190	1803090	1364800											511755	550142	703923	205622	776150	571856	630782	1014620	872004	489336	1137690	1164900	424573	1143900	592059
A0A0R4J0T4;Q5D0E0	Q5D0E0;A0A0R4J0T4	A0A0R4J0T4_MOUSE;Q5D0E0_MOUSE	Ikbkb	I-kappa-B kinase											206595							247723	241630	291891	572117	259149		300125	342037						1165450	1309120	1208250	1128850	1069660	1188490	1222400	1209450	1028100	1143300
A0A0R4J0Z8;H3BIZ2;H3BLC4	A0A0R4J0Z8;H3BIZ2;H3BLC4	A0A0R4J0Z8_MOUSE;H3BIZ2_MOUSE;H3BLC4_MOUSE	Ush1c	Harmonin											2347020	1691350	3039390	3098230	2372680	3621250	2409740	2676780	3354400	2044060
A0A0R4J112;A2AMI7;Z4YKC4	Z4YKC4;A0A0R4J112;A2AMI7	A0A0R4J112_MOUSE;A2AMI7_MOUSE;Z4YKC4_MOUSE	Eif4g3	Eukaryotic translation initiation factor 4 gamma 3	1052740	1387240	973966	1376410	1180280	1740820	2249230	1380030	1938310	1039020			75218.6	113218	88614.2	110497	128749	108744	93768	177711	144248	73872.3	92973	69425.2	149272	174991	212479	287122	312480	103459	310344	310627	297379	304617	343601	419623	349883	398011	420191	341138	814095	958207	597944	822057	827083
A0A0R4J122;A0A3B2WD85	A0A0R4J122;A0A3B2WD85	A0A0R4J122_MOUSE;A0A3B2WD85_MOUSE	Slc22a7	Solute carrier family 22 member 7											845214	985102	534334	1102660	977142	545052	968778	637704	473281	1192180						139480	234650	166943		213055
A0A0R4J124	A0A0R4J124	A0A0R4J124_MOUSE	Srpk2	SRSF protein kinase 2	451332	830770		684246		896040	729577	589551	505036	577675	17696.2															140007	171550	71352.6	128321	94265.2								86692.7			349239	402545	352173	359942	374982
A0A0R4J140;Z4YLI8	Z4YLI8;A0A0R4J140	A0A0R4J140_MOUSE;Z4YLI8_MOUSE	Cluh	Clustered mitochondria protein homolog	3638530	3977580	3243760	2828350	2864430	3239280	2799790	3377400	3171870	3745960	952469		1016440	1555210	732883	1140710	1422820	1111580	1430180	936128	11893900	13556200	14671000	14370000	13596400	17697900	16013100	15785400	19267200	24228300	2130860	1202650	2404170	1743200	2730390	2815440	3298090	2389290	2831750	4617010	2175530	2273110	2006530	1966890	2396020
A0A0R4J174	A0A0R4J174	A0A0R4J174_MOUSE	Ecsit	Evolutionarily conserved signaling intermediate in Toll pathway, mitochondrial				266151			367304				306747	673107		685638	620385	410464	689715	218207	454153	658488	471886		261143	343415	325137	86827.8						200372		87280.8				209958			583815	634593	525973	1488250
A0A0R4J194;A2A543	A0A0R4J194;A2A543	A0A0R4J194_MOUSE;A2A543_MOUSE	Cacnb1	Calcium channel voltage-dependent subunit beta 1	1017720	1309800	688718	1446060	1047780	1264090	814721	1142200	907121	751702																																833460
A0A0R4J196;E9PUD1;F6WNT4;F8WH31	A0A0R4J196;E9PUD1;F8WH31;F6WNT4	A0A0R4J196_MOUSE;E9PUD1_MOUSE;F6WNT4_MOUSE;F8WH31_MOUSE	Spag9	C-Jun-amino-terminal kinase-interacting protein 4	488345	532593	307461	345411	519591	632808	416990	388595	447439	432030	348685	449094	440722	405302	470145	345400	268311	327931	348445	348596	395796		344124	312412	495389	336420	245511	449795	371520	188104	279427	296445	282058	202050	311951	611936	364472	365882	312199	307664
A0A0R4J1B4;E9Q5K8;E9Q604;G5E8F1;Q3U1U4	E9Q604;G5E8F1;Q3U1U4;A0A0R4J1B4;D6RJ73;E9Q5K8	A0A0R4J1B4_MOUSE;E9Q5K8_MOUSE;E9Q604_MOUSE;G5E8F1_MOUSE;Q3U1U4_MOUSE	Gm49368;Itgam	Integrin alpha-M	303820	303429	239699	430611	260388	442538	232172	307132	205583	243755				240302		50361.5		50656			57254.4				192788						1225910	986969	1230130	1954210	1789970	582919	593943	880911	792141	496563	195474		113263	263558	190005
A0A0R4J1B5;D3YVI1	A0A0R4J1B5;D3YVI1	A0A0R4J1B5_MOUSE;D3YVI1_MOUSE	Trim12a	Tripartite motif-containing protein 12A													32968		47086.9														29302.1		202902	308890	212655	301905	181639	113818	88852.3	85106	150017	94400.4
A0A0R4J1E2	A0A0R4J1E2;Q9CVV2;E9PUM6;D3Z356	A0A0R4J1E2_MOUSE	Eef1d	Elongation factor 1-delta	1673850	1668310	2131900	1487740	1584580	1658100	1700290	1457760	1726080	1940300																															1793960	1715040	1639740	1474770	1846220
A0A0R4J1E3	A0A0R4J1E3	A0A0R4J1E3_MOUSE	Dbn1	Drebrin	1089080	312049	797535			552385	1024160	939623		346177	1263120	1032980	895536	1345820	1086920	940878	1152750	874266	1026180	722906					740106	334431					147261	222963		102881	139441	205748	248395	544876	365517	208207
A0A0R4J1H2	A0A0R4J1H2	A0A0R4J1H2_MOUSE	Glyctk	Glycerate kinase											5461070	4097790	5553270	5979010	4984820	5153300	4891720	5028530	5776360	4500990	10271500	11448300	15200200	9275080	10977500	16007200	20957200	16331000	25364600	14094100		609791		585357				479776
A0A0R4J1H6;E9QP99	A0A0R4J1H6;D3Z0Q8;E9QP99	A0A0R4J1H6_MOUSE;E9QP99_MOUSE	Golga3	Golgin subfamily A member 3	544859	594702	548320	578252	728467	707137	508578	578103	698209	472601	128571	79137.5	58071.8	216072	237025	153706	194466	101274	153502	126089	419146	262366	444444	434559	608781	544722	741537	783418	662559	490549	366533	571825	427356	398392	358966	606100	469818	617541	576509	533197	354460	300754	237031	363315	218849
A0A0R4J1J1	A0A0R4J1J1	A0A0R4J1J1_MOUSE	Pnkd	Probable hydrolase PNKD						299407	163993				198833	1076360	598406				1253910	198391	734368	553272	674530		707369	468942	572577	589191	948164	590282	491626
A0A0R4J1N7;D3Z5M4	D3Z5M4;A0A0R4J1N7	A0A0R4J1N7_MOUSE;D3Z5M4_MOUSE	Ank1	Ankyrin-1	989258	1252880	821665	1171560	639108	807369	847341	939388	879065	997857																															731435	1067340	729787	732270	402385
A0A0R4J1Q0	D6RE33;F6ZJ27;A0A0R4J1Q0;F6V5I7;G5E896	A0A0R4J1Q0_MOUSE	Edc4	Enhancer of mRNA-decapping protein 4	1570380	1362310	1585620	1074920	1709760	1418760	1842870	1635690	1614660	1477700		968853		705167	760639	696047	876502		899272	797173					557832						1721860	1732280	2185420	1316050	1251120	1677470	1899550	1655930	1661080	1792500
A0A0R4J1R1;D3Z1Y1;E9QQ99	A0A0R4J1R1;D3Z1Y1;E9QQ99	A0A0R4J1R1_MOUSE;D3Z1Y1_MOUSE;E9QQ99_MOUSE	Syvn1	RING-type E3 ubiquitin transferase	429583	595159	563406	406329	335357		543137	438738	495468	464178	752326	723960	695005	802983	597453	708680	589888	659227	715841	525345	639818	812390	955791	683834	893930	1061180	1172150	809715	601142	1077820	799554	591014	682121	536584	631351	997053	855258	800511	777140	878019	489023	512832	454209	375508	461887
A0A0R4J1R7	A0A0R4J1R7	A0A0R4J1R7_MOUSE	Pcbd2	4a-hydroxytetrahydrobiopterin dehydratase	3329720	2312950	3319810	2921630	3095290	3375280	3894190	2233180	2188680	2211600	14741800	24754400	15387700	28921400	18452600	13137100	34882500	12504300	15856800	37458100	9749080	9094170	10640500	19161400	8912010	8441530	8938890	9336380	10259800	10341400	4868890	4150570	4144330	4634580	3797160	4903650	4959620	4707800	5209350	4487510	1437460	1635160	1582760	1791330	1334840
A0A0R4J1T1;Z4YJR7	B2RXQ9;D3Z080;F6V513;F7BEU1;Z4YJR7;A0A0R4J1T1	A0A0R4J1T1_MOUSE;Z4YJR7_MOUSE	Sorbs2	Sorbin and SH3 domain-containing protein 2 (Fragment)	1287750	1254310	751198	1001520	1183160	857617	1038220	1292470	1139190	1186790	463817	386546	964638	541115	955568	462739	580183	464663	1377930		851917	614627	576683	626615	756448	663958	662373	949499	974232	834322	1135090	1146910	1419510	1070550	1473940	1314420	1169110	989032	1183040	1105520	793433	1441380	655644	1237800	1216590
A0A0R4J1V0	A0A0R4J1V0	A0A0R4J1V0_MOUSE	Pdzk1	Na(+)/H(+) exchange regulatory cofactor NHE-RF3			1515360		1813640					2200360	16650800	13558000	38735600	18603800	26335800	16524100	10776800	28812100	11625800	16405500	5992500	4755850	4324240	3405760	4975380	8711520	18542400	7950870	8314530	5861000
A0A0R4J1X0	A0A0R4J1X0	A0A0R4J1X0_MOUSE	Nyap2	Neuronal tyrosine-phosphorylated phosphoinositide-3-kinase adapter 2	271258	336269	180525	518247	434790	417842	408547	439788	542952	363295
A0A0R4J1Y3;E9QMF4	A0A0R4J1Y3;E9QMF4	A0A0R4J1Y3_MOUSE;E9QMF4_MOUSE	Osgep	Probable tRNA N6-adenosine threonylcarbamoyltransferase	1289460	892191	1040600	964622	1340450	1213860	1399940	1502470	1148320	1234610	2357410	2422330	1789640	2545620	1849490	3508560	2647940	2944470	2990890	2577570	1364210	2115780	2029570	1579850	1720720	1358910			1485120	950737	4904660	5812530	4323700	4748660	4576830	4968030	3482430	4467300	4872190	4118470	1020660	923236	1398630	900512	845930
A0A0R4J216	A0A0R4J216	A0A0R4J216_MOUSE	Cys1	Cystin-1					509841	519700	531024	568884	489706		181661	177247	162528	168102	164880	207571	188468	192961	188042	119067			25109.5		22994.1		19179.6	22908.7		15248	89075.3	74139.6	86441.7	89333.8		104354		74756.9	74821	68392.2		125894
A0A0R4J221;E9Q9J6	A0A0R4J221;E9Q9J6	A0A0R4J221_MOUSE;E9Q9J6_MOUSE	Plec	Plectin (Fragment)	479614	403676	711655	505476	879036	313615	688156	534764	846574	441561																															1041140	704681	996493	744879	1273950
A0A0R4J256	A0A0R4J256	A0A0R4J256_MOUSE	Psmb9	Proteasome subunit beta											1614960	789492	1429050	1037900	2433430	1250940	663217	1151860	1106820	1108860	4676220	4908980	4937840	5934750	11701100	4939940	6995320	3297040	3755800	5352710	21362300	17770000	19037300	11479200	21510800	18135600	18452400	15520400	22951900	17413900
A0A0R4J259;G3UXJ6;G3UZ48;G3UZI2	G3UZ48;G3UZI2;G3UY67;G3UYK7;A0A0R4J259;G3UXJ6	A0A0R4J259_MOUSE;G3UXJ6_MOUSE;G3UZ48_MOUSE;G3UZI2_MOUSE	Syncrip	Heterogeneous nuclear ribonucleoprotein Q	1220230	1465440	1039750	1522160	1355300	2044100	1711760	1685390	1767050	1044140											1094070	838890	801961	893185	1012290	1438650	1695640	1457920	1809450	981579	1275500	1957940	1282930	1644340	1482100	1832190	1567100	1652790	1710900	1451080	765047	784737	593525	547679	684055
A0A0R4J293;A0A2I3BQN2;A0A2I3BRW9;A0A2I3BS02	A0A0R4J293;A0A2I3BS02;A0A2I3BRW9;A0A2I3BQN2	A0A0R4J293_MOUSE;A0A2I3BQN2_MOUSE;A0A2I3BRW9_MOUSE;A0A2I3BS02_MOUSE	Tgm1	Protein-glutamine gamma-glutamyltransferase K											4358080	3595690	4271670	3612240	3849990	4288090	3585590	3095210	2546900	3688010	8813710	5987770	8052220	4229540	7027470	7755910	6115980	6606750	9610690	7188740	1394250	2003500	1468830	1184330	1591650	2005260	727732	2809300	3414860	1433060
A0A0R4J2A2	A0A0R4J2A2	A0A0R4J2A2_MOUSE	Anks1b	Ankyrin repeat and sterile alpha motif domain-containing protein 1B			643834	417475	950236		1316550	773443	1437040																																826994	880716	1120960	626919	781718
A0A0R4J2A6;A0A0R4J2A8;E9QPP6;S4R1H2;S4R1Q0;S4R2H2;S4R2I2;S4R2K2;S4R2Q2	S4R2I2;S4R1Q0;E9QPP6;A0A0R4J2A8;S4R2K2;A0A0R4J2A6;S4R2Q2;S4R1H2;S4R2H2	A0A0R4J2A6_MOUSE;A0A0R4J2A8_MOUSE;E9QPP6_MOUSE;S4R1H2_MOUSE;S4R1Q0_MOUSE;S4R2H2_MOUSE;S4R2I2_MOUSE;S4R2K2_MOUSE;S4R2Q2_MOUSE	Anks1b	Ankyrin repeat and sterile alpha motif domain-containing protein 1B	3372290	3425530	5038790	3005730	5554930	4448130	4491010	3128690	4558580	4474030																															6152500	6638940	6288520	5046040	9548190
A0A0R4J2C2	A0A0R4J2C2	A0A0R4J2C2_MOUSE	Syt2	Synaptotagmin	28906100	28771300	24639600	28873000	13722800	23561900	25956400	16447400	24213100	31251700																															39475100	39307100	31088300	39049200	24205400
A0A0R4J2D3	A0A0R4J2D3	A0A0R4J2D3_MOUSE	Mia3	Transport and Golgi organization protein 1 homolog	46727.6	54687.7	43003.8		50062.5	126409	59037.3	76061.7	62949.3	45010.1	55380.5	157141	94260	129739	99063.6	84755.3	139060	102265	87095.8	83672.6	404708	225258		147539	245394	317196	239443	409614	315875	198664	22628.6	47181.6	32464.5	37278	39593.6	65895.7	29715	90522.4	44144.6	37495.8
A0A0U1RNG7;A0A0U1RPG8;Q5EER8	Q5EER8;A0A0U1RNG7;A0A0U1RPG8	A0A0U1RNG7_MOUSE;A0A0U1RPG8_MOUSE;Q5EER8_MOUSE	Kctd14	Potassium channel tetramerisation domain-containing 14	28629.4	19779.8	22016.2		41876.4		29798	27759.8	26676.9																						189940	110144	142318	102510	114200	163369	160412	216853	193405	189115
A0A0U1RNQ6	A0A0U1RNQ6	A0A0U1RNQ6_MOUSE	Tufm	Elongation factor Tu, mitochondrial (Fragment)		230274	445229		270429		2005610	342808	870315		1523160	1674210	1850690	1613150	1971510	1463760	2016570	1843520	2435200	1935960	542573	561312	531303	391268	509522			57468.4			708183	787349	938643	1420040	768597	413072	509536	199093	130690	500623					753626
A0A0U1RNT4;J3QPY0	Q8WUR0;A0A0U1RNT4;J3QPY0	A0A0U1RNT4_MOUSE;J3QPY0_MOUSE	1600014C10Rik	RIKEN cDNA 1600014C10 gene	1667980	2541670	2400850	3287870	1380860	1986740	1880310	2364700	1255910	1984630	2719830	1675750	5966210	2744700	3197810	3279930	3991530	5371630	4997430	3736700	17474100	10822900	10896100	13102000	10845000	10351700	12093600	5389310	8430320	10468800	4178070	3344280	5072430	3433550	7223940	1469410	2975770	3449840	3544570	3821730	3261140	2774250	3017340	2799540	2566260
A0A0U1RP81	A0A0U1RP81	A0A0U1RP81_MOUSE	Immt	MICOS complex subunit MIC60	9432500	12543100	8159730	10377900	7478440	11694100	6693320	9079320	5219070	8714520	6289250	7259660	12814200	8585290	8137290	10506500	9203280	12634100	10603200	8566570	5199120	4840220	4663780	4297340	4152480	7265870	6654580	7084210	7013840	6094470	1378270	1113080	1538320	2957400	1405510	2243530	2814030	1882980	1793350	2522890	9671990	10005400	7375980	9628690	6098130
A0A0U1RPA0	A0A1L1SU82;A0A0U1RPA0;A0A1L1SV63	A0A0U1RPA0_MOUSE	Plekha7	Pleckstrin homology domain-containing family A member 7 (Fragment)	493080	262748	143988	315366	251624	243892	308679	227268		160833	2141520	2545650	2690420	2662940	3037950	2103730	2316330	2456590	2293300	2226580	788662	576004	687976	572355	823644	679604	638058	614443	685552	593582							222239	465284				205583		146322
A0A0U1RPL0	A0A0U1RPL0	A0A0U1RPL0_MOUSE	Atxn2l	Ataxin-2-like protein	1895190	1683580	1748760	1417150	1673880	1370670	1653400	980118	1408140	1403810											406034	547116	510241	598286	478488	330219	376877	286370	311724	521555	1218940	1142240	1195480	1202590	1068760	1513790	887723	1192970	830695	1570320	1390820	2091760	1255420	1116880	1474640
A0A0U1RPT5;A6ZI44;D3YV98	A6ZI44;A0A0U1RPT5;D3YV98	A0A0U1RPT5_MOUSE;A6ZI44_MOUSE;D3YV98_MOUSE	Aldoa	Fructose-bisphosphate aldolase (Fragment)												25947.3			38049.2			42632.2		30210.5												41813	19059.6	32245.4	24160.6			35282.4
A0A0U1RPW2;B9EHJ3	B9EHJ3;A0A0U1RPW2	A0A0U1RPW2_MOUSE;B9EHJ3_MOUSE	Tjp1	Tight junction protein ZO-1	322489		171771	996301	721057	1407140	586687	484560	444167	359924											343271	179315	209964	263883	439461	279052	351420	539941	402384			634299				303551	128026	343159	408851		1264530	1255200	963291	1172580	822557
A0A0U1RPY8	A0A0U1RPY8	A0A0U1RPY8_MOUSE	Coro1a	Coronin (Fragment)						1585750	917866		356350																						3406110	3541350	2265820	10362900	2140270	731496	633443	344156	1192520	363671
A0A140LHD4;A0A140LHT6;A0A140LI38;E9QPQ8	A0A140LHT6;A0A140LI38;E9QPQ8;A0A140LHD4	A0A140LHD4_MOUSE;A0A140LHT6_MOUSE;A0A140LI38_MOUSE;E9QPQ8_MOUSE	Mrpl48	39S ribosomal protein L48, mitochondrial (Fragment)	1157800	1392300	1549160	1409730	1462310	1198000	1309770	1380770	1216300	1074010	3217970	2495710	3650300	3069600	3270220	3012270	3389060	3464110	3527470	3014900	1945240	2362140	1715880	1730220	2196430	1997380	1864590		1519350	1956280	1505920	1295350	1180360	1161840	1022560	1418350	1230400	1113180	735974	1177080			868917
A0A140LHF4;A0A140LI14;A0A140LIV3;H3BKJ3;H3BLH0	H3BKJ3;A0A140LI14;A0A140LIV3;H3BLH0;A0A140LHF4	A0A140LHF4_MOUSE;A0A140LI14_MOUSE;A0A140LIV3_MOUSE;H3BKJ3_MOUSE;H3BLH0_MOUSE	Smarca2	Probable global transcription activator SNF2L2 (Fragment)								202562	228861	145979	72226.1					89579.5	103855	93811	74428.4	119112					100887			81263.1	98043.4		126684	305755	98893	216789	103912	171083	137127	178904	143228	167819
A0A140LHQ8	A0A140LHQ8	A0A140LHQ8_MOUSE	Picalm	Phosphatidylinositol-binding clathrin assembly protein (Fragment)	3135170	3936170	2975110	3155650	2798650	4498050	2980720	3264340	2627440	3002450	940930	629122	849503	1186580	765013	1881780	1934710	1208570	1726950	1117590	2317130	2861300	2246720	1907670	2879750	4756720	4610720	5077370	4470950	5043450	2526500	2095640	2764560	2244830	1786860	4085730	3752730	3700780	3206590	4243820	1975670	1853120	1472280		1338370
A0A140LHS5	A0A140LHS5	A0A140LHS5_MOUSE	Ksr1	Kinase suppressor of Ras 1 (Fragment)	112005	93452	138548	110881	87763.5	201444	31685.7	74105.2	88888.1	203419
A0A140LHY5	A0A140LHY5	A0A140LHY5_MOUSE	Bptf	Bromodomain PHD finger transcription factor (Fragment)			74895.6		89437.2		71103.2		182287		64847.8	54323.9	125476	135885	107202	110296	83379.4	56005.4	99042												213375	249163	282852	167449	174776	259727	227332	163871	233752	219299
A0A140LID7;A0A140LIX0;A0A140LJJ5	A0A140LID7;A0A140LIX0;A0A140LJJ5	A0A140LID7_MOUSE;A0A140LIX0_MOUSE;A0A140LJJ5_MOUSE	Akap13	A-kinase anchor protein 13 (Fragment)												225522	351584	320374	306437	526825	317245		295185	330443	115623		113109	200416	259258	655585	692646	514572			730338	904790	751390	829914	795274	666862	644608	881726	989104
A0A140LIF8;Q9Z1M2	Q9Z1M2;A0A140LIF8	A0A140LIF8_MOUSE;Q9Z1M2_MOUSE	Irgm2	Immunity-related GTPase family M member 2					226333	466691	106120			74653.1	834539	280654	867112	706154	3290870	751277	829296	720448	746113	699620	904369	765427	1310030	853165	4286050	636841	536213	624811	597652	688915	1616010	1515320	1885180	1477040	3847800	1442520	1486370	1533660	1616510	1389730
A0A140LIS8	A0A140LIS8;A0A140LJG4	A0A140LIS8_MOUSE	Gm4756	Predicted gene 4756	549130														999255						3232610	2932540	3372620	2913360	2826920	2140340	1789430	1190440	1516390	2583580
A0A140LIW3	A0A140LIW3	A0A140LIW3_MOUSE	Frmpd3	FERM and PDZ domain-containing 3	597955	578215	582328	515340	489071	437415	454620	662457	595053	568092																															430427	325373	286878	532221	563405
A0A140LJ04	E9Q5W5;A0A140LJ04	A0A140LJ04_MOUSE	Zzef1	Zinc finger ZZ-type and EF-hand domain-containing protein 1	229388	190219	197747	212657	241058	142612	231663	255963	282981	174640	366710	316510	162841	345633	288388	185235	184152	173468	148280	237156	244798	124047	174540	177376	210367	107160	162119	148145	57970.1		261160	261270	219401	199459	230448	246832	231590	279733	268196	239349			196998	160867	201594
A0A140LJD2	E9Q2K2;A0A140LJD2	A0A140LJD2_MOUSE	Tanc2	Protein TANC2 (Fragment)	1177430	850832	533866	726757	622480	706551	606155	744539	687196	746656																															720782	693620	600281	557400	632706
A0A140LJF7	A0A140LJF7	A0A140LJF7_MOUSE	Ryr3	Ryanodine receptor 3	440339	368848	396198	525991	282482	211341	594619	427134	492568	374733	762711	950857	829744	682187	822886	659009	976078	845523	740034	865434																					737934		594250
A0A140LJF9	A0A140LJF9	A0A140LJF9_MOUSE	Aldh3a2	Aldehyde dehydrogenase family 3 member A2 (Fragment)	512569	513875	427389	703879	423829	778107	468467	524279	442324	514096	812349	610497	705576	698867	727657	974815	1204170	887047	949408	1225320	2413930	2305890	1354600	1763130	1933690	958625	783736	1151890	910974	1008830	112311					110531				44587.6	500689	519122	446778	544835	410858
A0A140T8M0	A0A140T8M0	A0A140T8M0_MOUSE	Igkv1-117	Immunoglobulin kappa variable 1-117 (Fragment)											2311770	4483810	2680780	4504000	6429360	654202	1382100	874965	20348200	1503320	1956760	2122740	2155030	3162630	4144420	268133	563059	1192010	1957270	742972	8267790	14945500	15818700	12505500	14340300	8410940	7009740	7950810	10340200	11794000
A0A140T8M1	P01648;P04946;P01645;P01647;P01644;P01646;A0A140T8M1	A0A140T8M1_MOUSE	Igkv10-96	Immunoglobulin kappa variable 10-96 (Fragment)												889813	787452	1438150	1729030								1387170	220863				532207	713311	423704	3606200	4457850	5442480	3564700	5434380	2530380	2693700	3146460	3121440	3331210
A0A140T8M2	A0A140T8M2	A0A140T8M2_MOUSE	Igkv12-44	Immunoglobulin kappa variable 12-44 (Fragment)			3656810	2358720							552694	1365200	1232000	1398030	847739	8267690	1927680	343914			254662		360632	3253280	950205		739400	282383		1022860	3632550	2854850	3518040	2699430	8053700	1930150	2906450	2410970	2636280	2783500
A0A140T8M3	A0A140T8M3	A0A140T8M3_MOUSE	Igkv8-30	Immunoglobulin kappa chain variable 8-30 (Fragment)											1282920	1457850	1596990	668706	1036660	675523		896720		274307	803385	1313700	979921	1077030	1366240	545588		387928	630487		5093990	4076430	3701020	4270200	3620330	4783670	3812090	2286260	4323420	4574720
A0A140T8M4	A0A0G2JE47;A0A0G2JFN8;A0A075B5N3;A0A140T8M4	A0A140T8M4_MOUSE	Igkv8-19	Immunoglobulin kappa variable 8-19											2589020	369841											501783					75997.9			2022420	2151700	2122040	2174640	2007150	1948070	1357830	1354890	1400590	1616110
A0A140T8M5	A0A140T8M5	A0A140T8M5_MOUSE	Igkv6-15	Immunoglobulin kappa variable 6-15 (Fragment)											187958	590303	593862	1398800	304249			344802						325277			296655	342932	485199		935223	1612120	2152840	3543350	1781770	1005270	810857	770059	764116	1163860
A0A140T8N3	A0A075B666;A0A140T8N3	A0A140T8N3_MOUSE	Igkv13-84	Immunoglobulin kappa chain variable 13-84 (Fragment)																							627689								985893	1360310	1309340	1584900	1634380	792265	880066	1148910	949903	1433540		918303		477491
A0A140T8N5	A0A140T8N5	A0A140T8N5_MOUSE	Igkv6-23	Immunoglobulin kappa variable 6-23 (Fragment)											278746	391229	387038	184456	304943	444063	182561	439030	332381	113418		221593	345620	245140		957915	246184	370571	442836	254731	793347	740106	744774	784965	1003930	586945	657505	579524	598424	890298
A0A140T8N9	A0A140T8N9	A0A140T8N9_MOUSE	Igkv6-32	Immunoglobulin kappa variable 6-32 (Fragment)											551278	440243	555298		785993	405958	403916		401465	450432	527633				347994	467432			634706		1737090	1290110	1635800	1763170	1531360	1677350	1519020	1073190	1906650	2414510
A0A140T8P5	A0A140T8P5	A0A140T8P5_MOUSE	Igkv8-24	Immunoglobulin kappa chain variable 8-24 (Fragment)														331174	397839		269890							939040	254541		306166				1214850	1581660	1465710	1468250	2718840	1318000	1277160	1351520	1936810	1750420
A0A140T8P6	A0A140T8P6	A0A140T8P6_MOUSE	Igkv12-46	Immunoglobulin kappa variable 12-46 (Fragment)												207843			297922			236541			90637.1			95494.8	352569	261601				140691	819119	982352	1256290	829078	2481460	1015690	844169	474015	701863	1960900
A0A140T8P9	P01638;P01637;A0A075B5K0;A0A140T8P9	A0A140T8P9_MOUSE	Igkv14-111	Immunoglobulin kappa variable 14-111 (Fragment)											826906	734592	951718	554059	1214170	582556		839463	460459	411488	932338	611702	675396	621241	1672720	356293	644555	2274370	401911	574947	3528500	2598250	2989410	2910070	3660410	2546470	2695660	2220110	2939060	3301730
A0A140T8Q3	A0A140T8N7;A0A140T8Q3	A0A140T8Q3_MOUSE	Igkv6-17	Immunoglobulin kappa variable 6-17 (Fragment)												89989.2																			654758	499772	949370	547011	753088	1063920	789328	1092660	706250	665610
A0A140T8U1	A0A140T8U1	A0A140T8U1_MOUSE	Cyp2j7	Cytochrome P450, family 2, subfamily j, polypeptide 7											719035	611907	776146	466928	345112	1130550	920812	1270450	1116950	832804	1166580	1022340	823107	941524	772359	442629	837677	340133	930955	628871
A0A140T8U7	A0A140T8U7	A0A140T8U7_MOUSE	Spaca6	Sperm acrosome membrane-associated protein 6 (Fragment)	5794420	4562330	5660910	7597630	4873400	5107030	6045770	4267740	6283110	5050740	1896690	2135710	2356480	1915440	1832250	1915110	1644210	1729120	1596910	1662890	1595790	1345350	1575970	1191970	1522680	1260020	1268540	1846350	937030		1947060	2547180	1923840	2610220	1880200	2018130	2065430	2258040	2206370	2108440	7115710	6087960	6856690	5612470	7121370
A0A171EBK7	A0A171EBK7	A0A171EBK7_MOUSE	Vsir	V-type immunoglobulin domain-containing suppressor of T-cell activation	171418									137262																					715034	612620	839688	720613	894897	1093100	656321	965288	823301	835450
A0A182DWE7	A0A182DWE7	A0A182DWE7_MOUSE	Gm960	Predicted gene 960											791449	637746	716287	497787	584963	764697	513552	876228	735388	546610	1502830	1328200	1532880	1702310	1546750	1558830	1305230	1613940	1620910	1415110		215105						163222
A0A1B0GQZ3	A0A1B0GQZ3	A0A1B0GQZ3_MOUSE	Stim1	Stromal interaction molecule 1 (Fragment)	199493	257403	158835	250294	186474	322945	266792	297440	189296	200468	225674	160233	216420	338357	295738	268804	297808	214256	223364	281344			138306		155201			301785			393061	565322	346701	481240	380188	446336	377496	460433	453197	397388
A0A1B0GR60;Q9CPX4	Q9CPX4;A0A1B0GR60	A0A1B0GR60_MOUSE;Q9CPX4_MOUSE	Ftl1	Ferritin	3603220	2619650	2389000	2531860	2815620	3675460	4900560	3213130	2018210	3832170	8601680	8521700	12024900	8166570	7952940	5735180	4170020	4338250	4364120	3246650	13407800	15903100	17625000	11136600	14819100	16231600	12584500	15295600	9543490	11474600	80156200	68184300	117138000	64056300	80329100	43100100	32219200	24200400	25602300	29707500	1851890	2729530		3382440	2254180
A0A1B0GR85	A0A1B0GR85	A0A1B0GR85_MOUSE	2900026A02Rik	RIKEN cDNA 2900026A02 gene		481308			201515		128393		273576	263130	292857	266254	182710	193947	293360	374979	211968	192608	140478	215872			153421		166476	117615	221767	354475	207698	255394		298273		192877		158665		111703		156745		109117
A0A1B0GRV0	A0A1B0GRV0	A0A1B0GRV0_MOUSE	Bpnt1	3'(2'),5'-bisphosphate nucleotidase 1	4254590	4831690	4936320	4823590	4034300	3740420	5703900	4337410	4644550	4150400	1864920	1491410	1800910	1725410	1822490	1928100	1592120	1443100	2334440	1846230	510022	330188	343171	467469	498958	130925	293513	689443	667129	211630	141226	246914	251476	270477	176275	201041	117138	170157	155926	133236	3159440	2566600	3114750	2772540	3742420
A0A1B0GS59	A0A1B0GS59;E9Q3S5	A0A1B0GS59_MOUSE	Cr2	Complement receptor type 2											760927	1296510		856344	972664	667418	668912	617110	645790	798483	451318		388732	477580	536694	441418		621609	820301	514278	1337130	1616630	1362980	1679710	1151040	1081010	887906	961130	844670	925006					568005
A0A1B0GSX7	A0A1B0GSX7	A0A1B0GSX7_MOUSE	Nup98	Nuclear pore complex protein Nup98-Nup96	223436	326506	545124	408352	384839	319511	507054	230016	337836	294264	495339	551041	394050	402042	673250	493264	362555	309052	371607	362960	345099	247400	234527	302078	284190	157642	86504.1	283366	338184	114131	591050	515407	467529	588927	393822	534953	586900	438236	587840	492181	205258	271072	279837	195139	214382
A0A1B0GT64;E9PU88	Q6NVD6;J3QK55;A0A1B0GT64;E9Q9G3;E9PU88;J3KMG5;A0A1W2P7G7	A0A1B0GT64_MOUSE;E9PU88_MOUSE	Zfp873	Zinc finger protein 873	111373		93414	140330	120643									153296		213801			157482												104559		79110.7	50792.4						101605
A0A1C7ZMY3	A0A1C7ZMY3;A0A6I8MWY3	A0A1C7ZMY3_MOUSE	Shank2	SH3 and multiple ankyrin repeat domains protein 2	2099910	2812220	3705560	2478990	2927110	2170690	2682630	2330750	3273400	2992620												2075870																			1446540	2463190	2256950	1934270	2460990
A0A1D5RLB2	A0A1D5RLB2	A0A1D5RLB2_MOUSE	Ank2	Ankyrin-2 (Fragment)	2912900	3001380	2165150	2413820	3746410	3016360	2097910	2800810	2182010	2121400																															3298730	3554040	3848070	3854000	4884140
A0A1D5RLL4;E9PWT1	E9PWT1;D3YY11;A0A1D5RLL4;E9QLK7;E9PZA7	A0A1D5RLL4_MOUSE;E9PWT1_MOUSE	Trrap	Transformation/transcription domain-associated protein	648883	784971	672667	635119	654434	534821	643439	601627	664994	674315	639818	641641	1005850	759052	879094	561364	520697	597141	697512	944502	597225	820369	527964	391249	381171			57445.6	407025		1595350	1508750	1634760	1403840	1347710	1350690	1493770	1266950	1599690	1471140	808085	1267010	522758		821339
A0A1D5RLN6	Q8BRV5;A0A1D5RLN6;A0A1B0GR85	A0A1D5RLN6_MOUSE	2900026A02Rik	RIKEN cDNA 2900026A02 gene	2890560	3746070	3982920	3403950	4339650	3946880	3994100	2851280	4881380	3811260	636345	665206	481133	1288480	822556	522420	1005260	607543	635518	927021	1947450	1679840	1748170	2617920	1953770	2663360	2983920	2920880	1802890	2033600	689968	906618	634062	935372	633799	718435	488093	590589	563756	663139	2720960	3488990	3814300	3142060	4741370
A0A1D5RM83	A0A1D5RM83	A0A1D5RM83_MOUSE	Iqsec1	IQ motif and SEC7 domain-containing protein 1	2337140	2442340	3229700	3041250	3637100	1948370	3428710	2715790	4244030	2955630																															1618630	2300370	2458090	1915740	3268610
A0A1D5RM99;F6V035	F6V035;A0A1D5RM99	A0A1D5RM99_MOUSE;F6V035_MOUSE	Ccdc149	Coiled-coil domain-containing 149 (Fragment)	170994	227269	187736		264398	268409	193081	155476	158350	190103			32275.6							70448.1																					185523	152314		130102	205175
A0A1D5RMB3	A0A1D5RMB3	A0A1D5RMB3_MOUSE	Kif16b	Kinesin-like protein KIF16B (Fragment)											242287	247465	226835	225752	259977	147853	210191	191065	188362	240706					92188.8
A0A1L1SQ51;E9PUM4	Q8CDM9;E9PUM4;A0A1L1SQP9;A0A1L1SRI1;A0A1L1SQ51	A0A1L1SQ51_MOUSE;E9PUM4_MOUSE	Tln2	Talin-2	6084520	6887870	5726680	8605640	6230000	7192590	4055990	5482840	4974480	5866930	5359220	5114820	6523500	4827910	5644310	4991050	5790390	4807370	4262460	5273500	1770740	2262740	2120010	2284360	1607800	2129830	1844700	3102810	2296990	1995720		901092						543726	721894		5885350	5599870	5349490	6567040	5669880
A0A1L1SQP7;D3Z5K8	D3Z5K8;A0A1L1SQP7	A0A1L1SQP7_MOUSE;D3Z5K8_MOUSE	Shank2	SH3 and multiple ankyrin repeat domains protein 2 (Fragment)											844345	1157490	763466	933566	1604750	715917	877928	843010	1142330	1058580				126906																			1036160
A0A1L1SQP8;A0A1L1SR73;A0A1L1SUA9	A0A1L1SQP8;A0A1L1SR73;A0A1L1SUA9	A0A1L1SQP8_MOUSE;A0A1L1SR73_MOUSE;A0A1L1SUA9_MOUSE	Fxyd2	FXYD domain-containing ion transport regulator											101908000	132190000	81663200	101876000	82978900	94103900	84924900	95830300	110219000	78505100
A0A1L1SQZ0;A0A1L1SSB7;E9QKG3	A0A1L1SSB7;A0A1L1SQZ0;E9QKG3	A0A1L1SQZ0_MOUSE;A0A1L1SSB7_MOUSE;E9QKG3_MOUSE	Trmt11	tRNA (guanine(10)-N2)-methyltransferase homolog (Fragment)		337481	192697	307248		253503	316556	182374										151595				149583	205355							136325	227002	284239	251889	322492	318403	297850	181087	235179	195162	258808
A0A1L1SRH5	A0A1L1SUX1;A0A1L1SRH5	A0A1L1SRH5_MOUSE	Abhd14b	Protein ABHD14B (Fragment)							63188.4				5603680	7929480	6187990	9204810	7587970	5846470	11608700	5760820	9014570	12649500	3090710	3122610	3943740	2962980	2089500	649811	237228			467005			344357	961789	134307	180709			247217
A0A1L1SS44;Q60709	Q60709;A0A1L1SS44	A0A1L1SS44_MOUSE;Q60709_MOUSE	Aplp2	Amyloid beta precursor-like protein 2 (Fragment)	2304680	2647090	3266590	1738420	2663210	1812100	2194480	2466630	2189360	2361180	996823	693491	976661	938543	975024	874209	725712	915290	857250	820169	652983	462781	351952	537492	468379	626026	421699	394066	359350	328725	374129	469768	432016	392736	594360	449598	483102	983997	545243	650703	2276670	2890190	2645210	2207960	2924590
A0A1L1SS61	A0A1L1SS61	A0A1L1SS61_MOUSE	Gsta4	Glutathione transferase (Fragment)					111513						1053180	1080120	1209200	987988	1070700	556646	396991	472037	773260		363884	530178	437336		257289							119611		124143
A0A1L1SS87;A0A1L1SU40	A0A1L1SU40;A0A1L1SS87	A0A1L1SS87_MOUSE;A0A1L1SU40_MOUSE	Slc44a2	Choline transporter-like protein (Fragment)	803823		838988	1364310	1380350	885183	769639		743166	635730	266073	314203		375901	495955	245424	85828.5	194103	193256	186430							1006630	1540410	1602980												695490	849629	1025370		713894
A0A1L1SSF8	Q91V76;A0A1L1SSF8	A0A1L1SSF8_MOUSE	4931406C07Rik	RIKEN cDNA 4931406C07 gene	5013320	5096960	4768150	4622940	4485350	5768180	5024490	5367770	5016530	5311510	130850000	122009000	127573000	124259000	117591000	157592000	159605000	175125000	149448000	184988000	68788000	75211900	68238100	62003200	63945100	82382900	69349900	76344600	67500300	70359300	6154970	6216690	6572490	5292830	5903880	6532210	5966270	6668170	7541060	6327580	4253640	4421730	4383280	4254350	4456550
A0A1L1SSJ7	A0A1L1SSJ7	A0A1L1SSJ7_MOUSE	Glb1	Beta-galactosidase												170225	198387	182421			630743		504482	1326440	110186	154946									690243	1106800	569049	2983060	606356		150599		105265
A0A1L1SSV8	A0A1L1SSV8	A0A1L1SSV8_MOUSE	Taok2	Serine/threonine-protein kinase TAO2 (Fragment)	1138170	1205580	1163010	1504220	1317210	1461490	1582980	984172	1820480	1343260						703365																108822	81591.9	71184.9			65568.6	143340		100487	1713190	1493740	1539170	1406530	1787880
A0A1L1ST22;Q8BSE7	Q8BSE7;A0A1L1ST22	A0A1L1ST22_MOUSE;Q8BSE7_MOUSE	Clasp2	CLIP-associating protein 2	1069190	404935	827753	603091	823429	684384	811168	628245	697295	543657	529584	665109	475884	592367	582886	547943	680398	565145	597677	689596	308532			783451	413251			237828			1282720	1475330	1226570	1391700	1319330	1137410	1147750	1569750	1424090	1226530
A0A1L1ST86	Q91V76;A0A1L1ST86	A0A1L1ST86_MOUSE	4931406C07Rik	RIKEN cDNA 4931406C07 gene	2190060	2946760	2092800	2687560	2281830	2861780	3680120	3320300	3291590	2403970	59114200	59251300	58963900	61935900	56421600	87797900	73968000	82270700	75702900	79576200	20509700	29959900	24495100	21881700	27786500	27314800	20460400	28901700	19619400	25665600	3253640	2438390	2792100	2473470	2081800	4155630	3658910	3398830	4111990	3395020	2926600	3127980		2819240	2803990
A0A1L1STC6	A0A1L1STC6	A0A1L1STC6_MOUSE	Syne1	Nesprin-1																															319527				471194	215467		102513	360208
A0A1L1SUI3;Q9D1F9	Q9D1F9;A0A1L1SV42;A0A1L1SUI3;A0A1L1SUV7	A0A1L1SUI3_MOUSE;Q9D1F9_MOUSE	Slc37a4	Solute carrier family 37 (glucose-6-phosphate transporter), member 4	1480940		1798430	880892	1194200		1808780		1420360		33079100	30794500	27418600	35542400	28206200	39482600	43911800	39865100	42516800	44907000	43992100	50348600	52424000	56322500	47004900	14733400	9912740	8868150	10371800	16952900	2253090	2731420	2076240	2524270	1829310	1417140	1569190	1484940	1604100	1779380	1146260	1046800	1322640	1414220	1556860
A0A1L1SV25;A0A1L1SVJ6	A0A1L1SVJ6;A0A1L1SV25	A0A1L1SV25_MOUSE;A0A1L1SVJ6_MOUSE	Actn4	Alpha-actinin-4	9754920	12110100	14115500	6177410	17828900	11194800	14212600	15271900	17214700	16519700	485687	511655	1147200	672386	800894	493728	429891	941827	456351	409734		411366									454303	348016	730557	284474	559309	745569	546815	390963	457685	907549	4085190	6659650	7470370	3627760	8356190
A0A1L1SVG6	A0A1L1SVG6	A0A1L1SVG6_MOUSE	Slc44a2	Choline transporter-like protein	2531130	1998510	2297690	2099550	2891160	2766680	2262940	2276450	2474840	2072780	1346310	1727160	1271280	1264980	1636440	1120000	746919	1012870	1053690	1087120	1010910	691775	732144	357067	922936	723282		828449			3383050	4159720	2977070	3874790	2805350	3369520	3002760	2616550	3600630	2578890	1642710	1530190	2260590	2182130	2207680
A0A1N9PTV1	A0A1N9PTV1	A0A1N9PTV1_MOUSE	Fbrs	Probable fibrosin-1					104628																										194192	276004	286146	206211	241764	210531	234381	236980	189061	264942
A0A1Q1PRS4	A0A1Q1PRS4	A0A1Q1PRS4_MOUSE	Dmd	Dystrophin	233425	280991	186288	252560	247472	166749	225115	304695	221828	296274	152460	369952	213057	111982		380757	156195	64841.5	137545	125310	220038	124060	167962	161855	357143	137112	216995	166447	259248	268776	164326	219110	171617	239156		91129.1	100362	118711	103275		169875	146276	149991	156469	171721
A0A1W2P6E3;A0A1W2P6Y3;Q3U5V8	Q3U5V8;A0A1W2P6Y3;A0A1W2P6E3	A0A1W2P6E3_MOUSE;A0A1W2P6Y3_MOUSE;Q3U5V8_MOUSE	Stx11	Syntaxin-11 (Fragment)																330727									570391						273344	321895	381375	273021	336628	769300	675573	667608	626625	656685
A0A1W2P6G5	A0A1W2P6G5	A0A1W2P6G5_MOUSE	Myl6	Myosin light polypeptide 6	1070410	1044830	1029720		953293	675403	771205	1200270	908652	604404	505038	815426	1210960	1089870	979022	1485140	925415	796202	1273950	897184	267468	420271	344036		463933	478535	638586	341537	307813	429117	1015800	2122130	2723680	1075020	1350280	4546700	3077460	3697900	2498460	2862980		367294
A0A1W2P6X0	P0C913;A0A1W2P6X0	A0A1W2P6X0_MOUSE	1500009L16Rik	RIKEN cDNA 1500009L16 gene (Fragment)	803537	775773	690393	657218	843825	1221280	654402	827585	816075	764550																															2047160	929829	931272	1135210	1323490
A0A1W2P772	A0A1W2P772	A0A1W2P772_MOUSE	Atp2b1	Plasma membrane calcium-transporting ATPase 1 (Fragment)	4882700	5848100	7449050	5113120	8321880	4362700	6812560	5433110	6936120	6813000			211496			249245				61669									156406	771143					42384.6	238262					4584640	5287550	7524880	4271070	6694810
A0A1W2P775	A0A1W2P775	A0A1W2P775_MOUSE	Itsn2	Intersectin-2 (Fragment)	170336	197065	192479	198047	220721	219459	203672	220794	232398	185369	115982	121434	132387	104875	130968	120430	95671.8	148443	144731	107273	72991.1	78156.9			87259	97723.3	141881	108126	67924.1	75176	208126	206204	184244	148922	183037	254634	193098	132827	197210	216316	114294	117226	93870.5	116481	172370
A0A1W2P7A1	Q6ZWZ6;A0A1W2P7A1;F7AEH4	A0A1W2P7A1_MOUSE	Rps12	40S ribosomal protein S12	3457610	4550380	5097200	4548040	4476000	4346240	3922570	4558190	3815180	3300600	7245570	5945100	8222720	8535560	8997240	6120130	9599270	7568480	8393480	10513900	11605400	10128400	11899100	9569310	10630000	13601800	15839600	8921870	14270700	16738500	8483660	9154020	9615440	7264160	10206100	8378790	9962160	14065300	9658640	14183600	4537090	5871630	3869640	5019670	4243680
A0A1W2P7D5	A0A1W2P7D5	A0A1W2P7D5_MOUSE	Tnfrsf14	Tumor necrosis factor receptor superfamily member 14															31452.3						58554.9	80943	61460.7		146784		18860.5				306446	270641	302991	254851	208994	519677	402014	409684	352916	439748
A0A1W2P7E2	Q8BHN7;A0A1W2P8C2;A0A1W2P7E2	A0A1W2P7E2_MOUSE	4930430F08Rik	RIKEN cDNA 4930430F08 gene (Fragment)	214251	182953	200741	239650	162914	363656	326422	192059	296366	269293	430440	551138	411492	470609	362434	429297	443539	397549	349397	386438	164872	309293	282366	256305	235902	208795	183390	150451	114765	222615	193808	271257	219535	252884	192557	268383	357669	391556	354321	333937			464423	372192	398370
A0A1W2P7G5;A0A1W2P7J1;E9Q3H6	A0A1W2P7J1;A0A1W2P7G5;E9Q3H6	A0A1W2P7G5_MOUSE;A0A1W2P7J1_MOUSE;E9Q3H6_MOUSE	Coq10a	Coenzyme Q10A	801640	466779	629775	690669	573460	632356	502438	448892	440363	443778	1367620	2164540	1432020	1314180	1486380	904743	1212120	804904	1467090	1318590											46737		45908.6				105085	164054
A0A1W2P7I2	A0A1W2P7I2	A0A1W2P7I2_MOUSE	Epb41l2	Band 4.1-like protein 2	159127	267876			36314.4	59896.4	69106.2	216727	119107	197196	238575	671379	352929	507151	620227	380321	189302	206061	290658	229884	947122	857495	750987	501042	1135110	1141500	958696	1490480	974621	721800	425369	464787	451330	456276	298780	740089	493948	481085	314846	263051		103448
A0A1W2P7K6	A0A1W2P7K6	A0A1W2P7K6_MOUSE	Rab3ip	Rab-3A-interacting protein	670908	685935	689134	643524		973022	936735	444595	219247	357551	1450010	1363850	2102930	1486490	1614380	1583410	1218240	1699120	1460170	1280950	199776	307338	499894	1709730	157977	796795	814116	443559	909124	964477	447107	557379	316628			141124	333415	229110	130957	149348			1176980
A0A1W2P7S8	A0A1W2P7S8	A0A1W2P7S8_MOUSE	Gm32717	Predicted gene, 32717		504961			387746								550153						480819						506257							1628510									307903		243812		300655
A0A1W2P7W7;Q921G9	Q921G9;A0A1W2P7W7	A0A1W2P7W7_MOUSE;Q921G9_MOUSE	Tjp3	Tight junction protein ZO-3 (Fragment)											894012	589478	798950	670500	571841	805670	456837	591202	724626	479254	364067	923231	963111			871951	1325020	827121	684507	1054430
A0A1W2P7Y9	A0A1W2P7Y9;A0A1W2P814	A0A1W2P7Y9_MOUSE	Nrcam	Neuronal cell adhesion molecule	2998530	3226950	2148680	2926080	3522300	3633800	3193860	3239260	3148910	2619330																															3787060	4594230	5236230	3857630	4890320
A0A1W2P872	A0A1W2P872	NOVA2_MOUSE	Nova2	RNA-binding protein Nova-2	3600390	3924240	3738450	2853020	3523010	3317400	2771330	3363330	3115290	3256940	412089				382788													1816140			224262	327034			693626			292005	297119		3213020	3834270	2823830	3066640	3391750
A0A1W2P879	A0A1W2P879	A0A1W2P879_MOUSE	Palm	Paralemmin-1 (Fragment)	1766060	1996030	1364880	3984280	1445290	2386010	1139750	1467250	1654970	3876260	354437		258539	311792		386610	322824	338248	397213	312844																			45161.5		2078030	3688400	1937850	1520380	2129230
A0A1W2P8C0	Q80UE5;A0A1W2P8C0;Q80UE4	A0A1W2P8C0_MOUSE	Epb41l2	Band 4.1-like protein 2 (Fragment)	2088180	2454420	1459960	2546910	2452740	2604060	1940020	2259850	1658080	1689530		392839	404084	497653	495946	232373	518788	243776	360998	351219	273406	160617	282394	359621	475052	537848	544155	554094	595482	267764	591527	1348510	628613	1032630	678581	977346	830895	1306800	584415	789283	1814230	2269680	1900930	1877160	1716040
A0A1Y7VIR0	A0A1Y7VIR0	A0A1Y7VIR0_MOUSE	Ppp2r5c	Serine/threonine-protein phosphatase 2A 56 kDa regulatory subunit gamma isoform (Fragment)	2562150	3210580	3849920	2289790	3626590	2023780	3167310	2341170	2920990	2169450					157456																478274	444193	663960								1776120	2439890	2384270	2133300	2725490
A0A1Y7VJN8;Q8CE04	Q8CE04;A0A1Y7VJN8	A0A1Y7VJN8_MOUSE;Q8CE04_MOUSE	Cast	Calpain inhibitor	197892		140646	165978	161133	174438	177084				179718	161324		248938	207515	291025	332057		259795	266423	221954	219136			274408	327758	274699	273695	441112	349889	586672	504873	813976	452083	487000	539642	921511	805685	792141	814485
A0A1Y7VK00;K7N5X2;Q91VL6	Q91VL6;K7N5X2;A0A1Y7VK00	A0A1Y7VK00_MOUSE;K7N5X2_MOUSE;Q91VL6_MOUSE	Zfp825	Zinc finger protein 825																					72425.2				50521.2			58799.7	51653.9			60516.7		45177.6
A0A1Y7VK09	A0A1Y7VK09	A0A1Y7VK09_MOUSE	Ryr2	Ryanodine receptor 2 (Fragment)	1657910	1963460	2638900	1923420	2801570	1182850	2170020	1108410	1840690	1638980
A0A1Y7VKQ1;A0A5F8MPM1	A0A5F8MPM1;A0A1Y7VKQ1	A0A1Y7VKQ1_MOUSE;A0A5F8MPM1_MOUSE	Shc3	SHC-transforming protein 3	353938	435315	346230	458902	494889	430271	309571	435879	351560	309718																													158159		152000	205873	133228	395652	168752
A0A1Y7VLQ2	A0A1Y7VLQ2	A0A1Y7VLQ2_MOUSE	Gm42517	Predicted gene 42517				476924		480371	358830																																		119626	113175	75504	118289	153839
A0A1Y7VMH7	A0A1Y7VMH7;A0A1Y7VME9;E9Q9B7	A0A1Y7VMH7_MOUSE	Kidins220	Kinase D-interacting substrate 220	2525040	2444860	2597440	2669470	2511080	2850840	2445260	2628410	2539640	2686830	1584440	1897820	1981510	1714220	1829700	1878980	1947670	1939760	1929760	2284620	767866	559697	596853	579692	436727	798216	808271	886140	809454	603846	731461	1323650	1028190	1034060	1024680	867218	1093260	1208550	1025670	1032840	1988920	2051510	1788310	2292740	2471470
A0A1Y7VMN0;F8VPK5	F8VPK5;A0A1Y7VMN0	A0A1Y7VMN0_MOUSE;F8VPK5_MOUSE	Rock2	Rho-associated protein kinase 2 (Fragment)	7323100	6028310	8621590	6431400	7796230	6390380	8700620	5603040	6975620	5839800	1720190	1360550	1705920	1347400	1680300	1737420	2061910	1445570	1621270	1472310	713146	922253			1148630		2143090	1171320		773649	2991160	2921140	3042920	2464250	2424950	3052080	2682060	3317420	3510490	2791550	4652400	5736070	5190380	5023350	6219760
A0A1Y7VMT6	A0A1Y7VMT6	A0A1Y7VMT6_MOUSE	Erap1	Endoplasmic reticulum aminopeptidase 1 (Fragment)													218702					235894		572181	644339	544447	590179	393009	803381						937400	775375	1065900	1228440	1176460		358790		288529
A0A1Y7VNF8	A0A1Y7VNF8	A0A1Y7VNF8_MOUSE	Kidins220	Kinase D-interacting substrate 220 (Fragment)	32974	45314.1		58255.4	39993.6	35363.6	32513.4	52287.2	49647.3	44362
A0A1Y7VNG3;I7HPW8	F6V1P1;A0A1Y7VNG3;A0A0J9YV02;I7HPW8	A0A1Y7VNG3_MOUSE;I7HPW8_MOUSE	Myo15b	Myosin XVB	46128.9							64530.2		168227	3176800	2971950	2680660	3016070	3278600	2628690	3253690	2882870	2984250	2900910
A0A286YCB8	A0A286YCB8	A0A286YCB8_MOUSE	Camk2g	Calcium/calmodulin-dependent protein kinase type II subunit gamma (Fragment)	2687520	3319880	2546710	2318520	2813330	2852950	3909090	2959460	3278440	3492890											1236280																				1391240	1849400	1716030	1741870	1939560
A0A286YCG3	A0A286YCG3	A0A286YCG3_MOUSE	Ppp6r3	Serine/threonine-protein phosphatase 6 regulatory subunit 3 (Fragment)	144218		151781		168067		82376.8			116390	825360	896182	889209	995986	924457	1348420	850168	984858	1106050	358232		605982	650733			122011	115858			132724	157558	116830	186651	179024	166948	148551	205913	132276	174795	180723
A0A286YCG7;Q9D2V6	Q9D2V6;A0A286YCG7	A0A286YCG7_MOUSE;Q9D2V6_MOUSE	Slc34a1	Na(+)-dependent phosphate cotransporter 2A (Fragment)											2879230	3574410	5093510	4049770	2900930	2893160	3522620	2825060	2961520	4262430
A0A286YCI9;A0A286YCP1;A0A286YE30;E3VRY9;F6ZSN2;F7BHL0;J3QMT8;J3QN27	E3VRY9;J3QMT8;F6ZSN2;A0A286YCP1;A0A286YE30;F7BHL0;J3QN27;A0A286YCI9	A0A286YCI9_MOUSE;A0A286YCP1_MOUSE;A0A286YE30_MOUSE;E3VRY9_MOUSE;F6ZSN2_MOUSE;F7BHL0_MOUSE;J3QMT8_MOUSE;J3QN27_MOUSE	Kcnma1	BK channel (Fragment)	922239	969076	1141890		1099530	851224	1000080	760397	1184050	1438310																																1389390	1360210		1196600
A0A286YCT4	A0A286YCT4	A0A286YCT4_MOUSE	Ssr1	Translocon-associated protein subunit alpha	741247	888531	924493	767532	848010	1077330	1000730	947228	922781	948256																															549960	665430	308470	308941	477401
A0A286YCT6	A0A286YCT6	A0A286YCT6_MOUSE	Epb41l3	Band 4.1-like protein 3 (Fragment)	1957640	2121030	1719240	1720960	1498560	1720160	1339870	1596240	1390530	1790350																						68740.5			127293	135476		45827.3	89248.4	132172	1000690	1377260	888423	1242180	1254760
A0A286YCV9	A0A286YCV9;E9Q4K7	A0A286YCV9_MOUSE	Kif13b	Kinesin family member 13B	1322410	1297270	1188610	1200550	1039930	1329620	1252220	1438730	1282150	1389630	6848960	7032800	6817120	6246130	6646200	6667550	5939490	6032980	5933390	5877090	11394000	11522800	10674300	11907000	12151300	12408900	13444700	13211200	11549100	11617500	4258420	4362620	3988880	4499810	4031060	4311690	4154790	3980690	4136160	3608890	2185510	2110700	1361290	1356710	1004280
A0A286YCX6	A0A286YCX6;E9PY51	A0A286YCX6_MOUSE	Trappc8	Trafficking protein particle complex 8	2379860	2474360	2273100	2149330	2344290	2395340	2385520	2459990	2305830	2488450	2603390	2659460	2250550	2398230	2566080	2475130	2486360	2466950	2520430	2773360	1586120	1554160	1733310	1793880	1869550	1227300	1478720	1463080	1696880	1312620	2042440	2113270	1868040	2182360	1993920	2067840	1823360	1942620	2104560	1765640	2322070	2438730	2398450	2322240	2578480
A0A286YDA2	A0A286YDA2	A0A286YDA2_MOUSE	Nolc1	Nucleolar and coiled-body phosphoprotein 1	421324	380729	437613	413313	311906	374040		328581		409404	205609	212448	228559	226944	180885	148948	231102	223227	197681		173751	230139	134731	165024	155548	399537	468071	372528	329798	432390	344912	384767	318399	168524	368388	454201	492314	260520	468113	625102	578768			387039
A0A286YDA5;A0A286YDZ5	A0A286YDZ5;A0A286YDA5	A0A286YDA5_MOUSE;A0A286YDZ5_MOUSE	Grk6	G protein-coupled receptor kinase	147832		208756		176613	125025	244237	202425	227488	146189																					960699	1120460	962650	913658	742335	913458	479793	810896	549197	1015190
A0A286YDC3;A0A2C9F2A2	A0A286YDC3;A0A2C9F2A2	A0A286YDC3_MOUSE;A0A2C9F2A2_MOUSE	Rin1	Ras and Rab interactor 1 (Fragment)	818975	879018	1312700	1072960	1673620	561561	1123470	1203460	1085210	796445	82613.7	64400.8	109631	72969.3	77125.3	78897	82156.3	85077	75641.7	3965890											23290.4	42791.5	31475.4	31010.3	47844.2							793289	968407	825947	1114560
A0A286YDH6	A0A286YDH6	A0A286YDH6_MOUSE	Cadps	Calcium-dependent secretion activator 1	12198600	12234600	12865000	10442200	12614000	8749540	7458670	13215900	11216600	12180700						175526			125635																						9798640	6560580	7697660	7158070	8048540
A0A286YDL2	A0A286YDL2	A0A286YDL2_MOUSE	Cnnm1	Metal transporter CNNM1			2216660	1108870	2192860	1245270	2404220	2658160	2528760																																640679	673131	947855	657844	738057
A0A286YDL6	A0A286YDL6;A0A2I3BQP6;A0A286YDK9	A0A286YDL6_MOUSE	Camk2g	Calcium/calmodulin-dependent protein kinase type II subunit gamma (Fragment)	3398450	4523380	3750920	3881720	3387490	3342390	3283620	4755060	3667440	4277910	165797	116030	121873	135068	120548	156331		165587	98140.1													176356	420472	505344				216542			2773890	3649780	2277240	3113010	2950780
A0A2I3BPL1;A0A2I3BPW0;A0A2I3BS20	A0A2I3BPW0;A0A2I3BPL1;A0A2I3BS20	A0A2I3BPL1_MOUSE;A0A2I3BPW0_MOUSE;A0A2I3BS20_MOUSE	Ndrg2	Protein NDRG2 (Fragment)	4396320	4276620	4143470	4177040	3842340	2529820	2551880	4092640	4186120	4290930	162061	272776		280109	359377	237144		165069	100700	193151	247040	110929	214455	276431	322568	429485	536498	214464	257587	311435		331979	106486		117862		145067	157090			2390500			2046550	3914120
A0A2I3BPN6;E9QAP7	A0A2I3BPN6;E9QAP7	A0A2I3BPN6_MOUSE;E9QAP7_MOUSE	Taf4	TATA-box-binding protein-associated factor 4				108407		354398	418570	437222	345988		1333630	1040120		382834	1093790	588572	670165		591179	847623	462155	301523	384269	495208	588512	323286	615907	565576	502273	249534	1161400	1116020	1103140	1287950	926284	968212	1166500	1020530	1114130	1032090
A0A2I3BQG3;A0A2I3BRW0	A0A2I3BQG3;A0A2I3BRW0	A0A2I3BQG3_MOUSE;A0A2I3BRW0_MOUSE	Spcs1	Microsomal signal peptidase 12 kDa subunit	1029520	1318660	1728280	1596290	1598750	1112850	1287660	1522740	1103010	1175340	1875130	1566110	2577700	2509500	2100120	2034520	2138630	2701440	2532270	2637780	3868570	3038560	2968100	2522990	2785890	2409240	2208470	1512160	1271600	2905980	5009600	7523510	6351940	5713130	5923140	4207790	3642730	5329630	4114340	5334680	1002060	1023450	908915	1213990	822472
A0A2I3BQH2	A0A2I3BQH2	A0A2I3BQH2_MOUSE	Gm49342	Inosine phosphorylase (Fragment)														282598	189926	303976							455065							349543	319219	212236	350193	289597	476800	379088	436321	455877	437249	564329
A0A2I3BQK1	A0A2I3BQK1	A0A2I3BQK1_MOUSE	Cyrib	CYFIP-related Rac1 interactor B (Fragment)	1493760	1196520	2451140	2110780	2659390	1269070	4512890	2972760	3894860	2217220																															1649090	1081880	1295810	1109820	1811750
A0A2I3BQR1;A0A2I3BR81;A0A2I3BRL0;Q91X76	A0A2I3BR81;Q91X76;A0A2I3BQR1;A0A2I3BRL0	A0A2I3BQR1_MOUSE;A0A2I3BR81_MOUSE;A0A2I3BRL0_MOUSE;Q91X76_MOUSE	Nt5dc2	5'-nucleotidase domain-containing 2 (Fragment)	240698	327638	236853	107392	268801	170307	293175	289146	232756	305815	454188	351765	414195	441486	424631	444948	478116	604465	611193	517680	254758	148860	137005	74371.4	96156.7	104931			249261	103708	309198	401547	314393	308001	399743	407512	394959	524352	479440	548176
A0A2I3BQT2	A0A2I3BQT2	A0A2I3BQT2_MOUSE	Trio	Triple functional domain protein (Fragment)	9621.73	15059.3	8927.71	18534.9	43867.4	24566.1	27588.4	33622.2	23303.5	16202.9																																36966.9			14029.7
A0A2I3BRJ4	Q8BGC1;A0A2I3BRJ4	A0A2I3BRJ4_MOUSE	6030458C11Rik	RIKEN cDNA 6030458C11 gene																															252288	161075	232044	136074	213282	229208	210832	314328	370776	312450
A0A2I3BRM6	A0A2I3BRM6	A0A2I3BRM6_MOUSE	Hnrnpc	Heterogeneous nuclear ribonucleoproteins C1/C2 (Fragment)	2299540	2278430	2873860	1560680	2172550	3297370	2609250	2182490	2421280	2657140	4151720	3950020	4079280	4650270	4683910	4729860	4582300	5359220	4168080	1267010	2299700	2254620	2114080	1748920	2179170	3678040	4062900	3161570	2951820	2889450	7473000	5619260	8608850	7226210	5156030	8740240	9784480	7482730	8456230	9366280	2177250	1479140	1071030	1475130	1574120
A0A2I3BRQ1	A0A2I3BRQ1	A0A2I3BRQ1_MOUSE	AI182371	Expressed sequence AI182371												274053	1808360	605615	479417	1271500	255218	1589510	1456280	298404	451950	368689	306214	457926	543785	478911	598667	929080	645068	661391	544603			489232	452264		501369			375356
A0A2I3BRZ3;G3UW92	A0A2I3BRZ3;G3UW92	A0A2I3BRZ3_MOUSE;G3UW92_MOUSE	Klhl33	Kelch-like 33	317727	430415	251818	1541830	367103	1511320	934707	868577	517962	271848	280678	628836	216317	410961	477710	200939	350777	191791	265389	392795	250147		82818.7	183735	166891	169277	169022	381712	373119	117743	65808.9	185813		119565	54050.5	69727.8		102016	72231.9	37469.2
A0A2I3BS49;Q9CXU4	Q9CXU4;A0A2I3BS49	A0A2I3BS49_MOUSE;Q9CXU4_MOUSE	Timm23	Mitochondrial import inner membrane translocase subunit Tim23				276990	116428	265617		136369	53008.7		381468	416830	390031	595753	531674	710636	515597	600096	474255	233435	87625.2			82109.7	149284	279916	186705	226452	379810	85136						208595		229478	167960	177793
A0A2R8VHA6	A0A2R8VHA6	A0A2R8VHA6_MOUSE	Cela1	Chymotrypsin-like elastase family member 1																															1152750						1018280
A0A2R8VHB6	A0A2R8VHB6	A0A2R8VHB6_MOUSE	Epb41l1	Band 4.1-like protein 1 (Fragment)	2003660	2174540	1495260	1204330	2132410	2769260	358080	3638140	3124170	1900120	2537970	2146880	3129100	2683210	2446640	2090500	2331880	1632320	2154110	1983950												361944		239031		239628		388340
A0A2R8VHH6;Q91V35	Q91V35;A0A2R8VHH6	A0A2R8VHH6_MOUSE;Q91V35_MOUSE	Ptpra	Protein-tyrosine-phosphatase (Fragment)	3761120	3146940	3828540	2420730	3576180	4401980	3281440	3012720	3687650	4450450	2659630	2195000	2551050	2260100	1994300	2166100	1793240	1723170	1659590	1540530	837333	636329	751669	1027480	893868	463187	666152	1037030	1099860	738422	897718	1073190	935949	812374	675212	1235870	1175720	840913	1111250	886796	4816090	4561210	4276740	3796070	4732970
A0A2R8VHL8	Q3TT81;A0A2R8W6U6;A0A2R8VHP9;A0A2R8VI15;A0A2R8VI71;A0A2R8VKF0;A0A2R8VKN0;A0A2R8VHL8;A0A2R8VI12;A0A2R8VI73	A0A2R8VHL8_MOUSE	Pcbp2	Poly(rC)-binding protein 2 (Fragment)	2583180	2515380	2369040	1788470	2191980	2368120	1835730	3469550	2833080	1869150	2821750	2203560	2391810	2470810	2270170	2534800	2598080	3649870	2646950	2785560	2054170	1544970	1654880	2079890	2093990	2274880	1597230	1988370	2619760	2358600	1877970	1319080	2695730	3901940	2227270	4340380	3383700	3547390	4807480	3588210	1251210	1600530	498420	1342090	1205760
A0A2R8VHM0;E0CYQ0;F7B6A4	F7B6A4;E0CZ97;E0CYQ0;A0A2R8VKL1;F7C1U0;E0CYD2;F6SYN4;A0A2R8VHM0	A0A2R8VHM0_MOUSE;E0CYQ0_MOUSE;F7B6A4_MOUSE	Kctd17	Potassium channel tetramerisation domain-containing 17 (Fragment)	458766	783381	427756	420813	458940	382692	1025720	500601	631628	491864	170696	304002	325558	297240	380954	300679	320768	342375	347220	557515	170305								104396		409364	424617	205706	403297	351346	212540	311225	250735	183617	167297	497346	415868	594019	276339	364723
A0A2R8VI94	A0A2R8VI94	A0A2R8VI94_MOUSE	Cd47	Leukocyte surface antigen CD47				150841		128291			28928.1		158048	182795	119096	143034	207380	172007	151716	110649	138699	155965	160884	61222.5	84535	116249	205868	209733	195692	333260	311219	91506.9	38277.6			34478.6		71366.9		80090.2	64996.9	56162.9					63034.4
A0A2R8VJW0	A0A2R8VJW0	A0A2R8VJW0_MOUSE	Aco2	Aconitate hydratase, mitochondrial (Fragment)	2742420	2380970	4685250	2444660	5961040	2575240	10329700	5160430	6910220	4005940	7039750	11153300	7964910	13181700	12136500	9524730	15593100	9000580	10942400	16511500		1243430		4297280							1106840	1705630	1793090	3260770	2593580	1041030				1835960	2883620	2846300	5325030	2906620	5093480
A0A2R8VKG2	F6ZGR6;A0A2R8VHF1;D3YZ21;A0A2R8VKG2	A0A2R8VKG2_MOUSE	D430041D05Rik	RIKEN cDNA D430041D05 gene	4054820	4639430	4714690	3622990	6369860	3375780	4728110	4369300	5837060	4371600											1294980							624624								1069350			618298		4399290	4787500	4843590	3769640	5874480
A0A2R8W6P0	D3Z187;A0A2R8W6P0;A0A2R8VI94	A0A2R8W6P0_MOUSE	Cd47	Integrin-associated protein	5947770	5284540	5854780	3533220	5403030	3653170	5410400	6057640	6254040	5969850	267288	469517	298844	557566	642919	443694	496512	448253	222394	616655	211122	137136		139661	767440	251830		174227	176749		1734070	1723670	1673430	2357660	1982000	1374410	1424170	1876040	1459850	1020760	4129290	4492590	4599840	3860820	6148980
A0A2R8W6R6;G3X981;G5E846	G5E846;A0A2R8W6R6;G3X981	A0A2R8W6R6_MOUSE;G3X981_MOUSE;G5E846_MOUSE	Prph	Peripherin	1513530	3569410		2451080	1749250	3751800	831205	4460600		468186				908367	853392								236021			264225						1248530		728463				1269250			1071430	1605360		1132920	946795
A0A338P6C7	A0A338P6C7	A0A338P6C7_MOUSE	Synj1	Synaptojanin-1 (Fragment)	2921040		2546070	2040790	1648610		2471390	2088710	2414620	1188440											849328		594649	1602330	1497410						1449860	1004530	1172120	1622230		761395		869399	981456	435349	3163350	3359140	3222040	3306890	3815910
A0A338P6G6;A0A384DV79	A0A384DV79;A0A338P6G6	A0A338P6G6_MOUSE;A0A384DV79_MOUSE	Hmga1	High mobility group protein HMG-I/HMG-Y	1214660	881585	1082280	1338570	884941	1684660	595561	680059	1090680	1265520	1262620	1324530	1595190	874741	1161580	1487050	847419	1211510	1038220	521965	687132	843831	623260	252641	818055	1889100	2264610	2264870	1605030	1492110	2457000	3142290	3000860	1473010		7174680		4260950	6661350	5097450	1915970	1963420	1507090	1871180	919644
A0A338P6I9	A0A338P6I9	A0A338P6I9_MOUSE		Uncharacterized protein	3998260	3451590	4140170	4919480	3702780	4405680	5219340	3516770	4248960	3757000	6944890	7117110	6582780	6061700	7460590	6734860	5230960	5969190	6357650	6720750	3882700	3052140	3910460	4857280	6575950	3451250	1238290	3476320	3666800	1757100	717593					1334420	856245		753705	747352	3409820	3821200	3327810	3267290	3629990
A0A338P6K2	A0A338P6K2;A0A2R8VHF9;E9QPE7	A0A338P6K2_MOUSE	Myh11	Myosin-11	2507360	1172900	1844720	1563770	2104850	2654750	875469	1739100	1950900	1899180	8381020	2900750	5741170	3782520	8127480	7898770	5419450	5274310	7761400	4634140	1253700	1647910	5401420	797732	1456760	504213	1583770	922706	2355220	992304	11386500	11303300	14899700	8080780	9398940	22741100	23780200	17587700	22061600	17024600	2467900	2642690	1315940	2199730	1873190
A0A338P6N4	A0A338P6N4	A0A338P6N4_MOUSE	Crybg3	Beta/gamma crystallin domain-containing protein 3	293333	178798		297791	255060	365843	185523	237880	145225	171318	124134	807264		617318	82109.9	108339		175097	117843		268945	252427	216607	200499	229733	280261	387141	382303	259961	352141	254433	221369	356267	171398	256186	245931	249293	256528	197211	210183
A0A338P6P7	A0A2R8W6S4;A0A338P6P7	A0A338P6P7_MOUSE	Pacsin2	Protein kinase C and casein kinase substrate in neurons protein 2 (Fragment)	2424600	2549360	2079920	2472160	1887260	2579940	1722470	2113110	1516530	1464470	616759	484838	767915	502434	547923	622085	551017	632692	690270	603745	296109	388244	346291	285718	324996	325951	255731	269177	326217	246161	131970			82139.6		218929		186239	148265	218305	1140270	1115350	807709	1123770	910919
A0A338P6T4	A0A338P6T4	A0A338P6T4_MOUSE	Ap2m1	AP-2 complex subunit mu (Fragment)	440029	300403	701092	259160	552308		1745860	355367	1190390	339382		299555	133641	278763	278594	472318	326585	248005	232733												371117	283391	547979	681032	571347		425560	137600			368774	207592	654981	262394	631051
A0A338P6W1	A0A338P6W1	A0A338P6W1_MOUSE	Rbbp6	E3 ubiquitin-protein ligase RBBP6 (Fragment)							4963050				1856380	2089910	1417000	2027760	1867110	2247950	2229050	2017800	1940260	2146370	1820260	1669310	1681260	1708900	1971340			466135		715900	2604980	2486200	2791020	2830360	2778940	1110250	1628970	1142310	1075710	1352970
A0A338P755	A0A0U1RPA8;A0A338P755;D3YVG1;D3Z3V3	A0A338P755_MOUSE	Septin5	Septin-5 (Fragment)							303567		248231
A0A338P776	Q9DB20;A0A338P776;F6XVM5	A0A338P776_MOUSE	Atp5o	ATP synthase subunit O, mitochondrial (Fragment)	137616000	113490000	109347000	86891800	106036000	144743000	95189100	100628000	98241500	142259000	212548000	180754000	191680000	154820000	134671000	162619000	166951000	181273000	166950000	139061000	111738000	135893000	130577000	139110000	127603000	132973000	138730000	143913000	136060000	113354000	23071400	21382500	18449400	21732000	19265200	25657700	24264900	21090400	28582000	24326500	141697000	137993000	122366000	155279000	120856000
A0A338P7C9;Q3U3W2	Q3U3W2;A0A338P7C9	A0A338P7C9_MOUSE;Q3U3W2_MOUSE	Tmem181a	Transmembrane protein 181A	334897	362601	285618	260201	354183	365210	288592	252153	429945	250596	21285.7	5455.71	38499.1		63249			48440.6							57532.8				39905.5		64095.3	76505.1	52752.5		69383.6	77666.4		37595.1		25510.3	200855	207369	217293	141723	151678
A0A338P7G3	Q9DB20;A0A338P7G3	A0A338P7G3_MOUSE	Atp5o	ATP synthase peripheral stalk subunit OSCP (Fragment)	129317000	139257000	119345000	139619000	116165000	125005000	77653100	121967000	103790000	149524000	209839000	180297000	214131000	197660000	187134000	208813000	165956000	206640000	201426000	186344000	112471000	142847000	141255000	109722000	106037000	115308000	96160400	96434700	95983200	110890000	19947600	16516400	18718300	15163100	16932100	27385400	28275900	23749500	31001200	24601300	152283000	144804000	129484000	142535000	116755000
A0A3B2W479	A0A3B2W479	A0A3B2W479_MOUSE	Sod2	Superoxide dismutase [Mn], mitochondrial (Fragment)			701964				1353160				1918750	2373520	1014150	2905740	1980580	2519630	3719300	1727670	4019650	2998630	372546	347654	1403810	314905								330976
A0A3B2W820;A0A3B2W824;A0A3B2WBL1;A0A3B2WDD2;Q5XJF6	A0A3B2WBL1;A0A3B2W820;Q5XJF6;A0A3B2WDD2;A0A3B2W824	A0A3B2W820_MOUSE;A0A3B2W824_MOUSE;A0A3B2WBL1_MOUSE;A0A3B2WDD2_MOUSE;Q5XJF6_MOUSE	Rpl10a	60S ribosomal protein L10a	10592500	10898100	9151880	9403900	6165360	10999900	9526910	9821650	10576500	10680500	13676100	12026800	16153500	14589400	15404400	15889400	14693700	17979400	17322100	15019200	21647500	21179200	24881900	19944100	24678700	32629900	36706200	30620900	30404900	30372400	16406300	16705900	15857800	12990700	18905300	24681700	23037100	23879000	21477300	26464200	9284840	8505380	8658790	9005940	8590600
A0A3B2WBC6	A0A3B2WBC6	A0A3B2WBC6_MOUSE	Polr2m	DNA-directed RNA polymerase II subunit GRINL1A	6888720	7852890	6460030	7302050	5601220	7780400	4790310	6792300	4665480	6930590				432726	893438	996934	553022		651692	338091	675787	539036	729123	494309	720707	814588	937667	1005680	885506	1056540	1707350	1339960	1879430	1667840	1661300	2617490	2153500	2510950	2664690	2527240	8692620	8657450	5749370	8612010	6054550
A0A3B2WBE1	A7YY80;A0A3B2WBE1;A0A286YD84	A0A3B2WBE1_MOUSE	Epb41l3	Band 4.1-like protein 3 (Fragment)	1972890	1734850	3555850	2876210	2664100	1956410	1745760	2082500	1178940	1804440	5488590	4684090	7484560	7551690	5943700	8681440	6562190	6587970	8320350	5625660											1652160	913753	1532030	822954	1709670	2184440	2760870	1470140	2002930	3045900	3491100	1897650	2715230	3180580	2608100
A0A3B2WCD2	A0A3B2WCD2	A0A3B2WCD2_MOUSE	Lmtk3	Serine/threonine-protein kinase LMTK3	422948	454839	448011	504418	499636	470177	481678	286838	435351	395282										66093
A0A3B2WCF2;K7N621	A0A3B2WCF2;K7N621	A0A3B2WCF2_MOUSE;K7N621_MOUSE	Vmn2r10	Vomeronasal 2, receptor 10							1521970									797302	1007780				5802840	3967160	2955800	5897480	4522230	2990160	3178530	5265680	3471160	1775960		1707760					690278
A0A3B2WD59;Q3UVU8	Q3UVU8;A0A3B2WD59	A0A3B2WD59_MOUSE;Q3UVU8_MOUSE	Dlgap1	Disks large-associated protein 1		1298180	960226	132161	971142	342606	925980	960701	1314590	1103570																																1348020	1271690		1910780
A0A3Q4EBK4;A0A3Q4EBR8;Q6P1B9	A0A3Q4EBK4;Q6P1B9;A0A3Q4EBR8	A0A3Q4EBK4_MOUSE;A0A3Q4EBR8_MOUSE;Q6P1B9_MOUSE	Bin1	Myc box-dependent-interacting protein 1	914627	803790	893886	1713270	1029940	1383270	759447	792833	607137	811950	87200.7	2330650	100282			1235650		74015.1													456920	1122830	616327	732495	411059	626399	437894	753728	455855	430784	787610	1004640	955319	1304020	501583
A0A3Q4EI31;A0A3Q4L309	Q99KU6;A0A3Q4EI31;A0A3Q4L387;A0A3Q4L309	A0A3Q4EI31_MOUSE;A0A3Q4L309_MOUSE	BC004004	cDNA sequence BC004004											486202	429620	608989	467062	381313	469724	345168	426701	422007	443691	633315	768643	914562	658116	583655	282442	458878	427090	433972	430252	144002		136385	296588	173399		115635			106435
A0A3Q4L2X0	A0A3Q4L2X0	A0A3Q4L2X0_MOUSE	Rock1	Rho-associated protein kinase 1 (Fragment)	2131740	2104090	3201950	2384430	2895270	1554760	2491760	2914510	2690230	2497080	1170250	1033820	1254600	1080130	1114170	1124620	1036140	1071180	1190290	1020560	762410	714412	658466	532277	665465	507683	360624	370015		519564	540410	551048	482476	536776	573100	534969	530975	509749	423214	491981	2425420	1976460	2358390	2214940	2648750
A0A494B912	A0A494B912	A0A494B912_MOUSE	Pcx	Pyruvate carboxylase (Fragment)		769557									1131050	1239240	700527	1296720	990539	1304200	1673670	737192	1991840	2159280		805412	536067	458984	451508		190229
A0A494B917	A0A494B917	A0A494B917_MOUSE	Hspa12a	Heat shock 70 kDa protein 12A (Fragment)	3192190	3939040	3650020	4508250	3198480	3759710	3373550	3742320	3055800	4874770						2102390																									1106530	1275870	1193110	1536360	1849160
A0A494B968	A0A494B968	A0A494B968_MOUSE	Matr3	Matrin-3 (Fragment)	79031.3	115295	158669		151724	57979.7	301882	119842	166422	122174	179082	219765	292302	238452	253437	171986	272713	190864	249469	245353											488292	339597	740840	878095	736181	450073	564722		648422	756345					182053
A0A494B9G1	A0A494B9G1	A0A494B9G1_MOUSE	Mrpl49	39S ribosomal protein L49, mitochondrial (Fragment)											348739		617228	277732		713118	363913	594444	540796							401320	436722		224642	414228	218477		268786	210248	158723	266762		211081	259364	266975
A0A494B9K4	A0A494B9K4	A0A494B9K4_MOUSE	Add3	Gamma-adducin	225993	249480	286705	271486	382637	377742	528985	462085	502118	289348	222162		147407	423640		304867	250086	150553	334610	397207	152882							125895	174196	229356	385052	373562	368653	325153	268002	320620	248390	230636	267890	207541			205430
A0A494B9V8	A0A494B9V8	A0A494B9V8_MOUSE	Ptar1	Protein prenyltransferase alpha subunit repeat-containing 1	734198	596080	637242	610917	565248	637495	678010	642375	765765	754957		595336		415118	554180	254547		434680	137817	210825	163728	293847	60193.3	505784	168936			182358			409984	337329	463456	501512	527996	430768	470199	589904	407307	372083	501354	1420800	1754480	1254370	1127780
A0A494BAG2;A0A494BAX0;G3X9H8	A0A494BAX0;A0A494BAG2;G3X9H8	A0A494BAG2_MOUSE;A0A494BAX0_MOUSE;G3X9H8_MOUSE	Nedd4l	HECT-type E3 ubiquitin transferase											113418	79895.5	200627	116877	130439	171471	94590	181901	148802	90136.7	26832.2						70583
A0A494BAP2	A0A494BAP2	A0A494BAP2_MOUSE	Csnk1g3	Non-specific serine/threonine protein kinase						292462					359161	307268	603526	385351	400083	450447	376315	441915	467439	338098	108906		105216	69190.5	97652.1	203235	149037	172720	217877	110970	76281.1	79466.4	90273.6	64767.2	83858.5	161921	101302	143128	89549.8	118596
A0A494BAV9;F6T2S0	F6T2S0;A0A494BAV9	A0A494BAV9_MOUSE;F6T2S0_MOUSE	Fech	Ferrochelatase, mitochondrial							2845080		1813330		2073990	2427120	1617120	3392330	2371920	2670020	3120920	1727290	4244280	3296710	1953130	1953600	2102270	2229640	1993820						722086	866403	1060210	2341880	826930		1641000	1496600	757400				988738
A0A494BB10	A0A494BB10	A0A494BB10_MOUSE	Gm50478	Predicted gene, 50478													42663.2																		285424	197061	166961	525711	216494	221940	203550	231053	152918	184942
A0A494BBE3;G3X8R0	G3X8R0;A0A494BBE3	A0A494BBE3_MOUSE;G3X8R0_MOUSE	Reep5	Receptor expression-enhancing protein 5 (Fragment)	12987000	13673000	13975100	13951100	10231100	12565700	10167400	12434300	11790600	10256100	4922720	5057040	6422530	6055980	5374780	5962740	6661750	7600590	5857070	7197890	2119820	1733000	1843460	1602970	2432570	1716380	1456070	1857820	1497670	1890500	5964180	5621670	5938930	3547820	6243640	7142290	7771750	7186680	7687650	7902520	19205900	18868800	19058700	20521000	16782800
A0A494BBJ3	A0A494BBJ3	A0A494BBJ3_MOUSE	Tmem132a	Transmembrane protein 132A (Fragment)	614733	560848	505915	493055	508929	905787	729443	589459	974032	737400			365745													199556
A0A494BBK2	A0A494BBK2	A0A494BBK2_MOUSE	Rhot1	Mitochondrial Rho GTPase 1 (Fragment)	1044240	1693260	1844280	1285640	1710210	522453	1151570	1404160	1002070	1448280	1004890		1101810	295114	691078	650792		1308170	1090340							332714	767961				322529	1322540	716837		640637			1952020		315901		1409030		1481580	1717510
A0A498U6I0;O78196	O78196;A0A498U6I0	A0A498U6I0_MOUSE;O78196_MOUSE	H2-Eb1	H-2 class II histocompatibility antigen, I-A beta chain (Fragment)																															1249410	1365350	1853610	391285	1523760	1831050	1540240	1811820	1397550	2045570
A0A498WGM0	A0A494BB44;A0A494B991;A0A286YCR9;A0A494B9N4;A0A498WGM0	A0A498WGM0_MOUSE	Syt7	Synaptotagmin-7	2796920	2973930	2926180	2122200	3119820	3840700	3480680	3532480	3630340	3722410																							439334								2145170	1868540	2108450	2076390	2071800
A0A498WGS3	A0A498WGS3	A0A498WGS3_MOUSE	Mbp	Myelin basic protein	3818340	7079170	1766730	6144300	943210	3800730		796960		2438540																															4862340	4652540	4617200	11082400	4687060
A0A571BDG0;A0A571BDG6;A0A571BG39	A0A571BDG6;B1AQX9;A0A571BG39;A0A571BG20;B1AQX7;A0A571BDG0;B1AQX6	A0A571BDG0_MOUSE;A0A571BDG6_MOUSE;A0A571BG39_MOUSE	Srcin1	SRC kinase-signaling inhibitor 1	18766600	21063600	24588700	19330100	26224500	17843400	20363800	19815800	22031700	19454400	1381800	1148960	1699940	2228020	776052	486243	1834390		1344520	1652500																					21692900	19082000	23323600	18990200	24482400
A0A571BE75	A0A571BE75	A0A571BE75_MOUSE	Cacna1a	Voltage-dependent P/Q-type calcium channel subunit alpha-1A (Fragment)	2653160	2758830	2721090	1990890	3167290	2567060	3043890	2232330	3326500	2333460																															2093950	2870030	2689380	1807590	3804900
A0A571BE94;A0A571BF12;F6RGI3	A0A571BE94;F6RGI3;A0A571BF12	A0A571BE94_MOUSE;A0A571BF12_MOUSE;F6RGI3_MOUSE	Lcor	Ligand-dependent corepressor															156688		116484														255346	334258	259945	251132	206068	384039	234229	402455	294177	284321
A0A571BEI2	Q6PIU9;A0A571BEI2	A0A571BEI2_MOUSE	Aak1	AP2-associated protein kinase 1 (Fragment)	1929490	2326960	1720460	2201480	2108680	2062540	1543030	2236850	1730800	2164600	3208890	3242550	3773490	5132400	3944030	4222680	4697380	4337500	4466400	4651740	1940310	2213250	2363110	2036810	2235270	2752690	3728930	3148500	3402760	3432560	7089670	8098150	8384590	7257690	6910120	6881710	6870120	7105460	7032190	7502810	1123010	1506840	1863180	2204000	1839840
A0A571BF69	A0A0J9YVE6;A0A0J9YVJ0;A0A571BF69	A0A571BF69_MOUSE	Mgam	Maltase-glucoamylase		1841400		24525400			1988950	236936			13620900	15041300	13424600	12784700	12992400	9126520	7821230	7680150	8193480	7957510	1352710	2250250	2714430	1811540	2404510	2507400	1620470	1823200	2129770	1832460	952933	861452	748577	989274	943463	451218	749880	509480	856492	398587				1636560
A0A571BF78	A0A571BF78	A0A571BF78_MOUSE	Wasf3	Wiskott-Aldrich syndrome protein family member 3 (Fragment)	1059240	821595	869520	658541	475197	1034680	991235	554610	699564	1113930																															872893	767170	1256130	744434	926458
A0A571BG95	A0A571BG95	A0A571BG95_MOUSE	Abr	Active breakpoint cluster region-related protein	164437	494472		789768		374365	134795	180460	124749	206394	155085	145136	82892.7	175023	148611	104918	103496	52367.6		89460.6					122871			161683			525714	453932	454751	619375	611905	578637	614100	559279	838980	539689
A0A571BGG5	A0A571BGG5	A0A571BGG5_MOUSE	Dst	Dystonin (Fragment)				1771330							440165	540192	404748	368293	394354	358431	285323	364017	346447	284416										207916
A0A5F8MP75;E9QN59;Q3TQZ7;Q80W80;Q8C9D4	Q8C9D4;Q80W80;Q3TQZ7;A0A5F8MP75;E9QN59	A0A5F8MP75_MOUSE;E9QN59_MOUSE;Q3TQZ7_MOUSE;Q80W80_MOUSE;Q8C9D4_MOUSE	Mapk10	Stress-activated protein kinase JNK	4930020	4093450	5399390	3583630	5235170	3838380	7576890	3200710	4471680	5530940																															4306100	3749880	5301960	3790920	7950070
A0A5F8MP88	A0A5F8MP88	A0A5F8MP88_MOUSE	Kcp	Kielin/chordin-like protein (Fragment)			1266260			311577	641094			836919												1994290		1818050	1596610			792664							792457	493115			788635		1010740			1115730
A0A5F8MP98;A0A5F8MPF2	A0A5F8MP98;A0A5F8MPF2	A0A5F8MP98_MOUSE;A0A5F8MPF2_MOUSE	Tns3	Tensin-3											694341	629353	804259	685807	711809	731712	805443		732898	627452											910753	720144	753386	925036	841444	1184140	1029030	750024	1110880	682164
A0A5F8MPB7	A0A5F8MPB7	A0A5F8MPB7_MOUSE	Agap2	Arf-GAP with GTPase, ANK repeat and PH domain-containing protein 2																								300810							1079400	1150850	1023090	1169020	842819	692156	833664	962227	734924	800082
A0A5F8MPE1	A0A5F8MPE1	A0A5F8MPE1_MOUSE	Epb41l3	Band 4.1-like protein 3	1819740	2379640	719846	3009910	1231540	2201880	361976	2273570		1061940		1043240	4232680			2844460			2626440	2376590		4261240	3521530								1927410							1694950			2216090	3231510		3195560
A0A5F8MPH2	D3Z580;D3Z4C5;A0A5F8MPH2;D3Z4T1;D3Z4K9;D3Z588	A0A5F8MPH2_MOUSE	Celf5	CUGBP, Elav-like family member 5	490296	529430	414976	592098	626675	843772	587026	530141	699639	522736																					167658	370586	419099		303353	706455	388866	356000	461025	532536			563763	664033	583742
A0A5F8MPH8	O35452;A0A571BG59;A0A5F8MPH8;E9Q2T3	A0A5F8MPH8_MOUSE	Tnxb	Tenascin XB	1624190		1268460						1147540	1696230	2193780	2272850	2527360	2292390	2019610	2213870	2120800	1900260	1692120	1816090	1384770	1699050	1817340	1721450	1622540	1687830	1516640	1701810	1986890	1498140	8889510	11441600	9044410	8340690	9513240	9989890	10359100	10571000	8077310	7778510	1380990				4431780
A0A5F8MPI9;Q3UHC1;Q91ZZ2	Q3UHC1;Q3UGX8;F6ZDE5;Q91ZZ2;A1L338;A0A5F8MPI9	A0A5F8MPI9_MOUSE;Q3UHC1_MOUSE;Q91ZZ2_MOUSE	Rapgef1	Rap guanine nucleotide exchange factor (GEF) 1	1042950	1094430	1126670	1040090	919819	1164580	1510930	1180210	1392070	1161850	617529	591070	583885	372597	523375	458332	281128	369410	329528	581930	101109		94621.5		585818	283078		1120820		874137	1431970	1642070	1222090	1354500	1133850	1061990	1151520	1015960	1186470	948413	1387030	1337650	1279480	1124130	1298160
A0A5F8MPM4;E9QK82	E9QK82;A0A5F8MPM4	A0A5F8MPM4_MOUSE;E9QK82_MOUSE	Mpz	Myelin peripheral protein		763433		8855230	544288	4025590		680867		900220					1482960			634897															368392			420580	309341				660579	719648		11543800
A0A5F8MPP0;F6S200;Q3UX37	Q3UX37;F6S200;A0A5F8MPP0	A0A5F8MPP0_MOUSE;F6S200_MOUSE;Q3UX37_MOUSE	Plekhg1	Pleckstrin homology domain-containing, family G (with RhoGef domain) member 1	128870	104943	222371	317201	116776	218703	202011	93795.7	103130	309734	95414.8	270409	191185	106694	231839		108865	83913.8		166386					75238.3			41364.4	102911			113452		59928.9		60295.9		40353.5					140324	164122
A0A5F8MPS3	A0A5F8MPS3	A0A5F8MPS3_MOUSE	Gm11100	Predicted gene 11100				181983000		227916000	191128000	184476000	229712000	295935000				427540000			457504000			409507000			347189000		153545000	271290000		306430000	299848000		94134700		75842600	83393000	78166700	78150000	91329400	54719700	84086000	81243600
A0A5F8MPT4	A0A5F8MPT4	A0A5F8MPT4_MOUSE	Acap2	Arf-GAP with coiled-coil, ANK repeat and PH domain-containing protein 2 (Fragment)	144452	167995	209746	67693	163314	86104.7	141809		138152	137309
A0A5F8MPT6;D3YUW7;E9QMC1	D3YUW7;A0A5F8MPT6;E9QMC1	A0A5F8MPT6_MOUSE;D3YUW7_MOUSE;E9QMC1_MOUSE	Cgn	Cingulin	235881			301968							1772450	2073350	2304400	1866930	1858110	1171310	1331350	1206770	1361140	1201070	1033770	1295130	822343	1511140	914702	1489920	1922260	1895460	1779520	1938200
A0A5F8MPX8	A0A5F8MPX8	A0A5F8MPX8_MOUSE	Eed	Polycomb protein EED	247907	42810.2					21059.5	41593.4	28441	41355.9	33312.6	26734.8		16747.6	15560.1	28458.2	20397.3		15419	21927.1					19861.8		11550.7	252220		195370	184633	276500	204011	250097	178148	191930	199388	227022	199850	200663
A0A5F8MPY0	A0A5F8MPY0	A0A5F8MPY0_MOUSE	Pigbos1	Pigb opposite strand 1	80154.1	134622	95404.4	134758	113111	97930.1	132875	110329		99428.1	249848	291230	259240	371916	382011	278667	322304	274142	284524	282325	142546	41084.6	97754.6	33975.7	99017.7	164440	108683	145264	151605	115537						92349.2	61793	106840	88616.1		120978	102539		105153
A0A5F8MPY8	A0A5F8MPY8	A0A5F8MPY8_MOUSE	Ripor2	Rho family-interacting cell polarization regulator 2		208857	152255	260072	193515	342323	208495	194448	161976																						1262660	1560190	1367670	1569890	914928	1263270	1228210	1240640	1348110	1212190
A0A5F8MPZ2;E9Q7C9;Q5UE59;Q7TNF4;Q8CD76	Q7TNF4;Q5UE59;Q8CD76;E9Q7C9;A0A5F8MPZ2	A0A5F8MPZ2_MOUSE;E9Q7C9_MOUSE;Q5UE59_MOUSE;Q7TNF4_MOUSE;Q8CD76_MOUSE	Klc1	Kinesin light chain	4101740	3349320	2628570	3227050	2991390	6227390	2368830	4017050	3549000	4133600			403452										477093							674357	1122750	1195740	1285860	1099480	1235720	1827790	1839520	1525670	1805640	1549510	4527040	4644330	4171670	4086610	3085170
A0A5F8MQ13;M0QWJ9	A0A5F8MQ13;M0QWJ9	A0A5F8MQ13_MOUSE;M0QWJ9_MOUSE	Tmem178b	Transmembrane protein 178B	2009130	2381190	3897140	2355240	4266850	2856800	3765260	3686950	4153850	3608140																															2903210	2874030	3482670	2674700	4514750
A0A5F8MQ17	A0A5F8MQ17	A0A5F8MQ17_MOUSE	Aqp4	Aquaporin-4	4254030	3040670	3406870	4337610	2168340	4235260	5296200	3515340	4176240	3242150																															4014890	2990290	3872960	3136540	3195670
A0A5F8MQ25;G3X9K4	G3X9K4;A0A5F8MQ25	A0A5F8MQ25_MOUSE;G3X9K4_MOUSE	Ppp6r2	Serine/threonine-protein phosphatase 6 regulatory subunit 2	250142	224380		387325	240663	365618	414352	279989	364359																												67061.4		82849.7	72886.9	660431		567628		426006
A0A5H1ZRL3	A0A5H1ZRL3	A0A5H1ZRL3_MOUSE	Nelfb	Negative elongation factor B	439017			334887				703984						1081590							1041360		2021200	1052080	1648460		1658790	760124	1009700		1327050	1586270	1927160	1610480		1278670		1602140	619911	1718900				937429	3489100
A0A668KL65	A0A668KL65;A0A5F8MPJ2	A0A668KL65_MOUSE	Sorbs1	Sorbin and SH3 domain-containing protein 1 (Fragment)	3980040	4494210	2743230	4285460	4277200	5937130	3937050	2915440	3939780	3605180	6175470	4715200	6216520	5581390	6544610	6303230	4934280	7387020	6560370	5504810	2343980	2684330	2268630	1302140	2236180	2937960	3930050	2434100	3366500	3720950	3016920	4592640	3518860	2916830	4526940	4885500	5050240	6221410	3953460	4734790	4765040	3904750	3992880	6509400	5450580
A0A668KLB7	A0A668KLB7	A0A668KLB7_MOUSE	Clic5	Chloride intracellular channel protein											3495600	3213030	4780700	4683810	3400120	5531240	5622800	4880520	4917870	6663350						172166	257253	271187	286414	253792
A0A668KLC6;G3UZE9	G3UZE9;A0A668KLC6	A0A668KLC6_MOUSE;G3UZE9_MOUSE	Map2	Microtubule-associated protein	37728.7	82836.3	28787.2	79938.4	35907.6	105859	24046.1	69047.4	35576.7	30579.7																																43417.6		40080.5
A0A668KLU9;Q4LDF6	Q4LDF6;A0A668KLU9	A0A668KLU9_MOUSE;Q4LDF6_MOUSE	Cfhr2	Complement factor H-related 2											384994	770634	394889	536465	616856	871422	951146	586773	642469	697512	342320	296930	71610.6	286405	509724	288089		510915			288249	522265	271892	619934	324441		165314	356256		186663
A0A668KM61	A0A668KM61	A0A668KM61_MOUSE	Slc4a4	Anion exchange protein	851145	1069880	829501	1338110	536904	1165240	691236	641177	1214540	1679740	3946800	2667130	3446350	3829900	2688620	3832550	3122660	3846970	3298090	2946250																								1041660	813376
A0A6I8MWW1;F6QB26	B1ATI9;Q3U432;A0A6I8MWW1;F6QB26	A0A6I8MWW1_MOUSE;F6QB26_MOUSE	Gas7	Growth arrest-specific protein 7	1984400	2294690	2844820	1451270	4147640	1803110	2051440	2450610	3158190	2239350																					425369	266701	319182	159606	435977	384941	420097	387959	423570	299688	1391090	1709520	2629080	1033830	1728500
A0A6I8MWZ8;D3YVW0;D3Z3F4;G3UXX9;G3XA66;Q8R5C0	Q8R5C0;G3XA66;G3UXX9;D3Z3F4;D3YVW0;A0A6I8MWZ8	A0A6I8MWZ8_MOUSE;D3YVW0_MOUSE;D3Z3F4_MOUSE;G3UXX9_MOUSE;G3XA66_MOUSE;Q8R5C0_MOUSE	Mtx1	Metaxin-1	2997680		3905320							2666710	13514000	5369510	12268500	13693500	4961960	11063400	14189000	12689300	16817000	11409400		6528070	7922560			4633190				6767070	4556580		5004660	3721400		3802690	4631950	5199230	4999050	5185560	2102510	1154970	3743060		2799290
A0A7N9VR94	A0A7N9VR94	A0A7N9VR94_MOUSE	Ahnak2	AHNAK nucleoprotein 2	7798850	13945800	1617120	8896080	4996520	9856080	1887590	10052200	1783890	2932420	636813	529243	1652660	551663	1355670	920633	841969	704164		541552	427180	417166	1016680	551004	504588	550185	725966	1010050		531247	1333080	1002400	921507	902505	902169	1512620	1441120	1234600	1065870	1292830	8200620	14980400	2819680	10764200	5301620
A0A7N9VS49;A0A7N9VT10;A0A7P0A156	A0A7N9VS49;A0A7P0A156;A0A7N9VT10	A0A7N9VS49_MOUSE;A0A7N9VT10_MOUSE;A0A7P0A156_MOUSE	Nadk2	NAD(+) kinase (Fragment)	543765	510650	527611	560190	483206	453573	648749	435209	462075	458721	876483	1184050	965225	1474210	1127530	1333960	1394830	1004560	1189110	1240250	977627	1868760	2017360	2062400	1452370	1223410	1146510	1715540	1867200	841452												1621330
A0A7N9VSG0	A0A7N9VSG0	A0A7N9VSG0_MOUSE	Spata5l1	Spermatosis associated 5-like 1							22747.3	27984	19303.3	118539	292024	317812	296678	260173	403888	231355	357131	241999	298432	381802	285369	211550	227339	182557	226177	248657	290159	256765	346511	253876	167013	209145	213811	249278	233126	175896	222700	208537	157914	215396
A0JNU3	A0JNU3;A0A1Y7VK88	LPP60_MOUSE	Aspg	60 kDa lysophospholipase						2354440					792575	694967	1062310	615369	1163830	2227420	1377290	2137970	2092440	1596990	12506500	9893950	10897100	11604000	12461700	12520100	12573000	10976900	12629000	12454700			6404220				6717690			6675860
A1A5B6	A1A5B6;A0A6I8MX15;E9PWX7;S4R2S6	TBC25_MOUSE	Tbc1d25	TBC1 domain family member 25	97228.7	77561.5	132784		91471.5	123774		79966.9	148266	101051		102469	34978.6		75474.4	97153	81404.2		208383	103943											163147	181302	88385.1	155266	131291	136686	148979	87422.2	153386	122573	112440				105270
A1BN54	A1BN54	A1BN54_MOUSE	Actn1	Alpha actinin 1a	9709410	10628800	13316100	10895800	16809500	9637580	9543120	10231600	13236600	11094300	3368580	3493460	4782430	3441860	4996910	3488110	3043710	3718110	3539390	2864530		451463	691231		345073	715914	809272				6034030	8816170	9629130	4715560	7051090	9460970	8768640	7055620	7385080	8799540	12428500	12511300	14105400	14060000	17948700
A1IGU4	A1IGU4;E9Q5R6	ARH37_MOUSE	Arhgef37	Rho guanine nucleotide exchange factor 37		474765											683009					182337	443082		767541	627609	621315	783596	538311	579462	608865	796804	722498	724753	347391		328591		532432		456626		387330	479737
A1KXC4	A1KXC4;A0A0G2LB91	FAIM3_MOUSE	Fcmr	Fas apoptotic inhibitory molecule 3																															894884	1664710	1004340	1351340	887267	1176640	1120730	1529830	1182850	1016460
A1L314	A1L314;E9QN37	MPEG1_MOUSE	Mpeg1	Macrophage-expressed gene 1 protein											856128	314833	985419	735975	1014880	931034		937195	776715		2125330	1214330	1545660	1489420	3360140	1159400	1344010	673340	969383	1100730	8686090	8243830	8152200	8199110	10645900	7022870	7049280	7726030	8731120	6437760					5974500
A1L3P4	A1L3P4;B0QZV3;A0A140LJ55	A1L3P4_MOUSE	Slc9a6	Sodium/hydrogen exchanger	5043380	5314600	4922650	6065640	5887690	5371630	4682110	5957980	3979550	4335210	1417920	1669110	2432670	2151360	2353240	1889270	1989040	1745890	1842310	1754970	827797	1024580	1093600	948633	931363	1058930	1024070	1005230	1414490	1016770	819222	1322940	1033510	1037350	890260	1038500	815834	1375890	897421	1090000	4433880	5061910	4057460	4773410	4248560
A1Y9I9	A1Y9I9	TOMT_MOUSE	Tomt	Transmembrane O-methyltransferase homolog	981770	1493760	1404130	934464	1211780	834571	917239	1245590	1350960	1112400	2167930	1821440	2308160	1876700	1841680	2258690	1840380	2173000	1877370	1704580	2183050	2467200	2237950	1976930	1825820	1825310	1427430	1365390	1565750	1904860		864569		960020	1174880	1341770	454554	545349	957701		957092	806582			791022
A2A432	A2A432;J3QJX0;E9PXY1	CUL4B_MOUSE	Cul4b	Cullin-4B	3433090	3855570	3307340	3426250	3246980	3102670	3579600	3326560	3217430	3004280	2094020	2119800	2267930	2267340	2230650	1969080	1982450	1953320	2080100	1824460	1904680	1663400	1888250	1806650	1880990	1627680	1299200	1601170	2026200	1666630	2533620	2744640	2450370	2884420	2272740	2778870	2391610	2898440	2637540	2647280	3433390	3700880	3228510	3448520	3617260
A2A468;Q05BA5	Q05BA5;A2A468	A2A468_MOUSE;Q05BA5_MOUSE	Ncoa3	Nuclear receptor coactivator											278087	210193			194339	356095		217450	358097	312611	160185			114729	266427	175458		114538			626325	514583	533126	640832	500653	497417	472376	480340	435761	407535
A2A483;E9Q8D1;Q3U1M7;Q3UH28	Q3UH28;Q3U1M7;A2A485;A2A483;E9Q8D1	A2A483_MOUSE;E9Q8D1_MOUSE;Q3U1M7_MOUSE;Q3UH28_MOUSE	Zmynd8	Zinc finger, MYND-type-containing 8	840908	1115030	885432	778164	1065010	834613	982532	1104240	1013610	1078130	1054410	959540	1084310	904003	986643	830580	892769	1112470	964874	905488	581924	561312	530832	479942	584789	878739	586411	482243	819948	713952	1779270	1735530	1893320	1612950	1690600	2012170	1852910	1955710	1887320	2072620	1342250	1151870	948348	866729	1561680
A2A4P0	A2A4P0;A2A4N9	DHX8_MOUSE	Dhx8	ATP-dependent RNA helicase DHX8	895402	817252	788419	432111	695358	500333	1006970	920384	826171	1221300	1038520	1068860	1008400	893522	1020220	1040210	980914	999411	963386	955636	1147100	1662100	1505330	1300090	1338090	2172780	1617240	732387	4559250	1179670	3647180	3882850	3135240	4327650	3119240	3581920	3393890	3016460	3601770	3196690	743954	1250880	516765	804258	1283780
A2A5R2	A2A5R2;G3X9K3;D3YYK9	BIG2_MOUSE	Arfgef2	Brefeldin A-inhibited guanine nucleotide-exchange protein 2	5772070	6051070	6002050	5614510	5961260	5078740	6317900	5418010	5743920	5992310	6499480	6433850	6038510	6041000	6338220	6207660	6118000	5618990	5900610	6009320	4999670	4886570	4742150	4100910	5010820	3099790	2896530	2914320	3420560	2401290	3941970	3927930	3811620	3869480	3856790	3679360	3552500	3390600	3365010	3517250	5510520	6046490	5570900	5441330	5956900
A2A5S3;V9GX87	V9GX87;A2A5S3	A2A5S3_MOUSE;V9GX87_MOUSE	Stau1	Double-stranded RNA-binding protein Staufen homolog 1	1026350	1076920	841382	1119230	801493	1465850	1291210	1077770	1053940	1209900	2195200	2103160	2069120	1506310	1845840	1568100	1433130	2014250	1492940	1783660	3701150	3056990	2434600	3986030	3921270	4191070	4633480	4384010	3692450	3465200	1277540	1042310	890737	849147	1404290	1148660	1168870	870571	1049330	1186010	628465	575326	559524	593900	546065
A2A5Y6	A2A5Y6	A2A5Y6_MOUSE	Mapt	Microtubule-associated protein	890537	588670	264424	405607	153906	950992	919017	468525	908969	681177		216150		498829	368532	553006	425271	311897	499426	135490																						1075030	1088320	815019
A2A690	A2A690;F6VP19	TANC2_MOUSE	Tanc2	Protein TANC2	2639200	2855510	3013900	2946500	3198640	3002900	2679620	2708370	3107930	2854780	642454	708055	870405	725856	868886	857645	926170	796204	616926	1001970					1143580	1192150	796786	1026430	835405	1538270	139904	356481	231613	165002	254583	150808	382869	1444760	173365	70282.8	2156320	2224570	2390110	2348700	2817250
A2A699	A2A699	F1712_MOUSE	Fam171a2	Protein FAM171A2	2544920	2520040	2788000	2421570	3120570	2238800	2808550	2711990	3270880	2776580	156238	198799	345164	179206	181405	259315	169667		416609									980232													2797580	2561390	2883380	2444480	2880560
A2A6A1	A2A6A1	GPTC8_MOUSE	Gpatch8	G patch domain-containing protein 8	589110	535213	579219	330503	558108	838583	689687	525885	402864	589342	268914	327761	391517	329884	529794	365416	465270	273194	266431	388655	509652	366392	462781	368358	345864		684538	528008	343714	820521	974037	952677	1108470	894949	1007250	1126490	1225660	1139250	1145080	1150250		516321	514999		599306
A2A6H1	A2A6H1	A2A6H1_MOUSE	Lasp1	LIM and SH3 domain protein 1 (Fragment)			3426040					1642300		925857																					2210130	2435200	2592930	2683850	3073700		808801						1341720		1215870
A2A6J4	A2A6J7;A2A6J4	A2A6J4_MOUSE	Lsp1	Lymphocyte-specific protein 1	6873150	7396170		5122380		12025800	739133	1612980		4960450	278871										5332550	5644290	4665430	7845200	6840140	25394400	43837900	27213800	47289200	38619900	2482540	2014930	6465400	2305730	2558470	2467110	4897350	6482050	3781440	7514450	10743000			6968180
A2A6P4	A2A6P4	A2A6P4_MOUSE	Fam104a	Family with sequence similarity 104, member A		196912		89402.8		57103.2	168594		108961			55201.4		41703.8	64211.7		36130.9		39078.6	27886.6	127716	176356	175954	73433.3	152007	178466	142116	178504	161591	222289	443399	338999	522220	433254	390250	498406	528122	350819	532356	529104	101366	176775	83812.8	118640	100654
A2A6Q5	A2A6Q5;Q8R568	CDC27_MOUSE	Cdc27	Cell division cycle protein 27 homolog	212767	230498	250905	125251	233041	447886	426376	246314	180896	201595	1288080	661275	2088750	771056	759893	479376	590098	1445310	1040960			642795			502007	351265	461556	288935	431648	404586	838046	701021	582111	604721	859960	656604	747469	859740	763564	1033550	425976	229824	338409	248985	316198
A2A6T1	A2A6T1	CDR2L_MOUSE	Cdr2l	Cerebellar degeneration-related protein 2-like	169758	132283	152343	186064	122801	133623	149894	162165	203232	189769															523306			127993			44864.1	15502.1	47175.9		52099.4				35201.4	36871.2	348324	98970.2		103004
A2A716	F8VQM4;A2A716	A2A716_MOUSE	Osbpl7	Oxysterol-binding protein	638746	544908	489413	499772	409065	437162	369775	513955	498933	565557	292691	324810			433743	229856	720274	184216	242498						146944						577532	622034	459384	541811	447932	612749	555728	446615	552829	489348	850142	539872	975462	586711	467999
A2A791	A2A791;F6VYE2	ZMYM4_MOUSE	Zmym4	Zinc finger MYM-type protein 4	366481	398287			527468	657154	330157	488264	394130	407910	345567	462530	438088	296929	524116	338809	460568	391738	346404	292905			132480			907701	727040	805058			563107	758099	613728	514651	566195	542017	560750	577298	588359	647627
A2A7B5	A2A7B5	A2A7B5_MOUSE	Prdm2	PR domain-containing 2, with ZNF domain							295682		545204		303814	233271		222500	300440	236875	264662	349066	199800	255038	1277790			1101780	1207230	543504	268843	159400		134426	551614	641445	625947	702307	456329	836522	636939	687063	660989	691165
A2A7S7	A2A7S7	A2A7S7_MOUSE	Yars	Tyrosine--tRNA ligase	1093330	1286980	1336540	719467	1080200	1132980	1008590	1098610	767748	1035680		265241	371599	308780	268389	495544	617419	391365	390601	455166	376722	635090	506107	513704	553196	790348	775482	339838	467495	822638	732038	432177	709873	548057	661727	771922	825118	762759	883887	961933			1881530	1195890
A2A7S8	A2A7S8	K1522_MOUSE	Kiaa1522	Uncharacterized protein KIAA1522	780927	814206	711497	912716	1003720	486465	859755	678572	466474	648834	1287850	1279980	1193590	899640	1096110	1166370	1084110	1195190	1109020	953003	913801	979012	900331	1151970	989203	1191310	1643680	1253950	1212700	1182210	136050	245077	154788	157380		185229	181155	169436		220894		1092500		678388	724642
A2A7T8;Q3TJB1	Q3TJB1;A2A7T8	A2A7T8_MOUSE;Q3TJB1_MOUSE	Zmym1	Zinc finger, MYM domain-containing 1														51255.8																	65375.4		94968.9	94201.6	135157	79538.1	85188.5	117368	78763.4	110585
A2A848	A2A848	A2A848_MOUSE	Acox1	Peroxisomal acyl-coenzyme A oxidase 1 (Fragment)	950280	577063	642249	1275460	358128	1742690	1299730	638844	1100870	1176020	5745980	5841720	9092600	9258200	7559720	9600160	10981500	12127700	12788700	13047100	21052100	25346600	19747800	21156900	22443800	22097700	21209800	18357800	23622800	19042900	651896					185279		471026	182598	346164
A2A8L1	A2A8L1;E9PYL1;E9PYU4	CHD5_MOUSE	Chd5	Chromodomain-helicase-DNA-binding protein 5	511455	427033	380598	382528	515757	354285	430457	337334	390449	563739			2356260			1829730									1482870											369058	224548		319525	313533
A2A8L5	A2A8L5;F6Y3V0	PTPRF_MOUSE	Ptprf	Receptor-type tyrosine-protein phosphatase F	2298110	2120310	1809470	2134160	2001160	2928080	1830940	2728980	2204880	1893290	3396740	3614530	3292250	3314470	4140640	3337320	3190440	3285700	3436850	3183820	1803470	2434100	2142150	1902720	2544830	2622610	2934480	3188650	3268670	1955770	139021	435177	154056	684713		429047	249672	358834	495757	206529	1645680	1338370	1270260	1607240	1785320
A2A8R0;A8Y5G5	A0S860;A8Y5G5;A2A8R0	A2A8R0_MOUSE;A8Y5G5_MOUSE	Zfyve9	Zinc finger FYVE domain-containing protein	1568430	1535420	1556130	1663350	1627720	1947790	1454690	1337150	1795650	1803790	669088	979825	762682	792236	757387	622725	727859	629815	595098	634120	498620	978387	583447	665664	610166	480890	394353	798601	613500		467473	215971	432782	324248	420285	172454	562863			258136	1018510	937759	1189930	1112750	1105620
A2A8U2	A2A8U2	TM201_MOUSE	Tmem201	Transmembrane protein 201	2150130	2655150	2176870	1827230	1547320	1797880	2526650	2065200	2260030	2450770	2163710	2604200	2123780	1858540	2726590	1706340	1899080	1749220	1906790	1435660	1141720	790574	455660	1230300	1167960	641486	448215	831772	799655	377501	1282760	1594420	1306190	1116290	1041730	888467	836033	856822	958271	920315	2246760	2189310	2440740	1736720	1727420
A2A8Z1	A2A8Z1;Q5FWX7;A0A0A6YXH3;F6UHR6;E9PXZ2;E9Q6C1	OSBL9_MOUSE	Osbpl9	Oxysterol-binding protein-related protein 9	2044590	2422760	2462720	2771520	2053940	2334310	1810250	2355130	1879580	2096840	3770060	4285250	4515910	4481300	4248260	5147230	5205300	4977640	5118870	4534840	2489200	2505640	2470280	2548160	2824840	2338170	1891430	2337400	2703700	2179010	2848370	2819570	3076320	2541260	2699920	3059220	2898990	2971000	3307710	3209410	2756510	2617290	2521130	2680890	2170740
A2A974	A2A974	CP4CB_MOUSE	Cyp4a12b	Cytochrome P450 4A12B																										606180	935492	526698	457447	2822160
A2A9C3	A2A9C3	SZT2_MOUSE	Szt2	KICSTOR complex protein SZT2	392729	703172	426267	968879	606699	602606	523235	579387	470155	406456	391452	433189	351808	622675	570965	294885	440084	406737	381139	342190	448146	241055	289874	432300	257038	210110	508902	355082	384893	293040	225392	124850	216738	281096	228532	358690	329569	332851	331056	368063		967131	436736		546879
A2A9F4	A2A9F4;A2A9F3;A2A9F2;A8Y5H9	KDF1_MOUSE	Kdf1	Keratinocyte differentiation factor 1											261344	309054	463538	364552	341255	466055	428702	409992	468257	332414				197312					69638.7	43731.5
A2AA28	A2AA28	MET23_MOUSE	Mettl23	Probable methyltransferase-like protein 23	70279.4																														291077	215898	215699	275231	218431	134140	182464	198702	170205	114634
A2AAE1	A2AAE1;F6YAT5;A2AB97;F6RPM4	K1109_MOUSE	Kiaa1109	Transmembrane protein KIAA1109	928610	932578	919362	906282	954164	925955	979917	907375	1037650	982641	501749	540137	434571	416206	388342	432125	409390	404548	375437	450050		431401		261114							249992	301984	289524	368023	441532	221067	234697	264991	184301	81272.8	856713	795643	772371	692759	785141
A2AAN9;A2AAP0;F7D0T8	F7D0T8;A2AAN9;A2AAP0	A2AAN9_MOUSE;A2AAP0_MOUSE;F7D0T8_MOUSE	Rnf157	RING-type E3 ubiquitin transferase	96635.9	230364	63693.7	211349	151975	235268	202652	182869	194852	239322																																	104514	110309	202547
A2AAY5	A2AAY5;A0A5F8MPP7	SPD2B_MOUSE	Sh3pxd2b	SH3 and PX domain-containing protein 2B	730271	885403	510332	263886	414704	895911	833523	632808	511687	874994		447594			529026		248869														500033	955430	613435	603258	678528	617476	518150	730948	418719	491700	369515	314475	397991	672776	487239
A2AB59	A2AB59	RHG27_MOUSE	Arhgap27	Rho GTPase-activating protein 27	1336770	1309600	1067220	350637	1575630	1672510	2119490	2571990	2734860	1930950	2121820	1522440	3931620	2318480	2038760	2357750	2291800	2569130	2521990	2390620	774733	5214060			1138030			309329			4017360	3597140	4529590	3948760	4606070	4326320	3821230	3871830	3706990	3732620	1143510	1360930	1583480	851660
A2AB60	A2AB60	A2AB60_MOUSE	Fmnl1	Formin-like protein 1	423646	418209	650439	435007	597548	553512	1202620	602636	965648	598708					574022											67782.4		76684.8						224350		217248					236631		299669	178328	538861
A2ABU4	A2ABU4	MYOM3_MOUSE	Myom3	Myomesin-3								278210			405225	549143	402844	485413	498498	448488	546049	468452	391442	511019		10446700	12559600			7106600	4056050				1261720	1629380	1371900	1759430	1199360	1172560	995967	1149020	1259620	1003470
A2ABV5	A2ABV5;A2BDP0	MED14_MOUSE	Med14	Mediator of RNA polymerase II transcription subunit 14	294966	253677	278543	228304	309356	347211	368629	178121	377825	175064	500555	549768	380362	379455	516030	491905	412703	423822	438086	550136	271798	373292	404315	408860	348430	294403	221527	481617	428292	118825	733608	578899	647365	731983	666774	548232	536573	441208	470883	577923	363930	326562	400955		371049
A2ABY3	A2ABY3	A2ABY3_MOUSE	Pcyt2	CTP:phosphoethanolamine cytidylyltransferase	195792	321517	220893	225897	231401	425802	372965	320896	411321	502604	68372.7	104256		62730.9	81355.3	74887.7	107631	59765.6	32110.9	138980	370686	303863	358937	335694	556101	266216	223189	343808	235589	172470	90289.9	124827	93169.8	115804	60755.2	132810	117479	136969	103152	120121			157218		182861
A2ACQ1;Q8K1G9	Q8K1G9;A2ACQ1;A2ACP9	A2ACQ1_MOUSE;Q8K1G9_MOUSE	Dhx35	RNA helicase			187377				267988				205464	236888	175630	251265		283877	277988	215455	225206	233022	245708	212238	241059	202884	314807	278324	215298	239347	250688	185628	471545	327128	378034	467105	306826	589307	548516	530360	706505	567467	173581
A2ADA5	A2ADA5	PUSL1_MOUSE	Pusl1	tRNA pseudouridine synthase-like 1	627360		598062	694635	728217	599594	236061	492225	580607	518970	594622	493763	415710	576367	547122	468424	300176	306998	474701	298785	803230		801611	911248	685665	596601	434516	867248	976319	522325	800512	851255	614676		770021	616245	582628	617325	541310	575967
A2ADA6;Q6NXL5	Q6NXL5;A2ADA6	A2ADA6_MOUSE;Q6NXL5_MOUSE	Acap3	ArfGAP with coiled-coil, ankyrin repeat and PH domains 3	865375	887748	823508	930943	862953	972164	943460	837148	1107460	925616				162882																							227233			308248	981691	928932	919724	795029	947260
A2ADB0;A2ADB1	A2ADB1;A2ADB0	A2ADB0_MOUSE;A2ADB1_MOUSE	Spen	Msx2-interacting protein		229510						252466		262503																				432012	743353	763880	695189		714284	812290	735543	590104	590810	757336
A2ADF7	A2ADF7	S2534_MOUSE	Slc25a34	Solute carrier family 25 member 34	1849250		1902910		244284				111176		3402430	3525990	2350310	4064520	2987790	4985230	6906850	4623800	6741240	10960000	2669950	1965060	2572760	2160600	2892270	853218		1301700				473532	233849	504346	217387				71033.6
A2ADY9	A2ADY9	DDI2_MOUSE	Ddi2	Protein DDI1 homolog 2	4200920	4081780	4249720	4209490	4383750	5475300	4717990	4005910	4357510	4210320	6937720	6483720	6417440	7480900	6462160	5676500	6213530	5611970	6063440	5665040	19660300	17143700	17887300	18897500	18473700	22039700	26424900	22496500	23207500	19008700	8606880	8028240	8105130	8350680	8394630	9888070	9231340	9700280	8537770	8683760	4650890	4602020	4287130	4598350	4678770
A2AE03	A2AE03	A2AE03_MOUSE	Eif3i	Eukaryotic translation initiation factor 3 subunit I (Fragment)																															933713	319752	788709	641678	923297
A2AE27	A2AE27	A2AE27_MOUSE	Ampd2	AMP deaminase	6268160	4562390	4830490	2563810	3214310	3690710	3693250	3055190	3707980	5602450												715991	765295			504801	854247			668325	1049170		897825	799895	841298	1036990	996366	500737	971005	705332	4878150	4543010	4494440	4411220	3967890
A2AEG3	A2AEG3	A2AEG3_MOUSE	Gpm6b	Neuronal membrane glycoprotein M6-b	4368030	4568380	2629220	1341620	2534410	6379830	1691430	2055030	2021550	3621180																															6748770	9256790	3577060	5693240	3544890
A2AEK3;F6ZKC7	F6ZKC7;A2AEK3	A2AEK3_MOUSE;F6ZKC7_MOUSE	Cstf2	Cleavage stimulation factor subunit 2 (Fragment)	123684	136979	110451	161569	101321	192540	159600	139760	178969	90006.4																															548110	354091	178614	396908	485491
A2AEP0	A2AEP0;A2BHD2	OBP1B_MOUSE	Obp1b	Odorant-binding protein 1b		1484910									1318540	3066470	3781360	1004780	2407640	1185210	1827440	2668380	1260230	1866110																			700595
A2AEW8;A2AEW9	A2AEW8;A2AEW9	A2AEW8_MOUSE;A2AEW9_MOUSE	Gripap1	GRIP1-associated protein 1	2882230	2937460	2930730	2741870	2656720	3276590	2520590	2673900	2185800	2423380																															1552570	1986080	1476570	1691850	2253290
A2AF28;E9PZF7	E9PZF7;A2AF35;A2AF34;A2AF28	A2AF28_MOUSE;E9PZF7_MOUSE	Slc25a53	Solute carrier family 25, member 53	515289	434046	466168	583051	423525	588696	939917	407074	697170	619894															374721						715111	687071	510514	991365	524644	496496	546801	484421	676241	443858		377809		410060	378599
A2AF33	A2AF33	A2AF33_MOUSE	Tmsb15b1	Thymosin beta	2150790	2047720	1763600	2146590	1733440	2497530	1555480	2586500	2099250	2384470	1127880	436056	1410750	578969		538191	592879	885362	637220	780102			143892	213208		407521	441666	529969			708317	1075210	896554	1320300	387305	1610970	1080780	1237510	972959	992861	1332930	2242940		1828020	1121400
A2AF47	A2AF47;A2AF67	DOC11_MOUSE	Dock11	Dedicator of cytokinesis protein 11	1153570	1003200	940713	793937	790603	1044050	1060300	1147030	1033870	867506	443060	272586		386552	581260	499835	6045980		338940	389081	1033770	1105950			696792	2944910					4942220	5451980	5335200	4810610	5044570	4616240	4388900	4300260	4446600	4271980	839638	1173990	771262	603632	1723210
A2AFG7;A2AFG8;Q6PGJ3	Q6PGJ3;A2AFG7;A2AFG8	A2AFG7_MOUSE;A2AFG8_MOUSE;Q6PGJ3_MOUSE	L1cam	Neural cell adhesion molecule L1	7917860	8817160	6437870	6095010	6980020	7519310	5699910	9424940	7498710	6108970	806790	594414	1150010	752294	691457	895600	690911	757119	853258	564891				1441960								45218.2				1310960					9652950	9859780	7607570	8982240	9518140
A2AFK4	I6L986;A2AFK4	A2AFK4_MOUSE	Mtg2	Mitochondrial ribosome-associated GTPase 2			12758500				279798			211092	1091270	943517	1180860	974119	1083380	959845	834411	908867	871407	1103570	1014130	817922	1010220	1002200	1147270	1136060	1339880	699772	863776	4558750	390016	439592	368457	414311	276535	248110		389635	273910	267898
A2AFQ2;Q99N15	Q99N15;A2AFQ2	A2AFQ2_MOUSE;Q99N15_MOUSE	Hsd17b10	3-hydroxyacyl-CoA dehydrogenase type-2	19060600	21159500	16295400	19750800	16169500	19758500	13793300	17554700	14228000	15459200	58195400	51457200	72419800	64219000	61035500	58385900	61566000	63129600	67769600	59697700	86059900	87609500	92676200	83763600	83941600	92777800	99529300	92792600	109344000	98952200	12730100	11504300	13860800	11738400	11257000	14596900	14647300	15616400	14010100	15183200	16677600	16890100	15620700	16622500	16375400
A2AFR3	A2AFR3;A0A589MR22;A0A571BG68	FRPD4_MOUSE	Frmpd4	FERM and PDZ domain-containing protein 4	520965	710190	1032690	1338190	962924	807755	908386	826557	818377	562230	1679260	1401760	1046670	1436570	1454000	1427590	1565830	1323160	1767730	1725880	1053400	893015	1045480	1177810	1152910	995510	912960	1036190	1311940	876544		102039		87599.7							846893	915247	810470	845288	705554
A2AFS3	A2AFS3;A0A0A0MQC6	ELAP1_MOUSE	Elapor1	Endosome/lysosome-associated apoptosis and autophagy regulator 1	284101		138424	262941	183288	242827	215118	263635	216241	243534																											55469.4				84512.7	91482.6	73012.4		70661.8
A2AG50	A2AG50;A2AG51	MA7D2_MOUSE	Map7d2	MAP7 domain-containing protein 2	4965850	5362420	4630170	5507520	4250890	6026090	4202280	5129090	3827210	4946130	2821650	488398	613752	470838	908893					460035	505800			1418530	927452	1143760	830952			1206710		1348840						1283610			4571050	4620960	3890920	5454070	3889730
A2AGH6	A2AGH6;A2AGH9;A2AGH8	MED12_MOUSE	Med12	Mediator of RNA polymerase II transcription subunit 12	91205.2	102927	123443	78362.1	139274	170291	198015	104631	212312	75915.4	408715	536252	326298	442300	582798	433537	372300	532701	390138	342132	414292	259336	379692	232876	327259			108364	562105	388338	762235	860969	728428	769728	781790	803279	773190	810773	735628	723195	116214	89816.5	100718		124900
A2AGQ2;A2AGQ3;A2AGQ5;A2AGQ7;A2AGQ8;A2AGQ9	A2AGQ5;A2AGQ2;A2AGQ7;A2AGQ3;A2AGQ9;A2AGR1;A2AGQ8	A2AGQ2_MOUSE;A2AGQ3_MOUSE;A2AGQ5_MOUSE;A2AGQ7_MOUSE;A2AGQ8_MOUSE;A2AGQ9_MOUSE	Madd	MAP kinase-activating death domain protein	1225010	1079810	1388690	1401600	1256720	1275980	1517870	1110310	1139430	1367730		255302	334834		275348								189234								1175190	975291	1050080	1691810	1157320	750988	934248	910604	874986	662515	1031210	1011880	1091810	1061130	1205390
A2AGT5	A2AGT5;K3W4R5;A0A0R4J0K2;Z4YL78	CKAP5_MOUSE	Ckap5	Cytoskeleton-associated protein 5	8824660	8985560	9221730	8579060	8274320	8341310	9091520	8584390	8425030	8804790	3163580	3275150	3208390	3443160	3236300	3326470	3343700	3089390	3361150	3275180	1974470	1955120	1733010	2142660	2136440	2107910	2430950	2223180	2488690	2206300	3774560	4046520	3771940	3927030	4182080	3998890	3961360	4690190	3764770	4264820	9039270	9444730	9198100	8708440	9318370
A2AH22	A2AH22	AMRA1_MOUSE	Ambra1	Activating molecule in BECN1-regulated autophagy protein 1							739091					387736	936317			357245		283131	306894										530820		313898	309797	237997	304651	255803	273278	176709	242304	242960	220027
A2AHC3	A2AHC3;A2AHC4;A0A0A0MQE5	CAMP1_MOUSE	Camsap1	Calmodulin-regulated spectrin-associated protein 1	2390360	2398420	2305580	2446290	2559440	2960010	2373160	2430620	2644080	2593470	256396				563162					462488	2872880		1025830	443667							1419050	238493	362299	262809	1286230	475596	303249	392722	1131050	500927	2158550	2282280	2193260	2355710	2991600
A2AHG0	A2AHG0	LZTS3_MOUSE	Lzts3	Leucine zipper putative tumor suppressor 3	1423850	1517880	1638750	1326980	1921650	1033010	1512500	1203360	1726490	1606440	1341840	1642350	1327970	1294530	1145800	1469810	1049450	1431430	1273300	1134050			1307310	191097																	1330390	1256080	1439960	1147950	1923270
A2AHJ7	A2AHJ7	A2AHJ7_MOUSE	Dgkz	Diacylglycerol kinase	1278190	882454	1254260		492595		1337810	879614	1391510	1239720																															2263460	2424300		1663030
A2AHK0	A2AHK0	A2AHK0_MOUSE	Dgkz	Diacylglycerol kinase																															658696	601576	427081	488526	345249	524800	493833	413551	558665	350887
A2AHL1	A2AHL1	ANO3_MOUSE	Ano3	Anoctamin-3	210675	248697	298694	434165	262830	274989	217707	170406	235933	194600																																643267	890274	558746	1120670
A2AI05	A2AI05;A0A2I3BQN1	NDOR1_MOUSE	Ndor1	NADPH-dependent diflavin oxidoreductase 1	199193	208185	99095.8		123794			187653	180861	291162			73691.2			401338			231764			247116			103595			120645			221676		208678	264706	246865	298033	268615	153785	251281	221965					145858
A2AI08	A2AI08	TPRN_MOUSE	Tprn	Taperin	686893	869877	424805	651759	750948	650192	532553	705061	421851	764848	2009740	1948640	1119640	1824520	1608620	1354500	1595590	1258680	1556070	1149850			205334			203884	179349	465390	227915	87386.7	272932		334418	365004	152657	308983	342821	590847	474765	346214	185594	278817	213522	193800	180123
A2AIG8	A2AIG8;A2AIG9	1A1L1_MOUSE	Accs	1-aminocyclopropane-1-carboxylate synthase-like protein 1				201619	337052	269614	158891				798093	874178	586976	386421	593811	625235	550751	573305	497082	414980	600254	661778	633623	860248	784861	182242	142718	294752	200944	307712	601693	499117	544722	782102	399559	633867	510899	390563	487393	421033	426605	534090		539091	470990
A2AIL4	A2AIL4	NDUF6_MOUSE	Ndufaf6	NADH dehydrogenase (ubiquinone) complex I, assembly factor 6	707440	518336	606411	930837	709580	857793	612293	691067	764543	615805	1957570	1888770	2019780	1756990	1923510	1895820	1814970	1960270	1877430	1336330	1273000	1273460	1374980	1448730	1018230	1011930	836843	1178880	1093340	872584	371847	347607	333960	390035	438541	387833	234766	342573	348759	339088
A2AIM4	A2AIM4	A2AIM4_MOUSE	Tpm2	Tropomyosin beta chain	3294270	2351140	3038210	1556140	2444210	4013630	1476740	3107910	2280280	2378190	17641800	9942390	25238400	15433700	19441800	21496100	16003900	24256600	17943500	13482100	1632470	2640470	6191410	1847510	1458280	2200060	2629470	1811900	2427610	2431060	40962100	21470800	46729800	21333000	41868100	38320200	53075600	24774900	28198800	41833100	2427700	1987260	2099070	2316490	2657860
A2AIR5	A2AIR5	NMD3A_MOUSE	Grin3a	Glutamate receptor ionotropic, NMDA 3A	825165		798773	2177850		1725680	1179070	727280	854690	384053																															973470				754277
A2AIV2	A2AIV2;E9PZY8	VIR_MOUSE	Virma	Protein virilizer homolog	611029	750783	493422	605614	662069	462089	718358	609171	670236	621860	924904	1094330	1039920	874182	1415270	1077300	864238	841448	794261	1063600	590124	773177	728781	642643	628982		609902	330841	308216	784050	1479200	1929720	1248700	1707280	1364890	1527350	1072940	1208160	1765350	1348100	868938	1040470	857059		569736
A2AIV8	A2AIV8	CARD9_MOUSE	Card9	Caspase recruitment domain-containing protein 9																															387217	261529	413197	668073	617921		376523			242908
A2AIW0	A2AIW0;A2AIW3	ENTR1_MOUSE	Entr1	Endosome-associated-trafficking regulator 1									139443		122794	158348	218794	118139	243606	141339	158938	142433	129853	135267	688535				521223				304734		107264	109776	119772			183971	156271	153405	98240	139715
A2AJ15	A2AJ15	MA1B1_MOUSE	Man1b1	Endoplasmic reticulum mannosyl-oligosaccharide 1,2-alpha-mannosidase	163141	234894	219987	230701	235939	154006	155101	220941	161404	180044	390931	428103	461549	344376	496044	297233	390168	411277	315276	424497	310450	358343	298228	217983	345570	96135.3		134464	136619	177652	337463	304301	306487	285724	474111	352499	258243	314097	359917	286074
A2AJ72	Q3TIX6;A0A0A6YVV5;F7AM43;A2AJ72	A2AJ72_MOUSE	Fubp3	Far upstream element (FUSE)-binding protein 3	4519580	4424860	4225560	3835090	4500660	5158940	4450350	4870650	3572830	4270680	7829020	8310630	8171170	7798100	7471670	8052920	7844460	9114010	8465180	7589990	5890620	6534350	5792900	5252380	6260810	6881700	9370880	6019520	7107080	7359160	6539000	6279760	6961290	5485340	6489510	7246840	7472050	6285410	7771770	7355250	4214370	4397290	3819730	3821250	4179000
A2AJ88	A2AJ88;F6UDU9	PLPL7_MOUSE	Pnpla7	Patatin-like phospholipase domain-containing protein 7		678409		439678	185188	496107	683273	677129	612107	664253	854719	799809	641894	752768	717622	666468	659900	580919	746239	754364	667464	544236	537116	657672	761182	636456	516039	725196	550593	589706	402007	453476	386160	479204	350004	567368	399579	403761	417030	474867	165579
A2AJ90;A2AJ95	A2AJ90;A2AJ95	A2AJ90_MOUSE;A2AJ95_MOUSE	Nsmf	NMDA receptor synaptonuclear-signaling and neuronal migration factor (Fragment)	411708	291142	448070	328431	435924	357982	282196	292011	374148	421672																				59610.9											288723	252999	397997	294182	470651
A2AJA9	A2AJA9	AJM1_MOUSE	Ajm1	Apical junction component 1 homolog	3867910	4256120	4352560	3374570	4172840	3316870	4404700	3956700	4896440	4086380												464586	478030									380297					700138				3853580	3996890	4194750	3588350	4742330
A2AJI0	A2AJI0;F6WF36;A8Y5P4	MA7D1_MOUSE	Map7d1	MAP7 domain-containing protein 1	6893910	6159060	6733350	6884130	6646970	8399090	6636680	7466990	7004140	7497740	917688	432163	699283	793780	1019150	719310	822851	789142	781441	889203	902289	716999	1027280	761098	1219880	919018	1351250	1109030	1442840	1112050	2863060	3282080	2767340	3515880	2653040	2760580	2765340	3171700	3012750	2476030	5710220	5648520	6001670	5960850	5582310
A2AJL3	A2AJL3;B1AY71;H3BJ80;A2AJL4;D6RHR3	FGGY_MOUSE	Fggy	FGGY carbohydrate kinase domain-containing protein	534742	468495	532290	535033	420092	738815	737364	551941	520098	759785	17043500	17725500	16288000	16553800	16320900	15170500	14156500	15614200	13039100	14159400	19339400	20177400	21168500	18028200	20801400	10918500	8997150	11454500	12701000	11059900	585667	526296	425736	489556	309305	597389	597900	453045	485609	507412	300197	281619	691068	325650
A2AJN7	A2AJN7	S4A11_MOUSE	Slc4a11	Solute carrier family 4 member 11											251561	296616	132807	116690	221165	116844	138295	83855.3	123011	126330	171017					112426
A2AJT4	A2AJT4;A2AJT5	PNISR_MOUSE	Pnisr	Arginine/serine-rich protein PNISR		299026	304345				536305	246705			623880	506696		536799	806251	396479	442488	658577	705288	482528	231057	243099	291903		335078	626459	483448			534884	1484710	964073	1506040	982539	1456850	1084470	1410940	971168	1296790	1855920
A2AJW4	A2AJW4	A2AJW4_MOUSE	Ppp1r3d	Protein phosphatase 1 regulatory subunit	1107540		737090	1092830	811003	967141	830379	793642	830025	907417																					695578	539761	778944	737150	810366	649428	559670	681330	582084	404819	653516			612828	890742
A2AJW5	A2AJW5	A2AJW5_MOUSE	Fam217b	Family with sequence similarity 217, member B	676439	865261	637806	810557	698017	592100	487726	713759	618519	770522					202857														1981150							58090.8					513383	469121	471658	462362	551486
A2AKB4	A2AKB4	FRPD1_MOUSE	Frmpd1	FERM and PDZ domain-containing protein 1	66040.2	52781.4	103940	100806	76572.6	63594.9	158411	73067.9	79200.3	109493																																	50550	68901
A2AKD7	A2AKD7	A2AKD7_MOUSE	Snta1	Alpha-1-syntrophin	3360760	5495210	4683280	4368550	3849390	3061640	1940650	4609100	3221500	4927920			1559350				1282110		1050680		1239720	949190	764138		972693	912524	1240860	378677	897321												8186510	8082070	7382650	6023630	8371970
A2AKG8	A2AKG8;E9PYJ6	FOCAD_MOUSE	Focad	Focadhesin	671729	835363	822869	844296	677994	1090860	590455	819952	635410	1498320	975139	998959	933934	982044	827220	1204840	826300	897595	826509	990460	1502790	1359850	1093140	1372320	1368350	1383490	2955670	1772770	2106290	1783610	1575870	1103570	1235100	1119700	1366170	709962	946540	1050270	899793	1303940	1068770	875868	1043890	942368	1532130
A2AKK5	A2AKK5	ACNT1_MOUSE	Acnat1	Acyl-coenzyme A amino acid N-acyltransferase 1						5829090					45638300	35421300	38282100	40182300	37401600	22941900	22326500	22761400	23323200	20783400	9701370	10698900	11193500	11101500	12157800	7020200	5352480	9178190	7050670	5510620
A2AKQ0	A2AKQ0;A0A217FL58;V9GX08	S35D1_MOUSE	Slc35d1	UDP-glucuronic acid/UDP-N-acetylgalactosamine transporter						509314	190776				1006990	1350480	910648	1313350	820969	1130510	1380070	1068600	1176220	1546750	3313620	3259400	3528690	4751580	3622720	1303970	3682270	1182530	3765230	4490780		157508		140545
A2AKQ8;Q99J38;Q9CY00	Q9CY00;A2AKQ8;Q99J38	T30A1_MOUSE;T30A2_MOUSE;TT30B_MOUSE	Ttc30a1;Ttc30a2;Ttc30b	Tetratricopeptide repeat protein 30A2	973138		790542	1070020	1078890		941176			906825	1455080	1403010	1467130	1574530	1345370	1433900	1351880	1423030	1290690	1103130
A2AKU9	A2AKU9	A2AKU9_MOUSE	Atp5c1	ATP synthase subunit gamma	160821	204705	267621	180188	189695	198241	369400	121263	213567	177752						229151				569982		46112.1	71038						87265.1									166858	244764		226281
A2AKX3	A2AKX3	SETX_MOUSE	Setx	Probable helicase senataxin						187813		282915				258155		283703	181967		315280							282011				436048			637903	744613	703152	706676	579885	618457	563763	623265	551999	576095		253199
A2AL36	A2AL36;R4GML3	CNTRL_MOUSE	Cntrl	Centriolin																												37124.1			589020	668856	719148	733772	568131	680272	492237	631036	573548	639283
A2AL79	A2AL79	A2AL79_MOUSE	Asph	Aspartyl/asparaginyl beta-hydroxylase	1246930	1030600	832584		653397	1460770	1442870	1030190	1463770	1186030																															2119760	2537150
A2ALI5	A2ALI5	AJAP1_MOUSE	Ajap1	Adherens junction-associated protein 1	230088	287467	192800	116291	320571	161356	215798	377109	358371	288676																						45849.3	17500.3		124347					97962.4	491110	393500	349480	376490	459307
A2ALK8	A2ALK8;A2ALK9	PTN3_MOUSE	Ptpn3	Tyrosine-protein phosphatase non-receptor type 3	650485	738894	951691	664371	1155320	645773	794918	578075	809799	683161	473130	539297	570707	581648	644895	445389	494428	404376	435814	532577	664828	487029	475364	680305	569574	464864	473318	634849	550174	285045											798369	778180	921959	795255	1016720
A2ALL9	A2ALL9	A2ALL9_MOUSE	Atp2b3	Calcium-transporting ATPase	3657790	3366360	3880330	2707530	2645990	2485740	2782830	2089770	3495300	3948430																															3717500	3803730	4345590	3147010	3103450
A2ALS5	A2ALS5;A2ALS4;A2ALS3	RPGP1_MOUSE	Rap1gap	Rap1 GTPase-activating protein 1	8271560	7295940	9085540	9173960	9491600	8633530	7939570	7351050	7479620	9066250	2616570	2653960	2776250	2566730	2299470	2413800	2350640	2437620	2482130	2203650			720585					154277			458148	1155800	1379540	1364930	1058730	215132	1212350	106265	284858		8386040	7607510	8375870	9527260	8512820
A2ALS7	A2ALS7	A2ALS7_MOUSE	Rap1gap	Rap1 GTPase-activating protein 1 (Fragment)	2187240	1679220	1762010	2903280	3056480	3946420	2494290	2446380	2307950	2254860	1968640	1399720		912898	927173	1334720		1469640		1010890	516990																				2574350	1771280	2214760	2363400	3024370
A2ALU4	A2ALU4;A7TU71	SHRM2_MOUSE	Shroom2	Protein Shroom2	4149250	2965490	4896810	4281190	4689630	3660790	4274010	3667260	3723000	2991750	1160900	1150180	1411550	1373620	1240550	1199760	1207420	1200150	1254340	1161810	1016660	1450580	1194630	1225120	1060650	1539490	1750180	1799250	1495880	1520690	409345	146539	1465210		1115670	176947	602447		909530	1088630	4191160	3990110	4502100	4118640	4493590
A2ALW5	A2ALW5	DJC25_MOUSE	Dnajc25	DnaJ homolog subfamily C member 25												167938		258120	263031	708744	559805		204342	993012	648677	795468	699596	628052	754153	533360	481863	1005510	538440	566823
A2AMW0	A2AMW0	A2AMW0_MOUSE	Capzb	F-actin-capping protein subunit beta	24364500	16297100	21532700	9760020	24119900	30421400	22519200	21050600	27726100	24284300	20265900	18899900	13506200	14581600	16158000	19295300	13804400	15994200	17140600	14313500	12970000	16588500	11992500	10512300	20391600	14326000	14758500	14435500	11445400	14397600	28491500	31478000	26827300	43185600	28797900	34446800	34950100	39562300	44394800	32684400	19876800	21386000	24648500	18427400	26562200
A2AMZ4	A2AMZ4;A0A087WQY7	NDUF8_MOUSE	Ndufaf8	NADH dehydrogenase [ubiquinone] 1 alpha subcomplex assembly factor 8	121607	160611		288152		235723		124287		136473	162074	175335	168694	209880	258284	145428	175369	127439	135539	98132.7		28900.5			38794.3				93706.7												160792	202916
A2AN08	A2AN08;Z4YMA7	UBR4_MOUSE	Ubr4	E3 ubiquitin-protein ligase UBR4	5950360	5858010	6076170	5512550	6285010	5513200	6288130	5623900	5898640	5890160	5044240	5135110	4922470	4808600	5263720	4911780	4980080	4872880	4830320	4801440	5499470	5244170	5580620	5563820	5915920	3665010	3625350	3830370	3563260	3801890	5317250	4893400	5273910	5168450	5598190	5032370	5154400	5530230	5236740	5258250	6144420	6150980	6003700	5956300	6278700
A2AN61;Q8VEH2	Q3UUV0;Q8VEH2;A2AN61;F7AT58	A2AN61_MOUSE;Q8VEH2_MOUSE	Ciz1	CDKN1A-interacting zinc finger protein 1							982478	232245				808501		896829	995802	1054800	891785		889378										623031		1080390	928216	1281930	1218170	1131780	974649	993469	775451	1001580	1035290			433429	626209
A2ANP1	A2ANP1	A2ANP1_MOUSE	Fam219a	2310028H24Rik protein	3018080	3685870	2978200	2662410	2993510	3632040	3277470	2662930	3789930	3251610																													875528		1652300	2083310	2114980	1708320	2669260
A2ANU3	A2ANU3;B1AYD6	SYNG1_MOUSE	Syndig1	Synapse differentiation-inducing gene protein 1	1143120	921563	881023	1074970	1381980	666900	1579300	614584	1473380	1232200																															2152670	2939870	613547	1842510	2813740
A2ANX9	A2ANX9;E9PUP8;F8WGY3	ZN711_MOUSE	Znf711	Zinc finger protein 711							117832			157792	68376.6	90583	106315	76584.7	68266.3		35085.9	95538.9	55692.5	47154.3		368625										104605				232573			47518.4	108014
A2ANY6;J3QMC5	A2ANY6;J3QMC5	A2ANY6_MOUSE;J3QMC5_MOUSE	Mdn1	Midasin	611588	542285	333836	454937	530268	617830	439666	537362	470040	592647	619394	672320	383105	584725	458705	608233	506129	390886	486797	526391	354474	415050	297517	397098	485717	478027	479368	322448	584932	837246	1222540	1062250	998590	1095220	1052110	1187230	1159650	978752	1127250	1167250	864677	527113	302016		378713
A2AP18	A2AP18;H3BIW6;H3BK11;F7C3A0	PLCH2_MOUSE	Plch2	1-phosphatidylinositol 4,5-bisphosphate phosphodiesterase eta-2	3124450	2877790	3177100	2655290	3355140	3542920	3185660	3422420	3579540	3013900																															3137120	2928160	3056520	2719620	3310070
A2APB8	A2APB8	TPX2_MOUSE	Tpx2	Targeting protein for Xklp2																																134043	336555		230083	240544	228703	370138	189125	412367
A2API8	O54931;A2API8;F7AA26	A2API8_MOUSE	Pakap	Paralemmin A kinase anchor protein	4607200	3777180	5195720	5395200	3007630	5217810	6001380	3399500	3985300	5186180	7047900	7069720	7960100	8630690	8209230	8902770	7959650	6676600	7961190	7170650	2157060	1167130	1647130	2025300	2341080	2414560	2230130	3017080	2919330	1757220	4237790	4776490	4655900	4403910	4078460	4617110	5273200	4338520	4467690	4300860	4673870	3171150	4712110	4663780	2741810
A2APT9	A2APT9	KLD7A_MOUSE	Klhdc7a	Kelch domain-containing protein 7A	1208830	1197730	963870	1018320	1173330	889912	604418	840510	889035	1121830	7165190	5881290	7316770	6012470	6314420	6270710	5384030	6463400	5618370	5210220	2246810	2237030	1417340	823349	1897930	1750250	2114050	877084	1701370	1907890		1543850	1115640	1486220	961551	2449000	967596	2134370	1162670	2193530	1134970	1141640	1032380	1515960	1074570
A2APV2	A2APV2;Q6ZPF4;E9PXE6;A2AQW2;D3Z7A7;F8VPR2	FMNL2_MOUSE	Fmnl2	Formin-like protein 2	4872890	4523850	4951310	5216230	5181050	5513020	4233590	4432850	4380180	4903490	2672500	2459410	2451940	3057360	2891590	2437230	2366730	2320710	2467610	2404600	677423	673003	819202	826900	1082420	712964	1046380	1733040	2305440	631249	2907390	2767900	2643060	2792340	2850190	2180620	2018650	2003030	2420410	1619700	5161230	6594100	5247150	6007650	5245780
A2APX8	A2APX8	SCN1A_MOUSE	Scn1a	Sodium channel protein type 1 subunit alpha	3928510	3714950	4414700	4979300	4590430	3676200	4604570	3139060	3570240	3923670					1476400																								2743740		3910700	3743530	4333040	4939550	4132370
A2APY7	A2APY7	NDUF5_MOUSE	Ndufaf5	Arginine-hydroxylase NDUFAF5, mitochondrial	1322870	1544910	1492840	1723510	1384640	1300880	1291730	1192230	1021220	1143350	2518130	2423710	3193690	2582870	2575340	2515030	2737990	2814930	3772800	2822050	632598	1099840	736027	829896	709050	884853	825515	601885	949741	856242	327462	731612	423107	528579	362065	458156	501796	500293	532964	390826	1430340	1316150	1435140	1394050	1775640
A2AQ07	A2AQ07	TBB1_MOUSE	Tubb1	Tubulin beta-1 chain			6533210	3267040						3997030		3258140		2081840	2383530		1401980			1390940	413948	649516	697172	864850	1104760		590145	907406			27301500	24846800	25782500	22090600	23121600	31487500	30551800	34625100	27697300	24401800
A2AQ19	A2AQ19	RTF1_MOUSE	Rtf1	RNA polymerase-associated protein RTF1 homolog	899303	953802	1072200	844851	1117040	1053310	1357180	1119080	1019070	1021140	618798	751192	698858	994469	658177	742080	1007530	818958	893745	807771	783185	649573	625209	562904	741212	850041	905885	801840	808041	1000010	2012860	2163380	1834680	2081610	1662430	2432800	2351940	2190030	2208980	2155330	616739	1727070		261687
A2AQ50;A2AQ51;A2AQ52	A2AQ50;A2AQ52;A2AQ51	A2AQ50_MOUSE;A2AQ51_MOUSE;A2AQ52_MOUSE	Slc12a1	Solute carrier family 12 member 1											7178810	7526360	8154330	7666180	7502400	8316130	5354180	8957150	6712520	5700220
A2AQW0	A2AQW0	M3K15_MOUSE	Map3k15	Mitogen-activated protein kinase kinase kinase 15											865187	794991	822454	798447	869649	715468	650276	708185	465742	712839															92311.3
A2AR02	A2AR02;A2AR01	PPIG_MOUSE	Ppig	Peptidyl-prolyl cis-trans isomerase G	2201830	2070340	1879450	1778460	2100360	1369520	1752790	2179900	2283070	1979200	1646490	2074950	1708340	2176550	1978800	1950050	1951060	1725130	1736560	1896720	1536930	1341630	1281170	952581	1726680	1334290	1456080	1233290	1435350	1531210	4160220	4129110	3701670	4637860	4072400	4425140	3766780	3635300	3577030	3887330	2018510	2245720	1923250	1509890	1794590
A2AR50	A2AR50	RGPS1_MOUSE	Ralgps1	Ras-specific guanine nucleotide-releasing factor RalGPS1	506111	520818	624960	905395	458498	795052	806277	506523	463501	362685																															870074	767692	665227	600384	708459
A2ARA8	A2ARA8;G3UYN5	ITA8_MOUSE	Itga8	Integrin alpha-8	1145000					47790		1217020	348336	619036	889493	924315	987736	553959	1048530	910344	629654	1012250	825696	819453	552595	851551	897562	649173	735929	358375	223369	477482	447781	477214	861398	1172610	1164310	884139	816676	1236290	1387130	962465	1556310	1069740
A2ARP1	A2ARP1;F7AST3;F6Q5C6	VIP1_MOUSE	Ppip5k1	Inositol hexakisphosphate and diphosphoinositol-pentakisphosphate kinase 1	2028750	2129790	2018600	2145910	1838600	2214880	2024750	2149850	2165590	2311540	986850	1093860	963923	837438	1119610	778822	843140	807228	738468	850022											269141	394895	471062	213884	583315	324963	171959	355304	129017	281104	1779170	1936250	1867060	1964910	1966500
A2ARS0	A2ARS0	ANR63_MOUSE	Ankrd63	Ankyrin repeat domain-containing protein 63	2730440	1836450	1623250	4948470	4388170	4908550	2451240	4817980	2733500	2394510					372901																										2627400	1159810	1098610	3781380	3480630
A2ARV4	A2ARV4	LRP2_MOUSE	Lrp2	Low-density lipoprotein receptor-related protein 2	1469070	2770560	2446360	1950330	5210160	38553600	52239000	4588020	876021	2216070	142383000	132322000	127592000	135413000	131412000	110061000	107924000	108944000	104509000	99927900	55961900		6178450		26123000		1030140	16963300	17141400	2747270	6357800	4898440	27984500	35445300	19670900		1756770	1463490	2848940	8125290	152431000		5941690		8702030
A2AS45	A2AS45	A2AS45_MOUSE	Pkp4	Plakophilin-4											567849	1165870	665629	1144430	1196580	792468	962234	705587	1133200	961941		126534
A2AS89	A2AS89	SPEB_MOUSE	Agmat	Agmatinase, mitochondrial							8285730				3490570	547821		3849290		743738	4147630	913232	2392090	732782	39802700	46207700	42360300	40138600	39195700	42912700	42415700	40868500	50768700	39535200
A2ASA8	A2ASA8	IPIL1_MOUSE	Itpripl1	Inositol 1,4,5-trisphosphate receptor-interacting protein-like 1											82666.6	119788	80900.8	92585.6	67943.3	59444.2	92209.1	83898.4	44473.1	52841.6	55980.2	34864.1	26259.3		58242						171028	151952	128782	172225	197705	88119.5	102582	91468.2	78515.7	87951.9
A2ASI5	A2ASI5;A0A571BFW3;A0A571BG54	SCN3A_MOUSE	Scn3a	Sodium channel protein type 3 subunit alpha	1154440	1322930			1196490	1772190	1068940	1200540	1308330	1154320																															814116			1141870	1455470
A2ASQ1	A2ASQ1;Z4YK85;M0QWP1;Z4YJS5	AGRIN_MOUSE	Agrn	Agrin	3043000	3129650	2699120	2739160	2996110	3491910	2006060	3192390	3054910	3391010	5075990	6592810	7066680	5017300	8843800	7875050	7067680	8045590	7031160	6908810	477971	299498	477753	325389	369791	775119	759154	410606	429264	997771	914898	1180410	830048	871955	1171080	1168880	1178200	1194250	1075320	993680	2848160	2817820	2460250	2845520	2724800
A2ASS6	A2ASS6;F7CR78;A0A5K1VVQ9	TITIN_MOUSE	Ttn	Titin	4639780	4687840	4490920	5533180	4094040	4695350	5524230	4752480	4719880	4333920	8104980	8271170	8654960	8249600	11329000	10121300	10108600	8021920	10551300	10596900	15578100	12825700	10928900	13594000	13130000	11259200	14005000	14087400	14162600	17371900	9062630	10748300	10641800	11987400	11676800	9190960	7898680	8917860	9251360	11218500	4356020	4001530	3735180	3546360	3443780
A2AST1;E9Q8Q6	A2AST1;E9Q8Q6;J3QNK9	A2AST1_MOUSE;E9Q8Q6_MOUSE	Ccdc141	Coiled-coil domain-containing 141	545395	635885	723444	502908	597237	522838	499988	519027	491837	528192	1016940	745932	1076380	1041860	954435	938844	834488	797537	755106	634314	157586			210822	351534		478809	215495		185168	117770	128649	77368.9				150432	142164	179833	63813.1	946872	830412	1107580	843679
A2ASZ8	A2ASZ8;Z4YLR9	SCMC2_MOUSE	Slc25a25	Calcium-binding mitochondrial carrier protein SCaMC-2	7306870	7408550	6522270	8292210	6028440	7474270	5875650	6883910	5686860	7247650	1728160	1538160	1882550	2075680	1670500	1931780	2031410	1488910	1761650	1772010	2773520	3476180	3665650	2873850	2312540	2802420	2112590	2638650	2583990	2192650		501069	224931	16535600	745555	694763			543321		8844940	8773450	7442940	9515360	6910020
A2AT37	A2AT37	RENT2_MOUSE	Upf2	Regulator of nonsense transcripts 2	1295280	1561350	1291280	1472200	1249460	1475210	1365280	1319310	1473220	1414670	1365120	1322770	1592200	1296820	1360120	1068620	943519	1176730	1321450	1280940	1231440	1203420	1183070	1180790	1288000	1395510	1306700	1243500	1273960	1414840	1755770	1846470	1684630	1951900	1622020	1655000	1611740	1748650	1709710	1738890	1337300	1148410	1444430	1459530	1392310
A2AT93	A2AT93	A2AT93_MOUSE	Plcb4	Phospholipase C, beta 4 (Fragment)				159653		125235	388027					28002.1		40434.1	41834.1		37229.1			33332.7								26305.6	25223.4			63950.3		37905.4				76036.2	60179.5		177677	215273	275176	110717	68070.3
A2ATK9	A2ATK9;A2ATL0;A2ATL1	A2ATK9_MOUSE	Fam171a1	Family with sequence similarity 171, member A1	1548380	1523150	1550090	1370210	1568570	1659770	1620880	1339070	1606280	1234450	574271	755117	915126	353522	494980	472573	404081	600175	420861						403132	389453						276013		376745		677314	463741	311575	463276	443732	844255	760388	1073200	840270	1087870
A2ATU0	A2ATU0	DHTK1_MOUSE	Dhtkd1	Probable 2-oxoglutarate dehydrogenase E1 component DHKTD1, mitochondrial	261649	279529	866795	650574	961274			7774760	2920860		9966410	11823300	10870400	10327900	10369400	4142220	3609930	3428830	5294490	3253690	12494400	13591800	13858700	13908300	11001000	4597990	3584620	4169870	6393050	4436610	2015300		278142					4506680			7532230				7449640
A2AUK8	A2AUK5;A2AUK8	A2AUK8_MOUSE	Epb41l1	Band 4.1-like protein 1	193672	228710	111501	144467	150340	294376		203061	162187	225090
A2AUM9	A2AUM9	CE152_MOUSE	Cep152	Centrosomal protein of 152 kDa																															201163	141243	127825	199172	111548	233651	176720	221403	212760	146547
A2AUY4	A2AUY4	BAZ2B_MOUSE	Baz2b	Bromodomain adjacent to zinc finger domain protein 2B						3620170								137757		155834	166222									115169	103356		119315	106406	231748	281138	219675	291552	204839	330328	227758	365752	333326	247533
A2AVA0	A2AVA0	SVEP1_MOUSE	Svep1	Sushi, von Willebrand factor type A, EGF and pentraxin domain-containing protein 1	69364.8	133638	112502		136046	255821		104769		183344	242154	194926	179843		244083	211273	306059	248347	265260	291212		312299	321165	269886	350205		483936		267233	334943	415822	300551	319495	366077	309113	478697	560408	609863	462959	497333
A2AVZ9	A2AVZ9	S43A3_MOUSE	Slc43a3	Equilibrative nucleobase transporter 1											1171120	1537810	1164760	1051270	2457340	848380	898016	1586360	1368920	1026900	1138280	1639700	1527370	1267320	1558940	1171350	1016870	1026450	855556	1449120	1049710	1679940	1588300	1719090	1659670	1542170	938238	1776500	1667780	1520720
A2AWA9	A2AWA9	RBGP1_MOUSE	Rabgap1	Rab GTPase-activating protein 1	5286760	5593770	5450350	4691120	5478740	5123410	5584440	5607730	5923070	5194730	3788410	3821810	4169280	3778480	3861350	3336290	4056190	3839100	3763890	4103290	1707000	1260910	1603390	1652780	2029810	1741070	2029210	2265310	1703370	1737570	2729750	3108830	2844080	3410030	2634540	2915010	3074630	3176520	2827160	3070440	4991790	5159720	4988000	5151420	5175980
A2AWI7	A2AWI7	A2AWI7_MOUSE	Sh3glb2	Endophilin-B2	7845820	11278400	8648680	6744140	8763740	11452100	9039740	10521600	11707000	7749940																															6903700	10301600	10408300	10767600	11041600
A2AWI9	A2AWI9	A2AWI9_MOUSE	Sh3glb2	Endophilin-B2	447729	541029	276788	650556			148008	323913	302073	260590																															432445	502433	161071	586451	337302
A2AWP8	A2AWP8;F6S3V7;A2AWP6	ARGAL_MOUSE	Arhgef10l	Rho guanine nucleotide exchange factor 10-like protein	660875	596747	831833	464755	725313	368796	1262410	569378	817005	728362	1152510	1351160	917438	990407	956757	953003	957313	759622	904495	994515	842130	717162	794597	957835	1033790	1182820	1217250	1126010	951466	931561	554005	473895	326790	589671	553749	204031	305296	222002	228389	189949	558510	363494	789335	515866	696953
A2AWR2;A2AWR3	A2AWR3;A2AWR2	A2AWR2_MOUSE;A2AWR3_MOUSE	Gpr155	G protein-coupled receptor 155	163208	179477	217043	400692	291147	113252	358477	359441	301101	215773	85824.8	144285	149923	119695	170841	68970.1	136057	157330	129501	162177	428328	216178	212426	208016	299746						78874.2	180856	143787	84826.6	79590.1		78066.1	89617.8	65165.4	87033.8	198350	153223	243184	212169	216197
A2AWT3	A2AWT3;F6RCN9;Z4YN62	AT7L3_MOUSE	Atxn7l3	Ataxin-7-like protein 3	156261	101397	121531	97345	132441	134865	87730.8	132702	111908	98761.3																		22090.2			83182	80046.5	88919.6	60079.5	82997.5	109323	79539.1	103224	84976.8	113900
A2AWT5;A2AWT6;A2AWT7	A2AWT5;A2AWT6;A2AWT7	A2AWT5_MOUSE;A2AWT6_MOUSE;A2AWT7_MOUSE	Ubtf	Nucleolar transcription factor 1	715436	684605	310319	543813	637071	718201		938149	787581	778761	857070		858684		1501620	754988	1111820		1019490				136718			429202	480936		603805		2079880	4166710	2059220	1590150	2099850	2414640	2030280	2087830	1824500	1818370	548616	454861	573376		644740
A2AX52	A2AX52	CO6A4_MOUSE	Col6a4	Collagen alpha-4(VI) chain												1523630			216702																732538	1230890	1214600	1066980	923388	1121730	881728	943932	916750	946455
A2BDX3	A2BDX3	MOCS3_MOUSE	Mocs3	Adenylyltransferase and sulfurtransferase MOCS3	14425900	15534700	14659400	15296100	12521900	14596100	16015400	18398700	15933000	17002700	14083200	14020000	12769000	13775500	14347700	12487100	12407100	13044300	13100100	13453100	16389000	11740100	12943800	14324900	16312700	16633800	19596000	18232000	17193700	14376300	9780610	9401590	9412420	10578300	11090600	10482100	11093800	10256000	10204600	10920400	12703100	12990300	13053600	12011100	13884600
A2BE28	A2BE28	LAS1L_MOUSE	Las1l	Ribosomal biogenesis protein LAS1L	903413	816188	882239	884295	852347	939372	691436	870679	884574	621230	916965	746115	1009150	964470	1203540	858075	1090120	987830	822874	1122270	906399	871638	628661	601063	852286	1012570	1281830	1655550	606995	839111	1769900	1985360	1977500	1687980	1733390	1931940	1921760	1810440	1969860	2045730	1368040	857616	611196	427256	994638
A2BFF5;A2BFF9;Q3TPJ8	A2BFF9;Q3TPJ8;A2BFF5	A2BFF5_MOUSE;A2BFF9_MOUSE;Q3TPJ8_MOUSE	Dync1i2	Cytoplasmic dynein 1 intermediate chain 2	2492450	2774630	3184700	2210720	3030180	3105090	2041790	2713830	2137410	2158960																															3158330	3546870	2526260	2808450	3385940
A2BGI8	A2BGI8	A2BGI8_MOUSE	Ppih	Peptidyl-prolyl cis-trans isomerase (Fragment)		268036		922215				191159			637239	872839	561089	778367	919299	895122	682999	968081	1049400	631085	797429	826936	420412	828184	982867	486776		461605	332024		880218	1450190	841439	1028300		1292270		1350260	1009970	864295	620383	466097	530364	792032
A2BH40	A2BH40;E9QAQ7	ARI1A_MOUSE	Arid1a	AT-rich interactive domain-containing protein 1A	1801660	1934700	1341980	1526050	1317350	2141470	1931620	2075720	1946590	1994700	1950100	1953790	2065430	1488140	1826430	1333720	1273940	1486680	1243800	1323110	1025450	595772	622425	733122	940583	803944	1076690	1131560	1025080	680011	4961870	5097440	4654110	4651120	4368510	5400200	5021020	5053090	5185930	4742170	1387550	1558800	1138450	1515530	1215660
A2BI12	A2BI12	A2BI12_MOUSE	Psip1	PC4 and SFRS1-interacting protein	1919520	2951510	1219840	3205970	2015110	2738450	1981580	2157290	2019630	2327390																					132486	148404	182288	115804	124672	187427	138322		120101	190620	1713210	2239300	1485770	2003720	1302340
A2BI37;G5E8W8	Q62394;G5E8W8;A2BI37	A2BI37_MOUSE;G5E8W8_MOUSE	Zfp185	Zinc finger protein 185					46563.7						710655	633915	641114	666416	806269	430519	496749	443313	359590	514312												396071	362033	206150		464693	484192		208077
A2BIM8;P02762;P04938	P04938;A2BIM8;P11588;P02762;B5X0G2;A2CEL1;A2AKN9;Q58EV3;A2CEK6;E9QA79;L7MUC7;A9C496;L7N222;A9C497;A9R9W0;A2CEL0	MUP11_MOUSE;MUP18_MOUSE;MUP6_MOUSE	Mup11;Mup18;Mup6	Major urinary protein 18				37991.6		97075	81564.2		13508.4	9681.97	2309600	1318070	469471	1976890	1730660	2653370	8624820	3368630	1559320	49566000	9749110	11047100	11292100	16957300	11196000	43995500	39166000	32850400	5914570	153504000	33882.8	27504.6		79989		184958	170415	141086	8998.83	845099
A2CEK7	A2AKN8;A2CEK7;B8JI96;E9PVW0	A2CEK7_MOUSE	Mup14	Major urinary protein 12								611727			75798700	43857900	20349400	47501800	37589200	51511400	103202000	69091100	69143500	199848000	265166000	293304000	221126000	352406000	220229000	611989000	524573000	574755000	279765000	1035140000	1410130	591656	677420	1275900	671133	2413530	3487050	2033490	937950	6378030
A2CG49	A2CG49;D3Z4R2	KALRN_MOUSE	Kalrn	Kalirin	4206120	4611930	5181120	4503850	5941050	2857770	4754240	4081260	5257960	3956730	2415310	1728430	3227500	1855170	2582300	2511010	2259850	2463670	2219090	2017010	2724800	2327140	3896950	2425110	2702400	1980370	1353060	2049520	2259120	2271970	4908640	5466320	5017980	4712410	4761000	4439960	5458690	5652770	4514420	3957760	4637850	4214460	5633840	3884530	6007460
A2CG63	A2CG63	ARI4B_MOUSE	Arid4b	AT-rich interactive domain-containing protein 4B			294073	367532	338708		295077	386454	237873	569487	209443	369726		583659	267932	297441	474007	380137	242272	518811			384749			346100	376725				577769	669076	520208	678159	501729	625989	575830	608412	577662	570726
A2RSJ4	A2RSJ4	UH1BL_MOUSE	Uhrf1bp1l	UHRF1-binding protein 1-like	1876140	2025490	2114460	1789280	2211380	1892270	2261590	1700190	2200340	1939490	1389410	1508330	1467350	1282340	1403390	1421880	1436060	1310680	1438080	1299480	967534	1074060	1093260	1025850	1188160	887661	1001340	758635	913855	829757	789770	832185	907647	892432	844529	886858	792520	743300	813284	707959	1688910	1609610	1954720	1675570	1909630
A2RSQ0	A2RSQ0	DEN5B_MOUSE	Dennd5b	DENN domain-containing protein 5B	1231840	1490940	1331180	1388710	1285780	1286870	1275740	1324450	1319370	1386270	779292	552706	626393	522960	783222	656000	501220	700012	862899	530670	1579160	1558270	1457310	1420350	1864090	1475380	1453780	1419940	1431330	1307340	521684	564847	504477	646081	549089	550370	595920	441604	470239	429865	997667	1118170	1136170	1226220	1278190
A2RSX7	A2RSX7;G3UW53;E0CZH0	TYW5_MOUSE	Tyw5	tRNA wybutosine-synthesizing protein 5	270440		695193		455658	341108	567875		238289	412105	574532	661332	378754	641444	501443	635699	477656	468527	432788	565943		489740		272082	336284						565029	404838	403701	460105	482700	390834	399980	364218	275685	484740	449241	432634		581268	1748270
A2RSY1	A2RSY1	KANL3_MOUSE	Kansl3	KAT8 regulatory NSL complex subunit 3	295463	233563	258807	297580	186627	312012	298152	180682	241923	247704	156295	53658.5		147772	243620	28509.6	92840.1	160133	92592	140760	169593	94165.5	69512.3	95848.3	237058	169797	136152	194533	228418	71703.9	350196	509967	360508	452332	348633	572265	383546	443448	417313	376580		105488	82130.1
A2RSY6	A2RSY6;A0A0R4J0U8	TRM1L_MOUSE	Trmt1l	TRMT1-like protein	773774	748084	883443	843581	656416	602137	671469	992213	781952	615683	1058260	1169820	1139450	1105730	1217160	1153340	1369660	1097210	1071230	1311530	1214380	1039770	1042220	1412310	1840070	1346500	1126940	1452540	1204300	1449720	1772340	1801260	1774810	1260290	1788530	2569950	2000840	2169770	2132150	2236410		1373150	740590		715490
A2RT62	A2RT62;A0A494B9I8	FXL16_MOUSE	Fbxl16	F-box/LRR-repeat protein 16	7672520	7107550	8316820	8102500	11106800	6843430	8478450	6643970	9579450	6879050							2913610																		349967						7777610	7749040	9274770	7965450	11681300
A2RT67	A2RT67;G3UYA1	DEND3_MOUSE	Dennd3	DENN domain-containing protein 3						348667				103046	627508	687138	522631	716271	694884	450075	689679	488475	498038	793486	277502	285389		104447	538506						1598900	2117670	1463080	1813170	1545200	1405020	1295540	1454990	1526820	1143400
A2RTH5	A2RTH5;A0A0U1RNF2	A2RTH5_MOUSE	Lcmt1	Leucine carboxyl methyltransferase 1	10103400	9240840	10262400	8549650	9952420	10396900	10767800	9092860	10524700	10725100	4687050	4661710	4503810	3733530	4165100	4494060	3345470	4002590	3684290	3327550	1820400	2208960	2043260	1734440	2084540	1562050	1942140	1901870	1472630	1452100	3233560	2870860	3036730	3092010	2740550	3132890	3377390	2867090	3116290	2900210	12368600	11620600	12551400	11766500	13735400
A2RTL5	A2RTL5;S4R2L4;S4R1M5;S4R265	RSRC2_MOUSE	Rsrc2	Arginine/serine-rich coiled-coil protein 2	583995	782384	544260	705300	560472	799456	753279	657300	553080	410265	487935	488956	517035	520165	606743	455125	532161	346601	512569	456580	334484	324583	388055	313073	346112	504928	669516	551267	549700	774596	871735	1116500	924012	1043940	1002430	1224740	1080430	1375090	1131120	1283540	571255	608131	385061	336476	498956
A2TJV2	A2TJV2	PALM3_MOUSE	Palm3	Paralemmin-3	467844	595502		1149790	626969	828027	426664	576381	545762	338991	749650	974774	1080570	1029600	1131210	1695920	1435930	1102860	1324620	1095310																					1609830	449122			724369
A2VDH7	A2VDH7	A2VDH7_MOUSE	Apol8	Apolipoprotein L 8								633426																							439358		407907			414625	459000	469797	422478	398055
A3KFU5;Q6PHQ9	Q91YZ8;Q6PHQ9;A3KFU5;A3KFU8	A3KFU5_MOUSE;Q6PHQ9_MOUSE	Pabpc4	Polyadenylate-binding protein	3947720	3583470	3600190	4241600	4044740	4211970	3572140	3972830	3845110	3294320	4916730	4999240	4750090	5559730	4621870	5732140	6146600	5927400	5584270	6433520	7843180	7481860	7559700	8732380	7607820	10119100	11102600	10172000	10351700	10912000	5627420	4253870	4352850	4445700	4938530	6336080	7600450	8631450	6543990	9149290	3966680	3309650	3630740	4246100	4363700
A3KFX0	A3KFX0	5NT1A_MOUSE	Nt5c1a	Cytosolic 5'-nucleotidase 1A	1265240	1127420	1353030	1278950	1021790	1152930	973238	1182780	1333040	1164180																															944563	1127620	758827	1072230	976492
A3KGB4	A3KGB4	TBC8B_MOUSE	Tbc1d8b	TBC1 domain family member 8B	21382500	24037000	19386900	24061400	16563900	20676000	17646800	21311600	20779400	25718800	26424900	24379700	33565100	26030400	31119400	28068500	23931400	28830300	27518400	23091600	25287000	24354700	23940200	24685100	24488400	17652600	17205700	20606400	20061100	21172100	17213600	23315400	18322700	18663000	18027500	17223300	16184500	19337000	18083400	16133200	31201800	20594700	15960400	25987300	28130900
A3KGF7	A3KGF7;E9PYI3	PLCB2_MOUSE	Plcb2	1-phosphatidylinositol 4,5-bisphosphate phosphodiesterase beta-2																			210471												1169050	1276010	1268510	1208040	1145930	1488250	963079	1321450	1240820	996732		857656
A3KGR9	A3KGR9	A3KGR9_MOUSE	H13	Histocompatibility 13 (Fragment)	2822500	2267790	2622090	2111610	2547040	2280230	2857620	2415580	2855500	2912740	1468120	921554	1117340	1314760	1318870	1548740	1596450	1634110	1417520	1451950	1830460	1831370	2195230	1600870	2487620						1583480	1438090	1422480	1432870		2047150	1900040	2088250	1965010	1595860	1053220			1336240
A3KGS3	A3KGS3;A0A0A0MQD7;F7CGP0;A0A2I3BPN8	RGPA2_MOUSE	Ralgapa2	Ral GTPase-activating protein subunit alpha-2	336587		339795		323082	599734	338957	173444	316410	431869	1342150	1356070	1399930	1544920	1634180	1322500	1329690	1323860	1438450	1239190	859815	653125	606559	725258	739675	578439	781903	627452	596765	482835	880817	952392	793924	932567	931274	765430	812414	870149	695023	835050		1604050	520977	1423490	1565740
A3KGV1	A3KGV1;A3KGW0;A3KGV9;V9GXZ0	ODFP2_MOUSE	Odf2	Outer dense fiber protein 2							199188	198016	251222	278213	131912	101297		67286.2	95850.1	71759.4		131596		107690											526683	587327	502069	488524	425311	607425	505274	682466	546235	632817
A3KMP2	A3KMP2	TTC38_MOUSE	Ttc38	Tetratricopeptide repeat protein 38	2896850	2354230	2331150	2279920	2481860	2579270	2260000	2297890	2335940	2690050	21565300	21535700	18881100	18071400	18068000	19904200	16457200	16201700	17312300	15714200	36834300	38940800	40418300	39748800	34414300	31847900	29453400	32742900	31207700	29815900	7458830	7188310	7048170	7357260	5612630	6700360	7127280	5996380	6936120	5645920	2676570	2331000	2365340	2667960	2327180
A4Q9F0	A4Q9F0;E9Q6C6;E9PWB8;A0A0G2LB90	TTLL7_MOUSE	Ttll7	Tubulin polyglutamylase TTLL7	228083	151359			196975		290813	140981	193743	124881														512384	857253	1431780	1397700	2135830	2216760														234794
A4Q9F4	A4Q9F4;E0CZ80	TTL11_MOUSE	Ttll11	Tubulin polyglutamylase TTLL11	2954150	1742970	2857290	2442250	2668190	2038580	3034430	2419870	2923880	2651260	6617400	6747550	5278100	5819870	5091530	6027010	5558600	6087690	5880290	5660800	2980800	3726230	4154290	3472510	2952990	2367930	1602540	2778540	2068260	2488860	631247	720433	625061	709303	559975	531157	577463	557440	536643	581852	1872170	2042210	2089440	2513740	1943640
A4QPD3	A4QPD3	A4QPD3_MOUSE	Rel	Proto-oncogene c-Rel															13188.4				24395.6							50647.3	31630.3	66323.6	103724		260850	226959	650596	197354	279144	1445940	847283	1003270	1308080	1109030
A4UUI3	A0A0G2JDV3;Q000W5;A4UUI3;Q2V6D6;L7N1X8	A4UUI3_MOUSE	Gbp4	Guanylate binding protein 4.1															1132960						573874				1610420	814462	747479	1285490	558106		753249	501806	230522	516050	1308200		230488		406253
A6H5X4	A6H5X4;B4XVP9	PHF11_MOUSE	Phf11	PHD finger protein 11											549229	607034	418989	415828	1430740	575476	509354	645920	580610	513806	458313		380845	394637	1529240	621715	480012	377554	251356	357136	637987	691704	631862	642331	2432370	1071510	899596	1421600	801429	714279
A6H5Y3	A6H5Y3	METH_MOUSE	Mtr	Methionine synthase	714085	640066	629960	919463	679863	456717	665029	735902	568701	553264	1563170	1639010	1937670	1586700	1501980	1473280	1477450	1412280	1497710	1554000	833345	863747	710800	520187	1154180	828699	1123040	870542	754288	1189120	2376840	2268700	2287970	2424900	2478550	1980560	2102930	1795500	1945570	1892080	1082930	1368140	1010330	1051890	899698
A6H5Z3	A6H5Z3	EXC6B_MOUSE	Exoc6b	Exocyst complex component 6B	2978360	2663000	3179460	3010490	3287030	2325590	2820760	2431770	2878750	2866270	1633110	1472090	1337930	1428140	1443080	1487150	1257490	1225570	1583710	1155030	652482	533899	519607	745010	770407	854065	474441	811406		323434	1079330	1045760	986119	1300050	1034290	1091760	974356	903110	1185110	920938	2632490	2947770	2746590	3155740	3626130
A6H603	A6H603;A0A2I3BR96;E0CX99	NWD1_MOUSE	Nwd1	NACHT domain- and WD repeat-containing protein 1	290369	232443	288332	197166	272531	149478	301222	199458	229084	235991
A6H611	A6H611	MIPEP_MOUSE	Mipep	Mitochondrial intermediate peptidase	2725870	2538100	2470110	3045480	3173610	3340530	2509860	2693670	3057390	2481330	4748500	4965150	4913090	4949470	5101440	5548350	5436690	5368550	5525780	4733620	4546970	4136180	4316930	4544050	4519560	4393460	4436770	4712330	5573360	4438590	1127710	1080220	929137	1114410	1394660	1490140	941830	1055310	1180500	1202890	2031160	2231840	2286590	2225860	2053380
A6H619	A6H619	PHRF1_MOUSE	Phrf1	PHD and RING finger domain-containing protein 1																208645		203638	213772	245874	224333					133911	112067		118716		586346	724699	878532	651842	954835	282621	468848	489459	453646	672257
A6H630	A6H630	ARMT1_MOUSE	Armt1	Damage-control phosphatase ARMT1	2230830	2411800	2598360	2484890	2600440	2232360	2541530	2600020	2677900	2625230	1053940	1183940	1189450	1207780	942839	1130230	1181880	1096510	1189550	1177160	1393160	1040010	1158030	1208330	1122040	1244290	1122870	1228120	1304500	1251740	1819120	1831940	1737950	1945000	1713060	2098420	1892220	2334010	1836700	1909360	1810120	1980920	2030770	2094240	2335750
A6H6A9	A6H6A9	RBG1L_MOUSE	Rabgap1l	Rab GTPase-activating protein 1-like	2531590	2235830	1835180	2148420	2021770	2371230	2555930	1743850	2485680	2424820	3235710	3976050	2877540	3194170	3247620	3157670	3232970	2943590	3262580	3270360	1927380	1728030	1752440	1497570	1868450	1627650	2174840	1209200	1514550	1514740	2282190	2340360	2033110	2200430	2075480	1963810	2072560	2369790	1953820	1900100	2772670	3112550	2311670	2814150	2841390
A6H6E2	A6H6E2	MMRN2_MOUSE	Mmrn2	Multimerin-2	140934		1116870	579538	2207620	161218	520162	463562		720080	1497090	1419980	1601070	1609600	1627950	1694730	1819260	1877160	2043590	1715220	540299	250477	273065	160349	284812	239671	171318	332558	206735	184784	337918	639359	427049	1719550	303677	376561	379980	464010	398221	441058
A6H6J2	A6H6J2	A6H6J2_MOUSE	Cyp2b13	Cytochrome P450																					6101990	4970000	3306570	3527110	2765510
A6H8H2	A6H8H2;E9Q449	DEN4C_MOUSE	Dennd4c	DENN domain-containing protein 4C	802289	922541	741261	749139	764178	649180	957800	827371	811622	805013	1470150	1536480	1758500	1662430	1478790	1482210	1542890	1771980	1609110	1472490	1169180	1271430	1330490	1216180	1137420	1236730	1551320	1319540	1420980	1625510	1008680	1017350	1200170	1005400	1008970	1116780	1111500	1143330	1056520	1212080	1037070	1565380	800175		1019760
A6H8H5	A6H8H5	KCNB2_MOUSE	Kcnb2	Potassium voltage-gated channel subfamily B member 2	165491	206484	96235.1	78858.6	132888	62019.1	130229	159942	145617	138904																															296290	338655			296666
A6P3E4;G3X8U9	A6P3E4;G3X8U9	A6P3E4_MOUSE;G3X8U9_MOUSE	Mapk8	Stress-activated protein kinase JNK							51417.8		29513.5		113578	111892	145770	133381	126119	162056	123919	116653	187172	125305	94622.8	100251	79663.4	95570.2	160838	117971	110774	63572.8		96729.8	117327	163123	126574	140202	98008.1	147363	101014	128677	121921	99743.9	195022
A6PWD6	A6PWD6;Q5NCB3	A6PWD6_MOUSE	Gm5431	Predicted gene 5431											108049	66832.2	99233.8	55469.7	585769		75927.3	89885.3				144129	123880			84631.2												205921	185788
A6PWS5	A6PWS5	A6PWS5_MOUSE	Gsn	Macrophage-capping protein (Fragment)	1507080	1891300	1305890	1545030	1205170	1200350	988846	1308580	1228640	1834890	5699760	4540220	6705060	5764770	4649030	4647730	5092950	4252940	3232330	4370980			288817		301576						8880620	9167740	10991000	9874820	10669000	10612700	8178190	8769060	8745950	8105500	1975900	2014030	1172660	2078370	2063580
A6PWY4	A6PWY4	WDR76_MOUSE	Wdr76	WD repeat-containing protein 76											587203				325469	812311	620321	566268	724933		152186	2486860			554908	593154					1299460	1510800	1203830	1248300	1326620	1361090	1445190	1826790	1568650	1527640
A6X8Z5	A6X8Z5	RHG31_MOUSE	Arhgap31	Rho GTPase-activating protein 31	428025	598807			404721	517351	878952	446625	480508	579307																					419673	567433	481600	600381	452251	557907	538220	410774	408616	381186	964864
A6X919	A6X919	D19L1_MOUSE	Dpy19l1	Probable C-mannosyltransferase DPY19L1	2256150	2508750	2625360	2266220	2577680	2694540	2468290	2059600	1838170	2027620	638012	702231	801346	871334	1164180	951153	893076	1142340	1069650	479390	2806150	2443640	2957920	3072980	2714110	2302140	1642220	3919060	2284210	2928020	3709410	3738600	3731480	3445790	4196120	3251930	3527830	3285810	3307680	3330580	2603080	2683390	2729560	2802190	2275970
A6X935	A6X935;A0A2K6EDJ7;E9Q5L2;E9PVD2	ITIH4_MOUSE	Itih4	Inter alpha-trypsin inhibitor, heavy chain 4	1809180				646908				1857590		2395060	3363650	2747660	2559770	5648420	1712650	2173950	1877680	1476720	1576010	2390350	3583770	3518250	2877520	5135450	1561870	1904560	1979390	2464370	1859520	2724690	2356290	3321470	3417350	4210070	2084250	2570090	1887760	1461480	1510150
A6ZI46;Q9CPQ9	Q9CPQ9;A6ZI46	A6ZI46_MOUSE;Q9CPQ9_MOUSE	Aldoart1	Fructose-bisphosphate aldolase	1018560	561349	675566	403560	549965	921730	709487	555839	859197	1300950					2981600	228301	69788.8		62417.8				3143500	2715170	2820680						728677												350812
A6ZI47	A6ZI47	A6ZI47_MOUSE	Aldoart2	Fructose-bisphosphate aldolase	987308	436852	205832	262057	152953	356915		135506		264274			110940
A7MCT6	A7MCT6;H9KV13	EKI2_MOUSE	Etnk2	Ethanolamine kinase 2			451065																		4378470	3487790	3513550	4441940	3992010	3391600	2840280	3408470	3552710	3793160	1073090			2462270	2255300	867603						4692080
A8C756	A8C756	THADA_MOUSE	Thada	Thyroid adenoma-associated protein homolog	205528	257885				528258		134983	112708	237126	327154	380794	326462	264698	297608	770792	504101	370350	516378	294232	474458		220623	457128	351515	329163	294088	369207		462775	725176	701114	582355	528446	730482	428540	420551	490124	381502	481993
A8DUK4	P02088;A8DUK4;E9Q223	A8DUK4_MOUSE	Hbb-bs	Beta-globin	224933000	321432000	502016000	420567000	448098000	28974000	50259500	132452000	138368000	206432000	932276000	1404040000	1649340000	1657670000	1266010000	458947000	564286000	526316000	376794000	719983000	724154000	1138100000	976309000	1101930000	1055120000	301205000	346031000	340542000	478670000	390006000	12542500000	7292820000	14019100000	10206900000	13692400000	12384000000	15178700000	11943900000	14670900000	12100300000	214479000	326984000	515093000	403263000	501072000
A8Y5H7	A8Y5H7	S14L1_MOUSE	Sec14l1	SEC14-like protein 1	1023470	1257650	1039040	834918	1069740	1021900	1312800	1311760	1371430	1185270	617766	835811	779879	652105	681112	408062	514199	534627	429948	513661	187754	350139	473571	297820	369508	314771			157765		330903	483603	385414	477501	471976	439105	329962	371921	436051	411146	729939	585351	804538		958874
A8Y5N4	A8Y5N4	A8Y5N4_MOUSE	Hsd17b13	17-beta-hydroxysteroid dehydrogenase 13																					10876100	13381600	14689700	13508800	12138900	8677240	9740590	12647700	13254600	9736920	739006						566331
A9C473;A9C474;E9PZ45	E9PZ45;A9C474;A9C473	A9C473_MOUSE;A9C474_MOUSE;E9PZ45_MOUSE	A630010A05Rik	RIKEN cDNA A630010A05 gene (Fragment)	19595300	19586700	18969300	18065700	19664700	15989400	9080110	17823900	11879700	21412600	7455470	3937850	10568200	9507860	5889450	6012360	8771640	9386210	7337470	8132580	6374010	9278560	11950300	9031820	5720430	14744900	17824600		9926170	20755300	1756400		2090420			3417760	6695150	5847710		7985820			24300800	23925800	23853800
A9C477;F6U6X3	F6U6X3;A9C477	A9C477_MOUSE;F6U6X3_MOUSE	Dyrk1a	Dual-specificity kinase (Fragment)	156921	163691	123287	230093	197737	262213	93445.5	181078	149131	226864	27382.9	26149.8			22699.3												41473.4					47643.3				159792	100262	153002	119633	110955	174475		248574	176543	224223
A9XX86;Q8JZN1	A9XX86;Q8JZN1	A9XX86_MOUSE;Q8JZN1_MOUSE	Mgl2	Macrophage galactose N-acetyl-galactosamine specific lectin 2 isoform i											995045	594333	1001260	549362	910228	848475	748003	703414	639684	578389											799894	713669	749382	1241370		747020	531075	597226	564373	489336
A9Z1V5	A9Z1V5	VW5B1_MOUSE	Vwa5b1	von Willebrand factor A domain-containing protein 5B1	95317.7		46570.4	73717.1		133195	12617	114397		40805.7																															66201.6
B0F2B4	B0F2B4	NLGN4_MOUSE	Nlgn4l	Neuroligin 4-like	4144940	4265050	4242940	4607050	4503710	3664640	3850920	3530090	4416900	4050130			1162790					549083										4962420													4723500	4629160	5003820	4953850	5278190
B0QZL5;Q3T9Y0;Q3UDT3;Q8CI98	Q3UDT3;Q8CI98;Q3T9Y0;B0QZL5	B0QZL5_MOUSE;Q3T9Y0_MOUSE;Q3UDT3_MOUSE;Q8CI98_MOUSE	Pik3cd	Phosphatidylinositol-4,5-bisphosphate 3-kinase																															1879490	1739890	1982430	2097860	1870170	2002060	1737430	1842750	2008510	1990390
B0QZW1;F2Z488;G5E863;G5E8H1	B0QZW1;G5E863;G5E8H1;F2Z488	B0QZW1_MOUSE;F2Z488_MOUSE;G5E863_MOUSE;G5E8H1_MOUSE	Gria2;Gria3;Gria4	Glutamate receptor	1181500	2437500	1669110	1177240	2677800	1119490	2000020	1714980	1600440	1763920		777452		1411070								686363																			1093260	1828900	2371470	918150	2034200
B0QZW4;B0QZW5;Q8BVY4	Q8BVY4;B0QZW5;B0QZW4	B0QZW4_MOUSE;B0QZW5_MOUSE;Q8BVY4_MOUSE	Supt3	SPT3, SAGA and STAGA complex component (Fragment)	44015.5	44396.3					41875	50651.4		76408.4	33320.3	155998	66792.6	73215.5	150334			85557.1						106630			50974.9				241214	227035	174688	114383	161927	136440	237893	106290	134451	150037
B0V2N1	B0V2N1	PTPRS_MOUSE	Ptprs	Receptor-type tyrosine-protein phosphatase S	5452560	5786520	6223680	5651160	6932250	5918110	6219500	6289920	7177720	5768150	568452	504344		1155200		523706	486841	503224	680564	5025520		430667									2107510	1257510	289969	453557	383276	368655	524768	583731	294779	2887250	4255770	4645060	5406750	3794150	6060840
B1APX2	Q3UE31;B1APX2	B1APX2_MOUSE	5031439G07Rik	RIKEN cDNA 5031439G07 gene	2080910	1720580	1819900	2079130	1572140	2175170	1814880	1567720	1811440	1810680							263807			334078							289894				793668	891968	746331	565251	877545	900879	706349	765733	1086720	705504	1550340	1938300	1367400	1561530	1318240
B1AQJ2	B1AQJ2;B0QZF8	UBP36_MOUSE	Usp36	Ubiquitin carboxyl-terminal hydrolase 36																											64204				198010	457062	174015	353741	158926	201025	206877	481508	226890	201005
B1AQW2;B1AQW4	B1AQW4;B1AQW2	B1AQW2_MOUSE;B1AQW4_MOUSE	Mapt	Microtubule-associated protein	10723200	14295100	8931700	7192360	3910560	19751700	8660130	11949700	13748900	9447960	145262							510649	556347	296085																					21887200	22729400	19641000	21492200	19886200
B1AQZ0	B1AQZ0	B1AQZ0_MOUSE	Septin8	Septin-8	2030720	2487790	3050810	2579770	2780040	1997940	1258970	2433370	2346960	2571720																															1827690	2035060	2295630	1153350	2179550
B1AR09;B1AR10	B1AR10;B1AR09	B1AR09_MOUSE;B1AR10_MOUSE	Mllt6	Myeloid/lymphoid or mixed-lineage leukemia; translocated to, 6		518061						464891		300034	1017170	313161	450137	260387		288892															709879	675879	738273	665108	368278	573622	664595	461830	633263	509563	555686	334835	412490		461659
B1AR13	B1AR13;B2RWE3;Z4YKM2	CISD3_MOUSE	Cisd3	CDGSH iron-sulfur domain-containing protein 3, mitochondrial	5127350	5348200	4860860	5667390	4879140	4926660	4161570	4701190	3624300	5019230	13827000	13631500	13254500	14419600	13468000	12880500	14687800	13353300	15626400	14615800	11742500	10600400	11392400	13333300	8127100	11107200	11542100	10442700	13799500	9275990	1591240	1342030	2024430	1296420	1885190	2272560	1209630	859647	1177700	1449370	7518780	6670520	6674930	6618140	6262920
B1AR17;E9Q614	B1AR17;F7C528;E9Q614	B1AR17_MOUSE;E9Q614_MOUSE	Chd3	DNA helicase	938460	1069090	873456	1146650	1374470	1500760	1004230	1344360	1108030	902071	906662	800255	1174030	849098	780860	1180870	1166000	1134010	1057420	1014620				1232180	188050	110176	322618				930861	908802	950913	753346	722261	1012650	771560	887390	933599	859969	1242420	1189260	1225050	751856	1011970
B1ART1;B1ART2	B1ART1;B1ART2;V9GX23;F6XI52	B1ART1_MOUSE;B1ART2_MOUSE	Vps13d	Vacuolar protein sorting 13D	1158460	1210760	1291700	1099840	1185880	819081	1142420	1120440	1108190	982764	1274660	1245550	1380740	1203120	1259200	1152800	1272970	1244580	1309770	1324260	1122110	857635	894829	924975	907298	638185	729976	676386	747572	922387	667819	486315	603850	520941	526653	392278	453407	505018	572358	606996	1312690	1323550	1139660	1062140	1386120
B1ARX7	B1ARX7	B1ARX7_MOUSE	Clspn	Claspin (Fragment)	827744	988582	923244	864367	806160	831549	1143620	1217460	1162890	1011150	444047	698348	489540	630146	711162	647163	565637	581025	579693	649766	433269	325349	249847	368834	493218	371342	408218	365981	217938	242641	989560	1560980	947619	1113510	830837	910057	851309	1027060	838382	896975	309435	316980	344418	234654	391896
B1AS29	B1AS29	GRIK3_MOUSE	Grik3	Glutamate receptor ionotropic, kainate 3	1852030	2436940	1855410	1857170	2542280	1955230	2952200	1839530	2410880	2012440																															1373050	1686960	1807700	1284670	2313430
B1ASA5	B1ASA5;E9QA68	B1ASA5_MOUSE	Zfp362	Zinc finger protein 362											673800					600089	1009930		731263	997698											863385	753010	1023510	790328	941243	830231	902787	711763	951719	879225				470251
B1ASP2	B1ASP2	B1ASP2_MOUSE	Jak1	Tyrosine-protein kinase	261709	232317	278402	250213	302506	73892.3	243751	246769	195522	198352	296427	339090	235527	282502	396414	275177	256629	264338	304740	268279	275589		228042	340634	453580	282508	209811	283545	475307	125769	880078	1207840	817058	1231900	783421	927127	732004	922562	619518	554118
B1AT82;B1AT83	B1AT83;B1AT82	B1AT82_MOUSE;B1AT83_MOUSE	Prpsap1	Phosphoribosyl pyrophosphate synthase-associated protein 1	1092100	1415960	393955			1143230		1259660	963056	1217880	786093		1580840	427667	597098			803599			1902120	1002080	1161140	1278120	1064090	1210800	1259330	1519080	1573230	1537070	639147	468384	630256	273763		1635950	1240290	1076740	1244640	1347540
B1ATS5	E9Q559;B1ATS5	B1ATS5_MOUSE	Atp2a3	Calcium-transporting ATPase	964755		234193	68156.3		114178	374677		419534	703501	565253	354848	331623	367113		468182	258290	342065	299211	298980											3212930	3808430	3107930	2634330	2277960	4540880	3474320	3761180	3418190	3120090
B1AUE5	B1AUE5	PEX10_MOUSE	Pex10	Peroxisome biogenesis factor 10	1110210	797924	952244	914068	966539	827102	826397	619423	651979	847054	1950370	1654810	1499720	1850050	1620140	1887150	2175980	1939560	2133950	2413260	1786280	1726040	1878500	1812850	1702590	1737190	1856140	2256340	1800840	2342520	578720	696644		492818	536895	598882	569004		515624	583595			494687		695213
B1AUH5	B1AUH5	B1AUH5_MOUSE	Cask	Peripheral plasma membrane protein CASK (Fragment)	1119000	807279	933854	810887	614675	857743	1351350		654389	759954																															1290900	1197710	1465820	1118030	1303090
B1AUN2	B1AUN3;Q3UKV0;B1AUN2	B1AUN2_MOUSE	Eif2b3	Eukaryotic translation initiation factor 2B, subunit 3	3107230	3309920	2478810	2707440	2313560	2939880	3098520	3244120	3080780	3128260	2721450	2288390	3035510	2491910	2947340	2485960	2595180	2626400	2446890	2855560	3847000	3019790	3078400	3288740	3962270	3287550	3388940	2887700	3035460	2761760	2254200	2050350	2292710	1975980	2606290	2676500	2680320	2528960	2299140	3014310	3102160	3268550	2863490	2949930	2859830
B1AUR6	B1AUR6;G8JL47;G3UXR9;G3UYM2	MMS22_MOUSE	Mms22l	Protein MMS22-like																															70763.2	43650.9	35864.6	45458	51765.2	82367.6	94430.4	68850.4	71799.1	121324
B1AUX5;B1AUY3;Q80Z68	Q80Z68;Q3TE27;B1AUY3;B1AUY2;E9PYS6;B1AUX5	B1AUX5_MOUSE;B1AUY3_MOUSE;Q80Z68_MOUSE	Arhgap4	Rho GTPase-activating protein 4									1010740		192411	235260		247578	270819						354073	150783	339610	254880	864812	262188	339133	673281		171162	4700460	4550420	4975640	4721740	4103410	4795490	4370770	3807030	4760620	4128220
B1AV60;B9EJX2	B9EJX2;B1AV60	B1AV60_MOUSE;B9EJX2_MOUSE	Nhs	NHS actin-remodeling regulator												613022	329331	474512	503300	415422	423470	424206	360192	379292
B1AVD1	B1AVD1;B1AVD2	XPP2_MOUSE	Xpnpep2	Xaa-Pro aminopeptidase 2	691069	732920	1095560		1019420	691096	1085820	561386	844971	689370	1608710	1667120	1909760	1524510	1751790	1969330	1653480	2088190	1612070	1797010		1180770		1032740	1090000		1066430	787503	1018580		1092160		1028240	1420910	1336110	659317	787957	1016090	738025	951242
B1AVH7	B1AVH7	TBD2A_MOUSE	Tbc1d2	TBC1 domain family member 2A											381352	366034	393486	391111	339008	326576	332522	294402	309687	337682	193959				231755									102360	116078	36765.8
B1AVU4;Q9D3N5	Q9D3N5;B1AVU4	B1AVU4_MOUSE;Q9D3N5_MOUSE	5430402E10Rik;Gm14744	Predicted gene 14744												50509			313385	68872.8		75349	30354.8	28950.3
B1AVY7	B1AVY7;E7FLY0;A0A1D5RMD4	KI16B_MOUSE	Kif16b	Kinesin-like protein KIF16B	1697530	1674760	1464850	963921	1723720	437917	1974960	1357910	2604740	1708790	1031890	1079940	1180900	844554	966766	828592	867666	1114170	941310	1135970	256394	329163	351285	379854	430583	265205		552086	445752		427794	396876	529354	530773	481101	379281	405351	532419	379069	425213	1604730		2128710	805725	1711080
B1AVZ0	B1AVZ0	UPP_MOUSE	Uprt	Uracil phosphoribosyltransferase homolog	2530790	2120270	2130470	1890350	2406630	2303140	2173350	1826180	1779280	2646850	1828400	1820380	1549530	1350180	1384590	1457540	1594880	1516530	1054320	1100670	654022	549871	400959	341003	525103	210835	202890	573828	704770	507025	2470590	2392910	2432790	2651870	2208140	2017810	2212750	2000780	2412290	1870300	1415880	1853890	1571110	1532360	2164120
B1AWC9	Q6IQY6;Q8VBU5;B1AWC8;Q3TTI9;B1AWD1;B1AWC9;B1AWD0	B1AWC9_MOUSE	Pde4b	Phosphodiesterase	4229380	3442540	3776570	3900030	4170290	4086620	4484920	3938340	4528760	4414000	582617	2273720		2278010	2606110									872891	1576640			1442140			7167490	12789100	9136680	8837090		9795040		11017100	10928200	9605560	3814790	3965100	3657350	3436030	3719690
B1AWE0;Q6PFA2	Q6PFA2;B1AWE0	B1AWE0_MOUSE;Q6PFA2_MOUSE	Clta	Clathrin light chain	2523720	2467400	1077290	1646110	1085930	2319200	1459110	1529630	1732430	2204130	4449330	2980600	7885730	4881310	4302380	8299740	3973680	7142230	6217730	5011590	2511260	2363320	3485160	1438100	2936680	4481070	5425950	4356380	6576810	4102110	4480440	3072250	6485000	4368370	4371260	10794400	8702750	7378910	7920610	9516460	3301220	3020110
B1AWN6	Q9ER60;Q9WTU3;Q62205;A2ASI5;B1AWN6;A2APX8;F7D6K4;F6U329;G3X8T7;A0A0J9YUW5;F8VPQ7;F7D6J5;E9PW82;A0A5H1ZRM8;B1AYL0	SCN2A_MOUSE	Scn2a	Sodium channel protein type 2 subunit alpha	9714110	9703360	11821400	10310700	11716000	8556560	11099300	9104190	11556800	9867900	10844000	12961700			5371190	44058500	5353820	41509800	54695800		8396840		6547550	5769350	2359250	6274240						10748800					990928		740470	25029300	10874400	10360900	11979500	9866150	12171500
B1AX58	B1AX58	B1AX58_MOUSE	Pls3	Plastin-3	4278470	6080980	5814230	7325780	7044370	3276510	3045730	4874060	4028770	4748800																															5015990	5292850	4274720	5297440	4545940
B1AXF2	Q8BUN9;B1AXF2;F6RT95	B1AXF2_MOUSE	Slc24a2	Solute carrier family 24 (sodium/potassium/calcium exchanger), member 2	2058610	2557080	1939970	1341780	2243120	1109780	1752040	1944760	2191350	2549920																															1651630	2016800	2963010	1964230	2214680
B1AXH1	B1AXH1	NHSL2_MOUSE	Nhsl2	NHS-like protein 2	1020580	948034	1160880	1151410	1061740	1425450	1035230	1352180	1572900	1146950	554644	596958	599701	681427	741366	650838	727932	638675	690329	750725											336480	492065	539566	282936	524628	406928	468819	440490	526610	410223	800620	912808	1050550	802002	894344
B1AXP6	B1AXP6	TOM5_MOUSE	Tomm5	Mitochondrial import receptor subunit TOM5 homolog	9395030	8076120	9641530	7630900	10085800	9134390	10242600	9199030	9489010	10049000	9147070	8240670	8502800	10130100	8744660	9860770	12070900	8656500	11833000	10351100	6700630	3912280	6133020	8147370	5270720	5842890	5959920	7083630	5660800	3805190	4907500	3716550	4112660	6467090	5361800	3970040	4325630	4866570	4592910	4296220	14723900	11959400	12552900	13553400	11562400
B1AXV0	B1AXV0	FRS1L_MOUSE	Frrs1l	DOMON domain-containing protein FRRS1L	5194410	5072150	6020490	3963960	5750680	4522960	5794550	4627700	6942020	6328970																															3203620	3960180	4617340	2635450	4270150
B1AY10	B1AY10	NFX1_MOUSE	Nfx1	Transcriptional repressor NF-X1	572912	622414	476749	593699	540924	713457	589766	542441	476470	547284	490913	348601	295287	322017	471013	312100	414382	348968	242420	358004	529677	308824	359381	447601	538004	533970	493186	629167	660249	450464	510312	479417	545874	417588	538757	482798	468110	491170	420834	528419	289319	497994	335579	360681	320445
B1AY13	B1AY13;E9PV45	UBP24_MOUSE	Usp24	Ubiquitin carboxyl-terminal hydrolase 24	3540740	3542330	3960120	4082360	3978630	3538810	3861140	3401440	3718380	3574800	6564860	6631460	6454450	6896830	6455660	6054970	6915880	6443850	6247560	6709690	4399280	4032880	4620250	4502060	4085410	3144470	2828760	2893100	3304090	3255730	5486820	4977920	5150250	5154270	4833790	4631700	4731860	4748170	5004540	5141580	3889780	4177430	3987560	3728980	4445520
B1AYL1	B1AYL1	B1AYL1_MOUSE	Scn7a	Sodium channel protein	306614	349802	110243	265849	215246	248009		266373	183661	206485	230997	182434	337382	239608	318921	185282	189290	182154	165013	161326			52935.4			49874.4		90655.4			151709	161710	139732	193514	158059	224177	184378	196476	181726	190905
B1AZ26	B1AZ14;B1AZ15;B1AZ26	B1AZ26_MOUSE	Cobll1	Cordon-bleu protein-like 1 (Fragment)											3315810	3437900	4053430	2308870	3940610	3472070	2687530	3672330	3177070	4084190	4645630	2737020	3120040	3726890	4194280	3651960	3232170	2590700	3366890	2375620		1263500				1144500
B1AZA5	B1AZA5;D3YWD3;B1AZA8	TM245_MOUSE	Tmem245	Transmembrane protein 245	1483530	1291420	1779090	1339260	1631960	1080880	1686000	1493780	1641300	1358860	2035000	2241010	2197070	1861900	1577020	1966160	1362720	1648130	1921240	1410990	734049	572771	645553	779713	685300	402798		555451	1187830		1536530	1498880	1429740	2074350	1374590	1453920	1489890	1440450	1625010	1332190	1111720	1224780	1535300	969899	1272500
B1AZI6	B1AZI6;E9Q5E2	THOC2_MOUSE	Thoc2	THO complex subunit 2	1477580	1810980	1330180	1193900	1203600	1138760	2211580	1471510	1814060	1533810	2953540	3047810	2456720	2625720	2873260	2498980	2780560	2877630	2777650	2608810	2483880	2247800	2133310	2398200	2151330	1173640	890055	1280620	1059350	1157460	5058570	4707790	4737720	4718650	4695450	3992040	3914510	3924060	4046930	4106230	1201960	1641800	1757950	1001010	1275730
B1AZP2	B1AZP2;B7ZNS2;E9PUF2;I1E4X0;F6YMR0;H3BJD4	DLGP4_MOUSE	Dlgap4	Disks large-associated protein 4	3972730	4459010	5335290	3897060	5252240	4046000	5443290	4632880	5518970	4676250	1928550	1977450	2039230	2086260	2078050	1859440	1898620	1997490	1844130	1706280	1111780	766154	1011680	901858	976582	714337	865378	926733	1178240	915373	3847530	4600730	4033830	4235990	4130530	3086070	3363210	3885600	3137000	2893030	3736200	3924740	5257800	3221720	5086440
B1B1A7	B1B1A7	B1B1A7_MOUSE	Kalrn	Kalirin (Fragment)	178008	358486	220931	167305	319605	129250	298681	174135	237782	159232																																	99342.9	102179
B1B1A8	B1B1A8	B1B1A8_MOUSE	Mylk	Myosin light chain kinase, smooth muscle											1692010	1470230	1373700	1883710	1700110	1137950	1725520	1726580	1432260	1913010				976552		810183	1159240	1124900	960785	892111	414131	293178		571263	351942	691320	499968	693934	554207
B2B9E1	B2B9E1	TRIQK_MOUSE	Triqk	Triple QxxK/R motif-containing protein	3793020	2263730	3845520	1312790	3308100	2463190	2773160	2371190	2856410	3546760	1696500	1278590	700987	977680		1652640	823931	1331010	906122	863592												372601	973512	777782	542011	981188		327115			4645940	4857140	5018470	4038340	6235740
B2KF05	B2KF05;A0A3B2WD38;A0A3B2W3T2;A0A3B2WCP8;A0A3B2WCX7;A0A3B2WD39	BRPF3_MOUSE	Brpf3	Bromodomain and PHD finger-containing protein 3	235414	261278	256115			219632	265628	191975	331219	229709	551547	544339	537628	418514	485458	376189	262904	412832	306414	365581						158234	204339	96262.8	205102		763821	775341	596434	514615	706259	679351	608241	714367	742345	726762
B2KF50	B2KF50	B2KF50_MOUSE	Uhrf1bp1	UHRF1 (ICBP90)-binding protein 1	879764	1296630	978299	1248650	777942	1445370	968745	738265	863454	710067	539486	591056	276008	495929	541931	602135	425491	371683	457581	445628	691051	382970	467688	616398	762281	670305	894413	1158300	1074690	824524	292888	158213	572309	328747	314913	526251	292831	300661	280231	473485	836848	906789	734856	907045	531716
B2M1R6	B2M1R6	B2M1R6_MOUSE	Hnrnpk	Heterogeneous nuclear ribonucleoprotein K	4672490	6257690	4671560	4444770	5015540	6009000	6272070	7229110	5938480	5726460	6532690	7393020	6350870	7819270	6878280	7538490	7998290	8615910	7913660	7418290	2798160	2924260	1585880	1904020	2865970	4236480	6262970	2015970	1691010	3367130	7184480	11026300	8787260	7569450	7592740	6817960	6840630	8085030	6789570	8093720	6877530	6101420	5897310	4697090	5004250
B2RPU2	B2RPU2	PLHD1_MOUSE	Plekhd1	Pleckstrin homology domain-containing family D member 1	681511	834215	795372	637734	360679	464605	773674	692991	747191	947328	284915	336227	298259	607793	369304	365411		434361	451296																						852990	855858	718012	691364	446329
B2RPV6	B2RPV6;G3UVV6;A0A0N4SVL8	MMRN1_MOUSE	Mmrn1	Multimerin-1	1479540	1733100	1905100	5308970	747878	1113160	1176950	1777560	984843	1925250	2695850	1840140	3625060	1545640	1682710	1535950	1388680	1779050	1778950	1859490		18363000	424349	7051270	19019900	1483330	1477190	1529060	413207	1429890	3441380	3213640	3464140	2681330	3096380	4130410	3757470	4151780	3614640	3417950	1323150	1712890	1074700	1010310	729102
B2RQ71;E9PWR4	B7ZMZ7;B2RQ71;E9PWR4	B2RQ71_MOUSE;E9PWR4_MOUSE	Dip2c	Dip2c protein	3323460	2889020	3057810	2606060	2585470	2976470	2812700	2802970	2968430	3135260	1153340	1084420	1014250	1217670	1205290	1087420	1004610	1160220	1290500	1013550	759655	713131	637774	825544	1003950	460307	581078	751205	402629	671908	699511	427744	1819030		359797	494281	391808	270427	354455	404160	2750500	2786400	3359270	3117880	3209610
B2RQ80;E0CY98	B9EKN8;B2RQ80;E0CY98;E0CXD6	B2RQ80_MOUSE;E0CY98_MOUSE	Tnik	Tnik protein	2130890	1861060	2444240	1616190	2849690	3597690	3088210	2230320	2353500	1890020																															2323400		1785810	2089020	1747740
B2RQC6	B2RQC6;G3UWN2;E9QAT6;E9QAI5	PYR1_MOUSE	Cad	CAD protein	3523700	3020460	3096380	2728100	2957820	3016810	3031730	3122740	3344830	3116470	2745070	2607200	2484210	2620150	2637650	2525350	2387820	2205140	2309800	2211790	3486300	3391940	3214600	3207730	3991670	2983720	3167390	3375920	2913870	3927130	9873040	8619640	9030970	8841250	9191320	11417600	11599300	12086000	11484600	12203600	3192970	3335080	2849830	2887590	2906050
B2RQE8	B2RQE8	RHG42_MOUSE	Arhgap42	Rho GTPase-activating protein 42					140937						548662	446026	536816	473263	603550	673042	769863	471657	671649	813381	659641	596533	716071	550919	599996	851871	967470	773730	925796	887089	287918	265750	377587	200754	848377	247770	200723	285414	303314	400279
B2RQG2	B2RQG2	B2RQG2_MOUSE	Phf3	PHD finger protein 3	519043	659950	527533	396793	542035	339458	404057	850137	748523	705825	656791	546718	767766	449596	583896	403783	600231	533311	542896	562555	507255	585932	626792	376238	372439	856496	676768	514172	548418	991659	1353510	1700290	1634070	1430460	1437440	1683680	1501920	1430490	1462730	1646910	860260	755041	499127	697772	739812
B2RQS1	B2RQS1	B2RQS1_MOUSE	Strn3	Striatin-3	2610250	2402480	2403790	1842880	2217730	2644930	2504970	2539590	2374990	2823840	2149300	1848780	1749540	1955980	1658090	3129480	1772760	1961440	1595310	2031010	653582	976984	944458	889135	1121870	1061610	1057170	1415070	908394	996323	1209860	1166800	1213780	1205500	1142270	1631320	1329580	1073950	1361780	1219230	1480950	1689430	1642470	1488990	1412770
B2RR83	B2RR83	YTDC2_MOUSE	Ythdc2	3'-5' RNA helicase YTHDC2	1198520	1350000	1524600	1157100	1314850	980196	1225360	1195640	1276620	1218650	786256	865484	1024300	895723	926460	829123	793690	970095	784785	1008870	983210	651449	791865	893958	788707	709396	942946	916973	1237180	1030720	1123440	1147710	1053770	1068110	1209680	1014600	1139940	1225990	991798	1221930	1223690	1294380	1220810	1501200	1666910
B2RRE2	B2RRE2	B2RRE2_MOUSE	Myo18a	Myo18a protein	378037	446217	361973	532766	326655	351493	366931	347556	371520	263914											229104	82839.5	150995		178285	408863	140636	352642	359696	147025											263479	335103	356256		360941
B2RRE7	B2RRE7;A0A0R4J260	OTUD4_MOUSE	Otud4	OTU domain-containing protein 4	1090870	1544710	943475	1265560	1197800	1529540	1029860	1330210	1212060	1065410	1558090	1477520	1602730	1428930	1832750	1461560	1229330	1397210	1231410	1270610	1438500	1217300	1220300	1225840	1556450	1429330	1486690	1524320	1558700	1277780	2213490	2175500	2199880	2141830	2094180	2147420	2233230	2148360	2224020	2209650	2047110	1054890	895525	2010430	985770
B2RS76	B2RS76	B2RS76_MOUSE	Cpb1	carboxypeptidase B1 (Tissue)															298723						560793	284934	10239100								32068600						25134200	1908560	228029
B2RSH2	B2RSH2	GNAI1_MOUSE	Gnai1	Guanine nucleotide-binding protein G(i) subunit alpha-1	46794000	47283800	49801800	45416200	55396700	39242800	41210600	43451300	42359000	46055500	9922660	8888730	10342100	9236410	8172110	10209300	8224570	9138080	8977890	8131500	662759	621587	628837	335579	518190	760601	276338	324616	401533		1180320	457379	772811	518364	352926	2085280	1211640		802450	654267	48131000	51474800	50188600	48234700	56354100
B2RSU6	B2RSU6;D3Z3H4	B2RSU6_MOUSE	Cgnl1	Cingulin-like 1									77623.6		3120660	3414130	4094870	3206080	3805640	2941430	2322680	2701740	2199170	2417270	134736				105663			757207	138288		162028		161660	125359	106165	105154	91184.6	45841.3		98558.7
B2RT14	B2RT14	B2RT14_MOUSE	Ugt1a5	UDP-glucuronosyltransferase																					48738500	75788300	79510500	63068000	59514400	13936900	9537370	20067200	17342100	9553460
B2RT41	B2RT41	B2RT41_MOUSE	Zfc3h1	Zinc finger, C3H1-type-containing																														114674	112386	129226	119975	172054	99185.5	207780	112734	139645	90858	155936
B2RT89;Q96LX3	Q96LX3;B2RT89;Q3V3G0;E9PVA5	B2RT89_MOUSE;Q96LX3_MOUSE	Slc22a28;Slc22a30	Predicted gene, EG434674											1089540	940465	620070	1042930	1180230	5672890	6675230	6449620	4829040	7763120	3211860	2613980	2493320	2231970	1935590	4487190	4891790	4267290	3126980	4099420
B2RUE8	B2RUE8;A0A0A6YWM8	B2RUE8_MOUSE	Map4k4	Map4k4 protein	378187	364910	321012		400450		305555	409048	261525	456781																					483535	423688	452371	514292	370711	532328	514660	486404	468567	526710	275144	280709
B2RUJ5	B2RUJ5	APBA1_MOUSE	Apba1	Amyloid-beta A4 precursor protein-binding family A member 1	4621830	4144720	3983330	3685440	3865590	4396570	3987660	3578420	4208820	4207770		480391			360961											611085			560010							301988					4313630	4250890	4291300	4120010	4008860
B2RUJ6;Q5NCJ0	B2RUJ6;Q5NCJ0;Q5NCJ4;Q5NCJ1;Q5NCJ5;A0A5F8MPT3	B2RUJ6_MOUSE;Q5NCJ0_MOUSE	Rapgef6	Rap guanine nucleotide exchange factor (GEF) 6	479789	450423	428620	752281	603322	875807	532808	654380	726816	495330	228332	322527	242665	259541	243653	318380	254924	258009	220171	251119						192465	185681	305831		310548	1162210	1325060	1247240	1260640	989714	1142370	1111770	1491510	1228690	1193110	423286	438373	605419	432574	199771
B2RUP2	B2RUP2;A0A0R4J257	UN13D_MOUSE	Unc13d	Protein unc-13 homolog D																									60817.5				297431		2446110	2361280	2452950	2333660	2368030	2232750	2316950	2394860	2215340	2152200
B2RUR8	B2RUR8	OTU7B_MOUSE	Otud7b	OTU domain-containing protein 7B	1509270	1704770	1489730	1898650	1512880	1519880	1430090	1354830	1041610	1365920	1028040	805102	904783	1054160	989790	892386	1075110	923917	1010340	575901	437376	281577	358499	398624	390567	533224	513130	442721	880469	480918	1090590	1480400	1206030	1297780	1233170	1092040	1061850	1298450	1099230	1094410	1210100	1288380	1205320	1414140	1127190
B2RUS7	B2RUS7;A0A1B0GT25	B2RUS7_MOUSE	Abcc8	ATP-binding cassette, sub-family C (CFTR/MRP), member 8	862064	763641	922715	804966	906290	557545	751732	515021	742420	799019																															806468	843830	705739	767980	859513
B2RV77	B2RV77;Q9D8D6	B2RV77_MOUSE	Cstdc4	Cystatin domain-containing 4																															341263	530069	694548	358306	1300590		180323		316377
B2RVL6	B2RVL6	ZCH24_MOUSE	Zcchc24	Zinc finger CCHC domain-containing protein 24	173654	158971	268367	163619		320848	122308	238015	233107	254057													348578	492119	352255	466517	547308	593615	658584	411998	242232		150964	47457.5	163947		232913		209692
B2RW11	B2RW11	B2RW11_MOUSE	Ankrd34a	Ankyrin repeat domain 34A	2243610	2547620	2451630	2091770	2630410	2389920	2479080	2419410	2616310	2208490																						473130		625806				453781	552492		1747160	1832290	1843220	1656180	2329340
B2RWC4;F6U1P7	B2RWC4;F6U1P7	B2RWC4_MOUSE;F6U1P7_MOUSE	Lrrc73	Gm88 protein	2827320	2417060	4018130	2568700	4271480	1321700	3417840	2135860	3713700	2481920																															1980810	2320860	2660360	1148590	3802350
B2RWJ3	B2RWJ3	TM240_MOUSE	Tmem240	Transmembrane protein 240	494408	427198	592301	412780	395359	273005	443191	320343	352246	453682																																1187400
B2RWS6	B2RWS6	EP300_MOUSE	Ep300	Histone acetyltransferase p300	590044	852361	654273			548024	518254		3270520	1076230	344038	442342	345921	291213	298308	230310	377754	249049	378516	338686	272571			313131	186355	221715	184584	229529	116666		816875	917413	797858	861345	895654	957823	980858	933234	881231	952696	155280	251940
B2RX12	B2RX12;A0A0R4J015	MRP3_MOUSE	Abcc3	ATP-binding cassette sub-family C member 3					1356180		1328400	1137330	1387450		4155770	4567180	5188860	4571830	5130070	1009020	1119870	2210190	1634810	2012890	3278140	4509900	4332220	3355680	2926840	3204070	2478570	2914750	4083690	2367720	1904430	2170350	2081860	1884490	1756620	1989250	1790040	1872720	2129250	2084760					2867390
B2RX14	B2RX14;A2A8R7;A0A0A0MQJ6	TUT4_MOUSE	Tut4	Terminal uridylyltransferase 4	576354	490925	1020660	767794	708302	789871	542711	474930	462889	632000	612870	672675	789727	524517	467386	705495	517678	766812	518580	209451	989694	464181	823639	854671	931892	1396360	945335	1269480	2293770		1964920	1738200	1946660	2098910	1830940	1806730	1661920	1726970	1679180	1599320	188269	234834	96869.1		1908150
B2RXA1	B2RXA1	PLCX2_MOUSE	Plcxd2	PI-PLC X domain-containing protein 2	1396330	1591860	1519710	2517450	1508000	1080620	1937140	1387500	1140110	1487120	2551590	1876020	2381170	2159120	2010370	2309560	2228940	2355590	2384830	2150190	2144940	1159920	2114590	1930510	2429700	1942480	1394700	1856110	1205140	2565230	2610650	2460460	2483950	2797940	2971880	2516510	2513920	2766030	2498450		1060390	1027490		1983520	1865020
B2RXC1	B2RXC1	TPC11_MOUSE	Trappc11	Trafficking protein particle complex subunit 11	2907080	2955540	2722550	2861630	3151770	2452410	2530920	2599860	2420560	2662380	2924400	2926930	3057470	3046690	3005700	2766590	3228020	3083900	2824460	2864320	1961350	1897090	1803350	1910830	2031560	1512200	1340770	1646570	1857080	1599040	2240430	2230380	2411990	2190130	2165630	1985280	2022020	1899710	2141050	2084150	3060730	2641750	2741600	2846610	2931980
B2RXC2	Q7TS72;B2RXC2	B2RXC2_MOUSE	Itpkb	Kinase	607112	473746	494536	536756	454146	638699	420169	488246	435804	551834						372028		381140					341781	408450	887392	296954	422171			259497	702856	813528	662214	915512	586407	647795	640060	725344	656045	555093	657990	646166	92160.6	647360	538948
B2RXC6	Q7TSI4;B2RXC6	B2RXC6_MOUSE	Polr3a	DNA-directed RNA polymerase subunit	126616	134748	163483		109319	107791	232145	128215	206581	160872	219601	286878	206907	305472	280139	245615	219667	237700	227003	257113					197461		158874	225735	190955	136410	381865	376826	402360	431860	397476	321422	374812	329607	339315	371896
B2RXC8	B2RXC8	B2RXC8_MOUSE	Ppp2r3a	3222402P14Rik protein	120213	75833.2		72298	94415.7	33091.3		67171.2	70658	82937.1	324380	418342	469534	363944	366805	390153	378092	355148	384714	292323	123600	109413	133296	127788	156043		147443				98422.3								65279.9
B2RXM6	B2RXM6	B2RXM6_MOUSE	Ly6g6f	Ly6g6f protein	623715		421516					773232		634344																					2368910	2277880	2396090	2075820	2131520	2429790	2771480	3063520	2320510	2357490
B2RXQ2;B2RXW8	B2RXW8;B2RXQ2	B2RXQ2_MOUSE;B2RXW8_MOUSE	Ppfia1	Ppfia1 protein	1023510	1010010	1010270	746446	932585	1672090	1351920	1108960	1187220	1148550	2310250	1767340	1808530	2319740	1894960	1765490	2247870	1784210	2051840	2009670	1048890	733165	877123	1192300	1122140	1224050	1300490	2208930	1184670	1253430	1142320	1126630	1092290	1093540	995084	1090600	1023530	1377830	1208930	1003330	1459920	1092290	1006610	901998	1139620
B2RXR6	B2RXR6;J3QK13;J3QNJ4;E9QNQ2	ANR44_MOUSE	Ankrd44	Serine/threonine-protein phosphatase 6 regulatory ankyrin repeat subunit B	665060	550751	672308	584110	764970	646763	599184	451617	643741	384534	747677	795444	790964	795216	915368	647440	775222	676065	618818	792662	331167	133223	427917	398810	547501	297011	287299	453730	587118	1210190	4261020	4567090	4576550	4477530	3802970	4293240	3995830	3918470	4285720	3873280	367411	755186	361613	353663	322283
B2RXS3;F8VQ70	Q8BIZ8;F8VQ70;B2RXS3	B2RXS3_MOUSE;F8VQ70_MOUSE	Scaper	S phase cyclin A-associated protein in the ER	443887	511221	526285	596954	549424	794070	596370	670207	655149	601159	288193	226315			235618		348439	361972						283846		307422		181242			450166	292217	342360		389227	446646	349145	238977	304596	349163	635270	459412	639539	389413	799377
B2RXS4	B2RXS4	PLXB2_MOUSE	Plxnb2	Plexin-B2	4407840	4405040	3846970	3739790	3286020	4250670	4078870	4431740	4500100	4596430	8656620	9012180	9079450	8445750	8872470	8427420	7700250	7998920	8099510	7510600	4432190	4552280	4657420	4185570	5108450	4553610	4608000	4702040	4819520	3836340	3609340	3887860	4087170	3322910	4250740	4248320	3508570	3934670	4222880	3927240	4063190	3923630	3226170	3440540	3345610
B2RXT3	B2RXT3;E9Q7L0	B2RXT3_MOUSE	Ogdhl	Oxoglutarate dehydrogenase (succinyl-transferring)	27154900	26616500	25692200	31072000	25166400	27741300	25473800	23663200	23551200	26609500	5151880	6375700	5451290	5186360	5518570	3997970	3641970	3702260	4118400	3687130	4505330	3729590	4222340	5356190	4786870	4503770	4724440	6272680	3845830	2459440	1433610	2278990	1080190	1530430	1577840	1873230	1432580	1981040	1589850	1466890	25785200	27843600	26473300	29390400	24261800
B2RXZ2	B2RXZ2	B2RXZ2_MOUSE	Cyp2a22	Cytochrome P450																					2354450	3614550	3029750	1834350	1966090	646167	369619	732474	1484590
B2RY04	B2RY04	DOCK5_MOUSE	Dock5	Dedicator of cytokinesis protein 5	764239	855072	735214	971638	680019	845347	993300	732294	349717	595048	1281840	1481280	1374420	1377940	1390940	1226060	1479590	1177710	1300170	1662440	667421	550944	396052	549644	702820	406486	455053	406109	505567	315915	1782780	1832550	1919120	1596540	1974620	1574510	1411040	1477020	1527680	1355640	1089970	1199720	920754	1353210	950379
B2RY56	B2RY56;S4R2B0	RBM25_MOUSE	Rbm25	RNA-binding protein 25	6784020	7593020	6318850	5430700	5326360	6574340	6985410	6283040	6790600	6397360	6320880	6390210	7412930	6948390	7433450	6714440	6634020	6424660	7025070	6190490	5935080	6089650	6056500	5474950	6695630	8577660	8368120	7930870	8357040	7566770	12883000	13824300	14335800	12695600	12691900	16760800	15634800	16802000	17353400	17526200	6028830	6897610	5230790	4717660	5274060
B4XVQ1	B4XVQ1	B4XVQ1_MOUSE	Phf11b	PHD finger protein 11B										678645																									919834		1159340
B5B2N2;B5B2N4;B5B2N7;Q6P7T9	B5B2N4;B5B2N7;Q6P7T9;B5B2N2	B5B2N2_MOUSE;B5B2N4_MOUSE;B5B2N7_MOUSE;Q6P7T9_MOUSE	Nfatc1	Nuclear factor of activated T-cells c1 isoform IA-IXL																															2712850	3201470	2872880	2825740	2372470	2405650	2241150	2452620	1837160	1872170
B5TVM2	B5TVM2;A0A0A6YXV2;A0A0A6YVY9;A0A0A6YWD2;A0A0A6YY76;A0A0A6YY19	ILDR2_MOUSE	Ildr2	Immunoglobulin-like domain-containing receptor 2	3862160	3059990	5480140	3174120	4827030	4215950	4383040	4097910	5244380	4127210		479903	258336		487270	432800	3246780					242335		412047																1188920	3147590	2520270	4413960	3349480	4016440
B7ZBV3;B7ZBV9;B7ZBW1;B7ZBW2;F6UC55	B7ZBW1;B7ZBW2;F6UC55;B7ZBV3;B7ZBV9	B7ZBV3_MOUSE;B7ZBV9_MOUSE;B7ZBW1_MOUSE;B7ZBW2_MOUSE;F6UC55_MOUSE	Kcnq2	Potassium voltage-gated channel subfamily KQT member 2 (Fragment)	1650640	1565010	1556380	1356730	1880330	1924370	1439180	1686980	1766910	1529760							839071			378835													511386		513668						989670	1019210	1050050	1089250	1150780
B7ZCR6;Q6PHP4	Q6PHP4;B7ZCR6	B7ZCR6_MOUSE;Q6PHP4_MOUSE	Zfp512b	Zinc finger protein 512B	1068450	1517580	853411	786262	1017000	930940	1059460	1193420	856574	1139410	1293770	937698	1943070	1120590	923042	1213210	1387210	1514470	1438830	1071650	623189	879181	1120000	673173	798540	942469	846028	641526	960478	982993	1744500	1918830	2088200	1536330	1382580	2238980	1977880	1947370	2181410	1871550	1049350		1004470		957052
B7ZMP1	B7ZMP1	XPP3_MOUSE	Xpnpep3	Xaa-Pro aminopeptidase 3	2292040	2015570	2261020	1360970	1768630	2177600	2295890	1810710	2062180	2085790	4136540	4394790	4517130	4237890	3776630	4783010	3988950	4255540	4681390	3947610	4264880	5120320	5223790	4595450	4199360	5283690	4815690	5586700	4421160	4683030	1841410	1586960	1739020	1780480	1537080	1746120	2039580	1427800	1848510	1707250	1840750	1933560	1716770	1637540	2191210
B7ZNF6;E9QKH8	B7ZNF6;E9QKH8	B7ZNF6_MOUSE;E9QKH8_MOUSE	Ctnnd2	Catenin delta-2	572244	575253	570774	374839	590813	550659	495773	741983	718513	637248																															497470	495592	383187	441972	561388
B7ZNH7	B7ZNH7	B7ZNH7_MOUSE	Col14a1	Collagen alpha-1(XIV) chain											549860	730234	356791	628322	664745	1297370	1285310	1012670	985670	975026	133211										1073730	1056960	1606410	1250370	1022640	450457	661822	344876	301941	353405
B7ZP10;Q8BVD2	B7ZP10;Q8BVD2;A0A2R8VJY6	B7ZP10_MOUSE;Q8BVD2_MOUSE	Cyp2d12	Cyp2d12 protein											562968	439944	886772	580674	649998	388527	197998	390400	293253	311030									434254
B8JI96	B8JI96	B8JI96_MOUSE	Mup14	Major urinary protein 14 (Fragment)														78903.1	115721	126458	320292	210549	191528	628357	1289720	1055490	750172	1456350	786563	2492820	1264460	2056820	1069720	2652250
B8JJ66;B8JJ69	B8JJ66;F6X1P1;B8JJ67;B8JJ69;F6W3U3	B8JJ66_MOUSE;B8JJ69_MOUSE	2310061I04Rik	RIKEN cDNA 2310061I04 gene	2570570	2760800	3138420	2811490	2780600	1391840	2476870	2193180	2307010	2077000	1850600	2006020	2120200	2441210	2066700	1696440	1736840	2090580	1947090	2067270	777336	1001070	1346430	1137240	696449	675365	570645	315032	390916	554837	237598	152791	233398	179804	175551	247135	205605	326801	171460	314740	2416940	2196870	2802420	2479110	2412590
B8JJ84;D6RJ81;Q3TYA4	Q3TYA4;D6RJ81;B8JJ84	B8JJ84_MOUSE;D6RJ81_MOUSE;Q3TYA4_MOUSE	Stxbp6	Syntaxin-binding protein 6 (Fragment)	4801060	5851540	5371710	7874450	5440460	4717590	4109760	5777280	3881570	4532360	2722790			3598270																											5116290	4944100	5034880	3876540	4367760
B8JK39	B8JK39	ITA9_MOUSE	Itga9	Integrin alpha-9		1450680	3224840					1462550	306802	3135350	663132	560164	786119	549554	603452	626145	731662	827067	455853	570641	889684	1050350	1001740	858775	1202020	1014050	751921	692190	895968	796794	1494220	1818620	1942630	1560760	1872180	1619650	1515230	1870400	1953530	1543900					5795360
B8JKU3	B8JKU3	B8JKU3_MOUSE	Dennd5b	DENN domain-containing protein 5B (Fragment)											10525.5	14652.6	13202	24795.5	37195.3	30357.1	10669	19080.7	25136.2	9206.77	203009	104914	118190	174219	287208	85579.3	58078.9	147402	79574.4	50799.5
B8QI36	B8QI36;A0A087WPM2	B8QI36_MOUSE	Ppfia4	Liprin-alpha 4	1308140	1501080	1353990	1302410	1074450	1449240	1431640	1276630	1653770	1477190	2372930				1821900					2110630					1688240										785338						977434	1030120	1046810	860526	868158
B8ZXI1	B8ZXI1;A0A5F8MPK7;Z4YJE9;A0A5F8MPV7;A0A5F8MPN7	QTRT2_MOUSE	Qtrt2	Queuine tRNA-ribosyltransferase accessory subunit 2	650627	628761	588462	602273	632756	656921	484869	531170	366158	483198	571989	702767	549372	487484	647750	583485	555377	472521	534163	497997	353066	320323	369357	316715	551869	499437	461533	726169	1268100	359176	676458	712202	731099	796937	782237	959889	787369	902963	808870	666681		325099		681655
B9EHT4	B9EHT4	CLIP3_MOUSE	Clip3	CAP-Gly domain-containing linker protein 3	1563360	1927300	1842430	1651790	1545150	2116560	1640580	1857590	1556360	2009100				682552	748799																										1792460	1767760	1355870	1937350	2024070
B9EJ80	B9EJ80	PDZD8_MOUSE	Pdzd8	PDZ domain-containing protein 8	2020720	1884560	1836560	2026610	1619130	1998880	2092760	1721220	2114340	1858310	1199690	960529	1138150	1093490	1065630	1066950	1182400	1015500	1055420	976128	981873	508742	861516	959063	880699	687235	548758	620848	509885	510471	1195160	970897	946252	867267	983832	1212510	1078240	1010640	939823	878541	1819570	1626940	1421650	1738970	1712810
B9EJ86	B9EJ86;A0A0R4J150;A0A5F8MPC5	OSBL8_MOUSE	Osbpl8	Oxysterol-binding protein-related protein 8	6813860	6717150	5859980	7079070	7090870	7193360	7099970	6645180	7141760	6748410	11865000	11755800	11212200	11863100	10962400	10356300	10342400	10146800	10529000	11128700	2987410	3190050	3170840	3349890	3092110	3461470	4030270	3383330	3611880	3075520	4215080	4731840	4225240	4063010	4527970	4733730	4333830	4493620	4538780	4237020	5954150	5772920	5228860	6389000	6528670
B9EJA2	B9EJA2;F6Q1W8	CTTB2_MOUSE	Cttnbp2	Cortactin-binding protein 2	4560150	5106600	5366140	4453190	5825970	5028770	5887010	4830920	5861340	4959610	378792	310646	221543			416657		160074	167867	222300													107053		95214.2				108268	801966	3811470	4332270	4349270	3450610	4661900
B9EJI9	B9EJI9	T229A_MOUSE	Tmem229a	Transmembrane protein 229A	1511990	1415080	1368050	1026280	1293540	1421480	1288920	1695000	1326840	1827780	2838190	2523690	3053480	2603100	2447280	3049220	3532120	3705290	3695800	3555650																					1513150	1106200	1246190	1730300	1191080
B9EJR8	B9EJR8;B2RY24	DAAF5_MOUSE	Dnaaf5	Dynein axonemal assembly factor 5	308227	421145	320910	498870	291275	394107	238032	385671	213730	289992	650934	698580	856653	678448	675921	622115	586471	687535	656755	613704	479220	368427	495082	492630	537156	550242	646201	546272	606385	666775	674112	601908	535855	546075	451221	739066	757490	773333	796476	887733	288461			289118
B9EKI3	B9EKI3;D6RJK7	TMF1_MOUSE	Tmf1	TATA element modulatory factor	1007350	839679	822879	809750	802791	946940	918159	967430	691191	1046520	1630790	1169650	1709780	1534780	1628600	1530700	1375940	1380640	1491830	1416840	940405	849235	913900	1020290	1269200	1011320	1335820	615929	650923	1416260	1031400	1077720	1096660	955479	1132310	1221020	1045490	994840	1040100	1111480		1219310	640445	470235	699811
B9EKJ3	B9EKJ3	B9EKJ3_MOUSE	Mon2	Protein MON2 homolog			234678		435500		438142	428672	383310	310253	1248570	1449220	1086670	1114410	1208720	1246710	1134260	1346820	1089060		1065210	955531	957192	1125770	775144	513347	620618	811363	950723	840994	757289	751975	642122	534758	596640	902361	514589	567214	686229	894926		267860	173949		223363
B9EKR1	B9EKR1;B2RXS8;A0A0J9YVD2	PTPRZ_MOUSE	Ptprz1	Receptor-type tyrosine-protein phosphatase zeta	39488900	38641500	40531600	38932200	39849800	44918100	43682600	44103700	46761700	42947200																			1035390	139828						109692	96191.2				39105400	37504700	43905700	36710500	40700600
C0HK79;C0HK80	C0HK80;C0HK79	ARXS1_MOUSE;ARXS2_MOUSE	Arxes1;Arxes2	Adipocyte-related X-chromosome expressed sequence 1	2529590	1827190	1719410	1621460	1538540	822202	2237890	2220360	2297080	2122450	166896		354510		232314	172191	150202	114841	76052												632369	683423	465196	667051	444107	490647	845006	475132	729537	514094	2297160	1564580	2442900	1839580	1989360
C0HKD8;C0HKD9	C0HKD8;C0HKD9	MFA1A_MOUSE;MFA1B_MOUSE	Mfap1a;Mfap1b	Microfibrillar-associated protein 1A	1409240	2090180	1149660	1505920	1997310	1576010	1933160	2321310	1746180	2044680	1174140	1211720	1950090	1169050	1277700	1642050	1223220	1143040	1362980	1277670	1105790	1286400	1379550	1266050	1381330	1006220	916020	1723470	1622630	1027700	3038170	2717080	2922230	2613950	2699830	3928820	3608380	3591700	3530380	3706010	2685920	1338880	1559190	365461	1796270
C0HKE1;C0HKE2;C0HKE3;C0HKE4;C0HKE5;C0HKE6;C0HKE7;C0HKE8;C0HKE9;Q8BFU2;Q8CGP5;Q8CGP6;Q8CGP7;Q8R1M2	C0HKE3;C0HKE2;Q8CGP5;Q8BFU2;Q8R1M2;C0HKE5;Q8CGP7;C0HKE7;C0HKE8;C0HKE9;Q8CGP6;C0HKE6;C0HKE4;C0HKE1;Q8CGP4;A0A0N4SV66	H2A1B_MOUSE;H2A1C_MOUSE;H2A1D_MOUSE;H2A1E_MOUSE;H2A1F_MOUSE;H2A1G_MOUSE;H2A1H_MOUSE;H2A1I_MOUSE;H2A1K_MOUSE;H2A1N_MOUSE;H2A1O_MOUSE;H2A1P_MOUSE;H2A3_MOUSE;H2AJ_MOUSE	H2ac11;H2ac12;H2ac13;H2ac15;H2ac4;H2ac6;H2ac7;H2ac8;H2aj;H2aw;Hist1h2af;Hist1h2an;Hist1h2ao;Hist1h2ap	Histone H2A type 1-B	636187	3030280	2175110	1160730	1458670	2854780			664391				1883700			3615640	671514		772236							8009750	27635000	8834590	18852400	7980520	1527050	5047640	4754130	810500	4121420	6561300	3147980	3894790	5048010	1920890	564482	1790480		729466
C0HKG5;C0HKG6	C0HKG5;C0HKG6;A0A338P711;A0A338P7E3	RNT2A_MOUSE;RNT2B_MOUSE	Rnaset2a;Rnaset2b	Ribonuclease T2-A	356573	154169	394165		342614	397575	250836	553245	611919	426538	8101120	7571120	5883670	7335580	8637130	8036890	8068960	7553320	9054460	7520090	4004090	3574030	3791590	3749650	4404090	3760480	4448160	4153070	4410300	4494450	4592250	3687280	4667000	4410890	4151830	3292140	3907880	3247980	4191210	3283930	482331	2569940	262893		426320
C3VPR6	C3VPR6;A0A1D5RLX4	NLRC5_MOUSE	Nlrc5	Protein NLRC5																															234426	221059	207354	245116	401623	174956	163497	112682	170177	144190
D0QMC3	D0QMC3;A0A087WRA4	MNDAL_MOUSE	Mndal	Myeloid cell nuclear differentiation antigen-like protein											1957850	1592140	1517570	1662720	2598320	1623980	1777580	1891740	1550380	1288290	1197520	1548080	1191240	892973	2113480	1158600	591661	946491	995216	1002640	14283000	16442100	15482600	15176300	15448500	16563100	14564700	14030300	13822100	13612600
D3YTP3	D3YTP3	D3YTP3_MOUSE	Mtx3	Metaxin	4164380	3776780	4510320	4056650	3830380	3196060	4029120	4036140	3432380	3565390	1582400	1830570	1791520	1720200	2159630	1714420	1874570	1689930	2149060	1769590	664952	656878	520529	766648	505189	932685	563415	573233	509780	1564180		217001		778397				283017			4210060	3165110	3524630	3748760	3210840
D3YTQ3	D3YTQ3	D3YTQ3_MOUSE	Hnrnpdl	Heterogeneous nuclear ribonucleoprotein D-like	3635440	2665200	5089530		6626010	4617690	5722240	3203310	3190150	4030260																					1361590	1997830	1648210	744416	1645770	1358910	1174970	1188860	827108	1150900		2196350	1099850		1441380
D3YTT6;D3Z194	D3Z194;D3YTT6	D3YTT6_MOUSE;D3Z194_MOUSE	Osbpl3	Oxysterol-binding protein				237587	248543						347955	316512	346338	304095	400152	197554	305848	212938	319012	308252					63847.1
D3YTU6;D3Z592;D3Z649	D3Z649;D3YTU6;D3Z592	D3YTU6_MOUSE;D3Z592_MOUSE;D3Z649_MOUSE	Kcnt2	Potassium channel, subfamily T, member 2	418352	449309	390270	333998	439757	289475	428107	302232	338593	409083																																261508			435022
D3YU39	D3YU39	D3YU39_MOUSE	Chpt1	Cholinephosphotransferase 1	103847	169888						97304.8	74873.2	84859	1777480	1798970	2153170	1933960	2691800	1644900	2072980	1880010	1843390	2286990	561377	386337	300054	710960	591709	220987	246359	325143		471328					40353
D3YUD2;D3Z7L2	D3Z7L2;D3YUD2	D3YUD2_MOUSE;D3Z7L2_MOUSE	Afdn	Afadin (Fragment)	354466	277821	295336	269627	351751	448007	314913	319388	542007	382430	337667	364892	540685	206593	469755	308351				203419							394678														562300		479251	570755	443564
D3YUE4	D3YUE4	D3YUE4_MOUSE	Fam151b	Family with sequence similarity 151, member B	1242630	1293430	1255500	1495830	1485000	1127860	1815630	1316510	1309850	1056790	580074	832409	612519	840328	770181	769217	911275	463320	655599	659529	737350	469010	748204	773353	570426	388767	318432	637726	789770	382121	425036	407290	356204	410620	415445	380236	318838	408181	338959	316614	1129440	919089	730668	981917	750371
D3YUJ3;E9Q226	D3YUJ3;E9Q226;A0A087WPI4	D3YUJ3_MOUSE;E9Q226_MOUSE	Ccnyl1	Cyclin Y-like 1	560509	386382	556225	362038	493374	1285840	952647	554322	698649	677997			178193		90170.8		295041														201198		231869	186100	210725	293896	276538	188002	258995	181779	966522	967426	947654	1253870	1736100
D3YUP5	D3YUP5	D3YUP5_MOUSE	Exoc3l2	Exocyst complex component 3-like 2											3562990	4359160	4080790	3667350	3308540	3276730	3180910	3221270	3284930	3305770	690072	916949	963947	426182	715853	665164	666025	655470	838920		526568	378709	358719	336215	432813	454942	552042	477682	319035	469614
D3YUS5;E9PW37	D3YUS5;E9PW37	D3YUS5_MOUSE;E9PW37_MOUSE	Rasal2	RAS protein activator-like 2	2602570	3345590	3136680	2768640	3576690	2871650	3654350	3090090	3287590	3114850	625675	633486	1030400	602447	911804	552366	554132	713484	580000	561522	461118	534600	300077	447590	600957	491009	397138	594386	494559	503844	473151	477602	476864	388147	443547	411776	381137	364875	443328	325776	1962750	2309220	2192580	2163600	2616460
D3YUT6;Q91V77	Q91V77;D3YUT6	D3YUT6_MOUSE;Q91V77_MOUSE	S100a1	Protein S100-A1	942541	800696	662737	927317	629226	1336680	559709	669550	746595	898488	673037	665709	705802	562557	548431	883945	454225	642565	561905	635800	173420		182389	236220		182857	143133	193185	233177	340351						85062.2	86623.6	54546	79294.1	34975.2	545430	742405		600580
D3YUZ8	D3YUZ8	D3YUZ8_MOUSE	Dlg2	Disks large homolog 2	374810	596337	616253	310107	494665	205668	523298	389972	616645	714029																										279488					367969	673742	659753	393785	634283
D3YV69	D3YV69	D3YV69_MOUSE	Rab6a	Ras-related protein Rab-6A	1771590	1419260	1489500	1266320	1299240	1234550	820348	1424220	929316	1423820	1218950	1073640	1267840	1019180	998641	1196230	1222070	1248210	1061310	1397920	587630	1045130	1091600	711230	770487	728850	791233	744763	599416	762383	870206	605253	800229	791501	837486	851406	999287	868532	844931	821999	892697	809540	742468	774085
D3YVE8	D3YVE8	S35G2_MOUSE	Slc35g2	Solute carrier family 35 member G2	1920900	1659600	1859870	1082790	741241	2280740	1673090	1895290	1177410	2220400																															1239380	960844	1011540	1172850	788815
D3YVF0	D3YVF0;H3BIV5	AKAP5_MOUSE	Akap5	A-kinase anchor protein 5	11299700	8909690	9863870	11081800	17122800	13963300	11963200	13500200	13389200	10499700			3292710																		490996	508827	561817	433367		549442	506649	624750	242072	497474	9187890	7682160	8014320	10025900	13342400
D3YVV3	D3YVV3;A0A3Q4EGJ3	D3YVV3_MOUSE	Ankrd29	Ankyrin repeat domain 29	2584310	2591370	2208500	3009910	2159080	2106910	1905260	1883540	1798250	2034680		1672260										334364									428175							1521280			1882610	2450520	1796440	2403110	1715870
D3YVV9;E9Q1U2;F6WWS1	E9Q1U2;F6WWS1;D3YVV9	D3YVV9_MOUSE;E9Q1U2_MOUSE;F6WWS1_MOUSE	Synpo2	Synaptopodin-2														289937	2490730																4119090	3906830	3371080	4320110	3065320	4493780	4700390	3524840	4366980	3144750
D3YVY8	D3YVY8	D3YVY8_MOUSE	Pold1	DNA polymerase delta catalytic subunit (Fragment)	1157420	1291680	1332380	1497710	1238360	1451190	1767750	780311	1009210	1046230	2092800	1328850	2387170	1916830			1679850		1866430	1264580	1527730	1939750	1910760	2049430	2187210						1077140	1130330	858377	1436210	1237400	828255	1049370	896525	782577	844910				1699610
D3YW24;D3YW30;Q80SX0	Q80SX0;D3YW30;D3YW24	D3YW24_MOUSE;D3YW30_MOUSE;Q80SX0_MOUSE	Stard4	StAR-related lipid transfer protein 4				73258.3		56774					157146	69939.7	264042	76814.9	191200	46668		73337	62259		537963	347208	278529	340753	346228	696540	797610	517379	472821	396249					71197.8					112263
D3YWH1;Q6NZD2	Q6NZD2;D3YWH1	D3YWH1_MOUSE;Q6NZD2_MOUSE	Snx1	Sorting nexin-1 (Fragment)	1877950	2181940	2670430	1974960	2910870	1202440	2456000	2973160	3912050	1934530	1928880	1723090	2410770	1909160	1101390	1993140	2019670		1644740	2192180	1232560	963504		384418	1153720						2874610	3202640	3126380	3323710		2177370		2247840	1714830	1852260	1357830	854779	1069570		1018760
D3YWJ4;D6RGU2	Q6DG52;D3YWJ4;D6RGU2	D3YWJ4_MOUSE;D6RGU2_MOUSE	Fntb	Protein farnesyltransferase subunit beta					47353.3				41262.1																						24680.9	44273.2	39448.5		36819.5	43736.1	32489.8	34738.7	18300.3	46808.3
D3YWN7	D3YWN7	D3YWN7_MOUSE	Map7	Ensconsin	715563	1031290	710593	598933	1051880		547941	1318040	826164	832220									50633.1			585887		332091					53642.7			14655.8									746632	784522	690714	835383	1142600
D3YWQ0	D3YWQ0;D3Z519;S4R2G0	DGKI_MOUSE	Dgki	Diacylglycerol kinase iota	3654890	3370120	3994790	3771270	4261940	3701210	4479350	3096630	4164950	3663310																			565740												2785510	2886630	3448730	2900440	3629230
D3YWR8	Q8K039;D3YWR8	D3YWR8_MOUSE	1110059G10Rik	RIKEN cDNA 1110059G10 gene	769748	486559				525084		288518		922997																	408659					1045140				2027440	1363860	969874	2101160	1370540
D3YWS8	D3YWS8	D3YWS8_MOUSE	Leng8	Leukocyte receptor cluster member 8 homolog	55446.9				48521.8	55121.5	91152	44454.5	63359.6	77369.4	164767	160736	135632	105413	103565	139799		112786	106401	93605	42047.2	96822	93317.8		53398.1	37272.8	49460.7	47162.1		51337.5	259524	170366	189467	269921	212301	179497	216176	123800	208440	173865
D3YWT1;D3Z3N4	D3YWT1;D3Z3N4	D3YWT1_MOUSE;D3Z3N4_MOUSE	Hnrnph3	Heterogeneous nuclear ribonucleoprotein H3	5527810	5707330	4755550	4141120	4425030	5455010	5450520	5764780	5374850	6083110	4044660	4286110	3610390	3575770	4075300	3744150	2467080	2844060	2984590	2946870	1442050	1265150	1200180	1471190	1687430	1357550	1446530	1581090	1321830	1143340	3578800	3525390	3378070	3593700	3320180	3465910	4170120	3075950	3476760	3560100	6096130	6074830	6092850	5849240	5597540
D3YWX2;F6YTL8	D3YWX2;F6YTL8	D3YWX2_MOUSE;F6YTL8_MOUSE	Ylpm1	YLP motif-containing protein 1	1228060	1403500	1197220	978293	1246700	1132970	1301430	1263590	1412510	1025790	491428	510127	761735	462226	515593	607409	443144	506156	574245	362985	392370	401529	406656	90783.6	450134	610549	701748	533593	591971	570847	857882	936990	832477	902377	708038	885248	969924	936866	823265	900441	1326650	1680380	1271690	1227930	1225780
D3YX49;E9Q1A5;E9QAR1;E9QAR4;E9QAR6	E9QAR1;E9Q1A5;E9QAR4;E9QAR6;D3YX49	D3YX49_MOUSE;E9Q1A5_MOUSE;E9QAR1_MOUSE;E9QAR4_MOUSE;E9QAR6_MOUSE	Zfp384	Zinc finger protein 384												840729									144216										1029700	952820	886584	725035	966707	939802	874680	807569	1171790	863172
D3YXG0	D3YXG0	HMCN1_MOUSE	Hmcn1	Hemicentin-1									1117600	889454										1390740											297045	401856	312720	283913	252747	436094	431563	370090	353984	280096
D3YXJ0	E9PUQ8;D3YXJ0;A0JP53;A0A2I3BQA6;A0A2I3BQ43;A0A2I3BQ48	DGKH_MOUSE	Dgkh	Diacylglycerol kinase eta	3495280	3841400	3658850	3114200	4452070	3282050	4016440	3833790	4851730	3841320		325595	1404050	293103	503837	297010	388199	398777	334138	278257	620200			1364480	954293						309290	376440	323922	384061	288244	328735	392270	329489	251793	254035	2700530	3094350	2986990	2347260	3716630
D3YXJ5	D3YXJ5	D3YXJ5_MOUSE	Lratd2	LRAT domain-containing 1					396769	680493	417542	72812.9	627999		942204	1300330	1119670	1235780	1467180	1078990	1147940	1067490	966085	1204790	729334	410902	455858	517386	774740	352773	448306	650469	688026
D3YXK0	D3YXK0	D3YXK0_MOUSE	Jakmip2	Janus kinase and microtubule-interacting protein 2	433173	408646	373430	334972	361266	354817	342390	381986	437345	303681																			244323												464008	525655	499728	475510	539071
D3YXK1	D3YXK1	SAMD1_MOUSE	Samd1	Sterile alpha motif domain-containing protein 1																															177948	186734	155136	188800	164638	179968	257381	290649	395292	287073
D3YXK2	D3YXK2;S4R1M2	SAFB1_MOUSE	Safb	Scaffold attachment factor B1	8382850	10299900	8654700	6711050	7978630	10367100	11085700	10491700	10117000	10543500	6071040	6367580	6053870	6492610	6974590	6403430	6408510	6895460	6883670	6629870	5209370	5943280	5205790	4902360	5732690	6454520	7229640	6450940	6507770	6235740	13311600	14351000	14233000	14255900	13489700	13771900	13753000	14622800	12770300	14440800	6581660	8762350	7101250	5953430	7151280
D3YXZ3;Q91YS4	Q91YS4;D3YXZ3	D3YXZ3_MOUSE;Q91YS4_MOUSE	Klc2	Kinesin light chain	4946400	6684760	4488760	4787000	4751340	3038190	2844970	4940260	5223470	5961780	1168120	907511	1681580	1396000	1266650	1569060	1275960	1293140	1844960	779206		234485	131631		120472	211995	274632			346870	517359	322629	738948	629732	588936	884466	569406	646570	580960	505340	3639690	4146140	2604840	3687290	3546170
D3YYH0	F8SLQ3;F8SLP9;F8SLQ1;D3YYH0	D3YYH0_MOUSE	Pex5l	PEX5-related protein	1684530	1605290	1128750	1260960	1429760	1162670	1351300	1473080	1395880	936962	281632													161189								182881	198045		154208						451266		445348	567365	613301
D3YYM4	D3YYM4;A0A1L1SR77	WDR72_MOUSE	Wdr72	WD repeat-containing protein 72							3300990				5856100	6193680	6058350	6098010	6214120	6622670	5676120	6432450	5494200	5213980			6208120	3316840	3619690			602757				3675100		3077510		2861520		3938710	2591580
D3YYM6;D3Z1S8;Q91V55	Q91V55;D3YYM6;D3Z1S8	D3YYM6_MOUSE;D3Z1S8_MOUSE;Q91V55_MOUSE	Rps5	40S ribosomal protein S5 (Fragment)	20756200	29096700	21474200	26965100	27611000	26933000	26546300	21544400	25691700	23502000	30110400	28366700	43100300	44437300	31987700	30643500	37954400	37596500	29421700	42534000	69055000	42902900	68230400	34011400	48071400	76511900	72718600	54959000	63602500	95008700	52365400	43210500	48259700	38811800	71041800	44344900	49157800	60024300	46736300	56003800	18593700	19389500	16989800	17370400	14557400
D3YYM7	D3YYM7;H3BL31	D3YYM7_MOUSE	Ahcyl2	Putative adenosylhomocysteinase 3 (Fragment)	1884100	1984610	1814270	4409670	1450410	3505810	3182370	2000810	2148140	1947560	1040900	1461340	1194770	1422660	1186410	1113660	1412180	1155370	1213830	1517100														175521	370561						846039	781658	1075890	988231	401487
D3YYR9	D3YYR9;D3Z0Y4	D3YYR9_MOUSE	Ablim2	Actin-binding LIM protein 2 (Fragment)	349972	377390	333027	265472	443709	561172	305223	571715	482858	504595
D3YYT1	D3YYT1	D3YYT1_MOUSE	Glyr1	Glyoxylate reductase 1 homolog	407519		651914							1475460	2666160	2459470	1125310	1812150	1210630	3186300	2019410	2251250	2019920	1470320	310098	1728820	1542610	1235370	1231780	227408				174506
D3YYY8	D3YYY8	D3YYY8_MOUSE	Arhgef26	Rho guanine nucleotide exchange factor (GEF) 26	420189	407061	261121	474125	569869	500141	449083	368413	379752	399412											409268	271662	320898	402778	360321	369294	569101	396709	432021	308842
D3YZ62;D3Z4J3;F6TDE5;F6Z2S4	D3Z4J3;D3YZ62;F6TDE5;F6Z2S4	D3YZ62_MOUSE;D3Z4J3_MOUSE;F6TDE5_MOUSE;F6Z2S4_MOUSE	Myo5a	Unconventional myosin-Va	6674640	7445780	6609320	6879440	7080750	6690190	5039220	7204890	6633500	6512440			317860	300538																											5801230	7726210	5654380	6648750	6058840
D3YZ86	D3YZ86	D3YZ86_MOUSE	Rab3il1	Guanine nucleotide exchange factor for Rab-3A																																				270093	236579	498494	251843	293856
D3YZB0	D3YZB0	D3YZB0_MOUSE	Niban3	Niban apoptosis regulator 3																															714475	645148	385643	524337	390094	745339	638202	748531	926501	421695
D3YZG8	D3YZG8	MTD2L_MOUSE	Mthfd2l	Bifunctional methylenetetrahydrofolate dehydrogenase/cyclohydrolase 2, mitochondrial	453607	461128	520886	1102020	612230	664365	447824	456294	367052	394322		277819	263495	387561	534055		439375	277833	542373	465738																								2868200
D3YZI9	D3YZI9;G3UX58	PGBD5_MOUSE	Pgbd5	PiggyBac transposable element-derived protein 5	2771540	2941510	3598680	2429980	3892160	2625220	3659700	2632370	3949720	3395630						5922580		4387090	2889190								349300					14091100				591244					2806040	3399260	4005510	2644480	4357840
D3YZJ9;D3YZP0;E9PWW2	D3YZJ9;D3YZP0;E9PWW2	D3YZJ9_MOUSE;D3YZP0_MOUSE;E9PWW2_MOUSE	Tor1aip1	Torsin-1A-interacting protein 1 (Fragment)	211788	226003	147823							181886	264721	212316	319377	288247	258879	240359	248983	192323	211843	151034	311070	278230	376379		280120	526997	482924	404025	423095	192731	653213	293011	717148	478351	547411	1364260	921321	857126	799310	682526	249496	270776	167192	244139	213034
D3YZP9	D3YZP9;F7B4D5;F6SXB0	CCDC6_MOUSE	Ccdc6	Coiled-coil domain-containing protein 6	4320020	4975310	4882180	3870460	4194930	5259610	3724450	4424600	4326910	4146790	2604130	1748640	2227970	2567640	2555180	3189350	3264780	3123340	3676950	3127470	1390110	1683490	1105160	1130910	1729040	2143830	2754530	2170950	2493380	2562850	2771650	2480060	3199970	2655920	2937330	3758420	3577930	3995790	3288780	4123290	5466270	4848850	5514510	4996940	4434500
D3YZU1	D3YZU1;D3YZU4;D3YZU5	SHAN1_MOUSE	Shank1	SH3 and multiple ankyrin repeat domains protein 1	5452070	6043370	7463790	3749850	6236300	3791090	6732040	4966690	7337980	6833430			302337							72906.4			607708	1891080			3266860		186224				182779	2839390	2772490		320113	4174960	3982160	526162	5896140	6816770	7570890	4309280	7115420
D3YZU5	D3YZU5	D3YZU5_MOUSE	Shank1	SH3 and multiple ankyrin repeat domains protein 1	617692	848736	789330	506606	734843	382897	864934	798336	1263220	1117830																															490165	561874	588536	252304	431299
D3YZZ4	D3YZZ4	D3YZZ4_MOUSE	Tsc22d4	TSC22 domain family protein 4	1135310	634560	730139		757169	1198710	1160330	375638	850324	1038110																															1143030	1259960
D3YZZ5;E9Q7G1	D3YZZ5;E9Q7G1	D3YZZ5_MOUSE;E9Q7G1_MOUSE	Tmed7	Transmembrane p24-trafficking protein 7	7789780	7885630	8290880	6926270	8495460	7268340	9675730	7498150	8033990	7793900	19995600	18655300	18155200	20584600	19113700	19170500	22403700	19096700	19578100	19319100	18564900	14706900	16900500	14486100	16640700	10683800	9846170	9559190	9630530	9606500	8029860	8848730	9308590	8608110	9786990	8528470	8309950	8736200	9064910	7814100	6757750	7408790	7269460	7155660	7516240
D3Z0D9	D3Z0D9	D3Z0D9_MOUSE	Dnajc12	DnaJ homolog subfamily C member 12 (Fragment)											979647	1886830	1692700	1414030	1349500	1613480	2255500	1450190	2362230	2464900
D3Z0E6	D3Z0E6	D3Z0E6_MOUSE	Bpnt1	3'(2'),5'-bisphosphate nucleotidase 1											11213400	9344910		13741400		12435300	16649600	7928400	11686200	12503200			1152340
D3Z0K6	A0A0G2JEI9;D3Z0K6	D3Z0K6_MOUSE	Rsbn1l	Round spermatid basic protein 1-like												427409			420079	330699	265177		346662												629218	593503	758458	750933	505665	890879	817132	940566	780085	771614		524930	220514
D3Z0M9	D3Z0M9	D3Z0M9_MOUSE	Ddx23	RNA helicase	2694940	2595320	2908380	2112690	2362420	2592620	2741370	2361340	2482790	2997700	3655210	3709050	3877390	3585440	3907120	4006020	3755980	3786080	3618940	3379780	2509430	2852410	2903040	2358260	3202980	3113820	2858860	2571560	2632280	3368180	7850080	7550450	7886940	7697750	7350440	8153530	7812780	7624720	8021610	7906340	2259180	2577870	2078460	1783010	2268690
D3Z0P8	D3Z0P8	D3Z0P8_MOUSE	Tmem200b	Transmembrane protein 200B						56788.2	102576								95625.1
D3Z0R1;D6RIK3	D6RIK3;D3Z0R1	D3Z0R1_MOUSE;D6RIK3_MOUSE	Tpmt	Thiopurine S-methyltransferase (Fragment)	859832	266034							246007		865439	435493	784272	620168	767084	937332	760574	870464	1017410	826093	648065	742933	634259	590539	698596	1236640	980602	825693	752766	874027
D3Z0V7;E9QLZ1	D3Z0V7;E9QLZ1	D3Z0V7_MOUSE;E9QLZ1_MOUSE	Tsc22d1	TSC22 domain family protein 1	2131910	2878810	1485140	1233610	1700870	1467680	1724210	1690660	2546310	2560110	470887		504311	583485																			262154			260636	329037			191147	1336620	1342840	1532550	1141670	1570130
D3Z0Y2;Q6GT24	D3Z0Y2;Q6GT24	D3Z0Y2_MOUSE;Q6GT24_MOUSE	Prdx6	Peroxiredoxin-6	88350800	99871800	103085000	84612700	105142000	62079700	76777700	115571000	71034600	88810000	66064100	70180400	86625100	77766000	80359000	78927200	72483500	76140200	74299100	73298600	293446000	198407000	208927000	206280000	177180000	213109000	165943000	164652000	171065000	183360000	30473200	50992300	36399400	37233500	34213100	31386300	32283300	40348400	29423600	34283800	77698600	76195300	79448800	82929200	78904700
D3Z135	D3Z135	D3Z135_MOUSE	Myo5b	Unconventional myosin-Vb (Fragment)	3349390	3453440	4617270	2758880	4258430	3203690	3295370	2940320	3577680	3788830	1112710	1064440	1110430	1336300	1106960	1334020	1254810	1115430	1107360	1034030	1410400	1427510	1534400	1538550	1541610	1840090	2264120	1518300	2043810	2199390	1126100	1206820	1016080	1127320	998486	1029370	1093130	1056330	999234	973187	2200140	2431160	2940150	2149890	2714780
D3Z183	D3Z183	D3Z183_MOUSE	Mfsd6	Major facilitator superfamily domain-containing protein 6	965783	780004	774317	703891	851876	739272	353089	801671	527557	734220	766607	680838	864289	727701	764568			693655	659786								315601				571898	683991	750635	553915	662852	531362	564135	607100	291408	583984	1303210	821162	518257	1164630	825777
D3Z1E2;D3Z6S5	D3Z1E2;D3Z6S5	D3Z1E2_MOUSE;D3Z6S5_MOUSE	Plekhb1	Pleckstrin homology domain-containing family B member 1 (Fragment)	2911060	3326890	2737380	3528690	2354960	3748090	2210260	2933660	1572980	3078880																															3565530	2755320	2322210	4362410	2942010
D3Z1J5	D3Z1J5	D3Z1J5_MOUSE	Palld	Palladin (Fragment)											298174	326082	529048	291438	506932	540299	426597	488429	484186	393424	327540	206223	276096	193165	269962	465151	554135	720807	487179	441213	637185	623497	501727	1071030	510754	1406270	1212110	1291620	1060280	1245110
D3Z1T2	D3Z1T2	D3Z1T2_MOUSE	2310009B15Rik	RIKEN cDNA 2310009B15 gene										63154.7	191672	226915	169586	175280	162351	183290	155151	164828	146570	147768	144722	137388	212343	148543	152613	275575	259293	211624	230398	195379	22166		23301.1		28746.4		19753.7	30602	26489.3	25079
D3Z1U3	D3Z1U3	D3Z1U3_MOUSE	Hpd	4-hydroxyphenylpyruvate dioxygenase (Fragment)											292121	520944		352703	313102						9047590	6801180	6959740	5987890	6471890	4787300	2559070	4578050	5798040	5958270
D3Z286	D3Z286	D3Z286_MOUSE	Tmppe	Transmembrane protein with metallophosphoesterase domain	1218790	1239880	1183340	1123140	1193890	1076590	1234860	1219370	1254550	1307070	1516680	1575340	1935480	1503730	1372610	1322520	1681670	1656660	1512770	1352480	465810	413210	395382	563353	619122	168032	474336	413180	163717		1407390	1350840	1410570	1248640	1887640	1392970	1410650	1639190	1607910	1290320	1357990	822137	1043950	1661370	1477440
D3Z2E7;E9Q3L4	E9Q3L4;D3Z2E7	D3Z2E7_MOUSE;E9Q3L4_MOUSE	Ifi207	Interferon-activated gene 207				458599											872431		1109500		1199170	1042580					322445				420662		1043490	1205440	1060280	1050230	1516630	1286950	1251420	1114230	1245070	1167550
D3Z2M7	D3Z2M7	D3Z2M7_MOUSE	Gnao1	Guanine nucleotide-binding protein G(o) subunit alpha (Fragment)	117686	162356	95085.3	174624	135349	86507.9	140259	169224	173948	131024
D3Z2N7;E9Q3X0	E9Q3X0;D3Z2N7	D3Z2N7_MOUSE;E9Q3X0_MOUSE	Mvp	Major vault protein (Fragment)											2822450	2310230	2737480	2844850	1959030	1857860	1790450	1770640	1978490	2150270	4736550	4165240	4133970	5280450	5596600	5408040	6351810	4941750	4081120	5283490	2933650	2371360	2826020	1960800	2572730	2486610	2291290	2550990	2328210	2406160
D3Z2R9	D3Z2R9	D3Z2R9_MOUSE	Fah	Fumarylacetoacetase (Fragment)											318559	938101		609794	667394	530799	826180	487571	703672	2519140	1162500	340573	695028	687051	966735
D3Z2V5	D3Z2V5	D3Z2V5_MOUSE	Tsg101	Tumor susceptibility gene 101 protein (Fragment)	1898580	1504700	1765380		1840290	1543380	1528180	1285770	1649530	1917170	7277910	7400420	6623120	6535310	6877370	7043260	7073630	6895720	7027740	8555030		1366610	1539730		1806990	1981380	1940220	1742350	1685600	1604850	416399	494901	440409	532310	530361		423983	416627	411039
D3Z2Y2;D3Z3I3	D3Z3I3;D3Z2Y2	D3Z2Y2_MOUSE;D3Z3I3_MOUSE	Nit1	Deaminated glutathione amidase (Fragment)								442704		453091	2300770	2628800	2190540	2868970	2333890	1717160	2658210	2300130	2600580	4102510	1379540	1372430	1675740	1274960	1167560	780447	538397	755945	724375	575250	306086	358756	231535	372873	204694		261128						529283
D3Z2Z1;D3Z3M7;F6RCU2;F8WIA1;Q8C0S5	Q8C0S5;F8WIA1;D3Z2Z1;F6RCU2;D3Z3M7	D3Z2Z1_MOUSE;D3Z3M7_MOUSE;F6RCU2_MOUSE;F8WIA1_MOUSE;Q8C0S5_MOUSE	Clip1	CAP-Gly domain-containing linker protein 1	381341	342383	555998	131629	407618		765377	416115	1011330	535860																																	873237		1015920
D3Z313;Q9DCC5	Q9DCC5;D3Z313	D3Z313_MOUSE;Q9DCC5_MOUSE	Cbx3	Chromobox protein homolog 3 (Fragment)	659322	983791	380955	534342	423899	818009	139772	703914	239472	337086	252975	226629	483465	255439	335933	576023	349445	512186	449537		87401.7	176520	195634	60374.3	214736	601956	701620	687621	923684	571020	496288	696187	1697280	464372	674091	4371770	2563770	3075310	2691890	3576820	685987	1266680	304088	889796	343949
D3Z3B8	D3Z3B8	D3Z3B8_MOUSE	Dlg1	Disks large homolog 1	2669290	2336630	3056950	2446150	3132810	3273830	2272580	1651090	2117990	1783340																															1984220	1996140	2036180	2019100	2268050
D3Z3F1	D3Z3F1	D3Z3F1_MOUSE	Fip1l1	FIP1-like 1 protein (Fragment)		72878.1					79013.6	63136.4	70591.3				104325	166584	192684	112246	165140	83838.5	108372			107059	94121.9			148678	226188	352425	252586		262714	406120	296224	220622	202735	295194	343903	442583	340734	357303
D3Z3H0;D3Z3H2;Q8R359	Q8R359;D3Z3H0;D3Z3H2	D3Z3H0_MOUSE;D3Z3H2_MOUSE;Q8R359_MOUSE	Ino80e	INO80 complex subunit E																															155938	265558	191489	149528	185792	144300	140527	262865	127861	190371
D3Z3L3	D3Z3L3;E9PV98;D3YYU4	D3Z3L3_MOUSE	Trim12c	Tripartite motif-containing 12C	676365			459527	689212	177954	65979.9	1925030	413928		763088	541806	767193	884443	1481760	694019	844399	843215	664012	687722	1246300	872296	890866	1120010	1849780	615181	931509	644563	998269	827837	2914270	3539300	2846200	3003410	3341270	2907340	2726740	2700260	2873690	2689130		2357510		1585120
D3Z3W9;F8VQ94	F8VQ94;D3Z3W9	D3Z3W9_MOUSE;F8VQ94_MOUSE	Pira2	Paired-Ig-like receptor A2		516912																							629323				271140		751568	955533	774130	906886	1160240	756691	740979	690651	868823	666892
D3Z3Y1;D3Z4I0	D3Z3Y1;D3YTQ6;D3Z4I0	D3Z3Y1_MOUSE;D3Z4I0_MOUSE	Pigg	GPI ethanolamine phosphate transferase 2	562383	675620	840779	783795	693304	547450	807828	809453	729780	685061	1862160	1928910	1968630	2437390	2231390	1724480	2313620	1999200	1891440	2244510	1200220	1518070	1608460	1155490	1525740	831847	914158	940617		1302930		954400	1562640	1957010	713734	1003040	1279680	940319	1568240	656473			1381540	3476810	1422280
D3Z3Y4;D6RGU1;Q921W2	Q921W2;D6RGU1;D3Z3Y4	D3Z3Y4_MOUSE;D6RGU1_MOUSE;Q921W2_MOUSE	Tial1	Nucleolysin TIAR	2287340	2326480	2239890	2029390	2088330	2514980	2244790	1855300	2679260	2652790	1925290	1131620	1807910	1274740	1431610	1410390	1327460	1508440	1164120	716730	1042070	900500	875797	931644	1176300	1600920	2119670	974855	1442180	1327300	2780380	3493090	2980670	2656100	2659990	4078550	3457130	3511910	3599550	3892760		2776180		1928740
D3Z4S3	D3Z4S3	PTRD1_MOUSE	Ptrhd1	Putative peptidyl-tRNA hydrolase PTRHD1	2867940	2754260	2765670	2370690	2453950	3097880	2245510	2363930	2356230	2591670	2023140	2122220	1671790	1687510	1867120	2104200	1627120	1848350	1899150	1670220	1137520	847204	897368	863825	1096920	1688590	1407170	1327190	1708860	1107170	2925680	2793250	2820670	2845430	2388910	3048170	3540010	2747070	3144930	2867110	1988620	2264880	2222860	2643340	2028810
D3Z4Z0	D3Z4Z0	D3Z4Z0_MOUSE	Tada2b	Transcriptional adapter			485508	338263	433971				619781		798151		672564		533649	713037		798241				440821			315438						544652	502310	729844	738529	616068	552085	528444	810002	608762	717372
D3Z510	D3Z510	D3Z510_MOUSE	Aldoa	Fructose-bisphosphate aldolase (Fragment)	515786	462745	1000520	399307	1066850	232649	3095510	626170	1197990	476394	3760660	5269010	2808180	4886170	3750880	3361490	5699000	2372360	5467070	7254530	2127040	2273910	2319680	2507960	1961330	234792	129218	255281	127653	181125	412056	528159	383263	1125580	423887	80448.9	28629.3	51342.9	60810.4	51305.8	290085	192155	502334	243055	600229
D3Z534	D3Z534;D3Z535	D3Z534_MOUSE	Kalrn	Kalirin	205151	625693	354123	1006870	245926	638313	442280	200113	285970	334073	129240	137840	114952	134608	124524	120768	123770	112866	123606	123195	129497	275639	205310	113924	175684	216415	286223	231449	93656.8	142456	388317	432980	390306	386677	332396	528630	404172	686033	347196	259491	265453	232591	168471	276383	374790
D3Z5G7	D3Z5G7	D3Z5G7_MOUSE	Ces1b	Carboxylic ester hydrolase	232143										176876	311619	321051	328068	382485	61360.9		55026.3		127190	838924	545425	575031	639657	897174	567183		592790	482446		234162	255095	246588	343913	194878	177332	128978	120405	86607.8	70888.8
D3Z5I1	D3Z5I1	D3Z5I1_MOUSE	Zc3hav1	Zinc finger CCCH-type antiviral protein 1											249750	562114	524993	650457	997012	164748	747401	220849	181613		1396970	981345	965208	1130650	1176300	398985		395701	445202	345751	672162	928847	665931	616184	747087	849517	718355	1073230	676828	869218
D3Z5T8	D3Z5T8	D3Z5T8_MOUSE	4930407I10Rik	RIKEN cDNA 4930407I10 gene	2316080	2289180	3728300	3085720	4440950	1459710	2387620	2411490	1933870	1804640	2927010	2414880	3097140	4469180	3676010	3218370	5395610	4573770	5209650	4276500	1539590	765818	1445690	1405600	1500150	571069	220691	357823	449982		4497700	4726040	4522690	2881380	5865640	3158390	5300910	7680620	3914860	7780770	1922960	2070260	2413160	1997040	2256210
D3Z636	D3Z636	D3Z636_MOUSE	Ppa2	Inorganic diphosphatase			70272.7	105622	115458	85706.6	42637		95860.7		987189	894999	1107480	1188760	1008530	691026	1121070	1240150	1030630	1217280		155827		178922		185689	155813	240322	342457	294219
D3Z656	D3Z656	D3Z656_MOUSE	Synj1	Phosphoinositide 5-phosphatase	36865.4	46280.9	84570	49066.4	127056	50659.4	115486	87423.8	197918	53852.1												158787				190706		133327		171678	385656		347051	522865	505908	559544	415633	385783	362913	555273
D3Z6F0;E9PXF7	D3Z6F0;E9PXF7	D3Z6F0_MOUSE;E9PXF7_MOUSE	Ifit1bl1	Interferon-induced protein with tetratricpeptide repeats 1B-like 1																																			671765
D3Z6F5	D3Z6F5	D3Z6F5_MOUSE	Atp5a1	ATP synthase subunit alpha	10915100	8523740	12072900	4038610	6466460	5242500	7402610	9404080	12736400	16265300	17680800	12690500	17545100	10817200	7786590	18173100	9242610	14956600	14842600	10021800	1694320	4688330	3126750	3161270	2409270	2211900	2285870	2015530	2138370				8859830								8453890	7586680	12171800	9337700	11200600
D3Z6G3	D3Z6G3	D3Z6G3_MOUSE	Mapre3	Microtubule-associated protein RP/EB family member 3	1046920	3924670	3114130	623485	2701420	3342730	3545320	7515880	3671080	2752510	233614	253481	344907	334147	416395	509287	370800	412749	452154	343893		214090			238613	401343	183146	156562	195444	160511						267269	142266				3915110	4503970	4490050	2371290	5504770
D3Z6I8	D3Z6I8	D3Z6I8_MOUSE	Tpm3	Tropomyosin alpha-3 chain	42121700	48229500	43774500	45457600	45324000	47995400	27808300	41791300	37929400	38157100	42676300	28453600	67939600	40754900	48535600	41654600	39040400	53196900	47383600	32493000	18129900	20587000	21574800	16164900	24778800	34874500	34241500	36416300	47703400	32266000	42094500	46203500	68865100	12364500	37057000	82124200	85004400	84657600	84291000	99171200	47219300	47036500	41087400	48296300	44403800
D3Z6P0	D3Z6P0;F6S5U2	PDIA2_MOUSE	Pdia2	Protein disulfide-isomerase A2																							10208100	3995360							19620400						18035100	1600600		324145
D3Z6Q9	D3Z6Q9;A0A5F8MQ05;S4R1B8;S4R2J8;S4R171;S4R270	BIN2_MOUSE	Bin2	Bridging integrator 2	950407	1037530	887830	916406	1040760	915643	866433	1204840	819254	784592	1598010	1020710		315563	2392830		1844960		292312		1288600	1159910	1275120	1332190	3005610	1009090	1035900	1389580	1864250	1145370	35722200	37172500	38895800	29952000	38893800	39295700	38679700	36744800	37600800	36352700	699053	647738	945614	669754	889386
D3Z6Z0;D3Z789;Q78ZM0	D3Z6Z0;Q78ZM0;D3Z789	D3Z6Z0_MOUSE;D3Z789_MOUSE;Q78ZM0_MOUSE	Snx3	Sorting nexin-3														1297910												1016450	1900670	870471	1255730	842536
D3Z742	D3Z742	D3Z742_MOUSE	Mb21d2	Protein MB21D2	565485	604576	659753	514087	719393	715305	901317	571956	888793	783794	365417	424033	317200	274066	314304	378378	307334	541644	344632	379076		219194	262795	295317	273248	139821	109578	51219.1		57076.9											780790	1009650	1145360	1099370	1020550
D3Z781	D3Z781	D3Z781_MOUSE	Etl4	Enhancer trap locus 4	260843	249538	425206	273365	546651	461665	1081690	685102	953915	626101																															57204.5		158204		280859
D3Z7B1	D3Z7B1	D3Z7B1_MOUSE	Rubcn	Run domain Beclin-1-interacting and cysteine-rich domain-containing protein											144230	98050.3	179650	157900	94582.5	117086	154134	170354	207421	191277		53306.1	62050.8			68540.9	68921.7		87362.9		619031	395607	536703	487884	742844	459085	335170	471409	534784	363591
D3Z7D3;F8WI56	D3Z7D3;F8WI56	D3Z7D3_MOUSE;F8WI56_MOUSE	Dip2a	Disco-interacting protein 2 homolog A	479075	710694	505447	2037700	644238	654089	576927	712795	591879	538461		125519	107048	111193	164610		122033		120545													137915		131880							627295	540468	437037	606764
D3Z7G4;J3QPC3	J3QPC3;D3Z7G4;F6XBP4	D3Z7G4_MOUSE;J3QPC3_MOUSE	BC024978	cDNA sequence BC024978	331740	315817	292817	280080	259409	282646	283864	243661	222240	250092											44407.4				69278.3	101279	158941	106287	47546.9
D3Z7G8	D3Z7G8	D3Z7G8_MOUSE	Slc4a4	Electrogenic sodium bicarbonate cotransporter 1 (Fragment)	6089900	6659600	5932140	7423540	5754190	8475170	8756320	7425160	6349980	7637610	6323150	10638500	12185500	9184260	9553780	11288500	9383970	8543390	8298480	9804770																		1013300			6915580	5719600	6428390	6269400	6965620
D3Z7H4	D3Z7H4	GSG1L_MOUSE	Gsg1l	Germ cell-specific gene 1-like protein	808675	506455	822727	606653	876271	457719	440465	804920	791637	527536																																	757995	915485	1287020
D3Z7J3	D3Z7J3	D3Z7J3_MOUSE	Plscr2	Phospholipid scramblase											656609	915800	742100	1213260	892789	841470	1002750		1026710	765026
D3Z7P3	D3Z7P3;D3Z7P4	GLSK_MOUSE	Gls	Glutaminase kidney isoform, mitochondrial	42725200	45377900	48305600	39017300	48582700	39418500	40378600	44680200	47533300	45353300	25966300	20078300	23939600	22567300	23960000	18782200	18648600	20747800	21350200	17905600	935250	738080	996103	759492	1210580	823206	861527	989728	698188	770152	5917910	6975650	6584910	6067850	6214350	6799130	5943830	6432630	6637810	6846870	40061800	41908000	43848700	37583200	43009800
D3Z7Q2	D3Z7Q2	SIM20_MOUSE	Smim20	Small integral membrane protein 20		2260160		3934740		3899480		2130580		3725300	5167980	3521960	3457100	6544370	3854550	5082470	6445430	4263480	6144170	4773160		4282500			2261790	1524170	2646690	1871730	3001290	2258290	1752860		1158220	1485400	1451710	1126520	1331030	1280550	1997380	1074740	4505250	4113310	3811780	4934930	4530900
D3Z7R7;G3X9Q3	D3Z7R7;G3X9Q3	D3Z7R7_MOUSE;G3X9Q3_MOUSE	Arhgap45	Rho GTPase-activating protein 45														63790.6							286340					76391.9		351882			2180100	2914290	2808460	2230290	1448660	3074720	3398800	3605600	3277390	3559290
D3Z7X0	D3Z7X0;F6RGT6	D3Z7X0_MOUSE	Acad12	Acyl-Coenzyme A dehydrogenase family, member 12	1386480	2726250	1594460	1518920	2661290	1702050	878707		5505950	1616860	20650700	19524200	20640300	18849400	19710500	18648500	15091300	17233500	15335200	19315200	4686410	6193380	6039860	4763150	5198580	4519920	4182720	4552070	4241820	3785960	1292600	1241570	1261350	2222020	1190440	1250220	1216120	945480	1007620	1002030	1452440	1652390	1162060		1382040
D6RCI4;F6XV67	Q9CWU4;F6XV67;D6RCI4	D6RCI4_MOUSE;F6XV67_MOUSE	2410004B18Rik	RIKEN cDNA 2410004B18 gene	461438	475619	1049520	482676	811288	856414	793230	712641	710235	638085	499914			651703	630095	428881	594869		811112	527514											1007770	927697	968451	1505610	1091190	866316	1023630	770066	762313	1239120
D6REG4	D6REG4	D6REG4_MOUSE	Grhpr	Glyoxylate reductase/hydroxypyruvate reductase																										2486980	10822000	3211270	4280550	2333530
D6REH1	Q5D073;D6REH1	D6REH1_MOUSE	Pxmp2	Peroxisomal membrane protein 2											3027530	2580890	3309010	2622900	2758400	2411380	2578070	3085630	2867950	2962740	4173170	4488380	3111120	4270250	4261320	3957160	4869000	7326950	7687410	6465960
D6RFU9	D6RFU9	D6RFU9_MOUSE	Sypl	Synaptophysin-like protein	114404000	140168000	75411300	113870000	89319600	129251000	83462700	109145000	121250000	119013000	214861000	275038000	201982000	225193000	243339000	180540000	191050000	172948000	161793000	185989000			400289	1131220							111844000	133417000	144288000	177608000	172920000	115906000	121527000	101175000	92051400	100018000	113502000	140729000	94136500	122889000	152312000
D6RG40	D6RG40	D6RG40_MOUSE	Chka	Choline kinase alpha				203462		284213					2091760	1889840	1827280	2068510	2129760	1984400	2058090	2122880	1869540	1975150	1275600	1266040	1268020	1607180	1359670	1361190	2034100	1485630	1676950	1718750	3499370	4841630	3526580	3962020	3470350	3151750	3470320	3867110	3221280	2895160
D6RGU4	D6RGU4	D6RGU4_MOUSE	Cnih1	Protein cornichon homolog 1	381080	209547	527483	376872	651568		623336	192878	622007	117115																															194313	103522	371401		470354
D6RH62;E9QQ38;F8WHP5;F8WIJ5	F8WHP5;E9QQ38;D6RH62;F8WIJ5	D6RH62_MOUSE;E9QQ38_MOUSE;F8WHP5_MOUSE;F8WIJ5_MOUSE	Ddhd1	Phospholipase DDHD1	1482480	1303790	1243690	1356400	1421270	1737900	1176730	1391860	961803	1264970											180894					628978	845671	621864	776994	574195	773533	583247	741822	697743	912726	598179	809457	1158030	914316	1040060	931925	1531780	947485	1132890	1040990
D7PDD4	D7PDD4;D3YVS6	G6B_MOUSE	Mpig6b	Megakaryocyte and platelet inhibitory receptor G6b																															2805040	2971930	2815020	2939320	2450330	2485790	2352770	2602450	2423270	1843820	3876650	4888130	4359810		5041460
D9J2Z9;D9J300;D9J301;D9J302;D9J303;E9Q8P5;F8WJI6	D9J303;D9J2Z9;D9J301;D9J302;F8WJI6;E9Q8P5;D9J300	D9J2Z9_MOUSE;D9J300_MOUSE;D9J301_MOUSE;D9J302_MOUSE;D9J303_MOUSE;E9Q8P5_MOUSE;F8WJI6_MOUSE	Pdlim5	ENH isoform 1b													348408			164358		108877	130708			214456		162365				195431			279409	282764	474376	196410	364920	742386	569075	500560	429201	493272	345751		199793	461946	198347
E0CX65	E0CX65	E0CX65_MOUSE	Sirpa	Tyrosine-protein phosphatase non-receptor type substrate 1	2877890	2664340	3214580	1195670	2954890	1848650	1877840	2545100	2053790	2413300																					317649	161095	457837	1031080	480661		426022		443673	501870	2901270	3021370	2842020	2525780	3090140
E0CX94	E0CX94	E0CX94_MOUSE	Kcnip2	Kv channel-interacting protein 2 (Fragment)	1432020	1384510	1790840		1966200				1851560	1255760		327024	426071	326672	385353	463551	331662		396596	218030	213596	151242	222924	140355	191687	100805	95443.6	136544	128413	186481	787392	686524	742955	768281	649947	759048			689723		944457	967748
E0CXD4	Q8CFX3;E0CXD4	E0CXD4_MOUSE	Pcdh1	Protocadherin 1	16080800	16786200	21480000	15238500	22515700	18263000	18083600	17998900	23764700	16660100	3455040	3054370	3969020	4349910	3556720	4298830	4602820	4357660	4508550	5079700	3056370	6563940	6171620	4657340	4565010	7773560	8627940	7205900	7340700	7544640	999583	1518420	1318820	929365	982693	1793930	1426680	1439760	1485450	1242310	12943400	14192100	16472100	12364500	17577900
E0CXE7	E0CXE7	E0CXE7_MOUSE	Ctc1	CST complex subunit CTC1	124502	155806	85826		120647	124628	92337.7	155845	108192	158449		65740.9	67208.2	54542.3	81373.2	88790.6	69916.6	71077.2	49713.3						47505.5			93184.3			144838	130318	157411	144812	105330	216807	217277	138390	116975	169440		72972
E0CXK2;E9Q7P2	E0CXK2;E9Q7P2	E0CXK2_MOUSE;E9Q7P2_MOUSE	Cacna1i	Voltage-dependent T-type calcium channel subunit alpha	294837	340224	209027	301115	316785	225857	232780	314037	257783	284834
E0CXP6;E0CYZ5;E0CZ38;E0CZ61	E0CXP6;E0CYZ5;E0CZ61;E0CZ38	E0CXP6_MOUSE;E0CYZ5_MOUSE;E0CZ38_MOUSE;E0CZ61_MOUSE	Gm45062;Umad1	UMAP1-MVP12-associated (UMA) domain-containing 1				138834	415216		478945							178676			173242																	262476								254156	282555	330537	351407
E0CXR1	E0CXR1	E0CXR1_MOUSE	Coq8a	Atypical kinase COQ8A, mitochondrial			4029820		7380170						5434050								9951250	9450690	15023400		12377100						20967600														4246900
E0CXT7	B2LVG5;B2LVG6;F7B6Z5;E0CXT7	E0CXT7_MOUSE	Cpsf4	Cleavage and polyadenylation specificity factor subunit 4																									116551									981089	548552	1195480	1145320	608041	1426220	691303
E0CY16	E0CY16	E0CY16_MOUSE	Cadm1	Cell adhesion molecule 1	4356820	5340150	6344690	4027050	6543750	3979620	2741150	5179350	4675020	4985940																																			2168610
E0CY96;G3X8S8	E0CY96;G3X8S8	E0CY96_MOUSE;G3X8S8_MOUSE	Tsen15	tRNA-splicing endonuclease subunit Sen15	418616	649477	455347	384592	555498	296043	240024	642234	410322	444839		206774	161656	275488	252556	149322	254032	179034		189426	323273	163056	146828		266963	185812	175262	133971	157418	169813	313908	375211	348726	205500	270673	253476	243228	292966	162792	280182	375467	323784		225108	270468
E0CYR6	E0CYR6	NT8F7_MOUSE	Nat8f7	N-acetyltransferase family 8 member 7											137067	107742	128866	140506	92280.6	138841	101868	119799	49002.9	91338.7	274583	26476.8	119992	71207.1	112494	33631.3	46593.6	63780.4
E0CZ16	E0CZ16	KLHL3_MOUSE	Klhl3	Kelch-like protein 3	1125580	971902	1669400	1109660	1994180	1574020	1909500	963612	1250500	1035300	1305920	1012180	1039690	972083	1110910	938652	948925	733790	947299	867324	2454340		2473130															433885	349012		903018		1025870		1211830
E0CZ22	E0CZ22	E0CZ22_MOUSE	Mroh1	Maestro heat-like repeat family member 1	518185	543579	546069	561003	585249	464079	436285	499625	487566	541086	2106050	2235240	2178890	2238120	2211320	1828550	1952250	2062600	1818200	1747060	658409	598531	691370	740218	771738	657975	565781	429097	747611	757252	798834	925731	917907	920048	853215	798833	733223	805458	782297	715880	607288	558919	520057	446677	344904
E0CZ50	E9Q168;E0CZ50	E0CZ50_MOUSE	Ndrg4	Protein NDRG4 (Fragment)	1578360	1255640	1309520	998085	1369310	1405130	1612010	1336520	1441470	1152160																															1895110		1399590
E1U8D0	E1U8D0;A2ACV6	SOGA1_MOUSE	Soga1	Protein SOGA1	215245	292000	188029	231710	237610	358251	170985	373222	254843	352425	109087	104895	55900.4	62314.3	74108.2	75009.7	78838.1	55272.4	118751		49719.3	31128.1	19457.2	45566.9	43275.2						199957	281319	141034	201699	278960	270540	205991	236003	206071	226283	206466	185317		156814	175865
E2JF22	E2JF22;F7AC58;F6QY99;E9PUQ9;F6PYU5	PIEZ1_MOUSE	Piezo1	Piezo-type mechanosensitive ion channel component 1	258445						48304.4		33695.9	253369	474729	637903	395116	433619	370836	372636	469981	452512	389864	516004					34917	876838	641959				274149	364681	271444	355313	321069	260736	301785	298551	271945	295804			468442
E9PUA3	E9PUA3	E9PUA3_MOUSE	Iqsec1	IQ motif and SEC7 domain-containing protein 1	1142510	1537300	742228	1542950	1151190	1632760	741092	1469330	1362110	1510250																															823845	1154870	735350	973031	682120
E9PUA7	E9PUA7	E9PUA7_MOUSE	Tpd52	Tumor protein D52											881352		1197360			963202		1227000	418849			125550	84640.5							167771	1078800		1107280		1152570	919812	748357		440768	708806
E9PUC5;Q8C0E9	Q8C0E9;E9PUC5	E9PUC5_MOUSE;Q8C0E9_MOUSE	Psd3	PH and SEC7 domain-containing protein 3	6868740	6096610	7194660	5478860	7391110	6585620	9603950	5005330	9139400	7621180	816167				406815																										4107660	5605560	5675820	3071380	6252780
E9PUD2	E9PUD2	E9PUD2_MOUSE	Dnm1l	Dynamin-1-like protein	2501440	9749290	8772310	2980350	9710530	8157080	12762500	3799120	12912500	10616200	1298180	1395000	1919590	1824090	1739200	1160380	1036920	1489680	1161130	2096420	2274140	1256040	1706740	1809560	1781360	1710460	1979330	1662820	3802950	2971870	567083	912704	915532	815591	705001	1380700	1187260	1286150	890695	1161860	3839230	1728950	5977470	4113090	6434010
E9PUF7;F6ZN61	F6ZN61;E9PUF7	E9PUF7_MOUSE;F6ZN61_MOUSE	Arhgef1	Rho guanine nucleotide exchange factor 1	688475	795392	632941	1798970	684706	717936	715649	690101	605579	598665												112586			377836			181829			5629770	7067380	6322630	8057590	5190040	6700730	6437020	7234150	5742120	6600120		1148390		847791	423835
E9PUL5	E9PUL5	PRRT2_MOUSE	Prrt2	Proline-rich transmembrane protein 2	17173500	22564700	26917800	14428200	28583700	14519000	26807500	19783900	29172100	23214200																		741133	1192990												19592900	17053600	22938700	15302600	25971300
E9PUL7	Q9JIZ0;E9PUL7;G3UWY7	E9PUL7_MOUSE	Nat8f1	N-acetyltransferase 8 (GCN5-related) family member 1	1055730	4221960	3735260	3968590	3147940	4580970	1056790	34466400	37429800	14804400	37262800	31336000	35385400	33792700	29680500	39425300	42024800	44120000	46632100	40327500	39333200	45292100	41436400	35285700	34206800	28476900	31433100	32764700	27342000	32882200	3339800	10409900			14426300	19084000	18922700	20326200			843569	3496740
E9PUQ7;F6ZHN3;Q3UYU2	Q3UYU2;E9PUQ7;F6ZHN3	E9PUQ7_MOUSE;F6ZHN3_MOUSE;Q3UYU2_MOUSE	Trmt2a	tRNA (uracil-5-)-methyltransferase homolog A	228504	385044			179168	212078	352213	323601		373361	434880	531288		498221	615179	474843	359732		360972	371697	534201	492371	344264	498205	549299	620059	796325	1139870	422120		1172100	1141880	1129560	1552770	1126120	1799260	1052900	1507380	1199940	1405560
E9PUQ8	E9PUQ8	DGKD_MOUSE	Dgkd	Diacylglycerol kinase delta	1386740	1721110	1479810	1553640	1635020	1427440	2021150	1566210	1778140	1630810	377510	437068	503000	424107	407578	360816	480345	450314	412586	624118	44853	756346	239348	205251	247380		273380	249120	203907		327881	360387	354831	255595		586079	371780	457371	342005	261332	1318460	1431760	1455790	1173400	1741090
E9PUR0;E9Q1M6	E9Q1M6;E9PUR0;F7DE17	E9PUR0_MOUSE;E9Q1M6_MOUSE	Ankhd1	Ankyrin repeat and KH domain-containing 1	574077	810270	488305	591758	495424	790144	581215	561471	579561	611698	909148	893239	965348	721516	897323	825447	622082	853664	678759	613450	506107	679750	422793	513248	531549	639059	716533	650704	608603	662717	1058600	932048	964802	1050180	1033620	1144700	1109950	1099380	1107490	1064070	547918	471444	418195	457845	684814
E9PUY9	E9PUY9;E9PVM6;E9PYA9;E9Q7A8;E9PYC6;E9Q858	E9PUY9_MOUSE	Eci2	Enoyl-CoA delta isomerase 2 (Fragment)					82603.3		338325		64339		445655	766631	414992	759514	567127	449288	858336	457959	790304	805444	896400	608730	785787	889507	790957	3648570	4662880	3951070	6270770	1636880	156772	258854	222802	317366	243674								116075
E9PUZ5	E9PUZ5;E9QAC6	E9PUZ5_MOUSE	Pick1	PRKCA-binding protein	486270	536949	594667	584009	684699	310265	855165	533605	681510	354813		53219.6			103398									75033.5																	407463		345888		396874
E9PV14	E9PV14	E9PV14_MOUSE	Epb41l1	Band 4.1-like protein 1	7280010	6907610	6026040	8300460	5625350	7384960	4965060	5979020	4519300	5997970	1918620	2378660	2350540	1212710	2240780	1647730	797212	1717980	2289680	2071220					7267150	5482950		2449780		4733250	970204	401433	1085950	1846360	360984	254226		300975	1302440	116770	8617930	6836310	7052520	7907030	5773080
E9PV24	E9PV24	FIBA_MOUSE	Fga	Fibrinogen alpha chain	937849	830589	1444960	1217080	1632090		1467000	929329	764844	821150	4205490	8108880	9127820	8734400	14919900	5517720	7033490	6309490	4197370	8969050	19624300	15297600	15085200	16626600	24074700	15233600	21900300	15876300	17659200	20498500	48606400	49579900	49370000	48515700	52287300	50850800	60724100	58429100	46718000	45685400			388103		1299300
E9PV26	E9PV26	E9PV26_MOUSE	Prr36	Proline-rich 36	1158070	1467950	1031100	1271740	1438500	1763420	1482270	1523300	1694430	1220310																												16003.6			810656	865600	838533	630431	973722
E9PV36;Q8R055	Q8R055;E9PV36	E9PV36_MOUSE;Q8R055_MOUSE	Lig1	DNA ligase 1 (Fragment)																															585631	683539	720725	270002	1027840	1050060	883742	1933220	1050060	1796390
E9PV38	E9PV38	E9PV38_MOUSE	Ces2g	Carboxylic ester hydrolase											4533240	3748080	4206960	4004140	4794300	3250160	3046260	2707920	2875620	3189010	25198100	20471300	23813700	21644200	20797800	11952200	13227300	12798900	10931000	13697100	3101610	1200200	1756990	1288970	2390440	4206810	6191970	7890220	4653930	10046100	7002940
E9PV44	O35143;E9PV44	E9PV44_MOUSE	Atpif1	ATP synthase F1 subunit epsilon	116571000	83203300	96013500	130497000	92025700	98458700	69700300	90242000	79952900	89786100	128744000	118380000	152085000	120892000	104468000	112789000	97715100	155869000	104525000	84400000	10453400	15144400	15012600	13251600	14418700	14317000	15892900	14217500	8017760	10182600	16270700	21491300	13660100	42996600	16153600	33465900	34229100	39367600	33808700	36988300	134286000	133089000	146518000	151037000	141732000
E9PV86	E9PV86;E9PW38	MCTP1_MOUSE	Mctp1	Multiple C2 and transmembrane domain-containing protein 1	502534	588702	382856	621686	584453	612630	620643	666248	641548	537120																					292807	308815		405680	264559	536600			322791	218605	511354		822830	590410	570919
E9PVA6	E9PVA6;F6U8T2	E9PVA6_MOUSE	Git2	ARF GTPase-activating protein GIT2							489642	388797			480465	401122		611268		395431	519782	428102	521085	535704	817151	128777			474743					177499	385486	1456330	1700430	1259060	1089200	1444240	1493940	1803880	2359730	1965570
E9PVA8	E9PVA8	GCN1_MOUSE	Gcn1	eIF-2-alpha kinase activator GCN1	4314740	4663320	4505130	4060540	4145360	4840100	4749840	4685150	4756150	5060250	8174000	8243970	8128490	8076760	7737650	8546480	8599880	8323860	8276710	8755520	8964120	8705630	8760980	8746690	9100820	8608000	8585310	8424910	7712550	10327500	7440390	6519120	6535450	6461310	6998980	7001560	7521620	7005530	7290390	7736080	4742130	5118710	4164420	4750720	4621560
E9PVB5	E9PVB5;A2AFY7	TTC17_MOUSE	Ttc17	Tetratricopeptide repeat protein 17		70922.5				51560.7						34253.9			29774.6			20402.6		41937				108346	68580.1	110445	125986
E9PVC5;E9Q770	E9PVC5;E9Q770	E9PVC5_MOUSE;E9Q770_MOUSE	Eif4g1	Eukaryotic translation initiation factor 4 gamma 1	1136710	1070060	2411300		1454590	1096480		849884	1205560	1155720						4337320					4052130	3797600	3490450	5249250	3058490	4526800	5796350	4092140	5592350	4254240	1808990	2083540	1881030	1953580	3440180	3420230	5157650	3430130	3417930	5203790		2992610
E9PVD3	E9PVD3	PCD16_MOUSE	Dchs1	Protocadherin-16	771479	594769	641598		569841	589750	454864	604674	486665	559070	267983	383812		338438						293630											431579	646207	481412	477507	477627	832142	520728	660769	463605	592076
E9PVS5	E9PVS5	E9PVS5_MOUSE	Immt	MICOS complex subunit MIC60 (Fragment)	1136020	1803210	759122	906100	865370	950397	542873	1828790	1233030	1320850	609934		854034	726038	1001910	1164580	503034	626880	898088		329889		331019	327692	235173		2197790		1112570												1283670	2377540	1387270	1258510	1386000
E9PVU0	E9Q175;E9PVU0;E9Q3L1;V9GX76;V9GXM4;E9Q174	E9PVU0_MOUSE	Myo6	Unconventional myosin-6	4646490	4786190	3392250	3586230	3905650	4345930	4030880	4379400	3389370	3308340	17855300	16615600	19595400	18496200	18447300	18375100	17593400	17621300	17433400	14816700	2068800	1872570	1839190	1917180	1752630	2442530	2586560	2168590	2176460	3558000	898286	1178690	1127210	1216410	938847	1284590	1339270	1276950	950122	1043100	4293600	4135670	3586560	4425550	2955560
E9PVU7	E9PVU7	E9PVU7_MOUSE	Pde4d	Phosphodiesterase	851462	1132820	1064300	999992	615823	628331	1302380	895110	878020	1427730																														446765		894877	881870	806980
E9PVX6	E9PVX6	KI67_MOUSE	Mki67	Proliferation marker protein Ki-67	8492350	5660090	7072120	6233810	7682060	8279160	7659920	8770780	7252670	3845690	4068980	3913570	6336540	1162060	913331	1672400	3579300	246321	8835320	872902	3840920	12274700			425125	372009		1074490	3059730	4245580	4764630	3154840	3447960	2899190	4570630	7778110	7846510	12278600	7161180	13870600	11862300				5615000
E9PVZ8;E9QAH1	E9QAH1;E9PVZ8	E9PVZ8_MOUSE;E9QAH1_MOUSE	Golgb1	Golgi autoantigen, golgin subfamily b, macrogolgin 1	2025360	1989680	1687210	1793180	1694440	1939180	1939660	1972370	1981380	2034220	3046900	2688400	3261280	2785800	2829000	2852590	2898150	2974300	2868410	2731160	2491620	1911090	1943020	2211130	2820360	2826580	2993760	2600900	3015150	2667600	1907460	1756910	1679460	1633740	1824700	2187890	2072140	1946110	1878230	2044430	1670100	2138270	1237990	1406350	1233310
E9PW06;E9Q171	A0A087WNW2;E9Q171;A0A087WR56;E9PW06;A0A087WPX3	E9PW06_MOUSE;E9Q171_MOUSE	Nfasc	Neurofascin	10908300	10113900	11188600	14278800	10459700	11195500	8694450	10104500	6599650	11235200																			4368990												8061040	7889190	7855170	10759000	7801210
E9PW74	E9PW74	GIMD1_MOUSE	Gimd1	GTPase IMAP family member GIMD1																					447257	636469	477827	523347	459422	288686	268694	325621	490923	486334
E9PWE8	E9PWE8	E9PWE8_MOUSE	Dpysl3	Dihydropyrimidinase-related protein 3	920136	1508400	815219	976520	674869	1106860	1118750	1347180	1414640	815675	671645		542509		548369	810221		466141	671710	714478	154046	861873	780281	406467		414064		551774		1034760	2549940	2033320	2363040	2109470	2377100	2948010	2655630	1919650	2573070	1936250	594571	936622
E9PWG6	E9PWG6	E9PWG6_MOUSE	Ncapg	Non-SMC condensin I complex, subunit G																									574429	1986340	884580				2206760	1731750	1864780	1548800	2383860	3251800	3127270	4481370	3071070	4279900					21776600
E9PWH2	E9PWH2	E9PWH2_MOUSE	Card6	Caspase recruitment domain family, member 6		593769					497697							1565040		1258570	1168530		509769	1163880	1140620	982200	1236910	1214990	1115740	1620130	1436330	1552180	2369360	1552220	712276	1033050	858533	972255	887411	578357	557238	1057980	1006230	575679			1224930		355971
E9PWI3;G3UW40	E9PWI3;G3UW40	E9PWI3_MOUSE;G3UW40_MOUSE	Mcc	Mutated in colorectal cancers	301103	438077	333401	564174	368740	479180	513835	243990	350339	499773	432660	310786	236733	282197	345649	257222	314938		202340	280496	439059	391270	700238	661375	617149	732940	610007	692532	477848	644765		343205				103435		101970	121085	275943	1104580	533364	453173	579594
E9PWL0	E9PWL0	E9PWL0_MOUSE	Trim30d	Tripartite motif-containing 30D																									243672	48953.4					473173	399517	452303	287479	873545	576559	519981	483363	397272	492745
E9PWM3	E9PWM3	E9PWM3_MOUSE	Armcx4	Armadillo repeat-containing, X-linked 4	161950	230520	300015	213615	157183	257534	136239	231458	193141	123432																																	153417		189675
E9PWM7	E9PWM7	E9PWM7_MOUSE	Gnb2	Guanine nucleotide-binding protein G(I)/G(S)/G(T) subunit beta-2	813698	562654	1306190	487778	1383660		1613640	959714	1206590	702790	821961	739607	878553	762255	765395	1116860	716417	793848	707902	564992		404156									473109	611843	516461	469646	391873	504538	403819	407961	340424	369156	487430	456988	893445	631092	1173930
E9PWP6;F6TZK4;F6VBV0;F6Y0S3	F6TZK4;E9PWP6;F6VBV0;F6Y0S3	E9PWP6_MOUSE;F6TZK4_MOUSE;F6VBV0_MOUSE;F6Y0S3_MOUSE	Rims1	Regulating synaptic membrane exocytosis protein 1	1969760	1695980	2935510	1804910	2986460	1486850	3740640	1748910	3336480	2293940																						229321									4479800	3798110	3652580	3323790	4462690
E9PWQ3	A0A087WS16;E9PWQ3;J3QQ16	E9PWQ3_MOUSE	Col6a3	Collagen, type VI, alpha 3	1570690	1404800	1614920	2087040	1796870	1859030		1568510	2025100	1741850	24063400	21693600	28392300	23462200	29195500	30181000	29488200	30842600	26956900	24429200	3145540	4455200	5116630	3939510	4396530	3651650	4935020	4065920	6063300	4978380	19423200	24429200	26629700	23600800	19848700	26794600	26179700	23914400	24883200	21574700	4059060			2456960	11660400
E9PWW6	Q8C6Z3;E9Q8M5;D6RI42;E9PWW6	E9PWW6_MOUSE	Zc3h7a	Zinc finger CCCH type-containing 7 A	168794		155382		123666	108957	83666.3	89298	85671.1	149277	369593	316602	235665	260965	218094	293917	177618	168568	212971	97470.3	136953	232901	222598	299971	286882	219333	229168	264536	220066	242458	247536	240155	174906	232361	188782	270868	238055	248114	290753	244860
E9PWW9	E9PWW9	E9PWW9_MOUSE	Rsf1	Remodeling and spacing factor 1	1159520	1292420	902736	767600	880812	909233	885520	1219370	1015090	1170950	1459700	1411980	1472740	1427900	1235080	986710	1023170	918303	985080	852940	306207	317017	398306	359248	277041	587337	544538	576416	728789	696245	2238800	2161760	2096230	2239520	1793330	2958360	2707940	2500810	2747840	2733110	913828	1139890	693389	837664	652912
E9PWX1	E9PWX1	E9PWX1_MOUSE	Dpp6	Dipeptidyl aminopeptidase-like protein 6	1806930	1352840	1126490	2256270	872498	1670560	924040	1386000	926468	1251360																															1185280	1044490	404617	1186940	953066
E9PWZ6;E9PZW8	E9PWZ6;E9PZW8	E9PWZ6_MOUSE;E9PZW8_MOUSE	Myo9b	Unconventional myosin-IXb																	342192														523012	679454	742855	1030170	588655	658091	795889	349408	714352	903698
E9PX29	Q91ZE6;E9PX29	E9PX29_MOUSE	Sptbn4	Spectrin beta chain	4791830	5040240	5044260	5260250	4981650	4513410	4688080	4235550	4686390	4753480	2660190					1093130					12051900		10869600	14760300	11146700		2713590					373080		1141730	1922390			330630			4584590	5054470	4961560	5277340	4841320
E9PX43	E9PX43	E9PX43_MOUSE	Plekha6	Pleckstrin homology domain-containing family A member 6											439210	441116	318799	665619		634135	683418	511205	721389	623287		1455700	1527540
E9PX59	E9PX59	E9PX59_MOUSE	Samd9l	Sterile alpha motif domain-containing protein 9-like											493009	372074	596690	479942	518584	583338	440812	468663	556867		40824.6			39317.9	235900	46162.1	108850	91204.2	133284	95419.5	40029.4	68863.4	57483.2		79949.5	155514	98536.2	144913	134438	102071
E9PX68	A0A0J9YTU2;E9Q585;E9Q1Q0;E9PX68	E9PX68_MOUSE	Slc4a1ap	Solute carrier family 4 (anion exchanger), member 1, adaptor protein	721588	654919	864001		1092290	1660490	588575	692031	521602	545458	1219510	1212850	1169630	1261680	1298680	1246100	1030100	1362010	1245260	748227	1185440	1147000	1141400	1401400	1273360	1374310	1491500	1787500	1415590	1234110	1859890	2453580	2188030	1764210	2504650	2760720	1964240	2217840	1984210	2722210	406157	465049	355194		533680
E9PX95	E9PX95	ABCAH_MOUSE	Abca17	ATP-binding cassette sub-family A member 17	19637400		40700800	21309500	37413100	14484000	15730100		14242200		14656700	11098800		15588400	9824230	15741500	13938700	16809200	18637700	12956500	2779260	5429850	6177400	2396280	2928170	2479210	893045	833633	1520660	2527320	7295620	7768910		5303710			8497610		8531170		35790900	35260300	31440300	41923300	37421500
E9PXC3	E9PXC3	E9PXC3_MOUSE	Cyp2c69	Cytochrome P450, family 2, subfamily c, polypeptide 69											51819000					17256400			3317760		194395000	131189000	122156000	158200000	111436000	24709300	40201000	61842600	57785400	7899660									3564320
E9PXD2	E9PXD2	E9PXD2_MOUSE	Dlc1	Rho GTPase-activating protein 7												166608	111186	194014			260416	80761.5	272178	217670		184909				482514		567108	760187
E9PXF0	E9PXF0	E9PXF0_MOUSE	Pcdh17	Protocadherin 17	1196310	896149	856713	1053540	1002790	1574910	1227310	1374470	1042020	1091960					139035					441088																					1047590	732537	767509	719651	872486
E9PXF8	E9PXF8;E9Q0D4	MTMRD_MOUSE	Sbf2	Myotubularin-related protein 13	1740070	1419830	1457340	1195980	1180390	1682660	1738020	1294640	1417540	1369440	2904120	3369070	3347120	1952970	2019240	1578850	1656070	1729020	1733090	2703220	647967	571166	823478	1006780	1145240	426787	464087	366569		368755	1213530	1091590	1175570	1245460	1002950	986486	901519	731535	1038670	844802	1038360	1056700	997277	402061	1232890
E9PXN7	E9PXN7	E9PXN7_MOUSE	Ugt1a10	UDP-glucuronosyltransferase	3607730										3473610	4340240	3760080	2556650	2351170	5506510	2730890	5795200	7160990	1619520	371708	218278	415536	419358	333405	250436	187430	324364	109211	667948						6392640	8527460		6139920
E9PXX9	E9PXX9	E9PXX9_MOUSE	Slc28a1	Sodium/nucleoside cotransporter											581666	630842	570541	670282	560207	460580	532588	588846	601956	537408
E9PXY8;F8VPX1	E9PXY8;F8VPX1	E9PXY8_MOUSE;F8VPX1_MOUSE	Usp7	Ubiquitin carboxyl-terminal hydrolase 7	226065	228885	195613	267409	175021	209414	521004	199548	69306.5	111833	129779	236547	148503	345111	234650	194524	173628	213759	140277	1386850					95805.6						133147	187675	116805	107311	137611	290480	384617	150934	375207	302048
E9PY03	E9PY03	E9PY03_MOUSE	Tstd1	Thiosulfate sulfurtransferase (rhodanese)-like domain-containing 1	516695				139237	402041	261451	388346			4040620	4710890	4707970	3496080	3726750	3063790	2530260	3230990	3534120	2801330	7091920	5506260	5891330	4631820	4896530	5600070	5702390	5278190	6836130	4072710						615206
E9PY16	E9PY16	E9PY16_MOUSE	Adap1	ArfGAP with dual PH domains 1	14521700	13007400	16531400	12741700	17463300	14422100	19832500	16207000	20090300	17927600	2227610	2109840	2180980	2433660	2186070	2569670	2575040	2164200	2345710	2535250	565288	1753980	2058690	1881380	733167	521078	315676	391263	310237	630968	2804690	2715750	3134530	2959250	3361050	2243460	2393770	2149500	2225030	1883260	13850600	14334800	16527800	14273200	18517200
E9PY43	E9PY43	E9PY43_MOUSE	Erich1	Glutamate-rich 1		2042180		2119330	1728540		4411840	1594940	2946610	2318350	1989170	3559210	1885150	2132550	1666770	1889940	2231940	2851380	1767340		3809860	3061810	3298860	2069030	3864030						5764370	8023820	6243600	7145920	4592090	3912080	4755050	6299000	4806130	4634560
E9PY46	E9PY46;A0A3B2W3F6;E9Q682	IF140_MOUSE	Ift140	Intraflagellar transport protein 140 homolog	477902	341348	344398	283041	397612	450967	483017	463889	453065	510643	547444	364675	447800	448664	444708	967750	688859	493001	474288	511050											167936	354421	240810	558536	238801	230138	223926	286013	147883	230976		438856	80948.5		408159
E9PY90	H3BJI6;H3BJS0;H3BKH2;E9PY90	E9PY90_MOUSE	Mia2	Melanoma inhibitory activity protein 2	797662	671363	833046	827220	831902	842424	1107440	888760	977785	883988	580835	462458		496415	495691	384088	512664	355161	499143	509895		221027	449740	392370	504496				87713.4		971072	1092430	980613	1234930	1092350	938302	1097230	884930	1036630	954836		1026220	635854		950031
E9PYD1	E9PYD1	E9PYD1_MOUSE	Fam98c	Family with sequence similarity 98, member C	1377540	1334890	1428580	988778	1399820	1238770	1221980	1044900	1219630	1296570	3725570	2950940	3028390	2836280	2793850	2905900	3043450	3319850	2941630	3161100	2370730	2169580	2152690	1871120	2045830	2486470	2699730	2181120	2551250	2824940	1751370	1346310	1551420	1359270	1427870	1864130	1517690	1160110	1337060	1618690	1294120	1554520	1575670	1630440	1069150
E9PYF4	F6TFN2;E9PYI7;E9PYF4;F6VG99	E9PYF4_MOUSE	Lmo7	LIM domain only 7	2305080	2013490	2531520	2100440	2621750	2198960	2336700	2403420	2716740	1947490	5505040	6286360	6455950	5780670	5756790	5918960	4672540	5060860	5079040	4880080	2127640	2243150	2000700	1982450	2245540	1722980	1852400	2057180	2010910	1513950	378130	538496	396878	399733	585841	371181		385650	469175		1697900	1599580	2272050	2137600	2152780
E9PYG6	E9PYG6	E9PYG6_MOUSE	Rasa1	RAS p21 protein activator 1	5753920	5377270	6125030	5425930	5936650	5966790	5725570	5942990	5256400	5331450	3359700	2562740	3163470	2643320	2881030	3647270	3151610	3524870	3249850	2900400	2441300	2499530	2667650	3014170	2517050	2415400	2272870	2650960	2629690	2828570	4161560	4370850	4255310	4216310	4245520	5024990	4483370	4612050	4112960	4360980	6205670	5324050	6284560	6022290	6477940
E9PYH6	E9PYH6;D3YUD4	SET1A_MOUSE	Setd1a	Histone-lysine N-methyltransferase SETD1A	1011060	1289590	1025260	642152	684667	896087	658757	926347	985829	990406	829112	761542	1113370	628135	753914	763906	575715	754046	836948	475332	807897	322248	700966		544478	392712	891387	350655	630166	1792360	1488780	1659740	1524030	1438040	1439970	1492930	1530880	1532870	1549240	1503950	1337220
E9PYK3	E9PYK3	PARP4_MOUSE	Parp4	Protein mono-ADP-ribosyltransferase PARP4		1287210		360323		881539					1755060	1779800	2031070	1990230	2320020	1830890	1803770	1753860	1739690	1467220	2208370	1953500	1692760	1827040	2812690	1585230	1756450	1741560	2345150	1552640	1725050	1890440	1946490	2122900	2018280	2007410	1421680	1747460	1596610	1613740
E9PYL2	E9PYL2	PRR12_MOUSE	Prr12	Proline-rich protein 12	436332	721239	370368	326046	380026	502598	363775	550893	561819	456595				206048	327952	273928					192476				196854		185241	221879	134366	153261	347377	473396	352622	322171	374453	424714	264861	414117	366494	366362
E9PYP2	E9PYP2	E9PYP2_MOUSE	Nbeal1	Neurobeachin-like 1	532781		241411				281951	550949		330423	596119	742059	581678	604873	670210	722201	602758	639481	553700	530694			670815	564608	3014670	895098		1021850	893662	2435270	221090	369378	231979	266236	169170	229810	262728	237946	241340	170562
E9PYR1;F8VQK6	E9PYR1;F8VQK6	E9PYR1_MOUSE;F8VQK6_MOUSE	Fbxl18	F-box and leucine-rich repeat protein 18	1365610	1468460	1660940	1773530	1690100	1309430	1825640	1439210	1640350	1520330	529778	807772	633785	689337	747083	759937	866951	578518	767197	1106370	345169	134032			267991	310196	295868	735507	1007800	230963	518732	461842	473671	705939	476636	472581	417187	345075	440058	335477	1384570	1168450	818360	959119	1200980
E9PYT0	E9PYT0	E9PYT0_MOUSE	Arhgap5	Rho GTPase-activating protein 5	257855	248767	213237	229476	246279	206002	183031	261186	232886	225468	127655	120694	87937	125570	106750	162333	126470	70625.4	144899	165576	81191.7	70480.1	67372.2	54741.1	98765.6	129423	109440	195223	79158.6	127003	29330.3	45948.4	40489.1		26386.7		34995.3		22902.5		113712	119059	109686	76410.1	123061
E9PYY6	E9PYY6	E9PYY6_MOUSE	Mfsd4b5	Major facilitator superfamily domain-containing 4B5											7446420	9788240	7039850	5651790	5801200	5932350	5066440	5321940	5269520	6302260																				4845390
E9PZ00;Q8BFQ1	Q8BFQ1;E9PZ00	E9PZ00_MOUSE;Q8BFQ1_MOUSE	Psap	Prosaposin	4147890	4052540	4135710	5194040	2700750	8217910	2167040	4151210	3453040	6581030	9937660	9846360	11039600	9733150	10515000	13059600	11603100	12580900	11899100	11499400	13102500	14042000	10789000	11238600	17285400	18139700	18431400	15644800	12509300	11023400	25141300	30479800	27461100	9604980	27411400	40148000	36391300	36341400	59839800	40546200	2947180	2679140	2074300	2865250	1910100
E9PZ16	E9PZ16;B1B0C7	E9PZ16_MOUSE	Hspg2	Basement membrane-specific heparan sulfate proteoglycan core protein	1349410	1611110	908318	1292510	1080870	2074250	894422	1856100	1616450	2003070	8950980	12200500	16680200	12040900	14064200	13624800	13056000	14834500	14400900	12048500	1746310	1157930	977972	1128080	1439610	3244420	3659670	4061000	3863340	2804350	3539430	6165750	5609130	4359940	3952360	8349540	7481740	8199700	7045890	6462910	804934	969544	673067	874576	806774
E9PZ19	E9PZ19;D3Z169;A0A1L1SR84	TUTLB_MOUSE	Igsf9b	Protein turtle homolog B	1681610	1971360	1706240	1613290	1464050	1362880	1868750	1451180	1562160	1896060	863336				949712																										1797910	1661210	1493550	1649220	1619240
E9PZ36	E9PZ36	PKHD1_MOUSE	Pkhd1	Fibrocystin										165340	554263	550863	736975	418403	540107	622199	541492	511180	546848	475112					81425						186821		235262	403430	206240	76813.1	66696.2	409553	43357.4	60701.7
E9PZG9	E9PZG9	E9PZG9_MOUSE	Snrpe	Small nuclear ribonucleoprotein E (Fragment)			289286									547131																313914	683831				832019
E9PZJ8	E9PZJ8	ASCC3_MOUSE	Ascc3	Activating signal cointegrator 1 complex subunit 3	527881	374984	365421	449168	539209	298819	341423	440516	364700	303968	851702	881747	982789	1055780	1134440	861741	963406	993458	957330	1102380	1378610	1112090	1064120	1117910	1444830	1075530	891239	924458	1014150	1069190	779421	911996	756210	595926	1045320	656026	675809	816364	695188	836583	299742	402919	368073	541535	875510
E9PZM4	E9PZM4;A0A0G2JEP1	CHD2_MOUSE	Chd2	Chromodomain-helicase-DNA-binding protein 2	781297	894267	966829	1244820	836893	757401	864380	895315	948734	955411	1452640	1471520	1083210	1725770	1462980	1504300	1370870	1235360	1458440	972395	1256810	950415	1042850	2533790	921269	737252	738354	824704	1045380	381986	2541870	2313730	2177120	2268800	2632850	1807360	1853240	1630010	2047990	1973700	926626	823832	737133	590871	769766
E9PZM7	E9PZM7;A0A2I3BQU5	E9PZM7_MOUSE	Scaf11	SR-related CTD-associated factor 11	1092330	1313180	637365	582350	702776	967924	693723	893628	641835	602308	915767	1088170	1243450	1124700	1235650	1251610	1030930	1012250	1125060	1144550	862658	799701	659149	631972	1137720	1239810	1203010	1166220	1288370	1186200	1859050	2155130	2004180	2045760	1802820	2396580	2189990	2551890	2165550	2530840	688266	822645	528919	720946	627249
E9PZM8	H3BLN6;E9PZM8;F8VQB8	E9PZM8_MOUSE	Nptxr	Neuronal pentraxin receptor	2537080	1485200	1468900	1633280	1266300	1544440	2299380	2161670	2269230	1151640																															2128420		2340270		3039190
E9PZP8	E9PZP8	E9PZP8_MOUSE	Herc1	HECT and RLD domain-containing E3 ubiquitin protein ligase family member 1	1818150	1902650	1893550	1797170	2028480	1740070	2180110	1671600	2061220	1631560	1102310	928429	1270370	1055910	1558720	986729	1077460	1036420	1171190	1073320	1049290	846486	1088540	1249050	1007000	695578	715890	733558	812495	780411	920497	963326	1002600	812712	758623	1103900	1107470	1610800	1074970	1390220	1878320	1811070	1607380	1730980	1789700
E9PZQ0	E9PZQ0;A0A1L1SQG7;K3W4M2	RYR1_MOUSE	Ryr1	Ryanodine receptor 1	2471200	3411000	2171680	2844590	1645850	3117290	4126650	1747680	1295910	2564260	1323790	1235010		1897460	896563	1149400	1381250	1517180		1285800	1281240		1554860		2440500		2274070	1602460	1783190			7151670		10498700						5859480
E9PZQ1;G3X9F7	E9PZQ1;G3X9F7	E9PZQ1_MOUSE;G3X9F7_MOUSE	Ddx60	DExD/H box helicase 60												254032		338369	376415		270302				283547	285628	238190	213411	791759	201232		234711	287162		295466	249755	275655	267704	704566	307048	214896	307303	205413	180622
E9Q0A7	E9Q0A7	E9Q0A7_MOUSE	Oxr1	Oxidation resistance protein 1		3785450		3693390	3918480	3089130	2094780		2679660						533759						835461							1275930		1550630		732096			459782				703748		3466890	2982690	3040300	3175970	2820870
E9Q0C1	E9Q0C1	E9Q0C1_MOUSE	Sh3kbp1	SH3 domain-containing kinase-binding protein 1																															2231310	1805590	2627460	2231270	1528260	2389280	2312510	2219500	2353140	2606450
E9Q0F0	E9Q0F0	E9Q0F0_MOUSE	Krt78	Keratin 78	10120500	5010400	5455810	25327100	13257000	3513030	1670280	8539810	3599230	5778150	766015	793108	5256010	2155060	7328890	1967020	1294790	1423450	3275330		4877420	4279170	9403000	5694590	2026090	2455600	1988500	7800090	3156760	5402400	1557610	1193130	2491290	5455810	1666240	2953150	6616970	2325250	3957470	3607640	9012010	5249100	3801660	22342700	12604600
E9Q0N0;E9Q3I5;E9Q3I9	E9Q0N0;E9Q3I9;E9Q3I5	E9Q0N0_MOUSE;E9Q3I5_MOUSE;E9Q3I9_MOUSE	Itsn1	Intersectin-1	672427	1136590	888611	926882	1131160	810700	760878	1259820	1029840	902663																															689306	778615	868499	614287	672863
E9Q0P8	E9Q0P8	E9Q0P8_MOUSE	Araf	Non-specific serine/threonine protein kinase	3380490	2965890	4362030	3326630	3967530	2342360	4431960	3657590	3693960	4283270																															1580320	1384590	1919600	1489350	2211520
E9Q0W6	D3YYR9;E9Q4K0;E9Q0W6	E9Q0W6_MOUSE	Ablim2	Actin-binding LIM protein 2	5310990	5562600	5925560	4909300	5136420	4785310	3622920	4780040	4851230	6233560																															3454730	4068780	4511180	3420890	4117300
E9Q0Y4	E9Q0Y4	E9Q0Y4_MOUSE	Sipa1	Signal-induced proliferation-associated protein 1						598614	225828				319783	482150	572533	690981		353427		461157	316166	280626					412505			642877			1719790	1467820	1658680	1778650	1545060	1417820	1533590	1445760	1449290	1652150
E9Q137	E9Q137	TX264_MOUSE	Tex264	Testis-expressed protein 264 homolog	1394160	1845550	1797000	1242530	1591070	1003890	936195	1341890	1087200	1957610	1901370	1152280	3859000	1763270	1003090	1884000	1906400	2464560	2367640	1640370	1965620	2253830	1960790	2347110	2042190	2193480	2897290	2016650	3129750	2804810	1066240	1151650	1241330	887569	1442950	1170560	1127460	1224790	1130790	1351990	2729240	3241610	3328790	2474540	2075940
E9Q166	E9Q166	E9Q166_MOUSE	Atad2b	ATPase family, AAA domain-containing 2B							839471	2768480			1281490	1205680	854884	1578870	1170730	1435810	1660980	1600430	1414670	1673070	726169	693168	553378	473371	682264	1017540	1192980	869645	1262990	1108390	2342380	2076150	1767940	1854910	2186700	2422640	2380600	2663300	2377480	2600790
E9Q1G8	E9Q1G8	E9Q1G8_MOUSE	Septin7	Septin	7175190	6955500	8956930	5707270	8218050	5937820	7472710	8295030	7288880	8711950	484892	394830	573101	270869	605040	491191		663582	367700	293635		251473			213234		267915	259823		241449	521329	810771	711528	559618	647252	931427	708509		276163	661647	4960610	5113320	7568160	4939600	7174090
E9Q1K0	E9Q1K0	E9Q1K0_MOUSE	Snx25	Sorting nexin-25	495231	770600	953344	891292		636564	871373	870769	685702	641608	218569				209760		171065																		367750						622974				614455
E9Q1P8	E9Q1P8	I2BP2_MOUSE	Irf2bp2	Interferon regulatory factor 2-binding protein 2	634142	282028	507915	271311	347071	379332	600472	437714	442761	355691	952236	971362	734150	863191	1074690	997657	764502	779812	732395	889932	382374	293435	590552	505688	584111	375031	234314	400183	324206	444347	1034180	1343210	1211940	1321650	1182260	1569110	1496830	1419290	1427020	1398680	2269980	391011	460060	1040140
E9Q1Q9	E9Q1Q9;A0A0J9YU79;A0A0J9YUK6;A0A0J9YTU1	E9Q1Q9_MOUSE	Khk	Ketohexokinase	1851670		1141890		974153		1715880		2964750	567225	107541000	98092700	81665300	83911500	66720600	100240000	65621800	92941500	76178900	91238200	72928900	125516000	116923000	116079000	94406800	70288600	55057600	62614400	61752300	62198500	491661				439262	910078		351814	449271	651457
E9Q1U6	E9Q1U6	E9Q1U6_MOUSE	Ctif	CBP80/20-dependent translation initiation factor	1061790	1222010	1559990	1216080	1449860	1509160	1089970	1266630	1003690	1444600	601332	634974	862752	926369	773021	550450	1050600	696997	792620	740518	1202780	1046180	1099650	787839	808092	1793650	2333740	1036460	1601920	1697110	294709	436494	325791		459450	184792	316083		437550	382185	3335760		1610110	3388730	4011070
E9Q1W0	F6RWZ9;E9Q1W0;E9Q1V9;E9PXV3	E9Q1W0_MOUSE	Camk2d	Calcium/calmodulin-dependent protein kinase	13248800	11031500	7846650	12052600	10328800	16106300	12474100	15578600	18323200	13976500	1258760	1528170	1425160	1514120	1678120	1178080	1348150	1191630	966162	1395790	462457		317766		540389	349117	430404	466151	521287		2580660	3244700	2743100	3111970	2493550	2312720	2230120	1779830	2202660	2043730	9623010	7541170	8027860	8328570	7002270
E9Q1W7	E9Q1W7	E9Q1W7_MOUSE	Tbck	TBC domain-containing protein kinase-like protein	2649410	1858670	2888510	3287500	2033840	3587090	3552650	2688070	2683720	1972920	3275770	3987080	3159260	3832950	3661260	3306690	4009780	3275540	3063040	4710070	1552630	1834110	1818620		1585680	1245780	1627940	1486610	1669310	1669820	3188330	5487160	4531930	3763670	3425260	2808570	2472130	3760200	2661790	2924930	938245	3217460	3349680	1679900
E9Q223	E9Q223	E9Q223_MOUSE	Hbb-bs	Hemoglobin, beta adult s chain (Fragment)												371956			479673						177410		185758	142374	355054						7243010	4884780	7687240	10156600	7422030	7490520	7549460	5468700	7614430	6666410
E9Q236	E9Q236;E9Q467	MRP4_MOUSE	Abcc4	ATP-binding cassette sub-family C member 4	845849	641663	660224	695312	744619	661072	886529	644031	793193	940577	7752980	8006080	7246240	6555020	6937200	3748450	2768140	2788540	4537810	2788740	354090	359985	1024670	881174	552028			476521	275443		1093350	1034310	871370	1315620	960632	954320	1104840	869823	974523	776739	783683	877669	950833	697456	988190
E9Q238	E9Q238;E9Q944	E9Q238_MOUSE	Kank1	KN motif and ankyrin repeat domains 1	424549	447407	367251	326524	417838	436826	433573	395910	423271	400275	997661	1043940	1107090	919720	1035090	887626	938476	796460	878516	771183	608224	620949	576026	663117	698053	857417	877748	847330	873538	690061	528813	730911	730268	633142	686453	170241	522296	111445	343664	468705	208061	292634	762157	994711	120625
E9Q271;G3UVU7;H3BLI8;Q8C8Y2	H3BLI8;Q8C8Y2;H3BJE2;E9Q271;G3UVU7	E9Q271_MOUSE;G3UVU7_MOUSE;H3BLI8_MOUSE;Q8C8Y2_MOUSE	Wdr17	WD repeat domain 17	508748	328117	431047	428936	528224	544490	443302	401767	454485	351776																																350844	349827	322268
E9Q2A6;F7CCX1	F7CCX1;E9Q2A6	E9Q2A6_MOUSE;F7CCX1_MOUSE	Ptk2b	Non-specific protein-tyrosine kinase														99678.8											168758						2228970	2973310	3408840	1651130	3230850	2268810	2090160	3474790	1898550	3363150
E9Q2B2;Q5RIM6	Q5RIN0;Q5RIM6;Q8BK32;E0CYX5;E9Q8K6;E9Q2B2	E9Q2B2_MOUSE;Q5RIM6_MOUSE	Ncor1	Nuclear receptor corepressor 1	167584	180255	105175	116312	105125	157388	118130	102364	168944	119574											72871.7		62410.3	54391.7	69822.2	102064	152738	143601	266947	162420	321914	304981	362213	281623	238905	349002	348621	395681	326743	396527
E9Q2E4	E9Q2E4	E9Q2E4_MOUSE	Hectd4	HECT domain E3 ubiquitin protein ligase 4	3495340	3408110	3362670	3195200	3590350	3407400	3860980	3625400	3906960	3819090	895134	999864	1005140	928684	1066650	816322	915087	929629	900352	1040430	1024860	768503	649456	801013	841061	559932	721072	893656	1025920	670685	1062500	852447	870017	764827	705626	1392090	1341480	1701280	1271440	1509410	3288190	3115090	3332850	3094600	3575930
E9Q2I4	E9Q2I4;A0A1Y7VP67	E9Q2I4_MOUSE	Mideas	Mitotic deacetylase-associated SANT domain protein				1398800		2894550		138734																				206316		105535	1032740	1147340	1066850	1043820	892338	1092880	1123380	1154730	1095180	1134350
E9Q2M9	E9Q2M9;E9PV60	WDFY4_MOUSE	Wdfy4	WD repeat- and FYVE domain-containing protein 4	1157460		1598420		2511620	370529	1672740	2664200	30089100	4144070	290276	1216710	7665980	363052	641548	1364340	1552370	643623	318449	2248170	303132	243108	409339	8461340	646651	88927.9		134490		430241	9534070	10729700	10122500	9118370	10078200	9264230	8632170	8296960	9443090	8121510	2651680		2140780	1691070	2377850
E9Q2T4	E9Q2T4	E9Q2T4_MOUSE	4930523C07Rik	RIKEN cDNA 4930523C07 gene											236936		288663			290880			273926												855636	919558	713971	926535	452041	652957	655392	726251	720505	605852
E9Q2U6	E9Q2U6	E9Q2U6_MOUSE	Csnk1a1	Casein kinase I isoform alpha	208980	269631	187092	232295	143592	201232	212272	262023	225973	208455									28649.2		68022	44649.6	57322.1	78035.4	71420.6	86075.5	126246	96594.1	64172.3	96589.7	104411	122283	100573	116711	82693.6	135470	99457.2	143969	77982.2	124372				170434
E9Q2W9	E9Q2W9	E9Q2W9_MOUSE	Actn4	Alpha-actinin-4 (Fragment)	5895020	12042300	5170610	9814820	5240240	7465870	3274430	6885300	5045990	6458940																															5318450	10906600	8124450	7937820	12688200
E9Q2Z1	E9Q2Z1;A0A5H1ZRM0	CECR2_MOUSE	Cecr2	Cat eye syndrome critical region protein 2 homolog	133197				121926	122454		128007	97427.3	80819.3																					132773	192866	150758	60406.2	67048.3	264321	260146	220873	204212	179700
E9Q309	E9Q309	CE350_MOUSE	Cep350	Centrosome-associated protein 350													148835	159574	184616	164850		149744		129017				116160	273782	111916	94437.4	131501			370523	406392	376630	489684	380928	433745	414659	475399	339833	450704
E9Q350;S4R1E7;S4R1K2;S4R2U8	E9Q350;S4R1E7;S4R1K2;S4R2U8	E9Q350_MOUSE;S4R1E7_MOUSE;S4R1K2_MOUSE;S4R2U8_MOUSE	Baiap3	BAI1-associated protein 3	291708	91150	150756	222813	100755	122442	144348	161286	113506	144794																															178569			150531
E9Q368	E9Q368	E9Q368_MOUSE	Tarbp1	TAR RNA-binding protein 1												85831.8		108818	79232.3	98671.2	125689	82315	113013	174431	55307.7				111962		272968	68520.4		186009	513667	406196	397820	561959	510588	544532	581157	602889	523827	559569
E9Q394	E9Q394;A0A140LHG3;A0A140LJJ5	AKP13_MOUSE	Akap13	A-kinase anchor protein 13	228741	501533	577907	467974	266005	593363	450396	476511	738617	423208	1058110	1004940	1012510	940019	1035760	1160880	962821	922049	957672	789483	990284	1297440	1355890	1150190	1363760	1305380	1435030	1332860	1348560	1025830	2699340	2901050	2956790	2696170	2326950	2798000	2779470	2883410	2878340	2724140	9900580	391656	234601
E9Q3A7	E9Q3A7	E9Q3A7_MOUSE	Cdh19	Cadherin 19, type 2	973751	1659310	948237	636083	718847	756277	477493	1070970		1991640																						221127						153852	276259		763736	938199		1211750	775994
E9Q3C1	E9Q3C1;A0A338P6I3	C2CD2_MOUSE	C2cd2	C2 domain-containing protein 2	1037870	835895	703425	730515	697037	804276	898776	588300	649533	771459	1258800	1302470	1511450	1385820	1095690	982869	1124880	961994	1050760	1533520	4275800	3993680	4402890	4340140	3695100	4106430	3480390	3713640	3518300	3500420	769140	820378	424057	605480	682120	633335	530873	735142	547374	508798	482286	807510	415189	906851	634315
E9Q3E2	E9Q3E2	E9Q3E2_MOUSE	Synpo	Synaptopodin											1708810	1579910	1303630	1248180	1439170	1198940	1029990	1314960	1165880	1068390		763214		592959	951004						2584080	3374440	2316550	2208580	1573880	1674380	1326450	2361590	1899090	841361
E9Q3G8	E9Q3G8	E9Q3G8_MOUSE	Nup153	Nucleoporin 153	1603900	2128440	1876100	1721740	1915560	1863090	2333490	1944300	1933080	1907370	2611510	3004170	2265810	2715850	3037150	2638470	2620970	2489350	2250730	2741850	1969740	1563030	1712070	1665630	1885020	2308790	2513540	2188510	2085350	2129820	4996200	5719630	5202680	4817330	4809550	5351380	5065570	5174990	5167860	5227330	1376110	1898220	1778630	1505000	1698740
E9Q3K3	E9Q3K3	E9Q3K3_MOUSE	Agap1	Arf-GAP with GTPase, ANK repeat and PH domain-containing protein 1	562437	614073	484317	644469	455372	777031	460153	810917	707639	560809																															450295	510357	477760	585148	460335
E9Q3L2	E9Q3L2;A0A140T8I9	PI4KA_MOUSE	Pi4ka	Phosphatidylinositol 4-kinase alpha	10065100	9468690	11479400	9479370	11104700	7488080	10602900	9206250	10383000	9505240	4770680	4759160	4988390	4588080	4668700	4624560	4474160	4554080	4744330	4432460	2393720	2854210	2644850	2315450	2347010	1715810	1626480	1534220	1780890	2074520	3263580	3359820	3189300	3192010	2972360	2485100	2714820	2613660	2731520	2651490	9608270	9339930	10469500	9399650	11012500
E9Q3M9	E9Q3M9	E9Q3M9_MOUSE	Cracdl	Capping protein-inhibiting regulator of actin-like	13399400	12549600	16192200	13576500	19132900	16107300	13959200	15143100	16462400	12942600	704207		73362800	104708000	3505460	27404600		114023000						1277400															2458730		12730200	12580000	15054100	12890900	16773800
E9Q3Q6	E9Q3Q6	E9Q3Q6_MOUSE	Alcam	Activated leukocyte cell adhesion molecule	1565200	966841	1103890	1154550	684853	1023210	530086	992123	797241	537395																															1499450	1085450	1237950	1669580	1275240
E9Q3R9;E9Q444;G3X9A3	E9Q444;G3X9A3;E9Q3R9	E9Q3R9_MOUSE;E9Q444_MOUSE;G3X9A3_MOUSE	Zbtb21	Zinc finger and BTB domain-containing 21	541220	161795				234108	224542	115893	197639	236507								173517	154625	217416		119618					163045			183629	882701	771481	919201	978101	1086520	922846	752857	487298	966314	783630		244347
E9Q3S4	E9Q3S4;A0A140LHL6;A0A087WS76	M3K19_MOUSE	Map3k19	Mitogen-activated protein kinase kinase kinase 19	30004300	25506200	29711100	21539400	24446700	33069400	29110100	20226300	25608600	31700700	73014000	65161400	48594200	51950700	39183700	61985900	51670500	57740900	52538000	61730700	64957400	116736000	109571000	98233200	79636400	82286000	104779000	82214300	82908600	102088000	70661500	45849100	62044400	60918500	62137300	70710300	76442000	58247200	71249300	70711700	40546600	38233200	39999300	31467700	44833800
E9Q3V2	E9Q3V2	E9Q3V2_MOUSE	Slc35a3	UDP-N-acetylglucosamine transporter (Fragment)							406953				11263800	7599450	10038500	9929080	6845870	10314500	11407500	9515100	10383100	17152700	9214390	22663800	15383000	13062900	8995830	13331300	13353000	11927100	12736200	10604000
E9Q3V6;F6UKN5	E9Q3V6;F6UKN5	E9Q3V6_MOUSE;F6UKN5_MOUSE	Septin2	Septin-2	2910650	2723980	8047370	2578750	7609260		15831200	2974990	7500200	1918570	2326700		2716860	3476230			3626250	3064900	3781310	4417740											6774060	7496720	5916000	8136790	6717510	1917480		2386730			3174190	2169730	4794220	2349030	6156990
E9Q3V9	E9Q3V9;H7BX15	E9Q3V9_MOUSE	Adgrl1	Adhesion G protein-coupled receptor L1	1582030	1394950	1479700	1347670	964455	1381110	1650480	1736450	2131560	1634890	299905		371443							1478990											208211		161678		180969						1477350			1304410	1671320
E9Q3Z5	E9Q3Z5	E9Q3Z5_MOUSE	Svil	Supervillin																																					254052	222659
E9Q401	E9Q401;F6U7V1	RYR2_MOUSE	Ryr2	Ryanodine receptor 2	5341720	5989580	7027910	5051890	7411780	3962630	6304770	4750230	6938200	5904800		3105070		2385760	3803100	2070990	533144	2004750		3971650			462750		4857850		837955	719077		9413700			1871210			828384					5306150	6075900	6578220	5059100	7324210
E9Q411	E9Q411	E9Q411_MOUSE	Nbas	Neuroblastoma-amplified sequence	1604170	1413440	1657480	1752860	1586760	1576340	1558570	1371310	1543280	1405010	1719820	1796980	1695090	1592080	1715450	1780570	1731960	1523150	1719000	1842620	2183250	1616810	2186830	2253270	1981210	1584080	1637000	1522990	1534200	1558200	1559700	1402760	1553870	1384750	1704600	1400610	1419120	1219980	1457720	1313720	1706180	1581810	1404770	1575300	1305230
E9Q414	E9Q414;E9Q1Y3;E9Q4G4	APOB_MOUSE	Apob	Apolipoprotein B-100	4086710	4637030	5485450	5513280	5474320	4339300	5475910	4414740	4034510	4665090	3378610	2284730	3195470	2126050	2245370	3496220	2279930	2469700	10565500	2210250	10793300	13436600	13217700	10364500	10480700	9299130	9021790	10642100	9414320	8372460	2017070	1954690	2111170	2828260	1815610	1536260	1583580	1268420	1539690	1445740	2079400	3588980	3563830	4281930	3563010
E9Q447	A3KGU9;E9Q447	E9Q447_MOUSE	Sptan1	Spectrin alpha chain, non-erythrocytic 1	21078700	24387600	23516100	17353400	20401900	22614300	22311400	23635100	24426200	27971400	4072160	3015690	3356030	3772700	4098220	6038610	4134770	4221840	3556860	2890930	774537	1139090	871517	804959	1279950	1271740	1045880	1248880	1587200	971198	1725920	1214570	1890210	1288180	1123560	2111220	1473060	1454020	1552010	1188730	15854800	18775100	18669800	13692600	20670000
E9Q448	B7ZNL3;F8WID5;E9Q448	E9Q448_MOUSE	Tpm1	Tropomyosin alpha-1 chain	5055860	3727720	3755180	4585660	3658490	6091980	1741980	4274130	4674520	4312860	31216200	27887600	34392700	28068200	35754300	30963900	27378900	29695500	27708700	23113500	6360050	5890290	8663860	5173640	8912360	11160100	10621800	11181800	10990700	9598150	36141600	45823200	46461500	37847700	39571900	47503700	45002600	47410200	44478800	44428300	6339730	6200460	3721610	5829590	4853060
E9Q453	G5E8R1;G5E8R2;S4R261;E9Q456;E9Q455;G5E8R0;E9Q453	E9Q453_MOUSE	Tpm1	Tropomyosin alpha-1 chain	47281400	47568000	43845000	45445000	45328200	43501800	41840500	33069400	36787200	39552900	41827400	36659300	46367700	37477500	35733300	35158200	31067600	28956400	34361900	31373900	6831160	12563100	11003500	10610900	9836520	11834800	14125900	11041600	12497600	11539400	22322800	23815500	24842600	18371400	20806200	19919200	17738400	27584300	27609500	23182300	32708900	30840400	30174400	31467200	30238700
E9Q4F7	E9Q4F7;E9Q4F8	ANR11_MOUSE	Ankrd11	Ankyrin repeat domain-containing protein 11	204507	160910		55423.2		133871		100084	140542	116627		134348													37742.5						124206	223585	156205	116052	105307	226603	145027	238057	144839	170098
E9Q4N7	E9Q4N7;A0A338P6U8;E9Q6R4;E9Q4N6	ARI1B_MOUSE	Arid1b	AT-rich interactive domain-containing protein 1B	915934	881160	912119	802326	924852	796178	1245120	952058	1113690	983573	935370	706059	1083080	951807	1003190	1148360	1007360	957270	942862	989055	449744	455877	471870	675651	550795	505850	510305	274877	446636	309024	1503270	1632650	1453830	1494530	1255080	1638610	1614490	1695240	1547280	1527550	700757	576185	700025		617393
E9Q4P1	E9Q4P1	WDFY1_MOUSE	Wdfy1	WD repeat and FYVE domain-containing protein 1	129217								2327890				252723						2452130						473567			639460	1320370										1633030
E9Q4S1	E9Q4S1;E9PYP0;E9PXX4;E0CXQ1;E9Q8J6;E9PUL4;E9PX38	PDE8B_MOUSE	Pde8b	High affinity cAMP-specific and IBMX-insensitive 3',5'-cyclic phosphodiesterase 8B	521231	481456	410633	550445	647288	630899	497820	711910	667854	498975		310352	64578.2		134057	88705		241260																							200015	330315	254214	361858	573677
E9Q4T4	E9Q4T4	E9Q4T4_MOUSE	Ccdc71l	Coiled-coil domain-containing 71-like																															76702.8	60729.4		77568.2	60389	89030.7	82000.5	117537	68362.7	85449.9
E9Q4Y4	E9Q4Y4	E9Q4Y4_MOUSE	Cep192	Centrosomal protein 192			1488280							2390880	2423700	2585280		3647190	1301650	2552540			2532920	3414780											2532720	3671040	2907420	2490450	2415000	2505760	2230060	3305140	2704990	2541800			1263330
E9Q4Z2	E9Q4Z2	ACACB_MOUSE	Acacb	Acetyl-CoA carboxylase 2			3320300	1747400	603012	3269230	1388010		1100040		1902080	1735410	2371990	2304420	2412880	2056460	1942790	1535510	1787670	1437710	8932810	8710670	7392130	8594870	10108500	5425610	5134890	4750600	4893440	6096140	205500					3955050		500206	496827	698546				2973530
E9Q509;G3X925	G3X925;E9Q509	E9Q509_MOUSE;G3X925_MOUSE	Pklr	Pyruvate kinase	424307					392366	441733				6079660	5133250	4895290	4630580	4061370	4904190	3852630	4871240	5934680	3690620	28629100	40653900	41317400	35927200	33867900	42156500	44548000	45002300	34312300	45578900	1835310	666445	1276840	1146100	1184960	3985390	3477330	5415280	3684560	4429170	107527000	119363000	117621000	145018000	106635000
E9Q512	E9Q512;H3BJG4	E9Q512_MOUSE	Trip11	Thyroid hormone receptor interactor 11	869912	822783	933971	1049400	1038550	900675	804022	772648	812900	869512	1293080	1304830	1500510	1416110	1413510	1399780	1406800	1409210	1513790	1492260	1073770	1046790	1136710	1020860	1418760	1244180	1398750	1232070	1358410	1356280	1007220	981759	930274	971326	1084290	1010720	904132	847990	894619	918723	459071	741954	397613	531979	759829
E9Q555	E9Q555;A0A171EBL2	RN213_MOUSE	Rnf213	E3 ubiquitin-protein ligase RNF213	1773880	1194210	1477330	451482	1265060	646358	542189	946203	531102	625601	2113250	2076090	2226080	2159430	5665380	2197980	2484560	2308950	2245240	2280980	3968530	2758250	2936920	3610680	9593780	3033320	3304990	2976980	3141840	3723560	7383710	6187060	6105440	6235120	16791300	6706190	6477270	7198040	6888880	6860940	7813580	6635740	27870900	22015600	22157300
E9Q557	E9Q557;E9PZW0	DESP_MOUSE	Dsp	Desmoplakin	370556			611135	420455		527508	203120	133573	151916	1557620	1501960	1680070	1184870	1576550	1344030	918325	1099340	930941	1032420	1402510	1760010	1120750	1253990	1477970	784126	1069160	1058430	1376080	1012510	222031		539569		209742	1004610	763239			2005360	11332300				1605460
E9Q5C9	E9Q5C9;A0A286YDT3;A0A286YDV7;A0A286YCD1;A0A286YDZ1;A0A286YDA2	NOLC1_MOUSE	Nolc1	Nucleolar and coiled-body phosphoprotein 1	3907560	4508360	3239030	3807590	3641370	3945840	4353510	4362600	4487200	4263460	4466500	4808490	3669830	3891930	4665290	4109990	4178630	4895860	4359490	4585430	5309700	4562760	3699830	3806980	4774950	6011620	5845460	6369490	5608830	6164740	10872100	11670700	10813900	11194700	9533220	10400700	9739240	10809700	9764650	11995200	3223080	3639230	3016440	2987880	4363740
E9Q5F1	E9Q5F1	E9Q5F1_MOUSE	Olfr430	Olfactory receptor	3720480	3675130	857830	3146030	992047	2531870	3855250	3618620	3208210	3679070					2278990					9368830	56795500	65119400					90134100		61935900												4038200		4286110	3553880	3708500
E9Q5F4	E9Q5F4	E9Q5F4_MOUSE	Actb	Actin, cytoplasmic 1 (Fragment)	6434150	4087510	8053610	3503570	8592740	12342000	31039100	23081300	30711700	23532300	7098490	9754380	7919970	11294800	11037500	27099800	16959700	17805300	16869400	12151800	592961	1341390	1396980	1256710	2217280	1378070	1053430	2955920	466974	1497480	30321300	24634300	24443200	67674300	29773400	47692100	59898600	38770500	39483100	37706700	3909270	3745420	5854380	2766930	5770870
E9Q5F9	E9Q5F9;A0A0G2JH06	SETD2_MOUSE	Setd2	Histone-lysine N-methyltransferase SETD2	255162	234858	181766	130167	129934	154783	248262	205828	258093	174286	213093	232306	285758	249006	297139	243165	196725	202037	293632	190106	155687	155426	144792	86351.8	182950	278082	242896	250435	288303	179234	510820	479486	527123	440523	481697	671215	511165	576500	580709	613952		141657	83925.9
E9Q5G3	E9Q5G3	KIF23_MOUSE	Kif23	Kinesin-like protein KIF23																															579586		343504		632789	445590	577708	821097	543954	880648
E9Q5J9	E9Q5J9;D3Z2H9	E9Q5J9_MOUSE	Tpm3	Tropomyosin alpha-3 chain	27612800	25408300	27509000	23081600	26161400	20974000	13691400	19218700	14099300	17161400	83037400	69968200	96193600	82415600	76958400	64470100	60390900	72576600	67751100	56000500	27070700	26136500	24218100	21143200	25024800	37822800	43841300	27351800	36037500	33922400	90698100	98757000	114725000	70532100	105679000	94075000	83148900	83292300	91593400	95731900	20916400	18166000	22936300	20128500	25637400
E9Q5K4	E9Q5K4	CP2CN_MOUSE	Cyp2c23	Cytochrome P450 2C44						1293670					767059	689807	774712	842191	490522	456501		483657	268289		21013000	17171800	16545900	17546800	12156100	18827100	16792300	20161900	20173000	19537700										243687			1166260
E9Q5K9	E9Q5K9;D6RG95	YTDC1_MOUSE	Ythdc1	YTH domain-containing protein 1	743332	671039	742684	157757	641206	428991	722508	506347	597143	600897	1147530	1096880	615210	867925	795937	1231540	835207	963617	1010430	616372	374898	667708	770002	438835	560051	466969	575870	291958	1061250	398158	1861590	1620680	1512840	2319900	1500980	1771860	1656470	1466450	1774340	1814120	460323	905267
E9Q5M4	F6VRB4;E9Q5M4	E9Q5M4_MOUSE	Zfr2	Zinc finger RNA-binding protein 2	794752	749753	643176	745898	571963	796888	752425	839254	805336	785972																																1004120	585576	671829	545050
E9Q606	E9Q606	E9Q606_MOUSE	Actb	Actin, cytoplasmic 1 (Fragment)	214014	156934	143465		206263	243244	100606	178333	387227	116070	503756	236379	582897	458269	425295	165898	219459	336144	562131	39135.5					376030	857718	590229	616808	775700	216968	341315	243665	94467.3	339134	352647	214739	163222	447845	120878	302691		278747	534632		309569
E9Q612	E9Q612;E9Q4I1;E9PVJ6;A0A0N4SUY2	PTPRO_MOUSE	Ptpro	Receptor-type tyrosine-protein phosphatase O	160299	203096	157424	146983	142337	204626	241942	303321	118504	118504	247028	321934	412850	377266	372071	261925	370522	183710	315952	385017								92619.3			148915	251252	196570	122088	288210	104632	123643	159473	92583.1	116346	134333	305864
E9Q616	E9Q616	E9Q616_MOUSE	Ahnak	AHNAK nucleoprotein (desmoyokin)	10671000	10935700	7876570	9546570	8026020	11177800	7824510	10331600	10829400	9029760	40423900	33677800	44747000	43414500	43375600	47981000	42865600	40722400	41065900	36087700	10235900	10771300	12312300	8590500	12052000	14394200	15692300	14504000	14740900	14982800	60948200	62331900	64821400	56901200	63679300	71462100	67057300	66306900	64868600	61548000	10793400	11011700	7771300	8782720	8104730
E9Q634	E9Q634	MYO1E_MOUSE	Myo1e	Unconventional myosin-Ie	1047840	859352	838357	803681	703558	962584	557802	808538	616292	803118	2866920	2906740	2845460	2841980	2832540	2679820	3032640	2642510	2755560	2403650	2550430	2092560	2110210	2257570	2134990	1917390	1520850	1984820	1533730	1772010	4523700	4565250	4227440	4872880	4278660	3954860	3767900	3447130	3689550	3546890	1125120	1167700	460455	381029	378153
E9Q6A7	A2A655;E9Q6A7;A2A654	E9Q6A7_MOUSE	Bptf	Bromodomain PHD finger transcription factor	1070540	1065980	904901	753536	753870	787272	1473010	808367	726499	839994	880298	659551	899740	523024	493185	928062	727837	855334	894008	646066		3656670			203156	414402	443552	726491	722025	396657	2228040	2601120	2215060	2473960	1976570	2324170	2179380	2127990	2193960	2034290	2729570		2764290		1749890
E9Q6B2	E9Q6B2;A0A217FL83	CC85C_MOUSE	Ccdc85c	Coiled-coil domain-containing protein 85C	847898	1042180	829648	842984	850603	1280170	695023	1273070	758512	1189730	414095	438343	559577	606861	431740	569990	544166	571990	496886	472934	337440	454085	338757	339009	351629	320812	271700	263492		378487	264556	194987	228449	194272	226236			190300			859505	977836	923267	1101890	915403
E9Q6C8	E9Q6C8	XKR6_MOUSE	Xkr6	XK-related protein 6	224189	164564			167512		171963	186635	278518	222988
E9Q6H8	E9Q6H8;A0A0N4SWD7;A0A0N4SWC0	E9Q6H8_MOUSE	Plekha5	Pleckstrin homology domain-containing, family A member 5	2476670	2690090	2755640	2610120	2819660	2660450	2647190	2758340	2720870	2702640	2328760	2455270	2239960	2452810	2481770	2135430	2280600	2341940	2228640	2140720	1999080	1468730	888162	1138440	1172870	1545130	1714660	1896890	1864420	1610070	1139000	1235270	1165090	1062320	924736	957825	970080	900076	993061	1017080	2031060	1954180	2290050	2034060	2432370
E9Q6J5	E9Q6J5	BD1L1_MOUSE	Bod1l	Biorientation of chromosomes in cell division protein 1-like 1	940205	958185	574068	538593	665675	569241	689903	771185	691938	806978	407908	351840	551301	430151	415674	443756	380468	383752	372414	304449		463007	145401	154739	286728	412162	339377	350167	343476	256613	881563	1072040	1094360	849938	883731	1557160	1223870	1377530	1131660	1485650	536069	763857	436466	661897	552213
E9Q6K3	E9Q6K3	E9Q6K3_MOUSE	Pibf1	Progesterone immunomodulatory-binding factor 1															104552		90227	136893		218023											200478	324494	152690	249270	123693	268591	164149	361339	208062	204968
E9Q6L7	P13745;P10648;Q6P8Q0;E9Q6L7;D3YZV3;D3Z6A6	E9Q6L7_MOUSE	Gsta5	Glutathione S-transferase								1993590			284091000	235529000	316602000	282052000	254175000	162100000	124332000	156826000	183243000	114311000	25528200	30080700	35138500	41986200	26798700	25453000	23600400	20014100	50730200	21037800		53636400			480095000		513333000	684482000	68274000	602521000
E9Q6M5;Q91WJ2	Q76M72;Q96LX3;B2RT89;Q91WJ2;Q3V3G0;E9Q6M5;E9PVA5	E9Q6M5_MOUSE;Q91WJ2_MOUSE	Slc22a26	Solute carrier family 22 (organic cation transporter), member 26											12296600	6321620	6263590	6344070	8788650	4967590	6396850	4913790	4367330	6019560	31143200	31664900	28403200	17789900	27244100	5116920	3354210	7618720	7143150	1880750
E9Q6P5	E9Q6P5;A0A1Y7VLT4;A0A1Y7VL44	TTC7B_MOUSE	Ttc7b	Tetratricopeptide repeat protein 7B	6037460	6008930	7381880	6002950	7410000	4943720	6253500	5410450	5647000	5690110	1681190	1671350	1527150	1631890	1736330	1411510	1515200	1410940	1194650	1610250	435859	786171	846397	606260	333780	1094790	1052310	529376	389699	2384280	985655	915775	1063650	1186440	896755	860433	1009960	874896	706519	741557	6570910	5768810	6634950	5920150	7206530
E9Q6R7	E9Q6R7	E9Q6R7_MOUSE	Utrn	Utrophin	1830170	1803080	1494850	1707950	1432960	1800280	1639460	1544790	1472540	1709440	6283080	6214940	6144880	5741810	6166560	5693870	5070920	4955500	5217250	4929870	3191210	3980940	3847340	3426590	3430720	3954790	3880720	3858400	3744340	3665070	3658570	4105440	3835300	3797790	3441460	3663720	3593090	3390910	3536800	3145860	1642800	1395390	1064990	1448150	1156570
E9Q6U4;Q3UWL8	Q6P0X1;Q3UWL8;E9Q8R1;E9Q6U4;E9Q4Q8	E9Q6U4_MOUSE;Q3UWL8_MOUSE	Pfdn4	Prefoldin subunit 4	5035490	4699710	4459000	5106670	4363830	5210400	3734950	4408240	3341210	4167430	3010680	2354230	3538880	3204250	2204370	3796120	3505710	3565640	3565540	2927480	1479350	1541450	1344830	1053280	1466610	2004640	2126450	1421680	1659550	1918930	3020530	3638540	3289340	3537580	3541360	4046660	3701380	4494240	3323620	4009250	3803220	4254510	3638480	3853990	4131360
E9Q6Y8	E9Q6Y8	E9Q6Y8_MOUSE	Usp31	Ubiquitin-specific peptidase 31	912353	990255	1062520	1089250	1037390	858544	828583	968338	781191	864483	43415.4										357463																		338544		905229	791243	667956	878837	733712
E9Q735	E9Q735;G3X9Y5	UBE4A_MOUSE	Ube4a	Ubiquitin conjugation factor E4 A	3035000	2931390	2795250	3034510	2788360	2861790	2586160	2905370	2694110	3268070	3278000	3812340	3465160	3686530	3821400	3117890	3802590	3380090	3645640	3526630	4078570	3291010	3842460	4357690	3844600	3254120	2947000	3326940	3384420	3846570	2110080	2317950	2191990	2099990	2142560	2202160	2127080	2358790	2108910	2050110	2900790	2931460	2516400	3020250	2878720
E9Q777	E9Q777	E9Q777_MOUSE	Akap11	A kinase (PRKA) anchor protein 11	2456420	2638750	2344440	1925950	2536610	2670850	2897720	2694460	2612790	2593250	2101100	1871920	2519530	2322300	1990840	1938810	2240920	2301730	2428250	2763610	1940540	2960010	1818670	1540310	1692770	1570660	1457860	922576	1221600	1958210	2408260	2327960	2461620	2321120	2244700	2291880	2290480	2187410	2597500	2597140	1763300	2111160	2426770	1682540	2155140
E9Q784	E9Q784;A0A2I3BPQ5	ZC3HD_MOUSE	Zc3h13	Zinc finger CCCH domain-containing protein 13	877633	727959	575912	164803	422992	515664	686152	520708	436802	636881	469682	585811	782965	741318	498052	519688	556094	718176	746509	530973	426842	534208	368472	349901	333832	519850	403272	805563	625430	480504	1129650	1507030	1180940	1257270	1231910	1582860	1258750	1358590	1670930	1418840				2478690
E9Q794;H3BLE1;Q3U3A7;Q3UII8	Q3UII8;Q3U3A7;E9Q794;H3BLE1	E9Q794_MOUSE;H3BLE1_MOUSE;Q3U3A7_MOUSE;Q3UII8_MOUSE	Mta3	Metastasis-associated protein MTA3		170399				307002	500365	581835	482910	464323	240050	181360		241552	255143	305997	249717	230122	255855	181424			936064	560369							421364	404731	524423	676932	446971	711598	746215	820675	1035480	982935	238412
E9Q7D5	E9Q7D5;S4R1F1	ARHG5_MOUSE	Arhgef5	Rho guanine nucleotide exchange factor 5		927021	2034400		1856230	1426160	915241	455099			960568	1036720	1040040	1028370	1135510	903718	1038760	983588	994963	1077740	538778	596138	405819	512842	484818	653505	759665	728444	754001	691887	185730	288711	228647	244441	262635	282069	189148	146337	148647	238734		1853080		1782700
E9Q7E2	E9Q7E2	ARID2_MOUSE	Arid2	AT-rich interactive domain-containing protein 2	455047	1081750	423102	617870	542016	326103	340994	462856	366934	639332	92962.5	345065	196853	181884	296949	312459	509710	298859	265772	328040				491190	254833	131368	179282	134931	80525.2	197975	1181240	913105	979210	976047	1092850	941322	1129110	1065860	1045140	1196870			235168
E9Q7F2	E9Q7F2	RN169_MOUSE	Rnf169	E3 ubiquitin-protein ligase RNF169																												157077	224647		333644	287716	364481	306540	301435	289205	424946	371267	405675	371877
E9Q7G0	E9Q7G0;F6ZQA3	NUMA1_MOUSE	Numa1	Nuclear mitotic apparatus protein 1	4867370	5364230	4418990	4069190	4105920	5310550	5333620	4837720	4679530	5181650	7931810	8845810	8841450	8401140	8890300	8144190	7868160	7929810	8092560	7276070	3910290	3975130	4035260	3854650	4845230	4508240	4875520	4974600	5262040	4140250	17111800	19045000	18342400	17767200	15550800	19920600	18054500	19117000	18007300	18006500	4067160	4627740	4370430	4132920	3552740
E9Q7I7;G3UYU6	B9EJA3;E9Q7I7;Q5SPA9;G3UWK6;G3UX60;G3UYU6;E9PVW8	E9Q7I7_MOUSE;G3UYU6_MOUSE	Ptprd	Protein-tyrosine-phosphatase	572640	517678	484212	817958	429713	669825	560679	603804	577606	440315																													602227			405448		306040	534173
E9Q7L1;G3UX45	E9Q7L1;G3UX45	E9Q7L1_MOUSE;G3UX45_MOUSE	Urb2	URB2 ribosome biogenesis 2 homolog (S. cerevisiae)		193266							73465.6		144207		244734	124263	207695		57708.4	228351	83687.4	423932	320617		525644		285929						340056	383973	356759	506062	427294	268181	401217	299766	316104	423731
E9Q7N6;Q3V1B8	Q3V1B8;E9Q7N6	E9Q7N6_MOUSE;Q3V1B8_MOUSE	Gal3st4	Galactose-3-O-sulfotransferase 4	6596800	8875710	5320390	10455100	3948440	10268500	1795640	7317520	4205700	7398510	6845850	5828600	8674500	5992930	6623140	5440930	3440780	8603230	4960200	4338700	6446630	6033740	7241590	6796510	5954540	10788700	13926700	8443310	11945700	9050980	217149	275444	245370		220590	817596	694418	950759	974081	813440	4554610	5158210	3302060	5054140	3171390
E9Q7P9	E9Q7P9	CDHR2_MOUSE	Cdhr2	Cadherin-related family member 2											4358660	4553080	4375930	5024530	4782130	3760370	3674050	3689490	3518510	3324990
E9Q7R9	E9Q7R9;A0A494BB99	CFA43_MOUSE	Cfap43	Cilia- and flagella-associated protein 43	283796	489299	479759	564936	592665	500524	528505	471195	478243	262797	896386		1069100	869382	188174	790888	738570	786188	752981			249476					445259			440277			1461030						1135400	1168660
E9Q7S0;F7BQW7;F7CD11	F7CD11;F7BQW7;E9Q7S0	E9Q7S0_MOUSE;F7BQW7_MOUSE;F7CD11_MOUSE	Synj1	Phosphoinositide 5-phosphatase	3063210	3762430	2875480	2875180	3011600	3022940	2797580	3250990	3080370	3245990								231029																							1467530	1462400	1476460	1514910	1511920
E9Q7T7	E9Q7T7	CHADL_MOUSE	Chadl	Chondroadherin-like protein	1975890	1884350	1934840	1529710	1997060	2060990	1763580	1453730	1728310	1988140	4176970	3331150	3392440	2478060	2143400	3911790	2235980	3099560	2806900	1705820	998824	1023480	972887		996781	1420340	2097350	1386770	920915	1274740	2074390	966935	1796880	1507810	1755030		1844350	800526		1446080	2301580	2200520	2028510	2030240	1748910
E9Q7X6	E9Q7X6;E9Q440;A0A338P6D4	HEG1_MOUSE	Heg1	Protein HEG homolog 1	585915	418911	531297	502942	437340		491351	340289	280517	597647	705591	714132	749621	887152			709689		589285	771439				1477570				897901			584358	535794	603549	765901	653051	720916	663669	701622	736408	592936					720962
E9Q7X7	E9Q7X7;E9Q5N7;E9PUN2;A0A494B8Y4;E9PUM9	NRX2A_MOUSE	Nrxn2	Neurexin-2	5747180	5077170	5435590	5014520	5409320	5828130	5898740	5707030	5522140	4861470													2069470			910746		2816860													4924140	4837320	4908670	4408750	4699200
E9Q7Y2;Q5ICG5;Q8BYJ0;Q8R1X1	Q8R1X1;Q8BYJ0;Q5ICG5;Q8C028;E9Q7Y2	E9Q7Y2_MOUSE;Q5ICG5_MOUSE;Q8BYJ0_MOUSE;Q8R1X1_MOUSE	Acsl6	Long-chain-fatty-acid--CoA ligase 6 (Fragment)	4361080	4836610	3487690	5837790	4652610	4819110	2994870	4562890	3437760	4420520																															5269170	6000170	5490140	6063620	4706400
E9Q800;E9QAY6	E9Q800;E9QAY6	E9Q800_MOUSE;E9QAY6_MOUSE	Immt	MICOS complex subunit MIC60	1533560	1538190	1156160		1309390	1238290	1117690	1107080	1556260	1390330																															1971180	2293090	1437600	1955720	1437980
E9Q828	F7AAP4;E9Q828	E9Q828_MOUSE	Atp2b4	Calcium-transporting ATPase	17282000	17391100	19124900	12607700	19401400	17154700	12659800	15915100	19792800	14597500			682763		19176600					37344600											68072.2				104062						15573500	15042900	18065700	12106100	21496800
E9Q852	E9Q852	E9Q852_MOUSE	Afdn	Afadin		523659	610697		621816		704140	539870	629551			2010310			1981040	1190100	1974290			2038200		1179040	1838920		1363920						380223	849144	922165	743398		1122840			721174	1032150
E9Q8B5	E9Q8B5;E9Q8B6;E9PUM5	E9Q8B5_MOUSE	Cfhr4	Complement factor H-related 4		7854060	4690440			567293			684219	7821450	1545530	1829790	1981320	1826440	1889500	1792980	1914810	2122640	2285660	1782360	2520460	2517880	1990190	1921710	2842590	3392090	4294290	4013470	3701400	3413180	907665	1684000	1243430	1093940	1191260	1016660	1292990	1247420	924548	1263580		3853700
E9Q8D0	E9Q8D0	DJC21_MOUSE	Dnajc21	DnaJ homolog subfamily C member 21	641271	507247			517116			437664	356308	513711	1073260	483674	1119270	1133600	890094	844009	986894	1084550	867838	896778	766484	563811		619672	857837	742741	1385020	1194440	805902	1239500	612579	539950	545431	639766	618560	532905	596459	701741	534460	652542
E9Q8I7	E9Q8I7	E9Q8I7_MOUSE	Nfxl1	Nuclear transcription factor, X-box-binding-like 1	477084	449901	478493	548853	451265	422319	536315	553007	563704	471732	620046	825190	770859	803598	866723	864328	900979	817873	723947	883891	876979	895493	895483	720642	1210350	1147690	1255020	1195460	1061310	957630	725760	761276	728944	741771	852294	744138	735896	893283	812823	815122	506767	423423		169716
E9Q8I9	E9Q8I9;A0A5F8MPN1;A0A0J9YVH0	FRY_MOUSE	Fry	Protein furry homolog	3597010	3538360	3958240	3655160	3916080	3429440	4216310	3638450	4177110	3850390	770158	947854	821409	799561	874333	542972	908528	691351	766086	857747						438426	1119550	1862490		994714	849651	819098	697625	949446	736459	660073	684658	721208	891609	639803	3877750	3625250	3734750	3942180	3891150
E9Q8N8	E9Q8N8	E9Q8N8_MOUSE	Slc4a4	Anion exchange protein	8497420	7406910	12432400	8181430	9706670	9346690	17415100	12117700	10732900	9709490																															13455600	7419210	14751600	11587000	12012000
E9Q8P8	E9Q8P8	E9Q8P8_MOUSE	Fam131b	Protein FAM131B	1534040	1606380	1227940	1637650	1303330	1669110	1508440	1691970	1233700	1580670		941891		1126500			970138			814908				2053370					2639030		1174030	2611390		2426110	1533260	1615930	936358	1606810	1316500		1614550	1992090	1464760	1447880	1612650
E9Q8T1	A0A1L1SS37;A0A140LHH8;E9Q8T1	E9Q8T1_MOUSE	Tacc2	Transforming acidic coiled-coil-containing protein 2	169485	169803	140991	304239	185079	328556	207263	241864	232966	165211	426623	340709	402022	559476	397405	587266	861566	408578	586298	434263	765342		349721	810738	428714	565140	432987	643621	645441	249663					81511.6		91337.2	36176
E9Q8V6	E9Q8V6	E9Q8V6_MOUSE	Dennd4a	DENN/MADD domain-containing 4A	966875	862214	735448	774261	1111010	806308	1051130	985393	938937	1130140		195785				177757	135432	145422		100795	522999	522753	509445	607814	631937	379580	472156	617984	437216	464515	812479	693476	662203	669584	627334	530144	638409	804999	617425	712149	646138		526889	554953
E9Q8Z5;E9Q903;E9Q906	E9Q903;E9Q906;E9Q8Z5	E9Q8Z5_MOUSE;E9Q903_MOUSE;E9Q906_MOUSE	Ctnnd1	Catenin delta-1	695139	454177	680640		827222		468303	526029	559811	579413	1561370	1112930	1382120	1262980	1133730	1257280	1070710	1155740	1465440	1219070	1247850	1286670	1175080	928917	1245830	1537000	1642720	967898	1105270	1242110	739458	734030	1115760	749453	1013400	806595	743334	529198	550134	749128	524891		408454		725052
E9Q912	E9Q912	GDS1_MOUSE	Rap1gds1	Rap1 GTPase-GDP dissociation stimulator 1	36992000	37962600	37289100	37081700	37935600	31875600	37796700	32815100	35669400	39160600	3911450	3885890	3596990	4118290	4179520	3729690	4147550	3428300	3604080	3996650	2195000	1541040	1928780	2132360	2777410	1870230	2543390	1865880	1608230	2176360	7088800	7085110	7144340	7830310	6889350	7435420	6519830	6997350	7132940	6684310	38803000	38385300	37612300	37098700	37692100
E9Q9A9	E9Q9A9	OAS2_MOUSE	Oas2	2'-5'-oligoadenylate synthase 2														231499	386269	319014		374422							693548						363671				765745	325395	304361	311667	308840
E9Q9B3	E9Q9B3	E9Q9B3_MOUSE	Spryd3	SPRY domain-containing 3	121033				43812.3		156680								97583.4									158774	172519						480860	205048	528179	207758	292114
E9Q9C7;E9Q9D1;E9Q9D2;E9Q9Q7	E9Q9Q7;E9Q9D1;E9Q9C7;E9Q9D2	E9Q9C7_MOUSE;E9Q9D1_MOUSE;E9Q9D2_MOUSE;E9Q9Q7_MOUSE	Ablim1	Actin-binding LIM protein 1	791841	392161	1062280	281936		417663	232054						451528	682679							4442050			339326	241369	808533	585397	628388	983037	1173170	1161150	868076	923678	500772	854381	1003250	1123880	1103580	1349550	1203060
E9Q9H0	E9Q9H0	E9Q9H0_MOUSE	Dlg1	Disks large homolog 1	83674.9	76066.4	125526	99403.3	146232	98711.1	192930	110752		64196.3																															290027	298516	180789	325504	341579
E9Q9K8	E9Q9K8	E9Q9K8_MOUSE	Akap6	A kinase (PRKA) anchor protein 6	235204	234174	268491	200122	265303	185864	201846	257889	299899	232844																																	144338
E9Q9Q2	E9Q9Q2	E9Q9Q2_MOUSE	R3hdm1	R3H domain-containing 1	626553	518915	707681	601335	812771	982989	763621	717324	764167	686511	849257	608854	665309	680141	622778	804132	753063	1160010	723268	785149	414367	610426	272840		302374	450766	496204	256634			613416	711195	490848		588146	916309	703160	821943	599538	962628	891260				385301
E9Q9Q6	A0A2I3BPS8;E9Q9Q6;E9Q941	E9Q9Q6_MOUSE	Cdh18	Cadherin 18	546850	471580	655315	413675	452307	575310	355843	396383	528314	558738																															510747	486211	428736	477518	666853
E9QA15	F6T2Z7;E9QA15	E9QA15_MOUSE	Cald1	Caldesmon 1	1233970	883614	805729	534665	1102840	961436	419207	1156170	892429	1211360	2532590	2270890	2208250	2655650	2938600	3508630	2701240	2307900	3293960	2142530	1431200	1158490	1863080	665371	821377	1164300	2065980	1444450	1259270	2293570	3004470	2529570	3295950	2694470	2671310	4702030	4857800	3542100	4289070	3593120	808082	601480	316954	582108	392847
E9QA79	B5X0G2;A2AKN8;Q58EV3;A2CEK6;E9QA79;E9PVW0;L7N222	E9QA79_MOUSE	Mup7	Major urinary protein 7																1205320	5367670	1780810		22084900	467460			1815900	909296	10392100	41929900	14560400		127127000
E9QAE3	E9QAE3	E9QAE3_MOUSE	Btaf1	B-TFIID TATA-box-binding protein-associated factor 1	915069	775443	728088	761345	552463	662744	611257	657141	856183	710722	1916560	2539380	2114020	1623350	1510870	1526950	1714320	1834040	1893680	1795290	1180140	1414250	1393610	1491860	1656400	937161	664628	969908	1050930	1488460	2664990	2699320	2581260	2271790	2664280	2686720	2516950	2803090	2519270	3072690			728085	659616
E9QAM5	E9QAM5;A2AS03;A2AS05	HELZ2_MOUSE	Helz2	Helicase with zinc finger domain 2	1515840			587909	1221320		1044810	1517450				214415	2031600	315291	418270	565029	175976	299890			3184070	3076160	3147010	2699110	3651540	3122350	3263580	4027410	3508910	3691070	2220440	2129440	1983370	1974310	2842330	1984980	1967500	1904700	2046750	1964710	2344910
E9QAN8	E9QAN8	E9QAN8_MOUSE	Pik3c2b	Phosphatidylinositol-4-phosphate 3-kinase	810309	835094	639825		712114	739548	1094810	730036	914413	1548930		713274		725140			625934	333518	996622	635200				2610320							1075030	1127020	793060	1331420	795273	1146230	870608	1029230	954165	771697
E9QAN9	E9QAN9	E9QAN9_MOUSE	Ifi203	Interferon-activable protein 203											597225	2193890		346754	609230	1616220	1130660	211582	316335	1631750	1010380							376313			2618670	2120670	2881950	3137230	1819710	3005500	2163680	1688040	1770870	1546550
E9QAQ5	E9QAQ5	E9QAQ5_MOUSE	Gsk3b	Glycogen synthase kinase-3 beta	48501700	28684200	39589100	65574200	57211100	1889630	1620360	1994540	1655710	1600170																						199893
E9QAR5	A0A3B2W7Z1;E9QAR5	E9QAR5_MOUSE	Dlgap1	Disks large-associated protein 1	1041030	1193510	1039920	828095	1124960	769941	1417150	995118	1414640	1133970																															587258	509513	520992	457582	575958
E9QAS4	E9QAS4	E9QAS4_MOUSE	Chd4	DNA helicase	164652	165151	134531		151062	87078.6	199801	181820	111794	125000	313782	317429	466118	349379	417425	377948	335509	296103	334750	266638		139070	120609	280968	372693	254087	312715	213662	240242	228385	667465	463812	662610	541506	552858	690329	727858	584105	635123	696083
E9QAT4	E9QAT4	SC16A_MOUSE	Sec16a	Protein transport protein Sec16A	2406740	2478870	2313540	2258470	2226680	2485500	2458250	2317030	2322810	2319530	3164530	2987560	3369590	3059650	3467720	3608220	3613370	3423290	3581210	3655760	4084640	4112340	4264140	3804330	4354890	4707590	4887600	4547780	4523890	5023100	2774140	2231810	2433390	2502180	2463960	2574970	2640680	2337530	2627260	2487650	2476660	2299700	1808410	1678170	1730000
E9QAU4	A2AQ25;D3Z781;E9QAU4	E9QAU4_MOUSE	Etl4	Enhancer trap locus 4	4907700	5434710	6002410	4285710	5209240	4551720	6204960	5087980	6113560	6322310	1734700	1766010	1847820	1719530	1830870	1604820	1442350	1716470	1531040	1499600	1016380	1135700	1194450	963912	1425330	1072940	1244880	990033	1341350	959733	1227900	1137780	1156850	1042360	781916	1190060	1125940	1174100	1013460	815058	4810460	5735240	5461770	5055350	6099540
E9QB01	E9QB01	E9QB01_MOUSE	Ncam1	Neural cell adhesion molecule 1	13459600	17436300	15293000	13177100	13302100	17543600	17864700	15876500	17181100	14908800				1441440																						369835	515288	201440	6075220		18198700	16871600	16066200	15504700	16045900
E9QJX9;Q9QXJ2	Q9QXJ2;E9QJX9	E9QJX9_MOUSE;Q9QXJ2_MOUSE	Stat2	Signal transducer and activator of transcription	111206	142536	33437.8	100568	92034.1		158540	102580	149343	131035		84524.7			410888	72881.5	42996.9				393119	171515	170684	197887	485727	69602.8	144404	75211.4	87659.6	113410	406821	397752	333597	322864	741082	279802	339308	234121	263639	183174
E9QK04;Q7TQG5	Q7TQG5;E9QK04	E9QK04_MOUSE;Q7TQG5_MOUSE	Neo1	Neogenin	1621200	1811890		1859360	1625650	1537530	2503470	1741200	3170560	2734810		322072				384184		352203	296610	491046	342000	682134	339230	691144				830154				450908		605915							1822750	2494940	2343390	1849800	3224320
E9QK48	E9QK48	E9QK48_MOUSE	Eml2	Echinoderm microtubule-associated protein-like 2	3983640	4408290	3666830	6206520	3770140	5567670	3375820	3603690	3596770	3431410				836150																						720512					4569140	4991990	3268020	6195440	3882740
E9QK83	E9QK83	E9QK83_MOUSE	Utp20	Small subunit processome component 20 homolog		213633	133406		174750											414928	398253		490925			161678	132521								168521	196209	162373		173158	227459	196017	216246	216244	228979
E9QKY4	E9QKY4	E9QKY4_MOUSE	Fgd5	FYVE, RhoGEF and PH domain-containing protein 5					1224520				1014150		590665		757837				1994250		334317												820433	533472	988315	524133	514329	749601	1001190	280300	929874	605749
E9QL65	E9QL65	E9QL65_MOUSE	Cog3	Component of oligomeric Golgi complex 3	477904	347427	528338	469901	446468	678971	600288	453422	450029	535630	893776	769403	843577	793314	835265	705675	748541	812326	749296	324011	670421	481065	641499	516455	461129	637586	573531	388876	453030	457083	901243	777536	959140	911071	892876	894456	1047620	992676	954279	888769	420261	514602	559846	517315	446036
E9QLA5	E9QLA5	E9QLA5_MOUSE	Inf2	Inverted formin-2	1719790	1710200	1204180	2356640	1514330	2400580	1459100	2019290	1518720	2009130											599644		391726	436685	826371	596445	701688	613848	661285	628926	1327330	743069	1423820	1500090	1356100	1822620	1449540	1200050	1560780	1359230	1793580	1593820	1269280	2008940	1832420
E9QLB2	E9QLB2	E9QLB2_MOUSE	Lyplal1	Lysophospholipase-like protein 1	365827	542762	359045	352683	368635	640161	442115	410470	369666	351505	5113050	3937220	8239100	6047990	7639160	6845300	4432820	5902080	4838680	4066540	1351670	1372140	1837970	838494	1623570	2285800	1305540	2307720	1326880	1394090						133342			95048.4	86687.6	294828			266305	228331
E9QLH4	E9QLH4;A0A1Y7VP88	E9QLH4_MOUSE	Trim9	RING-type E3 ubiquitin transferase	1393250	1560880	1571230	1116450	2403600	2169520	1339080	2402490	2510500	1556140
E9QMX7	E9QMX7	E9QMX7_MOUSE	Arhgap30	Rho GTPase-activating protein 30											96285.9																	240595			3286650	3125300	2809190	3727120	3004060	2713050	3531790	4010100	4074500	3690200
E9QN14	E9QN14	E9QN14_MOUSE	Srgap3	SLIT-ROBO Rho GTPase-activating protein 3	1811550	2228320	1540900	1729100	2379300	2091600	1828250	2484970	2079090	1793480																															2181620	2557780	2126840	2262790	2975610
E9QN31	E9QN31	E9QN31_MOUSE	Nop2	Probable 28S rRNA (cytosine-C(5))-methyltransferase		491625	582529	1293680		416839	316656	345912	209694	344570	553367	694467	655988	982918	743216		1050320		699995	1101830	759388		893609	844133	482755	881772	896899	1064540	1690060	1387330	2187600	2436320	2543300	1664510	2933120	1089560	2129460	2762920	1968230	2739430
E9QN37	E9QN37	E9QN37_MOUSE	Mpeg1	Macrophage-expressed gene 1 protein											268221	1160870		956315					1002640					81705.3	481397	616762					2574310	2131230	2575900	1743770	2623970	2075830	1783240	2388940	2186100	2205630
E9QN92	E9QN92	E9QN92_MOUSE	Steap3	Metalloreductase STEAP3	309248		264721		239768		375209	185688		225844		449873									705004	595710	755415	1024900	715896	1297710	1476200	1641030	1031120	993830	428945	159376					656894	428851	497716	621216
E9QNF7	E9QNF7	E9QNF7_MOUSE	Cntnap2	Contactin-associated protein-like 2	1170010	1269400	1216520	1515210	1497620	808408	743617	1246580	1310390	1392890																															1255660	1376880	2049310	1453530	2004800
E9QNL5	Q91W19;D3Z2P8;E9QNL5	E9QNL5_MOUSE	Sult1a1	Sulfotransferase						7089160										1384780	565586	1242730			90608200	75093900	85756200	76100400	78827100	55949600	48089000	49902300	50326200	41270200	640979	887766	2821400	1653350	454403		10854400	883639	2800830	15582000
E9QNN1	A0A087WPL5;E9QNN1	E9QNN1_MOUSE	Dhx9	DEAH box protein 9	9450450	11206800	8375070	6968110	7724510	7771950	8790670	8375350	10089500	9624530	6359640	6609220	7430700	6894990	7590690	7721840	7564940	7485000	7973490	6303120	6423240	6045710	5509970	4569830	6297040	4176980	3278950	4794000	5319500	4068650	12587400	11809200	13298600	11932200	11238900	15320900	15446600	13601000	15255800	14904300	7378110	6939740	7220050	7445960	6136150
F2Z3U3	Q8R5A3;F2Z4B7;F2Z3U3;G5E867;S4R2K5	F2Z3U3_MOUSE	Raph1	Ras association (RalGDS/AF-6) and pleckstrin homology domains 1	3793230	4272090	4031080	3997090	4296640	3812380	4339480	3943600	4254900	4603520	1259400	1597020	1791380	1397230	1469930	1461320	1722250	1580470	1617750	2789810	4789530	4409900	4379540	4235000	6045190	4260870	4668290	4129090	4173420	4463040	2866140	3162230	2616560	2613350	2747990	2375350	2447780	2827340	2610800	2714460	3133050	3627590	3620120	3509090	3524330
F2Z461	F2Z461	HERC6_MOUSE	Herc6	E3 ISG15--protein ligase Herc6																									80466.6													26405.5
F6Q750	F6Q750	F6Q750_MOUSE	Macf1	Microtubule-actin cross-linking factor 1 (Fragment)	308190	327999	258544	267606	377818	215759		383260	423429	261230		93367.5					109252			71255.8												211762	186595	264513		230109	177561		258399	140866	197615		199912		355656
F6Q8J5	F6Q8J5	F6Q8J5_MOUSE	Mcph1	Microcephalin (Fragment)	1410220	1451500	1241880	1923250	1554340	1445130	1394240	1185240	988809	1245370	700464	961407	958800	994319	1574030	677714	773844	645966	639931	621308	117271	59675.8	91022.4	47945.1	151363	59828.8	64385.2	94753.9	59573	34434.9	1797900	2539410	2043210	2636300	1912120	1723000	1239240	2018650	1633730	1470850
F6R7E8;Q9CPN7	F6R7E8;Q9CPN7	F6R7E8_MOUSE;Q9CPN7_MOUSE	1810009J06Rik;Gm2663	Predicted gene 2663	985389	917696	278595		464315									179861	231449	139648	98288.2		143175			2526840	3625400	3506160	3855810		719797		2030230	628699	73316	77444.6		122751		143202	133678		135166		531746	871460	333453	765059	290215
F6RC04	F6RC04	F6RC04_MOUSE	Slc25a25	Calcium-binding mitochondrial carrier protein SCaMC-2 (Fragment)	1533060	1704990	1450520	1955940	702610	1229490	1046540	1729490	813790	1593350																															1742250			1623020	1248200
F6RDI8	D6RE22;Q3UIX4;D3Z4B0;F6RDI8;F6TN80;E9Q6E5	F6RDI8_MOUSE	Srsf11	Serine and arginine-rich-splicing factor 11 (Fragment)	3164140	3281300	2777460	2792990	2820580	3748610	3541730	2829650	3462420	3268120	3675860	3335740	2931660	2885870	3309670	2982560	2783260	2837480	2907030	2782930	2239880	2330720	2608260	2627860	3189830	2619020	2679220	2707880	2981980	2244480	7529790	7489730	7281840	7559570	6678140	8352590	7314780	8163850	8529130	7485710	2988030	2986530	2201590	2549620	2701380
F6RDM4	F6RDM4	F6RDM4_MOUSE	Gls	Glutaminase (Fragment)			350461		1120660	531704	903271		509638		2584640	1619800	2106920	1749570	2581360	1735830	1385660	1449080	1703300	1651420											2356960	2034010	2268940	1860050	2317130	2120980	1804020	1931550	1713390	2117150					455933
F6RQ26;F6Z2M6	F6RQ26;F6Z2M6	F6RQ26_MOUSE;F6Z2M6_MOUSE	Ntm	Neurotrimin (Fragment)	1614660	1085560	1502050	777055	1623660	1379370	1869310	1292790	1409430	1696510																															2099470	1848480	2407060	1800000	2110990
F6RUD1	F6RUD1;D3YVW2	F6RUD1_MOUSE	Golim4	Golgi integral membrane protein 4 (Fragment)						420118	254279	339764		3968500		337851										6001720	8250660		8535380	6979390	6758390	5311460		6443270	2931310						2118630	2620540						10032900
F6RUI8	F6RUI8	F6RUI8_MOUSE	Maskbp3	Multiple ankyrin repeats single KH domain-binding protein 3 (Fragment)																												69654			232076	205604	311058	234378	221634	398592	333426	452999	382280	363412
F6S054;F7D291	F6S054;F7D291	F6S054_MOUSE;F7D291_MOUSE	Mtss2	Protein MTSS 2 (Fragment)	1663610	1485180	1372610	1910180	1559040	1658470	1946520	1618510	1706130	1405280																															1058830	1112200	1560790	995076	883354
F6S1V7	F6S1V7	F6S1V7_MOUSE	Tln1	Talin-1 (Fragment)											104270	81054.1	170239	93847.4	72488	86063.2	82513.6	89270.1	90776.9	65032.6			29756.7					46996.6			296335	286295	483421	165599	248741	341741	319702	70871.8	299358	256397
F6S4K9	F6S4K9	F6S4K9_MOUSE	Epb41	Protein 4.1 (Fragment)											1221420	1140990	1567120	1642390	1167280	1385590	1400140	1513300	1766850	1336870	1714190	1611180	1263380	1500130	1619900	1959510	2128780	2116290	1854640	1299610								116875
F6SAX2	Q9CRW3;F6SAX2	F6SAX2_MOUSE	3110009E18Rik	RIKEN cDNA 3110009E18 gene (Fragment)			99312.9		111677		170563		147721		337947	325717	174465	239355	219919	225737	222375	268523	214281	260583	114245		128099	89917.1	157475	79288.7	90839.6	56731.6	105253		757397	638503	668999	724803	561860	913720	811782	515094	859249	640654
F6SEU4	F6SEU4;A0A2R8VH83;A0A140T8K9;A0A0A6YVS6;J3QQ18;A0A2R8VHH2;A0A0J9YVH8;A0A338P799;A0A0J9YUM2	SYGP1_MOUSE	Syngap1	Ras/Rap GTPase-activating protein SynGAP	14586300	17000300	20837400	13942400	22286700	13618800	17203700	16805700	22033700	16103100	1089650	1238130	4713500		1012890	776673	1089390	1378630	1246030	1067120		1493460	2342640						1034100	3736880	1756400	2438090	2270250	2887110	1442850	1938070	1382040	1775860	816295	2418960	15870600	17067700	20307600	14426100	21498800
F6SRV1	D3YZC9;F6SRV1	F6SRV1_MOUSE	Sf1	Splicing factor 1 (Fragment)	616686		649344	213572	769519	941916	519019	445353	598761	849990											951592		1639160	1565860	1126640	1135100	1466490	1632610	2195810	734222	3604740	4257890	3088940	3496040	2904290	3574850	2817500	3697420	3307470	3491830	1216160	1494030		935359
F6T4M4	F6T4M4	F6T4M4_MOUSE	Srrm1	Serine/arginine repetitive matrix protein 1 (Fragment)	1603230	2420510	1519320	2979600	1872300	1881920	2159150	1215540	1866630	1207680	467936	1250960	779638	1197720	1744730	623226	897448	459498	725706	1021870	24032000	11785000	13058300	19040700	14085000	4134280	3887300	5332220	4433510	3112540	466809	1351870	570060	1014200	417336	690652	894874	1024880	536734	537573	590360	1115300	824790	1297290	362465
F6TFN2	F6TFN2	F6TFN2_MOUSE	Lmo7	LIM domain only 7 (Fragment)											2589800	2638660	2518860	1836080	2363260	2080070	1440200	2045000	1973730	1202250		619215	379649	392329	463400	511420	396595	562047	459334	344388					59867.6
F6TUL9	F6TUL9	F6TUL9_MOUSE	Vsig4	V-set and immunoglobulin domain-containing 4													894847					523824			2359600	1666380	1918370	1936950	3180170	1855980	1302970	2013620	2263650	1457830
F6U3S2	F6U3S2	F6U3S2_MOUSE	Mfsd6	Major facilitator superfamily domain-containing protein 6 (Fragment)	1246950	1191880	1828570	1926890	1586150	1334290	855301	1100600	717694	1033390																															1742290	1538130	1187620	1309590	1291200
F6U529	F6U529	F6U529_MOUSE	Gls	Glutaminase (Fragment)											1184630	1111350		1199160	1385040	907688	661204	1075830	803129	870980											865308	1526570	1315880	1019580	1016420	881354	877305	938854	775966	946010
F6U5V1	A0A0A6YWC2;Q3TQS1;F6U5V1	F6U5V1_MOUSE	Larp1b	La ribonucleoprotein domain family, member 1B		679093		96033.4	540764	616020			598348	359438	1004370	1104010	1126040	1388120	1163080	1038830	1592730	1186150	1363030	1360960	1588710	1236290	1015860	1512520	1438810	1421560	1381580	1118560	1342660	1455480	577155							250002	103142
F6U775	F6U775	F6U775_MOUSE	Opa1	Dynamin GTPase (Fragment)				369151			717864				2128390	1877320	1701860	1280190	2051980	1721540	1222180	1506400	1751740	1815590	2040010	1451590	1281600	1222610	1437400	1460970	1859450	1485930	1043490	1658560		134560							478942		930636	883566	877515	832787	822476
F6VAL0;F7B1A4	F7B1A4;F6VAL0	F6VAL0_MOUSE;F7B1A4_MOUSE	Mff	Mitochondrial fission factor (Fragment)	741200	946214	705285	1113110	785843	1291670	547206	795760	623308	584995	113770	94531.4	271135	171018		118438	170151	280853	159413							228257		320326	239398			200196	222463	303941	178682	412537	282584	360736	308934	258312	528378	655233	457205	718076	444087
F6VF16	F6VF16	F6VF16_MOUSE	Cfap126	Cilia- and flagella-associated protein 126 (Fragment)	2103240	1540040	3514330	1487780	3223880	1226000	7381720	2535670	3870210	1810490	14614600	16416500	11269900	14826000	15540600	12929100	17268300	14932800	18725500	19757000	9492620	6855860	6277280	8110540	8224770	1482890	1002130	1931300		1506240	3934360	4182040	3174100	5363880	3497290	1014270	1707920	1913550	1544510	1323170
F6VQ81	Q8BKP1;F6VQ81;Q3TUJ9	F6VQ81_MOUSE	Tpd52l2	Tumor protein D54 (Fragment)	3203940	3343030	2848500	2968010	2440210	2991820	2248330	3364200	2531920	3443910	697011	975732	1049050	600736	632782	848235	681184	645893	615122	672083								58205.5			241917		201811	319702		361760	297956	560943	429140	461143	2149800	2251720	2086280	2293670	2492540
F6VQZ6	F6VQZ6	F6VQZ6_MOUSE	Shisa6	Protein shisa-6 (Fragment)	1047270	1162110	1524870	704304	791922	701068	1299700	888240	1551150	1453570												242697	310951																		805355	1240250	1355400	939494	655265
F6VRP8	F6VRP8	F6VRP8_MOUSE	Lgals3bp	Galectin-3-binding protein (Fragment)											496907	191780	214393	303595	2208840	619303	344602		531295		912723	625493	1007540	1205680	3074020	1361650	1289210	792087		727338	1532900	1119910	1318460	1150350	2771790	1097840	1419260	1007050	1604380	1016010
F6W6U3	P06336;F6W6U3;A0A1Y7VJX7	F6W6U3_MOUSE	Ighe	Immunoglobulin heavy constant epsilon (Fragment)																																141275	1367000	781521	705118
F6W8I0	F6W8I0;A0A0A0MQP0	YJEN3_MOUSE	Yjefn3	YjeF N-terminal domain-containing protein 3	1030240	1651100	1751250	718476	1830820	846906	1263830	902908	1855260	1289310						331535																									983085	1179760	1266360		1576640
F6W8R9;Q6DFZ2	Q6DFZ2;F6W8R9	F6W8R9_MOUSE;Q6DFZ2_MOUSE	Syne2	Nesprin-2 (Fragment)											13174.5	14584.5	121678	44641.2		97753	29650.4	61348.1	57762.6	22430						6201.11										81546.2		60018.6	53779.9
F6WL90	F6Q968;F6WL90	F6WL90_MOUSE	Sp100	Nuclear autoantigen Sp-100 (Fragment)											699948	963757	755531	731944	1478200	648918	648397	791366	763039	664632	574066	1820170	630219		981553	945998	1014600	1725090	1683300		7606710	7259630	5798700	7672980	7127780	6791020	6633960	5819720	7095500	6067690
F6WLY0;G5E880	G5E880;F6WLY0	F6WLY0_MOUSE;G5E880_MOUSE	Irag2	Inositol 1,4,5-triphosphate receptor-associated 2 (Fragment)																							62795.4		160092	68729.5		41742.8	95416.3		2177940	2091260	2104680	1976440	1505530	4896400	3360170	3752130	3911020	2514410
F6X8L5	F6X8L5	F6X8L5_MOUSE	Pgls	6-phosphogluconolactonase (Fragment)			66745.1		67683.5	96713.5	205160	195777	226756	226130			155789	94590.7		119487		160434	113067	201731						86085.8	116703	154309			182843	233684	153275	194042	159144	380922	380857	380347	291968	388151
F6XCT0	F6XCT0	F6XCT0_MOUSE	Macf1	Microtubule-actin cross-linking factor 1 (Fragment)	2375560	2052980						1985030		2206280	3019930	2946010	3279710	3936510	3062790	3547300	2865260	3481030	3360310	3204930	1310750			2485810		1934570	1640530		1862370		1555480	1905210	1574910	1891570	2191680	1824390	1886620	1883310	2044420	1772460
F6XD63	F6XD63	F6XD63_MOUSE	Elmo2	Engulfment and cell motility protein 2 (Fragment)	446699	471458	579815	501360	500768	558128		441386	549561	561351		102323					163947															257553						284322			565248	629518			550450
F6Y9I5	F6Y9I5	F6Y9I5_MOUSE	Cask	Peripheral plasma membrane protein CASK (Fragment)				290046		335799						3155460		2424000	2805860	1758980	1390180		1594080	1635020				805625				705532	808076			382113
F6YWB5	F6YWB5	F6YWB5_MOUSE	Tmem256	Transmembrane protein 256 (Fragment)							827367		456598		1880260	1850760	1387710	1592500	1332360	1886060	2148280	1402410	1921030	2644660	666506	913563	498004	826915	865021						560986	465659	431009	699955
F6Z0Z5	F6Z0Z5	F6Z0Z5_MOUSE	Rem2	GTP-binding protein REM 2 (Fragment)	1956370			2082660		1655450				1234160		1036540	2111040		1729660	1905270			2837120	1624120	1508600	1766020	1368220	1241660		1686640	1426940	1060550	1295790	2467070	4779150	3942150	5562580	2841880	5768190	2118570	2048640	2458300		3161080	5344800	4992680	3832840	3576130	5718500
F6ZBR8	F6ZBR8	F6ZBR8_MOUSE	Wiz	Protein Wiz		173437					126717	93905.6	133070	202535	197373	212698	224070	186372	167440	168462	185337	193596	187660	182141	165505			176392	203382	131094	148674	161794	229823	96559.1	306596	417563	331485	332472	329257	320918	293594	369157	396850	367613
F6ZDS4	F6ZDS4;Q7M739	TPR_MOUSE	Tpr	Nucleoprotein TPR	4853520	5363160	4743890	4266480	4548400	5033910	5167200	4956220	4960240	5225340	6035000	6326040	6556620	6106660	6758740	5993490	5814070	5960990	5873000	5651090	4236040	3619750	3956260	3823600	4361220	4610160	5101010	4682290	4949440	4232010	9126490	9963400	9449890	8839930	8551610	10168100	9622430	10553100	9483610	10178200	3734810	4158600	4041160	3642850	3778410
F6ZE64	F6ZE64	F6ZE64_MOUSE	Lonrf2	LON peptidase N-terminal domain and ring finger 2	682672	538097	536156	427550	474846	599319	383390	448609	457695	592527
F6ZFU0	A0A0R4J1E2;Q91VK2;D3YY68;F6ZFU0;A0A0R4J1L2;Q80T06	F6ZFU0_MOUSE	Eef1d	Elongation factor 1-delta (Fragment)	2071190	1478420	1643060	1153100	1775970	1958820	2209510	2027760	2338470	2417130	3342620	4079780	3539920	4908470	4292400	6602580	5792380	3930710	4620410	5705270	3962410	4452130	4080930	3323380	3655720	5679900	9360510	6873380	4940230	5924490	7244950	5949940	5717920	8828330	5274750	11926000	10788300	10270300	8957370	11020400	2199690	1927250	1965190	1724770	2382960
F6ZGI7	F6ZGI7	F6ZGI7_MOUSE	Mocs2	Molybdopterin synthase sulfur carrier subunit	810623	573347		821494		784309	655799				993063	1457050			1840520	1223640	1124870	1100160	1024330	1120200	1619650	2607750	2201200	2077760	2519110	2153070	2015560	1782690	1971290	1893270		331615	424301		479685								709546	659116	767683
F6ZSG0	F6ZSG0	F6ZSG0_MOUSE	Mtdh	Protein LYRIC (Fragment)	743809	1100740	888661	551810	741584	758830	491411	934710	822412	1340160											297680	255024	201295	294390	288374	220617	169484	343057	217189	202425		82856.2			229882						968447	987411	758737	986770	816476
F7A465	F7A465	F7A465_MOUSE	Hnrnpd	Heterogeneous nuclear ribonucleoprotein D0 (Fragment)	473894	395722	524735		462841	517405	711421	442836	597754	754062	405892	633394	466787	614026	513338	358442		432571	483213		121840	328721			235367	251956	235116				1372700	1178070	1108510	1199420	922251	1201350	1049870	918795	1251340	945252		335893		374049
F7ACR9	F7ACR9	F7ACR9_MOUSE	Macf1	Microtubule-actin cross-linking factor 1 (Fragment)	2393620	1911250	1891790	1790860	2010680	2621640	2597180	1622830	2278660	2504620	1910830	1825140	1546240	1832160	1729380	1974250	1610860	1600040	1691940	1541490	535375	749298	838845	775784	924236	753517	758334	977276	747584	811870	2146540	1927820	1985020	1876460	1846650	2095730	2073620	1985480	2126480	1810610	3082610	2450320	1988830	2196170	2065170
F7AI87	F7AI87	F7AI87_MOUSE	Psmd4	26S proteasome non-ATPase regulatory subunit 4 (Fragment)	997050	971125	835571	684598	1032880	846013	1290470	1474630	1521050	1175280	933221	801700	910433	1044630	862649	1037490	969575	840631	1041790	957730	1827530	901536	1071540	1535810	1763130	1514240	1367050	2089890	1453220	1416630	908805	900578	703940	1203180	732329	878103	952407	1040130	772250	775885	598372	504262	630640	1050210	1715170
F7AIV2	F7AIV2;A2AQ89;A2AQ87;A2AQ88	F7AIV2_MOUSE	Shf	SH2 domain-containing adapter protein F (Fragment)	129240	150426	151431		153659		324873	145237	244832	116782																															120827
F7B0R9	F7B0R9	F7B0R9_MOUSE	Cracdl	Capping protein-inhibiting regulator of actin-like (Fragment)		479387	1072730	2528120	1512880	1946650	1522940	499730	667194																			289601
F7BAB2	F7BAB2	F7BAB2_MOUSE	Tmem132b	Transmembrane protein 132B	1371560	1877580	2138350	1901340	2580290	1807960	2241480	2206190	2698570	1880580																	1476520					429826									1274670	1531750	1676490	1344180	2489520
F7BE84	F7BE84	F7BE84_MOUSE	Ankrd50	Ankyrin repeat domain 50 (Fragment)	1088650	915690	639824	953042	868777	1070460	849739	1084000	879080	856401	930018	631735	522150	161379		287592	124751	907081				37913.3		78799.8	132381			76230.1		327495	466659	603974	521893	591392	264935	689828	565669	574428	467493	486611	867012	1044560	706921	985181	576484
F7BJB9	F7BJB9;A0A0J9YU83	MORC3_MOUSE	Morc3	MORC family CW-type zinc finger protein 3	295155		234384	485469	358942	175531	404790	508631	293161	474292	428124	418875	722711	280412	973934	704454	492221	686395		417056	328173	622288	500715	327276	722915	536573	968335	1272890	958281	315342	2253110	2188220	2322730	1951920	2738420	2364000	2343410	2377790	2268330	2406170				1763880
F7BJK1	Q8CFX3;F7BJK1	F7BJK1_MOUSE	Pcdh1	Protocadherin 1 (Fragment)	11549400	12159800	14439700	10645400	15666100	13313900	13676900	14298400	17837000	12699700	2514670	2283720	2877110	2632270	2703920	2817920	3053210	2801090	2445410	2918810	3094200	3546430	4104760	3177160	3737030	4871800	5366690	5570140	4479580	5052610	871562	1109080	807545	971727	875721	949283	862381	816254	847814	827448	10600900	11197600	12387800	9504000	12850900
F7BWT7	F7BWT7	TSN15_MOUSE	Tspan15	Tetraspanin-15	902542	1193910	1205930	1293950	840700	1223260	419972	893540	439074	898006	442649	364652	592174	430690	572679	535324		455443	724324	183111						373951	460198	513696	703619	417471	872714	794974	1175210	1007420	1081620	810093	870793	796037	976028	768286	1050570	1034840	1042140	1194980	736546
F7CBP1;G3XA17	F7CBP1;G3XA17	F7CBP1_MOUSE;G3XA17_MOUSE	Eif4g2	Eukaryotic translation initiation factor 4 gamma 2	2126550	2274590	1267840	1805890	1550630	2497630	2518240	2219520	2277640	2145660	1806610	2623920	1344550	1509770	1770810	2436360	2077350	1890590	2129240	1932610	2520970	1960160	1679440	2439590	2654350	2783910	2873740	3196290	2397710	2320770	2839580	1547570	2256260	2765900	2593590	2340490	1837920	2110990	1996690	2258010	1822790	2330710	2231620	2239430	3255930
F7CPX0	F7CPX0	F7CPX0_MOUSE	Sgip1	Endophilin-3-interacting protein (Fragment)	8138640	4552010	8018340	3935800	8864330	5514230	8745040	3579520	8054990	7118230																															5516080	4997950	6204260	4793060	7198700
F7CUV7;J3QNT7;Q5NCM5	F7CD65;Q5NCM5;J3QNT7;F7CUV7	F7CUV7_MOUSE;J3QNT7_MOUSE;Q5NCM5_MOUSE	Epn2	Epsin-2 (Fragment)	2142470	2870540	2427310	2438640	2955470	2336370	1852850	2411640	2590050	2392660																															3732430	3092510	3817710	2616020	3327320
F7D3P8	Q9DB20;F7D3P8	F7D3P8_MOUSE	Atp5o	ATP synthase subunit O, mitochondrial (Fragment)	36980400	32790600	29782400	38468800	31107000	41629400	16577000	37399700	31618000	45747100	42419100	32236900	29825900	27657500	27911000	30011800	23820300	23715300	30051000	21619400	46827900	38111100	42189300	42245200	40951900	37980700	32880200	46672700	33819600	31761500	4485570	4698870	4840910	2518620	4031940	8294140	6442550	4481060	4902910	5990100	40189700	38689400	28169100	32054800	27172900
F7D7A9	F7D7A9	F7D7A9_MOUSE	Pkib	cAMP-dependent protein kinase inhibitor beta	89914.4	120984	103859		95015.4	55800.5	140543	81292.4	164360	92992.9																						19483.1		16449.9	45426.8	33730.8		18555.6		13972.4
F7DBQ0;Q3TML0	Q3TML0;F7DBQ0	F7DBQ0_MOUSE;Q3TML0_MOUSE	Pdia6	Protein disulfide-isomerase A6	10907000	8883570	8342920	8645270	9370010	12926300	11870800	11965800	11126900	11691300	16207700	20488000	14724100	13960400	15351600	17306100	14067900	15667900	11648100	14374100	39660800	33733300	27433900	31805200	37450000	36051200	47657900	38891900	25198700	33147800	20895300	14283100	17719700	19198400	19085300	21327300	21661500	13900200	19689700	17764800	18018100	15243100	11881500	12712300	16139500
F7DF62	F7DF62	F7DF62_MOUSE	Arrb1	Beta-arrestin-1 (Fragment)											2320910	2311830	1933830	2069710	2317600	2100980	2666830	1397260	2165800	2026410	611944			2996170	1615420						3653330	3293980	3355670	3774030	2920020	2747460	3315870	2455000	2832220	2073770
F8VPK0	F8VPK0	F8VPK0_MOUSE	Ttc37	Tetratricopeptide repeat domain 37	1867130	1970980	2003850	2055460	2122420	2069870	2307950	2112790	2095050	2119060	2743730	2615110	2527090	2388900	2712520	2414120	2472010	2405270	2442500	2756700	2622850	2286500	2437700	2873760	2918290	2102680	1934520	2177180	2114090	2036390	2322440	2218320	2150380	2454980	2343920	1991050	2008780	2043710	1852190	1940870	1860410	1766140	2471280	1840420	1879370
F8VPM7;V9GXF0;V9GXP8	F8VPM7;V9GXP8;V9GXF0	F8VPM7_MOUSE;V9GXF0_MOUSE;V9GXP8_MOUSE	Erc1	ELKS/Rab6-interacting/CAST family member 1													782538	575597		665363		733526	900042					414726		998191	1239690	786720	741950		476456		518566		469332				376316	680739
F8VPN4	F8VPN4;E0CYU6;A0A0G2JGI9	F8VPN4_MOUSE	Agl	Glycogen debrancher	10341500	10290300	9880990	11041800	10176500	9671720	8889600	9449940	9222990	9921620	4662970	4698990	4768180	5299250	4627980	5159220	5076580	4690610	4850990	4562650	48773200	61369100	55723500	44450100	47201300	37770300	23807400	33971200	32135300	22282700	1812180	1889400	1914420	2022600	2044300	2046910	2112210	2047350	2022790	1770070	10642600	10452100	10002700	11700000	10385300
F8VPP8	F8VPP8	F8VPP8_MOUSE	Zc3h7b	Zinc finger CCCH type-containing 7B	1147430	1096220	1271780	1288360	1277240	1288520	1502000	1336610	1182080	1202310	1011410	1159460	1229270	1149250	1499150	957037	1016390	1428070	940212	1534780	1309980	723457	1231500	769314	938992	1010710	1243930	802442	638260	776247	1086120	1226240	1145200	1239890	1423680	951008	1024990	1155780	1039670	1243830	1040090	1106530	1111240	1145460	1345130
F8VPQ1	F8VPQ1;F7CVM6	F8VPQ1_MOUSE	Dock3	Dedicator of cytokinesis protein 3	419405	324017	311124	207966	297721	182059	87548.9	264574	250124	226248																																299463		354296
F8VPQ2	F8VPQ2;A2CG63;Z4YMH1;Z4YL44;E9Q9V1	ARI4A_MOUSE	Arid4a	AT-rich interactive domain-containing protein 4A			192329		187172			95058.8	126971		248475	318518	380136		326267	263534	271319	273337	296966		161539	332565	46484.9	123705		383039			96733.8		856719	811043	850098	810968	746138	931528	835672	964008	841599	822319	1282020	1774080	1270410		1126300
F8VPU2	F8VPU2;E9Q805	FARP1_MOUSE	Farp1	FERM, ARHGEF and pleckstrin domain-containing protein 1	11908600	12008000	12371800	10300600	10969200	9936550	12167000	11462500	12588200	10716000	8599400	8539120	9371990	7717230	8930670	7929970	7167180	7650730	8447470	7263420	3773900	3182950	3055020	4049900	3884560	3067380	2717800	3369010	2126300	3507570	1623860	1522150	1665020	1293630	1676250	1602830	1708000	1687800	1836830	1370210	10991800	11457400	10864500	9985420	12058700
F8VPU6	F8VPU6	F8VPU6_MOUSE	Usp9y	Ubiquitinyl hydrolase 1	344266		309216	413389	299958	356713	342512			248362			125040	98781.2		98748.5	94498.8	123039		133275		128698	114115			85499.3		99576	172156	108274		145598		68896.1	122887		78854	105544	169138	105756
F8VPX2	F8VPX2	F8VPX2_MOUSE	Fbxw9	F-box and WD-40 domain protein 9	369934		259584	114837	333940	348793	283111				207048	303541	297930	239873	356031	263148	279198	293493	271282	259432	336213	374388	494212	289040	363822	293323	375586	347896	386043	299576								140013
F8VPY2	F8VPY2	F8VPY2_MOUSE	Taf5	Transcription initiation factor TFIID subunit 5	113044	186427	87331	158986	119997	154876	124532	117432	170809	189015	214674	268002	235827	207037	253443	223578	196020	190163	219166	198132	216651		190699	224371	213353	250393	233464	200934	219215	250762	370057	617507	295685	271279	266325	464336	413165	677625	566135	400936
F8VPZ3	F8VPZ3	F8VPZ3_MOUSE	Usp32	Ubiquitinyl hydrolase 1	1355920	1425280	1643470	1756430	1544480	1607620	1436400	1517420	1478900	1510010	531636	610321	680134	677105	655851	675893	832759	561719	664564	622119	274365	451004		446958	167077			360112		484812	435425	347289	382363		515712	470630	449517	752572	542697	682085	1087160	1191320	1363940	1215580	1019410
F8VPZ9	F8VPZ9	BICRA_MOUSE	Bicra	BRD4-interacting chromatin-remodeling complex-associated protein	924281	1202140				1129080	876529				887479	680031	829621	629732			471298	886348								343102	421805				1594260	1642670	1601280	2076370	2082290	1982130	1938610	1931170	1849000	2015890
F8VQ05	F8VQ05;A0A0J9YTS1;A0A0J9YUH4	F8VQ05_MOUSE	Fryl	FRY-like transcription coactivator	1189240	978366	1174680	1036500	1018500	1014860	1366250	1000280	1117060	1130760	1614270	1382270	1291130	1288940	1428720	1269210	1101450	1283310	1262320	1195230	533512	664724	962453	627085	978271	555921	633051	557800	756990	679980	2648220	2746850	2442470	2717330	2325210	2501250	2670760	2695550	2646470	2548230	1370290	1127770	1249480	1615000	1244560
F8VQ54	F8VQ54	F8VQ54_MOUSE	Dicer1	Endoribonuclease Dicer			59393.2		97825.9	67142.6					65454.5		67176			71204.3		103844	131163	96165.2	263390	119447	236181	343110	307468	321973	335564	528375	342810	310631	341813	339129	302110	286245	293697	385714	251032	414521	403091	364518			85962.4
F8VQB6	F8VQB6;D3YXU7	MYO10_MOUSE	Myo10	Unconventional myosin-X	2532490	3693590	379225				784719	324649	610846	1438980	1980490	1717900	1871440	1661090	1712020	2058110	1969170	1871930	1900640	1465480	660016	580540	377463	548833	754732	753344	770106	626009	625472	511702	1059840	1193470	1114210	1467960	834718	769549	902905	691834	735495	731751			2388340
F8VQC1	F8VQC1;E9Q740	F8VQC1_MOUSE	Srp72	Signal recognition particle subunit SRP72	3632040	3529130	3528750	3161760	3777700	3661820	3513920	3483510	3315850	3607670	5449280	5170830	5148410	5180510	5217680	6104850	5565050	5815400	5718660	6399380	8560750	8966950	8943630	9464410	10102100	8930890	8023670	8571000	8248290	9341340	6342610	5284230	5643900	6364820	6352430	6064390	6289690	6244190	6215040	6552560	3214400	3752090	3116490	3165860	3360030
F8VQG4	F8VQG4	F8VQG4_MOUSE	H2-T24	Histocompatibility 2, T region locus 24		577400						78434.6		300890															256365						280851	296772	265934	212252	419836	233006	165407	458364	343571	325830
F8VQG7	F8VQG7;A0A0J9YUP5	F8VQG7_MOUSE	N4bp2	NEDD4-binding protein 2				417791														94641.3				172567			199967	256343	304445	670295	594850	295584	575234	625589	560194	661710	557090	791514	633920	863468	792537	661455
F8VQJ3	F8VQJ3	F8VQJ3_MOUSE	Lamc1	Laminin subunit gamma-1	1357790	1211860	1086220	878494	1129040	1597460	626446	1661340	1890760	2194780	2831840	3655480	4098020	2819090	3697450	4467450	4221000	4038630	4462240	3809090		352492		854083							1029140	1689250	1068920	1463920	899361	1383290	1405710	1415030	1269160	985729	929926	780274	754168	837652	832216
[truncated: 10,088 more rows]
[truncated: 35 more columns]

## Sheet: 2. filter data
Disorder_brain8F1	Disorder_brain8F3	Disorder_brain8F4	Disorder_brain8F5	Disorder_brain8F6	Disorder_brain8M1	Disorder_brain8M2	Disorder_brain8M3	Disorder_brain8M4	Disorder_brain8M5	Disorder_kidney8F1	Disorder_kidney8F3	Disorder_kidney8F4	Disorder_kidney8F5	Disorder_kidney8F6	Disorder_kidney8M1	Disorder_kidney8M2	Disorder_kidney8M3	Disorder_kidney8M4	Disorder_kidney8M5	Disorder_liver8F1	Disorder_liver8F3	Disorder_liver8F4	Disorder_liver8F5_	Disorder_liver8F6	Disorder_liver8M1	Disorder_liver8M2	Disorder_liver8M3	Disorder_liver8M4	Disorder_liver8M5	Disorder_spleen8F1	Disorder_spleen8F3	Disorder_spleen8F4	Disorder_spleen8F5	Disorder_spleen8F6	Disorder_spleen8M1	Disorder_spleen8M2	Disorder_spleen8M3	Disorder_spleen8M4	Disorder_spleen8M5	Order_brain8wF1	Order_brain8wF3	Order_brain8wF4	Order_brain8wF5	Order_brain8wF6	Order_brain8wM1	Order_brain8wM2	Order_brain8wM3	Order_brain8wM4	Order_brain8wM5
[truncated: 10,241 more rows]
[truncated: 35 more columns]

[truncated: 5 more sheets: 3. log2 transform, 4. filter data, 5. column Normalization, 6. NA imputation, 7. row Normalization]
