# Supplementary material for: The mouse multi-organ proteome from infancy to adulthood
Source: Nat Commun. 2024 Jul 9;15:5752. doi: 10.1038/s41467-024-50183-6 (PMC11233712; doi:10.1038/s41467-024-50183-6)
Supplement: Supplementary file 8 — Supplementary data 5 [file 41467_2024_50183_MOESM8_ESM.xlsx]

## Sheet: Summary
	Median coefficient of variance			average coefficient of variance
	F	M		F	M
brain-1	0.097835	0.090865		0.14	0.135
brain-4	0.13358	0.11925		0.181	0.166
brain-8	0.13324	0.14034		0.183	0.187
heart-1	0.113395	0.10445		0.162	0.146
heart-4	0.137295	0.129485		0.186	0.18
heart-8	0.12193	0.12589		0.178	0.178
intestine-1	0.255755	0.26154		0.307	0.287
intestine-4	0.197515	0.229625		0.236	0.276
intestine-8	0.40514	0.28012		0.446	0.3
kidney-1	0.06956	0.07415		0.11	0.114
kidney-4	0.09095	0.08675		0.134	0.129
kidney-8	0.098635	0.1028		0.146	0.146
liver-1	0.12249	0.17098		0.169	0.216
liver-4	0.11933	0.12632		0.167	0.174
liver-8	0.13097	0.143785		0.184	0.192
lung-1	0.09782	0.08413		0.138	0.121
lung-4	0.09364	0.10286		0.132	0.144
lung-8	0.1156	0.11977		0.161	0.162
muscle-1	0.30366	0.11734		0.441	0.158
muscle-4	0.55447	0.20665		0.625	0.24
muscle-8	0.2613	0.20021		0.333	0.3
skin-1	0.096045	0.08146		0.137	0.122
skin-4	0.12065	0.150235		0.163	0.184
skin-8	0.15821	0.13455		0.201	0.176
spleen-1	0.09928	0.08856		0.132	0.127
spleen-4	0.09689	0.10707		0.133	0.145
spleen-8	0.109115	0.08392		0.151	0.121
stomach-1	0.13999	0.11479		0.186	0.155
stomach-4	0.14066	0.11935		0.181	0.163
stomach-8	0.140935	0.17714		0.195	0.241

## Sheet: CV-1w-brain
	brain_1w_F_5	brain_1w_F_7	brain_1w_F_8	brain_1w_F_10	brain_1w_M_1	brain_1w_M_3	brain_1w_M_4	brain_1w_M_7	brain_1w_M_12	CV_F	CV_M	Median CV_F	Median CV_M
A0A075B6A1	0.0975168	0.103892	0.0798925	0.07546	0.0847187	0.117351	0.108	0.085776	0.0814447	0.15325	0.16908	0.097835	0.090865
A0A087WP46	1.78065	1.83117	1.57862	1.97333	1.36774	1.27273	1.58194	1.66883	1.55921	0.09122	0.10995
A0A087WQ44	0.276068	0.414934	0.336254	0.289571	0.185972	0.317293	0.349615	0.353811	0.297826	0.19045	0.22698
A0A087WR34	0.391605	0.429048	0.485865	0.358193	0.430933	0.414264	0.418861	0.402768	0.451093	0.13152	0.04342
A0A0A6YY83	1.85161	1.88312	1.93711	1.92	2.06452	2.22727	1.90968	1.85714	2.08553	0.02015	0.07292
A0A0G2JFX6	0.767742	0.805195	0.836478	1.15333	0.774194	0.954545	0.637746	0.645138	1.01316	0.1991	0.21533
A0A0G2JG52	1.50968	1.24675	0.925314	1.02527	2.73548	0.809944	0.819355	0.824675	0.606788	0.22046	0.76419
A0A0J9YUD5	3.30323	3.25974	2.87421	3.37333	2.84516	2.98701	3.16129	3.06494	3.15132	0.06991	0.04301
A0A0J9YVH3	0.547803	0.416928	0.385882	0.275315	0.420526	0.370792	0.440408	0.611695	0.444031	0.27582	0.19894
A0A0U1RNF2	5.6	5.5974	5.65409	5.85333	5.09677	4.90909	5.28387	5.20779	5.42105	0.02131	0.03735
A0A140LI88	0.890323	0.818182	0.855346	0.866667	1.02581	1.11688	0.924516	0.88961	1.05921	0.03506	0.09413
A0A1B0GRI2;D3Z5L4	0.0878767	0.106046	0.108667	0.0573239	0.051631	0.0832903	0.0856239	0.149063	0.124938	0.26286	0.3866
A0A1D5RLM8	0.0493948	0.0581745	0.0818352	0.0486606	0.0452028	0.0364299	0.0339981	0.0370736	0.0325674	0.26034	0.13239
A0A1L1SQU7	5.90323	6.21429	6.21384	4.40667	4.19355	5.32468	5.45161	5.42857	5.96711	0.15206	0.12384
A0A1L1STL1;A2AVC7;L7MTT1;Q7TR35	1.80645	1.93506	1.75786	1.9	1.96129	1.76623	1.93548	2.12338	1.82895	0.04427	0.0713
A0A1L1SUI3	1.21935	1.03896	1.18239	1.06	1.31613	1.06494	1.10968	1.05195	1.05921	0.0792	0.09972
A0A1W2P872	7.03226	7.85714	6.85535	7.26667	6.35484	6.62338	6.83871	6.55844	7.36842	0.06021	0.05735
A0A1Y7VJN6	0.256243	0.467729	0.222633	0.249338	0.171382	0.140921	0.131604	0.223382	0.256522	0.37937	0.29106
A0A286YCV9	0.423343	0.550797	0.517821	0.313655	0.501339	0.459057	0.690323	0.562984	0.498939	0.23602	0.16698
A0A286YCX6	0.748387	0.798701	0.685535	0.846667	0.819355	0.753247	0.812903	0.824675	0.855263	0.08969	0.04574
A0A2I3BQG2	0.967742	0.209971	1.51494	1.38388	8.58065	0.0785208	1.29032	1.41777	0.0918007	0.57669	1.55887
A0A2I3BQS8	0.173952	0.124562	0.138435	0.235493	0.0993924	0.0967652	0.0888619	0.0689247	0.127997	0.29447	0.22125
A0A2I3BR81	2.35484	2.22727	1.79874	2.2	1.69677	2.05844	2.14839	2.12987	2.19079	0.11217	0.09799
A0A2R8VKG2	1.29032	1.28571	1.14465	1.36667	1.69677	1.35065	1.36774	1.33766	1.31579	0.07278	0.11273
A0A338P6I9	0.397074	0.575773	0.539714	0.503608	0.670968	0.55553	0.482864	0.62768	0.736842	0.15308	0.16089
A0A338P7C9	0.518181	0.490896	0.477267	0.613141	0.664516	0.675325	0.575585	0.510132	0.596562	0.11671	0.11228
A0A3B2W3R4	4.44516	5.01299	4.59119	4.07333	3.65806	3.80519	3.33548	3.74675	3.75658	0.08575	0.0517
A0A494B9V8	0.386458	0.324149	0.327857	0.474557	0.357426	0.374735	0.36066	0.50824	0.518074	0.18574	0.19319
A0A494BB10	0.0736897	0.0620505	0.0618103	0.0728647	0.33006	0.0872935	0.08176	0.0836253	0.0772086	0.09704	0.83934
A0A494BB12	72.2581	74.026	7.54717	34.7407	29.6065	5.54545	29.311	122.175	6.77632	0.67913	1.24364
A0A571BF58	5.26452	3.51948	5.60377	4.73333	2.83871	2.5974	1.60645	4.31818	9.21053	0.19114	0.7315
A0A5F8MPH8	5.26452	3.49134	3.8812	3.87406	8.12903	0.896104	2.12258	8.37662	5.29605	0.18882	0.68607
A0A5F8MPY0	0.0362228	0.0370688	0.031825	0.0262803	0.0282426	0.0250161	0.0661129	0.0212649	0.0235313	0.15056	0.57184
A0A5F8MQ13	0.935484	1.29221	1	0.98	1.45161	1.48701	1.36129	1.3961	1.48684	0.15443	0.03907
A0A6I8MX06	0.253924	0.297456	0.323445	0.368411	0.123448	0.393206	0.337573	0.183405	0.212927	0.15421	0.44702
A0A7N9VR94	0.60025	1.18831	0.647799	0.785626	0.517351	0.60366	0.581918	0.547081	0.617228	0.33153	0.0716
A0A7N9VSG0	0.0259018	0.0215614	0.0126203	0.00923027	0.0193202	0.0216487	0.00828181	0.00972812	0.00975164	0.44597	0.45355
A1L3P4	3.10323	3.34416	3.2956	2.56667	3.12258	3.05844	3.37419	3.35065	3.11842	0.11569	0.04565
A2A432	1.05806	1.05195	1.07547	1.09333	1.12903	1.04545	1.06452	1.21429	1.03947	0.01743	0.06719
A2A484	0.774194	0.74026	0.880503	0.946667	0.845161	0.928571	0.806452	1.23377	0.822368	0.11401	0.19162
A2A4P0	0.125844	0.169384	0.132867	0.19114	0.226166	0.121795	0.207514	0.126389	0.180255	0.1992	0.273
A2A4U6	7.80645	9.35065	9.0566	8.26667	8.45161	9.15584	7.93548	6.31169	7.82895	0.08234	0.1322
A2A559	0.140954	0.119872	0.126516	0.110189	0.124278	0.158871	0.125172	0.0996844	0.146354	0.10389	0.17392
A2A5F7	0.780645	0.772727	0.733129	0.46354	0.536739	0.694805	0.142693	0.549958	0.564273	0.21927	0.41854
A2A5R2	1.19355	1.31818	1.13208	1.15333	1.20645	1.11039	1.05806	1.12338	1.15132	0.06943	0.04828
A2A654	0.439852	0.315859	0.199896	0.386847	0.202316	0.362268	0.380028	0.311557	0.279249	0.30917	0.23105
A2A690	2.16774	3.75974	2.03145	2.19333	2.26452	2.46753	2.32903	2.17532	2.48026	0.32211	0.05597
A2A699	2.75484	2.92208	2.89937	2.56667	2.69677	2.72727	2.91613	2.98701	3.03289	0.05878	0.05301
A2A6A1	0.337374	0.494495	0.243806	0.242737	0.305597	0.237642	0.317987	0.270095	0.279121	0.35965	0.11168
A2A6Q5	0.183556	0.171682	0.173199	0.183296	0.280795	0.119479	0.163628	0.133761	0.152508	0.03582	0.37759
A2A6T1	0.208994	0.225452	0.241734	0.209587	0.112366	0.122627	0.163151	0.150091	0.17908	0.07012	0.1908
A2A716	0.0537101	0.0653162	0.0781075	0.0685787	0.0745174	0.0541332	0.178753	0.0580085	0.0511764	0.15154	0.64942
A2A791	0.578544	0.733766	0.72327	0.766667	0.735484	0.489288	0.967742	0.87013	0.855263	0.11908	0.23486
A2A8L1	1.51613	1.5974	1.55975	1.26	1.90968	1.65584	1.66452	1.43506	1.51974	0.10284	0.11013
A2A8L5	3.5871	3.38312	3.63522	3.38	3.33548	4.21429	3.67097	3.77922	3.60526	0.03833	0.08617
A2A8R0	0.170015	0.17346	0.167228	0.192897	0.21037	0.194208	0.163701	0.199012	0.192903	0.06603	0.08993
A2A8U2	0.709677	0.668831	0.647799	0.553451	0.677419	0.655844	0.604189	0.675325	0.47889	0.10262	0.1348
A2A8Z1	1.88387	1.61039	1.74843	1.78667	1.49032	1.66234	1.85161	1.75325	2.00658	0.0645	0.11094
A2A9C3	0.183605	0.0997331	0.0964821	0.0579495	0.109246	0.179738	0.0884348	0.112154	0.148457	0.4839	0.28425
A2A9H6	3.20645	4.3961	3.54088	4.44	7.29032	7.07792	7.41935	9.61039	5.23026	0.15876	0.21238
A2AAE1	0.233794	0.260028	0.22166	0.229053	0.219421	0.26515	0.23565	0.290701	0.261841	0.07069	0.10872
A2AAJ9	2.13548	7.56753	4.58491	3.53333	10.1935	22.3377	11.4839	4.84416	7.06316	0.51728	0.60418
A2AAY5	1.31613	1.43506	1.39623	1.56667	1.36774	1.3961	1.35484	1.25325	1.46053	0.0732	0.05511
A2ABV5	0.345081	0.355891	0.3346	0.358667	0.260664	0.222675	0.213772	0.240272	0.240536	0.03155	0.07705
A2ACJ2	0.43645	0.455569	0.573612	0.502806	0.407571	0.506288	0.427979	0.43799	0.377937	0.12411	0.11046
A2ACQ1	0.221705	0.139289	0.314426	0.156801	0.147986	0.127912	0.152488	0.186747	0.231444	0.38106	0.2402
A2ADY9	2.05806	1.9026	1.6478	1.64	1.6129	1.66234	1.58065	1.57792	1.77632	0.11278	0.05019
A2AF47	0.530123	0.547425	0.479414	0.521098	0.512022	0.507795	0.544641	0.516642	0.569954	0.05559	0.04995
A2AFS3	0.606041	0.584682	0.456456	0.228911	0.677419	0.454869	0.461132	0.428977	0.513107	0.36921	0.19717
A2AG50	1.34839	1.46104	1.28302	0.966667	1.4	1.64286	1.5871	1.44805	1.41447	0.16754	0.0731
A2AGH6	0.268404	0.225151	0.245823	0.403323	0.295799	0.218962	0.229812	0.252173	0.269298	0.28142	0.12163
A2AGT5	4.18065	4.2987	4.15094	4.26	4.26452	4.22078	4.27742	4.09091	4.20395	0.01623	0.01755
A2AGX3	1.63871	1.77922	1.52201	1.98667	1.56774	1.75325	1.67097	1.7013	1.83553	0.11544	0.05816
A2AHC3	0.929032	1	0.974843	1.02	1.05806	1.01299	0.993548	0.980519	1.06579	0.04001	0.03735
A2AHG0	0.440237	0.40896	0.438207	0.268271	0.326917	0.395927	0.344381	0.336142	0.416892	0.21005	0.10947
A2AI08	0.109937	0.0967143	0.0498873	0.0854447	0.0655632	0.0990844	0.089489	0.0727825	0.0897559	0.30134	0.16479
A2AIG8	0.114225	0.121516	0.0987792	0.120421	0.122035	0.117743	0.0861923	0.0994372	0.112624	0.0921	0.13638
A2AIR5	0.563859	0.578499	0.463935	0.522708	0.348119	0.479112	0.372748	0.411758	0.497974	0.09639	0.15461
A2AIV2	0.378836	0.510087	0.416478	0.540011	0.39388	0.370356	0.45463	0.384723	0.421657	0.165	0.08258
A2AJ15	0.225395	0.294799	0.252228	0.260852	0.229441	0.240819	0.26456	0.246212	0.253938	0.11082	0.0537
A2AJA7	2.43226	1.64286	2.01887	1.88	1.67097	1.16234	1.27742	0.792208	1.09868	0.16612	0.26535
A2AJA9	0.584684	0.707792	0.641509	0.558733	0.506326	0.585052	0.787097	0.502494	0.431518	0.10616	0.24321
A2AJI0	3.65161	3.51299	3.57862	3.50667	3.47097	3.43506	3.64516	3.92208	3.73684	0.01902	0.05483
A2AJK6	0.10517	0.121723	0.257014	0.0810933	0.150727	0.143753	0.181862	0.0886039	0.0836855	0.559	0.32629
A2AJT4	0.57743	0.398542	0.498489	0.54633	0.612723	0.440181	0.53789	0.538376	0.524291	0.15472	0.11567
A2AJW4	0.481657	0.701299	0.503538	0.552635	0.604101	0.600323	0.543389	0.526697	0.597465	0.17668	0.06351
A2AJW5	0.0688961	0.0953212	0.076625	0.0985561	0.0682658	0.0734949	0.109199	0.063269	0.0789934	0.16938	0.22962
A2AKB4	0.0565412	0.0358831	0.0369615	0.04998	0.0370328	0.0409358	0.0312749	0.037245	0.0360641	0.22509	0.09489
A2AKG8	0.384291	0.401019	0.335772	0.473498	0.330272	0.436649	0.360168	0.319132	0.353166	0.14314	0.12791
A2AKX3	0.053969	0.0498088	0.0436562	0.0789392	0.05113	0.0540336	0.0528425	0.053915	0.0565839	0.27367	0.03703
A2ALS5	3.49032	3.68182	3.61635	2.94667	3.70323	3.88312	3.74839	3.45455	3.33553	0.09737	0.06181
A2ALU4	4.17419	4.01948	3.27673	3.39333	4.50323	3.68831	3.38065	3.62338	3.95395	0.12026	0.11179
A2ALW2	0.271169	0.342508	0.280024	0.259738	0.242646	0.283101	0.287481	0.268137	0.288981	0.12846	0.07081
A2AM29	0.054968	0.0680703	0.0653409	0.0943704	0.0441007	0.0491168	0.0604904	0.0563614	0.0550533	0.2372	0.12145
A2AN08	3.13548	3.21429	3.16352	3.42667	2.98065	3.06494	2.9871	3.14286	3.18421	0.04077	0.02966
A2ANU3	0.415359	0.444218	0.376404	0.456795	0.420536	0.433292	0.443406	0.362318	0.37321	0.08434	0.08985
A2ANY6	0.515801	0.477119	0.471806	0.548323	0.39514	0.513321	0.428722	0.42253	0.460364	0.07128	0.10169
A2AP18	0.696774	0.694805	0.691824	0.560355	0.598914	0.641862	0.664516	0.645675	0.671053	0.1015	0.04384
A2APV2	0.922581	0.987013	0.90566	0.82	0.987097	0.844156	0.8	0.517717	0.901316	0.07571	0.21944
A2APX8	0.409478	0.480095	0.439429	0.305929	0.41025	0.404416	0.476099	0.362539	0.382606	0.18202	0.10537
A2APY7	0.741935	0.720779	1.16981	1.30667	0.563647	0.493354	0.610525	0.586971	0.583278	0.30266	0.07876
A2AQ07	0.971526	0.753247	1.26415	1.24765	1.08387	2.05844	1.46452	2.14935	1.42632	0.23051	0.2767
A2AQ19	1.30968	1.16234	1.0566	1.34	1.16129	1.16234	1.2129	1.27922	1.07237	0.10862	0.06459
A2AQ25	0.633724	0.701299	0.836478	0.853333	0.96129	0.727273	0.696774	0.609703	0.656196	0.14056	0.18692
A2AQP0	9.16129	6.81818	7.73585	8.33333	4.36774	4.17532	4.70968	2.58442	3.61842	0.12325	0.21347
A2AR02	1.93548	2	1.61635	1.96667	2.49677	2.07143	1.99355	2.46753	2.28289	0.09442	0.10035
A2AR50	0.278791	0.302874	0.339219	0.339297	0.378793	0.35206	0.327835	0.416344	0.394168	0.09407	0.093
A2ARP1	0.0867665	0.0990201	0.0806579	0.153874	0.375436	0.102678	0.214717	0.148139	0.136516	0.31798	0.55497
A2ARS0	0.190373	0.219497	0.417979	0.23626	0.227331	0.173519	0.246755	0.208547	0.210393	0.3874	0.12687
A2ARV4	3.05161	3.12338	2.6478	3.22	2.79032	2.51948	3.02581	2.86364	2.75658	0.08356	0.0659
A2ASQ1	2.27097	2.48701	2.2327	2.18	2.13548	1.96104	2.09032	2.33766	2.26316	0.05881	0.06844
A2ASS6	9.35484	11.4935	7.2956	9.46667	10.3226	8.05195	9.03226	7.46753	11.7105	0.18233	0.18468
A2ASZ8	1.22581	1.38961	1.2956	1.05333	1.14194	1.25974	1.30323	1.27922	1.31579	0.11444	0.05511
A2AT37	0.513947	0.516328	0.532333	0.7	0.455369	0.590942	0.437825	0.515282	0.46042	0.159	0.12696
A2ATK9	0.205474	0.202918	0.216469	0.191067	0.243274	0.235256	0.238719	0.250288	0.259546	0.05111	0.03951
A2ATU0	0.896774	0.87013	0.587677	0.893333	0.935484	1.61688	1.00258	0.974026	0.809211	0.18474	0.29579
A2AUY4	0.576398	0.701299	0.698113	0.558824	0.658065	0.772727	0.529945	0.811688	0.583462	0.12091	0.17921
A2AWA9	2.19355	2.25325	2.60377	2.32667	2.24516	2.16234	2.27742	2.2013	2.41447	0.07735	0.04277
A2AWP8	0.651613	0.407212	1.01887	0.933333	0.217638	0.554927	0.206252	0.444331	0.469039	0.37027	0.41614
A2AWR3	0.0983774	0.0987331	0.0860421	0.0563532	0.0882852	0.0625838	0.0665174	0.0608968	0.080798	0.23458	0.16831
A2BDX3	18	15.5844	15.5975	19.9333	15.6129	17.6623	15.5484	16.8831	16.9079	0.12169	0.05542
A2BE28	1.07742	1.12338	1.20126	1.13333	0.941935	1.01299	1.00645	0.863636	0.947368	0.04508	0.06326
A2BH40	1.89677	1.7987	1.93082	2.13333	1.98065	1.76623	1.76774	1.85065	1.93421	0.07247	0.05203
A2CE44	3.49677	4.30519	3.78616	3.62	3.40387	3.4026	3.50323	3.37662	3.42105	0.09358	0.01414
A2CG49	1.19355	1.18831	1.25786	1.19333	0.896774	0.967532	0.993548	0.948052	1.03289	0.02744	0.05252
A2CG63	0.0688851	0.0534557	0.0566396	0.0423593	0.0630419	0.0422468	0.0344308	0.0598179	0.0652787	0.1972	0.26
A2RSJ4	0.486156	0.442242	0.456996	0.41927	0.588903	0.550954	0.439014	0.47828	0.509598	0.0621	0.1148
A2RSQ0	0.507998	0.456266	0.41203	0.47132	0.499756	0.425969	0.381351	0.425819	0.487493	0.08599	0.11021
A2RSX7	0.169712	0.339279	0.210472	0.309129	0.204145	0.118923	0.127941	0.3288	0.289442	0.31168	0.43999
A2RSY6	0.331226	0.269928	0.363522	0.444097	0.304857	0.292366	0.272608	0.300109	0.326186	0.20594	0.06504
A2RT62	1.10323	1.21429	1.23899	1.16667	1.38065	1.29221	1.10323	1.03896	1.13158	0.05064	0.11931
A2RTL5	0.546526	0.54876	0.660377	0.592151	0.546892	0.586315	0.547245	0.573019	0.582187	0.09075	0.03339
A2TJV2	0.954839	0.928571	0.698113	0.713333	1.15484	0.785714	0.729032	0.837662	1	0.16609	0.19303
A2VDH3	0.858065	0.935065	0.823899	1.56667	1.22581	1.61688	1.04516	1.21429	1.57237	0.33488	0.18589
A3KFM7	0.102106	0.0491443	0.0927239	0.091536	0.0832213	0.0828753	0.0707581	0.0740721	0.0964914	0.28176	0.12275
A3KFX0	0.187083	0.186476	0.175633	0.087722	0.18579	0.12087	0.147948	0.131968	0.130182	0.3012	0.17889
A3KGB4	10.6452	7.27273	10.3774	11.4667	11.6129	11.8831	11.8065	12.1429	12.5	0.18489	0.02861
A3KGS3	0.149155	0.12659	0.136996	0.183793	0.168624	0.150503	0.150517	0.15212	0.127502	0.16682	0.09773
A3KGV1	0.346147	0.350699	0.321682	0.30448	0.268843	0.22912	0.219161	0.247674	0.337788	0.06548	0.18107
A3KMP2	0.386561	0.608477	0.396189	0.418386	0.353688	0.353654	0.379466	0.438283	0.354882	0.23187	0.09712
A4Q9F4	0.363666	0.389635	0.375142	0.332826	0.34821	0.386064	0.391851	0.36055	0.292681	0.06604	0.11134
A6BLY7	2.88774	2.98636	3.98113	3.89333	2.34758	2.51299	2.32705	2.37013	2.36184	0.16873	0.03103
A6H5Y3	0.696774	0.639601	0.698113	1.06667	0.476581	0.701299	0.517094	0.557158	0.796053	0.25301	0.22034
A6H5Z3	1.27097	1.35065	1.23899	1.32	1.27097	1.25325	1.25161	1.18831	1.33553	0.03844	0.04177
A6H611	0.954839	1.01299	0.949686	1.21333	0.896774	1.1039	0.832258	1.05195	0.802632	0.11987	0.14282
A6H630	0.294202	0.219471	0.223364	0.245155	0.253153	0.277018	0.229254	0.24353	0.319664	0.13989	0.1338
A6H6A9	1.23871	1.53247	1.38994	1.44	1.25806	1.37013	1.29032	1.42208	1.38816	0.08772	0.05119
A6H6J9	0.40755	0.34573	0.340142	0.29638	0.351092	0.449258	0.363705	0.471821	0.432159	0.13165	0.12909
A6H8H2	0.482509	0.468154	0.385275	0.405703	0.352454	0.411018	0.317278	0.386974	0.420461	0.10843	0.11322
A6X8Z5	0.602501	0.701299	0.646412	0.548299	0.76129	0.412776	0.851613	0.742058	0.541351	0.10404	0.27123
A6X919	0.83871	0.772727	0.735849	0.826667	0.639741	0.655844	0.754839	0.688312	0.697368	0.06044	0.06473
A6ZI47	5.50968	5.44156	7.2956	4.34	5.20645	3.04545	5.92903	5.73377	5.75658	0.21659	0.23345
A7UAK5	0.0585107	0.050516	0.391655	0.107259	0.0637587	0.0538298	0.0767275	0.0788766	0.0906344	1.06416	0.19581
A8C756	3.39355	2.99351	4.1761	3.64667	1.71613	1.99351	2.11613	3.01299	2.52632	0.13938	0.22266
A8DUK4	56.7742	18.8961	21.4465	27.6667	26.4516	174.026	35.0968	20.5844	94.7368	0.55923	0.92866
A8Y5H7	0.223903	0.226818	0.225953	0.236001	0.292543	0.26364	0.185835	0.202697	0.242596	0.0235	0.1838
B0F2B4	1.89677	2.04545	2.05031	1.81333	2.14839	2.21429	2.3871	2.32468	2.44079	0.05967	0.05242
B0V2N1	6.14839	7.5974	6.60377	6.02667	7.03226	7.33766	7.6129	7.98701	7.23684	0.10821	0.0497
B1AR10	0.119588	0.113495	0.119133	0.125248	0.119701	0.132777	0.144763	0.12413	0.136239	0.04023	0.07542
B1AR13	0.812903	1.25325	2.08805	0.946667	0.690323	0.792208	0.641331	0.605578	0.664474	0.44885	0.10408
B1AR17	1.12258	1.16883	1.50314	1.38	1.47097	1.1039	1.22581	1.03896	1.09868	0.13842	0.14508
B1ARD6	0.145322	0.0745994	0.0841566	0.0842687	0.129141	0.100728	0.116203	0.0940461	0.139036	0.33449	0.16257
B1ART2	0.439999	0.449273	0.464205	0.446306	0.400738	0.366479	0.322056	0.361106	0.3598	0.02281	0.07717
B1ARW8	0.462575	0.303934	0.315235	0.418777	0.626578	0.227384	0.748387	0.928571	0.690789	0.20768	0.40167
B1AS29	0.670968	0.707792	0.679245	0.713333	0.696774	0.779221	0.722581	0.688312	0.703947	0.03012	0.05068
B1AUE5	0.470065	0.37683	0.484444	0.326455	0.304394	0.390595	0.26053	0.272898	0.448274	0.18243	0.24162
B1AUN2	1.56774	1.5	1.49686	1.77333	1.8	1.79221	1.66452	1.69481	1.53947	0.08209	0.06283
B1AV60	0.012642	0.0276024	0.0306823	0.0346171	0.0176083	0.0239392	0.0322629	0.0383749	0.0224409	0.3639	0.30818
B1AVP0	0.15189	0.207142	0.144661	0.209893	0.258836	0.153336	0.317097	0.407668	0.362221	0.19576	0.32916
B1AVY7	0.883871	0.922078	0.767296	0.833333	0.683871	0.720779	0.703226	0.805195	0.756579	0.07862	0.06539
B1AVZ0	0.62185	0.746753	0.691824	0.514523	0.741935	0.593218	0.696774	0.602591	0.63114	0.1556	0.09809
B1AWC9	0.690323	0.766234	0.849057	0.55298	0.76129	0.857143	0.767742	0.88961	0.75	0.17599	0.07904
B1AWN6	1.54839	1.73377	1.54717	1.33333	1.60645	1.69481	1.57419	1.50649	1.50658	0.10624	0.04979
B1AXB9	0.166495	0.18354	0.233992	0.22877	0.180044	0.278344	0.511757	0.169105	0.133807	0.1641	0.60257
B1AXH1	0.787097	0.772727	0.830189	0.440461	0.670968	0.941558	0.883871	0.779221	0.717105	0.25405	0.14142
B1AXP6	4.17419	3.40909	4.15094	3.92	4.69677	5.07792	4.85161	4.17532	4.11842	0.0908	0.09204
B1AXV0	0.651613	0.541547	0.541165	0.666667	0.825806	0.779221	0.780645	0.720779	0.574678	0.11375	0.13271
B1AY10	0.10412	0.13454	0.0975478	0.13084	0.161302	0.105345	0.0989568	0.115086	0.142295	0.15971	0.21155
B1AY13	1.63226	1.72727	1.64151	1.58	1.51613	1.55195	1.57419	1.5974	1.63816	0.03708	0.02924
B1AYL1	1.21935	1.17749	1.3522	6.18667	1.26452	1.18182	1.20797	1.32013	1.36678	0.99424	0.06046
B1AZA5	0.558305	0.631176	0.436556	0.63947	0.825806	0.785714	0.780645	0.772727	0.65466	0.16582	0.08433
B1AZI6	1.58065	1.46753	1.4717	1.58667	1.24516	1.25325	1.30323	1.28571	1.36842	0.04317	0.03814
B1AZP2	3.82581	3.92857	4.05031	4.13333	3.67097	3.51948	3.58065	3.78571	3.73684	0.03392	0.0299
B2B9E1	4.79355	4.86364	4.69182	4.24667	4.46452	4.09091	5.16129	5.05844	4.46053	0.05965	0.0969
B2KF05	0.130829	0.238849	0.184613	0.198963	0.131976	0.149337	0.165968	0.112344	0.142586	0.2372	0.14225
B2KF50	0.37954	0.39641	0.251533	0.333274	0.438478	0.505292	0.568277	0.383919	0.459456	0.19063	0.14788
B2RPV6	0.562949	0.653212	0.801798	1.12667	0.662363	0.987013	0.659806	0.611367	0.888158	0.31475	0.21731
B2RQC6	6.32903	5.86364	5.71698	6.29333	5.39355	5.73377	5.94194	6.24675	6.28289	0.05073	0.06268
B2RQG2	0.378439	0.37506	0.489296	0.494851	0.28948	0.474121	0.339837	0.276051	0.38051	0.15339	0.22706
B2RR83	0.806452	0.714286	0.748428	0.8	0.703226	0.733766	0.658065	0.850649	0.75	0.05715	0.09672
B2RRE7	0.581257	0.639051	0.615703	0.659887	0.47075	0.598391	0.580512	0.611144	0.582906	0.05403	0.09875
B2RSH2	7.29032	8.96104	9.30818	7.86667	8.90323	8.63636	7.93548	9.80519	9.01316	0.11242	0.07622
B2RUJ5	5.37419	5.01299	5.00629	4.33333	5.11613	4.74675	5.09032	4.83117	4.85526	0.08808	0.03354
B2RUR8	0.200263	0.235804	0.2249	0.244349	0.239915	0.179273	0.118757	0.174242	0.291503	0.08445	0.33098
B2RW11	0.435987	0.453108	0.454526	0.456112	0.523681	0.481734	0.470972	0.39786	0.426794	0.02084	0.10652
B2RWC4	0.587346	0.543966	0.557868	0.546305	0.513336	0.52526	0.47193	0.469891	0.524923	0.03567	0.05579
B2RWS6	0.162708	0.139667	0.159401	0.188952	0.200392	0.14807	0.124667	0.191056	0.161152	0.1245	0.18818
B2RX14	0.397695	0.326818	0.384083	0.376512	0.303863	0.272113	0.322938	0.357992	0.295812	0.08325	0.10364
B2RXA1	0.0875774	0.0981178	0.133289	0.164103	0.158975	0.171116	0.127294	0.106862	0.163524	0.28879	0.18774
B2RXC1	1.04516	0.948052	1.01258	1.05333	0.858065	1.15584	0.967742	1.07792	1.00658	0.04715	0.11113
B2RXC2	0.218946	0.205427	0.172864	0.166525	0.14395	0.177186	0.201158	0.171052	0.154925	0.13239	0.12944
B2RXC6	0.258031	0.228141	0.338999	0.0625669	0.240057	0.279703	0.157137	0.253888	0.198685	0.52317	0.214
B2RXQ2	1.81935	1.92208	2.43396	1.56667	2.60645	1.40909	2.29032	1.51948	1.66447	0.18823	0.27538
B2RXR6	0.39222	0.34999	0.341547	0.417588	0.307185	0.392073	0.312621	0.353459	0.363232	0.0955	0.10324
B2RXS4	3.17419	3.31169	3.10063	3.16	2.93548	3.17532	3.29032	3.32468	3.30263	0.02801	0.05046
B2RY56	2.25806	2.16883	2.40252	2.60667	2.27097	2.34416	2.16129	2.38961	2.40132	0.08102	0.04291
B5TVM2	0.274833	0.369521	0.435274	0.244671	0.428486	0.491819	0.447915	0.391814	0.431734	0.26427	0.0827
B7ZCR6	0.579963	0.561446	0.704403	0.532265	0.626246	0.581095	0.641159	0.662338	0.635778	0.12757	0.04772
B7ZMP1	0.628691	0.53911	0.63522	0.534834	0.490295	0.530745	0.535702	0.525693	0.545293	0.09399	0.03994
B8JJ69	0.200491	0.368653	0.190431	0.224487	0.288423	0.328906	0.317157	0.289089	0.294282	0.33737	0.06056
B8QI36	0.545594	0.533568	0.484578	0.384245	0.455952	0.616669	0.528377	0.54087	0.512479	0.15074	0.1091
B8ZXI1	0.259246	0.259551	0.164589	0.131249	0.175094	0.219185	0.306899	0.172306	0.207501	0.32302	0.25258
B9EHT4	1.22581	1.17532	1.02516	1.06667	1.07742	1.12987	1.06452	1.14286	1.21711	0.08297	0.05389
B9EJ80	0.787097	0.837662	0.773585	0.76	0.748387	0.87013	0.806452	0.805195	0.835526	0.04294	0.05517
B9EJ86	1.72903	1.78571	1.79874	2.07333	1.8129	1.88961	1.82581	1.77922	1.80263	0.08344	0.02275
B9EJA2	1.17419	1.18831	1.13208	1.19333	1.25806	1.03896	1.07742	1.07792	1.06579	0.02373	0.07953
B9EJI9	0.235726	0.126148	0.179804	0.207853	0.225575	0.241245	0.251026	0.234086	0.26101	0.24961	0.05735
B9EJR8	0.233525	0.311369	0.257638	0.227583	0.203797	0.257888	0.24456	0.234616	0.257303	0.14823	0.09282
B9EKI3	0.96129	0.649351	0.608507	0.813333	0.627911	0.454828	0.505451	0.504547	0.652729	0.21343	0.157
B9EKR1	5.27097	5.55844	5.31447	4.66667	5.43226	7.27273	5.9871	5.94156	6.84211	0.07286	0.11832
C0HK79;C0HK80	2.32258	2.53247	2.30818	2.07333	2.26452	2.42208	2.27097	2.33766	2.55263	0.08127	0.05084
C0HKD8;C0HKD9	0.8	0.811688	0.779874	0.926667	0.980645	0.818182	1.01935	0.785714	1	0.07963	0.1194
C0HKE1;C0HKE2;C0HKE3;C0HKE4;C0HKE5;C0HKE6;C0HKE7;C0HKE8;C0HKE9;Q8BFU2;Q8CGP5;Q8CGP6;Q8CGP7;Q8R1M2	87.0968	83.7662	76.7296	82.6667	70.3226	42.7273	59.2258	69.4805	73.6842	0.05235	0.19971
C0HKG5;C0HKG6	0.522978	0.559777	0.542399	0.491295	0.459032	0.417269	0.513345	0.511227	0.535373	0.05547	0.09878
D3YTM9	0.967742	0.850649	1.09434	0.82	0.922581	0.772727	0.909677	1	0.763158	0.13383	0.11736
D3YTP3	0.600228	0.618162	0.767296	0.57014	0.520814	0.595616	0.599537	0.523164	0.613104	0.13745	0.07839
D3YUB6	1.02581	1.03896	1.01258	1.14	1.1871	1.20779	1.1871	1.07792	1.09211	0.05512	0.05259
D3YUE4	0.303263	0.249438	0.290053	0.315315	0.287314	0.24537	0.319592	0.210315	0.312095	0.09893	0.16844
D3YUJ3	0.533835	0.529299	0.63522	0.37441	0.30909	0.468252	0.323141	0.373337	0.408105	0.20766	0.17228
D3YUP5	0.539984	0.503752	0.536538	0.659633	0.690323	0.396389	0.533805	0.476879	0.467065	0.12217	0.21555
D3YVE8	0.536542	0.396699	0.171079	0.317557	0.28527	0.253136	0.377972	0.249207	0.239274	0.42949	0.20251
D3YVF0	1.38065	1.87013	2.18239	1.4	2.34194	2.52597	2.68387	2.53247	2.51316	0.22756	0.04812
D3YVV3	0.0624285	0.0659221	0.121636	0.0627884	0.0600407	0.0540938	0.0722832	0.0691373	0.0660296	0.37092	0.11331
D3YWC7	0.538748	0.74026	0.593716	0.51425	0.456518	0.627042	0.929032	0.544114	0.664474	0.16973	0.27667
D3YWQ0	1.58065	1.53247	1.71069	1.56667	1.42581	1.46753	1.41935	1.33117	1.36842	0.04886	0.03791
D3YXG0	3.82581	0.581288	0.761006	0.758821	0.505066	1.20718	0.832258	0.58152	1.01988	1.05619	0.35452
D3YXJ0	0.954839	0.863636	0.943396	1.04	1.14194	0.948052	0.806452	0.857143	0.947368	0.07593	0.13621
D3YXJ5	0.107511	0.118115	0.155987	0.117157	0.0692897	0.0794825	0.0791374	0.126101	0.10248	0.17167	0.25145
D3YXK0	0.187422	0.219382	0.220968	0.195877	0.18153	0.18127	0.140834	0.195682	0.204011	0.08178	0.13439
D3YXK1	0.269592	0.245201	0.270269	0.290173	0.198464	0.203601	0.177339	0.214258	0.197336	0.06848	0.06783
D3YXK2	7.09677	7.53247	6.85535	8.06667	7.41935	6.68831	7.74194	6.94805	7.17105	0.07205	0.0568
D3YYU8	0.538838	0.522088	1.58491	0.297239	0.357817	1.61039	0.241285	0.220936	0.432288	0.78382	1.0245
D3YYY8	2.76129	2.41558	2.69182	1.59333	1.83871	2.35065	2.39355	1.38961	2.30921	0.22659	0.21144
D3YZG8	0.146035	0.166219	0.154748	0.142438	0.0930129	0.134218	0.092069	0.117113	0.168221	0.06948	0.2628
D3YZI9	0.493473	0.513303	0.463144	0.460085	0.501774	0.522572	0.491311	0.502923	0.48145	0.05279	0.03067
D3YZP9	2.79355	2.90909	2.73585	2.60667	2.76129	2.98052	3.03226	3.04545	3.05921	0.04554	0.04151
D3YZU1	1.18065	1.30519	1.20126	1.29333	1.32258	1.27273	1.21935	1.27273	1.25	0.05083	0.02982
D3YZZ5	3.66452	4.03247	3.8239	4.08	3.29677	3.69481	3.70968	3.6039	3.73026	0.04936	0.04992
D3Z0K6	0.0665065	0.0669435	0.263709	0.0687293	0.074519	0.0823623	0.0876865	0.0846058	0.0933276	0.8428	0.08205
D3Z0M9	2.07742	2.06494	2.01887	2.38667	2.08387	2.03896	1.90968	2.05844	2.11842	0.07878	0.03901
D3Z286	0.218101	0.205867	0.154339	0.212739	0.142844	0.177368	0.170944	0.219529	0.203088	0.14855	0.16249
D3Z2H9	20.3871	19.026	20.9434	23.3333	20	18.1169	17.0968	19.3506	19.0132	0.08593	0.06045
D3Z2R5	0.420735	0.339905	0.405827	0.404291	0.388806	0.492421	0.432006	0.480082	0.445747	0.09158	0.09185
D3Z2X2	12.3871	8.11688	15.4088	17.0667	14.7742	16.6883	15.1935	17.7273	17.9605	0.29667	0.08776
D3Z3N4	4.05161	4.15584	4.10063	4.30667	3.74839	3.66883	3.96129	3.83766	3.96053	0.02661	0.0337
D3Z3Y1	0.238437	0.315758	0.209516	0.248102	0.509161	0.280958	0.286705	0.195905	0.275266	0.17776	0.37969
D3Z4S3	1.42581	1.35065	1.38994	1.39333	1.32258	1.42857	1.45806	1.38312	1.36842	0.02214	0.03793
D3Z5D4	0.214988	0.162601	0.219505	0.260922	0.234694	0.26924	0.211596	0.234662	0.23038	0.1879	0.08822
D3Z6Q9	0.156003	0.184401	0.189891	0.121284	0.187216	0.201155	0.161541	0.190806	0.149803	0.19317	0.12078
D3Z7P3	5.87097	5.99351	5.5283	5.66667	6.36774	6.55844	6.30323	6.88312	6.55263	0.03599	0.03454
D3Z7Q2	1.11613	1.27922	1.24528	1.21067	1.07097	1.46753	1.29032	1.55195	1.50658	0.05795	0.14372
D4AFX7	1.54839	1.55195	1.57233	1.64	1.45161	1.5	1.47097	1.48701	1.59868	0.02696	0.03808
E0CYQ0	0.236232	0.185214	0.22103	0.221237	0.19701	0.194164	0.220195	0.207084	0.176877	0.1004	0.08066
E0CZ22	0.260672	0.24513	0.286621	0.238702	0.226336	0.201133	0.229174	0.278386	0.250125	0.08272	0.12203
E0CZ42	7.99355	7.20779	7.79874	8.06667	8.96774	7.72727	9.29032	9.74026	9.21053	0.05013	0.08431
E1U8D0	0.916129	0.902597	0.792453	1.06	0.825806	0.928571	0.819355	0.948052	0.868421	0.11963	0.0667
E9PUL5	2.52258	2.80519	1.4717	1.86667	2.8129	2.62338	3.39355	3.17532	2.53947	0.28043	0.1255
E9PUQ8	0.41257	0.410994	0.423186	0.431044	0.342094	0.402482	0.356723	0.37404	0.409275	0.0225	0.07654
E9PUR0	0.314099	0.356188	0.29853	0.413529	0.303274	0.309031	0.321493	0.354049	0.360429	0.14881	0.07925
E9PV24	0.404068	0.465438	0.654088	0.423815	1.30323	0.440897	0.457339	1.01299	0.631464	0.23495	0.49018
E9PV26	1.61935	1.48052	1.55346	1.92	1.53548	1.48052	1.46452	1.46104	1.55921	0.11742	0.02966
E9PV86	0.163776	0.108329	0.117804	0.171989	0.1988	0.142895	0.148232	0.130556	0.0965487	0.22822	0.25746
E9PVA8	5.16129	5.27922	4.81132	5.20667	5.0129	4.78571	4.89677	4.96753	5.09211	0.04066	0.02353
E9PVD3	0.386415	0.490113	0.471309	0.439701	0.374016	0.422627	0.486668	0.526394	0.532744	0.10151	0.14649
E9PVX6	0.741935	0.603282	0.592435	0.973333	0.586325	0.694805	0.858065	0.993506	0.723684	0.24364	0.20422
E9PVZ8	0.993548	1.01948	0.981132	1.08	1.00645	1.01948	1.09677	1.08442	1.04605	0.04318	0.03751
E9PW37	0.300975	0.333332	0.303675	0.303859	0.319949	0.351488	0.368426	0.317281	0.327685	0.0493	0.06576
E9PWG6	0.582526	0.477063	0.467144	0.406169	0.317985	0.384852	0.414586	0.425059	0.40157	0.15158	0.10891
E9PWI3	0.332339	0.374695	1.26415	0.429901	0.703226	0.766234	0.442874	0.883117	0.479414	0.74031	0.28824
E9PWM3	0.0944935	0.101614	0.112556	0.127116	0.0955594	0.109819	0.0788742	0.0769169	0.109793	0.13044	0.16974
E9PWQ3	0.33435	0.328362	0.478584	0.412923	0.793548	0.257153	0.438656	0.372394	0.37201	0.18356	0.45791
E9PWR4	2.16774	2.33117	2.16352	2.02667	1.96774	2.07143	1.96774	2.18182	2.16447	0.05734	0.04969
E9PWW6	1.96774	0.792208	1.52201	1.71333	1.38516	2.20779	1.33226	1.13636	1.76974	0.33708	0.27188
E9PWW9	0.485966	0.472484	0.418141	0.539479	0.381088	0.714286	0.484839	0.570829	0.525776	0.10405	0.22823
E9PX29	0.670968	0.603646	0.641509	0.76	0.8	0.753247	0.604686	0.701299	0.59313	0.09957	0.13133
E9PX68	0.302932	0.294912	0.279704	0.370678	0.351822	0.313863	0.327554	0.322915	0.328974	0.12898	0.04269
E9PXC0	4.67742	4.87013	4.5283	3.72	3.76774	4.76623	5.52903	4.16883	4.23026	0.11367	0.15131
E9PXF0	0.980645	1.22727	1.06289	0.806667	0.987097	1.14286	1.35484	1.27922	1.19079	0.17166	0.11764
E9PXF8	0.485052	0.480791	0.561722	0.517711	0.433039	0.378301	0.575465	0.278168	0.445988	0.07321	0.25633
E9PXQ7	1.14839	1.35714	1.42138	0.986667	1.32258	1.42208	1.46452	1.43506	1.46711	0.1619	0.04144
E9PY16	4.70323	4.81818	4.46541	4.80667	5.83226	5.57792	4.78065	4.77273	5.09211	0.03484	0.09163
E9PY46	0.201538	0.245971	0.214505	0.200111	0.222465	0.177757	0.20649	0.178508	0.165757	0.09883	0.12318
E9PY62	0.162523	0.172123	0.236569	0.143688	0.193463	0.19256	0.197409	0.205054	0.186105	0.22565	0.03575
E9PYD1	0.527217	0.628141	0.660377	0.632663	0.585395	0.464036	0.517797	0.497797	0.485177	0.09534	0.09103
E9PYF4	3.06452	2.04545	5.01887	1.8	1.32903	1.93506	1.51613	1.55844	1.57895	0.49091	0.13891
E9PYF7	0.220839	0.222186	0.33537	0.312357	0.29888	0.266699	0.308229	0.316773	0.385774	0.21943	0.13872
E9PYG6	1.47742	1.51299	1.49686	1.56667	1.35484	1.33117	1.36774	1.37662	1.38158	0.02532	0.01482
E9PYH6	0.270287	0.326025	0.376081	0.415983	0.397115	0.305347	0.340074	0.326258	0.354024	0.18168	0.09995
E9PYK3	0.701332	0.785714	0.4869	0.570052	0.941935	0.548538	0.402191	0.831169	0.993421	0.2095	0.34557
E9PYL2	0.162535	0.246371	0.217725	0.138177	0.217296	0.194186	0.22034	0.208386	0.24674	0.25941	0.08877
E9PYR1	0.845161	0.857143	0.811321	0.946667	0.677419	0.701299	0.645161	0.746753	0.769737	0.06676	0.07146
E9PZ19	0.192145	0.189389	0.175958	0.129685	0.179403	0.20612	0.225315	0.192226	0.192879	0.16851	0.08733
E9PZJ8	0.531194	0.596491	0.482372	0.608944	0.502661	0.631279	0.600377	0.59442	0.477056	0.10651	0.11973
E9PZM4	0.414439	0.384902	0.371163	0.369457	0.384999	0.315541	0.371738	0.452115	0.351997	0.05406	0.13404
E9PZM7	0.483457	0.34678	0.378152	0.378563	0.37377	0.403429	0.427568	0.417588	0.449541	0.15047	0.06815
E9PZP8	1.03226	1.02597	0.930818	1.14667	0.832258	1.03247	0.851613	0.993506	1.01974	0.08543	0.1017
E9Q0F0	1.93548	1.79221	1.98742	2.16667	4.4129	0.818182	2.57419	0.633836	1.17105	0.0785	0.82558
E9Q0S6	0.735484	0.52814	1.23899	0.466917	0.864516	1.2013	0.883871	0.681818	0.914474	0.47206	0.20554
E9Q137	1.35484	1.17532	0.943396	1.38	1.27097	1.21429	1.07742	1.0974	1.03947	0.16627	0.08607
E9Q166	0.767742	0.668831	0.748428	0.88	0.651613	0.727273	0.883871	0.863636	0.809211	0.11365	0.12325
E9Q1A5	0.183903	0.262333	0.279536	0.265679	0.248306	0.169686	0.282533	0.207957	0.213943	0.17463	0.19062
E9Q1M1	0.437494	0.434548	0.357701	0.140446	0.380312	0.476388	0.580581	0.74026	0.450342	0.40785	0.2662
E9Q1P8	1.06452	1.03896	0.823899	1.25333	1.2	1.12338	1.13548	1.27922	1.24342	0.16819	0.05627
E9Q236	0.139454	0.26139	0.179471	0.25371	0.158455	0.125236	0.133926	0.132012	0.113704	0.28308	0.12396
E9Q238	0.265932	0.265245	0.250606	0.329102	0.231349	0.258106	0.410019	0.273768	0.21641	0.12594	0.27761
E9Q2E4	2.34194	2.3961	2.35849	2.39333	2.16774	2.11688	2.2	2.16883	2.26974	0.01121	0.02569
E9Q394	0.161529	0.174619	0.309878	0.179488	0.189083	0.0928357	0.146135	0.449375	0.199318	0.33635	0.63803
E9Q3C1	0.307499	0.337115	0.237152	0.261155	0.205754	0.430751	0.368092	0.28788	0.315764	0.15753	0.2632
E9Q3G8	1.46452	1.46753	1.33962	1.64667	1.57419	1.57792	1.6129	1.59091	1.53289	0.08538	0.01857
E9Q3H4	0.793548	0.668831	0.710692	0.68	0.832258	0.707792	0.651613	0.470795	0.557476	0.07903	0.21552
E9Q3H6	0.22727	0.221277	0.319141	0.276013	0.27749	0.272862	0.256909	0.219265	0.214399	0.17593	0.11955
E9Q3L2	1.17419	1.14935	1.1195	1.10667	1.14194	1.2013	1.13548	1.0974	1.13816	0.02667	0.03262
E9Q3M9	0.703226	0.915584	1.11321	0.886667	0.825806	0.961039	0.954839	1.01299	0.986842	0.18553	0.07619
E9Q401	1.15484	1.01948	0.886792	1.25333	1.20645	1.11039	0.890323	0.935065	0.967105	0.14817	0.12922
E9Q411	0.616405	0.707792	0.63522	0.666667	0.54121	0.570047	0.561367	0.539603	0.62599	0.06089	0.06188
E9Q414	1.24516	1.61039	1.26415	1.19333	1.49677	1.37013	1.22581	1.70779	1.32895	0.14339	0.12981
E9Q4N7	0.935484	1.07792	1.06289	1.22667	1.23871	1.22078	1.23871	1.31169	1.21711	0.1108	0.03081
E9Q4X2	0.302279	0.341908	0.29323	0.334171	0.140086	0.239462	0.301963	0.273212	0.222828	0.07474	0.26105
E9Q4Z2	0.987097	0.643202	0.63855	0.893333	0.954839	0.668831	0.8	0.601666	0.626737	0.22392	0.20113
E9Q512	0.471213	0.619592	0.602516	0.693333	0.690323	0.625759	0.608684	0.549391	0.802632	0.15495	0.14714
E9Q555	0.393975	0.438269	0.414057	0.420867	1.25806	0.531923	1.94839	0.394086	0.56641	0.04393	0.6982
E9Q557	3.46452	4.37662	3.5283	3.00667	3.2	4.15584	3.68387	1.93506	3.80263	0.15891	0.25767
E9Q5C9	2.18065	2.05844	2.31447	2.48667	2.50968	2.16234	2.14194	2.4026	2.36842	0.08129	0.06881
E9Q5F1	0.327852	0.376136	0.336919	0.294818	0.347268	0.305902	0.331303	0.283227	0.307753	0.10017	0.07857
E9Q5F9	0.166606	0.18655	0.17701	0.333891	0.149523	0.158999	0.156569	0.174104	0.25342	0.36574	0.23984
E9Q5K9	0.8	0.883117	0.786164	0.84	0.96129	1.00649	0.716129	1.18182	0.947368	0.05275	0.17302
E9Q5M4	0.264783	0.350103	0.354787	0.202069	0.441215	0.348138	0.300379	0.306818	0.343084	0.25042	0.1618
E9Q612	18.7097	19.1558	18.3648	21.9333	16.8387	16.8182	17.0968	19.6104	18.75	0.08329	0.07185
E9Q616	4.68387	5.77273	4.98113	5.38	5.53548	5.45455	6.25806	5.64935	4.91447	0.09112	0.08639
E9Q634	0.590784	0.358808	0.830189	0.332069	0.247118	0.218038	0.275111	0.338944	0.180001	0.44052	0.23869
E9Q6B2	0.334525	0.293649	0.429567	0.255457	0.355748	0.239522	0.315152	0.273606	0.281879	0.22795	0.1505
E9Q6D3	0.722581	0.662338	0.641509	0.873333	0.787097	0.727273	0.748387	0.539496	0.717105	0.14447	0.13599
E9Q6D8	0.0867252	0.0835273	0.0974069	0.113118	0.0945957	0.111243	0.0829787	0.0918604	0.0930053	0.14015	0.10842
E9Q6E5	2.8	2.14286	2.62893	2.66667	1.76129	1.78571	1.78065	2.02597	1.98684	0.11227	0.06817
E9Q6H8	0.404412	0.681818	0.49012	0.447529	0.595393	0.720779	0.793548	0.844156	0.646534	0.2418	0.14188
E9Q6J5	0.544743	0.594234	0.542862	0.579846	0.683871	0.539571	0.501757	0.55246	0.614859	0.04538	0.12377
E9Q6P5	0.417657	0.433536	0.481875	0.369199	0.429678	0.525631	0.420176	0.455334	0.417193	0.10916	0.10025
E9Q6R7	0.636139	0.688312	0.560292	0.521027	0.625326	0.477521	0.598096	0.569331	0.538391	0.12483	0.10172
E9Q6Y8	0.0730755	0.0903857	0.0793761	0.075732	0.103105	0.0655968	0.0613248	0.0716753	0.0693849	0.0956	0.22393
E9Q735	1.20645	1.22078	1.30818	1.28	1.08387	1.0974	1.14839	1.12987	1.15789	0.03846	0.02848
E9Q777	1.12903	0.980519	1.40252	0.60874	0.49581	0.473291	0.767742	0.404372	0.75	0.3212	0.29125
E9Q784	0.703226	0.581494	0.811321	0.7	0.748387	0.61765	0.463265	0.707792	0.710526	0.13431	0.17655
E9Q7E2	0.336225	0.437206	0.341331	0.414344	0.339791	0.377695	0.317597	0.429757	0.367046	0.13375	0.11606
E9Q7G0	2.30968	2.16883	2.02516	2.56667	2.18065	2.29221	2.18065	2.33117	2.43421	0.10176	0.04707
E9Q7L0	5.67097	6.55844	6.28931	6.3	7.29032	7.66234	9.22581	7.07792	7.36842	0.06075	0.11194
E9Q7M2	0.558167	0.746753	0.641509	0.585013	0.690323	0.818182	0.825806	0.902597	0.881579	0.13193	0.10048
E9Q7T7	0.420857	0.434009	0.346539	0.407763	0.291825	0.377747	0.40311	0.376525	0.388405	0.09615	0.11874
E9Q7X7	4.50968	4.88961	4.61006	3.7	4.14194	4.68182	4.65806	4.74026	4.67763	0.11538	0.05388
E9Q842	0.119009	0.104634	0.105541	0.0555869	0.0892439	0.121358	0.0708348	0.102614	0.0774007	0.2896	0.21959
E9Q8I7	0.374949	0.503531	0.395647	0.32855	0.380052	0.249623	0.370575	0.387813	0.266738	0.18492	0.20242
E9Q8I9	0.941935	0.883117	0.924528	1.02667	0.941935	0.967532	0.864516	0.88961	0.888158	0.06392	0.0469
E9Q8Q6	0.488697	0.629006	2.14465	0.4331	1.91613	0.351204	0.298512	0.675325	0.507042	0.88544	0.8917
E9Q8V6	0.233983	0.0941052	0.162655	0.271995	0.189803	0.177075	0.211201	0.172558	0.179965	0.41293	0.08264
E9Q912	10.5806	10.3247	10.1887	10.4667	10.8387	10.974	9.80645	10.3247	10.4605	0.01639	0.04401
E9Q9B7	1.34839	1.6039	1.33962	1.26667	1.11613	1.25974	1.33548	1.41558	1.42763	0.10611	0.0978
E9Q9D5	0.664516	0.613675	0.608237	1.17333	0.559551	0.668831	0.495741	0.514816	0.710526	0.35746	0.16128
E9Q9K8	0.0555475	0.0656558	0.0923415	0.0855093	0.565389	0.259165	0.260255	0.320582	0.32508	0.22865	0.36579
E9Q9Q2	0.473179	0.478282	0.56155	0.438616	0.594993	0.584937	0.602146	0.482727	0.404655	0.10691	0.16307
E9Q9R9	0.0316722	0.0268547	0.0344853	0.032593	0.0234681	0.0242709	0.0196852	0.0278645	0.0266835	0.10348	0.13017
E9QA15	1.59355	1.71429	1.33962	1.43333	1.54194	1.57792	1.6129	1.69481	1.51974	0.10955	0.04325
E9QA22	0.031353	0.0222706	0.0313438	0.0402448	0.036072	0.0270689	0.0280026	0.0293794	0.0375328	0.23442	0.15303
E9QA62	1.52258	1.78571	1.76101	1.44667	1.75484	2.02597	2.02581	1.91558	1.90132	0.10427	0.05807
E9QAE3	0.793548	0.563855	0.666667	0.74	0.501592	0.610681	0.552074	0.590115	0.57192	0.14393	0.07375
E9QAP7	0.239615	0.281459	0.173739	0.177391	0.408487	0.113481	0.263106	0.121183	0.113894	0.23833	0.64129
E9QAT4	1.27097	1.27273	1.25157	1.26	1.10323	1.2013	1.24516	1.20779	1.18421	0.00785	0.0442
F2Z3U3	2.07742	2.41558	2.12579	1.98	2.2129	2.30519	2.45806	2.40909	2.34868	0.08715	0.04038
F6R7E8;Q9CPN7	1.4	55.6494	1.16981	0.460765	21.4194	30.7792	1.99355	21.7532	18.6842	1.86248	0.55509
F6SEU4	1.83871	1.94156	2.00629	2.2	2.45161	2.24675	1.96774	1.98701	1.94737	0.07619	0.1046
F6TQW2	1.12903	0.681818	0.691824	1.12	1.07742	1.73377	0.987097	0.694805	1.17105	0.27909	0.33578
F6V035	0.25675	0.174344	0.265926	0.169493	0.131989	0.177207	0.0772619	0.120084	0.107559	0.23912	0.29799
F6ZDS4	2.22581	2.16234	2.06289	2.44	2.19355	2.25325	2.27742	2.27922	2.22368	0.0718	0.01635
F6ZE64	0.393841	0.428653	0.42673	0.410106	0.365963	0.454786	0.339977	0.30099	0.404903	0.03925	0.15865
F7BAB2	0.748387	0.753247	0.742138	0.78	0.941935	0.863636	0.767742	0.798701	0.789474	0.02205	0.08524
F7BJB9	0.405006	0.354797	0.465503	0.491763	0.346899	0.24393	0.399281	0.364904	0.413801	0.14331	0.18915
F8VPK0	0.480877	0.493495	0.480003	0.512625	0.460083	0.516143	0.521207	0.57454	0.422121	0.03095	0.11825
F8VPK8	1.43226	1.32468	1.18239	1.40667	1.4	1.34416	1.19355	1.19481	1.30263	0.08419	0.07112
F8VPN4	1.59355	1.72727	1.46541	1.35333	1.56774	1.64935	1.72903	1.67532	1.63816	0.10522	0.03553
F8VPP8	1.25161	1.07792	1.12579	1.13333	1.16774	1.15584	1.14194	1.09091	1.20395	0.06436	0.03577
F8VPQ2	0.0880974	0.084188	0.0610973	0.0773002	0.0645684	0.0913743	0.132028	0.11166	0.108708	0.15342	0.24851
F8VPU2	8.32258	8.18182	8.42767	8.86667	8.64516	7.92208	8	7.85714	8.35526	0.03499	0.041
F8VPU6	1	8.60519	0.461072	25.7333	13.2258	18.5065	8.68194	8.48506	1.16447	1.31741	0.64118
F8VPX2	0.515618	0.477842	0.556272	0.485614	0.431429	0.393982	0.397982	0.411448	0.466994	0.06991	0.0711
F8VPZ3	0.498813	0.587838	0.474705	0.496474	0.499381	0.465549	0.469983	0.540847	0.583686	0.0974	0.09794
F8VPZ9	3.72903	3.68831	3.22013	4.16667	3.85161	1.56494	4.49032	5.24026	3.125	0.10453	0.38453
F8VQ05	2.32258	2.33117	2.61635	2.39333	2.36129	2.21429	1.70968	2.14286	2.59211	0.05685	0.14764
F8VQ70	0.787097	0.779221	0.779874	0.906667	0.767742	0.662338	0.630438	0.694805	0.763158	0.07674	0.08642
F8VQC1	2.43226	2.47403	2.30818	2.46667	2.53548	2.26623	2.50323	2.34416	2.47368	0.03178	0.04722
F8VQG4	0.418154	0.462598	0.476992	0.428662	0.409832	0.491103	0.472109	0.490329	0.532845	0.06214	0.09335
F8VQG7	0.152129	0.185481	0.159865	0.15855	0.0904039	0.125879	0.156488	0.125334	0.146648	0.08969	0.19695
F8VQK3	0.851613	0.88961	0.861635	0.813333	0.832258	0.87013	0.787097	0.766234	0.875	0.03694	0.05891
G3UW55	0.080509	0.136459	0.251981	0.100765	0.189855	0.274782	0.256982	0.256435	0.267257	0.53788	0.13638
G3UYU0	0.372127	0.312826	0.281245	0.385007	0.232887	0.197526	0.295721	0.241962	0.305236	0.14532	0.17718
G3X8U3	2.12903	2.46104	2.12579	2.05333	1.92258	2.05195	1.86452	2.09091	2.25	0.08326	0.07422
G3X8X0	0.430633	0.403446	0.323461	0.438243	0.430941	0.370151	0.330185	0.334389	0.430706	0.13158	0.13065
G3X972	2.99355	3.17532	3.04403	3.17333	2.6129	2.74026	2.83871	2.97403	3.00658	0.02976	0.05772
G3X9B1	0.27361	0.29719	0.301845	0.368251	0.249426	0.216168	0.256063	0.240627	0.262106	0.13091	0.07319
G3X9J0	0.696774	0.622177	0.666667	0.574817	0.709677	0.779221	0.561686	0.850649	0.934211	0.08316	0.18499
G3X9K3	1.73548	1.87013	1.76101	1.62667	1.74194	1.75325	1.83871	1.73377	1.67105	0.05716	0.03435
G3X9N3	0.748387	0.883117	0.924528	0.542479	0.612931	0.75974	0.729032	0.857143	0.855263	0.22213	0.13282
G3X9X1	0.560481	0.468539	0.555879	0.422291	0.425986	0.445239	0.425913	0.417397	0.502253	0.13514	0.07774
G3X9Z4	0.580196	0.203475	0.450565	0.285617	0.162137	0.369444	0.188606	0.229833	0.341833	0.44334	0.35812
G3XA30	0.228361	0.255968	0.16894	0.209319	0.20088	0.166275	0.196062	0.218588	0.227223	0.16952	0.11684
G3XA57	0.29411	0.293782	0.287102	0.283027	0.337208	0.337112	0.336035	0.319181	0.338687	0.01863	0.0244
G5E829	18.7742	18.0519	17.673	18.4667	21.6129	20.4545	18.5806	17.5974	17.8947	0.02636	0.09026
G5E870	1.61935	1.45455	1.51572	1.65333	1.32903	1.46104	1.41935	1.48052	1.61842	0.05885	0.07201
G5E895	1.52903	1.62338	1.36478	1.08	1.52903	1.43506	1.53548	1.37662	1.39474	0.17021	0.05115
G5E897	0.298248	0.401825	0.442082	0.35882	0.400818	0.391975	0.338025	0.403982	0.381451	0.16408	0.06981
G5E8G3	8.64516	8.24675	7.67296	8.86667	10.9032	9.61039	9.35484	9.15584	8.28947	0.06266	0.09996
G5E8K5	2.21935	2.25325	2.16352	2.24	2.42581	2.47403	2.12258	2.14935	2.23684	0.01782	0.07019
G5E8V9	0.8	0.707792	0.536664	0.753333	0.696774	0.609077	0.722581	0.753247	0.75	0.16422	0.08352
G5E8Y4	1.23226	1.59091	1.23899	1.45333	1.33548	1.2987	1.27097	1.5	1.63158	0.1267	0.10918
G5E905	0.178388	0.189219	0.15817	0.189361	0.162527	0.122369	0.15453	0.154649	0.142328	0.08207	0.10652
H3BJD6	1.43226	1.51948	1.59748	1.44	1.76774	1.74026	1.62581	1.61039	1.68421	0.05179	0.04085
H3BKP8	1.16093	1.2013	1.30818	2.26	1.22609	1.48773	1.32832	2.23377	2.05263	0.35207	0.27035
H3BKQ3	2.36129	2.29221	2.3522	2.50667	2.18065	2.46104	2.1871	2.44805	2.58553	0.03828	0.07602
J3QN89	1.25806	1.23377	1.28302	1.36667	1.38065	1.36364	1.30968	1.29221	1.01974	0.04497	0.11494
J9S314	0.520208	0.541944	0.41007	0.334115	0.552064	0.503675	0.474258	0.382582	0.367464	0.21544	0.17359
K7N6Y5	0.336015	0.383234	0.390017	0.299229	0.400017	0.357084	0.294167	0.353084	0.455508	0.12117	0.16128
K7N6Z2	0.538018	0.599671	0.589862	0.529201	0.568133	0.554134	0.552755	0.598515	0.572674	0.06331	0.03251
L0N7N1	1.25806	1.35714	1.36478	1.48667	1.50323	1.35065	1.47097	1.44805	1.51974	0.0685	0.04554
M0QWN7	0.0942594	0.147056	0.137691	0.133454	0.0540462	0.0752734	0.0808381	0.0834519	0.124713	0.18167	0.3071
O08528	0.883871	0.805195	0.604238	1.03333	0.537874	0.645798	0.360531	1.07792	0.535133	0.21489	0.42713
O08529	5.17419	5.46753	5.1195	4.9	5.37419	5.37662	5.40645	5.57792	5.44079	0.04525	0.0155
O08530	0.576014	0.646528	0.660377	0.56267	0.703226	0.598271	0.664516	0.642761	0.632457	0.08046	0.06007
O08532	5.89677	6.22078	5.27673	5.14	5.73548	6.24026	5.85161	5.77922	5.79605	0.0908	0.03492
O08539	10.5806	10.0649	10.8805	10.1333	10.7097	11.9481	11.0323	10.7143	10.7237	0.03702	0.04839
O08543	0.205103	0.185383	0.263713	0.321561	0.142247	0.271053	0.178705	0.186963	0.175427	0.25218	0.25118
O08547	6.43871	6.62338	6.41509	6.93333	6.08387	6.68831	6.06452	6.62338	6.90789	0.03625	0.05864
O08553	279.355	292.857	295.597	292	278.71	296.753	286.452	299.351	298.684	0.02493	0.03105
O08573	0.301119	0.30827	0.241111	0.324313	0.235923	0.285818	0.259807	0.309381	0.289903	0.12386	0.10357
O08576	1.60645	1.64286	1.65409	1.38667	1.50323	1.57792	1.41935	1.45455	1.47368	0.07984	0.04028
O08579	3.27742	3.5	3.11321	3.74667	3.70323	3.74026	4.07742	3.71429	3.61184	0.0807	0.04745
O08580	0.0894342	0.106022	0.096149	0.0890623	0.0869923	0.0865682	0.0713865	0.068813	0.0863579	0.08339	0.11381
O08581	0.290221	0.276271	0.28031	0.277409	0.303476	0.309029	0.310061	0.344171	0.248355	0.02257	0.11393
O08582	2.54839	2.25325	2.52201	2.64	2.32258	2.5	2.45806	2.53247	2.50658	0.06677	0.03385
O08583	6.64516	7.27273	6.16981	8.33333	7.54839	7.46753	8	8.18182	8.02632	0.1316	0.04035
O08585	21.4839	22.7273	21.4465	21.6667	23.5484	22.9221	21.5484	23.5714	22.7632	0.02772	0.03601
O08586	2.63226	2.85714	2.69182	2.60667	2.39355	2.46753	2.53548	2.67532	2.53289	0.04174	0.04126
O08599	48.9032	52.5974	50.1258	42.8	50	52.2078	50.129	49.0909	49.2763	0.08569	0.02471
O08600	0.690323	0.720779	0.626247	0.626863	0.551914	0.637904	0.549871	0.594948	0.610612	0.07098	0.06465
O08601	0.417986	0.433455	0.185012	1.91333	0.328768	0.328118	0.351206	0.243077	0.621011	1.07414	0.3843
O08638	9.54839	6.49351	12.6415	14.0667	11.8065	10.5844	9.16129	11.4935	8.48684	0.31557	0.14026
O08641	0.161548	0.187785	0.158331	0.150289	0.134794	0.0962052	0.103198	0.104129	0.129809	0.09871	0.15322
O08644	11.0968	10.1299	8.74214	8.66667	10.3226	8.7013	10.0645	9.28571	9.27632	0.12124	0.0689
O08648	0.48879	0.457971	0.515813	0.500101	0.348652	0.361597	0.378637	0.40525	0.548776	0.04984	0.19869
O08663	2.90323	3.18182	2.98113	2.76667	2.98065	2.8961	2.99355	3.08442	3.21711	0.05863	0.04022
O08664	2.03871	3.55844	1.30189	2.69333	2.07742	1.97403	2	2.0974	2.88816	0.40029	0.17397
O08672	0.184619	0.166677	0.197666	0.159391	0.190278	0.193394	0.151493	0.196951	0.154255	0.0979	0.12647
O08677	1.55484	1.15584	1.47799	1.38667	1.56774	1.36364	1.90323	1.37013	1.88158	0.12405	0.16345
O08688	1.8129	1.7013	1.54717	1.78667	1.90323	1.68182	1.68387	1.66883	1.71711	0.06996	0.05657
O08691	0.613459	0.675325	0.698113	0.664773	0.574973	0.504144	0.524017	0.537158	0.495238	0.05398	0.05958
O08709	16.7742	16.8182	17.673	17.9333	17.9355	18.5714	17.2903	19.0909	16.1842	0.03418	0.06369
O08715	0.903226	0.798701	0.623154	0.8	0.916129	0.753247	0.954839	1.04545	0.809211	0.14877	0.12985
O08734	0.573365	0.62411	0.546404	0.926667	0.449286	0.378158	0.486002	0.523331	0.355055	0.26312	0.162
O08738	0.651613	0.568615	0.531961	0.68	0.399542	0.618696	0.481735	0.522775	0.855263	0.11402	0.30424
O08739	2.34194	2.95455	2.37107	1.88	2.31613	2.88312	2.83871	2.57792	2.76316	0.18444	0.08686
O08740	0.477445	0.49496	0.408031	0.569283	0.47054	0.372662	0.451449	0.461156	0.369864	0.13588	0.11678
O08747	0.255514	0.221765	0.205072	0.298071	0.253857	0.246427	0.276077	0.244356	0.234747	0.16758	0.0619
O08749	12.129	12.8571	11.6981	11.9333	13.1613	13.2468	13.2258	13.8961	13.4211	0.04118	0.02231
O08756	6.90323	7.66234	6.72956	7.06667	7.09677	6.88312	7.41935	6.75325	6.71053	0.05717	0.0418
O08759	6.58065	7.20779	6.60377	6.65333	6.18065	6.2987	6.64516	6.55844	6.84211	0.04424	0.04096
O08784	1.12258	1.08442	0.886792	1.18667	0.83871	0.928571	1.01935	1.1039	0.940789	0.12082	0.10362
O08785	0.0227157	0.0321557	0.0193137	0.0159675	0.028469	0.0218014	0.0160438	0.0195624	0.0136844	0.30963	0.28703
O08788	6.64516	7.01299	6.98113	7	6.96774	7.20779	7.09677	7.14286	7.36842	0.0256	0.0206
O08791	0.503306	0.446945	0.20788	0.308218	0.344678	0.425139	0.387505	0.453366	0.453491	0.36511	0.11319
O08795	6.45161	6.75325	6.10063	6.3	5.94839	6.2013	6.58065	6.30519	6.25658	0.04298	0.03621
O08796	0.741935	0.720779	0.340759	0.773333	1.72258	0.967532	1.11613	0.779221	0.914474	0.31581	0.33487
O08797	1.05161	1.33766	1.0566	1.72667	1.19355	1.02597	1.15484	1.00649	0.980263	0.24625	0.08904
O08804	2.92903	4.1039	4.92453	5.71333	10.7097	5.5	9.67742	3.7987	4.42763	0.26943	0.46285
O08807	18.5161	17.5974	14.717	18.2	15.6129	15.7143	16.0645	17.1429	18.6184	0.1006	0.07612
O08808	0.929032	0.987013	1.03774	0.96	0.890323	0.857143	0.83871	0.883117	0.927632	0.0471	0.03861
O08810	4.24516	3.95455	3.91195	4.62	3.95484	4.00649	3.89032	4.2013	4.28947	0.07814	0.04167
O08811	0.140971	0.273389	0.278367	0.325617	0.290574	0.295643	0.0963239	0.363811	0.463926	0.31155	0.44575
O08842	0.948387	1	0.579321	0.62181	0.83871	1	1.01935	0.967532	0.861842	0.27615	0.08762
O08848	2.07742	2.11688	1.89308	2.31333	1.74194	1.72727	1.83871	1.8961	1.90132	0.08207	0.04548
O08908	0.422803	0.339512	0.442498	0.389639	0.439743	0.442136	0.384048	0.423953	0.348325	0.11298	0.09936
O08912	0.535957	0.655844	0.660377	0.594493	0.613403	0.518348	0.619081	0.646078	0.575011	0.09603	0.08328
O08914	1.1871	1.24675	1.26415	1.17333	1.36129	1.5	1.20645	1.27922	1.09211	0.03644	0.11993
O08915	2.22581	2.25325	2.15094	2.43333	2.49032	2.15584	2.27097	2.27922	2.20395	0.05285	0.05613
O08917	4.12903	4.25974	3.84277	3.82667	4.05806	4.16234	3.97419	4.07792	4.11842	0.05343	0.0173
O08919	2.76129	2.77922	2.83648	2.61333	3.18065	3.05195	2.89032	2.64935	2.75658	0.0346	0.07405
O08967	1.72903	1.4026	1.2956	1.74	1.34194	1.33117	1.05806	1.11688	1.27632	0.14711	0.10577
O08989	1.4	1.38312	1.3522	1.34667	1.34194	1.42857	1.28387	1.30519	1.46053	0.01852	0.05661
O08992	0.379838	0.338853	0.157239	0.328834	0.38971	0.460867	0.406739	0.461745	0.33504	0.32694	0.12939
O08997	14.9677	16.1688	15.1572	17.0667	15.6129	15.4545	16.4516	16.039	15.3947	0.06142	0.02832
O09000	0.228592	0.214758	0.135586	0.24121	0.37993	0.303977	0.29388	0.417457	0.314837	0.23188	0.15767
O09005	0.400248	0.455612	0.502331	0.397751	0.481193	0.360949	0.426419	0.444382	0.499379	0.11382	0.12194
O09012	1.57419	1.48701	1.59119	1.66	1.71613	1.56494	1.63871	1.74026	1.68421	0.04509	0.0416
O09044	1.74194	1.55844	1.42767	1.87333	1.27742	1.4026	1.50968	1.41558	1.46053	0.11922	0.06139
O09061	16.129	16.7532	16.3522	16.7333	15.4194	14.7403	15.5484	16.2987	16.5789	0.01845	0.04667
O09106	1.52903	1.27273	1.09434	1.52667	1.27097	1.62338	1.38065	1.58442	1.39474	0.15617	0.10226
O09110	1.76774	1.74026	1.1761	1.14667	1.7871	1.40909	1.43226	0.896104	1.21053	0.23499	0.24248
O09111	10.6452	10.5195	9.43396	10.2	10.7742	11.039	11.4194	10.974	11.7763	0.05331	0.03568
O09114	6.34839	6.45455	6.79245	6.86667	5.75484	6.33766	6.14194	6.22727	6.10526	0.03821	0.0359
O09117	0.941935	1.26623	0.993711	1.27333	1.11613	1.03896	1.21935	1.02597	1	0.15699	0.08246
O09118	0.189666	0.187342	0.187007	0.167925	0.0737671	0.140618	0.161501	0.208106	0.178493	0.05525	0.33096
O09126	0.544005	0.655844	0.61523	0.504841	0.519495	0.688312	0.696774	0.640847	0.655237	0.11752	0.11132
O09130	0.126567	0.0971792	0.0787157	0.163643	0.102346	0.0813253	0.068969	0.0925481	0.0985993	0.31821	0.15352
O09131	10.9677	12.4026	11.6981	11.9333	11.2258	11.4935	11.4194	11.2987	11.7763	0.05092	0.01865
O09158	2.48387	1.39481	2.40252	1.2683	1.28988	2.37013	2.18065	1.09091	1.22515	0.3416	0.36539
O09159	0.560621	0.565712	0.628916	0.450381	0.62064	0.550666	0.670968	0.720779	0.664474	0.13451	0.09885
O09164	0.274886	0.367498	0.253616	0.200471	0.180652	0.274646	0.286618	0.336337	0.283354	0.25419	0.20799
O09167	21.0323	20.3896	20.5031	21.6667	17.6129	17.7922	18.5806	19.026	19.5395	0.02795	0.04398
O09172	2.07097	2.04545	1.75472	2.06667	2.07097	2.20779	2.30323	2.33117	2.32895	0.07738	0.04946
O09174	0.426217	0.422913	0.31272	0.41923	0.304284	0.294303	0.371623	0.41907	0.357581	0.13942	0.14655
O35066	0.165322	0.141469	0.148886	0.127759	0.194134	0.156821	0.150314	0.155691	0.20804	0.1073	0.15157
O35074	0.153878	0.162875	0.313082	0.377198	0.0808787	0.341597	0.115034	0.311759	0.203857	0.44098	0.54857
O35075	1.41935	1.38961	1.21384	1.45333	1.25161	1.33117	1.17419	1.25325	1.27632	0.07793	0.04495
O35083	4.23871	4.34416	4.36478	4.09333	3.24516	3.93506	3.52903	3.15584	4.02632	0.02916	0.11001
O35098	45.4839	46.1688	43.0818	38.6	48.6452	48.7013	49.9355	54.026	51.0526	0.07897	0.044
O35099	0.438259	0.425653	0.641509	0.494462	0.614831	1.05195	0.677419	0.785714	0.434061	0.19798	0.3206
O35114	2.67742	2.78571	2.60377	2.67333	3.2	3.35714	3	3.17532	3.13158	0.02798	0.04057
O35126	1.12258	0.579189	0.776246	1	0.870968	0.980519	0.754839	0.935065	0.960526	0.27702	0.10132
O35127	2.16774	2.19481	1.94969	2.27333	2.11613	2.24675	2.08387	2.18831	2.25	0.06456	0.0346
O35129	14.5806	15.1299	15.0314	14.6	12.9677	13.7662	13.7419	13.7662	14.2763	0.01928	0.0342
O35130	0.307385	0.283184	0.292133	0.270527	0.213014	0.241586	0.230281	0.457505	0.357367	0.05377	0.34942
O35136	5.33548	6.37662	5.72327	4.60667	5.30323	5.92857	6.18065	6.00649	6.10526	0.1343	0.05922
O35143	37.2903	38.1818	38.3648	39.0667	34.129	35.1299	37.9355	42.7273	39.8026	0.01913	0.09206
O35144	0.46947	0.478155	0.545921	0.547851	0.389421	0.369716	0.436074	0.468875	0.488389	0.08297	0.11751
O35153	0.420988	0.394723	0.424838	0.535279	0.431513	0.525386	0.52892	0.425997	0.514973	0.14041	0.10706
O35166	0.670968	0.688312	0.628931	0.651553	0.514772	0.701299	0.568624	0.655844	0.671053	0.03872	0.12495
O35188	0.512297	0.504976	0.536273	0.773333	0.609534	0.569347	0.34133	0.373046	0.441002	0.22079	0.25364
O35207	1.3871	1.35065	1.38365	1.51333	1.51613	1.75325	1.29032	1.74675	1.16447	0.05088	0.17759
O35215	8.70968	9.02597	7.79874	8.46667	7.67742	8.11688	8.58065	9.09091	8.94737	0.06126	0.06919
O35218	0.8	0.798701	0.742138	0.906667	0.858065	0.805195	0.858065	0.909091	0.888158	0.08463	0.04538
O35219	0.0214518	0.0158559	0.0200593	0.0174373	0.0108752	0.0234137	0.0150068	0.0250366	0.0229408	0.13494	0.31725
O35226	5.99355	5.69481	5.53459	5.93333	5.37419	5.85065	5.8	6.75325	6.07237	0.03682	0.08467
O35231	0.120336	0.089013	0.131923	0.132639	0.140068	0.157169	0.129835	0.184738	0.133013	0.17249	0.15185
O35239	1.63871	1.66883	1.59748	1.44	1.40645	1.47403	1.59355	1.53247	1.46053	0.06417	0.04802
O35242	0.187589	0.210519	0.158106	0.163216	0.229369	0.136097	0.185137	0.17174	0.180204	0.13428	0.18495
O35245	0.261071	0.239119	0.318144	0.262587	0.208605	0.248607	0.26719	0.401805	0.2938	0.12469	0.2563
O35250	3.24516	3.24026	3.1195	3.25333	3.43871	3.25325	3.4129	3.34416	3.28289	0.01979	0.02393
O35286	6.70968	6.38961	6.3522	7.33333	6.10323	5.81169	5.90323	5.83117	6.08553	0.06781	0.02337
O35295	7.93548	7.20779	6.98113	7.66667	8.96774	8.76623	7.74194	8.18182	7.10526	0.05807	0.09316
O35316	0.812903	0.831169	0.534128	0.612999	0.600544	0.733766	0.716129	0.857143	1.38158	0.21097	0.3574
O35317	0.269589	0.315036	0.359706	0.370995	0.0618898	0.285964	0.607993	0.410178	0.264387	0.1408	0.6167
O35326	5.49032	5.44805	4.81132	6.5	5.93548	5.24675	5.60645	6.31169	6.41447	0.12548	0.08248
O35343	3.60645	3.68182	3.74214	3.86667	3.43226	3.44805	3.5871	3.70779	3.70395	0.02953	0.03723
O35344	3.67742	3.42857	4.42138	4.38667	3.95484	3.93506	4	3.62338	3.68421	0.12616	0.04493
O35345	3.35484	3.18831	3.12579	3.26	3.47097	3.33766	3.32258	3.27922	3.46711	0.03045	0.02608
O35347	0.206254	0.260064	0.203417	0.217815	0.168966	0.1678	0.176357	0.191219	0.207208	0.11808	0.09192
O35350	0.735484	0.75974	0.691824	0.659051	0.722581	0.753247	0.556658	0.655844	0.677632	0.06306	0.11202
O35375	1.30323	2.16883	2.15094	1.24	1.5871	1.86364	2.41935	2.5	1.92105	0.29931	0.18883
O35379	0.34083	0.353888	0.41797	0.509943	0.325586	0.798701	0.289265	0.362546	0.332886	0.19047	0.50334
O35381	30.2581	30.2597	27.7358	32.9333	31.6129	29.026	30.8387	29.1558	29.7368	0.07005	0.03721
O35382	2.20645	2.22078	2.07547	2.10667	2.07097	2.05195	2.14194	2.06494	2.07895	0.03351	0.01684
O35385	0.357672	0.557823	0.557625	0.359434	0.76129	0.427281	0.636083	0.507878	0.461746	0.251	0.24711
O35386	0.294073	0.261332	0.554636	0.357545	0.463858	0.341531	0.337555	0.360962	0.58903	0.35808	0.25875
O35387	0.411082	0.547173	0.445354	0.535545	0.696774	0.514097	0.524132	0.527631	0.446723	0.13815	0.17098
O35393	2.09032	2.93506	3.08805	1.91333	2.14194	2.79221	3.10323	3.03247	2.90132	0.23566	0.13735
O35405	10.2581	11.3636	11.6352	10.0667	11.1613	11.1039	11.0968	10.7143	10.3947	0.07237	0.03038
O35409	0.370923	0.280625	0.315963	0.415211	0.19019	0.397975	0.363766	0.327509	0.407132	0.17185	0.26097
O35425	0.350748	0.421345	0.257775	0.557815	0.283675	0.42585	0.314976	0.224683	0.229054	0.3186	0.27759
O35435	1.14194	1.16234	1.19497	1.18667	1.54839	1.24675	0.877419	1.08442	1.09211	0.02055	0.21288
O35448	0.474807	0.423364	0.296606	0.429998	0.537779	0.497745	0.519375	0.562691	0.525932	0.18845	0.04526
O35449	3.14839	2.92857	2.76101	3.11333	3.29032	2.96104	2.57419	2.51948	2.45395	0.06002	0.12909
O35454	0.819355	0.863636	0.81761	0.753333	0.729032	0.753247	0.787097	0.75974	0.743421	0.05582	0.0286
O35459	2.30968	2.18831	2.03145	1.93333	2.07097	2.27273	2.29677	2.33766	2.17105	0.07874	0.04843
O35464	0.0871677	0.0866578	0.0738472	0.0845933	0.075751	0.146936	0.103953	0.121173	0.128343	0.0752	0.2336
O35465	3.44516	3.4026	3.71069	3.72667	3.85806	3.56494	3.35484	3.66883	3.63158	0.04794	0.05033
O35469	2.32258	2.47403	2.26415	2.08	2.35484	2.28571	2.03871	1.22078	1.79605	0.07128	0.23622
O35474	0.255733	0.214592	0.258167	0.22118	0.297181	0.267593	0.274174	0.203488	0.232427	0.09576	0.14501
O35488	0.536008	0.462125	0.216238	0.448541	0.317452	0.293449	0.416998	0.47578	0.464223	0.33299	0.21302
O35492	0.441135	0.377296	0.34069	0.328451	0.319226	0.279801	0.406989	0.385157	0.387632	0.13609	0.15143
O35495	0.507756	0.551352	0.533937	0.530252	0.503692	0.720779	0.651613	0.629903	0.555695	0.03376	0.13815
O35516	0.207625	0.416019	0.458124	0.129134	0.127703	0.0910448	0.123023	0.10961	0.186031	0.52633	0.27996
O35526	5.96129	5.96753	6.72956	6.66667	7.16129	6.94805	5.97419	6.06494	6.45395	0.06703	0.08056
O35544	0.683871	0.75974	0.60889	0.477196	0.569194	0.753247	0.748387	0.645288	0.697368	0.19042	0.11296
O35551	1.70968	1.75325	1.65409	1.66	1.79355	1.87013	1.89032	1.82468	1.875	0.02748	0.02175
O35566	0.446435	0.576243	0.381248	0.342833	0.410783	0.559299	0.411093	0.417225	0.39583	0.23448	0.15448
O35593	8.51613	8.63636	8.42767	9.33333	7.6129	8.50649	8.25806	7.85714	8.02632	0.04723	0.04304
O35594	0.115679	0.119521	0.108389	0.0929753	0.0857077	0.0820234	0.0971303	0.0987396	0.11795	0.10742	0.14605
O35598	1.49677	1.38961	1.36478	1.80667	1.40645	1.5974	1.29677	1.64935	1.55263	0.13408	0.09693
O35604	0.935484	0.961039	0.849057	0.86	0.83871	0.883117	0.909677	1	0.861842	0.06134	0.06945
O35607	0.549757	0.534772	0.559852	0.578649	0.611752	0.577947	0.582183	0.540757	0.593757	0.03313	0.04501
O35609	2.92258	3.09091	2.77358	2.50667	2.63871	2.85714	3.04516	2.81818	3.27632	0.08776	0.08295
O35613	0.296457	0.0858649	0.134407	0.0821613	0.205055	0.0861922	0.141808	0.146268	0.180008	0.67243	0.2957
O35621	1.77419	1.74026	1.76101	1.70667	1.84516	1.68182	1.67742	1.68182	1.64474	0.01686	0.04643
O35623	0.376828	0.628814	0.452246	0.545799	0.443186	0.376953	0.36532	0.355389	0.351357	0.21911	0.09915
O35633	4.40645	5.96753	4.69811	2.84667	4.28387	5.79221	6.06452	5.92857	5.59211	0.28627	0.13003
O35638	0.832258	0.772727	0.767296	0.9	0.735484	0.772727	0.754839	0.792208	0.796053	0.07584	0.0331
O35639	1.96129	2.83766	2.45912	2.48	2.64516	2.35714	3.17419	3.28571	2.30921	0.14794	0.16503
O35643	6.30968	6.28571	6.13208	6.5	6.38065	6.55844	6.22581	5.87013	6.31579	0.02393	0.04061
O35648	0.345338	0.348629	0.24455	0.258757	0.43732	0.278035	0.506475	0.447552	0.564207	0.18495	0.23984
O35654	0.410054	0.41352	0.575369	0.414385	0.330596	0.405357	0.47878	0.613269	0.352535	0.17951	0.26212
O35657	0.181646	0.235882	0.251846	0.267067	0.273203	0.192642	0.200813	0.226138	0.270621	0.15899	0.16285
O35658	3.98065	3.85714	3.72327	4.61333	5.50968	4.11039	4.93548	4.91558	4.89474	0.09746	0.10225
O35668	2.16774	3	2.37107	0.92	1.5871	2.63636	3.67097	2.98701	2.81579	0.41221	0.2752
O35678	2.05161	1.94805	1.74843	1.55333	1.94194	2.17532	1.97419	2.18182	2.05921	0.12092	0.05369
O35680	0.40111	0.641229	0.376103	0.467449	0.492644	0.479856	0.476679	0.599154	0.465877	0.25358	0.10874
O35681	1.27097	1.5	1.35849	0.846667	1.30323	1.33766	1.25806	1.24026	1.20395	0.22605	0.04145
O35682	1.43871	1.81169	1.55975	0.96	1.8	1.46104	1.57419	1.37013	1.32895	0.24765	0.12544
O35683	2.78065	3.16883	3.03145	2.53333	3.05806	3.23377	3.08387	3.96753	3.47368	0.09752	0.11177
O35684	1.23226	1.12987	1.08176	1.16	1.0129	1.04545	0.954839	1.09091	1.03947	0.05478	0.04854
O35685	8.70968	9.02597	8.30189	8.86667	8.12903	8.24675	8.77419	8.76623	8.48684	0.03562	0.03469
O35690	1.2129	1.05844	0.937107	1.20667	0.832258	0.720779	0.909677	0.974026	0.855263	0.11965	0.10995
O35691	2.27742	2.35065	2.21384	2.54667	2.41935	2.36364	2.38065	2.7013	2.42105	0.06147	0.05644
O35704	0.607461	0.499839	0.609301	0.560213	0.472301	0.518111	0.526589	0.481491	0.548166	0.09052	0.06231
O35710	0.280121	0.264051	0.304314	0.254913	0.23079	0.229527	0.253383	0.201545	0.239897	0.07848	0.08241
O35730	0.217252	0.155366	0.207018	0.334533	0.146121	0.209713	0.328299	0.231171	0.316622	0.33112	0.30958
O35737	35.3548	35.0649	36.7296	41	34.6452	36.3636	35.6129	40.5195	41.1184	0.07397	0.07867
O35841	6.29677	5.87013	5.49057	6.8	5.65161	6.04545	6.04516	6.03896	6.34211	0.09214	0.04074
O35855	1.03871	1.14935	0.90566	0.886667	0.851613	1.03247	1.12258	1.07792	1.05921	0.12369	0.10142
O35857	1.93548	1.90909	1.77358	2.06667	1.96774	1.83117	1.85806	1.87662	1.83553	0.06253	0.02967
O35864	4.27097	4.32468	4.23899	4.38	3.94839	4.00649	4.08387	4.06494	4.34211	0.0144	0.03694
O35874	5.31613	5.06494	4.72956	4.35333	4.69032	5.14286	5.25161	5.01299	5.03947	0.08586	0.04191
O35887	12.2581	11.4935	10.8805	12.6	12.5161	12.7922	12.5161	12.1429	12.9605	0.0654	0.02478
O35900	1.63226	1.64935	1.37736	1.44667	1.4	1.36364	1.32258	1.37013	1.625	0.08862	0.08466
O35904	0.290411	0.240617	0.246987	0.332557	0.371633	0.311891	0.271558	0.288838	0.270771	0.15407	0.13826
O35926	0.424549	0.350529	0.377242	0.493099	0.481734	0.468696	0.433988	0.342237	0.433522	0.15194	0.12616
O35927	2.9871	3.00649	2.74843	2.83333	3.2	3.16234	2.9871	3.08442	3.03289	0.04288	0.02853
O35943	0.774194	0.954545	0.72956	0.72	0.877419	1.14286	1.19355	0.798701	0.940789	0.13747	0.17226
O35954	2.16774	2.27273	2.15094	1.94667	2.3871	2.51299	2.43871	2.27273	2.31579	0.06387	0.04013
O35963	2.03871	2.04545	1.83019	1.8	1.96774	1.94156	2.03871	1.83766	1.92763	0.06827	0.03739
O35969	2.13548	1.87662	1.69811	2.02	1.90323	2.05844	2.37419	2.00649	1.90132	0.09769	0.09474
O35972	1.25806	1.16883	1.18239	1.11333	1.28387	1.12338	1.2	1.19481	1.27632	0.05051	0.05445
O54692	0.716129	0.74026	0.608292	0.693333	0.573714	0.540903	0.635093	0.619976	0.599142	0.08329	0.06313
O54724	0.787097	0.922078	0.773585	0.813333	0.754839	0.727273	0.780645	0.766234	0.769737	0.08182	0.02679
O54734	9.09677	9.48052	8.23899	9.46667	8.19355	8.50649	8.32258	8.8961	8.35526	0.06419	0.03201
O54750	0.470292	0.491258	0.679245	0.525351	0.43802	0.455642	0.467346	0.354475	0.351545	0.17463	0.13576
O54754	0.55855	0.595031	0.532965	0.706667	0.56323	0.571727	0.557785	0.613781	0.544853	0.12803	0.04595
O54774	5.71613	5.99351	5.69811	5.49333	5.47742	5.7987	5.75484	5.35714	5.41447	0.03588	0.03642
O54781	1.6	1.59091	1.40881	1.68	1.8	1.85065	1.6	1.80519	2.26974	0.07302	0.13189
O54782	0.31132	0.342031	0.264225	0.188474	0.26622	0.188069	0.328986	0.437778	0.220049	0.24175	0.34343
O54785	0.31296	0.387205	0.191455	0.218549	0.335163	0.334135	0.294354	0.216866	0.279884	0.32342	0.16629
O54786	0.470032	0.400964	0.830189	0.441825	0.49673	0.318406	0.523995	0.342347	0.392663	0.37019	0.22116
O54790	0.539647	0.521187	0.368512	0.296609	0.321615	0.265217	0.262005	0.283209	0.246034	0.2739	0.10488
O54804	0.443126	0.367835	0.352715	0.405664	0.294832	0.137891	0.41123	0.265345	0.451486	0.1033	0.39912
O54818	0.709677	0.720779	0.72327	0.439663	0.642961	0.688312	0.696774	0.707792	0.703947	0.21477	0.03812
O54825	0.418276	0.391324	0.34723	0.50317	0.354008	0.357494	0.333973	0.346918	0.378462	0.15824	0.046
O54828	0.0453117	0.0418611	0.0367228	0.0827147	0.0322677	0.0552266	0.0403924	0.0412019	0.0426052	0.40669	0.19501
O54829	1.56774	1.61688	1.61635	1.56	1.62581	1.67532	1.59355	1.46753	1.44737	0.01925	0.064
O54833	2.05806	2.25974	2.01258	2.25333	2.45806	2.4026	2.23871	2.31169	2.21711	0.06015	0.04458
O54865	3.30323	3.40909	3.43396	3.44667	3.4129	3.33117	3.09677	3.22078	3.35526	0.0192	0.03821
O54879	13.9355	14.0909	14.4654	15.4667	12.6452	13.5714	13.6129	14.0909	15.4605	0.0475	0.07414
O54901	13.4839	14.8701	13.6478	12.6667	12.129	13.961	13.8065	15.4545	14.1447	0.06655	0.08532
O54916	1.05161	1.04545	0.91195	0.766667	0.864516	0.772727	1.03226	0.837662	0.802632	0.14259	0.11757
O54929	0.106697	0.109412	0.138172	0.107517	0.102548	0.107344	0.070789	0.0874188	0.116105	0.13158	0.18483
O54931	0.845161	0.811688	0.761006	0.7	1.13548	1.07792	1.04516	0.974026	0.881579	0.08117	0.09599
O54940	0.21011	0.226538	0.476658	0.352029	0.444892	0.27395	0.272736	0.223444	0.307721	0.39283	0.27586
O54941	2.30968	2.2987	2.34591	2.56667	2.56774	2.30519	2.52258	2.47403	2.36184	0.0529	0.04496
O54942	0.741935	0.714286	0.610251	0.853333	0.748387	0.727273	0.729032	0.662338	0.730263	0.13686	0.04594
O54946	1.91613	1.92208	1.96855	2.49333	2.08387	2.38961	1.96129	1.96104	2.34868	0.13487	0.09666
O54950	1.0129	0.753247	0.830189	0.926667	0.664516	0.811688	0.858065	0.733766	0.730263	0.12843	0.09977
O54962	21.3548	22.4675	21.0063	23.9333	11.2258	9.15584	12.5806	12.7273	14.8026	0.05941	0.1722
O54967	0.0943419	0.0876266	0.0824686	0.0877513	0.103305	0.0971734	0.203463	0.101995	0.0802559	0.05526	0.41855
O54983	16.129	10.974	9.0566	11.5333	14.7097	13.1818	11.4839	11.9481	7.36842	0.25142	0.23376
O54984	8.19355	8.44156	8.1761	9.6	8.96774	9.02597	9.16129	8.7013	8.55263	0.07855	0.02799
O54988	1.74194	1.88312	1.81761	1.54	1.94839	2.14935	2.13548	2.15584	2	0.08521	0.0465
O54990	0.252563	0.178002	0.20409	0.0424257	0.187556	0.208923	0.322135	0.0919922	0.318188	0.53187	0.4287
O54991	0.531994	0.766234	0.698113	0.371155	0.602052	0.876623	0.609496	0.504942	0.538261	0.29906	0.23414
O55003	0.280202	0.261025	0.280162	0.238453	0.206251	0.204159	0.201386	0.171204	0.244182	0.0749	0.12627
O55013	7.48387	7.53247	7.86164	7.66667	7.6129	7.20779	7.67742	7.20779	7.43421	0.02214	0.0296
O55017	0.451625	0.507288	0.4962	0.420949	0.504297	0.50138	0.492007	0.524084	0.463403	0.08543	0.04453
O55022	22.2581	22.3377	22.8931	17.5333	23.1613	25.8442	26.5806	27.2727	23.8158	0.1175	0.07005
O55023	9.93548	9.87013	9.93711	9.26667	9.22581	9.80519	9.6129	9.67532	9.73684	0.03335	0.02362
O55026	0.709677	0.811688	0.72327	0.726667	0.851613	0.792208	0.748387	0.720779	0.736842	0.06259	0.06855
O55028	0.398125	0.4568	0.363567	0.394715	0.422616	0.467603	0.325954	0.458931	0.389053	0.09647	0.13985
O55029	7.16129	7.4026	6.66667	7.6	6.77419	6.94805	6.96774	7.14286	7.10526	0.05589	0.02092
O55033	2.3871	2.44156	2.28931	2.71333	2.57419	2.22727	2.25806	2.35714	2.52632	0.07389	0.06535
O55042	33.2258	33.3117	32.327	30.8667	38.7097	42.2078	37.2258	38.4416	34.8684	0.035	0.06957
O55047	0.0970426	0.0960455	0.0891648	0.104529	0.0882452	0.0614454	0.0902503	0.0826961	0.0951592	0.06503	0.1573
O55057	2.54839	2.57792	2.60377	2.52667	2.54839	2.48701	2.56774	2.57143	2.61184	0.01315	0.01782
O55060	1.43871	1.44156	1.20126	1.46	1.19355	1.29221	1.20645	1.11688	1.29605	0.08886	0.06144
O55091	1.2129	1.68831	1.38365	0.76	1.25806	1.61688	1.75484	1.59091	1.50658	0.30741	0.11892
O55098	0.252213	0.238599	0.908505	0.359147	0.423247	1.34416	0.198863	0.270605	0.17792	0.72155	1.01652
O55100	12.7742	13.5714	12.8931	9.53333	13.4194	15.1948	13.6129	13.1818	11.9079	0.14825	0.08726
O55102	0.651613	0.60524	0.588572	0.517027	0.542254	0.632536	0.612849	0.655844	0.614872	0.09454	0.06944
O55106	2.53548	2.48701	2.77987	2.68	2.8129	2.84416	2.53548	2.77922	2.61842	0.05119	0.04933
O55125	9.03226	9.41558	9.24528	9.8	9.6129	9.35065	9.6129	9.93506	10	0.03466	0.02739
O55126	4.52903	5.53247	4.74214	4.21333	4.38065	4.22727	4.67742	4.8961	4.51316	0.11831	0.0572
O55128	6.70968	7.27273	6.98113	7.13333	6.77419	6.88312	8.32258	7.33766	7.43421	0.03433	0.08339
O55131	15.6129	16.039	14.717	15.4667	16.4516	17.0779	16.1935	16.8182	15.3947	0.03564	0.03966
O55135	4.7871	4.1039	4.53459	4.64667	4.79355	4.69481	4.69032	4.51299	4.55263	0.06525	0.02464
O55137	3.30968	3.18831	2.66667	3.08667	3.00645	3.35065	3.50323	3.15584	3.36842	0.09122	0.05965
O55142	32.8387	31.8831	30.3145	34.6667	30.7742	31.6883	31.5484	32.2727	32.5	0.05615	0.02131
O55143	32.6452	34.026	33.2704	35.4	38.3226	34.9351	34.2581	32.7922	35.5263	0.03505	0.05794
O55176	0.431255	0.389745	0.391203	0.416437	0.448229	0.382116	0.513817	0.415553	0.448275	0.04962	0.11048
O55187	0.355845	0.339431	0.474711	0.437197	0.500861	0.418823	0.634817	0.668831	0.657895	0.16111	0.19233
O55201	1.90323	1.80519	1.7044	1.94667	1.77419	1.77922	1.77419	1.72727	1.76316	0.05868	0.01199
O55222	1.15484	1.2013	0.874214	1.12	1.2129	1.24026	1.25161	1.25974	1.17105	0.13433	0.02933
O55229	0.877419	0.805195	0.748428	0.753333	0.722581	0.798701	0.722581	0.818182	0.736842	0.07536	0.05966
O55234	14.1935	14.5455	14.0252	14.6667	12.3226	13.3117	13.4194	13.961	13.8158	0.02083	0.04806
O55236	0.472392	0.435346	0.540674	0.642346	0.399001	0.384408	0.387497	0.410319	0.403884	0.17395	0.02752
O55240	6.58065	6.0974	5.23899	6.86667	6.58065	6.34416	6.03871	6.07143	6.71053	0.11501	0.0471
O55242	0.896774	0.831169	0.710692	0.826667	0.729032	0.798701	0.806452	0.779221	0.986842	0.09478	0.1195
O70133	11.9355	11.3636	11.6352	13.2667	11.6129	11.1039	11.3548	11.6234	11.5789	0.07003	0.01962
O70139	0.591991	0.526295	0.691824	0.7	0.76129	0.668831	0.588956	0.772727	0.603893	0.133	0.12626
O70152	5.32258	5.7987	4.93711	5.06667	5.12903	4.96753	5.25161	5.92208	5.11842	0.07201	0.07087
O70161	5.18065	5.42208	5.60377	5.48	5.99355	5.73377	5.36774	5.1039	5.31579	0.03276	0.06467
O70166	4.61935	4.51299	4.90566	4.31333	4.2	3.92208	4.32258	4.4026	4.43421	0.05383	0.04877
O70167	3.33548	2.5974	2.3522	3.01333	2.55484	2.19805	2.31111	1.77273	2.40789	0.15451	0.13192
O70172	1.09032	1.11039	1.05031	1.34667	1.66452	1.92208	0.96129	0.863636	0.960526	0.11645	0.37977
O70194	5.60645	5.59091	5.36478	5.96	5.30968	5.38961	5.42581	5.64935	6.09868	0.04366	0.05721
O70200	0.35789	0.393889	0.454655	0.334243	0.340824	0.417601	0.552985	0.341358	0.526741	0.13608	0.23019
O70209	0.493448	0.401904	0.247	0.425096	0.3197	0.340239	0.365783	0.39306	0.444078	0.26565	0.13025
O70228	6.51613	6.88312	6.60377	6.05333	6.77419	6.62338	6.36129	6.26623	6.64474	0.05292	0.03242
O70250	0.748387	0.961039	0.391665	0.359009	0.515406	0.2998	1.05806	0.459354	0.339687	0.47213	0.57148
O70251	34.7742	37.013	33.2075	35.0667	35.0323	30.6494	37.0323	33.0519	34.9342	0.04461	0.07048
O70252	2.55484	2.62987	2.65409	2.9	2.80645	2.80519	2.47742	2.63636	2.72368	0.05573	0.05126
O70258	0.354778	0.373573	0.423739	0.283436	0.482997	0.147957	0.748387	0.422103	0.473905	0.16193	0.46947
O70263	1.50323	1.2191	1.62893	1.33333	1.35484	1.18669	1.12903	1.16802	1.26316	0.12747	0.07344
O70274	0.76129	0.837662	0.647799	0.693333	0.452838	0.505086	0.558386	0.598652	0.586389	0.11266	0.11238
O70279	0.136119	0.140744	0.156563	0.109627	0.101209	0.130524	0.109617	0.151679	0.168951	0.14363	0.21374
O70281	0.163485	0.143692	0.179715	0.179916	0.116522	0.0921636	0.131404	0.137279	0.135399	0.10296	0.15375
O70293	0.787097	0.863636	0.949686	0.933333	0.806452	0.87013	0.793548	0.876623	0.993421	0.08408	0.09133
O70305	2.00645	2.00649	1.75472	2.07333	2.10968	1.9026	1.94194	1.88961	1.99342	0.07173	0.04533
O70309	0.722581	0.974026	0.842767	0.601768	0.568412	1.41558	1.38065	1.45455	1.25658	0.2034	0.30373
O70310	5.43871	4.9026	5.01887	5.20667	4.5871	4.48052	4.54194	4.80519	4.61842	0.04557	0.02659
O70311	2.3871	2.50649	2.52201	2.56	2.30968	2.11688	2.14194	2.22727	2.38816	0.02994	0.05082
O70318	4.04516	4.03896	3.74843	3.30667	3.99355	4.17532	4.45806	3.85065	3.84868	0.09182	0.06326
O70324	0.0732988	0.0525494	0.107148	0.0627025	0.0752968	0.0557503	0.0471393	0.0676721	0.0671746	0.32078	0.17747
O70325	6.24516	6.75325	6.13208	5.55333	5.63226	5.74675	5.98065	5.90909	5.90789	0.0798	0.02437
O70333	0.215066	0.235118	0.278485	0.310768	0.240669	0.246772	0.234282	0.267979	0.25099	0.16563	0.05143
O70343	0.118567	0.144132	0.185948	0.127333	0.122651	0.138064	0.107945	0.0934325	0.110671	0.20773	0.14628
O70348	0.188261	0.208838	0.244914	0.077888	0.213947	0.254778	0.213021	0.226143	0.257993	0.39991	0.09366
O70354	0.664516	0.798701	0.641509	0.74	0.683871	0.74026	0.638066	0.631349	0.736842	0.10114	0.0758
O70370	0.605208	0.160897	0.199945	0.357341	0.605438	0.354139	0.341188	0.454927	0.433845	0.60951	0.24152
O70378	2.84516	2.78571	2.60377	2.82	2.94194	2.63636	2.54839	2.96104	2.71053	0.03956	0.06682
O70400	0.284083	0.299138	0.22537	0.293717	0.341143	0.410917	0.318697	0.688312	0.236468	0.12354	0.43408
O70401	2.23226	2.58442	2.33333	1.85333	1.64516	2.23377	2.47097	2.45455	2.58553	0.13486	0.16505
O70404	0.30733	0.647627	0.519084	0.442382	0.501185	0.513914	0.787097	0.420935	0.51156	0.29727	0.2553
O70405	0.255898	0.248503	0.228466	0.150302	0.154371	0.125388	0.143091	0.214619	0.335836	0.21922	0.44049
O70421	0.184376	0.362065	0.307104	0.307117	0.418415	0.415256	0.244179	0.256869	0.234934	0.25893	0.30028
O70422	0.350895	0.335714	0.379716	0.322287	0.352041	0.329823	0.385171	0.248822	0.351876	0.07102	0.15386
O70433	0.890323	0.733766	0.880503	0.693333	0.523212	0.733766	0.621583	0.649351	0.508457	0.12592	0.15361
O70435	13.871	14.0909	13.7107	13	13.5484	14.2857	14.129	12.7922	13.4211	0.03453	0.04387
O70439	4.54839	4.8961	4.77358	5.02667	5.80645	5.48701	5.78065	5.91558	5.52632	0.04228	0.03278
O70443	4.54194	4.77273	4.24528	3.34	4.30323	4.57143	4.35484	4.51948	5.02632	0.1487	0.06278
O70451	0.916129	0.857143	0.880503	0.946667	0.703226	0.720779	0.716129	0.662338	0.556682	0.04376	0.10175
O70456	12.5806	14.6753	10.7673	0.318939	11.0645	12.9221	12.2581	13.961	11.3158	0.66567	0.09653
O70468	0.948387	1.2013	1.01887	0.986667	0.963226	0.912698	1.05806	1.1039	1.07895	0.10791	0.07975
O70475	0.754839	0.681818	0.767296	0.786667	0.832258	0.662338	0.677419	0.909091	0.914474	0.06126	0.15329
O70477	0.165903	0.102258	0.176781	0.124235	0.170279	0.0776396	0.189134	0.260326	0.294357	0.24599	0.42558
O70479	0.0622192	0.0729818	0.155177	0.345963	0.140939	0.128523	0.140578	0.135981	0.210113	0.82547	0.22018
O70480	0.722581	0.798701	0.773585	0.813333	0.825806	0.818182	0.8	0.805195	0.809211	0.05128	0.01272
O70481	1.10323	1.16234	1.32704	1.16667	0.916129	1.05195	1.00645	1.07143	1.11842	0.08064	0.0742
O70492	8.58065	9.93506	8.61635	8.33333	8.77419	9.35065	9.03226	9.41558	8.94737	0.0816	0.0299
O70493	8.70968	9.02597	8.1761	9	8.96774	8.96104	8.83871	9.02597	9.21053	0.04524	0.01507
O70494	0.162802	0.154906	0.182517	0.230291	0.189099	0.242699	0.256887	0.175947	0.315257	0.18524	0.23755
O70503	8.19355	7.98701	7.2327	7.53333	7.09677	7.20779	7.09677	7.46753	7.17105	0.05618	0.02121
O70507	0.168506	0.189809	0.186286	0.143235	0.122239	0.171199	0.176975	0.163631	0.159425	0.12386	0.13531
O70546	0.174528	0.154151	0.115455	0.233106	0.110448	0.170027	0.214566	0.23016	0.116729	0.2899	0.32496
O70551	2.63871	2.46753	2.41509	2.64	2.52258	2.31169	2.54839	2.22078	2.31579	0.04579	0.06034
O70566	0.381126	0.227807	0.356369	0.281447	0.420285	0.375845	0.363362	0.249924	0.266686	0.22511	0.21947
O70572	0.877419	0.909091	0.798742	0.886667	0.658065	0.74026	0.825806	0.811688	0.927632	0.05534	0.127
O70577	0	0	0.088912	0	2.23226	0	1.70323	1.85714	2.20395	2	0.57658
O70579	0.896774	0.863636	0.761006	0.873333	0.819355	0.792208	0.754839	0.688312	0.881579	0.0708	0.09158
O70585	0.525485	0.305587	0.353569	0.309652	0.422034	0.537986	0.291062	0.325358	0.302795	0.27726	0.27745
O70589	7.54839	7.92208	7.54717	6.8	7.16129	7.46753	7.29032	7.4026	7.36842	0.06313	0.01603
O70591	9.80645	9.87013	9.55975	9.33333	8.58065	8.83117	9.16129	9.54545	9.21053	0.02548	0.04092
O70622	0.517475	0.509401	0.538873	0.503792	0.424117	0.532292	0.424199	0.340548	0.48406	0.02974	0.16368
O88196	0.83871	0.902597	0.836478	0.906667	0.748387	0.75974	0.825806	0.876623	0.901316	0.04448	0.08288
O88271	1.96774	1.88961	1.80503	2.34	2.12903	1.79221	1.96774	2.08442	2.27632	0.11788	0.08857
O88286	0.405518	0.410406	0.326069	0.49395	0.633364	0.456856	0.431435	0.428685	0.530982	0.16767	0.17545
O88291	2.63226	2.59091	2.60377	2.98	2.72258	2.57143	2.56774	2.66883	2.66447	0.06896	0.02554
O88307	0.572043	0.581534	0.428574	0.54929	0.604001	0.572886	0.469397	0.50654	0.522689	0.13292	0.10004
O88322	0.8	0.844156	1.19497	0.873333	0.76129	0.701299	0.754839	0.883117	0.914474	0.19441	0.11354
O88325	0.367839	0.418017	0.402467	0.376429	0.192586	0.21875	0.442169	0.27966	0.408277	0.05922	0.36319
O88342	21.3548	22.5325	20.3774	20	21.5484	22.8571	22.6452	23.8312	21.25	0.05374	0.04656
O88343	4.32258	4.50649	3.95597	3.17333	3.73548	4.37662	4.41935	3.97403	3.79605	0.14797	0.07902
O88351	1.09032	0.863636	0.849057	0.986667	1.12903	1.0974	1.00645	1.0974	1	0.11981	0.05519
O88384	2.65161	2.64935	2.62264	2.72667	2.76129	2.41558	2.43871	2.4026	2.48684	0.01679	0.05958
O88425	0.0332548	0.0246063	0.0431377	0.0355271	0.0441671	0.0587656	0.038732	0.0448357	0.0465891	0.22349	0.1587
O88428	1.69032	1.75974	1.66667	1.79333	0.709677	0.573416	0.916129	1.25325	1.73026	0.03417	0.44838
O88441	1.96129	1.96753	1.86792	1.80667	2.07742	2.24675	2.18065	2.0974	2.05263	0.04081	0.03784
O88444	1.14194	1.0974	1.04403	1.13333	1.34194	1.11039	1.03226	0.961039	1.05263	0.0403	0.13239
O88447	7.87097	7.92208	7.92453	7.93333	8.77419	8.63636	8.25806	8.50649	9.07895	0.00357	0.03534
O88448	5.88387	5.7987	5.86792	5.80667	5.42581	5.90909	6.03871	6.07792	5.81579	0.00735	0.04456
O88455	4.68387	4.38312	4.20755	4.34	4.71613	4.70779	4.46452	4.30519	4.52632	0.04569	0.03814
O88456	4.95484	5.11039	4.8805	4.98	4.92258	5.07143	5.25806	5.5	5.16447	0.01923	0.04168
O88477	0.774194	0.75974	0.767296	0.630282	0.422697	0.59877	0.716129	0.662338	0.736842	0.09367	0.2013
O88485	3.07742	3.0974	3.27044	3.50667	3.57419	3.61688	3.15484	3.26623	3.28947	0.06145	0.0602
O88487	8.12903	8.05195	8.23899	8.53333	8.19355	8.05195	8.19355	8.8961	8.68421	0.02563	0.04344
O88491	0.243157	0.233375	0.2249	0.195348	0.176813	0.140691	0.215743	0.20106	0.170912	0.09201	0.15993
O88507	1.25161	1.37013	1.25786	0.993333	1.17419	1.44156	1.15484	1.46753	1.47368	0.13094	0.12138
O88508	2.9871	3.41558	3.20126	2.96667	3.3871	3.40909	3.56129	3.33766	3.35526	0.06702	0.02608
O88520	1.39355	1.45455	1.32075	1.38667	1.23226	1.27922	1.27742	1.42857	1.34211	0.03939	0.05796
O88522	0.295973	0.352323	0.21354	0.352788	0.323737	0.340173	0.434613	0.379092	0.375076	0.21647	0.11538
O88531	0.812903	1.00649	0.993711	0.833333	0.825806	1.07143	1.06452	1.22727	1.13816	0.11261	0.13995
O88532	1.92903	1.92208	1.93082	2.17333	2.00645	2.01948	2.04516	2.02597	2.09868	0.06188	0.0177
O88533	0.569606	1	0.445405	0.336272	0.273501	0.850649	0.980645	0.831169	0.881579	0.49479	0.36659
O88543	4.47097	4.7987	4.34591	4.56	4.69032	5.02597	4.82581	4.81169	5.11184	0.04208	0.03507
O88544	4.66452	5.16234	4.81132	4.76667	4.88387	5.05195	5.31613	5.12987	5.29605	0.04459	0.03493
O88545	5.49032	5.53896	5.38994	5.48667	5.0129	5.29221	5.49677	5.33766	5.32237	0.0114	0.03311
O88554	0.133447	0.153185	0.228753	0.201718	0.0817155	0.124445	0.123991	0.118124	0.125696	0.24384	0.16308
O88559	0.196457	0.185832	0.191647	0.234144	0.297382	0.499425	0.25297	0.297649	0.205109	0.10817	0.36167
O88561	1.27097	1.09091	1.06289	1.00667	0.987097	1.02597	1	1.17532	1.13816	0.10312	0.08039
O88569	115.484	112.987	110.063	132	121.29	124.026	114.194	119.481	119.079	0.08357	0.03013
O88587	2.76129	2.6039	2.60377	2.8	2.59355	2.66883	2.64516	2.67532	3.04605	0.03837	0.06673
O88593	0.369872	0.538131	0.360564	0.500765	0.286567	0.17976	0.238114	0.449482	0.423546	0.20442	0.37125
O88597	0.568466	0.629256	0.531488	0.610283	0.560927	0.720779	0.716129	0.694805	0.62908	0.07475	0.10301
O88602	0.491914	0.540514	0.481565	0.508099	0.545355	0.612203	0.664516	0.785714	0.639007	0.05095	0.13585
O88622	0.474643	0.483258	0.420912	0.528927	0.39548	0.449996	0.464563	0.463202	0.427588	0.09288	0.06602
O88623	0.205583	0.271699	0.319567	0.332213	0.319285	0.323621	0.240971	0.38789	0.411246	0.20329	0.19827
O88630	7.29032	4.59091	4.27673	4.42	5.30323	5.21429	5.65806	4.83117	5.85526	0.27919	0.07431
O88643	6.3871	6.02597	6.60377	6.23333	6.64516	6.62338	6.64516	6.81818	6.90789	0.03867	0.01897
O88653	1.90968	2.08442	1.86792	1.89333	2.12258	2.00649	1.80645	1.83766	2.07895	0.05083	0.0721
O88665	0.216678	0.147486	0.205566	0.245453	0.261106	0.28714	0.190877	0.19274	0.213986	0.20182	0.18774
O88667	0.374055	0.512206	0.527108	0.375213	0.458561	0.616519	0.433288	0.785714	0.575148	0.18775	0.24607
O88668	0.632476	0.714286	0.571536	0.517993	0.651613	0.681818	0.690323	0.681818	0.697368	0.13842	0.02565
O88673	0.395719	0.392533	0.479362	0.385973	0.473179	0.195119	0.22097	0.208723	0.256019	0.10683	0.42603
O88685	10.7097	10.7143	10.1887	10.8667	11.0323	10.974	10.9677	10.974	11.3158	0.02792	0.01351
O88693	0.600953	0.637145	0.439037	0.571805	0.471347	0.456092	0.412945	0.494402	0.43187	0.15362	0.07071
O88696	2.67742	2.6039	2.55975	2.24667	3.06452	2.83766	3.05161	2.9026	2.76974	0.07527	0.04448
O88697	2.09677	1.02435	1.04852	1.08	0.404067	0.536497	2.34839	0.326344	0.362036	0.39881	1.09589
O88703	1.1871	1.44805	1.15094	1.23333	1.64516	1.43506	1.41935	1.34416	1.19079	0.1061	0.11699
O88704	0.255719	0.222344	0.180033	0.228034	0.26453	0.227691	0.249093	0.229044	0.189702	0.14116	0.12127
O88708	0.0550224	0.0438597	0.0820157	0.0656313	0.0465584	0.0428423	0.0359755	0.0374004	0.0431212	0.26347	0.10643
O88712	6.30968	6.37013	6.1195	6.00667	5.85161	5.97403	5.7871	5.62338	5.67105	0.02711	0.02434
O88735	0.411059	0.295342	0.319519	0.171373	0.35482	0.31509	0.300519	0.360407	0.494575	0.33005	0.21023
O88736	0.531555	0.442138	0.506598	0.624072	0.590735	0.488951	0.454968	0.548079	0.521991	0.14333	0.10059
O88737	1.51613	1.62338	1.54717	1.95333	1.61935	2.18182	1.86452	1.66234	1.76974	0.12089	0.12306
O88738	1.41935	1.4026	1.34591	1.55333	1.34194	1.27922	1.30323	1.33117	1.38158	0.06141	0.02934
O88741	3.62581	3.81169	3.66038	3.96667	4.32903	4.54545	4.45806	4.15584	4.01316	0.04147	0.05057
O88746	1.98065	1.91558	1.77987	1.57333	1.94194	1.96753	1.92903	1.86364	2	0.0993	0.02617
O88792	0.334741	0.350677	0.40724	0.373476	0.832258	0.565291	0.348383	0.486912	0.459723	0.0858	0.33736
O88796	0.412057	0.47746	0.372726	0.45272	0.411315	0.458657	0.297029	0.384516	0.481681	0.10743	0.1776
O88809	14.6452	14.0909	15.4717	20.0667	12.6452	11.9481	11.0968	16.1688	16.5132	0.16959	0.18269
O88811	1.18065	1.00649	0.949686	0.94	0.903226	0.87013	0.896774	0.88961	1.05263	0.10945	0.08001
O88822	0.484028	0.448298	0.81761	0.599136	0.324261	0.447187	0.767742	0.409302	0.356574	0.28352	0.38583
O88824	0.335043	0.376112	0.286764	0.443558	0.32506	0.373604	0.320963	0.311422	0.341853	0.18426	0.07303
O88829	0.128901	0.151525	0.14894	0.230955	0.127424	0.15973	0.0302944	0.149257	0.263591	0.27299	0.57036
O88834	0.806452	0.798701	0.72327	0.641869	0.615641	0.607288	0.716129	0.720779	0.717105	0.10357	0.08655
O88839	0.217979	0.216701	0.156235	0.1787	0.171742	0.185899	0.256435	0.157878	0.180007	0.15709	0.20163
O88844	131.613	137.662	129.56	145.333	119.355	119.481	120	131.169	137.5	0.05208	0.06671
O88845	0.683871	0.675325	0.691824	0.530026	0.651613	0.602869	0.611838	0.837662	0.743421	0.11952	0.14473
O88848	1.34839	1.45455	1.31447	1.26	1.23226	1.32468	1.3871	1.37013	1.36842	0.06099	0.0469
O88851	4.40645	4.59091	4.01258	4.10667	4.36129	4.61688	4.27097	4.77273	4.33553	0.06245	0.0478
O88874	0.651613	0.798701	0.811321	0.733333	0.741935	0.597955	0.592528	0.62456	0.671053	0.09779	0.09629
O88878	0.129997	0.134375	0.137207	0.141562	0.191843	0.140821	0.145287	0.158767	0.138857	0.0358	0.14152
O88879	0.38806	0.457173	0.469817	0.365108	0.325031	0.350182	0.356726	0.424784	0.409524	0.12215	0.11289
O88888	0.416103	0.371958	0.485379	0.516757	0.558217	0.632566	0.492925	0.452278	0.518032	0.14665	0.1294
O88895	0.46565	0.424171	0.411219	0.436273	0.490908	0.400753	0.36131	0.446794	0.39484	0.05354	0.12047
O88907	0.386754	0.32426	0.40235	0.259665	0.218609	0.220921	0.251088	0.207836	0.235418	0.18979	0.07397
O88909	0.213894	0.281129	0.184352	0.120369	0.140921	0.207796	0.193794	0.141526	0.521698	0.33378	0.66231
O88910	0.729032	0.818182	0.63522	0.623437	0.741935	0.694805	0.696774	0.688312	0.776316	0.12977	0.05305
O88935	14	15.1299	13.3962	13.4667	17.0323	17.013	16.1935	15.7792	15.2632	0.05723	0.04758
O88952	10.7097	11.1688	10.4403	10.6667	11.8065	11.6883	11.8065	11.9481	11.8421	0.02842	0.00787
O88958	1.68387	1.84416	1.78616	1.63333	1.37419	1.35714	1.52903	1.5974	1.57237	0.05509	0.07586
O88967	1.13548	1.09091	1.01258	1.18	1.11613	0.909091	0.870968	0.88961	0.953947	0.06463	0.10438
O88974	0.464983	0.366074	0.366672	0.372714	0.285585	0.37401	0.327753	0.380452	0.363509	0.12313	0.11426
O88983	1.05806	1.05844	0.968553	1.18	1.2	1.16883	1.19355	1.14935	1.21711	0.08142	0.02254
O88986	0.716129	0.805195	0.779874	0.86	1.09032	1.01948	0.825806	0.805195	0.848684	0.07553	0.13997
O88998	2.21935	2.3961	2.16352	2.03333	2.12903	2.56494	2.43871	2.44156	2.67105	0.06829	0.083
O89001	2.09677	2.09091	1.98113	2.40667	2.38065	2.18831	2.10968	2.12338	2.15789	0.0854	0.05011
O89013	0.562844	0.655844	0.508308	0.487704	0.564911	0.64336	0.629099	0.53108	0.573836	0.13569	0.07937
O89016	0.115581	0.156353	0.088417	0.112085	0.109625	0.109577	0.108996	0.102554	0.135691	0.23882	0.11362
O89017	1.91613	2.2013	1.84906	2.29333	1.89032	2.05195	1.94839	2.05844	2.16447	0.10443	0.0526
O89023	1.33548	1.73377	1.33962	1.24667	1.53548	1.25325	1.34839	1.46104	1.36842	0.15385	0.07784
O89026	0.967742	1.12338	1.01258	0.726667	0.896774	1.05195	1.01935	1.07143	1.13816	0.17468	0.08584
O89029	0.748387	0.824675	0.685535	0.475005	0.819355	0.74026	0.594588	0.566951	0.730263	0.21968	0.15387
O89032	0.1718	0.247468	0.216439	0.346285	0.406985	0.361063	0.314752	0.292073	0.224725	0.30152	0.21621
O89050	0.355226	0.441839	0.303453	0.349037	0.377624	0.321653	0.311603	0.343659	0.377466	0.15944	0.08864
O89051	1.05806	1.05844	0.798742	0.78	0.935484	0.902597	0.967742	0.909091	0.901316	0.16825	0.03081
O89053	10.2581	10.5844	10.3774	11.4667	11.5484	10.974	10.129	10.1948	10.3289	0.05125	0.05744
O89079	3.97419	3.8961	4.18868	4.03333	4.22581	4.31818	4.25806	4.5974	4.51316	0.03079	0.03739
O89084	0.083364	0.0425932	0.0609663	0.0526312	0.0521422	0.051974	0.0424839	0.0609814	0.065042	0.28986	0.16132
O89086	14.129	12.1429	12.0755	15.6	13.6129	12.5325	13.0968	15.7792	14.6711	0.12609	0.09297
O89090	0.0926652	0.101664	0.103845	0.115478	0.134061	0.100584	0.0723626	0.10071	0.115628	0.09077	0.21682
O89103	0.929032	1.04545	0.842767	0.966667	0.832258	0.844156	1.0129	1.11688	0.927632	0.089	0.12644
O89106	0.274512	0.358601	0.350147	0.20884	0.267812	0.279755	0.323676	0.29749	0.281232	0.23642	0.07445
O89110	0.254148	0.271376	0.156081	0.249645	0.207603	0.168601	0.186347	0.194458	0.170794	0.22337	0.0882
O89112	3.16774	3.17532	2.93082	3.23333	3.36129	3.35065	2.97419	3.23377	3.44737	0.04282	0.05613
O89114	0.372215	0.360603	0.397267	0.455191	0.475195	0.437919	0.419939	0.463801	0.417235	0.10629	0.05857
O89116	1.14839	0.909091	1.22013	1.45333	1.12903	1.13636	1.12258	1.21429	1.25	0.18949	0.04948
P00015	0.307067	0.294623	0.192113	0.235653	0.31255	0.30516	0.309264	0.336537	0.389114	0.20789	0.10576
P00158	5.92903	5.8961	5.03774	4.46667	4.72903	5.31169	5.24516	4.18182	4.96053	0.13305	0.09359
P00329	0.211961	0.224804	0.179543	0.19018	0.200301	0.151073	0.225431	0.28038	0.27073	0.10175	0.2349
P00375	1.09032	0.837662	0.830189	1.00667	0.974194	0.980519	1.08387	1.09091	1.13158	0.13657	0.06724
P00397	5.83226	5.87013	6.54088	6.48667	4	4.66883	5.21935	3.87013	5.05263	0.06203	0.13327
P00405	67.0968	75.3247	73.5849	60.9333	69.0323	74.6753	72.2581	68.8312	73.0263	0.09489	0.03575
P00416	2.72903	2.77273	2.22013	2.57333	3.28387	3.09091	3.28387	1.96753	1.55263	0.09746	0.30979
P00493	7.29032	7.72727	6.79245	6.66667	7.48387	7.66234	6.96774	6.88312	6.84211	0.06836	0.05274
P00520	0.1085	0.108875	0.102523	0.105383	0.0895103	0.0984013	0.111295	0.0967773	0.0968421	0.02799	0.08024
P00848	0.163902	0.260314	0.109338	0.222716	0.158647	0.241094	0.291602	0.265968	0.106412	0.35082	0.36476
P00920	5.49677	5.09091	4	4.4	5.08387	6.29221	5.41935	5.56494	5.49342	0.14178	0.0796
P01027	0.599757	0.675325	0.471843	0.627029	0.412122	0.445075	0.417577	0.469556	0.63609	0.14644	0.194
P01029	1.06452	1.03247	1.11321	1.18667	1.23871	1.14286	1.13548	1.16234	0.789474	0.06103	0.15997
P01831	14.9677	15.7143	15.0943	12.8667	20.0645	21.1688	18.5161	20.3896	17.8947	0.08456	0.06929
P01837	1.03387	1.14286	1.06709	1.00471	1.4129	1.35065	0.948387	1.07792	1.125	0.05606	0.16392
P01867	1.43226	0.766234	1.01258	1.13333	1.30968	1.51948	1.29677	0.792208	1.15789	0.25481	0.22172
P01887	0.677419	0.772727	0.606476	0.8	0.870968	0.602369	0.806452	0.772727	0.848684	0.12457	0.13639
P01897	0.478319	0.401143	1.95597	0.826667	0.370237	0.610438	0.318174	0.347917	0.474132	0.78415	0.28179
P01898	0.254325	0.211801	0.188791	0.161223	0.177748	0.19781	0.221865	0.229248	0.254987	0.19305	0.13719
P01901	0.0860694	0.0420923	0.0560571	0.0594808	0.0746168	0.075428	0.606177	0.0913078	0.0771767	0.30157	1.27379
P01942	37.1613	12.9221	14.7799	19.4	16.129	109.091	22.4516	16.2338	66.4474	0.52552	0.89043
P02463	1.30323	1.33766	1.39623	1.48667	1.47097	0.863636	1.14194	1.32468	1.53289	0.05812	0.214
P02468	1	1.12338	1.00629	0.966667	1.04516	0.935065	1.11613	1.15584	1.06579	0.06683	0.07885
P02469	0.819355	0.837662	0.943396	0.833333	0.935484	0.818182	0.935484	0.883117	0.894737	0.0666	0.05399
P02535	3.49032	2.5974	4.55346	2.32	16.4516	2.25325	4.59355	2.83117	4.05921	0.31103	0.97653
P02772	5.67097	7.92208	5.49686	6.3	4.75484	5.23377	5.03871	7.14286	6.90789	0.17408	0.19267
P02798	0.780645	0.662338	0.63522	0.773333	0.651613	0.688312	0.767742	1.25974	0.782895	0.10507	0.29673
P02802	0.550247	0.435962	0.382355	0.399074	0.493519	0.564041	0.516098	0.772727	0.534031	0.17112	0.196
P03888	4.30323	5	4.67296	4.21333	3.94839	4.30519	4.10968	3.9026	4.19079	0.07947	0.0409
P03893	0.896774	0.844156	0.748428	0.713333	0.812903	1.11039	0.877419	0.727273	0.730263	0.10569	0.18502
P03899	3.63226	3.30519	3.56604	3.72667	3.74194	4.53247	4.31613	4.22727	3.83553	0.05079	0.0806
P03911	3.36774	3.2987	3.52201	2.72667	3.23226	3.45455	3.23871	3.34416	3.22368	0.10763	0.03031
P03921	1.43226	1.57792	1.31447	1.18667	1.32903	1.59091	1.47742	1.45455	1.50658	0.12113	0.06456
P03930	1.79355	1.51948	2.01258	1.66	2.07742	4.54545	4.12258	2.84416	2.30263	0.12013	0.34648
P03953	0.360486	0.391201	0.384518	0.886667	0.295309	0.43031	0.0477456	0.681818	0.458847	0.50287	0.60896
P03958	1.52258	1.2987	1.30189	1.62	1.66452	0.980519	1.23226	1.18182	1.07895	0.11244	0.21404
P03975	0.929032	0.484215	0.551113	0.593411	0.631735	0.479938	1.05161	0.739364	1.21711	0.31	0.36855
P03995	15.6129	13.7013	9.81132	11.4	15.0968	16.8182	14.3226	14.7403	11.8421	0.20186	0.12313
P04104	2.91613	2.1039	4.2327	2.82	7.35484	1.71429	2.97419	2.02597	2.48684	0.29391	0.69765
P04186	0.145812	0.131319	0.0732805	0.34212	0.104092	0.119288	0.111998	0.139744	0.145973	0.67541	0.14474
P04370	10.4516	13.2468	1.40252	8.13333	8.32258	21.4286	23.0323	12.4675	13.2237	0.60858	0.39992
P04627	1.68387	2.15584	2.25786	2.08	4.14194	3.06494	2.38065	3.51948	2.21053	0.12285	0.26138
P04925	3.68387	3.94805	3.9434	3.3	3.91613	4.51299	4.28387	5.05195	3.96053	0.08209	0.10693
P05017	0.12722	0.0574828	0.099757	0.0565307	0.0542446	0.111775	0.185553	0.0972085	0.113422	0.40453	0.42105
P05063	20.5806	20.3247	16.3522	16.2667	19.9355	21.3636	21.4194	20.7792	20.1974	0.13028	0.03229
P05064	120.645	125.325	120.755	101.333	127.097	134.416	134.839	134.416	123.026	0.09126	0.04129
P05132	5.1871	5.83117	4.9434	5.41333	5.45806	5.58442	4.95484	5.20779	5.82895	0.07062	0.06246
P05201	18.9677	22.0779	19.434	17.4	20.1935	21.8182	21.7419	20.8442	20	0.09986	0.04044
P05202	34.1935	37.5325	33.3333	32.6667	35.2903	38.8312	38.3871	35.9091	37.6316	0.06273	0.04157
P05480	9.48387	9.87013	9.43396	9.13333	8.58065	8.7013	8.77419	9.02597	9.27632	0.03191	0.03142
P05532	1.00645	0.948052	0.968553	0.94	0.729032	0.753247	0.754839	0.805195	0.717105	0.03072	0.04503
P05555	0.0650432	0.0586825	0.0604677	0.07179	0.0803135	0.0669201	0.0844671	0.0679765	0.307832	0.09135	0.85958
P05622	0.280699	0.221756	0.178625	0.180851	0.167145	0.168118	0.167195	0.225831	0.151999	0.22176	0.16258
P06151	77.4194	79.2208	77.3585	82	86.4516	82.4675	80	86.3636	82.8947	0.02758	0.03302
P06537	0.375434	0.440447	0.390247	0.508497	0.584109	0.424321	0.441197	0.488196	0.495373	0.14011	0.12803
P06728	1.76129	1.7013	1.74843	1.68	1.28387	1.81818	1.45161	1.86364	1.875	0.02231	0.16447
P06745	22.7742	24.6104	21.6981	19.6	25.2258	27.0779	25.6129	25.0649	24.4737	0.09443	0.03834
P06797	0.96129	0.863636	0.830189	0.893333	0.683871	1.22727	1.2129	0.811688	0.875	0.06287	0.25503
P06801	4.31613	4.24675	3.86792	4.06667	4.41935	4.18182	4.23226	4.0974	4.08553	0.04866	0.03215
P06802	0.126816	0.134419	0.318457	0.126385	0.156811	0.116216	0.197501	0.209295	0.128619	0.53647	0.25376
P06837	19.5484	21.6883	21.0692	19	27.7419	20.2597	20	25.1948	24.5395	0.06204	0.14194
P06909	0.484264	0.303347	0.660377	0.582543	0.369626	0.598373	0.517491	0.312604	0.254173	0.30352	0.34976
P07214	1.95484	2.12987	1.74214	1.58	2.09032	2.16234	2.12903	2.07792	2.19079	0.13	0.0223
P07309	15.2258	16.7532	13.8994	13.4	14.4516	14.3506	15.9355	18.1169	15.2632	0.10134	0.09832
P07356	2.43871	3.53896	2.71069	2.96667	3.26452	3.11039	3.56774	3.57143	2.75	0.16105	0.10582
P07607	0.285092	0.184622	0.133234	0.187891	0.320433	0.343966	0.464712	0.267107	0.23408	0.3207	0.27222
P07724	58.3871	65.5844	61.0063	60.3333	57.0323	62.6623	56.129	58.2468	65.7895	0.04969	0.06848
P07742	2.07742	1.94805	1.57862	2.11333	1.69677	1.75325	2.00645	2.01948	2.16447	0.12665	0.10191
P07759	0.204781	0.226172	0.197956	0.171947	0.140943	0.151484	0.163634	0.204972	0.212338	0.11164	0.18405
P07901	72.9032	77.2727	71.6981	71.3333	71.6129	73.3766	76.7742	75.974	76.3158	0.03726	0.02971
P07903	0.20727	0.198649	0.18013	0.209409	0.178006	0.133801	0.155597	0.0936208	0.161155	0.06702	0.22505
P07934	0.124481	0.195681	0.294844	0.245446	0.163997	0.267809	0.346448	0.357247	0.418994	0.3381	0.3157
P08003	5.69677	5.74675	5.33962	5.88667	5.54194	5.44805	5.75484	6.02597	5.86842	0.04109	0.04115
P08030	4.53548	4.81818	3.9434	4.99333	3.87097	3.81169	4.16129	4.61688	4.67105	0.10058	0.09558
P08032	1.30323	1.1461	1.12264	1.73333	0.93489	0.863636	0.527097	0.950073	1.625	0.21332	0.40734
P08103	1.69032	1.70779	2.37107	2.66	1.45806	1.66883	2.29032	2.03896	2.30263	0.23062	0.19326
P08113	45.871	47.5974	44.6541	46.1333	47.7419	49.6753	51.4194	51.8182	51.5789	0.02623	0.03436
P08121	0.557673	0.415695	0.449001	0.340743	0.509923	0.341294	0.480397	0.714286	0.495851	0.20447	0.26256
P08122	1.52258	1.96753	1.23899	1.52	1.60645	1.13636	1.6129	1.76623	1.51974	0.19278	0.15469
P08226	13.5484	15.7143	12.5157	10.2	12.7742	14.6104	14.1935	14.026	13.75	0.17628	0.04959
P08228	37.4839	41.2338	36.6667	37.3333	38.7742	36.1688	40.5806	37.8571	35.9868	0.05414	0.05045
P08249	114.839	118.831	108.805	107.333	112.903	115.584	115.484	109.091	110.526	0.04758	0.02581
P08414	5.16129	4.35714	4.50943	4.87333	5.20645	4.95455	4	4.35714	4.21053	0.07671	0.11268
P08551	15.4839	14.3506	7.54717	10.7333	11.5484	14.3506	15.1613	12.7922	12.0395	0.3001	0.11638
P08553	18	16.5584	9.93711	12.2667	14.5806	17.2727	17.6129	15.1299	14.0789	0.2634	0.10214
P08556	1.73548	1.57143	1.54088	1.57333	1.39355	1.38961	1.2129	1.51948	1.53289	0.05486	0.09155
P08752	30.3871	33.8961	32.4528	29.8	31.5484	32.7273	32.3226	32.2078	30.5921	0.05972	0.0262
P08775	1.15484	1.24026	1.13836	1.29333	1.19355	1.24026	1.10323	1.25974	1.16447	0.0605	0.05231
P09055	3.37419	3.37662	3.01258	3.19333	3.50968	3.64286	3.76129	3.96753	3.32895	0.05364	0.06665
P09103	15.8065	15.3896	14.1509	14.9333	14.6452	14.9351	15.6129	15.6494	15.1974	0.04704	0.02848
P09240	2.21935	2.5368	1.67925	1.46	1.55484	1.70779	2.19355	5.50649	2.42237	0.24957	0.60531
P09242	0.568299	0.75974	0.520595	0.461298	0.511425	0.583399	0.664516	0.668831	0.625657	0.22364	0.10705
P09405	20.3871	19.026	18.3648	21.4667	19.4839	18.7662	19.1613	19.3506	20.2632	0.07007	0.02838
P09411	39.2903	39.9351	36.1006	37.8	38.129	41.4935	41.8065	42.1429	41.9737	0.04459	0.04094
P09470	1.14839	1.37662	0.886792	0.510324	0.812903	0.883117	0.993548	1.03896	0.921053	0.37929	0.09603
P09528	11.5484	12.2078	15.4088	13.8667	14.3871	15.9091	14.6452	13.7662	17.3684	0.1308	0.09426
P09535	0.253154	0.317853	0.246991	0.274459	0.307649	0.203056	0.228752	0.255898	0.241364	0.1174	0.15727
P09542	13.4194	3.07143	2.93711	3.2	12.4931	15.4755	8.34733	41.2987	1.625	0.91498	0.95575
P09581	0.319752	0.314411	0.298713	0.286057	0.286657	0.289863	0.379012	0.207891	0.280709	0.05028	0.21029
P09671	9.6129	9.74026	9.62264	8.8	9.41935	10.2597	10.7097	9.67532	10.7237	0.04587	0.05852
P09813	0.622969	0.307269	0.475275	0.562937	0.272997	0.460473	0.430997	0.727273	0.664474	0.27909	0.36057
P09925	0.350678	0.349306	0.371199	0.297453	0.345385	0.279853	0.338141	0.344008	0.455511	0.09189	0.1806
P0C027;P0C028	3.21935	3.57792	3.74214	3.47333	3.48387	3.82468	3.62581	3.59091	3.59211	0.06257	0.03436
P0C090	0.0307585	0.0272712	0.0266418	0.0291845	0.0351575	0.026179	0.0301577	0.0302095	0.030806	0.06581	0.10453
P0C0A3	1.52903	1.73377	1.62264	1.45333	1.63871	1.83117	1.86452	2.02597	1.92105	0.07644	0.07667
P0C0S6;Q3THW5	13.4194	14.6753	19.8113	22.2667	16.0645	15.3247	13.871	16.9481	16.8421	0.23888	0.08014
P0C192	3.70323	3.96753	3.84906	3.75333	3.76129	3.63636	3.55484	3.81169	3.78289	0.0305	0.02946
P0C605	0.142808	0.178184	0.224205	0.197419	0.349886	1.17532	0.287581	0.131922	0.238062	0.1844	0.9635
P0C7L0	0.535548	0.554691	0.611003	0.946667	0.709677	0.649109	0.593752	0.54068	0.600515	0.29076	0.10299
P0C7M9	0.690323	0.798701	0.805031	0.693333	0.922581	0.909091	0.851613	0.811688	0.802632	0.08515	0.06378
P0C7N9	0.453426	0.412501	0.578679	0.311412	0.507499	0.358221	0.475697	0.420003	0.360416	0.25194	0.15821
P0C872	0.255859	0.0672455	0.115665	0.20325	0.110063	0.165671	0.318677	0.155506	0.193794	0.529	0.41664
P0C8B4	0.271295	0.254104	0.239428	0.214729	0.312	0.258334	0.307468	0.315516	0.342353	0.09782	0.09924
P0C913	0.284404	0.311006	0.328157	0.241595	0.35679	0.380432	0.348476	0.370986	0.372543	0.12944	0.03532
P0CG14	0.346612	0.351812	0.284255	0.321248	0.35621	0.254265	0.351635	0.496812	0.339953	0.09466	0.24225
P0CW02	0.127814	0.117871	0.158432	0.288749	0.202691	0.184666	0.203101	0.273389	0.421549	0.45569	0.38128
P0DJE0	0.30083	0.340471	0.288245	0.313944	0.275239	0.201508	0.290211	0.194029	0.194507	0.07189	0.20561
P0DN34	7.67742	8.44156	7.86164	7.66667	7.29032	9.22078	8.3871	8.63636	8.75	0.04605	0.08501
P0DN89;P0DN90;P0DN91	2.34194	1.64286	0.918239	1.15333	1.69032	2.55195	2.05806	1.77922	1.21711	0.41546	0.26439
P0DP26;P0DP27;P0DP28	361.935	357.792	342.138	349.333	381.935	378.571	358.065	337.662	345.395	0.02504	0.05448
P0DP60	0.445741	0.489547	0.352936	0.303143	0.476798	0.688312	0.677419	0.818182	0.56407	0.21372	0.2018
P0DW87	0.501271	0.519427	0.469909	0.529685	0.40251	0.453443	0.609166	0.574019	0.476274	0.05192	0.17094
P10107	0.365097	0.662338	0.572192	0.72	0.51033	0.508606	0.51051	0.525864	0.414643	0.2683	0.0909
P10126	455.484	455.844	477.358	526	434.839	446.753	452.903	438.312	457.895	0.06929	0.02165
P10404	0.217	0.242906	0.215664	0.152833	0.147658	0.105262	0.2106	0.164236	0.205004	0.18489	0.26064
P10417	0.332825	0.314382	0.312991	0.303611	0.452895	0.306256	0.456981	0.348611	0.318847	0.03869	0.19393
P10493	1.27097	1.09091	1.06289	1.19333	1.12903	1.13636	1.30323	1.44156	1.15789	0.08294	0.11042
P10518	2.23871	2.31169	2.21384	2.34	2.3871	2.31169	2.54194	2.51299	2.59211	0.02615	0.047
P10605	7.48387	7.72727	7.35849	7.93333	7.03226	7.92208	7.29032	7.85714	8.42105	0.03356	0.07131
P10630	10.0645	10.1948	10	10.7333	9.54839	9.54545	9.48387	8.7013	8.81579	0.03254	0.04589
P10637	102.581	112.338	100.629	147.333	116.129	112.338	113.548	74.6753	113.158	0.18743	0.16563
P10639	36.9032	37.5325	37.8616	36.4	37.4839	39.4805	39.9355	38.3117	37.5658	0.01753	0.02885
P10649	16.9032	19.9351	16.9811	13.9333	15.0968	19.6104	19.5484	20.8442	20	0.14467	0.11846
P10711	3.74839	3.31818	3.49057	3.94667	3.7871	3.64935	3.73548	3.86364	3.84211	0.07651	0.02288
P10833	0.415697	0.527257	0.466369	0.693333	0.617951	0.714286	0.586695	0.568703	0.392134	0.22966	0.20333
P10852	19.4839	20.1948	17.5472	19.4667	21.5484	20.2597	20.3871	20.0649	20	0.05924	0.0309
P10922	27.2903	27.5974	24.9057	29.2	20.4516	20.2597	23.4839	22.3377	22.6316	0.06503	0.06478
P11031	8.90323	8.18182	9.81132	9.46667	12.0645	10.7143	10.7097	8.7013	10.5921	0.07835	0.11373
P11087	1.41935	2.31818	2.33962	2.69333	1.28387	1.7987	1.84516	1.93506	2.10526	0.24786	0.17177
P11103	2.5871	2.28571	2.16352	2.89333	2	1.69481	2.21935	2.24675	2.23026	0.13161	0.11401
P11152	0.202788	0.139948	0.131989	0.247961	0.145541	0.180649	0.135996	0.0908169	0.255509	0.30392	0.38003
P11157	0.359293	0.243139	0.226693	0.273749	0.327234	0.208534	0.308991	0.232303	0.258859	0.21409	0.18788
P11214	0.0436979	0.0438289	0.0523677	0.0289496	0.0418729	0.0457481	0.0614912	0.0423564	0.0446291	0.23044	0.17231
P11276	0.864516	1.04545	1.01258	1.14	0.980645	0.974026	0.954839	0.974026	0.953947	0.11255	0.01268
P11352	4.0129	4.34416	4.66038	3.57333	4.41935	4.2013	5.17419	4.5	4.48684	0.11218	0.08023
P11370	0.28197	0.271492	0.275376	0.228085	0.189018	0.195297	0.211806	0.225655	0.219586	0.09266	0.07522
P11404	30.5161	32.7273	26.6038	31.7333	32.5161	31.9481	31.8065	32.0779	31.3816	0.08832	0.01291
P11438	4.09677	4.14286	3.76101	4.07333	4.36129	4.4026	4.31613	4.04545	4.32895	0.04332	0.03291
P11440	0.922581	0.75974	0.647799	0.926667	0.683871	0.675325	0.741935	0.831169	0.953947	0.16638	0.15016
P11499	163.871	161.688	155.346	171.333	163.871	162.987	166.452	167.532	166.447	0.04045	0.01166
P11531	1.37419	1.42208	1.23899	1.43333	1.5871	1.57143	1.47742	1.90909	1.51316	0.06525	0.10676
P11627	16	18.961	17.7987	15.4667	18.3226	18.7662	19.0323	19.5455	18.5526	0.09467	0.02504
P11679	0.941935	0.967532	1.2327	4.06667	5.56774	1.44213	0.916129	0.844156	1.28947	0.84083	0.99578
P11688	0.530443	0.42096	0.350111	0.356533	0.499095	0.442399	0.347727	0.387902	0.293197	0.2018	0.20352
P11798	15.3548	14.5455	15.283	16.5333	23.8065	21.7532	17.9355	16.6883	16.3816	0.05328	0.1708
P11859	0.954839	0.928571	0.748428	0.842074	0.670968	0.824675	1.01935	1.00649	0.986842	0.10756	0.1675
P11881	2.82581	2.29221	1.36478	2.6	2.88387	3.08442	2.4	2.75325	2.44737	0.28287	0.107
P11930	0.703226	0.707792	0.489492	0.655871	0.664516	0.587736	0.709677	0.707792	0.633816	0.16032	0.0782
P11983	19.5484	19.2208	19.434	20.1333	18.7097	18.6364	18.7097	18.7662	18.6842	0.01994	0.00252
P12023	5.70968	5.79221	7.04403	5.58	6.24516	6.27273	7.09677	6.21429	6.21711	0.11285	0.06008
P12025	0.754839	0.655844	0.530376	0.68	0.574766	0.649351	0.634806	0.720779	0.789474	0.14241	0.12308
P12265	0.709677	0.601059	0.562083	0.545617	0.44413	0.675325	0.501965	0.623225	0.470019	0.12207	0.18586
P12367	9.48387	10.5844	10.1887	8.26667	9.29032	10.9091	11.0968	11.039	10.7237	0.1056	0.07091
P12382	4.59355	5.0974	4.93082	4.63333	4.33548	4.75974	4.97419	4.77273	4.80263	0.0502	0.04996
P12657	0.467553	0.40072	0.56175	0.479283	0.628673	0.559052	0.592957	0.521109	0.449309	0.13841	0.12555
P12658	22.4516	20.6494	18.239	17.8	20.9032	24.9351	24.3226	25.5844	23.5526	0.10992	0.07608
P12660	1.9871	1.0974	0.488399	1.38	1.30323	1.79221	1.33548	1.57792	1.53947	0.50284	0.13179
P12787	38.8387	43.2468	36.2264	37.6667	38.3871	38.4416	35.5484	42.1429	41.7763	0.07769	0.06958
P12815	4.5871	4.66883	4.1761	4.58	4.3871	4.74675	4.43871	4.66234	4.55921	0.04922	0.03289
P12849	2.2129	1.77922	2.28931	2.08667	2.07742	1.97403	2.09677	2.19481	2.21053	0.10739	0.04558
P12960	25.0323	26.9481	25.9748	19	26.3871	29.1558	26.8387	27.2078	25.9211	0.14766	0.04595
P12961	0.658065	0.772727	0.748428	0.585001	0.639878	0.785714	0.877419	0.844156	0.835526	0.12476	0.11742
P12970	25.1613	24.6753	23.3333	27	23.2903	22.2727	23.7419	24.3506	25.4605	0.06057	0.0499
P13020	2.49677	3.16234	2.80503	3.14	2.78065	2.83766	2.76129	2.99351	2.86184	0.10865	0.03215
P13405	0.097631	0.102399	0.0859323	0.0935107	0.483834	0.137292	0.154466	0.0841896	0.117841	0.07355	0.83504
P13439	4.4	3.37662	3.78616	3.31333	2.78065	3.0974	4.1871	3.09091	3.16447	0.13445	0.16451
P13516	1.80645	1.46753	0.90566	1.25333	1.04516	1.57143	1.12258	0.850649	0.940789	0.27831	0.25293
P13595	119.355	118.182	122.642	114	123.226	122.727	125.161	125.325	124.342	0.03011	0.00929
P13705	0.273909	0.223855	0.333226	0.177168	0.559331	0.310408	0.302324	0.212421	0.173191	0.26586	0.48269
P13707	1.56129	1.27922	2.04403	1.72667	1.86452	1.31818	1.29677	1.41558	1.69079	0.19337	0.16454
P13808	0.916129	0.330251	0.861635	0.330433	1.15484	0.727273	0.563165	0.396845	0.416461	0.53024	0.47726
P13864	1.87097	1.58442	1.57233	1.88667	1.34839	1.38312	1.54194	1.66234	1.61842	0.10046	0.09254
P14069	2.06452	2.05844	1.68553	2.14667	2.70968	2.48052	2.56774	3.07792	2.21711	0.10365	0.12141
P14094	112.258	117.532	119.497	100	118.065	125.325	122.581	127.273	118.421	0.07803	0.03344
P14106	0.283594	0.351768	0.277594	0.294345	0.301205	0.338142	0.332209	0.313716	0.243039	0.11268	0.12421
P14115	51.0968	48.961	40.6918	53.7333	42.7097	44.2208	43.9355	47.7922	50.5263	0.11589	0.07054
P14131	40.8387	39.3506	37.673	41.2667	31.4194	33.961	34.7097	36.2338	36.1184	0.04093	0.05698
P14148	29.6774	28.3117	26.6038	29.4	27.1613	27.7922	27.871	26.8831	29.6711	0.04891	0.03899
P14152	86.4516	93.5065	90.566	86	105.161	106.494	98.0645	100	96.7105	0.04003	0.04278
P14206	31.871	29.6104	28.4277	33.4667	28.5161	26.2987	27.5484	29.6753	30.4605	0.0732	0.05812
P14211	45.3548	46.6234	44.4025	48.6	50.4516	50.0649	51.3548	51.2987	53.8158	0.03923	0.02841
P14231	19.7419	20.8442	19.3711	16.0667	19.9355	22.5974	22.3226	23.7662	21.5789	0.10823	0.06421
P14234	0.501073	0.25581	0.503068	0.296705	0.812903	0.512252	1.81935	1.70779	0.60191	0.33775	0.57294
P14576	2.77419	2.57143	2.61006	2.71333	2.71613	2.67532	2.77419	2.80519	2.625	0.03491	0.02679
P14602	0.444185	0.422008	0.290587	0.331723	0.315312	0.454488	0.286519	0.319808	0.289261	0.19601	0.20865
P14685	7.6129	7.5974	7.48428	7.66667	6.70968	7.01299	6.64516	6.62338	6.90789	0.0101	0.02537
P14733	18.8387	18.8312	17.8616	20.6	18.129	18.1818	18.3871	19.8701	20	0.05995	0.04962
P14824	4.10968	3.95455	3.3522	4.32667	5.03871	5.17532	5.12258	5.12338	4.375	0.10618	0.06735
P14869	25.1613	23.8961	24.5283	27.6	22.9677	21.8182	22.3226	23.5065	22.8947	0.06405	0.02855
P14873	75.4839	74.6753	74.8428	83.3333	76.7742	75.3247	77.4194	79.8701	83.5526	0.05424	0.04103
P14901	0.247488	0.377749	0.119319	0.153125	1.54194	0.154275	0.428459	0.49949	0.291186	0.51563	0.94693
P15066	0.104668	0.0927266	0.0907069	0.112473	0.0833297	0.120979	0.0824626	0.0997695	0.0922158	0.10257	0.1648
P15105	22.129	23.8312	22.1384	24.8667	29.1613	28.0519	23.7419	24.0909	22.7632	0.05796	0.11145
P15116	3.56129	3.51299	3.71698	3.32	3.95484	4.08442	4.23226	4.25974	4.01974	0.04638	0.03224
P15208	1.04516	1.06494	1.00629	1.02667	0.987097	1.01948	1.08387	1.01299	1.00658	0.02424	0.03586
P15209	3.5871	3.40909	3.56604	3.59333	3.8	3.61039	3.45806	3.37013	3.625	0.02467	0.04642
P15306	0.234415	0.163719	0.236423	0.319057	0.359347	0.292316	0.216776	0.46952	0.433391	0.26642	0.29031
P15327	2.09677	2.24675	2.15094	1.84	2.51613	2.49351	2.32258	2.33117	2.44079	0.08344	0.03721
P15331	0.631459	1.05844	1.04403	0.793333	0.76129	0.785714	0.909677	1.17532	1.06579	0.23426	0.19029
P15379	1.29032	0.948052	1.00629	2.07333	1.40645	1.14286	1.4	1.22078	1.59211	0.38958	0.13012
P15388	0.382363	0.425301	0.482904	0.346849	0.366837	0.444298	0.403117	0.332703	0.338959	0.14313	0.12381
P15508	0.851613	0.857143	0.805031	0.873333	1.16774	1.11688	0.993548	1.13636	1.02632	0.03462	0.06855
P15532	125.161	115.584	116.981	129.333	125.806	120.779	127.097	131.818	128.289	0.05404	0.03173
P15626	6.4129	7.33766	5.92453	7.2	5.99355	7.27273	7.48387	6.62338	7.89474	0.09943	0.10632
P15864	154.194	142.857	133.962	161.333	131.613	114.286	138.065	153.247	145.395	0.08174	0.10861
P15920	0.401305	0.529095	0.184536	0.622254	1.49677	0.369836	0.263946	0.495564	0.327128	0.43644	0.86951
P16014	0.883871	1.03247	0.949686	0.993333	1.46452	1.51299	1.47097	1.44805	1.41447	0.06602	0.02451
P16045	5.65806	6.41558	5.14465	5.54667	5.27097	5.34416	5.76774	5.83117	5.13816	0.09328	0.05669
P16054	4.51613	4.38961	4.71698	4.78667	5.20645	5.23377	4.39355	4.7013	4.48684	0.03963	0.08236
P16056	0.408557	0.342421	0.375839	0.563489	0.409772	0.323718	0.247235	0.243709	0.231819	0.23131	0.2594
P16110	0.313974	0.11904	0.106513	0.200507	0.125253	0.118889	0.143608	0.134591	0.146269	0.51643	0.0875
P16125	34.0645	38.0519	38.0503	35.8	38.1935	42.8571	41.2258	42.4026	42.5658	0.05303	0.04639
P16254	1.52903	1.64286	1.44654	1.82667	1.30323	1.54545	1.25806	1.50649	1.26316	0.10216	0.10133
P16283	0.458843	0.509139	0.430465	0.437001	0.394699	0.35646	0.417961	0.410226	0.425467	0.07768	0.06824
P16330	4.94194	5.23377	2.64151	3.56667	4.24516	6.38312	6.1871	4.88312	4.86184	0.29587	0.17452
P16332	1.1871	1.24675	1.00629	1.16667	1.33548	1.2987	1.20645	1.31818	1.23026	0.08919	0.04418
P16388	0.896774	1.18831	1.10692	0.88	1.05806	1.0974	1.27097	1.14286	1.08553	0.15075	0.0743
P16390	0.604201	0.779221	0.489311	0.334507	0.48428	0.961039	0.545869	0.837662	0.652599	0.33998	0.28684
P16406	0.432121	0.302188	0.107501	0.164454	0.23655	0.22102	0.184758	0.216494	0.14703	0.57835	0.17717
P16460	2.44516	2.71429	2.37736	2.22	2.52258	1.98052	2.69032	2.68831	2.56579	0.08454	0.11811
P16546	30.3871	30.7143	29.9371	31	36.0645	34.5455	32.9677	33.5714	31.8421	0.01496	0.04739
P16675	1.70323	2	1.87421	1.88667	1.90968	2.02597	1.94194	1.96753	1.85526	0.06559	0.03286
P16858	301.29	292.208	253.459	260.667	286.452	302.597	329.032	383.766	337.5	0.08449	0.11384
P16951	0.385517	0.392211	0.42157	0.469984	0.434819	0.33893	0.447963	0.400626	0.415309	0.09212	0.10406
P17012	0.185413	0.289514	0.238627	0.249297	0.256177	0.257836	0.179014	0.323153	0.237521	0.17816	0.20572
P17047	2.29032	2.41558	1.86792	2.36667	2.01935	1.96753	1.96129	2.4026	1.99342	0.11193	0.09087
P17095	5.16129	5.51948	5.0566	5.05333	4.47742	6.01299	5.07097	4.79221	5.90789	0.04239	0.1296
P17141	0.468371	0.373702	0.626179	0.262403	0.420738	0.250249	0.642603	0.612392	0.136193	0.35604	0.53622
P17156	2.82581	3.05844	2.2327	2.46667	3.2	3.76623	3.34839	3.82468	2.90789	0.13894	0.11349
P17182	92.9032	97.4026	88.6792	86.6667	91.6129	94.1558	97.4194	101.948	96.0526	0.05212	0.04016
P17183	20.5806	21.8831	21.6352	16.9333	22.0645	24.7403	23.0968	22.9221	22.2368	0.11291	0.0461
P17225	4.88387	4.62338	3.67296	4.76	4.48387	4.26623	4.53548	5.17532	4.69079	0.12302	0.07353
P17426	14.5161	15.1299	14.5912	13.4	15.0968	15.6494	14.5806	14.0909	14.2763	0.0504	0.04312
P17427	14.7742	15.8442	15.0943	15.1333	15.4839	15.2597	14.5806	15.3896	15.4605	0.02968	0.02468
P17439	2.03871	1.92208	1.83648	1.92667	1.89677	1.68831	1.80645	1.81818	1.83553	0.04295	0.04198
P17563	1.34839	1.62987	1.65409	1.34	1.74194	1.44156	2.01935	1.85065	1.80921	0.11536	0.11929
P17665	8.12903	6.62338	10.566	6.8	11.0968	12.8571	12.1935	9.48052	8.61842	0.22661	0.16456
P17710	29.4194	31.6883	30.1258	28.6667	32.6452	33.1169	31.9355	31.4286	31.3158	0.04298	0.02426
P17742	371.613	371.429	376.73	411.333	385.161	393.506	379.355	383.117	389.474	0.05015	0.01427
P17751	45.0968	44.8052	37.2327	40.6	43.6774	45.3247	46.8387	44.2857	41.25	0.08936	0.04681
P17809	2.19355	2.52597	1.90566	1.40667	1.72258	1.85714	1.99355	1.77922	1.85526	0.2362	0.05536
P17918	5.1871	3.92857	3.37736	5.21333	4.2129	4.51948	4.52258	4.94805	5.31579	0.20812	0.09156
P17932	0.355646	0.370423	0.325687	0.615571	0.456803	0.626646	0.409363	0.470593	0.642178	0.32098	0.20347
P18052	2.6129	2.54545	2.33333	2.69333	2.54839	2.62987	2.56129	2.53247	2.58553	0.06059	0.01476
P18242	8.58065	9.74026	7.79874	8.2	9.54839	9.28571	9.6129	10.1299	9.21053	0.09754	0.03791
P18572	9.16129	9.15584	8.30189	9.46667	10.0645	10.1299	9.09677	9.22078	8.75	0.05556	0.06494
P18581	0.176754	0.188595	0.224901	0.244835	0.335792	0.338907	0.336814	0.352073	0.293028	0.15129	0.06757
P18653	0.696774	0.746753	0.588345	0.534025	0.461328	0.720779	0.51685	0.63738	0.690789	0.15197	0.18508
P18654	3.48387	3.48052	3.42138	3.1	3.38065	3.21429	3.49032	3.31169	3.05921	0.05435	0.04988
P18760	155.484	146.753	155.975	159.333	149.677	162.987	150.323	164.935	159.211	0.03477	0.04503
P18826	0.475616	0.811688	0.338245	0.319888	0.543875	0.43891	0.395197	0.359712	0.265313	0.46827	0.25579
P18828	1.60645	1.25325	1.25786	1.69333	0.767742	1.51948	1.47742	1.37662	1.39474	0.15862	0.23502
P18872	90.3226	96.7532	99.3711	96	101.29	101.299	92.2581	95.4545	96.0526	0.03985	0.04057
P19001	4.74839	2.75974	4.83648	3.8	8.45161	2.02597	4.12258	2.82468	3.53947	0.24076	0.59787
P19096	22.4516	22.4026	21.2579	23.2667	21.0323	20.7143	20.7742	21.6883	22.5	0.03696	0.03532
P19137	0.521827	0.571935	0.232585	0.385037	0.664516	1.34416	0.451126	0.675325	0.423153	0.35589	0.52328
P19157	18.8387	20.0649	19.8742	19.5333	16.129	18.961	19.2258	22.5325	20.3947	0.02756	0.11979
P19221	0.443997	0.352836	0.46411	0.497766	0.314496	0.598577	0.345543	0.479364	0.479099	0.14101	0.2592
P19246	2.09032	2.6039	1.10692	1.4	1.71613	2.28571	2.59355	2.05844	1.88158	0.37549	0.16348
P19253	26.1935	25.974	24.9686	27.8	24.7742	24.5455	26.5161	26.4286	26.7763	0.04469	0.04104
P19258	0.518774	0.349952	0.473536	0.613626	0.287302	0.425438	0.525608	0.558297	0.395952	0.224	0.24661
P19324	4.75484	4.96753	4.33962	4.89333	4.52903	4.19481	5.34194	5.44805	4.82237	0.05916	0.10926
P19426	0.325981	0.372943	0.353458	0.454907	0.38379	0.354878	0.370162	0.4717	0.42742	0.1473	0.11857
P19536	37.2258	39.6104	34.4654	31.7333	34.7742	39.6104	39.3548	38.2468	32.8289	0.09533	0.08145
P19783	52.8387	58.1169	49.8742	53.4667	55.9355	59.8052	60.9032	58.4416	58.9474	0.06364	0.03157
P19973	0.186312	0.169084	0.165862	0.174812	0.154675	0.162712	0.141629	0.146485	0.15602	0.05168	0.0545
P20029	61.2903	63.2468	58.9937	64.8	62.1935	60.8442	62	64.2208	63.2895	0.04044	0.02066
P20060	4.1871	4.62338	4.25157	4.22	4.52903	4.23377	4.10968	4.34416	4.01316	0.04713	0.0475
P20065	0.427417	0.514312	0.467316	0.474005	0.61876	0.922078	0.804935	1.52597	0.967105	0.07558	0.35117
P20108	13.0968	13.0519	12.5786	12.8	14.1935	14.2208	15.0968	14.1558	14.1447	0.01868	0.02866
P20152	67.7419	65.5844	50.5031	68.6667	59.6129	57.987	67.0968	72.7273	63.2895	0.13485	0.09275
P20352	0.213164	0.235871	0.179463	0.217201	0.29511	0.332337	0.286695	0.167315	0.320227	0.11111	0.23478
P20357	43.8065	43.0519	44.6541	48.4667	50.9677	46.3636	45.8065	44.4156	47.6316	0.05346	0.05277
P20444	1.56129	1.66234	1.91195	1.38	2.28387	2.18831	2.03226	1.97403	1.80263	0.13625	0.09128
P20662	0.14412	0.166825	0.0906453	0.125297	0.219728	0.204406	0.208942	0.22076	0.19144	0.24461	0.05774
P20664	0.255339	0.231394	0.275068	0.185194	0.27231	0.244792	0.35771	0.306529	0.302027	0.1636	0.14238
P20852	0.716129	0.675325	0.779874	0.746667	0.658065	0.824675	0.671728	0.733766	0.639899	0.06103	0.10675
P20917	1.25161	1.36364	1.08592	0.82	1.13548	1.74026	1.79355	0.837662	1.17763	0.209	0.30985
P20918	0.346538	0.355647	0.260969	0.296343	0.244363	0.240903	0.323696	0.225996	0.2883	0.14101	0.1525
P21107	18.4516	18.3117	18.7421	21.2	27.9355	26.4286	21.3548	20.4545	20.1316	0.07097	0.15676
P21126	2.72903	2.62338	2.72327	2.66	3.10323	2.81169	2.73548	3.01948	2.68421	0.01902	0.06346
P21271	0.3272	0.499067	0.228277	0.323587	0.479465	0.449062	0.8	0.388764	0.238351	0.32724	0.43717
P21278	17.2903	17.7922	18.0503	17.9333	17.0968	15.5195	15.4194	15.3896	15.6579	0.01883	0.04573
P21279	13.6774	14.2857	14.7799	14.0667	14	13.4416	13.2258	13.5714	14.3421	0.03238	0.03279
P21440	1.50968	1.62338	1.11321	1.75333	0.997667	1.1236	1.21648	1.16883	1.125	0.18424	0.07226
P21447	0.729032	0.798701	0.710692	0.9	0.870968	0.954545	0.658065	0.701299	0.616092	0.10931	0.19143
P21460	7.93548	6.88312	7.98742	8.4	7.80645	8.24675	7.54839	7.85714	8.35526	0.08288	0.04175
P21550	19.7419	21.039	19.5597	17.1333	18.3226	22.013	17.7419	18.7662	19.2763	0.08411	0.08626
P21614	3.61935	0.381624	0.268979	0.230318	0.710207	0.447771	0.527601	0.390969	0.889756	1.47911	0.34543
P21619	5.42581	5.42208	4.84906	5.53333	5.30323	5.5974	5.52258	5.48052	5.71711	0.05841	0.02765
P21661	0.381519	0.412315	0.433711	0.318383	0.505189	0.467872	0.477855	0.49034	0.420726	0.12989	0.06792
P21803	0.353199	0.391094	0.234718	0.372289	0.435363	0.460312	0.472543	0.399805	0.487652	0.20856	0.07646
P21836	0.503692	0.570019	0.5084	0.228555	0.519117	0.556161	0.606125	0.601698	0.637594	0.33675	0.07965
P21956	1.14839	1.14286	1.03774	0.94	1.21935	1.01299	1.16129	1.24675	1.21711	0.0927	0.08015
P21981	0.703226	0.824675	0.566161	0.693333	0.587228	0.562295	0.741935	0.772727	0.652501	0.15158	0.13952
P21995	0.967742	1.33766	1.1195	0.826667	0.896774	0.935065	1.01935	1.19481	1.15789	0.20581	0.12693
P22005	0.462532	1.0974	1.26415	0.302153	1.08387	1.6039	1.63226	1.50649	1.19079	0.60207	0.17831
P22315	1.56129	1.66234	1.66038	1.64667	1.94194	1.43506	1.85161	1.58442	1.69079	0.02946	0.11947
P22361	0.231974	0.220281	0.224033	0.143459	0.207234	0.253794	0.190343	0.205566	0.268495	0.2014	0.15091
P22437	0.146895	0.182446	0.192404	0.138339	0.129245	0.165004	0.137002	0.157673	0.154902	0.1601	0.10084
P22599	0.521798	0.720779	0.72956	0.7	0.627649	0.948052	0.96129	0.694805	0.953947	0.14711	0.194
P22682	1.14194	1.24026	1.3522	1.04	1.05161	1.22727	1.25806	1.22078	1.14474	0.11198	0.07052
P22723	1.03871	1.11039	1.01887	0.88	0.987097	1.04545	0.858065	1.01299	0.986842	0.09523	0.07287
P22892	6.90323	7.46753	6.98113	6.93333	6.28387	6.55844	6.36129	6.18831	6.52632	0.03763	0.02471
P22907	0.628539	0.766234	0.805031	0.68	0.729032	0.857143	0.8	0.961039	0.888158	0.1115	0.1038
P22935	0.189379	0.335651	0.31757	0.2898	0.344581	0.339405	0.427145	0.264203	0.361289	0.23053	0.16755
P23116	10.3871	9.87013	9.74843	10.9333	9.93548	9.61039	9.6129	9.80519	9.93421	0.05294	0.01659
P23198	4.20645	3.56494	4.00629	5.12	3.66452	3.49351	3.82581	4.2013	4.71053	0.15492	0.122
P23242	0.870968	1.13636	0.962264	1.03333	1.00645	1.11039	1	1.43506	1.17763	0.11213	0.15526
P23249	0.411592	0.465147	0.899371	0.271503	0.176377	0.423895	0.287303	0.383666	0.485414	0.52922	0.34568
P23475	0.481726	0.547244	0.547226	0.578733	0.349595	0.410053	0.389149	0.489449	0.435673	0.07574	0.12608
P23492	2.49677	2.74026	2.40252	2.3	1.95484	2.1039	2.32258	2.30519	2.15132	0.07576	0.07017
P23506	4.31613	4.71429	4.28302	4.10667	4.66452	4.98052	4.69032	4.83766	4.44079	0.05891	0.04282
P23591	3.63871	3.65584	4.14465	3.9	3.27742	3.14286	3.14194	2.99351	3.10526	0.06221	0.03242
P23708	0.113061	0.0911026	0.169821	0.113135	0.150922	0.111904	0.138413	0.103164	0.201412	0.27643	0.27511
P23780	1.63871	1.83117	1.80503	1.56	1.59355	1.59091	1.64516	1.62987	1.63158	0.07652	0.01512
P23798	0.0327124	0.0345562	0.0456255	0.0698593	0.0604211	0.0427363	0.0495538	0.0651591	0.0639951	0.37413	0.17384
P23818	1.86452	2.04545	2.1761	1.88667	1.99355	2.16234	1.83871	2.0974	1.93421	0.07333	0.0641
P23819	5.43226	5.66234	5.95597	5.28667	5.10323	5.72727	4.44516	4.5	5.53947	0.0523	0.11553
P23949	0.0223961	0.0428722	0.0332843	0.0378451	0.0326339	0.0311388	0.0272506	0.0302482	0.0350686	0.25601	0.09256
P23953	0.432041	0.359527	0.372618	0.430921	0.348892	0.501761	0.368023	0.594783	0.486499	0.09565	0.22121
P24270	6.96774	6.29221	5.34591	6.46667	6.51613	6.18182	6.51613	6.33766	6.45395	0.1082	0.02228
P24288	3.83226	4.34416	3.88679	3.52	3.67097	3.74026	4.57419	3.92857	3.84211	0.08722	0.09156
P24369	25.7419	24.4805	22.5157	24.8	23.0323	24.2208	24.1935	24.026	24.2105	0.05561	0.02138
P24452	0.290185	0.300416	0.212735	0.215435	0.278954	0.304973	0.312901	0.353952	0.234103	0.18488	0.14909
P24472	7.41935	8.50649	7.79874	7.4	7.35484	8.24675	8.90323	8.11688	7.56579	0.06647	0.07589
P24526	1.74194	1.87662	1.55975	1.42667	1.52258	1.29221	1.76129	1.65584	1.32237	0.12002	0.13533
P24527	3.58065	3.74026	3.50314	3.39333	3.44516	3.7013	3.64516	3.64286	3.84211	0.04103	0.03903
P24529	0.199418	0.374451	0.486345	0.163913	0.247565	0.381542	0.420501	0.412101	0.376253	0.49469	0.18973
P24547	3.61935	3.24675	3.19497	3.70667	3.36774	3.35714	3.30968	3.38961	3.52632	0.07514	0.02406
P24549	0.935484	1.48052	1.77358	0.590667	1.07742	1.66234	1.68387	1.56494	1.49342	0.44511	0.16469
P24638	2.43871	2.42208	2.18239	2.26667	2.12903	2.12338	2.2129	1.87013	2.13158	0.05324	0.06217
P24668	2.89032	2.81818	2.51572	2.38667	3.26452	3.07792	2.74839	2.84416	2.82237	0.09063	0.07255
P24788	1.36129	1.23377	1.25157	1.52667	1.4129	1.38312	1.36129	1.31818	1.28947	0.10021	0.03661
P25206	1.72258	1.31169	1.12579	1.58667	1.29677	1.46753	1.36129	1.61688	1.84211	0.18699	0.144
P25233	0.469306	0.616281	0.562757	0.393009	0.487085	0.570388	0.596794	0.593496	0.508303	0.19405	0.09155
P25322	0.0615567	0.0636532	0.103091	0.142455	0.0785813	0.162485	0.0547045	0.137852	0.378218	0.41305	0.78994
P25444	24.9032	24.1558	22.7673	26	22.2581	23.5065	23.0323	22.987	23.2895	0.05549	0.02051
P25785	0.286027	0.355464	0.250855	0.205601	0.210361	0.28758	0.409984	0.38644	0.214389	0.23036	0.31031
P25799	0.310184	0.380204	0.215596	0.302618	0.220556	0.264739	0.240886	0.243531	0.33674	0.22323	0.17218
P25911	7.74194	4.96104	7.2327	4.41333	4.30323	6.25325	4.53548	4.16234	5.11184	0.27028	0.1749
P25976	2.47097	2.28571	2.16352	2.72667	2.23871	2.58442	2.43871	2.37662	2.59211	0.10162	0.06075
P26039	2.14839	2.23377	1.96855	2.08	2.10323	2.15584	2.30968	2.28571	2.13158	0.05317	0.04278
P26040	5.60645	5.67532	4.14465	4.96667	4.82581	5.06494	5.30323	5.47403	4.67763	0.13952	0.06477
P26041	16.3871	16.1039	13.6478	15.6	13.871	15.2597	15.2903	15.5844	14.7368	0.08001	0.04517
P26043	3.30323	3.03896	3.24528	3.5	3.34839	3.5	3.84516	3.5	3.42105	0.05798	0.05418
P26048	0.284375	0.323033	0.231329	0.277663	0.216008	0.243877	0.198563	0.212889	0.277314	0.13473	0.13605
P26049	1.90323	2.05195	1.90566	1.88	1.86452	1.77273	1.74194	1.81169	2.10526	0.04066	0.07797
P26231	3.52903	3.63636	4.2956	3.86	3.53548	3.29221	3.85806	3.68182	3.98684	0.08863	0.07419
P26339	2.52903	1.69481	1.90566	1.84	2.19355	1.98052	2.21935	2.37013	2.65789	0.18493	0.10981
P26350	20.3226	14.4156	15.1572	20.1333	22.9032	19.9351	20.0645	23.3117	22.8289	0.18034	0.07621
P26369	7.22581	6.81818	7.10692	7.8	6.83871	6.55844	6.26452	6.81818	6.97368	0.05693	0.0421
P26443	31.2903	32.0779	29.8113	30.1333	34.129	36.5584	34.7097	33.1818	35.0658	0.03398	0.03589
P26450	1.46452	1.51948	1.49686	1.68667	1.57419	1.6039	1.49677	1.55844	1.73026	0.06429	0.05416
P26516	7.16129	7.5974	6.98113	7.6	7.03226	7.07792	7.09677	6.94805	6.90789	0.04271	0.01169
P26618	0.516979	0.4286	0.397353	0.394924	0.501706	0.399869	0.370373	0.489508	0.477676	0.13144	0.1313
P26638	11.6774	11.7532	11.2579	11.8667	11.0968	11.039	11.0323	11.4286	11.5789	0.02282	0.02245
P26645	94.8387	76.6234	81.761	74.6667	109.032	107.143	110.323	118.831	123.026	0.11082	0.06055
P26883	35.0323	34.1558	32.4528	34.3333	33.871	34.8701	33.8065	30.3896	37.0395	0.0322	0.07067
P27038	0.0984926	0.194035	0.174412	0.120904	0.0482639	0.092	0.125483	0.117104	0.115878	0.30425	0.31442
P27046	0.437289	0.54239	0.477601	0.92	0.522232	0.300577	0.637115	0.245786	0.399476	0.37252	0.38042
P27048	19.1613	18.961	18.6792	21.6667	19.3548	18.7013	18.4516	19.2857	20.4605	0.07038	0.04037
P27545	0.993548	0.961039	1.11321	0.873333	1.06452	1.11688	1.10968	1.19481	1.16447	0.10074	0.04482
P27546	11.8065	10.6494	11.195	12.4667	11.6129	9.87013	9.87097	10.3896	10.1974	0.06796	0.06929
P27600	0.34436	0.357141	0.341198	0.405188	0.327221	0.348554	0.371834	0.396756	0.425585	0.08184	0.10373
P27601	29.2258	30.0649	27.4214	29.6	26.5806	27.3377	29.2903	29.2208	28.6842	0.03977	0.04277
P27612	3.72903	3.55195	3.51572	4.00667	3.60645	3.55195	3.67097	3.62987	3.53947	0.06057	0.01518
P27641	0.864516	0.824675	0.767296	0.94	0.774194	0.694805	0.696774	0.74026	0.769737	0.08544	0.05201
P27659	26.6452	25.5844	24.2767	27.8	26.5806	24.6753	27.0968	25.1299	27.0395	0.05763	0.04316
P27661	1309.68	1201.3	1094.34	1513.33	1019.35	909.091	941.935	1103.9	1296.05	0.13978	0.14685
P27671	0.33493	0.383961	0.358595	0.241424	0.308792	0.43591	0.431899	0.39039	0.390326	0.18858	0.13055
P27773	35.4194	35.5844	34.4654	35.8	32.5806	34.6753	33.9355	34.6104	36.1184	0.01668	0.03735
P27808	0.248942	0.177821	0.177157	0.103909	0.171858	0.109464	0.191873	0.159799	0.157591	0.33462	0.19231
P28028	1.36129	1.29221	1.46541	1.25333	1.56129	1.24026	1.27097	1.2987	1.24342	0.06923	0.1023
P28184	8.70968	1.94805	1.03145	1	6.51613	13.8961	3.05161	4.08442	2.26316	1.17192	0.79085
P28271	5.0129	4.95455	4.65409	4.94667	4.5871	4.58442	4.90968	4.8961	4.76316	0.03299	0.03346
P28352	6.03226	5.99351	6.20755	7.2	6.29677	6.01299	6.2129	6.17532	6.30263	0.08946	0.01902
P28474	12.6452	12.8571	12.8302	12.8667	11.6774	12.2078	12.5806	12.4675	12.1711	0.00814	0.02859
P28571	2.06452	2.31169	1.86164	1.42667	1.93548	2.40909	2.30968	2.09091	2.30921	0.19551	0.08728
P28574	0.448769	0.157572	0.282265	0.324405	0.341001	0.314388	0.44611	0.408503	0.399403	0.3961	0.1396
P28650	0.532348	0.434531	0.41774	0.227676	0.223371	0.313047	0.397121	0.300708	0.299895	0.31603	0.20119
P28651	2.05806	1.37662	1.01258	1.67333	1.54194	1.68831	1.49032	1.7987	1.84868	0.28998	0.09326
P28652	14.9677	13.8961	15.4088	15.4	19.4839	17.4026	16.3871	16.8182	16.3816	0.04771	0.07477
P28653	0.36041	0.386348	0.39937	0.423847	0.318721	0.359897	0.391472	0.299094	0.341044	0.06737	0.10492
P28656	8.70968	8.96104	8.80503	9.4	8.96774	8.7013	9.03226	10.1948	9.86842	0.03406	0.06868
P28658	9.6129	10.2597	10.0629	9.6	9.16129	10	10	10.1948	10.3947	0.03342	0.04727
P28659	7.35484	7.20779	7.67296	7.6	7.03226	7.14286	6.64516	7.07792	7.17105	0.02892	0.03039
P28660	8.51613	8.8961	8.36478	8.73333	8.83871	8.76623	8.64516	8.05195	8.22368	0.02716	0.04088
P28661	1.20645	1.32468	0.880503	0.933333	1.19355	1.11039	1.56774	1.34416	0.868421	0.19674	0.21454
P28662	0.136257	0.115245	0.133635	0.113615	0.130681	0.137663	0.102567	0.121946	0.138915	0.09553	0.11803
P28663	12.2581	13.3766	12.956	10.6667	13.8065	14.3506	14.7742	14.6753	13.2895	0.09675	0.04404
P28667	54.3226	67.5325	54.5283	63.8	74.8387	53.961	61.0968	46.1039	45.5263	0.11103	0.2161
P28700	0.358021	0.512457	0.654088	0.377757	0.31875	0.284856	0.331907	0.266584	0.367229	0.28885	0.12618
P28704	0.22655	0.201144	0.29901	0.284082	0.180765	0.231033	0.124954	0.131475	0.225202	0.1838	0.28016
P28738	5.50968	5.7013	5.57233	5.42667	5.62581	5.69481	5.76774	5.82468	6.05921	0.02085	0.02863
P28740	10.2581	10.6494	10.5031	10.8667	10.4516	10.0649	10	10.1299	10.0658	0.02419	0.01763
P28741	2.22581	2.23377	2.40881	2.31333	2.38065	2.33766	2.32903	2.3961	2.53289	0.03716	0.03421
P28798	1.50968	1.77922	1.38994	1.58	1.68387	1.57143	1.9871	2.05844	1.95395	0.10425	0.11405
P28828	0.495779	0.489275	0.484833	0.479223	0.658065	0.543155	0.531172	0.497366	0.534964	0.01437	0.11087
P28843	0.440271	0.537906	0.340691	0.367321	0.384099	0.482818	0.741935	0.504694	0.298772	0.20937	0.34565
P28867	2.16129	2.17532	2.16981	2.10667	3.76129	1.98701	2.36129	2.33117	2.15789	0.01468	0.28181
P29037	0.332034	0.37511	0.257797	0.325584	0.494022	0.369851	0.346548	0.941558	0.295704	0.1503	0.53725
P29268	0.331311	0.232174	0.390497	0.233485	0.229783	0.252208	0.181106	0.152166	0.211046	0.26205	0.19244
P29341	21.7419	21.3636	19.3711	22.2667	20.129	20	20.1935	22.4675	22.3684	0.05972	0.06028
P29351	0.220412	0.269074	0.390665	0.183617	0.176786	0.272864	0.146086	0.239701	0.262843	0.33923	0.25295
P29387	5.31613	5.70779	6.25786	5.61333	5.46452	6.49351	5.66452	6.68831	6.52632	0.0687	0.09077
P29391	9.80645	11.1039	15.3459	12.9333	10.9677	11.9481	10.9677	10.7792	15.9868	0.19543	0.18172
P29416	1.6129	1.68182	1.55975	1.40667	1.53548	1.62987	1.42581	1.49351	1.45395	0.07472	0.05295
P29452	0.141698	0.108478	0.0575947	0.277477	0.180653	0.151917	0.360685	0.101495	0.142096	0.6427	0.53878
P29533	1.19355	1.30519	1.13208	1.05333	1.4	1.47403	1.4	1.37013	1.34868	0.09074	0.03391
P29595	17.6774	15.2597	15.283	16.3333	18	15.3896	14.5806	14.8701	14.5395	0.07074	0.09377
P29699	1.75484	1.62338	1.33333	1.57333	1.57419	1.82468	1.65161	1.57143	2.11184	0.11208	0.13084
P29758	7.35484	7.98701	7.2327	6.86667	7.54839	7.33766	7.67742	7.98701	7.76316	0.06338	0.03158
P29788	0.754839	0.811688	0.735849	0.580325	0.741935	0.612799	0.703226	1.4026	0.542767	0.13731	0.43133
P30275	24.1935	26.6883	20.6918	17.8	26.0645	29.4156	27.3548	24.9351	24.0789	0.17463	0.07965
P30285	0.549791	0.51851	0.444883	0.469867	0.46429	0.466232	0.664516	0.490438	0.419036	0.09529	0.18972
P30412	0.664516	0.694805	0.679245	0.853333	0.641768	0.619047	0.696774	0.688312	0.743421	0.12142	0.07199
P30416	7.03226	6.75325	6.72956	7.73333	6.77419	7.01299	7.41935	7.4026	7.30263	0.06629	0.03904
P30677	1.23226	1.21429	0.811321	2.04667	2.03871	1.99351	1.83871	1.83117	1.89474	0.39074	0.04848
P30681	10.129	8.8961	7.67296	11.1333	8.25806	8.76623	9.16129	9.61039	9.73684	0.15871	0.06702
P30999	3.67742	3.94805	3.59119	3.72667	3.96129	3.81818	3.87097	3.9026	3.76316	0.04073	0.01974
P31001	2.12903	0.613071	1.25157	0.413527	0.259742	0.463584	0.274105	0.313451	1.61184	0.70111	0.99213
P31230	4.29032	4.42857	4.04403	4.79333	4.31613	4.20779	4.36774	4.63636	4.44079	0.0713	0.03641
P31266	0.223506	0.129505	0.153475	0.216911	0.279284	0.21486	0.186248	0.133268	0.182865	0.25749	0.26833
P31324	17.8065	20	20.3774	17.5333	19.7419	20.0649	19.8065	19.6753	20.3289	0.07748	0.01358
P31361;P62515	0.307723	0.316105	0.337311	0.540613	0.35129	0.345153	0.293254	0.301688	0.373584	0.29517	0.10282
P31648	4.83871	6.05195	5.19497	3.74	4.7871	6.68831	6.25806	6.09091	6.05921	0.19319	0.11892
P31649	0.334275	0.766234	0.598173	0.548297	0.518041	0.662338	0.546251	0.622262	0.471639	0.31689	0.13738
P31650	8.06452	9.41558	7.86164	6.46667	8.06452	10.2597	19.2903	7.72727	9.21053	0.15176	0.43901
P31750	5.6	5.83117	5.83648	6.18667	5.61935	5.66234	5.87742	5.43506	5.63816	0.04127	0.02787
P31786	36.2581	36.6883	29.3711	34.4	42.5806	47.4675	43.5484	45.1948	44.8684	0.09818	0.04144
P31938	7.6129	8.37662	8.93082	7	7.67742	8.96104	8.3871	8.76623	8.28947	0.10625	0.05887
P32020	8.83871	9.35065	8.80503	8.26667	8.90323	9.74026	10.2581	10.1948	9.80263	0.05023	0.05533
P32037	3.07742	3.64935	3.50943	2.62	3.77419	4.28571	4.36774	3.86364	3.90789	0.14464	0.06631
P32067	7.67742	7.27273	7.2327	8.26667	7.22581	7.4026	7.16129	7.14286	7.43421	0.06308	0.01875
P32233	4.47742	4.56494	4.74214	5.54667	4.41935	4.36364	4.22581	4.0974	4.42763	0.10108	0.03302
P32261	0.980645	1.16234	0.955975	0.986667	1.03226	0.993506	1.21935	1.14935	1.125	0.0929	0.08248
P32507	1.04516	1.09091	1.02516	0.96	0.929032	1.02597	1.09677	1.05844	1.10526	0.05275	0.06827
P32883	11.8065	11.7532	11.4465	13	11.1613	12.9221	11.2258	10.5195	10.7895	0.05701	0.08288
P32921	7.03226	7.33766	6.60377	7.4	6.70968	6.75325	6.90323	6.62338	6.77632	0.05129	0.01514
P33173	3.07097	3.24675	3.23899	3.16	2.94194	3.01299	3.11613	3.22078	3.09868	0.02582	0.03446
P33174	1.09032	1.22727	1.43396	1.25333	0.190061	0.792208	1.2129	1.08442	1.13158	0.1129	0.47404
P33175	0.774194	0.772727	0.811321	0.78	0.935484	0.935065	0.993548	1.03896	0.947368	0.02309	0.04677
P33215	0.217517	0.177384	0.131102	0.106535	0.127589	0.104059	0.141384	0.114613	0.135938	0.31173	0.12297
P33609	0.165381	0.196686	0.191732	0.292766	0.541625	0.226829	0.375963	0.144534	0.231822	0.26366	0.51525
P33610	0.45141	0.372673	0.290065	0.483995	0.451037	0.310334	0.383964	0.323345	0.453272	0.2169	0.17643
P33611	0.247725	0.221847	0.24523	0.231925	0.195752	0.248438	0.254354	0.295561	0.217887	0.05104	0.15685
P34022	14.9032	14.7403	13.3962	14.8667	13.3548	13.6364	14.7742	15.3247	14.7368	0.04999	0.05801
P34152	2.32258	2.27273	2.13208	2.93333	2.69677	2.28571	2.46452	2.47403	2.46711	0.14687	0.05889
P34884	126.452	133.766	133.333	150.667	123.226	120.13	111.613	126.623	130.921	0.07572	0.05951
P34914	0.576586	0.621418	0.495322	0.524043	0.670968	0.707792	0.593946	0.597383	0.597407	0.10095	0.08313
P35123	2.28387	2.18182	2.25157	2.28	2.00645	2.20779	2.17419	2.23377	2.40789	0.021	0.06505
P35235	3.17419	3.41558	3.26415	3.3	3.32258	3.22727	3.4	3.48701	3.25	0.03038	0.03223
P35276	7.41935	5.25974	5.20126	4.07333	4.87097	8.18182	8.96774	7.66234	5.06579	0.25477	0.26889
P35278	6.23226	7.27273	6.60377	7.53333	6.58065	6.30519	6.64516	6.88312	7.76316	0.08655	0.08163
P35279	19.871	20.6494	19.434	18.6	20.0645	20.4545	19.2903	20.0649	19.1447	0.04357	0.02831
P35282	3.89677	4.27273	4.19497	3.96	3.43871	4.2987	3.74839	4.02597	4.11842	0.04436	0.0859
P35283	3.16129	3.42208	3.58491	2.90667	2.9871	3.32468	3.04516	2.77922	3.07895	0.09112	0.06434
P35285	3.29677	3.25974	3.01887	3.08	3.4	3.06494	2.66452	3.07792	3.28289	0.04276	0.09055
P35288	1.8	1.88312	1.95597	1.85333	2.19355	2.22727	2.2129	2.17532	2.28947	0.03474	0.01967
P35290	0.851613	0.850649	0.823899	0.82	0.59799	0.655844	0.651613	0.753247	0.723684	0.02024	0.0915
P35293	9.16129	9.67532	8.74214	8.73333	8.45161	9.54545	8.70968	9.61039	9.60526	0.04907	0.0609
P35330	0.211632	0.241417	0.326321	0.183949	0.279474	0.250998	0.497063	0.306251	0.333832	0.25593	0.28923
P35436	0.335821	0.225687	0.137305	0.0522945	0.115291	0.137229	0.221987	0.213899	0.181265	0.64683	0.26884
P35438	2.25806	2.31818	2.24528	2.46	2.55484	2.50649	2.38065	2.33766	2.18421	0.04239	0.06124
P35441	0.263135	0.297084	0.316424	0.266669	1	0.619573	0.372338	0.397561	0.332922	0.08908	0.51056
P35454	0.0601727	0.0611308	0.0972292	0.0315431	0.0488136	0.0679981	0.0884903	0.0844071	0.046458	0.43036	0.28978
P35486	22.6452	22.4675	21.5094	21.4667	24	25.8442	24.6452	24.5455	23.8158	0.02821	0.03233
P35492	3.97419	4.15584	4.50943	4.54667	4.62258	5.2013	4.14194	4.24675	5.48026	0.06467	0.12375
P35505	1.00645	0.974026	0.786164	0.873333	0.825806	0.961039	0.916129	0.915584	0.881579	0.11004	0.05576
P35550	5.74194	5.6039	5.80503	7.13333	5.2	5.41558	5.4129	6.12338	5.95395	0.11747	0.07038
P35564	16.6452	16.6883	15.7233	16.8667	18.0645	17.2727	17.4839	18.7662	18.2237	0.03119	0.03328
P35569	0.176175	0.373321	0.183577	0.238529	0.194566	0.214717	0.220815	0.431754	0.212737	0.37582	0.38968
P35585	8.19355	8.24675	7.98742	8.4	7.22581	7.33766	7.22581	6.88312	7.63158	0.02078	0.03699
P35601	0.267657	0.205385	0.179606	0.253706	0.169463	0.201655	0.143502	0.225634	0.245422	0.18159	0.20925
P35700	36.7097	39.9351	35.9119	37.6667	37.1613	37.7273	38.1935	38.8961	38.4211	0.04635	0.01744
P35761	0.252497	0.25952	0.250782	0.213351	0.20029	0.226226	0.221854	0.232986	0.241744	0.08525	0.06916
P35762	3.68387	3.92208	3.02516	3.02667	5.30323	4.88961	4.90968	4.48701	4.32895	0.13445	0.08041
P35802	69.6774	72.7273	71.6981	74	84.5161	83.1169	70.3226	69.4805	71.0526	0.02536	0.0984
P35803	15.5484	15.7792	15.7233	19.2	23.2258	19.2857	17.9355	18.7013	18.6184	0.10632	0.10781
P35821	1.57419	1.59091	1.48428	1.98667	1.64516	1.78571	1.6129	1.68182	1.66447	0.13466	0.03898
P35822	0.651613	0.675325	0.647799	1.09333	0.780645	0.681818	0.616528	0.727273	0.796053	0.28407	0.10218
P35831	0.45701	0.413895	0.433397	0.427405	0.264323	0.290753	0.350302	0.479063	0.433161	0.0416	0.25178
P35846	1.07742	1.67532	0.506984	0.641376	0.76129	0.598344	0.851613	1.24675	0.606718	0.53974	0.326
P35922	2.0129	1.81169	1.86792	2.26667	1.7871	1.86364	1.88387	1.87662	1.84868	0.10208	0.02088
P35951	0.339883	0.358755	0.455807	0.392281	0.254223	0.33084	0.217157	0.24958	0.332243	0.13169	0.18774
P35979	35.4194	35.1948	31.5723	39	38.2581	39.026	37.7419	38.8961	37.3684	0.08595	0.01873
P35980	31.3548	29.3506	29.1195	33.4	28.8387	30.1948	28.5161	29.2208	29.3421	0.0649	0.02168
P36536	1.3871	1.31169	1.34591	1.42	1.60645	1.49351	1.6129	1.75974	1.75	0.03463	0.06775
P36552	0.967742	0.974026	0.779874	0.953333	1.02581	1.12338	1.10323	1.03896	1.03947	0.10121	0.04123
P36895	0.175919	0.162245	0.178419	0.154841	0.201926	0.161042	0.268997	0.216668	0.18947	0.06682	0.19236
P36916	2.4	2.53896	2.41509	2.42667	2.52903	2.72727	2.62581	2.55844	2.56579	0.02596	0.03026
P36993	2.80645	2.98052	2.8805	2.93333	3.14839	3.03247	3.12903	3.17532	3.25658	0.02575	0.02573
P37040	5.07097	5.24675	5.03145	5.08667	5.02581	5.03247	4.87742	5.28571	5.32895	0.01855	0.03739
P37172	0.305771	0.342677	0.267018	0.427466	0.351492	0.283143	0.316257	0.341505	0.371543	0.20407	0.10263
P37804	0.929032	0.954545	0.987421	0.7	1.2	0.694805	0.941935	0.675325	1.15132	0.14641	0.26381
P37889	0.186319	0.104585	0.1834	0.169763	0.0799316	0.115523	0.135574	0.120614	0.15177	0.23791	0.22217
P37913	0.774194	0.645347	0.536235	0.665351	0.535965	0.629934	0.664516	0.592515	0.684211	0.14877	0.09524
P38060	2.53548	2.74675	2.66667	2.29333	2.36129	2.68831	2.72258	2.63636	2.77632	0.07744	0.06155
P38585	1.47742	1.56494	1.52201	1.63333	1.29032	1.38312	1.44516	1.44156	1.44737	0.04284	0.04828
P38647	17.9355	17.6623	16.1635	17.6	18.129	18.4416	18.7097	18.6364	19.4079	0.04602	0.0253
P39038	0.96129	1.16883	1.19497	0.866667	0.864516	1.11688	1.16129	1.27922	1.32237	0.15248	0.15639
P39053	23.8065	27.6623	25.0943	20.3333	28.3871	30.7792	30	27.5325	27.8947	0.12587	0.04855
P39054	8.12903	8.96104	7.86164	8.4	9.03226	7.53247	8.19355	7.79221	7.89474	0.05637	0.07145
P39061	0.670968	0.792208	0.609842	0.8	0.651613	0.55016	0.642479	0.553668	0.756579	0.12996	0.13459
P39087	0.150529	0.189249	0.182172	0.146659	0.154736	0.175356	0.163562	0.208282	0.174661	0.12971	0.11581
P39098	0.398466	0.366919	0.363774	0.383724	0.350253	0.272322	0.428574	0.278294	0.42161	0.04254	0.21405
P39447	1.60645	1.56494	1.59748	1.74667	1.62581	1.55195	1.6	1.71429	1.57237	0.04943	0.03918
P39655	1.94194	1.86364	1.78616	1.7	1.97935	2.15584	2.1871	2.03247	1.82237	0.05691	0.07206
P39688	2.07097	2.0974	1.88679	1.9	2.34839	2.29221	2.11613	2.24675	2.22368	0.05572	0.03856
P39749	1.70323	1.72727	1.28931	2.1	1.94194	1.72078	1.85161	1.63636	1.86842	0.19433	0.06816
P39876	0.466969	0.372391	1	0.799384	2	0.461668	0.547845	0.644575	0.51806	0.44196	0.78489
P40124	18.9677	19.4156	17.7987	19.4	18.7742	19.4156	18.8387	18.1169	18.1579	0.04022	0.0289
P40142	49.6774	49.1558	45.5975	52.6667	46.3226	46.2987	44.9032	46.4935	46.9737	0.05882	0.01674
P40201	0.0881606	0.189972	0.159863	0.0875754	0.0868578	0.0844954	0.0598814	0.0875392	0.0806671	0.39378	0.14398
P40237	0.158683	0.152847	0.194158	0.112245	0.254868	0.149731	0.2375	0.23491	0.117884	0.21723	0.30673
P40240	3.74194	3.34416	2.28931	3.74667	3.63226	4.19481	4.17419	3.4026	3.51316	0.20948	0.09915
P40336	4.07742	4.04545	3.44654	4.24	3.77419	3.85714	3.81935	3.51948	3.5	0.088	0.04627
P40338	0.627863	0.597849	0.60697	0.659167	0.581873	0.522906	0.627113	0.681818	0.652126	0.04368	0.10169
P40630	1.93548	2.04545	1.86792	2.15333	1.81935	2.15584	2.20645	2.14935	2.10526	0.06269	0.07378
P40645	0.118991	0.146868	0.15253	0.108733	0.320455	0.14106	0.258499	0.256866	0.0614886	0.16115	0.50232
P41105	20.2581	19.026	18.6164	21.4667	19.5484	20.3896	21.8065	21.3636	21.1184	0.06494	0.04262
P41155	0.877419	0.850649	0.704403	0.74	0.851613	0.798701	0.922581	0.608655	0.703947	0.10576	0.15879
P41209	0.696774	0.58136	0.602367	0.601194	0.439831	0.299881	0.553254	0.7004	0.490475	0.0835	0.29637
P41216	1.87742	2.12338	2.13208	2.1	2.10323	2.08442	1.98065	1.85065	1.91447	0.05893	0.0545
P41230	0.629857	0.619032	0.767296	1.26	0.465391	0.34809	0.213195	0.325814	0.469844	0.36825	0.29403
P41233	0.207256	0.22219	0.245406	0.191892	0.148386	0.144866	0.164323	0.193453	0.20398	0.1052	0.15557
P41234	0.297064	0.373472	0.323431	0.304419	0.291925	0.330031	0.351386	0.303227	0.324401	0.10606	0.07282
P41241	4.54839	4.92208	4.6478	4.78	4.39355	3.96104	4.22581	4.33117	4.79605	0.03435	0.06982
P41242	0.60612	0.766234	0.499505	0.72	0.716129	0.720779	0.696774	0.644181	0.710526	0.1847	0.04477
P41731	0.612163	0.668831	0.786164	0.906667	0.690323	0.863636	0.858065	1.04545	0.789474	0.17584	0.15306
P41778	0.851613	0.922078	1.16352	1.25333	1.08387	1.03896	1.08387	1.07143	1.21053	0.18272	0.05983
P42125	1.7871	1.81169	1.44654	1.57333	1.62581	1.72078	1.76129	1.85714	1.70395	0.10591	0.04885
P42128	0.566363	0.621369	0.523024	0.523361	0.310364	0.306034	0.369108	0.406532	0.37213	0.08339	0.12284
P42208	5.11613	5.35065	4.86164	4.52667	4.49032	5.00649	4.98065	4.91558	4.97368	0.07117	0.04446
P42225	0.890323	0.876623	0.861635	1.00667	0.806452	0.792208	0.806452	0.863636	0.835526	0.07293	0.03489
P42227	0.703226	0.779221	0.754717	0.786667	0.916129	0.779221	0.832258	0.837662	0.809211	0.04989	0.06099
P42232	0.845161	1.07792	0.754717	0.746667	0.478021	0.772727	0.658065	0.753247	0.828947	0.18043	0.19712
P42337	0.615803	0.600251	0.660377	0.585594	0.550801	0.624534	0.556818	0.668831	0.563606	0.05257	0.08722
P42567	0.806452	0.746753	0.735849	0.82	0.774194	0.935065	0.83871	0.896104	0.736842	0.0542	0.09841
P42669	5.86452	5.77922	5.80503	5.44	6.51613	6.68831	6.15484	5.92857	5.82237	0.03346	0.05983
P42703	0.101838	0.105158	0.0939616	0.0628725	0.0866161	0.205275	0.114283	0.112491	0.101311	0.21222	0.37709
P42859	2.69677	2.9026	2.56604	2.53333	2.96129	2.77922	2.84516	2.66883	2.58553	0.06264	0.05315
P42867	0.0541865	0.0692	0.0570686	0.0581143	0.052611	0.039193	0.0341694	0.0713058	0.0742947	0.1104	0.33513
P42925	0.104251	0.11781	0.105217	0.116218	0.119395	0.151811	0.0969	0.0890922	0.0852816	0.06431	0.2543
P42932	23.8065	23.8312	23.2075	25.0667	23.5484	22.3377	23.9355	23.5714	23.4868	0.03257	0.02595
P43006	4.71613	4.81169	4.65409	4.94667	6.90323	6.55844	5.4	5.42857	4.72368	0.02664	0.15531
P43135	1.66452	1.42208	1.84277	1.90667	1.34839	1.45455	1.36129	1.33766	1.39474	0.12698	0.03422
P43247	0.825806	0.753247	0.742138	0.906667	0.806452	0.733766	0.741935	0.753247	0.822368	0.09433	0.05201
P43274	102.581	103.896	89.9371	114.667	92.2581	79.8701	89.6774	108.442	98.0263	0.09852	0.11269
P43275	11.4194	11.6234	10.566	10.9333	6.03871	5.00649	8.32258	10.5195	9.07895	0.04287	0.28843
P43276	62.1935	57.013	51.0063	70.6667	43.9355	39.8701	45.7419	52.5974	53.0263	0.13834	0.12095
P43277	2.06452	2.27273	1.5283	3.10667	2.04516	1.96753	2.03871	2.46753	2.67105	0.29228	0.13957
P43346	0.464866	0.236826	0.249085	0.325867	0.290712	0.237944	0.264775	0.281074	0.26421	0.32844	0.07504
P43406	1.3871	1.4026	1.3522	1.18667	1.51613	1.46753	1.6129	1.64935	1.40132	0.0745	0.06681
P43432	0.0556926	0.0725734	0.0877421	0.0717073	0.0837937	0.073424	0.0711123	0.0957312	0.0879601	0.182	0.12414
P45376	10.9032	11.6883	11.0692	11.6667	10.1935	11.1039	10.4516	10.5844	11.25	0.03573	0.04162
P45481	0.806452	0.720779	0.685535	0.793333	0.76129	0.766234	0.825806	0.837662	0.822368	0.07707	0.04487
P45591	16.5161	19.0909	15.6604	17.2667	16.7742	17.7273	19.9355	18.6364	19.5395	0.08525	0.07004
P45700	0.566254	0.668831	0.28631	0.986667	0.361317	1.01299	0.651613	1.14286	0.835526	0.4612	0.38417
P45878	9.54839	9.54545	9.24528	8.66667	9.48387	9.74026	10.7742	11.4286	10.4605	0.04486	0.07578
P45952	4.05806	4.73377	3.73585	3.29333	3.83226	4.14286	4.65806	4.40909	3.88158	0.1533	0.08383
P46061	3.14839	3.24675	3.00629	3.46667	3.00645	2.94805	2.9871	3.06494	3.24342	0.06015	0.03805
P46062	0.19711	0.353411	0.370616	0.485899	0.372267	0.40044	0.381288	0.320786	0.606903	0.33744	0.26549
P46096	16.7097	17.0779	17.2327	16.5333	20.8387	21.5584	19.8065	19.2208	18.4211	0.01911	0.06267
P46097	1.30968	1.18831	0.716981	0.833333	0.83871	1.24026	1.3871	1.21429	1.21053	0.27868	0.17243
P46412	0.150775	0.338708	0.262294	0.142796	0.113899	0.172155	0.186648	0.195932	0.197391	0.42088	0.20001
P46414	1.17419	1.11688	1.22013	1.66667	1.44516	1.38312	1.32258	1.43506	1.48026	0.19444	0.0435
P46460	30.3226	34.6104	33.3962	27.2667	35.3548	37.7922	37.3548	36.039	34.7368	0.10488	0.03579
P46467	2.89032	3.11688	2.57233	3.56	3.10323	2.87013	2.92258	3.22078	2.83553	0.13683	0.05516
P46471	8.70968	8.96104	8.67925	8.73333	8.77419	8.8961	8.83871	8.7013	8.81579	0.01468	0.00828
P46638	30.7097	32.987	30.2516	30.4667	29.4839	29.7403	29.7419	30.7792	32.1053	0.04081	0.0359
P46656	0.394095	0.345105	0.436702	0.394427	0.378376	0.520172	0.465982	0.396617	0.469285	0.09538	0.13001
P46660	20.4516	18.1818	12.2013	14.6	13.2903	16.1688	16.7097	16.3636	16.3158	0.22447	0.08878
P46662	0.474251	0.435132	0.620302	0.457811	0.429463	0.560068	0.440437	0.74026	0.455982	0.16872	0.24934
P46664	6.23871	6.14935	5.48428	5.99333	5.96774	5.81169	5.68387	5.86364	5.92105	0.05649	0.01876
P46718	0.412833	0.411559	0.295973	0.483236	0.26663	0.21477	0.289733	0.397219	0.529271	0.19346	0.36872
P46735	2.8129	2.8961	2.71698	2.99333	3.14839	2.77922	2.84516	2.79221	2.99342	0.04127	0.05402
P46737	0.8	0.798701	0.849057	0.72	0.83871	0.772727	0.890323	0.785714	0.789474	0.0674	0.05987
P46935	6.51613	6.75325	6.41509	6.05333	5.74194	6.43506	6.51613	6.81818	6.90789	0.04522	0.07091
P46938	0.427821	0.414114	41.4465	0.650682	4.38249	0.0693435	0.709677	0.577319	0.45383	1.90733	1.4321
P46978	4.96774	5.13636	4.62893	4.94667	4.74194	4.85065	5.05161	4.6039	4.78289	0.04304	0.03416
P47199	1.69677	1.73377	1.64151	1.52	1.62581	1.93506	1.94839	2.08442	1.63158	0.05666	0.11164
P47226	0.690323	0.727273	0.805031	0.88	0.683871	0.980519	0.851613	0.785714	0.763158	0.10882	0.13677
P47239	0.0876855	0.0992731	0.0650126	0.0915473	0.092672	0.100416	0.129079	0.107346	0.124911	0.17142	0.14128
P47708	2.27742	2.36364	2.30818	1.98	2.65161	2.68182	2.45806	2.30519	2.40132	0.07703	0.06497
P47713	1	0.709278	0.440986	1.07333	1.31613	0.88961	0.699969	0.857143	0.738052	0.35941	0.27287
P47738	13.6129	14.8052	13.3333	12	12.3226	13.3766	14.1935	14.3506	13.4868	0.0857	0.05947
P47740	1.93548	1.8961	1.79874	1.60667	1.7871	1.94805	1.96774	1.81169	1.94079	0.08113	0.0448
P47743	0.622733	0.720779	0.647799	0.509847	0.350501	0.55891	0.651613	0.609831	0.664474	0.1399	0.22554
P47746	1.37419	1.46104	1.40252	1.31333	1.28387	1.33117	1.23871	1.47403	1.21711	0.04425	0.07804
P47753	4.76774	4.70779	4.48428	4.82	4.64516	5.64286	5.18065	5.74026	5.17763	0.03147	0.08297
P47754	29.9355	25.6494	26.1006	27.5333	30.2581	29.2857	30	28.1818	28.1579	0.07065	0.03379
P47757	18.3226	18.1818	17.3585	18.8	18.5161	19.2857	18	19.2208	18.1579	0.03301	0.03188
P47758	1.59355	1.76623	1.39623	1.54667	1.46452	1.62338	1.70323	1.59091	1.63158	0.09672	0.05457
P47759	0.607911	0.668831	0.647799	0.72	0.690323	0.616932	0.651613	0.631943	0.65339	0.07059	0.04258
P47791	4.59355	4.56494	4.13208	4.16667	4.2	4.24026	4.47742	4.61039	4.33553	0.05702	0.03898
P47802	2.0129	2.0974	2.13208	2.22	2.29677	2.46104	2.31613	2.53247	2.32237	0.04052	0.04395
P47809	2.99355	3.27922	3.10063	3.04667	3.30323	3.70779	3.17419	3.33766	3.24342	0.03996	0.06194
P47811	5.49032	1.47403	1.08176	3.52	0.741935	0.974026	0.677419	0.941558	1.03289	0.70405	0.17725
P47856	1.91613	2.09091	1.81761	1.62667	1.76129	1.8961	1.94194	1.92857	1.93421	0.10404	0.03982
P47857	18.9032	19.8052	18.6164	17.6667	19.5484	19.4805	19.2258	18.7662	18.9474	0.04699	0.01752
P47867	1.6129	1.68182	1.57862	1.44667	1.52258	1.61688	1.60645	1.3961	1.48026	0.06247	0.06021
P47877	0.618405	0.626903	0.539964	0.580203	0.555348	0.574796	0.645161	0.662338	0.684211	0.06736	0.09016
P47879	0.322031	0.460412	0.369113	0.342029	0.382055	0.434307	0.239083	0.354769	0.367922	0.16373	0.20191
P47911	32.7097	32.0779	30.9434	33.9333	30.1935	30.4545	30.8387	32.3377	31.4474	0.03849	0.02765
P47915	17.8065	15.1299	14.5283	18.4667	17.5484	15.1299	11.4194	14.1558	13.8158	0.11795	0.15408
P47934	0.987097	1.03247	1.16981	0.953333	1	1.17532	0.980645	1.0974	1.19079	0.09184	0.08898
P47941	5.32258	5.68182	5.37736	5.39333	5.41935	5.42208	6.05161	5.95455	5.48026	0.02968	0.05489
P47955	4.56774	4.88312	4.09434	4.65333	3.45806	3.70779	4.43226	3.73377	4.04605	0.07285	0.09668
P47962	12	12.0779	11.5723	14.1333	12.5161	11.8182	11.9355	13.4416	13.2895	0.09214	0.05944
P47963	28.5161	29.4805	26.6038	31.5333	30	26.9481	29.1613	28.4416	29.6711	0.07064	0.04203
P47964	21.2258	20.7792	19.3711	23.4	20.7742	20.7792	19.2903	20.0649	21.9737	0.07878	0.04828
P47968	0.858065	0.200642	0.228464	0.269248	0.338752	0.280225	0.396025	0.30093	0.222259	0.80674	0.21108
P48024	3.85806	3.22078	4.25157	4.28	3.69677	3.2987	3.52903	3.74675	4.09868	0.12649	0.08029
P48036	6.70968	8.96104	7.61006	8.66667	7.41935	7.27273	8.77419	8.57143	7.10526	0.12899	0.09988
P48168	0.0844645	0.133286	0.121915	0.153643	0.155837	0.141268	0.190303	0.168963	0.191396	0.2355	0.12841
P48193	1.71613	1.48701	1.61635	1.58667	1.55484	1.52597	1.52903	1.46104	1.40789	0.05889	0.04016
P48302	0.980645	0.948052	0.748428	0.74	0.812903	0.993506	0.980645	0.948052	1.01316	0.14964	0.08427
P48318	2.66452	3.64286	3.08805	2.14	3.45161	4.00649	3.75484	3.85065	3.56579	0.22106	0.05941
P48320	2.87097	3.92857	3.14465	1.38	2.80645	4.47403	4.01935	3.92208	3.52632	0.37659	0.16691
P48377	0.125255	0.135031	0.141935	0.132682	0.12418	0.152529	0.130504	0.206927	0.149547	0.05144	0.21358
P48381	0.142227	0.232973	0.200224	0.244435	0.206272	0.175905	0.156469	0.152273	0.204051	0.22359	0.14251
P48410	0.436839	0.579275	0.324121	0.673333	0.806452	0.307495	0.597256	0.733766	0.353863	0.30605	0.39804
P48428	16.2581	14.5455	14.2767	15.4	14.7097	15	15.2258	15.7143	15	0.05934	0.02475
P48432	0.174996	0.173103	0.188062	0.18534	0.168651	0.166254	0.205453	0.242944	0.22653	0.04118	0.16936
P48437	0.793548	0.0866409	0.158094	0.10581	0.112985	0.614316	0.28268	0.155585	0.303413	1.18765	0.66947
P48453	11.2258	10.6494	9.24528	12.1333	10.8387	9.93506	8.77419	8.76623	10.0658	0.11197	0.09261
P48455	0.941935	1.26623	0.823899	1.38667	0.883871	1.26623	1.07742	1	1.26974	0.24004	0.15332
P48678	4.69677	5.56494	4.64151	4.52667	5.05161	5.37662	5.49032	5.38961	5.39474	0.09819	0.03141
P48722	4.79355	5.14935	4.56604	4.49333	5.41935	5.77922	5.40645	5.56494	5.25658	0.0621	0.03596
P48725	0.735484	1.05195	0.734674	0.306079	0.426508	0.567034	1.49677	0.208073	0.357938	0.43309	0.83696
P48758	13.8065	15.1948	14.3396	13.4667	13.3548	14.026	14.9032	15.0649	15.3947	0.05303	0.05757
P48771	18.129	11.9481	17.8616	14.3333	19.2903	23.7013	22.3871	19.7403	16.5132	0.19072	0.13827
P48774	11.7419	12.9221	10.3774	10.4667	10.129	12.5974	11.6129	11.2987	11.6447	0.10582	0.07744
P48962	122.581	127.922	113.836	116	130.323	132.468	129.677	116.883	137.5	0.0534	0.05895
P48986;Q60867;Q62414	0.482437	0.314055	0.254157	0.506338	0.329513	0.266511	0.234623	0.281425	0.281488	0.31915	0.12284
P49025	0.741935	0.857143	0.691824	0.471497	0.774194	0.922078	0.96129	0.948052	0.861842	0.23405	0.08601
P49070	0.265883	0.251079	0.317303	0.214489	0.1984	0.299423	0.312245	0.335743	0.225768	0.16256	0.21538
P49117	0.793548	0.605259	0.754717	0.866667	0.510948	0.532372	0.591409	0.655844	0.690789	0.14584	0.12955
P49138	0.334183	0.325492	0.254081	0.461861	0.368014	0.29581	0.298243	0.31655	0.338084	0.25135	0.09339
P49194	3.74194	4.2013	3.62893	2.60148	4.56129	2.03018	4.23871	1.978	2.21992	0.19049	0.42625
P49282	0.573481	0.497962	0.557579	0.555419	0.345201	0.514197	0.512671	0.392919	0.490794	0.0606	0.1715
P49312	62.5161	56.8831	55.9748	70.6667	61.871	58.1169	57.1613	64.9351	64.6053	0.10982	0.05862
P49442	2.63226	2.94805	2.90566	2.72667	2.76129	2.94805	2.85161	2.92208	2.90132	0.05314	0.02561
P49443	5.1871	5.46104	5.02516	4.94667	5.58065	5.7013	5.51613	5.54545	5.55263	0.04409	0.0129
P49446	0.490034	0.464185	0.459315	0.465023	0.435518	0.441199	0.332332	0.428953	0.509585	0.02944	0.14738
P49586	2.90968	2.5	2.30189	2.74667	2.32258	2.18182	2.45806	2.48701	2.32895	0.10249	0.05189
P49615	12.3226	13.1169	12.956	11.2667	11.4194	11.6883	11.0323	11.9481	11.9737	0.06759	0.03398
P49710	0.274021	0.343781	0.143713	0.309338	0.0842232	0.336468	0.406886	0.327328	0.356612	0.3266	0.41593
P49717	1.54194	1.1039	0.899371	1.54667	1.03226	1.25325	1.21935	1.34416	1.40132	0.25472	0.11322
P49718	1.36129	1.02597	0.773585	1.35333	1.03226	1.05195	1.14839	1.24026	1.34868	0.25126	0.11368
P49722	12.7742	12.5974	12.327	12.4667	11.8065	12.1429	12.1935	11.9481	12.6974	0.01519	0.0279
P49769	0.954839	1.17532	1.07547	1.12	1.11613	0.993506	0.967742	0.980519	1.09211	0.08669	0.06679
P49817	0.735484	0.837662	0.779874	0.853333	0.870968	0.831169	1.09032	1.22078	0.881579	0.06764	0.17235
P49919	0.236067	0.168176	0.126322	0.272195	0.177799	0.211458	0.164825	0.122323	0.297771	0.32741	0.33775
P49962	3.25161	3.14935	3.33333	3.56	2.78065	3.24026	2.88387	3.25325	3.27632	0.05255	0.07633
P50096	3.05806	2.50649	2.50943	3.82	4.15484	3.30519	2.85806	3.04545	2.92105	0.20887	0.16285
P50114	0.379196	0.400994	0.213516	0.324558	0.527633	0.560241	0.566722	0.503019	0.617499	0.25422	0.07813
P50136	1.23226	1.40909	1.13836	1.38667	1.58065	1.41558	1.54194	1.5	1.41447	0.0998	0.05004
P50153	6.90323	9.28571	9.68553	7	9.67742	10.6494	9.22581	9.48052	9.40789	0.17918	0.05792
P50171	1.28387	1.31169	1.10692	1.20667	1.14194	1.26623	1.36774	1.35714	1.19079	0.07474	0.07877
P50172	0.312512	0.202237	0.11387	0.260794	0.298573	0.336538	0.512268	0.36748	0.202636	0.3832	0.32862
P50247	9.35484	9.93506	8.49057	10.1333	8.3871	8.76623	8.64516	9.02597	9.27632	0.07773	0.03893
P50285	1.00645	1.12338	1.05031	1.27333	0.993548	1.03896	1.13548	1.08442	1.13816	0.10512	0.05796
P50396	63.1613	65.5844	64.7799	61.2667	65.8065	68.8312	63.4839	63.961	67.1053	0.02996	0.03365
P50427	0.369504	0.399483	0.493067	0.583819	0.504861	0.487769	0.574368	0.613829	0.664474	0.21035	0.12993
P50428	1.13548	1.27922	1.03774	1.00667	1	0.987013	1.00645	1.01948	1.02632	0.10998	0.01548
P50429	1.67742	1.51299	1.35849	1.33333	1.72903	1.74675	1.48387	1.5974	1.38816	0.10822	0.09747
P50431	0.935484	0.746753	0.647799	0.873333	0.580427	0.655844	0.677419	0.844156	0.664474	0.16077	0.14164
P50462	0.378855	0.390821	0.419691	0.420923	0.419421	0.430386	0.439197	0.250769	3.19079	0.05231	1.32883
P50516	37.871	40.974	40.3774	36.4	41.8065	45	42.3226	44.8052	43.0263	0.05511	0.03334
P50518	21.9355	22.2078	22.3899	18.6667	23.7419	25	24.3871	23.8312	22.8947	0.08288	0.03273
P50543	1.45806	2.0974	1.28931	1.67333	1.42581	1.15584	1.94194	1.87013	1.5	0.21434	0.20653
P50544	2.25806	2.40909	1.91195	2.12	2.16129	2.25325	2.38065	2.36364	2.17763	0.09715	0.04498
P50571	0.344155	0.386148	0.389708	0.398904	0.507705	0.521862	0.521488	0.545116	0.462466	0.06404	0.05988
P50580	16.5161	15.4545	14.4025	17.0667	15.6774	15.1948	14.7097	15.8442	15.9868	0.07438	0.03392
P50586	0.4882	0.479031	0.490851	0.551991	0.51548	0.459573	0.470397	0.395381	0.445647	0.0664	0.09489
P51125	0.476121	0.468641	0.754717	0.806667	0.664516	0.433794	0.405414	0.688312	0.625862	0.28616	0.23721
P51150	18	19.026	18.1132	18.3333	17.5484	17.987	18.1935	18.1169	17.8947	0.02504	0.01401
P51163	1.45806	1.49351	1.34591	1.86667	1.71613	1.52597	1.56774	1.92208	1.86184	0.14667	0.10152
P51174	8.19355	8.31169	6.66667	7.33333	7.48387	8.50649	8.45161	8.44156	7.96053	0.10152	0.05409
P51175	0.967742	0.967532	0.830189	0.78	0.76129	0.720779	0.967742	0.863636	0.842105	0.10837	0.11556
P51410	16.5161	16.2338	16.478	18.1333	16.9032	16.3636	16.5806	17.013	16.7763	0.05172	0.0155
P51432	0.735484	0.701299	0.612792	0.74	0.696774	0.632027	0.658065	0.662338	0.690789	0.08458	0.03941
P51569	0.23472	0.233609	0.276416	0.194735	0.218513	0.263592	0.205073	0.181582	0.189188	0.14203	0.15309
P51612	0.709677	0.688312	0.654088	0.18811	0.48757	0.10266	0.127939	0.0595729	0.835526	0.44463	1.03462
P51655	0.929032	0.824675	0.949686	0.78	0.883871	0.805195	0.974194	0.974026	0.868421	0.09373	0.08083
P51660	7.29032	7.07792	6.72956	7.06667	6.83871	6.68831	7.03226	7.07792	6.84211	0.03292	0.02304
P51791	0.413074	0.391782	0.398174	0.387283	0.44485	0.385142	0.452124	0.450458	0.518069	0.02831	0.10462
P51807	4.96774	5.33117	4.84906	4.90667	4.25806	4.4026	4.76129	4.8961	4.97368	0.04331	0.06722
P51830	0.416366	0.432144	0.426695	0.381159	0.466974	0.491894	0.440959	0.461995	0.429003	0.05532	0.0532
P51855	1.10323	1.08442	0.886792	1.17333	1.16129	1.21429	1.08387	1.03896	1.13816	0.11571	0.06038
P51859	6.05161	5.59091	5.69811	6.5	7.6129	6.62338	6.96774	7.01299	6.77632	0.06882	0.05388
P51863	19.3548	20.6494	19.9371	16.0667	20.9677	21.4286	20.3226	21.1039	20.1316	0.10668	0.02623
P51880	232.258	214.935	233.333	282.667	259.355	306.494	347.097	322.078	336.184	0.12109	0.10902
P51881	169.677	181.169	174.843	168.667	187.097	199.351	183.871	172.078	171.711	0.03302	0.06305
P51906	0.870968	0.818182	0.886792	0.78	0.858065	0.876623	0.767742	0.668831	0.736842	0.05847	0.11041
P51910	0.174039	0.22774	0.83141	0.362222	0.323673	1.72078	0.569357	0.339103	0.304654	0.74974	0.93221
P51912	0.204267	0.229947	0.144798	0.290392	0.345328	0.320247	0.220168	0.295348	0.321502	0.27769	0.16063
P51949	0.137137	0.196919	0.378423	0.177907	0.172574	0.220336	0.264237	0.253536	0.273996	0.47995	0.17418
P51954	0.147257	0.205453	0.136491	0.145733	0.0920852	0.180672	0.161275	0.148437	0.160442	0.1985	0.22633
P52019	1.12903	0.928571	0.930818	1.10667	0.96129	0.915584	0.806452	0.844156	0.894737	0.10649	0.06851
P52189	0.0106962	0.0218275	0.051415	0.0414509	0.0897574	0.0423195	0.0587325	0.0453882	0.0548547	0.58876	0.3241
P52194	0.645161	0.57926	0.456293	0.483843	0.446989	0.52143	0.553742	0.507825	0.710526	0.16094	0.18009
P52196	4.68387	4.7013	3.43396	4.44667	4.35484	4.29221	4.23871	4.00649	3.94737	0.13893	0.04327
P52293	0.622223	0.568564	0.44083	0.673333	0.533332	0.624335	0.610239	0.688312	0.60483	0.17336	0.09028
P52332	0.735484	0.766234	0.874214	0.773333	0.819355	0.727273	0.741935	0.772727	0.75	0.07648	0.0471
P52431	0.36147	0.292038	0.300727	0.443509	0.3925	0.403771	0.387946	0.444118	0.422274	0.20006	0.05648
P52432	0.754839	0.792208	0.666667	1.01333	0.916129	0.818182	0.787097	0.902597	1.15132	0.18274	0.15621
P52479	2.40645	2.32468	2.30189	2.62667	1.92903	2	2.11613	2.29221	2.42763	0.06134	0.09568
P52480	83.2258	85.7143	79.2453	81.3333	84.5161	90.2597	89.6774	90.2597	86.8421	0.03343	0.02888
P52483	3.01935	2.73377	2.76101	3.31333	3.25161	3.14286	3.10968	2.95455	3.21053	0.0914	0.03658
P52503	6.77419	6.18831	5.06289	5.66	6.45161	6.62338	6.96774	7.5974	6.77632	0.12348	0.06425
P52623	1.12258	1.17532	0.993711	1.16	1.29677	1.24026	1.3871	1.12338	1.01974	0.07412	0.11903
P52760	2.37419	2.58442	1.77358	1.84	1.91613	2.47403	2.6	2.51948	2.04605	0.18598	0.13331
P52795	0.883871	1.19481	1.25786	0.84	0.825806	0.967532	1.03871	0.954545	1.03947	0.20372	0.09042
P52800	0.825806	0.720779	0.974843	0.913333	0.793548	0.798701	1.03871	0.876623	0.940789	0.12859	0.11587
P52825	0.929032	0.980519	0.974843	0.753333	0.8	0.863636	0.922581	1.01299	0.960526	0.1172	0.091
P52875	0.449043	0.355456	0.454017	0.469131	0.374667	0.440041	0.483646	0.455658	0.395379	0.11966	0.10336
P52912	0.626001	0.581241	0.473785	0.651079	0.560264	0.62683	0.76129	0.727273	0.601541	0.13438	0.13024
P52927	0.14237	0.20347	0.287385	0.150503	0.0548735	0.127319	0.177568	0.16774	0.179907	0.34051	0.3735
P53026	29.3548	28.4416	27.4843	30.7333	27.6129	24.7403	25.3548	27.4026	29.0789	0.04769	0.06598
P53395	1.77419	1.83766	1.74843	2.00667	1.63226	1.7013	1.70968	1.65584	1.53289	0.06308	0.04315
P53564	1.92258	1.83117	1.61635	2.18667	1.87097	1.79221	1.63871	1.80519	1.30921	0.12504	0.13412
P53569	0.113897	0.135957	0.242616	0.186892	0.0979981	0.161979	0.102868	0.127281	0.163301	0.33763	0.23884
P53612	1.4	1.37662	1.25786	1.38667	1.36774	1.52597	1.33548	1.38961	1.46053	0.04844	0.05423
P53657	3.11613	3.52597	3	4.58667	4.56774	4.16883	4.54839	4.70779	4.73684	0.20309	0.04984
P53668	0.537145	0.34119	0.641509	0.352889	0.378735	0.255756	0.388822	0.363439	0.422412	0.3125	0.17446
P53690	0.329761	0.336997	0.319477	0.312784	0.275523	0.260428	0.283419	0.245434	0.193891	0.03307	0.14088
P53702	2.09677	2.30519	2.41509	2.27333	2.29677	2.5	2.52903	2.28571	2.26974	0.05809	0.05344
P53798	2.23226	1.99351	2.10063	2.80667	1.94194	1.99351	1.74839	1.83117	2.07895	0.15869	0.06819
P53810	9.54839	10	9.43396	9.33333	10.6452	10.3247	10.5806	10.1299	10.1974	0.03071	0.02205
P53811	2.36774	2.36364	2.20126	2.46	2.16774	2.38961	2.19355	2.36364	2.38816	0.04581	0.04795
P53986	2.91613	3.1039	2.7673	2.62	2.72903	2.76623	2.73548	2.53896	2.67105	0.07259	0.03356
P53994	18.9032	20	19.3082	18.6	18.129	18.5065	19.5484	18.7662	19.1447	0.03153	0.02928
P53995	1.17419	1.17532	1.19497	1.34	1.15484	1.11039	1.27097	1.23377	1.21053	0.06537	0.05334
P53996	6.0129	6.49351	5.16981	7.8	7.16129	8.44156	7.29032	9.41558	9.34211	0.17267	0.1296
P54071	5.63871	6.35714	5.43396	5.87333	5.58065	5.49351	5.76129	6.21429	5.69737	0.06817	0.04865
P54103	1.22581	1.29221	1.21384	1.36	1.12258	1.24675	1.30323	1.22727	1.28289	0.05302	0.05686
P54116	1.09032	1.1039	0.981132	1.10667	1.05806	1.07143	1.23226	1.14935	1.05263	0.05606	0.06952
P54227	102.581	91.5584	103.145	107.333	98.7097	92.8571	92.2581	96.1039	100.658	0.06662	0.03782
P54276	1.14194	1.1039	0.924528	1.18	0.941935	1.03896	0.948387	0.987013	0.973684	0.10396	0.03958
P54285	0.354051	0.503825	0.445912	0.428065	0.423674	0.412997	0.410597	0.417256	0.468551	0.14263	0.05617
P54310	0.280635	0.39933	0.295152	0.321901	0.291356	0.184261	0.297623	0.407661	0.207293	0.16311	0.31791
P54320	0.767742	0.844156	0.811321	0.572561	0.580209	0.632846	0.774194	0.75974	0.743421	0.16247	0.12364
P54726	1	1.1039	0.968553	1.46	1.1871	1.12338	1.02581	0.922078	1.03289	0.19898	0.09576
P54728	13.0323	12.9221	12.0126	12.4	12.4516	13.0519	12.5806	12.8571	12.9605	0.03768	0.01995
P54729	1.08387	1.05844	1.52201	1.37333	1.01935	1.12338	1.12903	1.30519	1.18421	0.1794	0.09045
P54731	2.1871	2.25974	1.9434	2.14667	1.81935	1.92208	2.07097	2.15584	2.30263	0.06351	0.09267
P54751	0.291741	0.352477	0.271907	0.0773327	0.204774	0.3968	0.274498	0.29381	0.233307	0.47938	0.26246
P54754	2.87097	2.85065	2.33333	2.49333	2.91613	3.46104	3.78065	3.21429	3.25658	0.1011	0.09629
P54761	0.883871	1	0.754717	1.05333	1.09032	0.909091	0.987097	1.1039	1.05921	0.14369	0.0789
P54763	4.22581	3.96753	3.01258	2.86667	3.76774	3.93506	3.6	3.64935	4.02632	0.19297	0.04806
P54775	8.96774	9.15584	8.93082	9.66667	9.03226	8.57143	8.58065	8.83117	9.21053	0.03692	0.03166
P54797	1.73548	2.01299	1.92453	4.64667	2.03226	2.52597	2.91613	2.38312	1.86184	0.53594	0.17741
P54818	1.22581	1.28571	1.04403	0.953333	0.890323	0.967532	1.10323	1.05195	1.25	0.13743	0.13017
P54822	2.49032	2.51299	2.33962	2.43333	2.46452	2.56494	2.63226	2.70779	2.61184	0.03162	0.03462
P54823	9.35484	9.02597	9.37107	10.5333	7.80645	7.79221	7.93548	8.57143	9.47368	0.06904	0.0868
P54830	0.916129	1.03896	1.25157	0.826667	1.09677	1.15584	1.22581	1.12338	1.13158	0.18252	0.04274
P54869	2.86452	3.44805	2.9434	2.74667	2.52258	2.82468	3.07097	3.05195	3.09868	0.10299	0.08388
P54923	12.4516	12.1429	12.1384	13.1333	12.3226	12.5325	13.0968	13.3766	13.5526	0.03755	0.04098
P55012	2.36129	2.68831	2.22013	2.26667	2.29032	2.24026	2.31613	2.55844	2.13158	0.08856	0.06812
P55014	2.49677	2.84416	2.42767	2.94	2.01935	2.78571	2.35484	3.05195	2.31579	0.09444	0.16361
P55065	0.909677	0.967532	0.786164	0.813333	0.560903	0.507006	0.636025	0.641025	0.634867	0.097	0.1003
P55066	12.6452	10.974	10.566	12.8	12.4516	12.2078	12.2581	11.8182	11.8421	0.09716	0.02279
P55088	2.73548	2.44805	1.64151	2.1	2.64516	3.07143	2.87097	2.59091	2.51974	0.21121	0.08298
P55096	5.94839	5.87662	5.22642	5.47333	4.83226	5.67532	5.65806	5.77273	5.875	0.06062	0.07504
P55144	0.121137	0.114652	0.420932	0.151083	0.0909561	0.145844	0.149213	0.172029	0.12535	0.72714	0.22281
P55258	8	9.67532	8.42767	7.6	8.25806	8.7013	8.77419	8.44156	8.75	0.1067	0.02631
P55264	5.53548	5.0974	5.37736	6.08	6.14839	5.18831	4.96129	4.80519	5.15132	0.07486	0.09995
P55284	0.578235	0.498669	0.487302	0.377346	0.230633	0.130377	0.122222	3.96753	0.272407	0.1702	1.79019
P55288	1.47097	1.28571	1.45283	1.51333	1.91613	1.38961	1.53548	1.43506	1.53947	0.06985	0.13283
P55302	4.60645	5.03247	4.93082	4.36	4.23871	4.51299	4.54839	4.28571	4.45395	0.06501	0.03136
P55772	6.77204	0.319147	6.04088	0.346159	7.54435	23.7662	0.359605	1.18831	24.2763	1.04447	1.03523
P55821	89.6774	94.8052	88.6792	72	63.8065	58.7662	82.5806	68.1818	68.4211	0.1147	0.12984
P55937	1.08387	1.03247	1.06918	1.14	1.04516	1.04545	1.2129	1.01948	1.13816	0.0413	0.07433
P56135	34.2581	40.8442	34.5283	36.1333	36.129	34.7403	40.129	38.7013	40.8553	0.08369	0.06848
P56183	3.45161	2.49351	2.62893	3.41333	2.67742	2.81818	3.11613	3.32468	2.88158	0.16894	0.08659
P56212	3.60645	3.54545	4.49057	5.68667	6.43871	6.49351	6.40645	5.29221	7.10526	0.23103	0.10334
P56213	0.735484	0.772727	0.981132	0.74	0.741935	0.688312	0.819355	0.779221	0.743421	0.14498	0.06452
P56371	2.92903	3.02597	2.87421	2.45333	2.97419	2.8961	2.67097	2.74675	2.81579	0.08962	0.04238
P56375	2.22581	2.8961	2.27673	2.12	2.56129	3.2987	2.69677	2.53896	2.65789	0.14726	0.11388
P56376	3.63226	3.19481	2.83648	3.64	3.70968	3.2987	2.9871	3.07792	3.42105	0.11635	0.08703
P56379	9.09677	8.96104	8.49057	7.93333	9.03226	9.35065	9.54839	9.61039	9.93421	0.06109	0.03509
P56380	4.17419	4.12338	4.25157	3.99333	3.44516	3.47403	3.58065	3.64935	3.56579	0.02624	0.02344
P56382	19.5484	21.039	17.673	18.7333	18.4516	21.4935	22.0645	18.7662	20.8553	0.07374	0.08013
P56387	1.30968	1.26623	1.72956	1.41333	2.28387	1.58442	1.96129	1.97403	1.36184	0.14633	0.19734
P56388	0.243145	0.326188	0.291378	0.179303	0.255555	0.327281	0.345718	0.351469	0.296496	0.24488	0.12587
P56389	0.169842	0.335643	0.556225	0.34503	0.336841	0.349936	0.335221	0.342918	0.424053	0.4502	0.10478
P56390	0.293594	0.178143	0.196082	0.295525	0.28104	0.298894	0.432073	0.294445	0.263493	0.25939	0.21476
P56391	40.5806	42.8571	39.8742	40.3333	42.3226	48.5714	46.8387	44.4805	45.7237	0.0325	0.05188
P56394	0.993548	1.23377	1.2956	1.14667	0.909677	1.1039	1.08387	1.03896	1.05263	0.11223	0.07327
P56395	5.43871	5.16234	5.15723	5.9	6.07097	5.5974	5.34839	5.74675	5.45395	0.06451	0.05
P56399	17.1613	18.1169	17.673	17.8	18.129	19.1558	18.6452	18.1818	18.1579	0.02248	0.02418
P56480	184.516	191.558	179.874	170	172.258	183.766	180	176.623	180.263	0.04981	0.02433
P56528	0.234874	0.168488	0.214645	0.179023	0.297892	0.572438	0.192382	0.215924	0.219822	0.155	0.52575
P56546	1.17419	1.07143	1.15723	1.38	1.07742	1.14286	1.27742	1.34416	1.25	0.10942	0.0879
P56564	13.8065	14.2208	12.8302	13.6	13.8065	15.0649	15.1613	13.5065	13.3553	0.04282	0.06128
P56565	0.339972	0.269868	0.350047	0.229681	0.342643	0.396581	0.363176	0.31599	0.310368	0.19344	0.10261
P56581	1.02581	0.974026	0.886792	1	1.20645	0.779221	1.02581	1.19481	0.769737	0.06216	0.21486
P56671	0.408332	0.365682	0.277992	0.426375	0.353905	0.419075	0.404965	0.340077	0.399732	0.179	0.08986
P56695	0.806452	1.14286	1.2327	0.786667	1.07097	1.14286	1.10968	1.01948	1.04605	0.23078	0.0457
P56812	5.01935	5.48701	4.66038	4.83333	4.23871	4.76623	5.20645	4.73377	4.86184	0.07124	0.07292
P56818	0.825806	0.824675	0.805031	0.94	0.903226	0.987013	1.07742	1.00649	0.973684	0.07244	0.06335
P56873	1.97419	1.81818	1.79874	2.07333	1.76774	1.68182	1.63871	1.6039	1.57895	0.06835	0.04492
P56942	0.452312	0.563857	0.429196	0.198353	0.470764	0.615226	0.754839	0.633601	0.599527	0.37337	0.16457
P56959	31.1613	30.9091	33.522	42.4	36.2581	38.3766	37.5484	38.3117	42.0395	0.15647	0.05586
P56960	0.909677	0.837662	0.899371	0.906667	0.8	0.753247	0.825806	0.837662	0.802632	0.03835	0.04032
P57080	0.279609	0.362003	0.587649	0.254591	0.371709	0.250012	0.185786	0.342165	0.306198	0.40859	0.25535
P57716	2.67097	2.62338	2.52201	2.88	2.43226	2.29221	2.36774	2.32468	2.59868	0.05635	0.05045
P57722	1.67742	1.70779	2.3522	2.50667	1.93548	1.98701	2.09677	2.09091	2.08553	0.20875	0.03605
P57724	1.65161	1.3961	1.41509	1.93333	1.57419	1.56494	1.43871	1.48701	1.48026	0.15719	0.03868
P57746	9.6129	9.67532	10	8.86667	10.5161	10.3247	10.2581	9.41558	9.80263	0.05023	0.04441
P57759	8.58065	9.28571	7.48428	7.93333	9.16129	10.0649	10.3226	10.9091	9.47368	0.09433	0.06927
P57774	0.0598065	0.0720669	0.140719	0.128884	0.176375	0.116768	0.192265	0.150505	0.077	0.40215	0.32597
P57776	13.1613	12.2078	11.6352	12.4	15.0323	14.7403	14.7097	15.7792	13.9474	0.05103	0.04447
P57780	22.129	22.987	22.0755	24.1333	24.3871	23.6364	24.129	24.4156	23.6842	0.04219	0.01554
P57784	4.75484	4.53247	4.39623	4.4	4.12258	4.07143	3.84516	4.14935	4.30921	0.03724	0.0409
P58021	4.26452	4.38961	4.89308	4.51333	3.95484	4.07143	3.93548	3.38312	4.17105	0.06017	0.07837
P58044	5.76129	5.41558	5.22642	5.69333	5.10968	5.38961	5.34194	5.47403	5.43421	0.04499	0.02674
P58058	0.556214	0.525792	0.546787	0.534376	0.490157	0.243492	0.582379	2.35065	1.04605	0.02481	0.89027
P58059	0.703226	0.74026	0.792453	0.833333	0.948387	1.04545	0.812903	0.714286	0.980263	0.0746	0.14904
P58064	1.0129	1.01948	1.15094	1.00667	0.954839	0.967532	0.922581	1.08442	0.967105	0.06603	0.06285
P58069	0.534877	0.531607	0.559192	0.616713	0.812903	0.347323	0.331488	0.579773	0.614938	0.07025	0.37484
P58137	1.77419	1.46753	1.45283	1.34667	1.50968	1.46104	1.08387	1.55844	1.75	0.12182	0.16527
P58158	0.929032	0.948052	0.893082	1.04667	0.754839	0.792208	0.555476	0.850649	0.967105	0.06887	0.19249
P58252	60.7097	59.5455	55.0943	70	59.6129	57.8571	58.7097	60.6494	62.5658	0.10208	0.0305
P58269	0.275901	0.314197	0.237908	0.109985	0.188094	0.267326	0.256354	0.316516	0.266959	0.37808	0.17769
P58281	5.05806	5.31818	5.1195	5.04667	5.47097	5.57792	5.16774	5.25974	5.38816	0.02451	0.03041
P58389	7.87097	8.7013	8.23899	8.46667	7.80645	8.11688	7.48387	8.18182	8.15789	0.0425	0.03788
P58404	3.15484	3.18182	3.28931	3.42667	3.27742	3.38961	3.23871	3.31169	3.59868	0.03785	0.04248
P58468	0.117374	0.115186	0.101699	0.126573	1.91613	0.128512	0.110001	0.0900636	0.124793	0.08914	1.70157
P58501	0.431409	0.428982	0.435095	0.563943	0.451287	0.381361	0.479339	0.515571	0.465057	0.1422	0.1076
P58544	0.23337	0.226333	0.198482	0.212765	0.193826	0.211658	0.226282	0.213667	0.232197	0.07084	0.06893
P58742	0.96129	0.857143	0.710692	0.833333	0.851613	0.850649	0.858065	0.746753	0.763158	0.12242	0.06674
P58771	19.5484	19.8701	19.1824	17.4667	22.6452	19.4805	21.9355	21.8182	20.3947	0.05632	0.06044
P58774	0.614181	0.534631	0.397077	0.753333	0.593515	0.515967	0.600445	0.779221	0.953947	0.25926	0.25695
P58802	0.954839	0.941558	0.893082	0.786667	1.03226	0.837662	0.83871	0.720779	0.881579	0.08539	0.13025
P58854	0.819355	0.798701	0.735849	0.686667	0.570048	0.630497	0.627483	0.688312	0.655471	0.07959	0.06851
P58871	1.43226	1.38312	1.39623	1.38667	1.47097	1.64935	1.4	1.64286	1.40789	0.01607	0.08157
P58929	0.439415	0.435107	0.499252	0.746667	0.593833	1.18182	0.76129	0.568066	0.37464	0.27788	0.43724
P59016	1.45161	1.42857	1.39623	1.4	1.23871	1.27922	1.4129	1.3961	1.44737	0.01835	0.06688
P59017	2.02581	1.81818	1.74843	1.73333	2.13548	2.20779	2.41935	2.55844	2.04605	0.07357	0.09268
P59041	0.246772	0.236607	0.288258	0.232981	0.203658	0.267509	0.228704	0.301309	0.476263	0.10119	0.36445
P59108	1.63871	1.72078	1.98113	1.44667	1.83871	1.81818	2.00645	1.81818	1.79605	0.13062	0.04619
P59110	0.562913	0.587193	0.486506	1.14667	1.29677	0.857143	0.835937	1.14286	0.568443	0.43634	0.30278
P59114	0.451551	0.396789	0.406896	0.486674	0.433111	0.465244	0.390901	0.475782	0.460209	0.09554	0.07667
P59235	0.443266	0.558529	0.483337	0.509478	0.301148	0.56525	0.420772	0.556392	0.756579	0.0969	0.329
P59242	0.444097	3.80519	0.30467	0.746667	2.02581	1.25974	0.974194	0.811688	0.592303	1.25541	0.49033
P59279	1.11613	1.12987	1.08805	1.01333	0.864516	1.08442	1.09032	1.1039	1.17105	0.04785	0.10927
P59281	3.29677	3.11688	3.0566	3.73333	4.09032	3.22078	3.89032	3.30519	3.77632	0.09264	0.10328
P59325	3.97419	3.76623	3.84906	3.99333	3.49032	3.58442	4.04516	4.24675	3.76974	0.02758	0.08255
P59326	1.25161	1.26623	1.13208	1.46	1.29032	1.08442	1.2129	1.25325	1.31579	0.10623	0.07378
P59328	0.594711	0.357066	0.289181	0.74	0.410472	0.452662	4.30323	0.410601	0.562441	0.42252	1.40103
P59481	2.69677	2.98701	2.85535	2.59333	2.13548	2.66234	2.45806	2.44156	2.52632	0.06233	0.07917
P59528	0.0576707	0.0571458	0.0619004	0.0621725	0.0530336	0.0500381	0.0442711	0.046194	0.0494409	0.04492	0.07051
P59598	1.7871	1.81818	1.88679	2.09333	1.94839	2.07792	2.07097	1.96104	1.98026	0.07265	0.03089
P59644	0.283617	0.286532	0.234672	0.300215	0.287974	0.330474	0.31847	0.275821	0.267544	0.10372	0.09211
P59648	5.39355	6.94805	5.72327	4.80667	6.77419	7.46753	7.09677	6.68831	6.84211	0.15801	0.04521
P59672	0.793548	0.88961	0.899371	1.05333	0.651613	0.818182	0.909677	0.850649	0.822368	0.1182	0.11849
P59708	2.61935	2.51299	2.75472	3.04667	2.63226	2.62987	2.56129	2.5974	2.79605	0.08453	0.03408
P59759	0.651613	0.681818	0.647799	0.72	0.787097	0.785714	0.709677	0.634563	0.643626	0.04954	0.10355
P59764	1.0129	1.09091	1.1195	0.986667	1.14839	1.07792	1.08387	1.05844	1.01316	0.05975	0.04543
P59808	0.890323	0.915584	0.968553	0.494897	0.767742	0.876623	0.696774	0.948052	0.730263	0.26601	0.13087
P59823	0.196764	0.254304	0.24938	0.246379	0.320167	0.286275	0.226461	0.204945	0.311074	0.11334	0.19078
P59913	0.696774	0.587926	0.432036	0.873333	0.547972	0.75974	0.579498	0.470887	0.690789	0.28672	0.18891
P59999	25.7419	25.5844	26.4151	28.6667	25.5484	24.5455	23.1613	23.0519	23.5526	0.05348	0.04421
P60003	0.537771	0.484134	0.429619	0.541524	0.393882	0.493958	0.402759	0.596467	0.730263	0.10584	0.27072
P60041	2.57419	2.71429	2.69182	2.02	1.5871	1.92857	2.07097	2.17532	2.11184	0.13035	0.11895
P60060	0.588037	0.401766	0.411795	0.401499	0.405047	0.399516	0.442837	0.192688	0.299143	0.20328	0.29251
P60122	4.12258	4.36364	4.01258	4.41333	3.92903	3.99351	4.1871	4.27922	4.05921	0.04534	0.03488
P60191	0.774194	0.701299	0.679245	0.746667	0.858065	0.766234	0.754839	0.727273	0.828947	0.05927	0.06913
P60202	6.10323	7.14286	1.26415	4.42	5.25161	12.2078	12.1935	7.5974	7.30263	0.54306	0.35198
P60229	6.22581	6.15584	5.98113	6.8	6.45161	6.47403	5.90968	6.62338	6.56579	0.0564	0.04456
P60335	28.7742	27.0779	26.6038	29.6667	28.7097	29.4156	29.0968	29.4156	29.9342	0.05117	0.01542
P60469	2.37419	2.40909	2.37736	2.3	2.54839	2.57143	2.42581	2.2013	2.32895	0.01954	0.06396
P60487	6.09032	6.62338	6.3522	5.64	6.11613	6.29221	6.15484	6.33117	5.91447	0.06778	0.02679
P60521	22.6452	22.5974	21.8239	18.8667	19.3548	20.3896	20.5806	19.026	19.6711	0.08307	0.0336
P60603	2.25161	2.13636	2.6478	2.51333	2.17419	2.16234	2.13548	2.13636	2.42105	0.09827	0.05505
P60605	0.438166	0.439514	0.470289	0.500153	0.516628	0.473352	0.477739	0.621853	0.556355	0.06369	0.11667
P60670	2.83871	2.85714	2.66667	2.72	2.82581	2.94805	2.91613	3.01948	2.94079	0.03327	0.02383
P60710	864.516	915.584	849.057	946.667	1070.97	1110.39	1167.74	1084.42	1144.74	0.05056	0.0363
P60755	0.627095	0.681818	0.614821	0.468279	0.622716	0.668831	0.641852	0.688312	0.730263	0.1526	0.06238
P60761	3.12903	2.5974	2.30818	3.76	6.96774	24.2208	6.96774	3.12987	2.05263	0.21666	1.03529
P60762	0.562635	0.52748	0.494401	0.673333	0.548476	0.518868	0.59714	0.558229	0.560845	0.13773	0.05044
P60764	12.7097	12.013	12.1384	11.2667	8.70968	9.74026	8.77419	12.4675	11.3158	0.04933	0.16146
P60766	27.4839	33.1169	29.5597	31	33.1613	36.1039	34.3226	35.5844	35.6579	0.07836	0.03452
P60824	10.6452	10.0649	10.8176	10.2	9.74194	11.2338	11.2258	12.7922	11.9737	0.03424	0.09886
P60840	1.94194	3.58442	3.33962	3.47333	4.36129	3.91558	4.44516	4.19481	2.65132	0.24911	0.18757
P60843	55.2258	53.5065	53.2075	61.7333	50.1935	50.6494	50.1935	53.0519	52.5	0.07113	0.02647
P60853	0.355604	0.364206	0.366104	0.432588	0.442176	0.386932	0.385466	0.346932	0.372266	0.09378	0.09021
P60867	37.6129	36.6234	33.522	37.7333	33.6129	31.7532	34.8387	34.6753	34.6711	0.05401	0.03836
P60879	25.6774	28.7662	27.3585	23.6	30.6452	31.2987	28.7097	28.2468	27.6316	0.08449	0.05407
P60882	0.072671	0.0943519	0.0936805	0.0797367	0.0738245	0.0763558	0.065669	0.0778584	0.0768664	0.12554	0.06679
P60898	1.29677	1.21429	1.03145	1.34667	0.890323	0.948052	0.916129	1.11039	1.09868	0.11327	0.10495
P60904	2.73548	3.55195	2.96226	2.93333	3.37419	3.53247	3.24516	2.74026	3.17105	0.11563	0.09264
P61021	24.1935	25.1948	24.4025	23.0667	21.6129	22.8571	23.6774	24.5455	25.2632	0.03627	0.06057
P61022	1.43226	1.42208	1.5283	1.50667	1.43871	1.51948	1.49032	1.61688	1.65132	0.03603	0.0574
P61025	0.386879	0.317337	0.258693	0.249497	0.157998	0.311695	0.201866	0.213279	0.335784	0.20924	0.31144
P61027	41.5484	44.8701	41.5723	40.4	42.9032	42.0779	40.6452	40	41.5789	0.04579	0.0277
P61028	2.29677	2.47403	2.16352	2.30667	2.58065	2.87013	2.85806	2.9026	3.39474	0.05506	0.10085
P61080	2.97419	4	2.98742	3.15333	2.91613	3.31818	3.51613	3.16234	3.17105	0.14875	0.0687
P61082	10.9677	10.974	10.8176	9.66667	10.1935	10.7792	10.5161	10.4545	10.5263	0.05947	0.01992
P61087	7.67742	7.85714	7.86164	8.4	7.74194	7.5974	8.25806	8.37662	8.42105	0.03933	0.04726
P61089	30.5161	31.9481	31.4465	29.7333	28.7742	29.7403	30.6452	31.6883	32.3026	0.03184	0.04661
P61148	0.317639	0.358997	0.276586	0.259364	0.317174	0.352297	0.34368	0.291186	0.289355	0.14693	0.09111
P61161	25.9355	26.1039	24.7799	28.0667	28.2581	27.7273	25.6129	25.5844	26.25	0.052	0.04632
P61164	25.8065	26.039	25.8491	24.6	22.0645	24.6753	25.8065	24.7403	24.7368	0.02569	0.05699
P61166	0.502507	0.461784	0.515702	0.652632	0.34879	0.555725	0.420525	0.569653	0.521392	0.15547	0.19684
P61202	4.57419	5.01948	4.90566	4.63333	4.52903	4.64286	4.60645	4.65584	4.71053	0.04467	0.01452
P61211	2.12258	2.16234	2.13208	2.14667	1.70968	1.96753	1.59355	1.71429	1.88816	0.00812	0.08488
P61215	0.272099	0.24739	0.182981	0.0908573	0.113574	0.190258	0.168961	0.176372	0.174797	0.4079	0.1801
P61219	1.34194	1.13674	1.06918	1.84	1.22652	0.91468	1.19355	1.17532	1.01115	0.25877	0.12199
P61222	4.81935	4.63636	4.84906	5.36667	4.56129	4.61039	4.44516	4.74026	4.71711	0.06378	0.02606
P61226	2.61935	2.72078	2.78616	2.34667	2.80645	2.45455	2.59355	2.40909	2.29605	0.07395	0.07808
P61255	25.5484	25.2597	24.0252	27.0667	24.129	24.2208	23.8065	26.7532	27.3684	0.04907	0.0661
P61264	22.5161	24.9351	24.2138	19.0667	25.3548	26.8182	25.6129	25.974	25	0.1153	0.02696
P61290	3.39355	3.23377	3.16352	3.78667	3.03871	3.01948	2.89032	2.99351	3.08553	0.0821	0.02417
P61294	7.6129	8.50649	8.36478	7.73333	9.87097	10	9.80645	9.80519	9.60526	0.05547	0.01454
P61315	0.164957	0.129251	0.123881	0.166791	0.185537	0.147963	0.130957	0.141531	0.118555	0.15601	0.1746
P61327;Q9CQL1	5.4129	4.92857	5.15094	6.48	5.03871	4.5	4.44516	4.96104	5.40132	0.12508	0.08192
P61329	1.82581	1.71429	1.8805	1.63333	1.43226	1.59091	1.48387	1.44805	1.64474	0.06292	0.06134
P61358	30.3226	30.0649	27.5472	30.8667	27.1613	25.7792	27.9355	30.9091	28.3553	0.04962	0.06728
P61406	0.232959	0.200802	0.219011	0.229355	0.25174	0.216945	0.252405	0.251856	0.242639	0.06539	0.06246
P61458	2.47742	2.19481	2	1.61333	2.38065	2.25974	2.52903	2.50649	2.34211	0.17518	0.04713
P61514	8.12903	8.18182	7.67296	8.4	5.87742	6.88312	6.51613	7.14286	7.89474	0.03772	0.10892
P61588	0.288528	0.404066	0.345875	0.255785	0.253778	0.409565	0.326503	0.649351	0.278477	0.20187	0.4173
P61600	0.696774	0.74026	0.672956	0.706667	0.748387	0.688312	0.735484	0.64044	0.684211	0.03964	0.06205
P61620	4.34839	4.49351	4.10692	4.06	3.89032	3.9026	4.18065	4.00649	4.05263	0.04811	0.02973
P61750	16.7742	17.2727	16.3522	20.7333	18.1935	17.5325	16.6452	18.7013	19.8026	0.11261	0.06556
P61759	4.76774	4.81818	4.60377	4.44667	4.8	5.15584	5.16129	5.42857	5.00658	0.03619	0.04516
P61793	0.390841	0.465597	0.387961	0.608285	0.4924	0.560807	0.658065	0.446012	0.412488	0.22282	0.19049
P61804	4.04516	3.79221	4.10692	3.95333	4.28387	4.13636	4.15484	3.83117	4.48026	0.03444	0.05679
P61807	0.473597	0.297984	0.385035	0.464198	0.539406	0.330111	0.442744	0.443894	0.406368	0.20181	0.17468
P61809	0.202328	0.164367	0.205357	0.289926	0.239801	0.255094	0.0794581	0.242886	0.200788	0.24599	0.35523
P61922	8.96774	11.7532	11.0692	7.33333	9.87097	12.8571	12.129	12.0779	12.0395	0.20619	0.09556
P61924	3.05161	3.07792	2.86164	3.43333	3.1871	3.09091	3.26452	3.37662	3.40789	0.07677	0.0403
P61957	19.871	19.0909	15.9119	19.0667	17.2258	17.5325	14.6452	15.7143	17.5	0.09498	0.07802
P61961	5.35484	5.2987	5.33962	5.03333	5.61935	5.64286	5.40645	5.36364	5.88158	0.02868	0.03729
P61963	3.01935	3.6039	3.27044	2.5	2.80645	3.42857	3.78065	3.22078	3.57237	0.15017	0.11056
P61965	1.77419	1.67532	1.61006	1.8	1.57419	1.51948	1.72258	1.70779	1.65789	0.05141	0.05338
P61967	3.4129	3.67532	3.42138	3.44	3.16129	3.32468	2.90323	3.25325	3.40132	0.03607	0.05997
P61969	0.137806	0.1671	0.162565	0.280774	0.231186	0.190501	0.164481	0.189617	0.207949	0.341	0.1256
P61971	7.41935	7.27273	6.91824	7.13333	6.70968	7.4026	7.03226	7.79221	7.56579	0.02968	0.05906
P61979	61.5484	58.1818	58.3648	64.2667	55.5484	56.039	58.0645	57.2078	58.8158	0.04782	0.02383
P61982	141.935	160.39	137.736	136	128.387	163.636	157.419	112.338	138.816	0.07775	0.14985
P62046	0.696774	0.620629	0.596567	0.522692	0.651613	0.668831	0.596968	0.681818	0.509448	0.11778	0.11357
P62069	1.96129	2.12987	1.94969	1.99333	1.87742	2.02597	2.16774	2.70779	1.95395	0.04131	0.15442
P62071	8.51613	8.7013	8.05031	8	7.80645	7.53247	7.48387	7.27273	6.90789	0.04159	0.04523
P62073	4.70968	5.16234	4.93082	4.70667	4.76774	5.22727	5.36129	4.65584	5.02632	0.0445	0.05949
P62075	4.67097	4.72078	4.45912	5.44	5.56129	5.35714	5.27097	5.57143	5.43421	0.08851	0.02387
P62077	3.10968	3.09091	3.40252	3.7	2.96129	3.16883	3.07097	3.25974	3.375	0.08642	0.05077
P62082	33.7419	33.1818	31.195	38	32.1935	30.974	30.9677	30.3247	30.3947	0.08415	0.02419
P62137	25.2903	25	25.8491	25.5333	26.2581	25.3247	25.5484	25	24.6711	0.01419	0.02372
P62141	8.51613	8.57143	8.36478	8.66667	8.45161	8.18182	7.93548	8.76623	8.09211	0.01481	0.03954
P62192	14.9032	14.6753	14.4025	14.1333	15.0323	14.4805	14.7742	14.8052	14.7368	0.02297	0.01332
P62196	8.64516	8.7013	8.23899	8	8.19355	8.31169	8.32258	8.7013	8.94737	0.0399	0.03729
P62242	24.7742	24.026	22.7044	26.0667	25.2258	24.5455	26.2581	24.7403	24.3421	0.05765	0.03055
P62245	28.9032	31.1688	27.2956	34.6	32.7097	32.1429	32.5806	36.6883	36.4474	0.10384	0.06601
P62254	1.62581	1.37662	1.12579	1.58667	1.14194	1.34416	1.32903	1.22727	1.43421	0.16077	0.08715
P62257	1.23871	1.4026	1.32704	1.79333	1.37419	1.22727	1.27742	1.28571	1.36842	0.16983	0.04836
P62259	748.387	733.766	704.403	706.667	806.452	785.714	761.29	753.247	789.474	0.02957	0.02786
P62264	29.4839	26.6883	27.2327	28.6667	27.8065	24.0909	25.4194	26.2338	27.2368	0.04587	0.0564
P62267	20.8387	17.7273	17.4214	21.3333	18.1935	17.4675	18.9677	17.7273	18.1579	0.1056	0.03154
P62270	38.1935	37.7922	36.8553	41.0667	37.8065	34.7403	36.3226	36.7532	36.1184	0.04718	0.03054
P62274	10.6452	12.4026	11.4465	13.7333	14.3871	7.79221	8.90323	13.6364	10.4605	0.11019	0.26182
P62281	23.6774	23.5065	22.6415	27.4	22.4516	21.7532	23.4839	23.1818	24.6711	0.08688	0.04768
P62301	33.871	31.9481	32.3899	38.4	30.7742	30.2597	27.8065	28.7013	30.8553	0.08634	0.04577
P62305	21.9355	20.7143	17.5472	22.4	20.9032	19.5455	21.0968	20.9091	20.8553	0.1059	0.03054
P62307	7.80645	7.33766	6.85535	8.86667	11.871	10.7143	10.3871	11.7532	11.7105	0.11138	0.06067
P62309	10.9032	10.3247	11.0692	11	7.6129	9.74026	11.6774	10.3247	11.3816	0.03141	0.15955
P62311	0.896774	3.48052	3.23899	0.926667	3.05161	3.31169	3.36129	3.50649	3.35526	0.66341	0.04994
P62313	3.87742	4.34416	3.44025	4.17333	3.84516	4.51948	4.28387	4.5974	4.5	0.09999	0.07009
P62315	7.29032	7.46753	7.48428	8.13333	5.88387	6.49351	6.35484	6.37662	6.57895	0.04875	0.0425
P62317	10.9032	10.974	10.3145	11.5333	10	9.48052	10.1935	10.3247	10.1316	0.0456	0.03257
P62320	14.0645	12.9221	14.0252	13.6	10.9677	11.6883	12.1935	11.7532	12.3684	0.03887	0.04615
P62322	0.176509	0.150792	0.245147	0.179942	0.133268	0.188398	0.214239	0.234534	0.18328	0.2137	0.20022
P62331	3.36774	3.52597	3.60377	3.99333	4.05161	3.79221	3.65161	4.07792	3.75658	0.07339	0.04886
P62334	6.96774	6.88312	6.47799	6.8	6.70968	6.88312	6.64516	6.55844	6.77632	0.03156	0.01846
P62340	0.645161	0.701299	0.754717	0.74	0.569002	0.616927	0.588072	0.526958	0.618794	0.06887	0.06515
P62342	2	2.05844	1.91824	1.74667	2.07097	1.7987	2.41935	2.05195	2	0.07022	0.10835
P62482	0.722581	0.922078	0.773585	0.647501	0.922581	0.883117	0.729032	0.837662	0.927632	0.15131	0.09496
P62484	3.72258	3.50649	3.27044	3.56667	3.96774	3.85714	3.67097	3.93506	3.78289	0.05336	0.03119
P62488	0.987097	0.837662	0.811321	0.793333	0.851613	0.935065	0.929032	0.88961	0.967105	0.1031	0.04883
P62492	0.308472	0.317601	0.292322	0.370395	0.286357	0.281815	0.296831	0.36747	0.308798	0.10487	0.11256
P62500	8.12903	8.50649	8.42767	8.2	9.03226	10.3247	7.93548	9.48052	9.40789	0.02164	0.09388
P62509	0.591109	0.303722	0.631681	0.806667	0.37975	0.332927	0.352943	0.259256	0.256712	0.35751	0.17637
P62627	14.129	14.026	14.5912	14	14.8387	14.5455	15.2258	15.7143	14.5395	0.01942	0.03343
P62631	22.0645	23.5714	23.8994	22.0667	23.6774	26.1688	22.8387	22.013	22.8947	0.0425	0.06779
P62700	0.503374	0.43501	0.399533	0.564796	0.583469	0.421516	0.377499	0.567214	0.416045	0.1543	0.20077
P62702	29.7419	28.2468	27.3585	31.8	27.4839	27.5325	27.4839	28.961	28.9474	0.06634	0.02837
P62715	1.89032	2.03896	2.97484	2.24	2.4	2.01948	2.11613	2.25974	2.27632	0.21043	0.06698
P62717	20.129	20.1948	19.1195	22.6	18.5806	19.2857	18.9677	20.4545	20.1316	0.07202	0.04044
P62743	27.4194	32.7273	26.2264	31.4	29.5484	32.2727	28.7097	29.9351	33.75	0.1057	0.06791
P62746	16.7097	19.026	17.4843	16.7333	17.2258	18.5065	17.2903	17.5974	17.0395	0.06212	0.03312
P62748	14	11.8182	11.761	12.3333	12.5806	15.1299	15.1613	15.4545	17.3684	0.08388	0.11256
P62751	20.9677	19.3506	19.4969	21.2	18.6452	18.5065	18.9032	18.5065	18.4868	0.04765	0.00945
P62754	32.4516	30.974	29.0566	33.6	33.1613	28.7662	32.3871	29.1558	30.9211	0.06228	0.06254
P62761	38.5161	40.2597	35.3459	31.7333	42.2581	41.8831	37.1613	37.013	37.5658	0.10292	0.06772
P62774	12.3226	10.9091	11.8239	12.5333	12.5806	14.7403	11.7419	13.1818	11.4474	0.06075	0.10302
P62806	1354.84	1350.65	1220.13	1500	909.677	785.714	1012.9	1220.78	1151.32	0.0843	0.17369
P62812	1.86452	1.7013	1.60377	1.4	1.69032	1.81169	1.52258	1.63636	1.68421	0.1182	0.06252
P62814	26.0645	28.4416	27.3585	24.2	29.2258	30.2597	30.129	28.5714	29.2105	0.0688	0.02394
P62821	25.8065	31.1688	25.7233	28	29.2903	31.6234	29.7419	30.3247	30.0658	0.09239	0.02912
P62823	4.51613	5.48052	5.54717	3.70667	4.74839	5.22078	4.83871	4.96104	5.23684	0.18181	0.04422
P62827	34.2581	32.1429	29.8113	34.4667	33.3548	33.4416	35.3548	33.8312	35.6579	0.06659	0.03192
P62830	22.9032	22.5974	21.1321	22.2667	21.4194	20.3247	19.0968	20.0649	21.5789	0.0348	0.04998
P62835	1.67742	1.75974	1.4717	1.7	2.01935	2.11688	1.94194	1.98052	2.20395	0.07581	0.05201
P62838	14.3871	12.4675	12.4528	13	15.3548	16.2338	18	19.2857	18.0263	0.06957	0.09028
P62843	9.80645	8.44156	9.30818	8.6	8.77419	8.50649	8.58065	9.15584	9.60526	0.07029	0.05112
P62849	8.58065	9.02597	8.36478	9.66667	11.6129	10.4545	10.5161	10	9.67105	0.06453	0.07041
P62852	33.3548	32.9221	31.5094	35.1333	29.0323	27.5325	27.8065	33.8961	32.6974	0.04495	0.09671
P62855	32.5806	28.8961	33.7107	30.1333	30.3871	26.7532	28	26.8831	29.6053	0.07038	0.05732
P62858	23.871	24.026	24.717	28.2667	25.7419	24.1558	24.4516	24.3506	27.2368	0.08184	0.05182
P62869	9.29032	9.41558	9.30818	9.06667	8.70968	9.80519	9.16129	9.41558	9.67105	0.01581	0.04661
P62874	74.1935	79.2208	69.8113	70.6667	74.8387	76.6234	74.8387	78.5714	78.2895	0.05819	0.02347
P62876	0.735484	0.714286	0.72956	0.833333	0.515127	0.55575	0.462793	0.521436	0.574211	0.07194	0.08148
P62878	5.56774	6.55844	5.24528	5.5	5.92258	6.62338	6.30323	6.18182	6.57895	0.10097	0.04587
P62880	101.935	106.494	101.887	103.333	102.581	99.3506	97.4194	89.6104	98.6842	0.0209	0.04941
P62881	2.47097	2.5974	2.42767	2.62667	2.64516	2.65584	2.41935	2.38961	2.44079	0.03807	0.05157
P62889	33.2258	31.4935	30.0629	34.9333	30.5806	29.4156	30.3226	30.0649	31.7763	0.06512	0.0285
P62892	3.25613	3.17532	2.0566	4.12	3.64516	3.88831	3.44516	5.22727	4.27632	0.26847	0.17185
P62897	55.1613	60.5195	53.2075	54.6667	53.2903	58.1169	54.8387	59.8052	59.6711	0.0572	0.05145
P62900	16.3226	16.8831	15.2201	17.3333	15.871	14.7403	15.7419	16.1039	15.7895	0.05549	0.03367
P62908	36.7742	36.2987	34.3396	40.5333	37.5484	35.1299	35.7419	34.2857	36.1842	0.06999	0.03408
P62911	23.871	22.4675	21.8868	25.6667	22.6452	21.9481	24.5806	22.7922	24.6053	0.0717	0.0519
P62915	0.677419	0.636619	0.52868	0.986667	0.61266	0.668831	0.819355	0.598249	0.723684	0.2778	0.13181
P62918	28.0645	25.6494	25.2201	29.1333	25.0968	26.1039	24.4516	25.1299	26.25	0.06982	0.02973
P62956	0.257041	0.282331	0.285878	0.301091	0.326851	0.280305	0.290886	0.280734	0.315857	0.0649	0.07114
P62960	17.0323	12.013	14.8428	19.0667	15.6129	16.4935	12.5806	14.3506	18.2895	0.19213	0.1395
P62962	46.1935	47.7273	43.7107	44.4667	48.3226	51.1039	49.9355	48.0519	47.6316	0.03952	0.0298
P62965	1.79355	2.51948	3.33333	1.73333	2.12903	2.73377	3.14194	3.30519	3.32895	0.31965	0.17289
P62983	138.71	154.545	150.314	164.667	138.065	157.792	144.516	127.273	141.447	0.07067	0.0779
P62996	7.03226	6.81818	6.91824	8.06667	6.51613	6.75325	7.03226	7.53247	7.5	0.08025	0.06357
P63001	67.7419	72.0779	68.5535	74.6667	64.3871	67.5325	62.5806	70.7792	70.3947	0.04541	0.05389
P63002	0.858065	1.01299	0.72956	1.15333	1.20645	1.16883	1.22581	1.22727	1.19079	0.19631	0.02049
P63005	27.1613	27.987	26.7925	26.8667	25.0968	26.6234	25.6129	25.5195	26.4474	0.02011	0.02512
P63011	21.7419	28.1169	24.9686	25	28.0645	28.2468	29.871	27.2078	30	0.10429	0.04233
P63017	152.258	153.247	153.459	155.333	160	161.039	163.871	160.39	151.316	0.00836	0.02966
P63024	24.6452	25.6494	25.6604	23.4	25.7419	24.7403	26.9032	23.961	25.3947	0.04311	0.04353
P63028	16.0645	16.5584	16.9811	19.1333	16.7097	15.0649	16.3871	17.3377	17.8947	0.07869	0.06432
P63030	9.29032	8.96104	7.79874	9.46667	8.3871	8.96104	7.80645	7.66234	7.56579	0.08449	0.07283
P63034	0.664516	0.610462	0.579196	0.74	0.553432	0.556805	0.48232	0.74026	0.855263	0.10859	0.24251
P63037	6.58065	6.27922	5.69811	6.58	7.48387	6.81818	6.70968	7.14286	6.90789	0.06618	0.04393
P63038	47.2258	47.4026	44.7799	47.4667	50.2581	51.039	51.0968	49.8701	50	0.02775	0.01148
P63040	1.86452	1.64286	1.58491	2.04	2.49032	2.25974	2.12903	2.25325	2.19079	0.11745	0.06044
P63042	0.144221	0.161825	0.135001	0.229858	0.208572	0.174684	0.15441	0.171101	0.196055	0.25571	0.11825
P63044	7.09677	7.01299	8.30189	6.66667	8.77419	8.31169	8	7.5974	8.35526	0.09807	0.05342
P63046	2.27742	2.38312	2.23899	2.22667	2.30968	2.42857	2.23226	2.13636	2.22368	0.03115	0.04838
P63054	25.6774	27.5325	28.0503	21.1333	26.129	27.6623	29.9355	28.1169	28.4211	0.12291	0.04893
P63056	0.108152	0.155264	0.114967	0.0503155	0.0983187	0.158116	0.136825	0.158398	0.159244	0.40339	0.18477
P63073	6.0129	6.24026	5.76101	7.06667	6.58065	6.49351	6.05161	6.68831	6.71053	0.09025	0.0412
P63078	0.420555	0.567287	0.754717	0.993333	0.948387	0.850649	1.03226	0.876623	0.861842	0.3618	0.0835
P63080	2.82581	2.85714	3.06289	2.96	2.87097	2.86364	2.7871	2.5974	2.69079	0.03674	0.04245
P63082	3.92903	3.76623	3.96226	3.1	3.7871	4.0974	4.10968	5.83766	4.72368	0.109	0.18082
P63084	0.575714	0.544179	0.597321	0.673333	0.35797	0.373458	0.670968	0.566084	0.461788	0.092	0.27269
P63085	24.1935	26.039	26.6038	23.2	25.4194	25.5844	25.8065	24.026	25.9211	0.0634	0.03022
P63087	3.5871	3.73377	3.49686	4.40667	4.23871	3.72078	3.43871	3.41558	3.67763	0.10828	0.08971
P63089	9.41935	12.1429	9.0566	12.9333	12.5161	11.7532	11.2903	12.5325	11.9079	0.178	0.04415
P63101	253.548	247.403	262.893	258.667	239.355	240.909	221.935	244.156	229.605	0.02614	0.03904
P63115	1.2129	1.2013	1.10692	0.74	1.56129	1.2987	1.47742	1.24026	1.26316	0.20838	0.1043
P63137	0.941935	0.993506	0.899371	0.96	1.11613	1.05844	0.858065	0.915584	0.967105	0.04134	0.10647
P63139	0.630043	0.594506	0.575657	0.693333	0.48556	0.64134	0.528282	0.75974	0.677632	0.08309	0.18036
P63141	0.192874	0.265977	0.129824	0.164649	0.209668	0.298297	0.291277	0.272999	0.350172	0.30707	0.17821
P63143	0.0624561	0.11434	0.118263	0.129003	0.105557	0.128553	0.10304	0.102382	0.0923763	0.28009	0.12573
P63147	0.379084	0.636465	0.516126	0.294406	0.486644	0.139486	0.48827	0.408997	0.393714	0.3303	0.37322
P63154	0.582154	0.649351	0.698113	0.853333	0.601254	0.503182	0.60079	0.587165	0.630328	0.16575	0.08234
P63158	30.4516	25.9091	24.2138	33	31.0323	28.1169	32.7097	33.1169	32.1711	0.14248	0.06397
P63166	4.10323	4.15584	4.03774	4.49333	3.58065	3.83117	3.37419	3.96104	3.98026	0.04837	0.06987
P63168	5.36774	4.76623	2.89308	5.23333	10.7742	9.15584	10.3871	10.6494	8.02632	0.25062	0.1205
P63213	48.5806	46.8182	51.3208	50.3333	53.4839	51.6234	46.4516	51.7532	52.8289	0.0403	0.05425
P63216	10.4516	10.5195	8.93082	9.73333	12.0645	12.987	10.5161	11.039	10.5263	0.07495	0.09417
P63239	0.303323	0.140249	0.212298	0.0821407	0.121828	0.210755	0.126701	0.134989	0.0949289	0.51729	0.31511
P63242	48.3871	49.4805	47.673	51.4667	52.0645	48.1818	55.6129	47.0779	48.5526	0.03356	0.06977
P63248	2.65161	4.19481	3.75472	2.68667	2.76129	3.51948	4.33548	3.42208	3.34868	0.23331	0.16207
P63250	0.312117	0.313666	0.382529	0.362117	0.423279	0.39632	0.337076	0.333765	0.333336	0.10308	0.11579
P63254	1.44516	1.64286	1.23836	1.14667	0.948387	1.12338	1.57419	1.12338	0.828947	0.16194	0.2528
P63268	1.06452	0.464074	0.861635	1.38667	0.703226	0.323495	0.948387	1.11039	0.848684	0.40908	0.3793
P63271;Q9Z199	1.07742	1	1.0566	1.34	1	0.935065	0.922581	1.51948	1.05921	0.13522	0.22785
P63276	15.3548	13.961	15.3459	18.2667	18.9032	15.6494	16.6452	19.6753	17.3026	0.11519	0.09319
P63280	10.3871	9.61039	8.61635	10.2	9.48387	10.4545	9.29032	9.67532	9.73684	0.08211	0.04545
P63300	0.372266	0.351359	0.351286	0.370439	0.296978	0.317868	0.300226	0.406408	0.30633	0.03207	0.14096
P63318	3.03871	2.41558	2.51572	3.29333	4.62581	4.14935	3.01935	2.98701	2.77632	0.14898	0.23424
P63321	6.58065	6.75325	6.79245	6.66667	5.65806	6.46104	5.90968	6.47403	6.47368	0.01409	0.06231
P63323	21.9355	21.4935	20.3145	23.6667	19.5484	20.6494	20.8387	20.6494	21.4474	0.06359	0.03326
P63325	24.9032	22.8571	22.2013	25	20.9677	19.8052	18.9032	19.026	21.6447	0.06	0.06004
P63328	35.871	37.7922	35.9119	34.4667	42.9032	40.9091	36.9677	37.1429	32.8947	0.0379	0.10168
P63330	38	38.961	35.6604	36.0667	39.2258	39.8701	38.7742	39.8701	37.5658	0.04223	0.02447
P67778	11.4194	12.0779	11.0692	11	11.0968	11.9481	11.4194	11.6883	11.9079	0.04328	0.03072
P67871	8.58065	8.24675	8.1761	8.2	9.48387	8.83117	8.64516	8.05195	8.28947	0.02275	0.06365
P67984	29.9355	26.1688	29.7484	34.6667	32	28.7662	29.7419	30.8442	29.6053	0.1157	0.04148
P68037	8.45161	8.50649	7.92453	7.86667	7.93548	8.11688	8.58065	8.57143	8.02632	0.04134	0.03734
P68040	31.5484	30.9091	30.3774	35.6667	28.8387	29.2208	29.3548	31.039	30.5263	0.07498	0.03148
P68134	1000	1077.92	937.107	1100	935.484	883.117	1096.77	1025.97	967.105	0.07257	0.08411
P68181	31.8065	35.9091	34.8428	31.2	34	32.5325	34.5161	32.2078	34.0789	0.06852	0.03068
P68254	66.4516	65.5844	61.3836	56.6	58.3871	65.5844	61.1613	57.2727	58.6184	0.07225	0.05526
P68368	658.065	785.714	886.792	993.333	639.355	640.909	774.194	1000	973.684	0.17219	0.21659
P68369	1683.87	1662.34	1735.85	1686.67	1490.32	1415.58	1522.58	1428.57	1427.63	0.01836	0.03219
P68372	1200	1285.71	1194.97	1213.33	1167.74	1149.35	1109.68	1220.78	1276.32	0.03448	0.0548
P68404	4.94839	5.2987	4.93711	4.89333	6.2129	6.81818	5.95484	5.85065	5.58553	0.0374	0.07688
P68433;P84228	552.258	587.013	533.333	686.667	409.677	368.182	389.032	458.442	521.711	0.11577	0.14323
P68510	309.032	331.818	306.289	310.667	334.194	354.545	332.258	319.481	332.237	0.03726	0.03774
P69566	0.954839	1.01299	0.949686	0.993333	1.13548	1.18182	1.30323	1.11039	1.07895	0.03123	0.07527
P70122	1.77419	1.72727	1.71069	1.98667	2.00645	1.99351	2.20645	1.87013	1.90789	0.07085	0.0653
P70124	8.3871	8.63636	9.81132	8.86667	9.48387	9.22078	3.55484	11.1688	3.92105	0.06972	0.46724
P70158	0.393308	0.506094	0.354179	0.463791	0.259456	0.414523	0.447652	0.618553	0.369317	0.15926	0.31027
P70160	0.0365811	0.0230323	0.0504169	0.104767	0.0617668	0.0546597	0.0626219	0.0749058	0.0659126	0.6673	0.11506
P70168	13.2258	13.3766	12.8302	13.3333	11.2258	12.013	11.871	11.7532	12.3684	0.01888	0.03518
P70175	2.03871	2.16234	2.16981	2.24	2.83226	2.61039	2.38065	2.38961	2.32237	0.03887	0.08469
P70180	0.180434	0.242702	0.11996	0.0676567	0.14631	0.17934	0.110865	0.122058	0.0757026	0.49553	0.30603
P70182	0.318978	0.333006	0.303149	0.318987	0.380836	0.352697	0.281879	0.280604	0.299928	0.0383	0.14163
P70188	2.37419	2.2987	2.49686	2.21333	2.12258	2.25974	2.16129	2.35065	2.27632	0.05127	0.04112
[truncated: 5,957 more rows]

## Sheet: CV-4w-brain
	brain_4w_F_1	brain_4w_F_2	brain_4w_F_4	brain_4w_F_5	brain_4w_F_6	brain_4w_M_1	brain_4w_M_2	brain_4w_M_3	brain_4w_M_5	brain_4w_M_6	CV_F	CV_M	Median CV_F	Median CV_M
A0A075B5R1	1.78125	2.34551	2.25316	2.25269	2.19792	2.54348	3.39674	2.74378	2.63716	2.69399	0.10229	0.12135	0.13358	0.11925
A0A075B6A1	0.125736	0.0994596	0.0968284	0.0862156	0.0921874	0.104822	0.13968	0.102189	0.104269	0.0956399	0.15183	0.1588
A0A087WP46	0.890625	0.524729	0.763158	0.908602	1.08333	0.771739	0.554348	0.627027	0.808743	1.02186	0.24833	0.23915
A0A087WR34	0.29626	0.367489	0.182348	0.236151	0.280756	0.306099	0.455955	0.383565	0.338661	0.44505	0.25352	0.16901
A0A0A6YY83	1.26562	1.44944	1.42632	1.37634	1.08333	1.61957	1.17935	1.24324	1.34973	1.43169	0.11374	0.12627
A0A0G2JFX6	0.546875	0.601124	0.429118	0.650538	0.552083	0.625	0.520358	0.643243	0.500135	0.37532	0.14825	0.20284
A0A0J9YUD5	2.15625	2.29213	2.28947	2.1129	2.14583	1.96196	1.72826	1.76757	1.9071	2.04918	0.03867	0.07111
A0A0U1RNF2	4.70312	5.15169	4.17895	4.59677	4.21875	4.66848	4.70109	4.93514	4.68852	4.86885	0.08706	0.02538
A0A140LI88	1.37174	1.39045	1.50526	2.43011	1.91667	1.95109	1.81522	1.38919	1.59016	1.55191	0.26262	0.13431
A0A140LIW3	0.102945	0.127961	0.151689	0.140365	0.120036	0.131228	0.110485	0.100785	0.127328	0.130014	0.14566	0.11336
A0A1B0GRI2;D3Z5L4	0.0357378	0.0230247	0.0206624	0.0277951	0.0200605	0.0362303	0.0283039	0.0311651	0.0342281	0.0661464	0.25548	0.39153
A0A1D5RLM8	0.0340524	0.0271213	0.0173743	0.0370365	0.0431066	0.0193348	0.0328123	0.0257401	0.0204935	0.0236161	0.31124	0.21889
A0A1L1SQU7	4.70312	2.04494	4.05789	4.60753	5.9375	3.84783	4.45109	4.61081	4.9071	4.45355	0.33279	0.08676
A0A1L1STL1;A2AVC7;L7MTT1;Q7TR35	1.17917	1.25562	1.33105	1.21237	1.0625	1	1.26087	1.27027	1.17486	1.44809	0.08218	0.13231
A0A1L1SUI3	0.854167	0.926966	0.842105	0.698925	0.833333	0.88587	0.619565	0.654054	0.781421	0.84153	0.09944	0.15335
A0A1W2P7S8	0.100764	0.0826556	0.0986461	0.119488	0.171999	0.106121	0.123939	0.134814	0.117884	0.141264	0.30151	0.11109
A0A1W2P872	2.625	2.67978	2.86316	2.38172	3.00521	2.76087	2.97283	2.83243	2.62295	2.80328	0.08778	0.04513
A0A286YCV9	0.378226	0.410038	0.542105	0.295557	0.457581	0.344647	0.406901	0.329553	0.330748	0.278343	0.21994	0.13616
A0A286YCX6	0.708333	0.792135	0.763158	0.688172	0.71875	0.826087	0.777174	0.859459	0.868852	0.775956	0.05788	0.05356
A0A2I3BR81	0.139471	0.136348	0.160594	0.148024	0.205861	0.240355	0.186392	0.244289	0.198441	0.191026	0.1792	0.1318
A0A2R8VKG2	1.85938	2.41011	2.17895	2.63441	1.60417	2.36413	1.88043	2.25946	2.44262	2.47541	0.19358	0.10535
A0A338P6I9	1.03646	1.68539	1.71053	1.37097	1.34896	1.3913	1.41304	1.07568	1.43169	1.16393	0.19425	0.12639
A0A338P7C9	0.260304	0.437229	0.242221	0.314466	0.279296	0.33638	0.311465	0.310223	0.25833	0.232378	0.25339	0.14788
A0A3B2W3R4	4.04167	3.22472	3.27895	2.87097	2.55729	2.80435	2.65761	2.68649	2.85246	2.69399	0.17403	0.03085
A0A494B9V8	0.437791	0.381513	0.384104	0.357984	0.431613	0.438333	0.341542	0.388705	0.357105	0.533489	0.0867	0.18798
A0A571BF58	9.84375	8.08989	11.3158	9.4086	12.8125	5.97826	4.17935	6.54054	12.9508	17.1038	0.17668	0.58353
A0A5F8MPH8	4.01042	2.7809	3.18538	3.38249	8.48958	5.23913	6.95652	1.21081	5.84699	0.3934	0.53674	0.74686
A0A5F8MPY0	0.0533276	0.0697253	0.0372772	0.0855903	0.0239429	0.0293369	0.0454618	0.0458768	0.0411176	0.0456355	0.45655	0.17046
A0A5F8MQ13	0.854167	1.40449	1.09474	1.03226	0.697917	1.30978	0.918478	1.05405	1.01639	1.23497	0.26243	0.14573
A0A6I8MX06	0.0756255	0.203044	0.0680286	0.044198	0.101301	0.0338342	0.126804	0.07722	0.0797197	0.121436	0.62904	0.43152
A0A7N9VR94	1.59896	1.44944	0.726316	1.81183	1.73958	3.22283	5.54348	3.60541	1.32787	2.3694	0.2974	0.4883
A1L3P4	1.92708	1.85393	1.87895	2.10215	1.88021	2.09239	2.18478	2.03243	2.16393	2.11475	0.05218	0.02849
A2A432	0.927083	0.949438	0.873684	0.77957	0.96875	0.978261	0.951087	0.989189	0.956284	1.03825	0.08446	0.03542
A2A484	0.358074	0.359501	0.346671	0.476724	0.598958	0.374749	0.281118	0.362298	0.429832	0.317252	0.25541	0.1609
A2A4P0	0.107689	0.146243	0.0956874	0.163233	0.0939526	0.0571321	0.0673848	0.123847	0.0509303	0.146017	0.25958	0.48285
A2A4U6	4.68229	5.58427	4.9	6.82796	4.11458	3.07228	2.31522	2.1027	3.2623	2.78142	0.19929	0.18155
A2A5F7	0.734375	0.803371	0.522882	0.642733	0.630208	0.637479	0.98913	0.716441	0.825137	0.639537	0.16058	0.19493
A2A5R2	1.44271	1.71348	1.59474	1.53226	1.27604	1.48913	1.42391	1.46486	1.43716	1.43169	0.10885	0.01868
A2A654	0.441264	0.481865	0.119529	0.130812	0.204861	0.173364	0.175687	0.188065	0.193435	0.159645	0.62914	0.07448
A2A690	1.42708	1.92135	2.14737	2.22581	1.69792	2.47826	1.7663	3.2	2.28415	2.63934	0.17424	0.21116
A2A699	1.22396	1.24157	1.20526	1.2043	0.979167	1.31522	1.16304	1.28649	1.21858	1.2459	0.09245	0.04759
A2A6A1	0.194424	0.475388	0.408817	0.516546	0.270631	0.292254	0.158516	0.272228	0.243595	0.312647	0.36631	0.23487
A2A6P4	0.0445501	0.0279312	0.0176438	0.0262505	0.0257074	0.0179242	0.0492985	0.0430604	0.0233809	0.0213803	0.34686	0.4566
A2A6Q5	0.0867083	0.096323	0.0712453	0.102046	0.0775906	0.10784	0.122577	0.0978946	0.135733	0.0913678	0.14688	0.16309
A2A716	0.0806891	0.142766	0.0241068	0.128122	0.059226	0.0825663	0.0760033	0.0729097	0.068371	0.0847855	0.56227	0.08811
A2A7S8	0.350508	1.35955	0.391849	0.285913	0.153786	0.63587	0.638195	0.369281	0.323724	0.338066	0.95276	0.35034
A2A863	6.19792	0.903905	1.46842	1.05251	0.0488057	0.711957	0.988728	0.632432	1.05577	4.36066	1.26078	1.02032
A2A8L5	2.875	3.23034	3.06316	2.4086	2.04688	2.44022	2.69022	2.93514	2.96721	2.59563	0.17906	0.08242
A2A8R0	0.107561	0.125021	0.126961	0.138783	0.134235	0.131991	0.208649	0.142921	0.144167	0.14964	0.09451	0.19558
A2A8U2	0.796875	0.573034	0.715789	0.698925	0.947917	0.554348	0.869565	0.794595	0.786885	0.595628	0.18514	0.19053
A2A8Z1	1.28646	1.21348	0.931579	0.978495	0.96875	1.125	1.52174	1.14054	1.2459	1.06557	0.15065	0.14831
A2A9C3	0.163608	0.118928	0.329266	0.286169	0.236558	0.111726	0.178177	0.267886	0.213555	0.376185	0.38007	0.43435
A2A9H6	18.125	22.6966	24.1579	31.9355	15.9375	30	25.0543	26.9189	25.7923	28.1967	0.27491	0.07239
A2AAE1	0.176648	0.189675	0.274333	0.26714	0.216942	0.253192	0.335762	0.257063	0.228626	0.286032	0.19706	0.15062
A2AAY5	0.458911	0.406943	0.492827	0.432047	0.340378	0.425816	0.663043	0.510884	0.403911	0.501842	0.13518	0.20311
A2ABV5	0.175691	0.131029	0.174228	0.157635	0.160869	0.307864	0.29942	0.277872	0.0564142	0.10735	0.1125	0.56555
A2ACQ1	0.0949592	0.139813	0.0692179	0.0831081	0.122373	0.0987542	0.126827	0.10837	0.0789115	0.0772191	0.283	0.2125
A2ADY9	2.09896	2.00562	1.78947	1.86022	1.96875	1.90761	1.86413	1.99459	2	1.82514	0.06262	0.04057
A2AF47	0.190905	0.233006	0.127021	0.315519	0.214758	0.273241	0.290601	0.326246	0.189214	0.316293	0.31654	0.19502
A2AFS3	0.330676	0.290293	0.547368	0.322579	0.187785	0.239909	0.711957	0.486962	0.440604	0.52572	0.39103	0.35269
A2AG50	1.69271	1.59551	1.81053	1.43011	1.57812	1.60326	2.3587	1.97838	1.72678	1.71585	0.08722	0.16114
A2AGH6	0.0703057	0.0563028	0.0985484	0.0971935	0.0851146	0.0901506	0.067463	0.0778619	0.039549	0.111651	0.22209	0.34621
A2AGT5	3.02083	3.1236	3.01053	2.98925	3.06771	2.9837	3.07609	3.04865	3.19126	2.99454	0.01765	0.02721
A2AGX3	2.61979	2.66292	2.47895	3.33871	2.65625	2.71739	2.95109	2.66486	2.75956	2.46448	0.12236	0.06466
A2AHC3	0.519772	0.651685	0.542105	0.575269	0.546875	0.581522	0.597826	0.562162	0.590164	0.601093	0.09032	0.02657
A2AHG0	0.368328	0.530304	0.522287	0.548387	0.492911	0.527152	0.50914	0.525905	0.514648	0.562842	0.14664	0.03965
A2AI08	0.159463	0.125844	0.153303	0.107328	0.162103	0.0795587	0.181045	0.202582	0.138889	0.097559	0.16931	0.37574
A2AIG8	0.308851	0.0471357	0.101112	0.124195	0.127439	0.153632	0.155207	0.205625	0.127438	0.124073	0.69696	0.21314
A2AIL4	0.0999917	0.105288	0.114249	0.11409	0.110477	0.118256	0.0967114	0.0645632	0.11848	0.105394	0.05635	0.22032
A2AIR5	0.141603	0.176575	0.106698	0.0946172	0.196833	0.0974908	0.24279	0.206938	0.135519	0.17445	0.30596	0.33405
A2AIV2	0.167793	0.166845	0.150935	0.169309	0.197048	0.151115	0.0874875	0.112796	0.111401	0.123458	0.09775	0.19659
A2AJ15	0.100034	0.109011	0.140441	0.127903	0.157761	0.081606	0.213636	0.14334	0.115564	0.152551	0.18371	0.34641
A2AJA7	1.16667	1.47753	1.52632	1.35484	1.79167	0.668478	0.41379	0.411231	0.721311	0.644809	0.15722	0.25902
A2AJA9	2.05208	1.97753	2.01053	2.32258	1.93229	2.04891	1.97283	2.16216	2.21858	1.90164	0.07468	0.06345
A2AJI0	3.24479	3.08989	2.95789	2.82258	3.30208	3.44022	3.9837	3.84324	3.53005	3.62295	0.06439	0.061
A2AJW4	0.277751	0.222988	0.328225	0.281344	0.265576	0.333068	0.245523	0.216961	0.314912	0.310648	0.13688	0.17634
A2AJW5	0.130876	0.198302	0.155234	0.13917	0.111309	0.182367	0.123117	0.139002	0.178639	0.157397	0.22294	0.16269
A2AKB4	0.0140594	0.0192964	0.0226261	0.0154047	0.00896354	0.017791	0.0199634	0.0186747	0.0175678	0.0227261	0.32391	0.10916
A2AKG8	0.287769	0.276339	0.284204	0.285246	0.301494	0.175485	0.211969	0.295364	0.17257	0.212167	0.0319	0.23214
A2ALK8	0.277144	0.286645	0.347971	0.304983	0.230064	0.363168	0.213335	0.38325	0.33862	0.345584	0.14816	0.20321
A2ALS5	4.77604	5.73034	4.84737	4.67204	4.26562	4.61413	4.66848	4.56216	5.03279	4.43716	0.11052	0.04799
A2ALU4	1.75	2.60674	2.15789	2.03763	1.61458	2.7337	2.28804	2.27027	2.18033	2.72678	0.19046	0.10995
A2ALW2	0.189726	0.169538	0.185756	0.159896	0.189655	0.109076	0.0830804	0.0823438	0.13491	0.138037	0.07544	0.24574
A2AMZ4	0.385394	0.333479	0.359734	0.504397	0.339348	0.27284	0.43306	0.275279	0.295819	0.419231	0.18221	0.23575
A2AN08	2.07292	2.30899	2.10526	2.1129	2.09375	2.11413	1.88587	2.02162	2.12568	2.19126	0.04505	0.05721
A2ANU3	0.609375	0.489173	0.48297	0.795699	0.671875	0.378945	0.690217	0.810811	0.650273	0.419028	0.21545	0.31284
A2ANY6	0.271308	0.407599	0.18941	0.281003	0.235826	0.123154	1.94565	1.43784	0.175462	0.0930459	0.29365	1.15789
A2AP18	1.19271	1.12921	1.00526	1.03763	1.14583	1.20652	1.06522	1.05405	1.02732	1.12568	0.07085	0.06536
A2APT9	0.365102	0.333587	0.368369	0.387078	0.36408	0.38288	0.376059	0.38223	0.303988	0.35419	0.05285	0.09265
A2APV2	0.71875	0.775281	0.594737	0.677419	0.744792	0.836957	0.831522	1.02162	0.63388	0.912568	0.09966	0.16748
A2APX8	0.703125	0.758427	0.773684	0.892473	0.692708	0.73913	0.847826	0.886486	0.819672	0.73224	0.10433	0.08407
A2APY7	1.23438	0.926966	0.821053	1.66667	0.864583	0.902174	1.49457	1.36216	0.852459	1.3224	0.32135	0.24446
A2AQ19	0.367475	0.279856	1.21053	0.449484	0.50274	0.395248	0.39389	0.356451	0.459368	0.536001	0.6623	0.16515
A2AQ25	2.31771	3.26966	3.28421	2.95161	2.02083	3.05435	2.46196	3.37297	3.05464	3.06557	0.20691	0.11034
A2AQP0	6.97917	7.07865	5.42105	6.82796	6.77083	3.05978	4.28804	4.03784	5.31694	3.77049	0.1026	0.20104
A2AR02	1.3125	1.01685	1.38947	1.36022	1.27083	1.39674	1.07609	1.11351	1.15847	1.16393	0.11699	0.10611
A2AR50	0.191007	0.240416	0.17386	0.232334	0.174196	0.197833	0.167485	0.184715	0.220956	0.21006	0.15784	0.10703
A2ARP1	0.350264	0.432662	0.397162	0.40876	0.369241	0.406101	0.358272	0.409206	0.412466	0.477648	0.08294	0.10305
A2ARS0	0.979167	1.52247	0.531579	0.639785	0.461778	0.815217	1.54891	0.654054	1.13115	0.786885	0.52798	0.36414
A2ARV4	0.963542	1.61236	1.23684	1.31183	1.32812	1.11413	1.21196	1.50811	1.03825	1.31148	0.17975	0.14814
A2ASQ1	1.23958	1.34831	1.21579	1.27419	1.19792	1.49457	1.57609	1.50811	1.5847	1.42077	0.04732	0.04412
A2ASS6	7.8125	6.46067	8.73684	7.36559	6.875	8.36957	7.93478	7.72973	7.21311	7.15847	0.11824	0.06616
A2ASZ8	2.44271	2.1573	2.16316	2.4086	2.69792	2.11957	2.92935	2.46486	2.0929	2.10929	0.09472	0.15472
A2AT37	0.403587	0.421048	0.466095	0.448249	0.376072	0.426785	0.416639	0.389791	0.415068	0.320774	0.08423	0.1093
A2ATK9	0.251366	0.256739	0.182124	0.216772	0.227423	0.246002	0.188002	0.197583	0.258145	0.232221	0.13216	0.13573
A2ATU0	1.24942	1.19351	1.08421	0.10509	1.65625	1.53261	0.815217	1.62162	1.74317	1.30601	0.54346	0.26058
A2AWA9	1.30208	1.71348	1.2	1.51613	1.29167	1.50543	1.45652	1.50811	1.38798	1.60656	0.14804	0.05363
A2AWP8	0.404173	0.58427	0.199621	0.276542	0.281076	0.548913	0.891304	0.310294	0.568306	0.557377	0.431	0.3596
A2AWR3	0.0798927	0.0881382	0.0937421	0.0857656	0.0807484	0.0483492	0.038143	0.0321597	0.0617372	0.0562694	0.06626	0.25942
A2BDX3	14.0625	15.5056	13.2632	12.6344	12.9688	16.1413	15.0543	15.1351	13.6612	14.6448	0.08372	0.06007
A2BE28	0.517405	0.539178	0.302501	0.591398	0.500988	0.220795	0.608696	0.369592	0.478245	0.382454	0.22511	0.34821
A2BH40	0.859375	0.938202	0.789474	0.827957	0.901042	0.869565	0.86413	1.01081	0.874317	0.868852	0.06792	0.07067
A2BI40;Q3TKR2;Q9JJQ7	0.343466	0.262789	0.273562	0.253174	0.27899	0.229314	0.282747	0.350924	0.196507	0.272299	0.12592	0.21977
A2CE44	5.88542	6.57303	5.94737	6.29032	6.35417	5.375	6.52174	5.72973	5.57377	6.50273	0.04649	0.09036
A2CG49	0.651042	0.994382	0.773684	0.860215	0.552083	0.983696	0.576087	0.659459	0.846995	1.2623	0.2261	0.31527
A2RSJ4	0.552083	0.61236	0.736842	0.612903	0.567708	0.641304	0.576087	0.632432	0.655738	0.650273	0.11767	0.05077
A2RSQ0	0.417858	0.380838	0.398363	0.471359	0.395722	0.50291	0.442496	0.412526	0.436555	0.516685	0.08544	0.09759
A2RSY6	0.614583	0.386313	0.0910421	0.736559	0.410502	0.21528	0.348658	0.0761276	0.268223	0.308983	0.55115	0.43454
A2RT62	3.00521	4.36517	3.14737	3.06452	2.10417	3.11957	2.36413	2.2	2.88525	2.80328	0.25688	0.14245
A2RTL5	0.287797	0.467521	0.310795	0.378555	0.381101	0.409292	0.474888	0.407658	0.45738	0.693989	0.19293	0.24255
A2TJV2	0.504054	0.509542	0.302393	0.591398	0.578125	0.788043	0.425552	0.450337	0.617486	0.672131	0.2328	0.2585
A2VDH3	0.465984	0.730337	0.360372	0.790323	0.48584	0.646739	0.690217	0.50569	0.465696	0.543667	0.3255	0.16643
A3KFX0	0.372157	0.259092	0.279271	0.375612	0.478072	0.22554	0.396567	0.440669	0.213534	0.22221	0.2486	0.36621
A3KGB4	9.94792	21.4607	19.9474	16.3978	9.27083	7.98913	9.83696	10.1622	8.68852	13.1148	0.36389	0.19773
A3KGS3	0.0637339	0.0773702	0.279056	0.108741	0.0828214	0.165657	0.113882	0.1145	0.103334	0.149424	0.72837	0.20663
A3KMP2	0.697917	0.601124	0.757895	0.747312	0.604167	0.608696	0.717391	0.675676	0.584699	0.541707	0.11094	0.11282
A4Q9F4	0.703125	0.910112	0.731579	0.973118	0.630208	0.559783	0.673913	0.556757	0.568306	0.551913	0.18401	0.08873
A6H5Y3	0.572917	0.253291	0.439125	0.253544	0.59375	0.543478	0.516915	0.263024	0.256961	0.601093	0.39142	0.37545
A6H5Z3	0.958333	1.10674	0.947368	0.865591	0.916667	1	0.86413	0.92973	1	0.95082	0.09397	0.05956
A6H611	0.713542	0.696629	0.778947	0.698925	1	0.777174	0.766304	0.740541	0.84153	0.79235	0.16558	0.04787
A6H630	0.619792	0.848315	0.594737	0.736559	0.572917	0.684783	0.722826	0.708108	0.715847	0.644809	0.17185	0.0455
A6H6A9	0.84375	0.983146	0.836842	1.17742	0.921875	1.05978	0.858696	0.724324	0.989071	1.02732	0.14628	0.14906
A6H6J9	0.20209	0.271851	0.207376	0.169503	0.309563	0.255272	0.225838	0.203433	0.194673	0.262299	0.24575	0.13211
A6H8H2	0.246234	0.266377	0.325557	0.261717	0.259998	0.431882	0.282709	0.356467	0.347027	0.415776	0.11353	0.16247
A6X8Z5	1	0.558771	0.873684	1.06989	0.677083	1.52717	0.112138	0.192823	1.60656	0.983607	0.25737	0.8033
A6X919	0.583333	0.747191	0.742105	0.768817	0.734375	0.663043	0.711957	0.610811	0.726776	0.939891	0.10459	0.17191
A6ZI46	8.90625	11.809	10.2895	5.64516	9.53125	14.1304	13.6685	18.3784	13.4153	14.9727	0.24701	0.13585
A6ZI47	6.30208	7.13483	7.63158	6.02151	8.28125	6.95652	7.22826	6.97297	7.15847	7.26776	0.13177	0.02028
A8C756	1.54167	1.45506	1.19474	1.22043	2.00052	3	2.91848	3.28649	1.77049	3.63388	0.21964	0.24029
A8DUK4	55.7292	102.247	140.526	60.2151	76.5625	21.1957	17.3913	149.189	75.4098	95.6284	0.40211	0.76613
A8Y5H7	0.202721	0.257419	0.255375	0.301963	0.229258	0.342045	0.230892	0.247666	0.292081	0.278452	0.148	0.155
B0F2B4	1.76562	1.97753	1.92105	1.98925	1.80208	2.40761	1.94022	2.05946	2.03825	2.48087	0.05397	0.11075
B0V2N1	3.82812	4.67416	4.42105	4.34946	3.79167	5.92391	4.99457	4.74595	5.18579	5.51913	0.09195	0.08726
B1AR10	0.128252	0.140999	0.142147	0.148608	0.15507	0.172699	0.160761	0.0869535	0.147994	0.149307	0.06987	0.23111
B1AR13	2.40104	2.24719	2.35789	1.97849	1.96354	1.91304	2.15217	2.01081	1.8306	1.64481	0.09471	0.09982
B1AR17	0.260797	0.398202	0.339399	0.72043	0.396757	0.586957	0.462399	0.508336	0.361216	0.63388	0.41455	0.20929
B1ARD6	0.273235	0.359276	0.678947	0.37878	0.398209	0.421852	0.358707	0.296525	0.392781	0.483358	0.36785	0.17852
B1ART2	0.401454	0.464762	0.359331	0.456617	0.333739	0.361739	0.378108	0.325258	0.306687	0.404111	0.14353	0.11093
B1AS29	0.486299	0.526111	0.526316	0.445811	0.416169	0.61413	0.393646	0.567568	0.63388	0.688525	0.10179	0.19431
B1AUE5	0.354263	0.278111	0.335392	0.492782	0.292286	0.415389	0.399999	0.512778	0.328264	0.172687	0.24337	0.34559
B1AUN2	0.895833	1.05618	0.889474	0.930108	0.921875	1.04348	1.15761	0.951351	0.978142	1.13661	0.07229	0.08747
B1AVP0	0.299812	0.280906	0.231901	0.271773	0.258658	0.292175	0.387815	0.297582	0.263995	0.322464	0.09458	0.1496
B1AVZ0	0.504853	0.578652	0.615789	0.483155	0.520833	0.414364	0.570652	0.476607	0.595628	0.498594	0.1016	0.14308
B1AWC9	1.28125	1.24157	1.27895	1.06989	1.35938	1.2337	1.43478	1.28108	1.35519	1.21311	0.08625	0.07015
B1AWN6	2.79688	3.14607	2.71053	2.89247	2.48438	2	2.15217	1.81622	2.3224	2.04918	0.08652	0.09052
B1AXH1	1.07812	1.20787	0.857895	1.10215	1.16146	0.891304	1.13043	1.25946	1.10929	1.06557	0.12474	0.12191
B1AXP6	6.14583	6.1236	5.63158	5.80645	5.9375	5.97826	6.41304	6.43243	5.10929	4.50273	0.03661	0.14982
B1AXV0	1.40104	1.5	1.39474	1.31183	1.19271	1.39674	1.16304	1.45405	1.53552	1.21311	0.08447	0.11754
B1AY10	0.0557797	0.109358	0.0973079	0.0961608	0.0745109	0.0973272	0.0754136	0.0865611	0.066482	0.101561	0.24625	0.17179
B1AY13	0.947917	0.983146	0.878947	0.967742	0.953125	0.934783	0.875	0.935135	0.939891	0.852459	0.04228	0.04491
B1AYL1	0.428196	1.15169	1.05789	0.687886	0.51199	0.410132	0.5699	0.423175	0.293077	0.32207	0.42152	0.26837
B1AZA5	0.328971	0.442559	0.469695	0.564516	0.53125	0.469561	0.586957	0.35884	0.405538	0.562842	0.19519	0.20601
B1AZI6	0.578125	0.517007	0.615789	0.698925	0.640625	0.526787	0.363108	0.537508	0.407929	0.495759	0.1116	0.16494
B1AZP2	1.75521	2.07303	1.96316	1.91935	1.79167	1.91304	1.36957	1.6973	1.84153	1.98361	0.0681	0.13806
B2B9E1	3.03646	2.27528	2.96842	2.18817	3.00521	2.58152	2.33696	2.76757	2.99454	2.87978	0.15751	0.09557
B2KF50	0.261034	0.161711	0.158731	0.225733	0.318164	0.307081	0.306531	0.337669	0.278852	0.297641	0.30114	0.06962
B2RPU2	0.635562	0.543675	0.563158	0.83871	1.5625	0.625	0.755435	0.816216	0.819672	0.797269	0.51465	0.10635
B2RQC6	2.0625	1.89888	1.76842	1.89247	2.09896	2.31522	2.27717	1.87568	2.0765	2.09836	0.06976	0.08288
B2RQG2	0.235592	0.170198	0.342869	0.252174	0.312763	0.221553	0.35111	0.295176	0.159831	0.306534	0.25771	0.28406
B2RR83	0.479566	0.58427	0.578947	0.553763	0.552083	0.459107	0.717391	0.6	0.434629	0.519102	0.07605	0.21074
B2RRE7	0.228125	0.255521	0.152677	0.243361	0.215691	0.206796	0.398775	0.201196	0.345593	0.254623	0.18287	0.31089
B2RSH2	15.1042	18.4831	16.3684	17.043	15.5729	19.3478	17.2283	15.7297	17.6503	18.7432	0.0804	0.07923
B2RUJ5	2.11979	2.17416	1.91579	1.93548	2.00521	2.15761	2.04891	2.06486	2.0929	2.06011	0.05586	0.02099
B2RUQ2	6.875	5.95506	6.26421	5.2957	6.79167	6.75	9.61957	8.81081	5.06557	7.97814	0.10395	0.23421
B2RUR8	0.339719	0.340866	0.30627	0.361645	0.396547	0.358085	0.291142	0.303522	0.439201	0.444532	0.09502	0.19768
B2RUS7	0.236615	0.239174	0.287073	0.215111	0.225974	0.187725	0.188797	0.225577	0.242005	0.214126	0.11451	0.11121
B2RW11	0.5625	0.685393	0.631579	0.677419	0.487958	0.728261	0.701087	0.751351	0.666667	0.721311	0.137	0.04463
B2RWC4	0.604167	0.994382	0.978947	0.811828	0.53125	0.695652	0.432823	0.485284	0.672131	0.737705	0.26998	0.22539
B2RWS6	0.0694877	0.0483873	0.0609153	0.117022	0.118769	0.057125	0.0857723	0.0678935	0.0839524	0.102983	0.39566	0.22187
B2RX14	0.0779505	0.348125	0.427337	0.172974	0.408261	0.377629	0.663043	0.967568	0.313766	0.33474	0.53665	0.53002
B2RXA1	0.0944228	0.111498	0.0822279	0.138205	0.110878	0.0950821	0.0948522	0.114632	0.104689	0.108731	0.19632	0.08336
B2RXC1	1.10417	1.13483	1.14737	1.02688	1.00521	1.02174	0.913043	0.87027	1.07104	1.06011	0.05922	0.0916
B2RXC2	0.141103	0.528959	0.111559	0.161263	0.156584	0.113013	0.156622	0.163633	0.109257	0.0782071	0.79066	0.28677
B2RXQ2	1.45312	1.3427	2.31579	2.43011	1.75521	1.7337	1.83152	1.56757	1.13661	1.63388	0.26578	0.16932
B2RXR6	0.330068	0.363015	0.0686147	0.132887	0.208005	0.253448	0.149277	0.223769	0.325816	0.144872	0.57009	0.34537
B2RXS4	1.65625	1.55618	1.70526	1.67204	1.99479	1.72283	1.69565	1.73514	1.78689	1.69945	0.09609	0.02128
B2RY04	0.240028	0.155846	0.220237	0.157688	0.23913	0.160513	0.318025	0.299455	0.204191	0.212493	0.21014	0.28055
B2RY56	1.05208	1.10674	1.05263	1.19892	1.23438	1.17391	1.32065	1.24324	1.25137	1.15847	0.07442	0.05319
B5TVM2	0.776042	1.13483	0.984211	0.967742	0.65625	1.07609	0.777174	1.11892	0.945355	1.15847	0.20812	0.15302
B7ZCR6	0.264496	0.233605	0.276811	0.336803	0.38936	0.370832	0.375714	0.242128	0.234373	0.29571	0.20766	0.22301
B7ZMP1	0.496445	0.529351	0.510889	0.61828	0.682292	0.436033	0.565217	0.621622	0.595628	0.545584	0.14061	0.12922
B8JJ69	0.791667	0.876404	0.863158	0.88172	0.729167	0.717391	0.63587	0.697297	0.754098	0.770492	0.07996	0.07397
B8QI36	0.520833	0.479366	0.441523	0.553763	0.625	0.491807	0.503401	0.513308	0.502963	0.412366	0.13455	0.08496
B9EHT4	0.854167	0.94382	0.663158	0.892473	0.71875	0.88587	1.09783	0.989189	0.803279	0.95082	0.14586	0.11698
B9EJ80	0.567708	0.606742	0.584211	0.500074	0.604167	0.657609	0.641304	0.767568	0.661202	0.721311	0.07603	0.07687
B9EJ86	1.60417	1.91011	1.68421	1.70968	1.51562	1.82065	1.84239	1.56216	1.8306	1.88525	0.08729	0.072
B9EJA2	1.71354	2.08427	1.87895	1.9086	1.52083	1.94022	1.61957	1.88649	1.9235	2.07104	0.11712	0.08765
B9EJI9	0.442998	0.464733	0.243466	0.375372	0.402007	0.299275	0.524327	0.505782	0.375598	0.42888	0.22502	0.21805
B9EKF4	3.0125	3.14958	4.05263	2.56989	2.93634	2.76087	2.33152	2.61922	2.75956	2.34973	0.17533	0.08273
B9EKI3	0.312676	0.273557	0.246641	0.389892	0.557292	0.341504	0.470735	0.480544	0.420872	0.465599	0.35055	0.13193
B9EKR1	5.18229	5.67416	4.70526	5.43011	5.20833	5.07609	4.68478	5.03243	5.51913	6.17486	0.06847	0.10818
C0HK79;C0HK80	0.90625	0.808989	0.936842	0.827957	1.08333	0.842391	0.73913	0.772973	0.754098	0.754098	0.11962	0.05288
C0HKD8;C0HKD9	0.392868	0.423232	0.472174	0.480083	0.526042	0.457865	0.49779	0.524674	0.57377	0.480224	0.11305	0.08816
C0HKE1;C0HKE2;C0HKE3;C0HKE4;C0HKE5;C0HKE6;C0HKE7;C0HKE8;C0HKE9;Q8BFU2;Q8CGP5;Q8CGP6;Q8CGP7;Q8R1M2	55.7292	44.0449	67.3684	51.828	77.0833	54.2935	49.3478	49.6216	39.8907	36.1749	0.22062	0.1642
C0HKG5;C0HKG6	0.130229	0.134659	0.147807	0.109977	0.220433	0.245798	0.228746	0.118442	0.118547	0.250315	0.28515	0.35305
D3YTM9	2.25521	2.37079	2.72105	1.58602	2.14583	1.71739	2.46196	3.5027	2.61749	2.21311	0.1864	0.26168
D3YTP3	1.44792	1.24157	1.71053	1.32258	1.50521	1.13043	1.54348	1.3027	1.20765	1.11475	0.12495	0.13908
D3YUB6	1.28125	1.83708	1.58421	1.73118	1.08854	1.66848	1.28804	1.74595	1.68852	2.06557	0.20787	0.16359
D3YUE4	0.418136	0.837079	0.552632	0.607527	0.666667	0.408452	0.507013	0.413176	0.426657	0.530845	0.24959	0.12541
D3YUJ3	0.235822	0.33967	0.367822	0.476273	0.234885	0.288714	0.267847	0.262902	0.280261	0.331129	0.30534	0.09473
D3YVE8	0.645833	0.48059	0.442585	0.677419	0.604167	0.420384	0.63587	0.545946	0.493446	0.505609	0.18119	0.15176
D3YVF0	3.46354	4.80337	3.40526	3.58602	2.67708	4.58152	4.09239	3.57838	4.13115	4.80328	0.21394	0.11227
D3YVV3	0.437267	0.346475	0.419949	0.453415	0.464561	0.361286	0.586957	0.473612	0.376584	0.323792	0.10999	0.25055
D3YWQ0	2.43229	3.23034	2.48947	2.65054	2.15625	2.57065	2.38587	2.43784	2.68306	2.54098	0.15395	0.04615
D3YXG0	0.420897	0.480649	0.710526	0.731183	0.24577	0.541376	1.4837	0.810811	0.530738	0.721311	0.39513	0.47826
D3YXJ0	1.13021	1.63483	1.31053	1.31183	0.911458	1.30978	1.20652	1.16757	1.5082	1.50273	0.21154	0.11998
D3YXK0	0.107011	0.12472	0.121549	0.117003	0.126404	0.0918092	0.129978	0.110473	0.0774361	0.135039	0.06507	0.2254
D3YXK1	0.122228	0.13525	0.149248	0.0743398	0.096663	0.135314	0.106396	0.137577	0.130156	0.19135	0.26048	0.22251
D3YXK2	3.84896	3.73596	3.93684	3.89247	4.15625	3.74457	3.79891	4.57297	4.22404	4.03825	0.0395	0.08293
D3YYU8	1.26042	1.1573	1.14	1.08065	0.6875	1.0712	1.08152	1.07568	1.15301	1.04918	0.20733	0.03622
D3YYY8	1.45312	1.60112	0.557895	0.682796	1.07292	2.61957	3.01087	1.36014	1.77596	1.28236	0.42711	0.38379
D3YZI9	1.06771	1.2809	1.31579	1.25269	0.942708	1.17935	0.804348	1.11892	1.06557	1.12022	0.13659	0.1392
D3YZP9	1.79167	1.97753	1.67368	2.05914	1.9375	2.13043	2.32609	2.45946	2.29508	2.09836	0.08162	0.06568
D3YZU1	3.57292	3.64045	3.75789	4.12366	3.57292	3.46196	2.875	3.76757	3.7541	3.1694	0.06181	0.11306
D3YZZ5	2.25521	2.59551	2.39474	2.56989	2.5	2.27717	2.02174	2.28108	2.12022	2.36066	0.05676	0.0622
D3Z0M9	1.10938	0.859551	0.931579	1.13978	1.16667	0.923913	0.945652	1.10811	1.07104	1.03279	0.13159	0.07814
D3Z286	0.232257	0.292309	0.160702	0.194947	0.185694	0.194067	0.192454	0.154185	0.225642	0.176158	0.23996	0.13925
D3Z2H9	13.9583	15.3933	13.7368	13.9785	13.2292	15	15.8696	14.6486	14.6448	17.1585	0.05723	0.06925
D3Z3N4	2.01562	2.35393	2.14211	2.06989	2.68229	2.09239	2.46196	2.15135	2.21311	2.16393	0.12089	0.06486
D3Z3Y1	0.169469	0.114343	0.136888	0.146128	0.213752	0.182556	0.214426	0.392846	0.187073	0.162953	0.24211	0.41225
D3Z4S3	1.20312	1.2191	1.16316	1.04839	1.0625	1.08696	1.21739	1.19459	1.19672	1.4918	0.06964	0.12205
D3Z6Q9	0.249126	0.377387	0.186662	0.214262	0.220487	0.350333	0.26486	0.269562	0.256773	0.358802	0.29974	0.1668
D3Z7P3	18.3854	19.9438	17.7895	18.2258	15.3646	19.7826	18.1522	19.5135	19.071	18.7432	0.09222	0.03373
D3Z7Q2	1.44792	1.3427	1.53684	1.49462	1.55729	1.54348	1.36522	1.55135	1.69945	1.63388	0.05791	0.08063
D3Z7X0	0.487207	0.356344	0.393041	0.494229	0.973958	0.51354	0.581522	0.365139	0.526855	0.354485	0.46078	0.21852
D4AFX7	0.927083	1.07303	0.794737	1.02151	1.00521	1.07065	0.934783	0.886486	0.934426	1.0765	0.1123	0.0889
E0CYQ0	0.127725	0.164938	0.124155	0.143994	0.178969	0.197635	0.193126	0.140932	0.178634	0.160666	0.16	0.13515
E0CZ22	0.237963	0.140968	0.153554	0.172688	0.238618	0.303715	0.282245	0.172763	0.348396	0.197676	0.24691	0.28231
E0CZ42	3.11979	4.57303	3.61105	3.49462	3.42708	3.19022	3.30435	3.18919	3.39344	4.45902	0.15078	0.15365
E1U8D0	0.207734	0.252321	0.22351	0.191823	0.203336	0.178036	0.293992	0.539196	0.213779	0.305262	0.10842	0.46036
E9PUL5	4.17188	7.69663	7.15789	5.21505	4.72917	5.21739	4.70109	4.65946	4.12568	3.44262	0.2671	0.15203
E9PUQ8	0.41048	0.524246	0.467769	0.536624	0.427167	0.586957	0.431422	0.533339	0.495514	0.63388	0.11911	0.14672
E9PUR0	0.38513	0.304618	0.240972	0.417422	0.234817	0.603261	0.17981	0.239957	0.0765142	0.194863	0.26149	0.77872
E9PV24	1	0.199358	0.755923	1.21225	1.6776	1.98913	0.391444	0.477213	0.765027	1.67213	0.56523	0.6861
E9PV26	0.425736	0.623596	0.442474	0.502947	0.424215	0.513631	0.333133	0.38339	0.394469	0.562842	0.17459	0.22037
E9PV86	0.284206	0.278628	0.105637	0.341767	0.350062	0.232077	0.269629	0.285901	0.293808	0.216013	0.36215	0.13097
E9PV95	3.56539	8.37079	3.48647	3.3457	4.00521	6.03261	5.30978	6.32432	3.66667	6.50273	0.47148	0.20761
E9PVA8	2.35417	2.53371	2.4	2.4086	2.45312	2.45109	2.47283	2.46486	2.60656	2.61749	0.02791	0.03256
E9PVD3	0.104452	0.0956607	0.0456032	0.148253	0.110439	0.0892027	0.120492	0.139815	0.104362	0.0988945	0.36526	0.18006
E9PVX6	2.35417	1	4.50877	6.20914	3.38542	0.684783	1.1413	35.1351	2.00546	1.03279	0.57161	1.89713
E9PVZ8	0.541667	0.525864	0.461953	0.629032	0.578125	0.581522	0.673913	0.697297	0.73224	0.704918	0.11339	0.08525
E9PW37	0.50026	0.730337	0.584211	0.704301	0.519645	0.755435	0.592391	0.708108	0.688525	0.939891	0.173	0.17379
E9PWG6	0.446392	0.413626	0.631579	0.353372	0.385344	0.115042	0.276737	0.337055	0.125989	0.134049	0.24493	0.51622
E9PWI3	0.420887	0.623596	0.312403	0.286048	0.482738	0.434351	0.309122	0.238699	0.352841	0.215095	0.32161	0.28574
E9PWM3	0.128321	0.17836	0.117367	0.222721	0.219603	0.160596	0.22398	0.188685	0.167725	0.132854	0.28513	0.19452
E9PWQ3	4.73958	0.421894	6.31579	1.84409	0.344707	0.236946	0.27894	0.46935	1.95082	0.863388	0.97999	0.93477
E9PWR4	1.49479	1.52809	1.52632	1.46237	1.54167	1.53804	1.52174	1.50811	1.56284	1.53005	0.02118	0.01333
E9PWW6	1.16667	1.01263	1.35263	2.7957	1.97917	1.29891	0.73913	0.67027	1.3388	1.00546	0.44115	0.30517
E9PWW9	0.22268	0.427084	0.182454	0.224231	0.291923	0.35157	0.248741	0.19921	0.332579	0.233515	0.35738	0.24089
E9PX29	1.3125	1.35955	1.3	1.36559	1.21875	1.26087	1.4837	1.45946	1.49727	1.25683	0.04507	0.08764
E9PX68	0.141932	0.106875	0.133957	0.137225	0.131644	0.105654	0.107498	0.151345	0.138089	0.299738	0.10487	0.5004
E9PXC0	12.2396	9.38202	11.3684	9.89247	10.8333	9.51087	12.337	9.35135	11.2022	7.9235	0.10628	0.17106
E9PXF0	0.34785	0.355061	0.311187	0.283638	0.340947	0.392447	0.357111	0.321139	0.365507	0.468048	0.09083	0.14443
E9PXF8	0.396651	0.385001	0.153475	0.278412	0.35029	0.32423	0.297515	0.272469	0.289465	0.364458	0.32059	0.11593
E9PXQ7	0.430616	0.646067	0.466995	0.492687	0.458482	0.777174	0.619565	0.583784	0.661202	0.803279	0.17068	0.14053
E9PY16	4.46875	5.25843	5.94737	5.48387	4.47396	6.30435	4.53804	5.10811	6.22951	6.06557	0.12632	0.13901
E9PY46	0.0740349	0.0383858	0.0842937	0.0699258	0.0884438	0.145128	0.0862054	0.110845	0.109381	0.10413	0.27764	0.19242
E9PYD1	0.572917	0.769663	0.821053	0.497796	0.614583	0.668478	0.836957	0.832432	1.06011	0.699454	0.20732	0.18863
E9PYF4	2.21354	2.74719	1.88947	2.19355	2.05729	2.7663	2.40217	2.13514	2.55738	2.56284	0.14497	0.09432
E9PYF7	0.207165	0.289902	0.120609	0.261363	0.166109	0.294716	0.28102	0.180515	0.24027	0.240392	0.32922	0.18013
E9PYG6	0.90625	1.04494	0.947368	0.908602	0.84375	0.869565	1.04891	1.04865	1.04372	1.09836	0.07968	0.08612
E9PYH6	0.193639	0.197197	0.314506	0.199789	0.164238	0.237306	0.271677	0.198224	0.239626	0.234128	0.2714	0.11037
E9PYK3	0.578125	0.61236	0.573684	0.61828	0.493456	0.434671	0.161307	0.172518	0.557377	0.380571	0.08662	0.5029
E9PYR1	0.380203	0.371484	0.353102	0.376745	0.405559	0.331341	0.27645	0.327494	0.322021	0.414872	0.05004	0.14984
E9PZ19	0.268167	0.299814	0.280105	0.341956	0.282839	0.284132	0.274923	0.337258	0.28662	0.257888	0.09775	0.10296
E9PZJ8	0.0996141	0.247293	0.121253	0.167453	0.206729	0.212781	0.201059	0.142371	0.166084	0.143791	0.35921	0.18726
E9PZM4	0.194835	0.17914	0.11916	0.197067	0.196418	0.301325	0.163607	0.204067	0.216911	0.305747	0.18804	0.26312
E9PZM7	0.258697	0.350562	0.156756	0.186635	0.341652	0.239573	0.485822	0.217182	0.232705	0.23564	0.33956	0.40453
E9PZP8	0.635417	0.696629	0.657895	0.72043	0.536458	0.565217	0.531228	0.605405	0.617486	0.584699	0.1097	0.05881
E9PZQ0	4.91667	0.170733	1.31645	2.73118	0.0947573	0.330897	0.106665	0.0336795	0.742194	1.50533	1.09578	1.11128
E9Q0F0	7.29167	1.99438	2.69474	1.68817	1.17708	1.52717	0.608696	2.01081	0.699454	1.04372	0.83457	0.49983
E9Q0S6	1.33333	1.07303	1.04737	1.24731	1.08854	1.0163	1.20109	1.29189	0.956284	0.994536	0.10838	0.13389
E9Q137	1.05208	0.786517	0.757895	0.672043	1.15104	0.744565	1.00543	1.03784	0.693989	0.989071	0.23316	0.18074
E9Q1P8	0.614583	0.502097	0.487646	0.586022	0.588542	0.581522	0.533079	0.637838	0.526401	0.490233	0.10246	0.10314
E9Q236	0.23475	0.212163	0.235991	0.267874	0.185811	0.210344	0.23206	0.181818	0.174186	0.207857	0.13429	0.11615
E9Q238	6.35417	0.332851	1.28402	0.476917	0.214502	0.913997	0.265134	0.275546	0.210272	0.693989	1.51071	0.66568
E9Q2E4	0.90625	1.14045	1.03158	1.03226	0.932292	1.07609	0.896739	0.972973	1.05464	1.12022	0.09244	0.08694
E9Q394	0.0410015	0.640734	0.546703	0.162619	0.0386047	0.0711185	3.02174	0.174015	0.224134	0.233361	1.00492	1.71094
E9Q3C1	0.210293	0.222237	0.187923	0.22565	0.234851	0.234155	0.358216	0.412808	0.264871	0.22278	0.08365	0.2784
E9Q3G8	0.651042	0.702247	0.747368	0.752688	0.822917	0.766304	0.788043	0.8	0.765027	0.715847	0.08687	0.04201
E9Q3H4	0.213832	0.263397	0.282301	0.297631	0.181416	0.139491	0.0671978	0.0677227	0.139859	0.148668	0.1965	0.36735
E9Q3H6	0.396778	0.406191	0.347363	0.591398	0.499088	0.327028	0.324064	0.344917	0.307232	0.300759	0.21654	0.05437
E9Q3L2	3.0625	3.44382	3.28421	3.34409	2.75521	2.92935	2.47826	2.60541	2.95082	2.79235	0.08641	0.07472
E9Q3M9	1.83333	2.81461	1.74211	1.8871	1.47917	2.75543	1.91304	1.76216	2.4153	2.7541	0.26006	0.20032
E9Q401	3.39583	4.30337	4.02105	4.26344	2.92188	3.875	2.71196	3.31351	3.57377	3.62842	0.15922	0.12966
E9Q411	0.36001	0.382679	0.458909	0.427604	0.381889	0.307073	0.403933	0.464434	0.34209	0.357613	0.09972	0.16239
E9Q414	1.65104	3.12921	3.06316	2.95161	2.60417	3.2337	3.41304	3.03784	2.00546	2.5082	0.22751	0.20299
E9Q4N7	0.755208	0.758427	0.631579	0.897849	0.588542	0.48642	0.504574	0.556757	0.754098	0.612022	0.16756	0.18458
E9Q4S1	0.00534594	0.00526279	0.0150186	0.00474193	0.0227439	0.00519409	0.00583348	0.00323236	0.0182857	0.00795372	0.75517	0.73311
E9Q512	0.504852	0.554542	0.522338	0.666667	0.552083	0.592391	0.570652	0.681081	0.537719	0.546315	0.11267	0.09817
E9Q555	8.54167	0.848315	0.23941	15.5376	7.44792	11.3587	1.49457	0.848649	1.24044	4.84153	0.96313	1.12083
E9Q557	5.625	7.30337	7.68421	9.13978	6.92708	4.29891	6.95652	6.10811	5.1694	5.62842	0.17338	0.17693
E9Q5C9	1.26562	1.4382	1.11579	1.08602	1.07292	0.98913	1.19565	0.994595	1.12568	1.3224	0.13036	0.1252
E9Q5F1	0.420392	0.438743	0.475318	0.354088	0.359362	0.299478	0.181405	0.201414	0.271751	0.307603	0.12739	0.22833
E9Q5F9	0.0782125	0.0440951	0.0720142	0.108535	0.503018	0.055025	0.0913239	0.143722	0.0428696	0.130768	1.19412	0.48091
E9Q5I3	0.308925	0.573034	0.480116	0.46373	0.241876	0.565217	0.367815	0.708108	0.380562	0.743169	0.32623	0.31892
E9Q5K9	0.310528	0.193421	0.352115	0.260397	0.469394	0.396335	0.515471	0.263176	0.579235	0.315622	0.3268	0.32033
E9Q5M4	0.171741	0.162341	0.272937	0.196813	0.153278	0.280545	0.201198	0.229624	0.260538	0.309404	0.25273	0.16526
E9Q612	8.85417	9.10112	9.26316	8.44086	9.11458	7.98913	8.20652	9.56757	8.03279	9.78142	0.03603	0.10125
E9Q616	4.26042	4.52247	4.77895	5.5914	5.67708	6.1413	6.52174	6.32432	5.30601	6.06557	0.1284	0.07626
E9Q634	0.578125	0.837079	1.76842	0.645161	1.09896	0.356711	0.940217	0.967568	1.10929	0.976503	0.48916	0.33829
E9Q6B2	0.370262	0.410793	0.330636	0.296562	0.352496	0.353817	0.379381	0.307083	0.280233	0.267684	0.12148	0.15038
E9Q6D3	0.164748	0.286156	0.249524	0.222539	0.131088	0.123742	0.0474643	0.0522749	0.139534	0.124276	0.29804	0.45081
E9Q6D8	0.666667	0.736827	0.604617	1.03763	0.464919	0.804348	0.424949	0.562162	0.595628	0.748634	0.3028	0.24216
E9Q6E5	1.01562	1.09551	1.31053	1.04839	1.13542	1.01087	1.04891	1.12973	1.06557	1.01639	0.10283	0.04541
E9Q6H8	0.703125	0.876404	0.984211	0.822581	0.651042	0.896739	0.771739	0.87027	0.825137	0.928962	0.16566	0.07181
E9Q6J5	0.48089	0.427217	0.213394	0.317076	0.43476	0.325144	0.381076	0.396005	0.317966	0.424154	0.28926	0.12456
E9Q6P5	1.375	1.53371	1.26842	1.44624	1.125	1.26087	1.20109	1.22162	1.36612	1.25683	0.11768	0.05047
E9Q6R7	0.890625	0.702247	0.668421	0.66129	0.973958	0.722826	0.798913	0.8	0.748634	0.721311	0.18422	0.05153
E9Q6Y8	0.14827	0.142542	0.0726821	0.139738	0.115904	0.153602	0.171003	0.156996	0.149876	0.143905	0.2515	0.06539
E9Q735	0.765625	0.780899	0.736842	0.77957	0.765625	0.847826	0.972826	0.967568	0.830601	0.819672	0.02314	0.08561
E9Q777	0.817708	0.481634	0.275638	0.4464	0.53125	0.352786	0.608696	1.03784	0.39962	0.754098	0.38547	0.44296
E9Q7E2	0.129717	0.147787	0.179483	0.217994	0.186558	0.126006	0.140538	0.165901	0.127533	0.165466	0.20014	0.1353
E9Q7G0	1.49479	1.24719	1.22105	1.30645	1.80208	1.22826	1.45109	1.44865	1.25137	1.10929	0.17092	0.1148
E9Q7L0	22.2396	19.3258	18.2105	23.3333	18.3333	21.413	24.837	19.5676	18.9071	17.3224	0.11597	0.14096
E9Q7M2	0.30711	0.420304	0.410887	0.444876	0.414434	0.597826	0.603261	0.551351	0.529687	0.737705	0.13351	0.13403
E9Q7T7	0.368034	0.436302	0.250912	0.265332	0.406465	0.350813	0.364659	0.407862	0.361959	0.327756	0.24154	0.08048
E9Q7X7	1.45833	1.52809	1.31579	1.52151	1.66146	1.36957	1.46196	1.43784	1.36066	1.69399	0.0838	0.09234
E9Q8I7	0.126252	0.484867	0.12719	0.194315	0.301794	0.155129	0.144276	0.0892222	0.116133	0.166273	0.61192	0.23319
E9Q8I9	0.770833	0.848315	0.731579	0.892473	0.723958	0.880435	0.733696	0.827027	0.863388	0.84153	0.09344	0.06894
E9Q8Q6	1.00521	1.05056	0.563158	0.602151	0.42693	0.798913	0.668478	0.762162	0.846995	0.879781	0.38434	0.10368
E9Q8V6	0.403566	0.252602	0.258752	0.262191	0.284687	0.208847	0.27576	0.1617	0.276632	0.285463	0.21664	0.22449
E9Q912	14.0625	16.7416	15.1579	14.3011	12.9167	15.4891	12.9891	14.5946	15.847	16.5027	0.09725	0.09009
E9Q9B7	0.625	0.651685	0.736842	0.623656	0.65625	0.75	0.61413	0.724324	0.803279	0.743169	0.07009	0.09569
E9Q9K8	0.133354	0.0547008	0.163373	0.154312	0.0826568	0.170925	0.165946	0.177803	0.166017	0.254738	0.40012	0.2038
E9Q9Q2	0.224348	0.245816	0.174438	0.332544	0.290399	0.279451	0.248521	0.255374	0.456656	0.289194	0.23969	0.28104
E9QA15	1.08854	1.11798	1.26842	1.35484	1.23438	1.52717	1.86957	1.75135	1.48087	1.30055	0.09048	0.14231
E9QA62	4.10938	5.28652	4.18421	6.12903	3.83333	4.34239	4.875	4.3027	4.44809	5.34426	0.20569	0.09519
E9QAE3	0.227254	0.287007	0.288245	0.203617	0.282367	0.308333	0.210278	0.323484	0.35101	0.165408	0.15342	0.2932
E9QAQ8	3.51729	1.98876	2.61228	6.23656	0.5625	2.58152	1.27174	2.08468	2.68306	2.19781	0.70817	0.25808
E9QAT4	0.770833	0.786517	0.678947	0.580645	0.625	0.75	0.847826	0.827027	0.743169	0.89071	0.13022	0.07861
F2Z3U3	1.03646	1.25843	1.30526	1.34946	1.13542	1.20109	1.11957	1.32432	1.28962	1.46995	0.10579	0.10335
F6R7E8;Q9CPN7	56.25	40.2809	26.6842	43.2258	0.470291	26.1957	28.0978	6.54054	25.2459	30.4372	0.63467	0.41104
F6SEU4	5.20312	6.91011	6.05263	6.07527	3.88542	7.28261	4.8913	5.89189	6.22951	6.93989	0.20349	0.1501
F6V035	0.119575	0.198857	0.146385	0.140883	0.0829729	0.111875	0.143026	0.149041	0.13276	0.107551	0.30694	0.14341
F6W8I0	0.263812	0.640449	0.563158	0.45384	0.155228	0.502035	0.393496	0.372573	0.484007	0.546448	0.48849	0.16089
F6XLV1	0.431821	0.464993	20.6316	0.39031	2.97627	0.353269	0.416242	0.227652	0.26711	3.05705	1.77131	1.42087
F6ZDS4	1.41146	1.48876	1.38421	1.63441	1.72396	1.65217	1.54348	1.74595	1.67213	1.51913	0.09566	0.05786
F6ZE64	0.0950979	0.172561	0.14698	0.122083	0.231493	0.233905	0.133046	0.181879	0.171783	0.162983	0.33955	0.20825
F7BAB2	1.15104	1.67978	1.45789	1.5914	0.739583	1.7663	1.2663	1.62703	1.6612	1.71585	0.28946	0.12311
F7BWT7	0.30555	0.233169	0.265385	0.292265	0.38488	0.339399	0.513764	0.43266	0.461808	0.271618	0.19162	0.24106
F8VPK0	0.519861	0.496943	0.494966	0.479508	0.50138	0.565217	0.485023	0.594595	0.521042	0.476133	0.02907	0.09652
F8VPK8	0.885417	1.19101	1.31579	1.13978	0.802083	1.13043	1.03261	1.31351	1.18579	1.19672	0.20198	0.08743
F8VPN4	3.1875	3.22472	3.36842	3.13441	3.32292	2.95109	3.65217	3.34595	3.16393	2.8306	0.0297	0.1022
F8VPP8	0.43908	0.414568	0.536842	0.488409	0.304626	0.473617	0.385018	0.428276	0.460912	0.475114	0.20042	0.08606
F8VPU2	3.52083	3.88202	4.09474	4.2957	4.07812	4.13587	3.74457	3.8973	3.63388	4.30601	0.07365	0.07014
F8VPX2	0.100696	0.0953669	0.120608	0.141806	0.0819859	0.187117	0.0984571	0.102996	0.111043	0.136973	0.21654	0.28748
F8VPZ3	0.461539	0.516996	0.495712	0.444724	0.467343	0.508347	0.455345	0.497421	0.43792	0.478533	0.0604	0.0612
F8VPZ9	2.99132	5.17416	1.88421	2.6129	3.39583	2.98967	0.641304	1.91892	1.68852	3.99454	0.38307	0.57191
F8VQ05	1.5	1.79213	2.15263	1.4086	1.85938	1.25543	1.375	1.68649	1.30055	1.17486	0.17087	0.14516
F8VQ70	0.197057	0.280977	0.214629	0.16547	0.201414	0.209805	0.223474	0.240279	0.209432	0.304783	0.20111	0.16688
F8VQC1	1.41146	1.43258	1.56842	1.47849	1.60938	1.66304	1.63043	1.8	1.69945	1.80874	0.05724	0.04683
F8VQG4	0.744792	0.308165	0.254897	0.25145	0.269952	0.202228	0.306619	0.304574	0.214893	0.258772	0.58227	0.18933
F8VQK3	1.19271	1.42697	1.36316	1.43548	0.9375	1.39674	1.2337	1.33514	1.31148	1.39891	0.16559	0.05123
G3UW55	0.158899	0.225157	0.0472551	0.268639	0.313825	0.439168	0.390126	0.191572	0.185789	0.501677	0.51304	0.42486
G3X8U3	1.47396	1.50562	1.2	1.51075	1.75	1.40761	1.59239	1.49189	1.61749	1.52459	0.13126	0.05476
G3X8X0	0.198985	0.0974787	0.166201	0.22328	0.178203	0.232997	0.163125	0.136577	0.130821	0.117694	0.27415	0.2943
G3X972	2.22396	2.32584	2.3	2.47312	2.34896	2.41848	2.46739	2.6973	2.48634	2.43716	0.03886	0.04504
G3X9B1	0.0959594	0.0917303	0.0687126	0.0851511	0.0776255	0.0787837	0.128831	0.101258	0.0704617	0.05087	0.13044	0.34843
G3X9C2	3.73438	0.859898	1.34211	1.08762	1.12222	1.52717	0.358084	0.493504	1.07817	2.56284	0.72988	0.74141
G3X9J0	0.682292	0.713483	0.642105	0.672043	0.760417	0.923913	0.597826	1.03243	1.21858	0.73224	0.06485	0.27133
G3X9K3	1.58333	1.7191	1.72632	1.78495	1.65104	1.53804	1.57609	1.69189	1.6612	1.65027	0.04579	0.0394
G3X9N3	0.454335	0.466674	0.44049	0.515969	0.578125	0.516365	0.483477	0.486468	0.454724	0.590164	0.11474	0.10221
G3X9X1	0.423424	0.365318	0.477826	0.509412	0.379221	0.467442	0.408764	0.416458	0.477091	0.364093	0.14392	0.1083
G3X9Z4	0.578125	0.485208	0.495473	0.504728	0.257515	0.579652	0.809783	0.318465	0.814208	0.51974	0.26109	0.34446
G3XA57	0.224543	0.37491	0.27191	0.313616	0.245622	0.364851	0.302321	0.30765	0.358893	0.42084	0.20878	0.138
G5E829	33.5417	43.764	38.5789	36.4516	27.3958	35.1087	25.6522	32.3243	36.7213	34.4809	0.16876	0.13164
G5E870	0.822917	0.898876	0.663158	0.822581	0.703125	0.891304	0.918478	0.794595	0.743169	0.863388	0.12351	0.08552
G5E895	3.15625	2.79775	3.22105	2.86559	3.125	2.38587	3.15761	2.65405	2.59016	2.46995	0.0622	0.11368
G5E897	0.179546	0.205001	0.202121	0.174654	0.141354	0.209614	0.212075	0.216861	0.164354	0.178337	0.14217	0.11929
G5E8G3	8.95833	14.0449	12	11.9355	9.0625	17.7174	10.3804	14.0541	14.918	16.8852	0.19392	0.19408
G5E8K5	4.32812	5.11798	4.32105	4.25269	4.09896	4.42935	4.86413	5.12432	4.86885	4.12568	0.09017	0.08523
G5E8V9	0.677083	0.668539	0.747368	0.672043	0.796875	0.608696	0.934783	0.67027	0.726776	0.775956	0.08051	0.16676
G5E8Y4	4.45833	3.6236	3.75263	3.69355	3.58333	3.41304	4.03804	3.77838	3.06557	2.44262	0.09456	0.18686
H3BJD6	2.30208	3.34831	2.21053	2.37097	1.72917	2.90761	2.38043	2.34054	2.86885	2.63388	0.24689	0.10077
H3BKQ3	1.04167	1.20787	0.952632	1.01613	1.03646	1.1413	1.17935	1.09189	1.04918	1.2623	0.09001	0.0717
J3QN89	0.552083	0.741573	0.7	0.666667	0.723958	0.679348	0.766304	0.713514	0.852459	0.775956	0.11109	0.08726
J9S314	0.383127	0.272106	0.290452	0.32596	0.447654	0.494559	0.491291	0.446111	0.461482	0.347214	0.20888	0.13382
K7N6Y5	0.215508	0.331051	0.181762	0.251588	0.164111	0.250411	0.305211	0.312606	0.270519	0.335785	0.28949	0.1158
L0N7N1	0.994792	0.966292	1.32105	1.01613	0.833333	1.01087	0.967391	0.87027	0.923497	1.10383	0.17485	0.09109
M0QWN7	0.161347	0.175273	0.131499	0.124659	0.131351	0.115462	0.0926103	0.10826	0.105149	0.110963	0.15307	0.08107
O08528	0.446777	0.219829	0.349414	0.299353	0.692708	0.755435	0.543478	0.505018	0.601093	0.337088	0.45404	0.27683
O08529	5.57292	4.83708	5.18947	5.07527	5.67708	5.36413	7.06522	6.10811	5.42623	4.84153	0.06636	0.14872
O08530	2.58333	2.24719	2.63158	2.3871	2.80729	1.99457	1.97826	2.05405	2.3388	1.93989	0.0862	0.07791
O08532	6.25	7.80899	6.89474	7.41935	5.9375	7.93478	6.3587	6.97297	7.10383	8.57923	0.11376	0.11778
O08539	18.9583	20.1124	18.3158	17.6882	17.5521	21.9565	21.9565	21.4054	22.0765	18.7432	0.0566	0.06657
O08547	6.19792	5.95506	6.15789	6.29032	6.35417	6.3587	6.52174	6.75676	6.39344	5.95628	0.02467	0.04562
O08553	232.292	256.18	232.105	237.097	229.688	241.304	250.543	240.541	240.984	240.437	0.04547	0.01798
O08573	0.320966	0.0709112	0.226647	0.495347	0.177373	0.177709	0.139794	0.252449	0.208599	0.249528	0.62072	0.23377
O08576	1.40104	1.39888	1.24737	1.36022	1.3125	1.42935	1.25543	1.32432	1.38251	1.36612	0.0483	0.04852
O08579	1.92708	2.20225	1.92105	2.02688	1.98958	2.2337	2.94565	2.54595	2.13115	2.16393	0.05684	0.14328
O08580	0.110832	0.115554	0.0848668	0.127733	0.119286	0.0822353	0.164966	0.145618	0.0970934	0.214699	0.14512	0.37897
O08581	0.583333	0.415307	0.521473	0.655914	0.677083	0.516321	0.679348	0.605405	0.644809	0.462464	0.18651	0.15514
O08582	1.35417	1.54494	1.41053	1.32258	1.47396	1.28804	1.28261	1.40541	1.45902	1.38251	0.06335	0.05619
O08583	3.38021	3.77528	3.77895	3.72043	3.85938	3.89674	3.53261	4.18378	4.67213	3.86885	0.05051	0.10577
O08585	33.125	40.1124	37	39.6237	30.4167	38.6957	38.3696	36.9189	35.3552	36.9945	0.11641	0.03577
O08586	1.98438	2.1573	2.05263	2.00538	1.69792	2.27174	1.75	1.92973	2.18033	2.48087	0.08638	0.13532
O08599	130.729	149.438	126.842	139.247	122.917	125	130.435	132.432	136.612	133.88	0.0793	0.03308
O08600	1.13021	0.898876	1.08947	1.01613	1.29688	1.02717	1.2337	1.12432	1.07104	0.923497	0.13524	0.10685
O08601	0.890593	0.197126	0.184054	0.325201	0.367573	0.359059	0.296491	5.83784	0.385865	0.381709	0.7364	1.68842
O08638	2.91667	2.97191	3.55789	2.8172	3.01562	3.08152	3.3587	2.73514	2.5847	3.03825	0.09499	0.10294
O08644	6.92708	13.9326	10.4737	10.6452	8.07292	11.1413	7.55435	11.7838	13.8251	14.2077	0.27019	0.22733
O08648	0.351539	0.304256	0.233992	0.32034	0.177885	0.201496	0.402368	0.691892	0.226821	0.394532	0.25375	0.51051
O08663	1.42188	1.3764	1.54737	1.33871	1.48958	1.49457	1.52174	1.59459	1.56831	1.53552	0.05881	0.02543
O08664	1.00521	1.26966	1.12158	1.0914	1.98438	0.945652	1.04891	1.0973	0.743169	2.08743	0.30693	0.44133
O08672	0.148143	0.242713	0.175746	0.212701	0.134251	0.202595	0.144378	0.207759	0.175081	0.24755	0.24616	0.19714
O08688	1.30208	1.61236	1.52632	1.55914	1.43229	1.63587	1.40761	1.45405	1.68852	1.62842	0.08215	0.07925
O08709	43.4375	46.0112	43	45.8065	41.1979	51.087	57.6087	51.1351	46.8852	48.9617	0.04616	0.07865
O08715	0.265017	0.38438	0.309315	0.329221	0.267903	0.374786	0.422799	0.387919	0.357797	0.310212	0.15818	0.11165
O08738	0.201873	0.195009	0.315031	0.210316	0.264448	0.388345	0.308164	0.148884	0.199989	0.372122	0.2164	0.37226
O08739	1.79167	1.87079	2.05263	1.86022	2.59375	2.13587	1.90217	1.87027	2.24044	2.03279	0.16107	0.07653
O08740	0.133027	0.161061	0.168129	0.192598	0.205225	0.0914962	0.196115	0.132673	0.151607	0.106535	0.16397	0.30201
O08747	0.154708	0.17486	0.140563	0.199349	0.166899	0.153396	0.123309	0.162779	0.123678	0.139344	0.13226	0.12544
O08749	31.0417	30.1124	27	30	29.4792	31.25	34.2391	35.6216	31.694	29.6721	0.0515	0.07376
O08756	8.125	7.75281	8.42105	8.22581	8.02083	7.71739	7.55435	7.72973	7.9235	7.37705	0.03058	0.02682
O08759	3.98438	4.33708	4.02632	4.16129	3.89062	3.97283	3.45652	3.60541	3.96721	4.15847	0.04256	0.07575
O08784	0.598958	0.533701	0.642105	0.672043	0.645833	0.652174	0.512384	0.686486	0.699454	0.699454	0.0876	0.12203
O08785	0.0256243	0.0294417	0.0168272	0.0285425	0.0351425	0.0399458	0.0264761	0.0333511	0.0357373	0.0382321	0.24736	0.15126
O08788	5.52083	5.57303	5.42105	5.5914	5.08333	5.97826	5.86957	5.78378	5.7377	6.01093	0.03843	0.0202
O08795	4.9375	4.8427	4.43684	4.15591	5.625	4.32609	4.90761	4.71892	4.62842	4.65574	0.11638	0.0452
O08796	1.18073	1.06685	1.43158	0.509115	1.17708	1.08315	0.281626	1.34054	0.272689	1.60109	0.31911	0.66728
O08797	1.32812	1.50562	1.47368	1.54301	1.72917	1.38043	1.59239	1.46486	1.40984	1.4918	0.09523	0.05608
O08800	0.713542	0.623596	0.573684	0.913978	0.425028	0.880435	0.772826	0.783784	0.852459	1	0.27828	0.10661
O08804	13.1771	5.89888	25.0526	23.172	10.3125	12.5	9.34783	9.13514	16.5574	7.37705	0.53377	0.32974
O08807	5.9375	6.34831	6.42105	6.82796	6.40625	7.66304	5.97826	8.05405	7.15847	6.55738	0.04947	0.11775
O08808	0.739583	0.870787	0.7	0.887097	0.666667	0.766304	0.76087	0.778378	0.726776	0.765027	0.12993	0.02555
O08810	2.3125	2.11798	2.12105	2.2957	2.54688	2.08152	2.05978	2.4	2.16393	2.01639	0.07727	0.07119
O08842	0.546875	0.769663	0.715789	0.639785	0.630208	0.842391	0.63587	0.735135	0.879781	0.896175	0.12943	0.13806
O08848	1.41667	1.30899	1.22632	1.30645	1.47917	1.11413	1.28261	1.28108	1.25137	1.18579	0.07419	0.0592
O08900	1.04036	1.5	2.57368	1.10561	1.23003	1.44022	2.34239	2.45405	2.33333	0.928962	0.42342	0.35747
O08908	0.280578	0.348584	0.226741	0.281262	0.246107	0.275368	0.227856	0.257355	0.279334	0.219265	0.16794	0.10832
O08912	0.36186	0.355834	0.333108	0.461809	0.557292	0.413411	0.496293	0.474226	0.306733	0.468788	0.22745	0.17674
O08914	2.05208	2.55056	2.7	2.2043	1.76562	2.47283	1.73913	2.32432	2.60656	2.51913	0.16723	0.1488
O08915	1.84375	1.98315	1.98421	1.88172	2.11458	2.10326	2.00543	2.07027	2.03825	2.01639	0.05386	0.01962
O08917	4.98438	6.01124	4.72105	5.26344	4.54688	5.59783	5.2337	4.92432	5.03279	5.62842	0.11251	0.06075
O08919	2.72917	3.50562	2.85789	2.97312	2.25	3.03804	2.2663	2.23784	2.74317	2.96175	0.15802	0.14292
O08967	0.739583	0.662921	0.466264	0.677419	0.671875	0.875	1.21739	0.537562	0.622951	0.868852	0.16105	0.322
O08989	1.66667	2.01124	1.74211	1.83871	1.77083	1.70652	1.55435	1.91351	1.90164	1.86339	0.07216	0.08646
O08992	0.625	0.634831	0.747368	0.569892	0.504245	0.586957	0.592391	0.632432	0.622951	0.471398	0.14583	0.11078
O08997	12.4479	12.6404	12.2632	11.7742	12.8125	13.4239	14.1304	14.8108	13.4426	14.6448	0.03229	0.04615
O09005	0.448918	0.400457	0.234318	0.436234	0.378745	0.365079	0.41831	0.466657	0.430215	0.378424	0.22636	0.09931
O09012	0.90625	0.955056	0.847368	0.973118	1.09375	0.940217	1.09783	0.913514	0.967213	1.10383	0.09587	0.08956
O09044	1.625	1.51124	1.30526	1.54839	2.11458	1.46196	2.05435	1.8973	1.68852	1.46448	0.18525	0.15328
O09053	12.2917	10.8989	10.7368	11.0753	10.3646	8.53261	13.2609	12.3784	10.5464	7.81421	0.0659	0.22441
O09061	9.94792	10.7303	10.4211	9.83871	10.5729	11.25	10.5435	10.2162	10.8197	10.6011	0.03794	0.03576
O09106	0.604167	0.578652	0.485603	0.849462	0.96875	0.608696	0.554348	0.67027	0.677596	0.655738	0.29073	0.08155
O09110	1.25	1.38764	1.27368	1.12366	1.28646	1.10326	1.25543	1.24324	1.26776	1.19126	0.0748	0.05569
O09111	19.8438	20.8427	18.2105	20.914	19.6875	20.5978	21.6848	21.4595	20.6557	18.1421	0.05516	0.0686
O09114	3.41667	4.50562	4.13684	3.82796	3.63021	4.70109	4.65217	4.35676	3.57377	4.72131	0.10977	0.11027
O09117	2.33333	2.22472	2.3	2.68817	2.19792	2.63587	4.13587	2.98919	2.89617	2.12568	0.08407	0.25019
O09126	0.734375	0.702247	0.742105	0.747312	0.859375	0.711957	0.722826	0.697297	0.699454	0.622951	0.07899	0.05696
O09131	7.08333	8.20225	8	6.66667	7.39583	7.55435	7.55435	7.67568	8.57923	7.97814	0.08513	0.0551
O09159	0.426282	0.383408	0.443928	0.255974	0.507281	0.398445	0.392336	0.453785	0.584699	0.40232	0.2322	0.18184
O09164	0.275879	0.323872	0.232951	0.270719	0.387569	0.263747	0.300506	0.34179	0.293597	0.411432	0.1995	0.17728
O09167	9.32292	11.1798	9.42105	11.2903	8.75	8.47826	9.56522	9.67568	9.72678	11.0383	0.11641	0.09371
O09172	2.72917	2.29213	2.43158	2.42473	2.70833	3.47283	3.375	3.54595	3.29508	2.96175	0.07642	0.06813
O09174	0.645833	0.470442	0.514103	0.602151	0.583333	0.548913	0.565217	0.572973	0.544199	0.544446	0.12482	0.0237
O35066	0.126159	0.180749	0.113469	0.167117	0.185505	0.160882	0.135988	0.194747	0.216703	0.171886	0.21199	0.17634
O35074	0.299203	0.685393	0.0662105	0.396326	0.310308	0.168099	0.465007	0.344334	0.402263	0.344808	0.63508	0.32082
O35075	1.02604	1.0618	0.947368	1.10215	1.02604	0.918478	1.03261	1.05405	0.857923	0.896175	0.05529	0.09099
O35083	4.02604	4.68539	3.69474	4.41398	4.08854	3.45652	4.13587	3.8973	3.81967	4.28415	0.09088	0.08116
O35098	40.3646	43.9326	38.0526	44.7312	44.0104	39.7283	42.8261	41.5135	41.5301	42.6776	0.0683	0.0298
O35099	0.880208	1.1236	1.11053	1.01613	0.869792	0.722826	0.684783	0.843243	1.02732	0.797814	0.1215	0.16415
O35114	1.54688	1.48876	1.22632	1.47312	1.45833	1.74457	1.73913	1.78919	1.71038	1.69399	0.08576	0.02104
O35126	0.0325379	0.344957	0.439074	0.515065	0.496245	0.361888	0.793478	0.481217	0.352776	0.380931	0.54048	0.39188
O35127	1.25	1.41011	1.47368	1.3172	1.40625	1.65217	1.7337	1.71892	1.60109	1.63934	0.06404	0.03343
O35129	17.7083	18.7079	18	17.5269	17.5	16.0326	14.5652	15.1351	16.1202	16.776	0.02792	0.05551
O35136	5.9375	7.47191	6.10526	6.39785	5.98958	6.95652	5.70652	5.45946	6.50273	7.65027	0.09963	0.13929
O35143	52.6042	64.0449	62.6316	52.4731	53.125	58.6957	55.4348	52.1081	52.9508	69.3989	0.10241	0.12153
O35144	0.335018	0.172971	0.256507	0.326912	0.458951	0.228593	0.379206	0.325912	0.260992	0.251837	0.34107	0.21387
O35153	0.306367	0.277433	0.241475	0.245669	0.235247	0.344079	0.261872	0.324258	0.441911	0.271911	0.11496	0.21912
O35166	0.492131	0.49179	0.468478	0.456752	0.552083	0.402899	0.501802	0.43753	0.423961	0.387611	0.07468	0.10236
O35188	1.14062	1.32584	0.884211	0.731183	0.501936	1.17935	0.608696	0.708108	0.830601	0.857923	0.35557	0.25794
O35207	0.734375	0.662921	0.821053	0.49727	0.505896	0.548913	0.503671	0.891892	0.786885	0.994536	0.22015	0.28648
O35215	18.3333	13.7079	15.4737	14.6237	20	13.3696	20.7609	17.9459	15.7923	12.4044	0.16092	0.21198
O35218	0.321315	0.41946	0.345011	0.408975	0.510696	0.576087	0.375847	0.446735	0.432948	0.427265	0.18457	0.1649
O35219	0.0261656	0.0267042	0.0177994	0.0347129	0.0265051	0.0260944	0.0415261	0.0171722	0.0210527	0.0286164	0.22686	0.34601
O35226	3.56771	3.69101	3.61579	3.53763	3.76562	4.28804	3.58152	4.05946	4.14754	4.19126	0.02557	0.06819
O35239	1.41146	1.52247	1.29474	1.43011	1.35938	1.13587	0.913043	1.01622	1.13115	1.07104	0.06035	0.08782
O35250	2.53125	2.94944	2.78947	2.76344	2.44792	2.85326	2.28804	2.54054	2.82514	2.88525	0.0756	0.09633
O35286	3.32812	2.94944	3.21579	3.32796	3.65625	2.81522	2.41304	2.85405	2.98361	2.61749	0.07712	0.08168
O35295	11.7708	13.0899	14.3158	12.7957	12.8646	13.8587	11.087	14.2162	15.2459	14.2623	0.0701	0.11408
O35316	0.859375	0.848315	0.963158	1.02151	0.467764	0.436427	0.333674	0.735135	0.516263	1.07104	0.25973	0.47353
O35326	2.65625	2.35393	2.11579	2.39247	2.76042	2.53804	2.73913	2.85946	2.76503	2.86339	0.10441	0.04807
O35343	2.33333	2.56742	2.02632	2.14516	2.49479	2.08152	2.45652	2.22162	2.01639	2.65574	0.0987	0.11663
O35344	2.84896	2.77528	2.11053	2.56989	2.61979	2.6413	2.09239	2.16757	2.62842	2.20765	0.11153	0.11316
O35345	2.67708	2.65169	2.67368	2.80108	2.88021	3.20652	2.73913	2.73514	3.08197	2.82514	0.03631	0.07355
O35347	0.342308	0.359316	0.344672	0.349355	0.31861	0.266281	0.285696	0.30906	0.321724	0.263367	0.04386	0.08911
O35350	0.958333	0.966292	0.931579	0.956989	0.947917	0.858696	1.2337	1.22162	0.896175	0.639344	0.01392	0.26287
O35375	0.526042	0.735955	0.348305	0.409444	0.572917	0.728261	0.625	0.472994	0.454179	0.661202	0.29114	0.20385
O35379	0.349716	0.355775	0.325323	0.410119	0.671875	0.259128	0.501257	0.551351	0.259834	0.33481	0.33787	0.35949
O35381	25.2083	21.4045	27.7368	26.0215	31.0938	23.3152	22.1196	25.1892	24.918	21.5301	0.13484	0.06968
O35382	1.40625	1.7809	1.7	1.58065	1.39583	1.61413	1.15761	1.36216	1.59563	1.59563	0.10949	0.13713
O35386	0.187626	0.306682	0.196963	0.134557	0.219762	0.32801	0.339991	0.0688189	0.283809	0.187435	0.30055	0.47061
O35387	0.8125	0.893258	0.921053	0.629032	0.661458	0.755435	0.625	0.594595	0.68306	0.726776	0.16953	0.09953
O35393	0.942708	0.831461	0.831579	0.66129	0.869792	0.88587	1.28804	0.978378	0.928962	0.808743	0.12491	0.18831
O35405	7.8125	10	10.9474	9.19355	5.88542	9.13043	7.22826	8.86486	9.67213	9.78142	0.22575	0.11489
O35409	0.786458	0.646067	0.568421	0.677419	0.786458	0.722826	1.03261	0.8	0.797814	0.551913	0.13582	0.22159
O35425	0.202789	0.322728	0.309006	0.170981	0.442239	0.295799	0.194802	0.200022	0.579235	0.650273	0.37189	0.56219
O35435	1.39583	1.50562	1.39474	1.48925	1.30208	1.40217	1.69565	1.51351	1.31148	1.40437	0.0582	0.10049
O35448	0.307798	0.248024	0.256351	0.258418	0.228968	0.332861	0.303521	0.260231	0.310408	0.236338	0.11228	0.13631
O35449	3.55208	4.11798	3.97368	3.34946	2.91146	4.41304	2.88043	3.48649	3.50273	3.84699	0.13575	0.15471
O35454	0.517793	0.493756	0.485358	0.488533	0.508976	0.414087	0.389936	0.408171	0.472928	0.461666	0.02792	0.0838
O35459	1.61458	1.43258	1.43684	1.48925	1.61458	1.5	1.6413	1.58919	1.56831	1.44262	0.06018	0.05026
O35465	2.77604	3.1573	2.25789	2.74194	2.88021	3.08696	3.49457	3.35135	3.44809	3.29508	0.11798	0.04779
O35469	2.51562	2.46966	3.64737	3.25806	2.06771	1.13043	0.470432	0.509399	1.23497	1.06557	0.23032	0.41194
O35474	0.178942	0.171684	0.174519	0.16593	0.167778	0.20421	0.227513	0.244925	0.193135	0.180796	0.0304	0.12359
O35488	0.228958	0.40655	0.499644	0.390822	0.374615	0.394478	0.402294	0.348297	0.282737	0.49009	0.25634	0.19866
O35495	0.583333	0.629213	0.710526	0.586022	0.640625	0.73913	0.630435	0.654054	0.73224	0.726776	0.08214	0.07242
O35516	0.391401	0.352562	0.989474	0.118689	0.175775	0.301891	0.158633	0.767568	0.440389	0.128188	0.85327	0.72334
O35526	10.7292	15.618	12.3684	13.3333	8.4375	15.1087	9.07609	12.6486	13.4973	16.7213	0.22358	0.2149
O35544	6.92708	2.24157	2.87895	6.29032	10.1042	1.25543	6.63043	5.89189	4.20765	0.316966	0.56398	0.76129
O35551	1.21875	1.52809	1.31579	1.2957	1.21354	1.42935	1.34783	1.4	1.43716	1.49727	0.09724	0.0384
O35566	0.329514	0.169594	0.492246	0.244964	0.370027	0.393064	0.400037	0.389355	0.639344	0.282811	0.38283	0.31201
O35593	4.75521	5.42135	4.64211	5.06989	4.84375	5.28261	4.53261	5.72973	4.91803	4.60656	0.06235	0.09929
O35594	0.0584302	0.0596539	0.0542605	0.0764457	0.0575026	0.0633962	0.0491092	0.0545649	0.0544987	0.0635443	0.14238	0.11028
O35598	1.42188	1.37079	1.18421	1.48925	1.38542	1.31522	1.4837	1.35135	1.48634	1.37158	0.08294	0.05619
O35604	0.729167	0.735955	0.821053	0.83871	0.901042	1.04348	1.21739	0.994595	1.32787	0.748634	0.09028	0.20854
O35607	0.457615	0.455969	0.352651	0.425514	0.430085	0.625	0.363083	0.489069	0.477987	0.595628	0.10054	0.20466
O35609	3.11979	3.08427	2.95789	3.27419	3.22396	3.11413	3.2337	3.18919	3.17486	2.94536	0.03956	0.03592
O35621	1.75521	1.85393	1.49474	1.63441	1.44271	1.86413	1.57065	1.63243	1.75956	1.80328	0.10543	0.0704
O35623	0.356588	0.408049	0.503123	0.418444	0.598958	0.403227	0.646739	0.46682	0.370444	0.57377	0.20828	0.23589
O35633	9.375	10	8.57895	9.56989	9.89583	9.8913	9.8913	8.48649	8.85246	10.5464	0.05951	0.08842
O35638	0.495664	0.308097	0.542105	0.38532	0.557292	0.312133	0.440903	0.441876	0.456995	0.348367	0.23456	0.16325
O35639	2.26562	2.65169	2.71579	2.64516	2.25	2.95109	2.6413	2.57838	2.55191	2.5082	0.09099	0.06694
O35643	9.32292	9.83146	9.52632	8.92473	8.4375	8.31522	8.15217	8.27027	8.9071	8.14208	0.05891	0.03784
O35654	0.459333	0.35571	0.200721	0.372255	0.339178	0.237656	0.438018	0.33452	0.410608	0.327977	0.26993	0.22497
O35657	0.256717	0.231587	0.199968	0.148361	0.297648	0.206839	0.208499	0.424955	0.277996	0.231933	0.24946	0.33785
O35658	4.95833	6.06742	5.36842	4.80645	4.90625	6.90217	6.3587	6.48649	6.77596	6.55738	0.09943	0.03328
O35668	0.9375	0.567416	0.492887	0.811828	1.28646	0.76087	1.52717	0.891892	0.743169	0.918033	0.3871	0.33244
O35678	5.98958	6.91011	7.10526	6.50538	4.86979	7.06522	4.67935	6.48649	7.9235	6.99454	0.14256	0.18196
O35680	0.692708	0.634831	0.485502	0.35253	0.473171	0.45791	0.397048	0.322049	0.492091	0.482202	0.25798	0.16475
O35681	1.86458	1.9382	1.52105	2.13441	1.65625	1.57609	1.7337	1.4973	1.72678	1.69945	0.13182	0.06374
O35682	3.75	2.4382	4.16316	4.24194	2.34375	2.92935	1.8587	2.11892	3.04372	3.89617	0.27431	0.29241
O35683	10.2604	9.21348	8.73684	7.58065	7.91667	12.5543	14.0761	11.8919	10.7104	9.94536	0.12211	0.1361
O35684	0.515307	0.662921	0.526316	0.672043	0.498929	0.75	0.641304	0.659459	0.568306	0.715847	0.14772	0.1053
O35685	4.69792	5.05618	4.7	4.35484	4.875	4.98913	5.30978	5.0973	4.95082	5.2623	0.05484	0.03126
O35690	0.377332	0.42348	0.501381	0.506275	0.493632	0.423936	0.453109	0.433065	0.502268	0.562842	0.12454	0.12141
O35691	1.02604	0.876404	1.17895	1.01075	1.20833	1.19022	1.08152	1.07027	1.16393	1.24044	0.12782	0.0631
O35704	0.189396	0.250456	0.141163	0.192169	0.244356	0.242294	0.385623	0.357493	0.30416	0.254496	0.22095	0.20266
O35710	0.277091	0.268018	0.205476	0.285737	0.276777	0.27892	0.222876	0.254621	0.228516	0.257017	0.12395	0.09205
O35730	0.30463	0.198762	0.110498	0.266723	0.374765	0.279393	0.482945	0.408401	0.356026	0.340527	0.40279	0.205
O35737	15.2083	14.6067	14.7895	16.8817	19.7396	16.9022	17.0652	17.8919	17.6503	17.7596	0.13236	0.02529
O35841	3.77083	3.48876	4.05263	3.79032	4.28646	3.49457	3.42391	3.98919	3.81967	3.33333	0.07822	0.07735
O35855	1.29688	1.44382	1.42632	1.4086	1.50521	1.50543	1.41304	1.38919	1.49727	1.36066	0.05364	0.04539
O35857	2.66146	2.96067	2.72632	2.89247	2.77083	2.625	2.66304	2.74054	2.75956	2.82514	0.04364	0.0292
O35864	4.16146	4.3427	3.98947	4.05376	3.86458	3.76087	3.75543	3.61081	3.72678	3.64481	0.04431	0.01838
O35874	3.11458	3.07303	2.75263	3.41935	3	2.91304	2.38043	2.52973	2.80874	2.95628	0.078	0.09244
O35887	4.52083	4.24157	4.08421	4.31183	4.88542	4.71739	5.03261	4.72973	5.22404	4.61202	0.07014	0.05253
O35900	0.953125	0.853933	0.747368	0.951613	1.16146	0.842391	0.815217	0.827027	0.967213	0.84153	0.16392	0.07186
O35926	0.34071	0.49391	0.411973	0.478804	0.342126	0.46977	0.175488	0.292556	0.429027	0.418773	0.17575	0.33956
O35927	2.61458	3.07865	2.76842	2.84946	2.40625	3.10326	2.6413	2.81622	2.91803	3.14754	0.09195	0.07123
O35936	1.29167	1.16854	1.02632	1.13441	1.07812	1.07065	1.3913	0.956757	1.06557	1.06011	0.08839	0.14861
O35943	0.666667	0.820225	0.668421	0.811828	0.454998	0.488345	0.345036	0.317589	0.527424	1.2459	0.21657	0.65026
O35954	2.66667	2.48876	2.45789	2.82796	2.94271	2.42935	2.67391	2.71351	2.72678	2.49727	0.07857	0.05207
O35963	2	1.94944	2.02105	1.87634	2.13021	1.54348	1.5	1.31892	1.78689	1.57923	0.04697	0.10865
O35969	2.07812	1.95506	2.36316	1.94624	2.59375	2.38043	2.92935	2.97297	2.70492	2.45355	0.12933	0.10004
O35972	0.9375	1.02247	0.863158	0.844086	0.770833	0.967391	0.951087	1.04324	0.901639	1.03825	0.10807	0.06148
O35988	0.53125	0.691011	0.626316	0.454477	0.78125	0.592391	0.492506	0.502403	0.364646	0.454956	0.20872	0.17135
O54692	0.372608	0.478413	0.251736	0.391526	0.420399	0.381971	0.379994	0.496405	0.425422	0.309043	0.21815	0.17259
O54724	0.989583	0.842697	0.910526	1.02688	1.16667	1.375	1.27717	1.24865	1.22951	0.912568	0.12462	0.14454
O54734	4.55729	4.6236	4.86842	4.35484	4.60938	4.29891	3.97283	3.86486	4.30055	4.23497	0.03985	0.04891
O54750	0.848958	0.582774	0.689474	0.77957	1.17708	0.619565	0.669019	0.594595	0.661202	0.644809	0.27635	0.04814
O54754	0.426636	0.35356	0.501195	0.806452	0.470428	0.110713	0.436795	0.347598	0.0571038	0.441161	0.33984	0.65546
O54774	5.26042	6.23596	6	5.69892	5.125	5.04348	4.3587	4.57297	4.91257	5.2623	0.0835	0.07518
O54781	1.23958	1.50562	1.46842	1.43011	1.19792	1.67935	0.88587	0.940541	1.65027	1.45355	0.10225	0.29016
O54784	0.305592	0.332475	0.531579	0.38449	0.15113	0.340588	0.194467	0.478443	0.271653	0.814208	0.40307	0.58095
O54786	0.625	0.567416	0.294092	0.634409	0.552083	0.520894	0.842391	0.810811	0.819672	0.50925	0.26014	0.24237
O54804	0.213356	0.162326	0.152762	0.133019	0.273201	0.179009	0.2354	0.11591	0.147948	0.152016	0.30285	0.26958
O54818	0.53125	0.634831	0.484894	0.432819	0.536458	0.531608	0.592391	0.572973	0.535446	0.493824	0.14259	0.07054
O54824	0.349628	0.101133	0.466943	0.431498	0.526042	0.253877	0.46653	0.328709	0.376846	0.11608	0.44237	0.42913
O54825	0.10389	0.137594	0.107556	0.119635	0.149638	0.178109	0.124075	0.116832	0.159397	0.126889	0.15843	0.18706
O54828	0.166087	0.27315	0.137354	0.0998849	0.0450721	0.073431	0.138874	0.0712816	0.158532	0.0595661	0.58946	0.44855
O54829	3.07292	3.52809	3.31053	3.34409	2.67188	3.08696	2.59239	2.74595	3.02732	3.14754	0.10348	0.0819
O54833	1.91146	2.42697	2.16316	2.16667	1.85938	2.09783	1.78804	1.88649	2.08197	2.16393	0.10847	0.07927
O54834	0.395761	1.06742	0.263042	0.801075	0.0874344	0.416891	0.141305	0.303641	0.267742	0.0452398	0.76919	0.61548
O54865	2.56771	3.02809	2.74737	3.05914	2.29167	2.78804	2.5163	2.35676	2.74317	3.13115	0.11769	0.10877
O54879	2.55208	2.11236	2.62632	2.76882	4.24479	2.90217	3.33696	3.25946	2.65027	3.30601	0.28367	0.09773
O54901	5.78125	6.06742	5.19474	5.80645	6.09375	6.63043	5.92391	5.25946	6.61202	6.93989	0.06252	0.10802
O54916	0.9375	1.10674	1.01579	1.08065	0.989583	0.880435	0.961957	1.04324	0.846995	0.972678	0.06676	0.083
O54931	1.20833	0.932584	0.984211	0.946237	1.34375	1.17391	1.22826	1.46486	1.72131	0.912568	0.1695	0.23576
O54940	0.2374	0.546869	0.300389	0.504028	0.130487	0.207001	1.5	0.201858	0.297309	0.280538	0.5154	1.13027
O54941	1.05208	0.955056	0.968421	1.01075	1.08854	1.20652	1.02717	1.25946	1.12568	1.17486	0.05522	0.07608
O54942	0.366366	0.248839	0.89671	1.2043	0.274166	0.506782	0.135389	0.375603	0.672131	0.655738	0.71784	0.47375
O54946	1.97917	2.25843	2.34737	2.17742	1.75	2.05978	1.8587	1.92432	1.79781	2.08197	0.11389	0.06375
O54950	0.786458	0.966292	0.857895	0.763441	0.661458	0.619565	0.809783	0.718919	0.775956	0.726776	0.14054	0.09877
O54962	3.23438	6.23596	7.68421	4.97849	4.21875	5.92391	2.94022	3.04324	3.29508	7.54098	0.32994	0.45681
O54965	0.331018	0.183887	0.331333	0.747312	0.437957	0.535774	0.24314	0.398372	0.22783	0.42624	0.51926	0.35515
O54967	0.0903937	0.116271	0.108877	0.147393	0.117383	0.13413	0.12303	0.174621	0.115099	0.138621	0.1773	0.16716
O54983	14.3229	17.809	11.5789	10.914	9.32292	16.087	13.1522	9.51351	11.0929	13.2787	0.26093	0.19691
O54984	7.13542	7.41573	6.94737	7.41935	7.29167	6.95652	7.33696	7.45946	7.15847	7.54098	0.02781	0.03234
O54988	3.58333	3.92697	3.37368	3.2957	3.30729	3.68478	3.80978	3.81081	3.91803	3.77596	0.07619	0.02202
O54990	0.466334	0.527828	0.605263	0.493266	0.445766	0.491745	0.476874	0.545946	0.781421	0.436572	0.12332	0.25075
O54991	3.82292	3.81461	3.54211	4.19355	3.47917	3.58152	3.89674	3.94054	4.01093	3.53005	0.0751	0.05806
O55003	0.264454	0.269024	0.194217	0.244578	0.252256	0.273962	0.303002	0.293479	0.292743	0.352361	0.12228	0.09725
O55013	5.52083	5.14045	5.73684	4.97849	5.36458	5.04348	4.68478	4.53514	4.62295	5.36612	0.05617	0.07155
O55017	0.468819	0.589888	0.428966	0.473406	0.356316	0.522019	0.446313	0.474894	0.498655	0.546448	0.18302	0.07866
O55022	17.6042	16.573	11.6842	15.6989	15.7292	17.0109	17.7174	13.6216	16.3388	17.1585	0.14546	0.09852
O55023	15.6771	15.5056	14.3158	15.1613	14.7917	13.9674	16.0326	15.027	14.5355	12.9508	0.03646	0.07946
O55026	1.27604	1.4382	1.30526	1.29032	1.17708	1.46196	1.45652	1.28108	1.19126	1.56284	0.07197	0.10836
O55028	0.377866	0.426621	0.496335	0.42395	0.41087	0.554348	0.384834	0.387052	0.518086	0.408628	0.10132	0.177
O55029	3.55729	3.71348	3.74737	3.76344	3.65625	3.19022	2.93478	3.09189	3.29508	3.30055	0.02267	0.04854
O55033	1.82292	2.26404	2.22105	2.05914	1.74479	2.22826	2.18478	2.31351	2.08197	2.40984	0.11492	0.05564
O55042	64.0625	82.0225	76.8421	72.043	62.5	79.8913	57.0652	60	72.1311	68.306	0.11616	0.13678
O55047	0.0514072	0.144137	0.0496047	0.0445213	0.0574495	0.0619263	0.103206	0.0972719	0.0665268	0.0589825	0.60528	0.27018
O55057	1.91667	1.77528	1.65789	1.74194	1.97917	2.04891	2.25543	2.14054	1.93443	2.06557	0.07233	0.05685
O55060	1.36458	1.19663	1.25789	1.39247	1.54688	0.994565	1.2663	1.07568	1.08743	1.00546	0.09978	0.10032
O55091	2.26562	2.47191	1.85263	2.09677	2.34896	2.27717	2.39674	1.97838	2.22404	2.35519	0.10899	0.07305
O55100	49.6875	52.191	54.7368	55.3763	40.4688	45.7609	34.8913	36.3243	45.1366	38.5792	0.1196	0.12525
O55102	0.609375	0.534471	0.41286	0.385586	0.567708	0.460462	0.63587	0.594595	0.540696	0.557377	0.19518	0.11761
O55106	3.47917	4.03933	3.34211	3.27957	3.08333	3.86413	4.25543	3.66486	3.97268	3.54645	0.10499	0.07158
O55125	14.8438	15.9551	14.7368	14.8387	14.3229	14.837	14.1848	12	12.7869	13.5519	0.0406	0.0831
O55126	10.4167	10	9.78947	9.83871	10.4688	10.2717	11.7935	11.2973	10.4372	10.0546	0.03173	0.0688
O55128	3.10417	3.21348	3.82632	3.82258	3.71354	3.6413	2.86413	3.09189	3.6776	3.31148	0.09882	0.10562
O55131	30.8854	36.4045	30.4211	32.6344	28.0729	32.0652	30.4348	33.5135	34.8087	30.8743	0.09787	0.05644
O55135	2.36979	2.13483	1.94211	2.1129	2	3.05978	2.42391	2.4	2.57923	2.32787	0.07794	0.11532
O55137	0.875	0.88764	0.763158	0.677419	1.05729	0.940217	0.983696	1.08649	1.02732	0.73224	0.16835	0.14178
O55142	13.8021	14.7191	16.4737	13.0108	13.9583	14.8913	11.7391	13.2432	14.3716	13.7158	0.09115	0.08909
O55143	53.6458	56.7416	50.0526	55.914	54.1667	43.2065	45.4348	49.4595	55.7377	44.4262	0.0479	0.10686
O55176	0.173908	0.214578	0.200573	0.20903	0.268628	0.294417	0.218947	0.173725	0.33332	0.224992	0.16228	0.25643
O55186	0.146695	0.117612	0.141776	0.0696457	0.124501	0.21205	0.542946	0.295445	0.192109	0.136229	0.255	0.57994
O55187	0.243998	0.484024	0.236197	0.357419	0.163406	0.299203	0.260208	0.179381	0.25192	0.381663	0.42248	0.26931
O55192	0.224329	0.228397	0.0953516	0.23972	0.288371	0.334438	0.281194	0.254904	0.394449	0.289521	0.33323	0.17624
O55201	1.08854	1.13483	1.02632	1.19355	1.125	1.04348	1.03261	1.14595	1.19126	1.03279	0.05539	0.06826
O55222	0.947917	1	0.973684	1.04839	0.989583	1.00543	1.11413	1.11892	1.01093	1.03825	0.03748	0.05229
O55229	0.744792	0.758427	0.905263	0.736559	0.9375	0.88587	0.875	0.8	0.775956	0.672131	0.11847	0.10785
O55234	8.17708	8.37079	8	7.68817	7.91667	7.77174	6.79348	6.81081	7.81421	8.63388	0.03225	0.10264
O55236	0.352349	0.456144	0.283707	0.236906	0.350236	0.18814	0.250586	0.247179	0.253666	0.244938	0.24668	0.11591
O55240	2.09896	2.69663	2.81579	2.23118	2.20312	2.71196	2.20109	2.2	2.51475	2.4153	0.13424	0.09047
O55242	0.526042	0.389693	0.694737	0.634409	0.552083	0.673913	0.608696	0.621622	0.666667	0.699454	0.20753	0.05783
O70133	5.78125	5.67416	6.21053	6.02151	6.5625	5.76087	5.33696	6.05405	5.90164	5.62842	0.0586	0.04774
O70152	3.90104	3.33146	3.66842	3.07527	3.53646	2.625	3.75543	2.43784	2.53552	3.14208	0.09021	0.1899
O70161	10.5729	12.3596	11.1053	13.2796	10	11.087	9.13043	10.3243	11.0383	11.2022	0.11675	0.08228
O70166	1.11979	1.17416	1.14737	1.15054	1.05729	1.21739	1.16848	1.03243	1.21311	1.10383	0.03974	0.06861
O70167	1.26562	0.926966	1.14561	1.37634	1.54167	1.18478	0.934783	1.13838	1.21251	0.945355	0.18594	0.1231
O70172	3	3.15169	3.24211	3.2043	2.97396	2.96739	3.11413	2.86486	2.86885	2.80874	0.03886	0.04112
O70194	2.68229	2.96629	2.57895	2.7043	3.02083	2.88043	2.58696	2.62162	2.80328	2.80874	0.0689	0.04684
O70200	0.273475	1.09551	0.302213	0.359088	0.625283	0.586957	0.405635	0.67027	0.433709	1.56284	0.64936	0.65193
O70209	0.14916	0.181515	0.145384	0.329239	0.315992	0.192958	0.316353	0.256655	0.11762	0.166838	0.40578	0.37005
O70228	3.34896	3.79775	3.09474	3.48387	3.65625	3.58696	3.84783	3.68108	3.39344	3.62842	0.07846	0.04526
O70250	1.3125	1.50562	0.926316	1.33333	0.84375	0.951087	1.15217	1.37297	1.23497	1.13661	0.24047	0.13161
O70251	18.1771	19.7191	18.6316	19.5161	20.5729	20.4348	21.3587	20.9189	23.1148	23.1694	0.04874	0.0582
O70252	2.64062	2.73034	2.58421	2.60753	2.80208	2.51087	2.81522	2.57838	2.55738	2.65027	0.03407	0.04534
O70274	0.415082	0.541954	0.494445	0.410085	0.410232	0.465615	0.378518	0.417564	0.369654	0.451718	0.13356	0.10248
O70279	0.0909214	0.110945	0.0478845	0.14183	0.100464	0.13093	0.0960728	0.114235	0.0618628	0.105485	0.34667	0.25278
O70281	0.0564409	0.0745455	0.0386552	0.051277	0.0354295	0.083462	0.0817832	0.0581314	0.0749011	0.0627415	0.30507	0.1569
O70293	0.630208	0.601124	0.610526	0.817204	0.796875	0.798913	0.836957	0.848649	0.726776	1.00546	0.15411	0.12138
O70305	0.96875	1.11236	1.05263	1.1129	1.13021	1.27174	1.16848	1.24324	1.23497	1.20219	0.0618	0.03249
O70309	0.604167	0.514844	0.306557	0.607527	0.78125	0.652174	0.891304	0.691892	0.506983	0.432866	0.30694	0.28
O70310	4.47917	4.5618	4.33684	4.02688	4.04167	4.02174	3.44565	3.91892	4.06557	4.53552	0.05743	0.09732
O70311	1.08854	1.34831	1.06842	1.05376	1.01562	1.30978	0.918478	1.23784	1.0929	1.21311	0.11944	0.13279
O70318	8.69792	8.82022	8.63158	8.06452	8.02083	9.72826	10.7609	9.2973	9.83607	9.89071	0.04446	0.05386
O70325	9.16667	8.53933	9	8.33333	9.89583	7.33696	8.26087	8.10811	8.57923	6.88525	0.06782	0.08935
O70343	0.297668	0.42787	0.319844	0.328289	0.27283	0.220772	0.172976	0.169829	0.24661	0.22639	0.17963	0.16488
O70354	0.501907	0.629213	0.568421	0.483678	0.478544	0.576087	0.409371	0.648649	0.57377	0.617486	0.12201	0.16357
O70362	0.651042	0.427551	0.307745	0.500832	0.53125	0.439086	0.788043	0.497678	0.349144	0.35285	0.26288	0.37147
O70370	0.630208	0.752809	0.657895	0.639785	0.609375	0.815217	0.679348	0.6	0.710383	0.79235	0.08481	0.12126
O70378	1.55208	1.64045	1.66316	2.02151	1.90625	1.91304	1.98913	1.96216	2.0765	2.20219	0.11264	0.05607
O70400	0.454734	0.561798	0.752632	0.586022	0.431445	0.733696	0.722826	0.637838	0.688525	0.617486	0.22936	0.07525
O70401	0.481373	0.450257	0.249071	0.569892	0.666667	0.673913	0.88587	0.632432	0.655738	0.84153	0.32224	0.15834
O70404	0.357315	0.367346	0.278532	0.345659	0.289376	0.427524	0.528719	0.525376	0.73224	0.291124	0.12452	0.32228
O70405	0.151119	0.154816	0.0998579	0.212552	0.206201	0.109555	0.16489	0.220677	0.117336	0.209161	0.27951	0.31021
O70421	0.316205	0.305821	0.264871	0.26829	0.201352	0.321025	0.339654	0.370274	0.410574	0.341335	0.16639	0.09802
O70423	0.619792	0.14552	0.246453	0.204761	0.308337	0.22047	0.317896	0.226891	0.296668	0.158074	0.60908	0.26294
O70433	1.04688	1.40449	1.17368	1.47312	0.796875	1.47826	0.918478	1.11351	1.40984	1.46995	0.23261	0.19587
O70435	8.4375	8.25843	8.52632	7.15054	6.45833	6.90217	7.5	7.35135	7.54098	7.59563	0.11802	0.03809
O70439	2.57292	2.98315	2.88421	2.59677	2.57812	3.43478	3.63043	3.30811	3.00546	3.75956	0.07185	0.08554
O70443	6.51042	6.96629	6.26316	6.34409	5.20833	6.95652	5.17935	5.67568	7.15847	6.50273	0.10339	0.13421
O70451	0.572917	0.752809	0.594737	0.72043	0.322205	0.382652	0.359936	0.13427	0.312985	0.367474	0.28675	0.32881
O70475	0.274039	0.155277	0.150829	0.202828	0.13788	0.34905	0.225169	0.195145	0.231961	0.245004	0.3037	0.2355
O70479	0.205296	0.210826	0.123728	0.109397	0.154688	0.115636	0.0590054	0.0579157	0.111274	0.114927	0.28731	0.33174
O70480	0.505481	0.629213	0.584211	0.586022	0.598958	0.625	0.646739	0.627027	0.650273	0.868852	0.07884	0.15242
O70481	0.963542	1.04494	0.773684	1.0914	1.05208	0.858696	0.994565	1.18919	0.901639	0.972678	0.12893	0.12946
O70492	5.72917	5.30337	5.26316	5.1828	5.11458	5.76087	5.76087	6.59459	5.68306	5.37158	0.04527	0.07788
O70493	8.69792	8.70787	7.68421	9.35484	7.96875	8.42391	8.69565	8.59459	7.9235	7.3224	0.07818	0.06953
O70494	0.0969292	0.0650045	0.0962847	0.0592839	0.101978	0.145075	0.132613	0.127591	0.122233	0.147441	0.23935	0.08114
O70503	7.39583	6.79775	6.73684	6.98925	8.07292	5.81522	5.97826	5.45946	6.01093	6.01093	0.07675	0.04022
O70507	0.0508179	0.0846191	0.0703721	0.0568554	0.0626099	0.0667826	0.0745321	0.0828795	0.0809842	0.121392	0.20144	0.24768
O70546	0.283174	0.175399	0.191842	0.0523677	0.290433	0.166454	0.0367051	0.123096	0.13548	0.130637	0.48778	0.41019
O70551	1.70833	1.99438	1.61579	1.56989	1.35938	1.45652	1.16848	1.20541	1.31148	1.54645	0.14024	0.12084
O70566	0.546875	0.634831	0.542105	0.553763	0.341968	0.663043	0.543478	0.538189	0.704918	0.522559	0.20725	0.14035
O70572	0.5625	0.578652	0.589474	0.634409	0.703125	0.608696	0.516252	0.511278	0.492864	0.540205	0.09241	0.08451
O70579	0.25773	0.274116	0.198122	0.242067	0.207548	0.0869304	0.216958	0.256938	0.0513449	0.110426	0.13745	0.6096
O70585	0.588542	0.724719	0.531579	0.715054	0.651042	0.484854	0.509686	0.409046	0.639344	0.534458	0.12867	0.16231
O70589	5.83333	6.57303	6.26316	6.1828	5.3125	5.76087	5.26087	5.56757	5.7377	5.84699	0.07975	0.04123
O70591	4.9375	4.7191	4.42105	4.46774	4.57812	4.59783	5.08696	4.55676	4.44262	4.07104	0.04523	0.0801
O70622	0.33693	0.366267	0.240659	0.281111	0.278261	0.275982	0.338734	0.240155	0.231476	0.203838	0.16717	0.20134
O88196	0.269394	0.358648	0.29553	0.212913	0.325895	0.291928	0.307093	0.335229	0.308554	0.344329	0.19012	0.06823
O88207	0.97464	0.770377	0.915789	0.781523	0.911458	0.172757	0.711957	0.426331	0.699454	0.893853	0.10354	0.48666
O88271	0.885417	0.865169	0.831579	0.908602	1.08854	1.11413	0.978261	0.945946	0.994536	1.04918	0.10983	0.06512
O88291	0.75	0.88764	0.936842	0.946237	0.859375	0.98913	0.86413	1.01622	0.95082	1.18579	0.09011	0.11794
O88307	0.75	0.724719	0.726316	0.908602	0.796875	0.701087	0.690217	0.751351	0.781421	0.655738	0.09842	0.07
O88322	0.380109	0.32639	0.547368	0.639785	0.583333	0.798913	0.668478	0.675676	0.644809	0.846995	0.27295	0.12377
O88342	23.9583	26.5169	25.9474	23.8172	23.4896	25.3261	23.587	25.6757	25.9563	25.4645	0.05585	0.03704
O88343	14.7917	11.0112	12.2105	14.3011	16.0938	9.02174	11.8478	11.1892	10.9836	8.9071	0.14948	0.12902
O88351	0.713542	0.786517	1.15789	0.784946	0.729167	0.86413	0.684783	0.816216	0.972678	0.939891	0.22022	0.13277
O88384	1.71354	2.33146	1.83684	2.30645	1.63542	1.99457	1.75	1.64865	1.57377	1.98361	0.16865	0.10733
O88413	0.236905	0.28974	0.22894	0.24001	0.193501	0.177031	0.112425	0.172157	0.128237	0.197644	0.14481	0.22662
O88425	0.0672928	0.0774298	0.0487863	0.0881462	0.0830677	0.0670845	0.0923848	0.07224	0.0534414	0.0663049	0.2134	0.20145
O88428	0.932292	1.39326	0.984211	1.17204	0.760417	0.695652	0.663043	1.12432	1.37158	1.27322	0.23106	0.3201
O88441	3.53646	3.56742	3.26316	3.07527	3.29688	3.625	4.16304	3.87027	3.8306	3.84153	0.06119	0.04979
O88444	0.973958	1.05618	1.01053	1.30108	1.03646	0.820652	0.771739	0.891892	1.03279	0.770492	0.1206	0.128
O88447	4.20312	4.25843	4.16316	4.29032	4.99479	4.44022	4.72283	4.17838	4.44809	4.48087	0.07898	0.04336
O88448	5.1875	5.13483	5.78947	5.32796	5.57292	5.11957	5.27717	5.4	5.44262	5.36066	0.05088	0.02398
O88455	1.86458	2.17416	1.73684	1.65054	2.32812	1.86957	2.27717	1.83784	1.89071	2.01093	0.14848	0.09104
O88456	5.46875	5.26966	4.85789	5.24731	6.25	5.70652	6.25	5.94595	5.27869	5.24044	0.09498	0.0762
O88485	3.44792	3.53371	2.71579	3.44624	3.15625	3.69022	3.68478	3.82162	3.4153	3.54645	0.1031	0.04275
O88487	4.125	4.37079	3.33684	4.03226	3.88021	4.97283	5.25	5.40541	5.07104	5.1694	0.09769	0.03211
O88502	0.104146	0.101064	0.167211	0.0814694	0.176852	0.211632	0.239577	0.250538	0.21836	0.172263	0.34019	0.13838
O88507	1.42708	1.5	1.26316	1.46774	1.70833	1.71739	1.6087	1.58378	1.55191	1.71038	0.10854	0.04608
O88508	0.588542	0.354392	0.563158	0.543011	0.973958	0.453069	0.543478	0.691892	0.655738	0.500842	0.37425	0.17871
O88520	0.578125	0.617978	0.536842	0.569892	0.520833	0.586957	0.646739	0.487004	0.545575	0.661202	0.06711	0.1231
O88522	0.292604	0.434857	0.218171	0.430402	0.302646	0.444011	0.404153	0.428094	0.368348	0.380895	0.28085	0.07787
O88531	1.1875	1.44382	1.17895	1.44624	0.984375	1.53261	1.67935	1.68649	1.45902	1.36066	0.158	0.09138
O88532	1.65104	1.58427	1.46316	1.67204	1.65625	1.7663	1.54891	1.83243	1.60109	1.60109	0.05376	0.07323
O88533	2.09896	2.10112	1.42105	1.14516	1.41146	1.34783	2.17391	1.42162	1.65574	1.40984	0.26795	0.21264
O88543	4.18229	4.65169	4.10526	4.23118	4.47396	4.86413	5.10326	4.89189	4.99454	4.98907	0.05246	0.0191
O88544	4.76042	4.96629	4.51053	4.63978	4.65104	4.92935	5.15761	5	5.17486	4.65574	0.03624	0.04228
O88545	4.64062	5.08989	5.22105	4.79032	4.94792	3.98913	4.26087	3.6973	4.0765	4.48087	0.04679	0.07171
O88561	0.298136	0.341589	0.101953	0.445082	0.341149	0.217454	0.411668	0.37225	0.342669	0.469712	0.41245	0.25948
O88569	77.6042	67.9775	74.2105	80.1075	81.7708	73.3696	71.1957	83.7838	80.8743	75.4098	0.07168	0.06829
O88587	2.77604	3.07865	2.92632	2.79032	3.07812	2.89674	2.36413	2.33514	3.10383	2.68306	0.05041	0.12465
O88597	0.588542	0.606742	0.842105	0.61828	0.588542	0.711957	0.619565	0.627027	0.748634	0.677596	0.16765	0.08141
O88602	1.33854	1.33146	1.66316	1.75269	1.38542	1.18478	1.45652	1.7027	1.71585	1.40437	0.13297	0.14897
O88622	0.232951	0.280817	0.306858	0.280066	0.25173	0.202292	0.166261	0.227314	0.220897	0.225336	0.1059	0.12265
O88623	0.326994	0.560555	0.212013	0.672043	0.346608	0.782609	0.430072	0.434759	0.526579	0.579235	0.44241	0.26187
O88630	4.0625	2.34831	3.2	2.7957	3.26042	3.45652	2.35326	2.62703	2.99454	3.20765	0.20274	0.1511
O88643	9.21875	10.7865	10.6842	10.8602	9.27083	11.7935	10.3804	10	11.2022	11.9672	0.08281	0.0778
O88653	1.38542	1.58989	1.23158	1.48387	1.53646	1.52174	1.01087	1.04324	1.28415	1.37158	0.09782	0.17471
O88667	0.437106	0.88764	0.200918	0.52932	0.628615	0.548913	0.940217	0.675676	0.498704	0.267714	0.46981	0.42113
O88668	0.280735	0.465907	0.447948	0.439097	0.358807	0.227945	0.397424	0.407077	0.351907	0.371674	0.19471	0.20567
O88673	0.385549	0.275905	0.652632	0.444331	0.406104	0.476686	0.502224	0.467677	0.579235	0.517074	0.31845	0.0868
O88685	5.52083	6.46067	5.63158	6.34409	5.57292	6.41304	6.19565	6.37838	6.3388	6.72131	0.07732	0.03011
O88693	0.24704	0.33326	0.371525	0.245999	0.223597	0.280576	0.223774	0.251855	0.303374	0.313246	0.22623	0.13453
O88696	3.48438	2.91573	2.83158	3.09677	3.28125	3.08152	4.51087	3.6	3.1694	3.2459	0.08538	0.1667
O88703	4.06771	3.47191	3.74737	3.46774	3.9375	3.57065	5.81522	4.71892	4.28962	3.51913	0.07233	0.21583
O88704	1.01562	1.07865	0.978947	1.17742	1.03125	1.1413	0.940217	1.01622	1.08743	1.1694	0.07246	0.08735
O88708	0.0496901	0.0331949	0.0365844	0.038948	0.0382274	0.0244396	0.0361588	0.0294192	0.0303096	0.0254186	0.1577	0.15967
O88712	9.11458	9.1573	8.42105	8.65591	8.125	6.95652	7.44565	7.40541	7.70492	6.77596	0.05115	0.05246
O88735	1.03646	1.30899	1.27895	1.18817	0.9375	1.08152	1.1087	1.06486	0.868852	1	0.13845	0.09359
O88736	0.432226	0.33644	0.399551	0.323546	0.396481	0.385412	0.326771	0.324181	0.406531	0.362022	0.12162	0.09986
O88737	5.36458	6.74157	5.57895	4.33333	5.16667	5.59783	4.8913	6	6.72131	4.97268	0.15977	0.13472
O88738	0.677083	0.719101	0.694737	0.784946	0.755208	0.793478	0.673913	0.756757	0.786885	0.803279	0.06059	0.06904
O88741	4.61458	4.72472	5.26316	4.33333	4.89583	4.625	5.27174	5	5.08743	5.0765	0.07236	0.04755
O88745	0.604167	0.508093	0.615789	0.543011	0.518869	0.641304	0.581522	0.718919	0.666667	0.492595	0.08833	0.13994
O88746	2.64062	2.61798	2.60526	2.11828	2.42188	2.63587	2.67935	2.41081	2.6612	2.68852	0.08894	0.04435
O88792	0.420406	0.4646	0.684211	0.758065	0.337531	0.531709	0.421152	0.555578	0.288762	0.923497	0.33706	0.43542
O88796	0.138724	0.146306	0.138989	0.252182	0.321307	0.165557	0.197147	0.245125	0.128456	0.148462	0.41785	0.25819
O88809	0.387436	1.45506	1.17895	1.13978	2.28646	2.65217	1.46196	1.80541	1.38798	2.96721	0.53018	0.34818
O88811	0.399203	0.522515	0.404235	0.410009	0.257039	0.306674	0.668478	0.527462	0.551913	0.489672	0.23653	0.25797
O88824	0.13018	0.191338	0.112954	0.14731	0.215636	0.195435	0.209016	0.197265	0.191231	0.146485	0.26859	0.12809
O88829	0.122519	0.174004	0.0965732	0.131038	0.173274	0.090038	0.263333	0.174228	0.182131	0.143612	0.24137	0.37016
O88834	0.403008	0.36962	0.334548	0.45124	0.476326	0.372957	0.548913	0.46014	0.519703	0.397848	0.14236	0.16455
O88839	0.526042	0.340513	0.346417	0.322505	0.397998	0.24772	0.464621	0.360232	0.210218	0.595628	0.21411	0.42145
O88844	36.4062	35.5056	33.1053	33.0645	37.5	37.1196	37.8261	38.3243	36.2295	39.1803	0.05651	0.02989
O88845	0.635417	0.797753	0.878947	0.795699	0.734375	0.842391	0.766304	0.864865	0.857923	0.918033	0.11761	0.06438
O88848	0.963542	0.983146	0.921053	0.870968	0.994792	0.847826	0.902174	0.8	0.825137	0.896175	0.05365	0.05198
O88851	6.14583	5.39326	5.31579	5.5914	6.25	6.63043	6.08696	6.91892	6.66667	5.7377	0.0753	0.07524
O88874	0.189477	0.287208	0.523038	0.294613	0.44568	0.454919	0.245947	0.261455	0.28415	0.336226	0.38514	0.26715
O88895	0.126768	0.187847	0.418673	0.225577	0.299404	0.332692	0.294018	0.410841	0.35174	0.177651	0.44659	0.27699
O88907	0.14323	0.0581753	0.0957568	0.114447	0.104639	0.116852	0.112179	0.107589	0.126198	0.129872	0.29905	0.07895
O88909	0.127557	0.121934	0.182667	0.13536	0.157846	0.118403	0.0860418	0.0890616	0.112524	0.119545	0.17278	0.15495
O88910	1.98958	1.20225	1.34211	1.74194	2.17708	0.98913	1.55978	1.45946	1.44262	0.896175	0.24543	0.23903
O88935	51.9271	66.8539	54.7368	62.9032	46.4583	63.587	55.4348	58.3784	61.2022	61.7486	0.14603	0.05318
O88939	0.224824	0.152306	0.206046	0.185623	0.185552	0.216311	0.149892	0.146357	0.200778	0.146976	0.14171	0.19632
O88951	0.557292	0.882022	0.889474	0.623656	0.405938	0.744565	0.673913	0.767568	0.721311	0.688525	0.31379	0.05376
O88952	11.9271	11.5169	9.31579	11.129	9.58333	9.56522	10.9239	10.5946	9.5082	10.7104	0.10984	0.06544
O88958	2.68229	2.61798	2.4	2.33333	2.86979	1.95652	1.82065	1.80541	1.96175	1.95628	0.08426	0.04195
O88967	0.645833	0.549442	0.610526	0.849462	0.723958	0.467378	0.608696	0.789189	0.546448	0.672131	0.17128	0.19878
O88974	0.160802	0.0886551	0.132924	0.132313	0.144144	0.120041	0.180445	0.211621	0.158539	0.163457	0.2028	0.20019
O88983	0.75	0.94382	0.847368	0.930108	0.75	0.967391	0.842391	1.02162	1.04918	1	0.11089	0.0825
O88986	0.859375	0.859551	0.831579	1.01075	0.90625	0.896739	0.88587	0.962162	0.918033	0.846995	0.07926	0.04701
O88998	2.72917	3.58427	3.14211	3.66667	2.40104	3.79348	2.79891	3.32973	3.39891	3.9071	0.17519	0.12715
O89001	0.78125	0.994382	0.915789	0.983871	0.744792	1	0.777174	0.821622	0.846995	0.967213	0.13034	0.10903
O89013	0.181548	0.167131	0.200008	0.162578	0.164023	0.172662	0.113401	0.117033	0.178938	0.139412	0.09055	0.21153
O89016	0.258373	0.0763753	0.126271	0.116246	0.15579	0.160193	0.144697	0.142837	0.166227	0.107619	0.46815	0.15806
O89017	1.24479	1.03933	1.18421	1.10753	1.33854	1.35326	1.38587	1.51351	1.29508	1.19672	0.09854	0.08657
O89023	2.16667	2.90449	2.27368	2.69355	2.34896	2.13043	2.69022	2.63243	1.97814	2.51913	0.12501	0.13273
O89026	0.332628	0.354462	0.224125	0.192625	0.356366	0.53002	0.479447	0.324752	0.361356	0.399132	0.26621	0.20176
O89029	0.480828	0.848315	0.589474	0.629032	0.434047	0.701087	0.603261	0.511968	0.57377	0.819672	0.27077	0.18778
O89032	0.260066	0.308478	0.328675	0.230465	0.231808	0.393296	0.277403	0.205381	0.209129	0.416456	0.16474	0.33291
O89050	0.296385	0.268792	0.190659	0.173419	0.232674	0.254339	0.248939	0.17545	0.216741	0.217372	0.22193	0.14183
O89051	1.19271	0.97191	1.13158	1.26882	1.55729	0.902174	1.09239	1.11892	1.13115	0.978142	0.17619	0.09573
O89053	15.3125	19.3258	19.1579	17.6344	13.4896	18.0978	15.2717	17.2973	16.5574	17.541	0.14906	0.06433
O89079	1.86979	1.99438	1.84211	2.30645	1.90625	1.99457	2.24457	2.27568	2.20219	2.1694	0.09541	0.05046
O89084	0.110682	0.168196	0.153493	0.159725	0.11858	0.25319	0.134249	0.19846	0.195818	0.283555	0.18149	0.27066
O89086	4.53646	3.80899	3.03158	3.56989	4.20312	3.86957	3.51087	5.83784	4.96175	4.03279	0.15134	0.21297
O89103	0.38375	0.480521	0.301418	0.322519	0.249129	0.343932	0.299303	0.572973	0.333201	0.39286	0.25512	0.2792
O89104	0.0155172	0.0239149	0.0140235	0.0249688	0.0408155	0.0242787	0.025515	0.0250989	0.0173046	0.027752	0.44726	0.16475
O89106	0.368629	0.360075	0.301212	0.351457	0.371591	0.302565	0.386491	0.351819	0.378993	0.323513	0.08187	0.10259
O89112	5.03646	5.89888	5.26316	5.01613	4.86979	4.95109	4.96739	4.76757	5.34973	5.06557	0.0779	0.04249
O89114	0.340424	0.394117	0.405087	0.381022	0.361577	0.469561	0.259143	0.367871	0.447863	0.501278	0.06866	0.23773
O89116	0.895833	1.16292	0.868421	0.870968	0.911458	1.20652	1.125	1.07568	1.04372	1.26776	0.13253	0.08098
P00015	0.434291	0.427788	0.461071	0.42995	0.377602	0.379543	0.441062	0.348998	0.380136	0.360566	0.07098	0.09297
P00158	9.01042	10.0562	10.3684	11.3441	8.95833	5.97826	5.13587	4.55676	6.55738	6.01093	0.10048	0.14056
P00329	0.161759	0.160338	0.159823	0.279019	0.195499	0.19091	0.265886	0.193102	0.170664	0.194771	0.26828	0.17946
P00375	0.264965	0.152934	0.133156	0.205754	0.17032	0.253912	0.199131	0.134859	0.0918661	0.0871945	0.27965	0.46906
P00397	11.1458	15.4494	14.4211	13.2258	8.54167	3.19022	1.60326	1.78919	4.0929	4.47541	0.21956	0.43091
P00405	156.771	169.101	151.579	145.699	152.083	134.783	157.609	138.378	132.24	144.262	0.05666	0.07137
P00416	5.9375	6.40449	3.28421	6.07527	4.57812	3.63043	2.36957	2.89189	4.02732	2.7377	0.24811	0.21685
P00493	8.54167	8.98876	7.84211	7.95699	8.02083	8.04348	8.8587	7.94595	8.30601	8.25137	0.05842	0.04286
P00520	0.0573188	0.0376751	0.05803	0.0514771	0.0516827	0.0412905	0.0507503	0.0518858	0.0521386	0.0496398	0.15955	0.09157
P00920	30.2604	27.3596	26.8421	25.6452	26.9271	27.0652	38.3696	29.5135	27.8142	21.5301	0.06266	0.21142
P01027	0.244198	0.189615	0.183152	0.200658	0.294802	0.316959	0.15603	0.296456	0.269912	0.205683	0.21088	0.2681
P01029	0.59375	0.702247	0.631579	0.397736	0.520833	0.193427	1.76087	0.311217	0.519083	0.487198	0.20399	0.96677
P01831	58.8542	72.4719	63.6842	67.2043	53.6458	96.7391	79.8913	101.622	92.3497	85.2459	0.11535	0.09561
P01887	0.557292	0.589888	0.610526	0.553763	0.895833	1.22283	1.35326	1.17838	0.972678	1.05464	0.2247	0.12809
P01897	0.331105	0.404767	0.292871	0.331838	0.807292	0.528597	0.820652	0.425084	0.557377	0.726776	0.49081	0.26053
P01898	0.222416	0.220127	0.147489	0.201934	0.276531	0.194783	0.335381	0.27809	0.244016	0.192651	0.21682	0.24138
P01901	0.0948984	0.113974	0.169702	0.129935	0.168803	0.164099	0.209301	0.152584	0.243302	0.150785	0.24544	0.22147
P01942	39.1146	75.2809	82.6316	45.2151	50.9896	15.4891	16.5761	111.351	50.8197	69.3989	0.32716	0.75933
P02463	0.427661	0.769663	0.942105	0.94086	0.572917	0.88587	0.619565	1.04865	0.945355	0.928962	0.31143	0.18101
P02468	0.682292	0.713483	0.747368	0.83871	0.953125	1.04348	1.11413	1.00541	0.989071	0.972678	0.1395	0.05497
P02469	1.34375	0.994382	0.341497	0.531856	0.391066	0.504385	0.76087	0.529092	0.486489	0.765027	0.60146	0.23179
P02535	4.25521	6.1236	4.31053	2.36022	2.6875	2.16304	1.125	2.79459	2.28962	2.28962	0.38145	0.28754
P02798	1.875	1.92697	2.86316	1.87097	2.30208	2.30978	2.79891	2.34054	2.12568	1.3224	0.19754	0.24752
P02802	3.72917	2.03933	3.73158	2.80108	3.78125	4.21196	5.16848	4.85405	3.98361	2.80328	0.24109	0.21811
P03888	8.4375	9.10112	9.26316	9.13978	7.86458	4.69565	3.16848	3.67027	6.55738	4.42077	0.068	0.28827
P03893	1.26562	1.79213	1.34211	2.15054	1.05208	0.457217	0.119524	0.113705	0.455526	0.384692	0.29171	0.5732
P03899	9.6875	10.8427	8.36842	9.94624	8.02083	6.95652	6.03261	6.48649	7.65027	6.77596	0.12425	0.08828
P03903	0.070437	0.0911511	0.0666837	0.140003	0.107837	0.113515	0.100051	0.109734	0.0915858	0.10989	0.31548	0.08565
P03911	6.04167	6.85393	6	7.47312	5.26042	3.78261	2.97826	2.95135	4.03825	2.78689	0.135	0.1701
P03921	3.01562	3.35955	2.77895	3.04839	2.64062	2.47283	2.17935	2.13514	2.49727	2.52459	0.09301	0.07973
P03930	10.3646	11.6854	6.47368	9.46237	7.03125	11.1957	15.8152	17.1351	11.0383	10.2186	0.24552	0.24125
P03975	0.859375	0.797753	0.361342	0.486081	0.744792	0.541335	0.40299	0.368508	1.0929	0.654134	0.33079	0.47711
P03995	17.0833	15.5618	15.6316	16.5591	14.8958	22.1196	39.4022	21.6757	18.306	16.3934	0.05448	0.38844
P04104	7.60417	3.5	2.54737	1.54301	2.07292	1.70109	0.690217	1.72432	0.95082	1.55191	0.70345	0.35742
P04370	1281.25	893.258	942.105	698.925	1130.21	934.783	1782.61	1464.86	1142.08	693.989	0.22654	0.35716
P04627	2.63021	3.30337	3.13158	3.10215	2.10938	3.375	2.6413	2.07568	2.7377	3.36066	0.17024	0.1923
P04919	0.14354	0.197446	0.207547	0.116815	0.161391	0.140578	0.164976	0.230832	0.0900732	0.150533	0.22745	0.32643
P04925	7.44792	8.20225	7.26316	6.93548	6.35417	8.58696	6.73913	6.91892	7.48634	7.97814	0.09385	0.10094
P05063	102.083	71.3483	85.2632	90.3226	115.625	73.913	100.543	88.6486	78.1421	62.8415	0.18088	0.17807
P05064	374.479	417.978	338.947	373.118	355.729	430.435	414.13	407.568	393.989	400	0.07926	0.03443
P05132	3.14583	4.41573	4.63158	4.32796	4.07812	3.52717	3.42935	2.75135	3.78142	3.90164	0.14065	0.12892
P05201	69.2708	74.1573	76.3158	67.7419	68.2292	68.4783	77.1739	72.4324	68.306	67.7596	0.05417	0.05654
P05202	98.4375	103.371	104.211	101.075	93.75	95.6522	101.087	97.8378	96.7213	91.8033	0.04224	0.03494
P05480	6.71875	6.79775	6.47368	7.15054	5.88542	6.19565	6.03261	5.72973	5.95628	6.22951	0.07112	0.03347
P05532	0.5625	0.48787	0.501065	0.530805	0.456502	0.39365	0.358092	0.351858	0.376475	0.398872	0.07997	0.05547
P05555	0.297198	0.43371	0.305395	0.403608	0.17196	0.191658	0.280118	0.293935	0.268139	0.345374	0.3199	0.20125
P05622	0.248296	0.228079	0.298848	0.203184	0.265205	0.258203	0.369866	0.276028	0.272337	0.186587	0.14613	0.23969
P05784	2.00297	2.99141	5.62705	2.64287	0.497623	2.125	0.357008	0.533135	6.3388	14.5355	0.67919	1.24812
P06151	89.0625	111.798	91.0526	93.0108	93.2292	109.239	88.0435	88.1081	104.372	103.825	0.09614	0.1007
P06537	0.541667	0.495797	0.422921	0.46922	0.420559	0.462494	0.586957	0.551351	0.412962	0.435991	0.10881	0.154
P06745	57.8125	61.7978	54.2105	56.9892	53.6458	54.8913	55.9783	51.1892	55.1913	52.1311	0.0574	0.03876
P06797	0.921875	0.820225	1.05263	1.1129	0.911458	1.2337	1.2663	1.29189	1.06011	1.05464	0.12192	0.09738
P06801	4.24479	4.05618	3.81053	3.92473	4.44792	3.9837	4.875	4.84865	4.45355	3.91257	0.06204	0.10378
P06802	0.187302	0.210048	0.117259	0.152896	0.296867	0.190053	0.256021	0.215461	0.192878	0.11168	0.35218	0.27261
P06837	7.34375	9.88764	5.63158	8.76344	8.02083	11.6304	10.8696	8.59459	9.56284	15.082	0.20101	0.22344
P06909	0.452659	0.433885	0.277835	0.466601	0.338459	0.657609	0.519355	0.913514	0.496184	0.187637	0.20813	0.47576
P07214	1.54167	1.09551	1.28947	1.3871	2.57292	1.23913	2.1413	1.77838	1.73224	1.27869	0.36745	0.23103
P07309	3	3.10112	2.78421	3.41935	4.68229	3.65217	4.79891	6.37838	3.47541	2.31694	0.22189	0.3726
P07310	0.0964453	2.52541	0.396105	1.72043	0.211133	8.36957	2.61957	2.02162	2.42638	4.33388	1.08905	0.66298
P07356	1.03646	1.57303	1.42632	1.29032	1.15625	2.94565	2.85326	1.84865	1.42623	1.88525	0.16392	0.30637
P07724	9.6875	17.5843	29.9474	13.1183	13.8542	29.2391	16.7391	35.1351	16.3388	18.7978	0.466	0.36439
P07742	0.37302	0.573034	0.277173	0.315115	0.452143	0.652174	0.524122	1.1027	0.305924	0.228276	0.29632	0.61496
P07759	0.472414	0.266265	0.589474	0.289985	0.404963	0.766304	0.63587	0.891892	0.478837	0.521662	0.32939	0.26023
P07901	60.4167	62.9213	68.4211	62.9032	65.625	60.3261	61.9565	62.7027	64.4809	60.6557	0.04772	0.02705
P07903	0.0903349	0.153463	0.102266	0.127463	0.0895271	0.0582016	0.0531352	0.0514871	0.0772825	0.0547984	0.24423	0.1785
P07934	0.744792	0.556747	0.589474	0.704301	0.739583	0.603261	0.586957	0.583784	0.557377	0.562842	0.13173	0.03236
P08003	2.73438	2.88202	2.76316	2.67742	3.17188	2.97826	2.96739	3.35135	3.06557	2.96721	0.06923	0.05374
P08030	1.86458	1.97191	2	1.57527	1.69792	2.38043	2.29891	1.84324	1.87978	2.06011	0.0998	0.11557
P08071	7.77604	7.45787	6.71368	9.4086	8.69792	7.44565	9.56522	7.58919	2.53552	8.74317	0.13195	0.38128
P08103	2.03125	1.6573	2.13158	1.66667	1.98438	2.68478	2.80978	2.34595	2.30601	2.16393	0.11541	0.11072
P08113	27.4479	27.191	25.7895	26.0753	29.2708	29.0761	29.1304	29.8919	30.1639	29.3989	0.05074	0.0162
P08122	0.854167	0.657303	0.668421	0.967742	1.13021	1.03261	1.03804	1.14054	1.06557	1.25137	0.23547	0.08334
P08226	10.2604	11.4045	10.7895	10.6989	10.625	10.3804	9.45652	8.54054	9.12568	10.2732	0.03855	0.08141
P08228	43.3333	45.8427	44	43.7097	44.5833	49.4022	57.0652	48.0541	43.5519	45.2459	0.0221	0.10742
P08249	250.521	262.921	267.368	262.903	262.5	245.109	276.087	248.108	249.727	232.24	0.02418	0.06391
P08414	6.51042	5.46629	5.36842	6.23656	6.97917	3.73913	5.30435	5.22703	5.84699	3.72678	0.11264	0.20453
P08551	60.4167	50	52.0526	40.2688	51.9792	50.7609	115.217	81.0811	63.9344	38.0874	0.14117	0.42926
P08553	50.8333	45.8427	46.2632	36.3441	46.8229	49.8913	100	76.7568	61.2022	38.4153	0.11823	0.36846
P08556	1.13542	1.23596	1.15263	1.14516	1.27083	1.44565	1.31522	1.17838	1.43169	1.33333	0.05157	0.08028
P08752	35.625	35	32.0526	32.7957	33.4896	34.0761	34.5109	29.027	33.224	30.8197	0.04421	0.0722
P08775	0.729167	0.651685	0.726316	0.747312	0.942708	0.652174	0.717391	0.762162	0.715847	0.748634	0.14328	0.05907
P09055	2.61979	2.25843	2.31053	2.48387	2.44792	2.7663	2.69022	2.83243	2.54098	2.56831	0.05935	0.04668
P09103	7.86458	7.19101	7.73684	6.72043	7.91667	7.01087	8.04348	8.7027	8.03279	6.99454	0.06892	0.0954
P09240	3.31771	4.54494	2.86316	2.62366	2.125	6.73913	2.53261	2.62162	2.56284	3.22951	0.29652	0.51248
P09242	0.240167	0.260956	0.244571	0.292402	0.392039	0.36379	0.322055	0.276744	0.411545	0.34101	0.21924	0.14549
P09405	8.28125	8.03371	8.36842	8.49462	9.32292	8.31522	8.20652	8.75676	8.74317	8.68852	0.05763	0.03053
P09411	75.5208	87.6404	80	77.4194	76.0417	83.6957	88.0435	84.8649	85.2459	73.224	0.06255	0.06868
P09470	1.01042	0.764045	0.7	0.731183	1.02604	0.663043	1.00543	1.11892	0.73224	0.445205	0.18744	0.34125
P09528	16.0417	17.809	16.7368	17.043	12.9167	21.1413	18.8043	17.1351	15.4098	13.4973	0.11758	0.17207
P09541	3.23438	5.39888	4.48421	2.87097	2.29167	5.92391	2.23913	4.49189	5.68306	5.43716	0.34541	0.31706
P09542	4.92188	5.06742	10.8421	5.04839	4.92188	5.375	5.18478	7.18919	11.4754	3.39344	0.42499	0.47168
P09581	0.167235	0.463394	0.289972	0.375302	0.172028	0.264984	0.181229	0.207892	0.261672	0.23463	0.43841	0.15543
P09671	37.1875	36.0674	34.8421	37.6882	34.7396	32.1739	32.2826	31.8919	33.5519	30.0546	0.037	0.03927
P09925	0.640625	0.601124	0.45846	0.553763	0.578125	0.554348	0.597826	0.583784	0.546448	0.551913	0.12059	0.03986
P0C027;P0C028	1.73438	1.97191	1.41053	1.79032	1.84375	2.02717	2.11413	1.81622	1.9235	2.14208	0.11956	0.06761
P0C090	0.0123607	0.0140203	0.00892589	0.0224511	0.0245763	0.0173822	0.0213474	0.0227093	0.0255555	0.0195431	0.40883	0.14567
P0C0A3	1.84375	2.16854	1.90526	1.86022	1.75	2.10326	2.02717	1.94054	2.10929	2.12568	0.08266	0.03755
P0C0S6;Q3THW5	14.375	9.32584	10.3158	16.4516	17.5	10.2174	13.0435	22.8108	9.45355	10.8197	0.26777	0.41444
P0C192	1.46354	2.00562	1.97895	1.82258	1.56771	1.97826	1.25	1.45405	1.68306	1.89071	0.13763	0.18299
P0C605	0.713542	0.434845	0.398211	0.602151	0.84375	0.294857	0.625	0.567568	0.485899	0.281847	0.31291	0.34717
P0C7L0	2.88542	4.19101	2.89474	2.55376	1.79688	2.83696	2.44565	3.03784	3.10383	2.91257	0.30221	0.0899
P0C7M9	1.26042	1.25843	1.3	1.43011	1.42188	1.23913	2.1413	1.74595	1.51366	1.18033	0.06408	0.25205
P0C8B4	0.167768	0.180867	0.110128	0.16923	0.160651	0.223112	0.208761	0.213983	0.216158	0.155319	0.17486	0.13468
P0C8K7	0.025132	0.0197026	0.023388	0.0158508	0.0288366	0.0659272	0.139691	0.0949195	0.0707792	0.0528318	0.22127	0.40366
P0C913	0.170172	0.215151	0.160214	0.215378	0.151804	0.238503	0.250676	0.25426	0.217414	0.236846	0.16746	0.06045
P0CG14	0.314673	0.187399	0.345407	0.365776	0.369655	0.369873	0.471629	0.141101	0.628415	0.385951	0.23827	0.44338
P0CW02	0.630208	0.876404	0.752632	1.04839	0.765625	1.6413	1.77174	1.41081	1.24044	1.6612	0.19284	0.13917
P0DJE0	0.253536	0.259322	0.195642	0.245548	0.186165	0.232318	0.268699	0.264193	0.154704	0.219287	0.15093	0.20153
P0DN34	18.4896	20	19.9474	20.1613	18.5417	15	12.4457	12.2162	14.9727	14.0984	0.04307	0.09782
P0DN89;P0DN90;P0DN91	0.491713	0.471688	0.450343	0.591398	1.125	0.41445	0.121806	0.146156	0.543609	0.438833	0.45385	0.56527
P0DP26;P0DP27;P0DP28	332.812	402.247	349.474	358.065	288.021	330.435	280.978	300.541	337.705	297.814	0.11962	0.07687
P0DP60	1.89583	2.24157	2.11053	2.23118	2.13021	3.26087	3.91304	3.98919	3.84699	2.94536	0.06563	0.12864
P0DW87	0.278796	0.277479	0.0954384	0.229785	0.319733	0.295957	0.428911	0.382114	0.323897	0.247368	0.36209	0.21258
P10107	0.22091	0.247175	0.408085	0.199783	0.213224	0.252236	0.236181	0.227046	0.203392	0.235368	0.33258	0.07733
P10126	206.25	229.213	208.421	205.914	210.938	203.261	191.304	188.649	203.279	220.219	0.04596	0.06211
P10417	0.112568	0.135606	0.123167	0.124249	0.135576	0.0793647	0.105132	0.10466	0.0692552	0.165912	0.07673	0.35824
P10493	0.770833	0.870787	0.831579	1.02151	1	1.26087	1.36413	1.3027	1.21311	1.12568	0.12055	0.07212
P10518	2.72917	2.14045	2.37895	2.46237	2.90104	2.17391	2.66848	2.34054	2.53005	2.13115	0.1183	0.09697
P10605	9.89583	11.4045	10.4737	11.1828	8.90625	10.2717	10.1087	10.4865	10.9836	9.89071	0.09771	0.04029
P10630	8.33333	8.76404	8.21053	9.08602	7.8125	6.84783	6.30435	6.64865	6.50273	7.97814	0.05864	0.09596
P10637	30.8854	42.1348	37.0526	30.4839	36.6667	33.2065	39.0761	37.0811	38.1421	50.765	0.13694	0.16645
P10639	20.6771	19.3258	24.3684	23.3333	28.75	24.0217	25.9783	27.5676	25.5738	27.4863	0.15705	0.0564
P10649	40.3125	37.0787	40.3684	40.2688	37.5521	35.4891	47.6087	40.7568	35.082	32.0765	0.04225	0.1601
P10711	2.13542	1.94944	1.98421	2.22043	2.65104	2.41848	2.59239	2.67568	2.63388	2.36612	0.12859	0.05394
P10754	0.198703	0.220097	0.163719	0.189645	0.164316	0.166273	0.16829	0.175771	0.149224	0.156638	0.1279	0.06365
P10833	1.21875	1.2191	1.46316	1.39247	1.79167	1.17391	1.17935	1.2973	1.26776	1.04918	0.16609	0.08134
P10852	29.3229	28.8202	26.8421	31.8817	29.1146	29.7826	31.413	29.9459	29.5082	29.8907	0.06155	0.02487
P10922	47.0312	36.2921	44.8421	44.9462	43.4896	26.4674	39.1304	35.4595	31.694	27.8689	0.09529	0.16362
P11031	4.52083	6.57303	5.73684	5.10215	4.10417	6.25	5.97826	7.45946	5.95628	6.72131	0.18827	0.09759
P11087	0.127982	0.820225	0.636842	0.357456	0.19029	2.99457	0.302009	0.150967	0.19089	0.362926	0.69241	1.53645
P11103	0.557292	0.646067	0.852632	0.768817	0.677083	0.782609	0.554348	0.556757	0.590164	0.781421	0.16253	0.18156
P11276	0.359388	0.314008	0.438783	0.279776	0.435395	0.302567	0.48692	0.605405	0.341866	0.781421	0.19489	0.3901
P11352	3.55729	3.96629	3.92632	3.47312	3.67708	3.61413	4.08152	3.81622	4.20765	3.99454	0.05897	0.05895
P11370	0.0810911	0.0821494	0.0755384	0.0807043	0.0800214	0.0736201	0.0851102	0.085633	0.10051	0.101404	0.03201	0.13126
P11404	32.8125	42.3596	39.2105	38.1183	33.3333	41.0326	32.7717	38.2162	40.1639	39.6721	0.10904	0.08581
P11438	2.45833	2.9382	2.6	2.63978	2.89062	2.45109	2.57065	2.42162	2.59016	2.19126	0.07506	0.06526
P11499	113.542	108.989	111.053	108.065	122.917	111.957	128.261	114.054	120.219	114.754	0.05292	0.05576
P11531	1.82292	1.75843	2.19474	1.90323	1.9375	2.22283	2.1087	2.08108	2.15847	1.85792	0.08682	0.06632
P11627	8.28125	9.26966	8.15789	8.17204	8.95833	9.13043	9.13043	8.10811	9.07104	9.94536	0.05985	0.07179
P11679	1.02083	0.651685	0.715789	0.360578	1.05729	0.98913	0.847826	1.20541	0.775956	0.57377	0.37711	0.26905
P11688	0.141682	0.172808	0.194946	0.213056	0.160979	0.200022	0.130009	0.364997	0.171782	0.215952	0.15865	0.41176
P11798	91.1458	137.079	128.421	119.355	65.625	153.804	83.6957	104.865	121.311	133.88	0.27193	0.22464
P11835	0.433903	0.786517	0.412666	0.245051	0.625	0.486218	0.392507	0.413623	0.339619	0.444639	0.41746	0.13265
P11859	0.318173	0.0760152	0.116001	0.500445	0.75	0.586957	0.576087	0.881081	0.226548	0.421225	0.79497	0.44751
P11862	0.114961	0.232738	0.216688	0.161124	0.169736	0.158135	0.233338	0.248426	0.113501	0.191572	0.26218	0.29169
P11881	25.625	10.5618	15.5263	19.7849	32.3958	5.86957	19.2391	18.3243	17.8142	3.99454	0.41077	0.57143
P11930	0.48744	0.44093	0.378778	0.508174	0.583333	0.437723	0.531329	0.538836	0.331807	0.509874	0.15909	0.185
P11983	9.11458	9.1573	9.21053	8.70968	9.16667	8.6413	8.75	8.37838	9.23497	9.23497	0.02263	0.04275
P12023	3.68229	4.42697	4.04211	4.08065	3.72917	4.59783	4.02174	4.41622	4.36066	4.3224	0.07562	0.04805
P12025	0.185241	0.155256	0.187969	0.152879	0.246819	0.204832	0.239014	0.20899	0.228309	0.200636	0.20415	0.07631
P12265	0.267446	0.254024	0.215253	0.553763	0.403214	0.391347	0.399655	0.237921	0.513044	0.650273	0.41198	0.35032
P12367	8.4375	9.83146	8.63158	9.73118	8.80208	10.3804	9.67391	9.2973	9.94536	9.56284	0.07131	0.04216
P12382	7.70833	8.98876	8	8.06452	6.82292	7.6087	7.28261	7.62162	8.14208	7.81421	0.0982	0.04095
P12657	1.02604	1.69663	1.14737	1.1828	0.677083	1.30978	0.907609	1.05946	1.08743	1.42623	0.32027	0.17925
P12658	103.646	42.9213	60	72.043	130.208	34.4022	88.587	82.1622	73.224	25.2459	0.42818	0.47613
P12660	16.1458	3.75281	7.05263	9.73118	28.8542	2.41848	19.6196	17.9459	12.2951	0.516986	0.756	0.82938
P12787	86.9792	91.0112	89.4737	83.3333	90.1042	100	110.87	108.108	94.5355	100.546	0.0351	0.06425
P12815	5.46875	6.06742	5.89474	5.34946	5.3125	4.7337	5.36413	5.03784	4.67213	4.90164	0.06077	0.0559
P12849	2.09896	2.28652	1.77368	1.8871	1.79167	2.30435	3.36413	2.56757	2.14208	2.77049	0.11193	0.18105
P12960	23.75	27.1348	23.3684	23.172	22.6042	26.8478	26.4674	26.7027	28.1421	28.1421	0.07487	0.02994
P12961	0.796875	0.769663	0.453865	0.634409	0.9375	1.05435	1.3913	1.04324	0.972678	1.27322	0.25459	0.15435
P12970	10.4688	11.9101	11.9474	11.129	11.9792	11.9565	12.1196	11.7838	12.0219	12.1311	0.05837	0.01183
P13020	6.14583	5.89888	6.47368	5.48387	6.97917	7.01087	8.75	8.21622	7.59563	6.8306	0.09159	0.10514
P13439	1.76562	2.0618	1.43158	1.37097	1.83333	1.69022	1.375	1.78378	1.63934	1.40984	0.17047	0.11332
P13516	0.807292	0.354875	0.605263	0.118798	1.41146	0.695652	0.534879	0.864865	0.622951	0.529231	0.74872	0.21336
P13595	65.1042	73.0337	58.9474	66.6667	67.7083	79.8913	64.6739	68.1081	68.306	91.2568	0.07653	0.148
P13707	21.4583	15.7865	16.5789	17.7957	20.7812	14.0761	20.4891	20.2162	17.1585	11.1475	0.13664	0.24186
P13808	0.520833	1.30337	0.321856	0.379052	0.598958	0.314927	0.722826	1.14054	0.516232	2.00546	0.63219	0.71223
P13864	0.567708	0.589888	0.472688	0.454274	0.703125	0.504558	0.543478	0.556757	0.775956	0.486592	0.17983	0.2035
P14069	2.3125	2.46067	2.07368	2.07527	2.36458	3.43478	4.97283	3.88108	3.04372	2.5082	0.07761	0.26169
P14094	349.479	346.067	332.632	342.473	346.354	394.565	427.717	418.919	367.76	403.279	0.01896	0.05795
P14106	1.21875	1.66854	1.37895	1.10215	0.859375	1.29891	1.15217	1.12973	1.04372	1.32787	0.24323	0.10056
P14115	17.4479	19.5506	21.3158	18.3333	18.5938	21.1957	19.3478	18.8649	22.623	23.3333	0.0773	0.09305
P14131	18.125	18.764	16.8947	19.2473	18.2292	15.7065	14.7826	15.6216	15.5738	16.8306	0.04832	0.0466
P14148	12.2917	13.5393	13.8421	12.7419	12.1354	14.0217	12.337	12.6486	13.9344	13.6066	0.05842	0.05782
P14152	212.5	224.157	226.316	218.817	204.167	221.196	227.717	228.108	224.59	220.765	0.04157	0.01547
P14206	12.9688	12.6404	14.2105	13.7097	14.0104	13.4239	11.7391	12.5946	13.5519	13.388	0.05007	0.0595
P14211	29.0104	30.3371	28.8421	30.5914	32.1354	31.087	33.6413	33.2432	32.5137	31.8033	0.04437	0.03205
P14231	80.7292	53.3708	59.4737	73.1183	88.5417	69.0217	102.717	85.4054	73.7705	59.5628	0.20524	0.21275
P14576	1.66146	1.70787	1.79474	1.76882	1.94271	1.76087	1.82609	1.83784	1.89071	1.88525	0.06038	0.0286
P14602	0.953125	0.94382	1.22105	0.908602	0.901042	1.09239	1.52174	1.01622	0.639344	0.726776	0.13549	0.34872
P14685	3.85417	4.74719	4	4.12903	3.82292	3.73913	3.40217	3.42703	3.65027	3.68852	0.09154	0.04349
P14733	10.3125	7.52809	8.94737	10	13.9583	8.31522	10.1087	10.6486	10.2732	7.86885	0.23561	0.13328
P14824	5.10417	5.34831	4.84737	4.92473	5.9375	6.3587	7.6087	6.91892	6.72131	5.51913	0.08385	0.11587
P14869	10.4688	11.0112	10.7368	10.2688	11.3542	10.9239	9.34783	10.2703	10.4372	11.2022	0.04001	0.06837
P14873	19.4792	23.6517	20.7368	20.3763	20.4688	26.3587	24.7826	24.2703	23.8798	27.1585	0.07576	0.05564
P14901	0.0879693	0.102604	0.0621579	0.0848183	0.526042	0.102688	0.0582283	0.0521458	0.114887	0.0688656	1.14663	0.35099
P15066	0.154898	0.0860247	0.0872867	0.0953618	0.0966323	0.0777255	0.10215	0.113243	0.0879279	0.0966736	0.27699	0.14175
P15105	115.625	130.899	134.737	129.57	101.042	132.065	108.696	114.595	115.847	131.148	0.11396	0.08735
P15116	2.82812	3.25281	3.31053	3.09677	2.76562	3.74457	3.20109	3.42703	3.4153	3.60109	0.08051	0.05918
P15208	0.604167	0.58427	0.757895	0.623656	0.552083	0.695652	0.576087	0.627027	0.57377	0.644809	0.12679	0.08176
P15209	2.94792	3.89888	3.45789	3.68817	2.44792	3.32065	2.80978	3.48649	3.0765	3.55738	0.17886	0.09474
P15306	0.206291	0.499994	0.492552	0.518894	0.501232	0.88587	0.619565	0.481112	0.378202	0.699454	0.29996	0.32069
P15327	1.89062	2.15169	1.98421	1.67204	1.94271	1.86413	2.33152	2.32432	2.13661	2.0765	0.08995	0.09039
P15331	1.0625	2.69101	1.46316	0.983871	1.10417	4.48913	5.97826	4.63243	1.11475	1.25137	0.48723	0.62634
P15379	1.08854	1	0.652632	1.75269	0.880208	1.02174	1.17935	0.827027	0.830601	0.606557	0.38401	0.24331
P15388	2.18229	1.44944	2.02632	1.88172	2.35417	1.0163	1.79348	1.67568	1.80328	1.0929	0.174	0.26362
P15508	4.88021	3.81461	3.98421	4.54839	4.81771	3.34239	4.66304	4.67568	4.18033	2.91257	0.11008	0.20123
P15532	77.6042	92.6966	74.7368	79.5699	76.5625	94.0217	76.087	76.7568	87.9781	80.3279	0.08952	0.09332
P15626	7.5	10.0562	7.36842	7.7957	7.60417	8.47826	7.44565	7.2973	7.26776	6.44809	0.13938	0.09804
P15864	112.5	76.4045	98.9474	95.6989	136.979	78.8043	98.913	97.2973	86.3388	80.3279	0.21563	0.10607
P15920	0.29558	0.39631	0.471067	0.49939	0.231057	0.161753	0.29142	0.220736	0.253646	0.297305	0.30142	0.22805
P16014	1.52083	1.75843	1.13684	1.45161	1.79688	2.20109	2.22283	2.13514	1.77596	2.08743	0.17387	0.08665
P16045	3.39583	3.57865	3.71053	3.30645	3.35938	4.65217	4.48913	3.80541	2.87432	3.62842	0.04868	0.18391
P16054	5.36458	6.96629	5.24211	5.14516	4.03646	5.54348	4.41304	4.65946	5.02186	5.08197	0.19582	0.08743
P16125	124.479	123.596	117.895	125.269	123.958	123.37	151.63	129.73	122.951	125.683	0.02393	0.09199
P16254	1.00521	1.04494	0.778947	1.04839	1.10417	1.13043	1.30978	2.13514	1.14754	1.13115	0.12699	0.31651
P16283	0.583333	0.674157	0.647368	0.575269	0.677083	0.49999	0.630435	0.480325	0.622951	0.661202	0.07771	0.14272
P16305	1.125	0.251466	0.50039	0.715054	1.25	0.21266	0.831522	0.767568	0.819672	0.493761	0.54482	0.42939
P16330	169.792	138.764	146.842	113.441	144.271	120.109	222.283	192.432	171.038	101.639	0.14133	0.3102
P16332	1.95833	1.99438	1.73684	1.70968	1.91667	2.03261	2.21196	2.01622	1.98361	1.84153	0.07031	0.06565
P16388	5.3125	4.77528	5.47368	5.16129	4.91146	4.47826	5.42391	5.21622	4.55191	4.10383	0.05568	0.11529
P16390	1.11979	1.17978	0.821053	1.07527	1.04688	1.01087	1.42935	1.08649	1.02732	1.15301	0.13039	0.14927
P16406	0.361213	0.399598	0.310271	0.271682	0.546875	0.309384	0.302268	0.545946	0.254519	0.460294	0.28114	0.3287
P16460	4.54167	4.8427	3.36316	3.81183	4.24479	4.13587	4.86413	3.51351	3.82514	3.97268	0.14092	0.12393
P16546	51.6667	56.7416	50	53.4409	49.4271	58.6957	57.0652	58.3784	59.5628	54.5902	0.05658	0.03357
P16675	1.49479	1.96067	1.75789	1.93548	1.42708	1.875	1.53804	1.29189	1.62842	1.60656	0.14346	0.13154
P16858	723.958	646.067	594.737	682.796	697.917	809.783	853.261	816.216	759.563	732.24	0.07506	0.06056
P16951	0.237811	0.243733	0.243007	0.26645	0.217784	0.234921	0.209278	0.267767	0.249432	0.275677	0.07181	0.10746
P17012	0.128828	0.122888	0.142835	0.1131	0.15819	0.0880386	0.0738598	0.120875	0.142647	0.130732	0.13258	0.26191
P17047	1.86458	1.89888	1.64211	1.89785	2.07812	1.73913	1.71196	1.67027	1.78689	1.56284	0.08286	0.05004
P17095	4	4.30899	2.46842	5.22043	6.45833	4.08152	4.05435	3.34595	3.86885	4.03825	0.32964	0.07963
P17156	6.04167	6.57303	5.94737	6.07527	5.02083	7.28261	6.19565	6.05405	5.84699	6.55738	0.09514	0.08822
P17182	184.896	195.506	185.263	179.032	181.25	201.63	204.891	185.405	197.268	191.257	0.03415	0.04008
P17183	89.5833	147.191	131.053	86.5591	84.8958	94.5652	107.609	144.865	98.9071	90.7104	0.27031	0.20407
P17225	1.51042	1.35955	1.28947	1.58065	1.64062	1.75543	1.75	1.97297	1.83607	1.75956	0.10025	0.05245
P17426	25.7812	30.1685	30.2105	28.1183	23.6979	28.5326	24.0761	25.7297	27.1038	27.4863	0.10284	0.06488
P17427	24.5833	26.8539	23.2105	25.5914	22.5521	22.1196	19.5652	19.7297	21.0929	22.2404	0.07105	0.06066
P17439	0.776042	0.842697	0.831579	0.655914	0.739583	0.733696	0.722826	0.794595	0.737705	0.639344	0.09869	0.07679
P17563	1.9375	2.1573	2.32632	2.20968	2.36458	2.2663	2.77717	2.34595	2.15847	2.06557	0.07672	0.11856
P17665	39.7396	42.2472	32	37.2581	32.5521	27.663	21.3587	20	31.0929	24.9727	0.12135	0.1815
P17710	75	80.3371	77.8947	80.1075	67.1875	77.7174	70.1087	68.6486	77.5956	73.224	0.07133	0.05681
P17742	313.021	317.978	295.263	323.656	317.708	332.065	300	318.919	315.847	305.464	0.03471	0.03965
P17751	114.583	110.112	104.211	108.602	110.938	101.63	116.848	106.486	106.557	96.1749	0.03438	0.07228
P17809	9.11458	9.32584	9.73684	9.73118	8.02083	6.03261	7.55435	7.89189	7.54098	6.99454	0.07665	0.1012
P17918	0.729167	0.629213	0.694737	0.811828	0.78125	0.869565	0.961957	0.810811	0.863388	0.874317	0.0987	0.06211
P17932	0.199107	0.326203	0.173454	0.320928	0.193547	0.260826	0.255239	0.181063	0.190531	0.201826	0.30705	0.17173
P18052	3.11458	3.2809	2.84737	3.15054	2.65104	3.1413	2.90761	2.82162	2.93989	2.9071	0.08463	0.04041
P18242	9.63542	9.83146	9.89474	9.56989	10.0521	11.087	12.6087	11.9459	11.2568	10.929	0.02	0.06056
P18572	10.5729	11.3483	12.0526	10.2688	11.0938	11.3587	9.8913	11.1892	11.2022	11.5847	0.0628	0.06016
P18581	0.5625	0.464922	0.405994	0.61828	0.541667	0.507644	0.625	0.594595	0.489438	0.765027	0.16118	0.18479
P18653	1.35417	0.617978	0.815789	1.1828	1.88021	0.54283	1.0163	0.989189	1.10929	0.369278	0.42054	0.40699
P18654	3.63021	2.6573	2.81579	3.03763	4.35938	2.67391	3.55978	2.87027	2.38251	2.2459	0.21145	0.18788
P18760	103.646	116.292	96.3158	96.2366	99.4792	109.783	108.696	105.405	105.464	98.9071	0.08143	0.04013
P18826	0.755208	0.730337	0.821053	0.892473	1.04167	0.717391	1.05435	1.05405	0.857923	1.06011	0.14758	0.16364
P18872	141.146	154.494	134.737	158.602	129.688	160.87	154.348	146.486	151.913	153.552	0.08674	0.03366
P18894	1.54167	0.430577	0.952632	1.08602	2.14062	0.430148	1.67935	1.47568	1.03279	0.751106	0.52411	0.47674
P19001	6.40625	6.96629	3.99474	1.70968	3.29167	1.75	1.33696	3.55135	1.28415	3.13115	0.4899	0.47864
P19096	8.85417	8.98876	8.57895	8.44086	8.80208	8.91304	9.94565	9.2973	9.28962	9.28962	0.02521	0.03988
P19137	0.578125	1	0.605448	0.747312	0.468503	0.603261	0.641304	0.6	0.857923	0.650273	0.30107	0.15972
P19157	28.0729	26.0674	25.7895	23.6559	25.625	25.9783	33.6413	29.6757	26.9399	23.8251	0.06074	0.13508
P19246	18.3854	11.7416	14.6842	11.0215	14.9479	13.9674	33.8587	23.8919	16.0109	10.6557	0.20731	0.47287
P19253	11.3021	11.8539	12.1579	10.7527	11.6146	11.5217	10.9239	11.2432	11.9672	12.1311	0.04673	0.04323
P19258	0.588542	0.46632	0.615789	0.596774	0.515565	0.497539	0.586957	0.454967	0.494442	0.57377	0.11353	0.10825
P19324	0.96875	0.814607	1.05263	1.35484	1.42188	1.3587	1.66304	1.4973	1.11475	1.43716	0.23012	0.14235
P19426	0.141773	0.0894916	0.11268	0.164532	0.20493	0.173776	0.233705	0.232509	0.185554	0.215025	0.31505	0.13128
P19536	82.2917	101.124	73.6842	86.5591	76.0417	88.587	100	96.2162	91.8033	84.153	0.12947	0.06753
P19783	118.229	126.404	129.474	117.742	111.458	115.217	114.674	103.784	118.579	108.197	0.06002	0.05329
P19973	0.217601	0.0971826	16.2632	2.62581	2.31366	0.114183	0.0915321	1.86072	1.92548	0.0876863	1.57685	1.20556
P20029	42.9167	41.5169	41.3158	43.0108	50.1042	43.6957	48.8587	45.8919	44.0437	44.0984	0.08279	0.0476
P20060	4.55729	5.40449	5.57895	4.76344	3.98438	5.3913	4.29348	5.14595	5.46448	5.46448	0.13345	0.09655
P20065	1.52604	2.32769	2.44814	1.09677	1.67708	3.53804	11.0326	10.2703	2.54645	2.59563	0.3119	0.71309
P20108	25.0521	27.3596	24.1053	26.828	22.3958	23.1522	22.7717	21.2973	21.5847	22.7322	0.08048	0.0365
P20152	23.0729	17.5281	19.4737	23.0108	30.3125	27.8804	34.0217	33.1351	25.4645	26.9945	0.21527	0.13002
P20352	1.20833	1.11236	1.22105	1.44624	1.22396	1.11957	1.18478	1.22162	1.07104	1.1694	0.09892	0.05097
P20357	26.5104	34.7191	29.5789	29.5699	24.8438	36.5217	28.1522	29.4595	29.7814	36.776	0.12978	0.12955
P20444	2.38021	3.32584	3.17895	2.83333	1.93229	3.77717	2.42935	2.97838	2.98907	3.54098	0.21089	0.16841
P20491	0.474449	0.640449	0.531579	0.244957	0.42348	0.285912	0.524268	0.485426	0.743169	0.426875	0.31565	0.33762
P20662	0.0574896	0.246475	0.416884	0.240527	0.292073	0.397613	0.214878	0.24173	0.350605	0.213532	0.51542	0.29951
P20852	0.320326	0.375517	0.438905	0.347386	0.411509	0.422314	0.280935	0.393392	0.494699	0.524347	0.12594	0.22567
P20917	57.8125	43.5955	47.8421	37.2581	48.9583	39.1304	73.3696	59.4595	56.2842	36.776	0.16028	0.28659
P21107	21.6667	20.4494	18	16.3441	24.6875	24.7283	25.5978	22.4324	26.2295	31.4754	0.16028	0.12782
P21126	2.20312	2.6573	2.29474	2.1129	2.39583	2.40761	2.68478	2.68108	2.60656	2.68306	0.08989	0.04566
P21271	3.60243	4.69101	2.38947	1.70968	1.51042	2.36413	2.82554	2.20721	2.00546	2.02732	0.48378	0.14657
P21278	15.1562	15	15.6842	15	13.8542	12.5	9.29348	9.62162	12.3497	12.8962	0.04474	0.15238
P21279	11.6146	11.8539	11.2105	12.3656	12.2396	11.3587	11.8478	11.6757	11.4208	11.7486	0.0396	0.01822
P21447	1.19271	1.16854	1.22632	1.2957	1.35938	1.40217	1.44022	1.27568	1.34426	1.28415	0.06271	0.05338
P21460	4.85938	6.01124	6.15789	5.27957	5.3125	6.30435	5.19565	6.64865	6.39344	7.54098	0.09855	0.1309
P21550	73.9583	56.0112	58.9474	32.043	51.9792	33.0978	31.7935	57.8378	69.3989	30.0546	0.27651	0.40538
P21619	6.61458	5.61798	5.26316	5.69892	7.1875	5.48913	6.63043	6.37838	6.06557	5.06557	0.13109	0.10843
P21661	0.619792	0.657303	0.450953	0.639785	0.448788	0.679348	0.522157	0.616216	0.677596	0.68306	0.18536	0.10892
P21803	0.363705	0.435939	0.503198	0.371778	0.409426	0.61413	0.420014	0.648649	0.481597	0.461377	0.13535	0.19087
P21836	1.15104	1.53933	0.905263	0.88172	0.890625	1.02717	1.27174	0.843243	1.12022	1	0.26408	0.15011
P21956	0.567708	0.696629	0.594737	0.522334	0.598958	0.668478	0.521066	0.659459	0.737705	0.655738	0.1073	0.12134
P21981	0.713542	0.775281	0.726316	0.833333	0.796875	0.75	0.782609	0.848649	0.79235	0.557377	0.06453	0.14926
P21995	2.51042	3.03933	3.05789	3.03763	2.79167	2.90761	3.38587	3.02162	3.08197	2.44262	0.08232	0.11551
P22005	2.13542	2.72472	1.04211	1.48387	2.75	2.07065	5.22826	2.01081	2.08743	2.02732	0.37294	0.52968
P22315	3.73438	3.63483	3.70526	3.28495	3.36979	3.875	4.01087	4.05946	3.89617	3.64481	0.05779	0.04126
P22437	0.244345	0.350915	0.259789	0.327804	0.19878	0.273151	0.338202	0.297382	0.212579	0.237144	0.22544	0.18194
P22682	0.833333	0.932584	0.721053	0.72043	0.734375	0.744565	0.782609	0.681081	0.770492	0.994536	0.11845	0.14902
P22723	1.43229	1.45506	1.47368	1.73656	1.33854	1.83152	1.25	1.6	1.68306	1.86339	0.10002	0.14946
P22892	5.14062	5.57865	5.21053	5.37634	5.04167	4.93478	4.47826	4.38919	4.61202	4.66667	0.04014	0.04526
P22907	0.361254	0.428327	0.371014	0.48572	0.261852	0.382409	0.476018	0.400401	0.310317	0.495567	0.2188	0.18133
P22933	0.604167	0.425138	0.589474	0.543011	0.614583	0.33642	0.365945	0.440441	0.562842	0.33931	0.13997	0.23399
P23116	4.875	5.03371	4.83684	5.01075	5.06771	4.78261	4.47826	4.71351	5.21858	4.97268	0.02061	0.05768
P23198	1.90625	1.80899	1.57895	1.78495	2.20312	2.20109	2.16304	2.23243	1.91257	2.32787	0.12255	0.0715
P23242	5.46875	4.79775	4.24211	6.12903	6.14583	5.17935	6.73913	6.37838	5.28962	4.46995	0.15581	0.16558
P23475	0.147149	0.162828	0.270713	0.299931	0.265489	0.157864	0.240621	0.254474	0.131098	0.331482	0.3021	0.35968
P23492	2.69792	2.92135	2.74737	3.03226	3.14062	2.75	2.54348	2.44865	2.65027	2.61202	0.06426	0.04353
P23506	8.125	8.31461	8.94737	7.31183	7.03125	8.26087	8.91304	8.16216	7.97814	7.59563	0.09768	0.05882
P23591	2.04688	2.53371	2.20526	2.7957	2.02083	2.29891	2.5	2.50811	1.80328	2.2623	0.14442	0.12594
P23780	1.05208	1.11236	1.21053	1.40323	1.26562	1.27174	1.125	1.21622	1.22404	1.18579	0.1132	0.04492
P23818	3.53125	4.17416	3.29474	3.95161	3.23958	3.80435	3.16848	3.8	3.51366	3.13661	0.11281	0.09339
P23819	7.29167	8.76404	8.15789	8.27957	7.39583	7.22826	5.70652	6.75676	7.86885	7.65027	0.07806	0.12202
P23927	4.20833	3.1236	2.66842	2.70968	2.65625	2.11413	5.19022	3.66486	3.09836	1.24044	0.21589	0.49294
P23953	0.271674	0.0832747	0.48419	0.0581022	0.124408	0.337064	0.317776	0.483214	0.345721	0.480721	0.86613	0.20855
P24270	2.27083	1.95506	2.01579	2.1129	2.66667	2.44022	2.56522	2.57297	2.6612	2.40437	0.12916	0.04154
P24288	5.19792	5.08427	5.36842	4.83871	6.19792	4.44565	6.25	5.62162	5.03279	4.83607	0.09707	0.13511
P24369	10.8854	10.1124	10.8421	10.6989	10.6771	9.40217	7.77174	8.91892	10.1093	9.23497	0.02912	0.09409
P24452	0.259519	0.267542	0.27438	0.249754	0.258435	0.298451	0.338771	0.326223	0.219523	0.28338	0.03585	0.1592
P24472	25.8333	21.3483	22.7895	25.9677	26.9792	23.0978	32.1196	27.5676	22.459	19.6721	0.09733	0.19583
P24526	0.178201	0.122248	0.156467	0.270277	0.196128	0.240697	0.244702	0.284583	0.230673	0.254305	0.29899	0.08208
P24527	4.34896	4.42697	3.87368	4.10753	4.28125	4.06522	4.39674	4.13514	3.9235	4.10383	0.05248	0.04174
P24529	0.958333	1.17978	0.552632	0.42332	0.403184	0.619565	0.956522	0.426821	0.644809	0.743169	0.4941	0.285
P24547	1.59375	1.66292	1.29474	1.56989	1.54688	1.57065	1.69022	1.64324	1.6776	1.51913	0.09157	0.04514
P24549	7.70833	6.40449	6.78947	5.75269	6.14583	5.13587	8.47826	7.45946	6.55738	4.2459	0.11353	0.26828
P24638	1.10417	1.29213	1.03684	1.25806	0.994792	0.847826	0.902174	1.06486	0.945355	0.934426	0.11637	0.08516
P24668	3.33854	3.29213	3.45263	2.99462	2.92188	3.55978	3.11413	3.36757	3.93989	3.12568	0.07178	0.10048
P24788	0.739583	0.514013	0.757895	0.639785	0.708333	0.581522	0.603261	0.643243	0.737705	0.529942	0.14745	0.12579
P25233	0.255608	0.186387	0.167834	0.22151	0.267572	0.219224	0.236611	0.141073	0.192926	0.181226	0.19549	0.18949
P25444	9.58333	10.5056	11.3684	10.0538	9.89583	10.6522	9.83696	10.2162	11.3661	10.5464	0.06738	0.05402
P25785	0.20161	0.188983	0.12445	0.168335	0.119571	0.164424	0.167121	0.125792	0.137121	0.153139	0.23169	0.11879
P25799	0.359827	0.401236	0.0861153	0.206195	0.325466	0.210347	0.294075	0.28112	0.371288	0.312226	0.4661	0.1975
P25911	3.38542	4.37079	3.27368	4.55914	4.00521	3.69022	3.54348	4.63784	3.85246	4.71038	0.14672	0.13401
P25976	1.21354	0.966292	1.01053	1.25806	1.44271	1.21739	1.07065	1.34595	1.28415	1.01093	0.16469	0.11938
P26039	1.875	1.80899	1.8	1.84409	1.96354	2.03261	2.30978	2.19459	2.03825	1.9071	0.03548	0.07484
P26040	5.09375	5.40449	5.84211	5.06452	4.05729	5.76087	4.21739	5.56757	5.28962	5.79235	0.12921	0.12224
P26041	13.0208	12.809	11.7895	13.1183	13.4896	11.3587	14.0761	13.3514	12.0219	10.2186	0.04979	0.12634
P26043	3	2.94382	2.94737	2.96774	3.38021	3.07609	3.96739	3.62162	3.69399	3.18579	0.0614	0.10557
P26048	0.266251	0.318554	0.330895	0.163502	0.255746	0.266488	0.324692	0.247946	0.253851	0.294831	0.2483	0.11508
P26049	0.760417	1.07865	0.721053	0.790323	0.516474	1.00543	0.777174	0.659459	0.770492	1.02186	0.26052	0.18817
P26231	2.98958	3.71348	2.92105	4.19892	3.71875	3.44565	3.10326	3.71892	3.44262	3.43716	0.15463	0.06366
P26339	3.29688	1.67416	0.452302	0.741935	1.52083	1.65761	1.06522	1.28108	1.38251	2.13661	0.72183	0.27419
P26350	6.30208	5.24157	4.57895	4.95699	5.41667	6.90217	7.71739	8.21622	7.37705	5.79235	0.12152	0.12807
P26369	3.65104	3.4382	3.71053	3.60753	3.92708	3.29348	3.44565	3.24324	3.2623	3.5847	0.04834	0.04337
P26443	55.7292	55.2809	52.6316	60.7527	60.4167	62.5	67.9348	61.6216	57.9235	56.8306	0.0617	0.07146
P26450	0.942708	1.09551	0.963158	0.983871	0.979167	1.13043	1.04891	1.15135	1.0929	1.01639	0.06001	0.05137
P26516	3.80208	4.07865	4.06842	3.75269	3.82812	3.88043	3.27717	3.55676	3.8306	4.0765	0.03978	0.0836
P26638	8.22917	9.38202	8.26316	8.8172	8.75	8.09783	8.53261	8.21622	7.9235	8.52459	0.05439	0.03236
P26645	51.8229	42.9213	41.3684	35.9677	47.1354	55.9783	52.9891	48.1622	53.9344	55.7377	0.13662	0.05926
P26883	43.8542	47.5281	40.3158	46.1828	41.5625	42.2283	49.6739	38.8108	44.6995	35.5191	0.069	0.12887
P27048	9.89583	12.4719	10	11.0215	12.2396	9.45652	9.13043	9.45946	8.63388	9.83607	0.10864	0.04836
P27545	0.651042	0.797753	0.952632	0.822581	0.729167	0.994565	0.918478	0.983784	0.912568	1.09836	0.14223	0.0765
P27546	5.67708	5.18539	4.61579	5.36559	6.19792	5.27174	7.17391	6.75676	5.51913	5.95628	0.10842	0.13197
P27600	0.384241	0.301202	0.313455	0.333928	0.408815	0.292444	0.414982	0.35022	0.395384	0.312889	0.13306	0.14795
P27601	45.3125	43.9326	40.3684	41.9355	44.0104	38.6957	45.9783	43.8919	40.4918	38.4153	0.04527	0.08009
P27612	2.42708	2.80899	2.43158	2.42473	2.34896	2.43478	2.11957	2.25946	2.53552	2.56284	0.07335	0.07935
P27641	0.402968	0.344781	0.4178	0.387156	0.365245	0.431385	0.441795	0.469365	0.465224	0.38672	0.07602	0.07564
P27659	11.6667	12.5843	12.0526	11.3978	11.5104	11.5217	9.23913	9.78378	10.929	10.8743	0.04079	0.08891
P27661	927.083	752.809	847.368	865.591	1000	820.652	815.217	740.541	743.169	546.448	0.10503	0.15157
P27671	0.666667	0.747191	0.668421	0.758065	0.708333	0.961957	0.86413	0.843243	0.830601	0.934426	0.0602	0.06547
P27773	22.4479	22.7528	20.6316	21.5054	23.5417	22.337	24.6739	25.1892	22.9508	23.0601	0.05095	0.05171
P28028	2.45833	2.92135	2.14211	2.79032	1.84375	1.95109	2.05978	2.00541	1.9071	2.19672	0.18379	0.05548
P28184	2.07292	7.35955	3.12105	22.7419	18.5417	7.06522	16.3587	4.37297	5.13661	2.82514	0.86813	0.75064
P28235	0.179194	0.160123	0.139533	0.120036	0.158757	0.121897	0.103286	0.13461	0.0992208	0.126036	0.14857	0.12961
P28271	3.38542	3.33708	3.51579	3.08602	3.61458	3.38043	3.66848	3.60541	3.53005	3.44809	0.0593	0.03291
P28352	3.49479	3.33146	3.06842	3.39785	3.94271	2.75	2.78261	2.70811	2.97814	3.17486	0.09255	0.06783
P28474	8.80208	8.53933	8.73684	9.51613	10.3125	8.96739	9.40217	9.51351	9.07104	8.96175	0.07976	0.02804
P28571	4.07292	2.30899	3.06842	3.06452	4.77604	3.01087	5.65217	4.21622	3.17486	2.52459	0.2797	0.33529
P28574	0.172015	0.119169	0.0889942	0.246744	0.173571	0.164515	0.234165	0.194031	0.140848	0.166199	0.37687	0.19831
P28650	3.30729	2.67416	2.77895	2.19355	2.91667	2.42935	3.69022	3.15135	2.70492	1.95628	0.1455	0.23895
P28651	13.1771	3.12921	6.21053	9.73118	21.0417	1.91848	13.2065	11.7838	9.56284	0.650273	0.64918	0.77729
P28652	17.2917	21.2921	18.8421	20.9677	18.8542	28.3696	24.1304	23.2973	24.8634	24.9727	0.08557	0.07694
P28653	0.282714	0.273323	0.353859	0.301018	0.405981	0.322583	0.475157	0.28855	0.288604	0.314215	0.17225	0.23167
P28656	4.61979	5.89888	5.47368	5.16667	4.64062	6.63043	5.86957	6.16216	6.01093	6.77596	0.10641	0.06275
P28658	3.60938	3.67416	3.21053	3.46774	3.93229	3.66848	3.875	3.18919	3.55191	3.6612	0.07432	0.07029
P28659	4.90625	6.17978	5.19474	4.86559	4.84896	4.95652	4.66848	5.14595	4.75956	5.13661	0.10886	0.04387
P28660	10.3646	12.9775	11.8947	11.3978	8.85417	9.78261	6.63043	7.24324	9.39891	9.5082	0.14126	0.17168
P28661	9.58333	6.01124	7.42105	6.6129	9.63542	4.88043	8.8587	8.59459	8.36066	4.4153	0.21392	0.31054
P28662	0.117896	0.158364	0.0858879	0.116037	0.0988725	0.0988321	0.111921	0.099613	0.0877836	0.0923765	0.23716	0.09301
P28663	25.2604	30.5618	24.5789	25.6989	24.6354	27.9348	26.6848	24.7027	26.8306	27.4317	0.09603	0.04609
P28665	0.153684	0.0955573	0.175581	0.127594	0.170467	0.14737	0.178621	0.326254	0.0950486	0.191754	0.22955	0.45731
P28667	10.8333	15.2247	8.57895	10.5914	12.0833	12.0652	10.8152	11.1892	12.1858	12.1858	0.21374	0.05492
P28738	3.01042	3.08989	2.67895	3.11828	3.1875	3.13587	3.36413	3.21081	3.15301	2.95082	0.06608	0.04705
P28740	6.30208	7.35955	6.47368	6.77419	6.30208	6.52174	6.1413	6.21622	6.17486	7.21311	0.06698	0.06986
P28741	1.07292	1.32022	1.05789	1.18817	1.1875	1.34239	1.20652	1.14054	1.11475	1.29508	0.09111	0.0801
P28798	0.979167	1.20225	0.8	1.1129	1.13021	2.27717	2.25543	2.4973	2.03825	1.93443	0.15204	0.10011
P28828	0.431739	0.44903	0.33382	0.519511	0.59375	0.341037	0.491539	0.531264	0.483878	0.386137	0.20967	0.17828
P28843	0.343911	0.318544	0.788643	0.424225	1.6875	0.237836	0.226671	0.230163	0.166757	0.421022	0.80941	0.37524
P28867	3.55729	4.35393	5.47368	4.7957	3.3125	3.51087	3.7337	5.72973	6.01093	3.55191	0.20654	0.27753
P29037	0.174136	0.151898	0.167323	0.116727	0.171926	0.134164	0.136873	0.133508	0.181107	0.120092	0.15228	0.16484
P29341	10.6771	10.8989	10.7895	10.8602	10.8333	12.1739	11.1957	11.8378	12.0219	12.2951	0.00788	0.03627
P29351	0.148174	0.131319	0.125833	0.158032	0.110444	0.175342	0.188156	0.215349	0.162981	0.193043	0.13904	0.10543
P29387	4.81771	4.62921	4.64737	5.13978	4.78646	4.95652	4.14674	4.28649	4.86339	4.68852	0.0427	0.07762
P29391	2.95312	3.25281	3.18947	3.25269	2.92188	3.71739	3.11413	3.2	2.35519	2.5082	0.05252	0.18562
P29416	1.33333	1.56742	1.50526	1.45699	1.55729	1.42935	1.45109	1.82162	1.57923	1.85792	0.06411	0.1242
P29533	0.895833	1.17978	0.989474	1.01075	0.8125	1.40217	1.08696	1.03784	1.19672	1.28415	0.14104	0.12276
P29595	12.8125	15.0562	9.15789	11.9892	11.4062	10.5435	14.0761	12.6486	15.5191	9.78142	0.17746	0.19095
P29699	0.112434	0.218214	0.35033	0.171058	0.237465	0.363452	0.246052	0.589189	0.268802	0.267852	0.40556	0.41127
P29758	5.72917	5.33146	5.57895	6.02151	6.51042	6.03261	6.90217	5.89189	5.62842	6.12022	0.07767	0.07813
P29788	0.36862	0.28475	0.164521	0.333754	0.393933	0.342993	0.515362	0.589189	0.414903	0.327421	0.29314	0.25688
P30275	114.583	120.225	123.158	117.742	110.938	113.587	122.826	111.892	112.568	109.29	0.04063	0.0453
P30416	4.80729	4.20225	4.12105	4.56989	5.72917	3.88043	5.70652	4.75135	4.6776	3.97814	0.13787	0.15971
P30677	0.635417	2.01685	1.26316	1.78495	1.57292	1.43478	1.41304	1.48649	1.48634	0.808743	0.36812	0.21938
P30681	3.71354	1.54494	2.26316	3.03763	5.05208	1.57065	3.25	3.08108	2.55738	1.5082	0.43288	0.34288
P30999	2.20833	2.46629	2.72105	2.28495	1.91667	2.82609	2.11957	2.6973	2.75956	2.95082	0.12909	0.1206
P31001	0.407992	1.57865	0.219719	0.548387	0.210132	0.365326	0.471757	0.291647	0.360586	2.44809	0.95905	1.18166
P31230	3.21875	3.15169	2.74211	2.75806	3.22917	3.89674	3.58152	3.65946	3.5847	3.71585	0.08219	0.03514
P31324	10.4167	16.6854	12.2632	12.3656	9.47917	14.2391	12.1739	11.4054	13.9344	14.6995	0.22639	0.10707
P31361;P62515	0.0958816	0.126757	0.108779	0.121764	0.144726	0.0709978	0.0618038	0.08128	0.086895	0.0794115	0.15458	0.12891
P31648	12.9688	13.2022	10.7368	13.4409	13.4896	12.2826	12.1196	11.2973	11.694	12.459	0.09039	0.03936
P31650	10.1042	10.1685	25.3158	12.0968	12.8646	9.07609	7.33696	7.67568	18.306	10.1093	0.45208	0.42879
P31725	0.0514935	0.137974	0.0860078	0.219298	0.0556332	0.104643	0.302098	0.0598811	0.053868	0.0586235	0.63724	0.9164
P31750	2.85938	3.02809	2.69474	3.08602	2.33854	2.54891	2.2337	2.35676	2.72131	2.65574	0.1073	0.08163
P31786	30.0521	24.4382	21.6842	31.6129	36.5104	31.1957	54.8913	46.3243	36.8852	29.8361	0.20395	0.26695
P31809	0.0235809	0.0233698	0.0404365	0.0450158	0.0498727	0.0925304	0.0444768	0.0567751	0.0523028	0.0413404	0.33767	0.35708
P31938	22.8125	23.5955	20.5789	19.5699	18.9062	21.6304	21.9022	19.7838	22.5683	22.7869	0.09654	0.05467
P32020	6.25	5.61798	6.10526	5.75269	6.97917	6.52174	7.01087	7.08108	7.10383	6.61202	0.08693	0.04034
P32037	10	11.6292	9.57895	11.0753	8.90625	10.9783	9.94565	9.72973	10.765	10	0.10812	0.05361
P32067	3.26562	3.46629	3.3	3.83333	3.40625	3.28804	3.11413	3.4	3.60656	3.50273	0.06562	0.05647
P32211	0.248084	0.33877	0.190036	0.259375	0.263394	0.220653	0.30054	0.281986	0.29278	0.265637	0.20406	0.11645
P32233	2.03125	2.30899	2.11053	2.46237	2.21354	1.99457	2.01087	1.60541	1.77049	2.02186	0.07592	0.09868
P32648	0.201094	0.237297	0.19137	0.224963	0.230481	0.333495	0.204545	0.259704	0.290716	0.354046	0.09119	0.20655
P32848	5.04688	2.71348	3.62105	4.18817	5.88542	0.98913	3.32065	2.62703	3.04372	1.43169	0.28688	0.44748
P32883	11.0417	10.7865	10.7368	10.8602	11.4062	10.8696	12.1739	12.1622	11.4754	11.6393	0.02478	0.04648
P32921	5.67708	5.8427	6.10526	5.48387	5.98958	5.48913	6.08696	5.38378	5.37158	5.62842	0.04244	0.05281
P33146	0.53125	0.43999	0.236104	0.491684	0.682292	0.647957	0.570652	0.545946	0.655738	0.494104	0.3397	0.11805
P33173	2.39583	2.55056	2.29474	2.35484	2.33333	2.3587	2.30978	2.23243	2.46995	2.38798	0.04152	0.03763
P33174	0.630208	0.532738	0.509511	0.978495	0.491933	0.777174	0.788043	0.481059	0.567826	0.589315	0.3226	0.21197
P33175	0.359046	0.413738	0.384062	0.441955	0.392271	0.476701	0.581522	0.493486	0.444325	0.459255	0.07865	0.10962
P33610	0.516298	0.469592	0.49994	0.409098	0.578125	0.414442	0.457698	0.468339	0.486604	0.526174	0.1255	0.08676
P34022	7.39583	7.86517	6.26316	6.88172	7.03125	8.96739	8.6413	8.05405	8.14208	8.68852	0.08421	0.04561
P34152	1.99479	2.64607	2.67368	2.54301	1.80729	2.75543	1.75	2.34595	2.55738	2.62295	0.17265	0.1644
P34884	115.104	112.921	113.158	104.839	128.646	121.739	138.587	123.243	121.311	114.754	0.07499	0.07117
P34914	1.21875	1.59551	1.43684	1.51613	1.14062	1.64674	1.23913	1.21081	1.36612	1.5847	0.14086	0.14072
P35123	1.21354	1.40449	1.5	1.25806	1.25	1.38587	1.45109	1.36757	1.60656	1.48087	0.09201	0.06507
P35235	3.79167	3.88202	3.74737	3.73118	3.97917	3.625	3.90217	3.61622	3.61749	3.51366	0.02708	0.03986
P35276	14.6354	17.4157	22.7368	37.9032	26.9792	34.7826	23.4239	12.7027	23.2787	15.0273	0.38225	0.39779
P35278	5.14062	6.01124	5.16842	5.43011	4.98958	5.07609	5.34239	5.27568	6.01093	5.62842	0.0754	0.06639
P35279	18.4375	21.1236	20.0526	18.3871	18.2292	17.0652	15.7065	16.4324	18.9071	17.7049	0.06675	0.07136
P35282	5.19271	4.71348	4.75263	4.47312	5.3125	4.29348	3.97283	4.1027	4.66667	4.14208	0.07188	0.06298
P35283	2.48438	2.69101	2.75263	2.3871	2.28646	2.51087	1.95652	2.31351	2.34973	2.30055	0.07857	0.08861
P35285	3.04688	3.55056	2.96842	2.93011	2.78125	3.0163	2.9837	2.8973	3.15847	2.9235	0.09593	0.03419
P35288	1.84375	2.00562	1.96316	2.18817	1.67708	2.0163	1.84239	1.56216	2.05464	1.71038	0.09827	0.11258
P35290	1.3125	1.58427	1.21053	1.56452	1.32812	1.25543	1.26087	1.18378	1.23497	1.24044	0.11831	0.02476
P35293	6.71875	7.02247	6.57895	6.77419	6.40625	6.19565	6.79348	7.2973	7.15847	6.88525	0.03426	0.06207
P35436	0.526042	0.730337	0.705263	0.795699	0.421978	0.744565	0.471359	0.772973	0.688525	0.743169	0.24502	0.1795
P35438	3.09375	4.33708	4.12632	3.93011	2.45312	3.88587	2.28804	3.16757	3.61202	4.02732	0.22034	0.20638
P35454	0.063474	0.0262561	0.0795267	0.133911	0.146261	0.148287	0.28124	0.0795	0.0680897	0.0473082	0.55543	0.76278
P35486	53.6458	56.1798	54.7368	54.8387	50.7292	57.0652	57.6087	54.5946	55.1913	53.7705	0.03795	0.02939
P35492	2.3849	1.97191	0.626316	2.46774	2.79167	4.01087	2.06522	2.78378	2.81967	2.66667	0.41348	0.24648
P35505	2.20312	2.11236	1.93684	1.97849	2.09896	1.9837	2.89674	2.25946	2.19126	1.4918	0.05212	0.23456
P35550	2.59896	2.58427	2.82105	2.76344	2.86979	3.53804	2.66848	2.66486	2.89617	2.78689	0.04757	0.12484
P35564	13.6979	13.1461	11.6316	12.0968	13.9062	13.8587	16.1413	15.6216	14.6995	15.7923	0.07719	0.06111
P35569	0.122369	0.285531	0.101983	0.0593156	0.1351	0.116521	0.130945	0.132727	0.121817	0.160066	0.60932	0.12703
P35585	5.46875	6.46067	6.05263	5.96774	5.625	5.40761	4.83152	4.83243	5.39344	5.51913	0.06563	0.06477
P35601	0.0512572	0.18614	0.0843089	0.118627	0.117671	0.153273	0.151075	0.153472	0.0926951	0.0984924	0.44866	0.2412
P35700	40	40.7865	39.4737	35.6989	35.2083	37.3913	45.0543	42.8649	41.9672	40.8743	0.06764	0.06784
P35761	0.364001	0.338829	0.344244	0.418651	0.308851	0.375946	0.406066	0.440672	0.387049	0.414838	0.11479	0.06219
P35762	14.5833	13.1461	13	13.871	10.6771	14.2391	14.7283	10.9189	11.3115	10.2186	0.11275	0.1672
P35802	156.25	171.348	168.947	177.957	129.688	140.217	105.435	116.757	141.53	110.929	0.11881	0.13686
P35803	27.2917	35.2809	30	31.7204	23.4375	35.8152	31.087	35.0811	37.2131	34.8634	0.15157	0.06538
P35821	0.541667	0.837079	0.8	0.822581	0.619792	0.744565	0.668478	0.708108	0.655738	0.79235	0.18575	0.07854
P35822	0.428097	0.321628	0.330481	0.313551	0.510019	0.416853	0.180338	0.369491	1.60109	0.32656	0.22551	0.99894
P35831	0.159264	0.129879	0.0995863	0.152892	0.178909	0.189065	0.193755	0.350908	0.143728	0.34888	0.21113	0.39749
P35846	0.614583	0.25189	0.304234	0.476195	1.05729	0.390472	0.842391	0.983784	0.479352	0.439192	0.59614	0.42697
P35922	0.911458	1.17978	1.13158	1.1828	0.9375	1.14674	0.831522	1.11351	1.10383	1.15301	0.12489	0.12602
P35951	0.199805	0.188296	0.220302	0.226219	0.262925	0.292785	0.341518	0.32132	0.245439	0.0799563	0.13071	0.40953
P35979	13.8021	15.3371	16.3158	15.8602	14.5833	19.2391	17.4457	19.8919	16.5027	18.1421	0.06614	0.07448
P35980	12.6042	13.8202	14.2105	11.7204	12.2396	12.663	11.9565	12.2703	12.3497	12.5137	0.0819	0.02165
P36536	1.25521	1.35393	0.889474	1.02688	1.08854	1.33152	1.38587	1.32432	1.35519	1.10383	0.16408	0.08641
P36552	1.45312	1.50562	1.63684	1.49462	1.57292	1.6087	1.46196	1.56216	1.7541	1.72131	0.04725	0.07341
P36916	2.91146	3.27528	3.06316	3.04301	2.72917	3.00543	3.08696	3.07568	2.95628	2.83607	0.06713	0.03416
P36993	2.26042	2.22472	1.87368	1.83333	2.55208	2.30435	2.44565	2.2973	2.57377	2.15847	0.13885	0.06731
P37040	4.39583	4.51685	4.51579	4.07527	4.45833	4.90761	4.75543	4.9027	4.78689	4.28962	0.04192	0.05383
P37172	0.304596	0.336454	0.302031	0.451951	0.332504	0.274834	0.282649	0.366579	0.249558	0.248663	0.17809	0.16987
P37804	1.85417	1.96067	1.87895	1.88172	1.625	2.8587	3.73913	1.97297	2.1694	1.72678	0.06887	0.32637
P38060	3.32812	3.25281	2.94737	3.28495	3.14583	3.15217	3.45109	3.27027	3.45355	2.90164	0.04773	0.07112
P38585	0.796875	0.988764	1.12105	0.967742	0.651042	0.880435	0.581522	0.864865	0.918033	0.830601	0.20208	0.16476
P38647	21.875	22.3034	21.0526	21.0753	22.7083	23.0978	24.1304	23.8919	23.388	23.4426	0.03377	0.01758
P39038	0.40161	0.415904	0.257063	0.47016	0.53125	0.37297	0.45226	0.454647	0.399439	0.493284	0.24586	0.11032
P39053	84.375	89.8876	91.5789	88.172	102.604	116.304	82.0652	114.595	115.301	106.011	0.07499	0.13527
P39054	12.9167	10.0562	8.57895	9.4086	11.7708	8.6413	13.3152	10.8108	9.67213	8.68852	0.16778	0.1898
P39061	0.517357	0.293707	0.689474	0.343793	0.520833	0.316677	0.444002	0.412374	0.304845	0.231051	0.33418	0.25206
P39087	0.19377	0.195877	0.140809	0.173237	0.169396	0.15427	0.132047	0.14775	0.153731	0.142328	0.12777	0.06308
P39098	0.15296	0.204231	0.249906	0.199712	0.201973	0.215146	0.190229	0.161723	0.142384	0.259869	0.17008	0.23786
P39447	1.64062	1.70787	1.57895	1.6129	1.66146	1.96739	2.10326	2.07027	1.92896	1.89617	0.02975	0.04506
P39655	4.30208	4.22472	5.57895	3.88226	5.36458	3.25	3.53478	3.36595	4.45355	3.48087	0.16104	0.13279
P39688	1.14062	1.13483	1.1	1.26344	1.02604	1.32609	1.15761	1.15135	1.10929	1.20765	0.07593	0.07014
P39749	0.59375	0.179552	0.524486	0.580645	0.640625	0.305073	1.05978	0.621622	0.595628	0.288073	0.36905	0.5459
P40124	21.6667	26.573	22.9474	22.1505	19.1146	23.9674	23.1522	22.1081	23.0055	21.9672	0.11986	0.03593
P40142	32.1875	30.5056	30.1579	29.8387	35.8333	30.5978	39.837	36.4324	34.153	29.7268	0.07821	0.12227
P40237	2.15104	1.80337	1.41579	1.34946	1.65625	1.40217	2.88043	2.22162	1.97814	0.928962	0.19265	0.39934
P40240	7.03125	6.40449	6	6.1828	6.61458	5.41848	5.18478	5.56757	7.65027	4.80328	0.06209	0.19464
P40336	3.71354	4.15169	4.14211	4.04301	3.56771	3.05978	2.82065	3.10811	2.96721	3.36066	0.06801	0.06499
P40338	0.260245	0.215734	0.314398	0.202382	0.223079	0.32448	0.603261	0.207198	0.284761	0.29542	0.18603	0.44254
P40630	2.51562	2.55618	2.5	2.31183	2.56771	2.92935	2.98913	3.01622	2.93443	2.45355	0.0416	0.08122
P41105	8.69792	9.26966	9.57895	8.33333	8.4375	9.67391	8.80435	9.35135	9.56284	9.61749	0.06093	0.03783
P41209	0.734375	0.480349	0.394724	0.486357	0.588542	0.581522	0.652174	0.643243	0.693989	0.677596	0.2422	0.06636
P41216	2.93229	3.4382	3.22632	2.83333	2.79688	3.1087	2.78261	2.94054	3.03825	3.12022	0.0909	0.04673
P41233	0.174224	0.170201	0.176278	0.171069	0.170452	0.132999	0.11709	0.123479	0.10387	0.134376	0.01555	0.10244
P41234	0.43917	0.44416	0.388675	0.394632	0.404148	0.428043	0.559783	0.545946	0.410389	0.446343	0.06222	0.14557
P41241	1.27083	1.36517	1.18947	1.24731	1.63021	1.47283	1.59783	1.67027	1.3224	1.51913	0.12968	0.08714
P41242	0.335265	0.438612	0.352897	0.342533	0.323169	0.397361	0.37349	0.412697	0.400519	0.444517	0.12853	0.06391
P41731	0.546875	0.646067	0.542105	0.511492	0.598958	0.52241	0.679348	0.540416	0.459166	0.464258	0.09363	0.16715
P41778	0.272504	0.369408	0.329096	0.491949	0.417605	0.499462	0.278993	0.407424	0.367209	0.584699	0.22296	0.2767
P42125	3.29688	2.89326	2.82105	3.06989	3.96354	2.88043	3.52174	3.2	3.08197	2.69945	0.14337	0.10202
P42128	0.541667	0.360768	0.24047	0.198669	0.491022	0.384756	0.149788	0.215798	0.344232	0.352796	0.40988	0.34986
P42208	4.39062	4.26966	4.28421	4.23656	4.77083	4.52174	5.86957	5.06486	4.53552	4.33333	0.05019	0.12829
P42225	0.895833	0.741573	0.721053	0.833333	0.973958	1.04891	1.1413	1.03243	0.978142	1.02186	0.12689	0.05755
P42227	0.536458	0.525173	0.636842	0.586022	0.546875	0.61413	0.788043	0.789189	0.52625	0.612022	0.08056	0.17641
P42232	1.06771	0.668539	0.7	1.02688	1.26042	0.815217	0.88587	0.718919	0.743169	1.10929	0.26868	0.18339
P42337	0.379367	0.375493	0.380117	0.397106	0.339614	0.31446	0.29494	0.323901	0.365997	0.348721	0.05642	0.08519
P42567	1.40625	1.17416	1.06316	1.2957	1.59375	1.21196	1.69565	1.50811	1.24044	1.13661	0.15746	0.1729
P42669	24.2188	24.6629	21.4737	23.7097	23.4375	22.7717	23.9674	24.1081	25.2459	21.2568	0.05221	0.0646
P42703	0.143347	0.137528	0.0941616	0.116973	0.081	0.192037	0.138492	0.0837416	0.157592	0.094824	0.23513	0.33547
P42859	4.81771	5.29213	4.75263	5.05376	4.28125	4.56522	4.1413	4.59459	4.82514	4.39344	0.07803	0.05648
P42867	0.0424915	0.0401629	0.0346718	0.0298797	0.040237	0.0470253	0.0492301	0.04364	0.0405676	0.0481073	0.13703	0.0778
P42925	0.12866	0.110067	0.104867	0.124409	0.133702	0.0321728	0.0824661	0.0875617	0.0738724	0.0345985	0.10256	0.42987
P42932	10.8333	11.236	10.1579	10.8602	11.25	10.4348	11.3043	10.5946	10.765	10.5464	0.04081	0.03196
P43006	38.4896	49.7753	44.6316	47.0968	29.6354	41.0326	35.4348	38.1081	40.0546	39.071	0.19176	0.05539
P43135	0.355533	0.39353	0.45528	0.368076	0.339599	0.378829	0.274536	0.217306	0.319396	0.365908	0.11836	0.21433
P43247	0.388645	0.464379	0.307644	0.698925	0.315079	0.266755	0.310581	0.436714	0.294222	0.246528	0.36943	0.23957
P43274	96.875	57.8652	81.0526	72.5806	144.792	61.9565	93.4783	90.8108	86.3388	57.9235	0.36857	0.21555
P43275	7.55208	2.22472	2.92105	7.90323	10.4688	4.52174	17.8804	13.4054	8.74317	1.7541	0.56614	0.70509
P43276	33.2812	17.4719	29.1579	27.1505	43.3333	16.3043	22.1739	22.4865	22.0765	14.3169	0.31289	0.19854
P43277	0.341883	0.332507	0.164661	0.335764	0.744792	0.371227	0.200861	0.366025	0.276241	0.297084	0.56021	0.23279
P43406	1.53646	1.59551	1.8	1.62903	1.52083	1.70109	1.56522	1.51892	1.69399	1.54645	0.06905	0.05357
P43432	0.0752432	0.164686	0.0650789	0.140902	0.0706589	0.0812332	0.0882946	0.0853795	0.0711486	0.0855443	0.44608	0.08181
P45376	11.1458	12.3034	11.3684	10.4839	10.7292	11.087	10.8152	9.78378	10.4372	10.2186	0.06283	0.04859
P45481	0.546875	0.394088	0.731579	0.517273	0.572917	0.282972	0.370458	0.478521	0.287346	0.474889	0.21953	0.25316
P45591	13.6458	12.6404	13.6316	13.2796	15.1042	15.6522	18.0435	19.6757	15.5191	15.5738	0.0662	0.11167
P45878	11.875	10.7303	10.9474	11.1828	12.1875	11.5761	16.3587	12.6486	12.2404	12.0219	0.05459	0.14912
P45952	3.57292	3.59551	3.83158	3.39785	4.30208	3.69565	4.23913	3.86486	3.64481	3.81967	0.0936	0.06066
P46061	1.88542	1.94382	1.92632	1.7957	2.02083	1.97826	1.88043	1.89189	1.96721	1.9235	0.04313	0.02268
P46062	0.125569	0.168487	0.337789	0.15938	0.127329	0.184179	0.16801	0.123861	0.171209	0.136915	0.48015	0.16141
P46096	54.6875	67.9775	65.7895	66.129	42.3438	67.3913	49.1848	55.6757	63.9344	65.5738	0.18308	0.12733
P46097	9.27083	4.31461	6.52632	8.65591	12.3438	4.75543	13.4239	10.1622	8.25137	4.35519	0.36699	0.46412
P46412	0.176979	0.145557	0.18571	0.111273	0.236677	0.155396	0.237601	0.279443	0.193553	0.229623	0.2736	0.21412
P46414	1.08333	0.870787	0.984211	1.38172	1.625	1.00543	1.33696	1.41081	1.19126	0.901639	0.25977	0.18414
P46460	93.75	108.427	93.6842	92.4731	80.2083	94.5652	87.5	85.9459	88.5246	95.6284	0.10677	0.04834
P46467	2.60938	2.37079	2.94737	2.43011	2.73438	2.51087	2.8587	3.11351	2.49727	2.76503	0.08926	0.09367
P46471	4.6875	5.28652	4.94211	4.61828	4.57292	5.05978	4.53804	4.84324	5.01093	5.27869	0.06151	0.05581
P46638	21.6667	22.6966	23.1579	22.1505	21.3542	22.0109	20.2717	20.1622	22.4044	20.9836	0.03314	0.04776
P46656	0.640625	0.713483	0.636842	0.629032	0.651042	0.524164	0.75	0.643243	0.661202	0.644809	0.05208	0.1248
P46660	42.6042	34.0449	36.2105	31.6129	36.7708	29.2935	63.0435	52.4865	45.7377	26.9399	0.11292	0.35311
P46662	0.322988	0.480851	0.374803	0.569892	0.369021	0.289174	0.290628	0.708108	0.345246	0.204995	0.2366	0.53539
P46664	4.24479	4.73596	4.48947	4.27957	4.15104	4.36957	4.21196	3.91351	4.36066	4.08743	0.05348	0.04605
P46718	0.448092	0.363118	0.166586	0.275122	0.254088	0.570652	0.472119	0.455708	0.606557	0.195681	0.35746	0.35001
P46735	1.28646	1.52809	1.63684	1.51075	1.15625	1.19565	1.11413	1.23243	1.51913	1.3388	0.13794	0.12199
P46737	0.630208	0.696629	0.9	0.61828	0.588542	0.581522	0.554348	0.621622	0.650273	0.677596	0.1829	0.08096
P46935	1.84375	1.91573	1.87895	1.76344	1.82292	1.78804	1.99457	1.91892	1.89071	1.93443	0.03125	0.03977
P46938	0.426022	0.207269	0.359134	1.02688	0.474319	0.478401	1.64674	0.643243	0.447584	0.644809	0.6255	0.64409
P46978	2.45833	2.64045	2.52105	2.3172	2.57812	2.46739	1.96739	2.02162	2.55738	2.38251	0.04949	0.11753
P47199	2.67188	2.71348	2.21053	2.53763	2.82812	2.58696	3.3587	2.81081	2.60656	2.67213	0.09156	0.11422
P47226	1.70833	0.154378	0.791223	0.763441	0.744792	0.480742	0.470026	0.480717	1.07104	0.147287	0.66915	0.63124
P47239	0.0808113	0.101936	0.0649632	0.118726	0.0791458	0.0886701	0.0768913	0.0895735	0.0855032	0.0685885	0.23757	0.10928
P47708	7.55208	8.37079	7.89474	8.06452	7.96875	8.09783	8.36957	8.91892	9.5082	7.81421	0.03711	0.07924
P47738	14.1146	13.6517	14.6842	14.0323	14.3229	15.2174	16.5217	16.4865	14.0984	14.5902	0.02685	0.07137
P47740	2.48958	2.42697	2.42105	2.22043	2.71354	2.35326	2.86413	2.6	2.52459	2.2459	0.07203	0.09478
P47743	0.614583	0.58427	0.531579	0.451962	0.578125	0.554348	0.592391	0.589189	0.617486	0.485436	0.11479	0.09022
P47746	3.15625	3.35393	1.89474	2.81183	2.73958	1.84239	2.06522	1.79459	2.24044	1.5847	0.20081	0.133
P47753	3.16667	2.52247	2.61579	2.94624	3.86458	3.72826	4.17391	3.91351	3.61749	3.83607	0.17745	0.05473
P47754	40	44.6629	35.8947	40.6989	32.0312	36.25	27.337	30.3784	32.4044	31.9672	0.12512	0.10238
P47757	20.3646	22.4157	19.9474	20.2151	20.1042	23.4239	21.3587	21.4595	22.8415	22.2404	0.04955	0.03983
P47758	0.958333	0.876404	0.978947	0.88172	1.03646	0.929348	1.14674	1.07027	0.830601	1.0929	0.07166	0.12841
P47759	0.163071	0.250312	0.134976	0.228114	0.139364	0.218903	0.207611	0.224434	0.298691	0.286322	0.28855	0.17006
P47791	5.41667	4.54494	4.53158	4.53226	6.04167	4.46739	5.59783	5.62162	5.26776	4.12022	0.13758	0.13642
P47802	2.73438	3.33146	3.34737	3.10753	2.45312	3.1413	3.11413	3.22162	3.32787	3.36612	0.13057	0.03435
P47809	3.82292	4.39326	4.18947	3.95699	3.60417	4.39674	3.70109	3.71351	4.57377	4.18033	0.07721	0.09623
P47811	0.46261	0.91573	1.1	0.591398	2.97396	0.836957	0.771739	1.4427	0.934426	0.983607	0.84283	0.26575
P47856	0.880208	0.724719	0.731579	0.774194	0.864583	0.831522	0.880435	0.627027	0.89071	0.803279	0.09221	0.13209
P47857	52.6042	50.1124	51	53.6022	51.5625	45.9783	48.75	48.5946	49.3989	44.4262	0.02633	0.04486
P47867	0.854167	0.786517	0.710526	0.77957	0.875	0.63587	0.793478	0.8	0.617486	0.797814	0.08175	0.1284
P47877	0.0454484	0.0359789	0.0549595	0.117363	0.112681	0.179802	0.164934	0.123482	0.13102	0.0911803	0.52836	0.2541
P47879	0.148432	0.622081	3.87368	0.450742	0.530891	0.413588	0.362946	0.151345	0.41748	0.402804	1.37467	0.32301
P47911	12.9688	15.2809	14.4211	14.2473	13.5417	14.6196	13.6413	14.3243	14.6995	14.8087	0.06258	0.03261
P47915	7.76042	6.91011	6.15789	7.41935	9.94792	9.45652	12.3913	10.4324	8.74317	8.79781	0.1865	0.15236
P47934	1.77604	1.91573	1.74211	1.56989	1.70833	1.70652	1.70652	1.76757	1.84153	1.62842	0.07151	0.04594
P47941	4.65625	4.20225	4.10526	4.04301	4.54688	3.99457	4.36413	4.45405	4.09836	3.89071	0.06362	0.05786
P47955	1.59896	1.8764	2.14737	1.91398	2.34896	1.65761	1.94022	2.11892	1.81421	1.77596	0.14403	0.09443
P47962	5.57292	5.73034	5.84211	5.43011	5.67708	6.30435	6.08696	6.48649	6.8306	6.93989	0.02776	0.05455
P47963	11.6146	12.5843	13.5789	12.6344	12.9688	12.8804	13.6413	14.0541	13.7158	15.0273	0.05631	0.0562
P47964	9.42708	8.93258	11.2632	10.4839	10.1042	12.2283	11.6848	10.9189	11.694	11.0383	0.09044	0.04662
P47968	1.0625	0.938202	1.13158	0.761397	0.53125	0.27883	0.23457	0.59562	0.266585	0.248299	0.27421	0.46908
P48024	2.60417	2.55056	2.12105	2.27419	2.64062	3.4837	2.39674	2.75135	2.7377	2.49727	0.09367	0.15345
P48036	16.0938	15.5056	17.4211	15.3763	16.9271	15.8696	21.9022	18	14.0984	14.0437	0.05474	0.19589
P48168	0.134615	0.14535	0.183533	0.127581	0.132834	0.158108	0.26949	0.204824	0.120566	0.170489	0.15613	0.30408
P48193	1.56771	1.01124	1.11053	1.25269	1.97917	0.766304	1.52717	1.45946	1.3224	0.639344	0.28417	0.35955
P48302	0.381849	0.27228	0.293513	0.290799	0.481128	0.259883	0.319777	0.307455	0.330884	0.276829	0.25498	0.09953
P48318	10.0521	8.08989	8.36842	8.17204	8.54167	8.31522	8.6413	8.21622	8.30601	9.34426	0.09324	0.05427
P48320	9.27083	9.10112	7.94737	8.8172	9.47917	10.0543	10.9239	7.40541	8.57923	10.2186	0.06689	0.15049
P48410	0.291645	0.129363	0.345481	0.264455	0.372216	0.52361	0.263217	0.708108	0.0546863	0.147776	0.33739	0.79787
P48428	5.625	5.05618	4.33684	4.29032	5.41667	5.00543	5.81522	5.45946	5.51913	4.93443	0.12366	0.06925
P48453	8.02083	11.0674	10.5789	9.94624	7.91667	8.96739	6.3587	6.91892	8.08743	9.39891	0.15348	0.16346
P48455	0.770833	1.12921	1.03684	1	1.42188	1.2663	1.09783	1.46486	1.30601	1.64481	0.22021	0.15313
P48678	7.13542	6.62921	6.94737	7.36559	7.65625	7.66304	7.66304	7.89189	7.43169	6.93989	0.05487	0.04812
P48722	13.8021	13.9888	13.7895	14.1398	15.4688	14.5652	17.6087	16.8108	15.4645	14.3169	0.04939	0.09044
P48725	0.578125	0.949438	0.429646	2.26815	9.42708	0.443688	1.31698	0.686486	0.465504	1.15544	1.39646	0.49332
P48758	15.5208	15.7865	13.7895	14.3011	14.8438	15.7609	16.087	14.3243	15.2459	14.8087	0.05587	0.04653
P48771	46.1979	50.6742	43.8421	53.0645	41.0938	40.1087	35.8696	36.5405	38.5246	37.377	0.10417	0.04456
P48774	18.1771	22.3596	22	21.7742	15.6771	17.0109	13.4783	13.7838	16.2295	16.3934	0.14734	0.10571
P48962	270.833	288.202	293.158	282.796	243.75	282.609	266.304	276.216	280.874	256.284	0.07152	0.04052
P48986;Q60867;Q62414	0.414901	0.159822	0.188915	0.204872	0.252191	0.139566	0.169035	0.162717	0.16478	0.101866	0.41431	0.18981
P49025	1.48958	1.84831	1.92105	1.76344	1.61458	1.93478	1.95652	2.03784	1.69945	1.97814	0.10139	0.06759
P49070	0.104084	0.13071	0.0615895	0.111476	0.122537	0.113117	0.14188	0.121505	0.111856	0.104273	0.25339	0.12162
P49117	0.526042	0.491875	0.773684	0.291871	0.578125	0.35771	0.701087	0.562162	1.08197	0.704918	0.32517	0.38845
P49138	0.180855	0.904494	0.225833	0.268193	0.141558	0.245766	0.13871	0.545946	0.168798	0.092265	0.92045	0.75878
P49282	0.419399	0.421988	0.365609	0.427992	0.348704	0.410582	0.42258	0.491828	0.447564	0.478422	0.09265	0.0775
P49312	18.0729	18.3146	15.4737	18.9247	21.4062	20.6522	19.0761	20.0541	20.5464	19.1803	0.11499	0.0373
P49442	4.18229	3.41011	3.69474	3.86559	4.29688	3.44565	3.84783	4.04865	4.21858	3.45355	0.09269	0.09155
P49443	5.09375	5.50562	4.77368	4.77957	4.61979	5.34783	5.70652	5.62162	5.51913	5.39891	0.07125	0.02709
P49446	0.557292	0.617978	0.419832	0.548387	0.433013	0.673913	0.438666	0.379577	0.595628	0.367467	0.16605	0.27852
P49586	1.46354	0.898876	1.17895	0.913978	1.5	1.39674	1.41304	1.51892	1.4918	1.25137	0.24187	0.07399
P49615	13.4896	14.2135	14.7368	13.871	12.1875	12.8261	11.1413	11.7838	13.1148	13.4426	0.0702	0.07743
P49710	0.421741	0.305009	0.183766	0.37946	0.311759	0.460207	0.276808	0.340758	0.350001	0.270209	0.28241	0.22529
P49722	7.55208	8.03371	7.36842	7.36559	6.97917	7.93478	7.55435	7.40541	6.88525	7.97814	0.05131	0.05901
P49769	0.463816	0.553079	0.568421	0.768817	0.630208	0.576087	0.506655	0.464219	0.63388	0.557377	0.18938	0.11897
P49813	1.25	1.69663	1.33684	1.34946	0.916667	1.53261	1.16848	1.4	1.32787	1.51366	0.21255	0.10722
P49817	1.04167	0.921348	0.884211	1.17742	0.989583	1.02717	1.26087	1.12973	1.00546	1.08743	0.11465	0.09202
P49962	2.0625	2.65169	2.1	1.90323	2.30729	2.30978	1.96196	2.47027	2.08743	2.34426	0.13074	0.09204
P50096	0.989583	1.08989	1.11579	0.612903	0.729167	0.978261	0.978261	1.27568	1.15301	1.12022	0.24762	0.11462
P50114	5.46875	3.46067	3.05263	4.05376	5.57292	3.00543	7.71739	5.62162	4.55191	2.04372	0.26647	0.48543
P50136	1.53646	1.46067	1.45263	1.72043	1.59896	1.66304	1.69565	1.58919	1.59016	1.77049	0.07124	0.04599
P50153	6.04167	8.48315	8.52632	8.54839	8.4375	12.0652	8.26087	8.48649	7.65027	13.9344	0.13734	0.27418
P50171	1.84375	2.00562	1.72632	1.69892	1.82292	1.91304	2.60326	2.05946	1.90164	1.64481	0.06644	0.17601
P50172	1.92188	0.91573	1.53158	1.5914	1.59375	0.978261	1.59239	1.53514	1.27869	0.814208	0.24249	0.27431
P50247	7.8125	7.69663	7.10526	7.47312	7.65625	7.33696	7.71739	7.40541	7.10383	7.21311	0.0366	0.0317
P50285	0.503733	0.769663	0.359151	0.273569	0.415839	0.441257	0.744565	0.290878	0.265256	0.36654	0.4094	0.45807
P50396	63.0208	70.2247	60	63.4409	61.4583	63.0435	56.5217	52.3784	59.0164	60.1093	0.06177	0.06897
P50427	0.278246	0.273971	0.21365	0.253013	0.265804	0.273743	0.305868	0.270662	0.211097	0.321354	0.10134	0.15335
P50428	1.07292	0.876404	0.889474	1.12366	1.17708	1.125	1.28261	1.21081	1.08743	1.03825	0.13371	0.08518
P50429	1.82812	1.88764	2.2	1.79032	1.5	1.90761	1.76087	1.94595	1.96175	2.01639	0.1358	0.05025
P50462	1.19271	1.05056	0.777498	0.682254	0.78125	0.663043	0.619565	0.525061	0.667404	0.501659	0.23967	0.13032
P50516	81.25	91.0112	82.1053	86.0215	76.5625	84.2391	79.8913	81.6216	84.6995	84.6995	0.06509	0.02616
P50518	48.0208	50.5056	46.6842	44.9462	41.5625	49.2935	46.1413	46.2162	50.8197	46.5027	0.07242	0.04474
P50543	0.588542	0.483148	0.536842	0.591398	0.640625	0.641304	0.61413	0.681081	0.63388	0.595628	0.10567	0.05077
P50544	2.90104	2.6236	2.9	2.93011	3.22917	2.8587	2.69022	2.70811	3	2.67213	0.07358	0.05054
P50571	0.713542	0.808989	0.615789	0.731183	0.671875	0.798913	0.684783	0.627027	0.704918	0.754098	0.10126	0.09216
P50580	6.35417	6.46067	6.73684	6.55914	6.71875	6.63043	6.19565	6.86486	7.3224	6.88525	0.02509	0.06065
P50586	0.231372	0.341922	0.306497	0.300189	0.269189	0.280976	0.245985	0.273868	0.27501	0.292522	0.14374	0.06268
P50608	0.511476	0.272075	0.516817	0.487646	0.515641	0.668478	0.427709	0.298948	0.168666	0.229217	0.23034	0.55277
P51125	0.640625	0.355259	0.492996	0.518616	0.53125	0.532397	0.804348	0.72973	0.606557	0.584699	0.20132	0.17185
P51150	14.4271	16.7416	15.5263	15.2151	14.2708	14.837	13.5326	15.2432	15.7377	16.2295	0.06512	0.06801
P51163	1.29167	1.3427	1.08947	1.04301	1.44792	1.57065	1.2663	1.12973	1.36066	1.39891	0.1381	0.12135
P51174	9.84375	8.70787	10.0526	9.94624	10.9375	9.02174	9.72826	8.91892	8.68852	7.70492	0.08029	0.08292
P51175	0.958333	1.04494	0.9	1.01075	0.875	1.01087	1.00543	1.12973	0.874317	1.01093	0.07492	0.08985
P51410	7.29167	7.80899	7.68421	7.63441	7.76042	7.98913	6.68478	6.59459	7.75956	7.59563	0.0267	0.08759
P51432	0.901042	0.552495	0.789474	0.763441	1.03125	0.518824	0.98913	0.821622	0.688525	0.639344	0.21988	0.24652
P51569	0.183095	0.20976	0.836842	0.230116	0.234576	0.204423	0.142467	0.285919	0.154255	0.379807	0.82364	0.42616
P51612	0.651042	0.28047	0.414943	0.032189	0.467906	0.434996	0.022722	0.718919	0.381919	0.257134	0.62443	0.70102
P51655	1.05208	1.14607	0.831579	0.887097	0.71875	1.09783	0.972826	0.756757	0.693989	1.0765	0.18502	0.20098
P51660	4.23438	3.82584	4.25263	3.86559	4.52604	3.93478	4.1087	4.34595	4.37705	4.30601	0.07088	0.04463
P51791	0.280916	0.299719	0.262467	0.42519	0.357458	0.442603	0.38613	0.427439	0.40525	0.404185	0.20391	0.05337
P51807	0.468395	0.457889	0.513427	0.623656	0.875	0.690217	0.516042	0.589189	0.617486	0.617486	0.29526	0.10347
P51830	1.08333	1.40449	1.40526	1.24194	0.890625	1.14674	1.00543	1.20541	1.28962	1.15847	0.18317	0.08922
P51855	2.59375	2.74719	2.66842	2.37097	2.55729	2.60326	3.20652	2.93514	3.01639	2.61202	0.05462	0.09146
P51859	5.41667	4.51685	4.63158	5.91398	6.35417	5.03804	6.25	6.75676	6.01093	5.15847	0.14848	0.12534
P51863	44.7917	52.6966	50.5263	49.3548	44.3229	47.1739	39.837	43.6757	47.2678	48.0328	0.07567	0.07607
P51880	25.9896	24.7753	29.6316	33.7097	46.875	44.6739	30.7609	43.6757	40.7104	56.2842	0.2769	0.21159
P51881	351.042	361.236	377.895	352.688	345.833	343.478	348.37	338.378	356.831	310.929	0.0351	0.05127
P51906	0.485563	0.702247	0.663158	0.596774	0.421629	0.559783	0.52544	0.534564	0.483086	0.617486	0.20609	0.09095
P51910	1.49479	1.38764	1.52105	0.967742	1.98958	2.04348	2.6413	2.33514	2.02186	1.60656	0.24777	0.18136
P51954	0.0578292	0.0637393	0.0531964	0.0333901	0.0501885	0.0568391	0.0601539	0.0421105	0.0523388	0.068447	0.22115	0.17394
P52019	0.201806	0.204133	0.201351	0.361645	0.160721	0.299905	0.333009	0.191809	0.335998	0.131171	0.34521	0.35647
P52189	0.213684	0.338284	0.319831	0.247882	0.148989	0.361129	0.231052	0.258671	0.249242	0.436903	0.30609	0.28751
P52194	0.53125	0.507835	0.337285	0.471799	0.385564	0.576087	0.755435	0.578378	0.456344	0.672131	0.18467	0.18535
P52196	7.65625	7.24719	7.73684	8.17204	8.54167	7.66304	7.98913	7.94595	6.99454	7.48634	0.06332	0.05307
P52293	0.141915	0.466002	0.132564	0.146217	0.213383	0.276257	0.184101	0.170161	0.137076	0.221531	0.64176	0.26936
P52332	0.567708	0.473315	0.382719	0.61828	0.440266	0.499062	0.728261	0.562162	0.499979	0.440012	0.19254	0.20282
P52431	0.226892	0.196953	0.259303	0.193927	0.174418	0.136308	0.149639	0.156589	0.121586	0.133011	0.1579	0.09938
P52432	0.350798	0.294871	0.265611	0.335459	0.329166	0.341826	0.30519	0.253618	0.329226	0.284369	0.10928	0.11658
P52479	0.927083	1.01124	1.03158	1.04839	1.03125	1.21739	1.03261	0.875676	1.13661	0.983607	0.04766	0.12664
P52480	206.771	204.494	187.368	184.946	195.312	192.935	230.978	207.027	196.721	178.689	0.05012	0.09672
P52483	1.27083	1.19663	1.25789	1.19355	1.38021	1.30978	1.2663	1.25946	1.35519	1.12022	0.06019	0.06985
P52503	12.2917	13.3708	12.5263	12.8495	12.0833	14.0217	14.4565	14.9189	14.8634	12.0219	0.04002	0.08489
P52623	0.713542	0.764045	0.763158	0.77957	0.760417	0.826087	0.722826	0.659459	0.68306	0.63388	0.03302	0.10659
P52760	11.3021	7.86517	9.21053	10.1613	12.5521	7.77174	12.9348	11.2432	9.07104	6.39344	0.17763	0.27729
P52795	0.640625	0.679775	0.397531	0.655914	0.578125	0.695652	1.04348	0.962162	0.535442	1.18579	0.1934	0.2989
P52800	0.572917	0.668539	0.573684	0.55914	0.59375	0.61413	0.336392	0.453009	0.579235	0.715847	0.07357	0.27322
P52825	1.05729	0.921348	1.17368	1.01075	1.19271	1.20109	1.49457	1.43784	1.19126	1.02732	0.106	0.15164
P52840	0.422585	0.467037	0.468476	0.451025	0.441941	1.18784	1.32264	9.02703	1.1384	0.579235	0.04227	1.34876
P52875	0.138992	0.155872	0.123883	0.146819	0.164988	0.160855	0.241385	0.216797	0.168969	0.353503	0.10805	0.33963
P52912	0.239232	0.245777	0.302546	0.251892	0.307733	0.32048	0.276736	0.378424	0.306171	0.287657	0.12229	0.1268
P53026	14.0104	15.1685	14.0526	14.8387	14.1667	13.8043	14.837	14.973	14.3169	14.8087	0.03628	0.0333
P53395	2.38021	2.28652	2.59474	2.26882	2.64062	2.45109	2.46196	2.24865	2.06557	2.36066	0.07129	0.07116
P53564	0.838542	1.24157	1.47368	1.48387	1.375	1.18478	1.11413	1.7027	0.928962	1.03279	0.20792	0.25205
P53612	1.54167	1.74719	1.56842	1.70968	1.35417	1.29348	1.1413	1.28649	1.46448	1.44262	0.09844	0.09944
P53657	9.63542	10.3933	5.89474	8.3871	10.8333	13.1522	16.3043	3.70811	12.5683	12.0219	0.21957	0.40589
P53668	0.588542	0.542322	0.303919	0.596774	0.666667	0.514977	0.517326	0.374749	0.374162	0.650273	0.25771	0.23824
P53702	1.90625	1.97753	2.36316	2.12903	1.97396	2.28261	1.83696	2.13514	2.29508	2.34426	0.08843	0.09474
P53798	0.598958	0.691011	0.489796	0.492924	0.38239	0.49861	0.853261	0.648649	0.568306	0.661202	0.22173	0.20617
P53810	12.3438	12.9213	12.6316	12.1505	11.1979	11.1957	10.2717	10.3784	11.5301	10.6557	0.05356	0.04998
P53811	1.56771	1.42697	1.5	1.29032	1.3125	1.36957	1.19565	1.35135	1.4918	1.29508	0.08383	0.08076
P53986	2.26042	2.14607	2.61579	2.28495	2.49479	1.80435	1.75	1.74054	1.8306	1.7377	0.08064	0.02381
P53994	17.5	18.3708	17.3158	17.5269	16.7708	15.9783	15.4348	14.9189	15.9563	16.2295	0.03289	0.03345
P53995	0.502184	0.532189	0.578947	0.519068	0.486894	0.435342	0.458696	0.498781	0.533828	0.498469	0.06724	0.07927
P53996	2.79167	2.89888	2.73684	3.28495	3.17188	3.95109	4.07065	3.97297	3.80328	3.97814	0.08072	0.0244
P54071	5.57292	5.8427	5.94737	5.86022	6.04167	6.46739	6.03261	6.05405	6.17486	5.90164	0.02997	0.03493
P54103	0.434866	0.555163	0.415622	0.596774	0.557292	0.40339	0.565217	0.476646	0.447589	0.595628	0.15851	0.16198
P54116	0.369062	0.381764	0.563158	0.464441	0.526042	0.403662	0.432683	0.498187	0.281598	0.476253	0.18604	0.20294
P54227	17.7604	24.382	18.5789	19.7849	15.8854	24.9457	19.7826	21.8378	21.5847	27.7049	0.16528	0.13559
P54276	0.452818	0.275449	0.365237	0.470528	0.422383	0.405512	0.379721	0.334622	0.39105	0.307769	0.19879	0.11274
P54285	0.536458	0.713483	0.621053	0.709677	0.412459	0.63587	0.451462	0.572973	0.543089	0.73224	0.21221	0.17859
P54310	0.488203	0.19998	0.189861	0.23997	0.458623	0.258188	0.282697	0.449937	0.256519	0.267052	0.46269	0.27358
P54726	0.765625	0.988764	0.636842	0.741935	0.765625	0.836957	0.880435	0.886486	0.765027	0.704918	0.16466	0.09603
P54728	7.1875	8.03371	7.89474	7.58065	7.55208	8.91304	8.69565	9.2973	8.46995	9.07104	0.04313	0.03617
P54729	0.6875	0.960674	0.726316	1.14516	1.25521	0.728261	1.19022	0.762162	0.73224	0.896175	0.26188	0.22737
P54731	0.828125	0.859551	0.647368	0.741935	1.05729	0.728261	0.913043	1.01622	0.84153	0.830601	0.185	0.1233
P54754	2.36979	3.32022	3.3	3.16667	2.23958	3.6087	2.66848	3.62703	3.70492	3.70492	0.18401	0.12886
P54761	0.273407	0.279886	0.536842	0.33093	0.247455	0.244954	0.291761	0.38268	0.294597	0.463279	0.35217	0.25962
P54763	1.68229	1.76404	1.94211	1.8871	2.03646	1.82609	1.3913	1.94595	2.10383	1.61202	0.07564	0.15771
P54775	5.20312	5.37079	5.20526	4.91398	5.14062	5.59783	5.15761	5.24324	5.20765	5.34426	0.03195	0.03291
P54797	1.78125	2.48876	1.94211	2.07527	2.50521	2.19022	2.04348	1.91351	1.48634	2.44809	0.15107	0.17689
P54818	0.8125	0.702247	0.705263	0.602151	0.677083	0.533737	0.722826	0.67027	0.470733	0.825137	0.10785	0.22199
P54822	1.90104	1.95506	1.76842	1.94086	1.91146	1.82065	2.19022	2.16757	1.95082	1.96721	0.03916	0.07754
P54823	5.09375	4.98315	4.32632	5.48387	5.98958	4.95652	4.3587	4.75676	5.08197	4.89617	0.11921	0.05782
P54830	1.96354	2.44382	1.31579	1.16667	0.942708	1.3587	2.14674	1.33514	1.69945	1.21311	0.39599	0.24444
P54869	0.729167	0.758427	0.947368	0.790323	0.729167	1.03804	0.75	0.913514	0.726776	1.18579	0.11512	0.21041
P54923	5.36458	6.01124	5.73684	5.53763	6.40625	5.86957	5.59783	5.51351	5.22951	6.28415	0.07063	0.07
P55012	6.66667	5.3427	5.47368	4.95161	6.92708	5.70652	9.18478	7.2973	6.3388	4.93443	0.14823	0.24513
P55014	9.84375	8.59551	9.52632	7.95699	11.5625	5.86957	7.66304	7.08108	6.72131	5.40437	0.14487	0.13925
P55065	0.755208	0.893258	0.536842	0.524402	0.708333	0.592391	0.663043	0.654054	0.68306	0.543631	0.2273	0.09201
P55066	4.76562	6.96629	6.10526	5.48387	3.83333	6.46739	4.68478	5.25946	5.68306	6.88525	0.22191	0.15366
P55088	7.96875	5.60112	7	7.95699	9.47917	5.70652	10.163	8.32432	7.48634	5.32787	0.18779	0.26731
P55096	2.30208	2.2191	2.27368	2.2957	2.52083	2.59239	2.875	2.74054	2.71038	2.66667	0.04982	0.03844
P55144	0.269996	0.457583	0.348225	0.381133	0.3081	0.358708	0.28152	0.339516	0.367542	0.431312	0.20358	0.15159
P55194	0.59375	0.466346	0.552632	0.580645	0.56385	0.548913	0.804348	0.551351	0.506266	0.526402	0.09085	0.20874
P55258	8.59375	8.37079	9.10526	8.65591	8.28125	7.82609	7.11957	8.37838	8.08743	7.9235	0.03734	0.05941
P55264	8.75	8.76404	8.73684	8.3871	8.4375	7.93478	7.88043	7.94595	7.9235	8.46995	0.02162	0.03072
P55284	0.165201	0.20498	0.238054	0.209979	0.253277	0.251043	0.207568	0.160239	0.198778	0.189596	0.15824	0.16357
P55288	1.11458	1.42135	1.14737	1.4086	0.723958	1.20109	0.902174	1.23243	1.29508	1.34973	0.24408	0.14549
P55302	2.5625	3.25843	2.29474	2.48925	2.58333	2.30435	2.80435	2.4	2.31148	2.28415	0.13847	0.09044
P55772	0.464101	0.730337	0.594737	0.962366	0.800521	0.956522	1.39674	0.951351	0.545856	0.57377	0.26897	0.39283
P55821	10.3646	12.2472	9.15789	7.90323	8.17708	11.1957	8.04348	10.1622	10	11.9672	0.1861	0.1442
P55937	0.744792	0.713483	0.621053	0.688172	0.765625	0.722826	0.793478	0.772973	0.830601	0.89071	0.07958	0.07853
P56135	73.9583	73.0337	84.7368	67.2043	74.4792	72.8261	92.9348	87.5676	79.7814	77.0492	0.08476	0.09906
P56183	2.05729	3.21348	1.9	1.62366	1.8125	2.09239	2.44565	2.95676	2.61202	2.21311	0.2971	0.13854
P56212	6.09375	7.02247	4.24211	6.12903	4.13021	7.44565	6.73913	6.81081	6.93989	6.72131	0.23118	0.04329
P56213	1.47396	1.50562	1.28947	1.23118	1.45833	1.72826	1.875	1.61622	1.38251	1.79781	0.0883	0.11403
P56371	2.40104	2.36517	2.3	2.27419	2.39583	2.16848	2.3913	2.45405	2.34973	2.45355	0.02442	0.04975
P56375	5.26042	4.87079	4.98947	5.29032	5.57292	5.22283	6.25	5.78378	5.57377	5.18579	0.05301	0.07834
P56376	8.17708	8.14607	7.36842	8.06452	9.01042	7.55435	8.6413	8.27027	8.14208	5.79235	0.0715	0.14652
P56379	20.3646	21.0674	19.8947	20.2688	19.5312	20.8696	20.3804	18.8649	20.8197	17.4863	0.02842	0.07484
P56380	2.92188	2.8764	2.02105	2.47849	2.52083	2.36957	3.41304	3.15676	2.75956	2.93989	0.14193	0.13533
P56382	33.3333	35.8989	37.2105	37.7419	35.3125	31.9565	40.5978	42.8108	33.1148	35.4645	0.04833	0.12849
P56387	4.09896	4.27528	4.45263	3.44086	3.93229	3.84783	3.45652	3.42703	4.48087	3.80874	0.09584	0.11175
P56388	0.441911	0.307515	0.285249	0.394067	0.682292	0.445339	0.711957	0.424206	0.341189	0.557377	0.37587	0.28882
P56389	0.531162	0.469459	0.621055	0.467783	0.451066	0.581522	0.869565	0.280566	0.464665	0.699454	0.13799	0.38713
P56391	89.0625	98.8764	106.842	97.8495	93.2292	94.5652	96.1957	80.5405	89.6175	91.2568	0.06869	0.0676
P56394	1.40625	1.49438	1.15789	1.67742	1.56771	1.75	2.04348	1.84865	1.72678	1.78689	0.13442	0.06952
P56395	3.65104	4.07865	3.90526	3.53226	3.76042	4.44022	4.2337	4.57838	4.66667	4.33333	0.05652	0.03955
P56399	15.9375	17.6966	15.3158	14.1935	14.2188	16.7391	16.25	15.8378	17.1585	16.2842	0.09363	0.03081
P56480	368.229	381.461	367.368	380.645	390.625	347.826	388.587	356.216	373.77	346.995	0.02602	0.04976
P56501	0.162335	0.140579	0.291466	0.140926	0.089012	0.170808	0.110606	0.0751616	0.0480615	0.0595273	0.45946	0.53379
P56528	2.03125	1.10674	1.51579	1.96237	2.3125	1.34783	2.93478	2.72432	1.95628	1.28962	0.26605	0.3712
P56546	0.885417	0.522774	0.647368	0.983871	1.14583	0.523246	0.695652	0.605405	0.661202	0.568306	0.30104	0.11356
P56564	50.2604	37.5281	35.4211	53.2796	48.2812	27.2826	29.6196	29.5676	31.4754	23.224	0.17746	0.1123
P56565	1.01042	1.00562	0.763158	0.924731	0.96875	0.896739	0.820652	0.848649	1.01639	0.786885	0.10892	0.10215
P56671	0.179114	0.148053	0.147153	0.212149	0.237435	0.17863	0.179809	0.190749	0.192486	0.144727	0.21509	0.10852
P56695	2.44792	3.5618	2.36316	2.48387	1.90104	2.69022	2.49457	1.84865	1.93443	2.60656	0.23957	0.17012
P56812	2.76562	2.48315	2.62105	2.51613	3.11458	3.32609	3.3913	2.91351	2.89071	2.86885	0.09501	0.08371
P56818	0.333494	0.40272	0.410287	0.391704	0.392052	0.408222	0.417239	0.423573	0.34647	0.456693	0.07873	0.09788
P56873	1.49479	1.96067	1.57368	1.44086	1.30729	1.28804	1.53804	1.44865	1.53552	1.3388	0.15844	0.07945
P56942	0.588542	0.567416	0.678947	0.612903	0.697917	0.581522	0.820652	0.659459	0.797814	0.721311	0.09038	0.1378
P56959	14.9479	15.3371	15.2632	16.3441	18.0729	16.9022	17.8804	17.5676	17.8689	17.9781	0.07973	0.02494
P56960	0.312246	0.319675	0.338636	0.373063	0.520833	0.388533	0.401674	0.562162	0.503652	0.312612	0.23058	0.22802
P57080	0.274841	0.445382	0.272714	0.279691	0.300374	0.221402	0.341433	0.450241	0.63388	0.410885	0.23498	0.36849
P57716	1.32292	1.39326	1.71053	1.41398	1.48958	1.41304	1.43478	1.37838	1.31694	1.38798	0.10164	0.03214
P57722	1.77604	1.81461	1.84211	2.23656	2.58854	1.86957	1.45109	1.61622	1.46448	2.07104	0.17207	0.1591
P57724	0.671875	0.657303	0.506339	0.564516	0.677083	0.663043	0.891304	0.616216	0.704918	0.584699	0.12384	0.17398
P57746	19.375	22.3034	20.1053	20.5914	16.9792	19.4565	17.5543	16.8108	17.4863	19.2896	0.09777	0.06524
P57759	6.35417	5.54494	5.84211	6.72043	7.29167	5.42391	7.28261	6.81081	6.66667	5.62842	0.10938	0.12574
P57774	0.216461	0.249663	0.126305	0.116687	0.217697	0.233739	0.311099	0.365897	0.172887	0.292759	0.32314	0.26947
P57776	8.17708	8.14607	8.63158	7.31183	8.4375	8.96739	8.75	8.48649	9.01639	8.36066	0.06195	0.03313
P57780	27.9167	37.9775	34.1053	34.2473	26.0417	35.9239	28.4239	34.0541	33.0601	36.5027	0.15391	0.09544
P57784	2.28646	1.92135	2.27368	1.8871	2.51042	2.41304	1.91848	2.08649	2.38251	2.20765	0.12201	0.09388
P58021	2.83854	2.9382	2.97368	3.03763	3	2.32065	2.22826	2.51892	2.65027	3.12568	0.02565	0.13719
P58044	2.41667	2.22472	2.40526	2.47849	2.55729	2.27174	2.54891	2.44324	2.56284	2.33333	0.05092	0.05295
P58059	0.557292	0.713483	0.502951	0.83871	0.671875	0.728261	0.73913	0.713514	0.595628	0.775956	0.20154	0.09604
P58064	0.791667	0.94382	0.8	0.66129	0.807292	1	0.902174	0.983784	0.923497	0.928962	0.12494	0.04429
P58069	0.236768	1.13483	0.594737	0.416057	0.464535	0.836957	0.356458	0.304143	0.68306	0.316885	0.59914	0.48992
P58137	1.85938	2.22472	1.3	1.76882	1.91667	1.45652	1.75	0.908108	0.901639	1.51366	0.1844	0.29276
P58158	0.452845	0.373494	0.506749	0.66129	1.64062	0.961957	0.923913	0.810811	0.912568	0.370964	0.71727	0.30666
P58252	25.7292	27.9213	27.2632	27.043	27.1354	27.8804	26.087	26.5946	27.8689	27.9781	0.02956	0.0322
P58269	0.198926	0.109738	0.105191	0.102497	0.233206	0.141944	0.199796	0.190598	0.173666	0.0721142	0.41124	0.33173
P58281	8.69792	9.49438	8.42105	8.87097	8.125	9.23913	9.13043	9.08108	9.45355	8.96175	0.0592	0.02025
P58389	10.625	10.7303	8.73684	9.35484	10.5729	9.23913	9.8913	9.13514	9.45355	9.67213	0.0903	0.03268
P58404	2.08854	2.82022	2.38421	2.31183	1.65625	2.78261	1.92935	1.92973	2.54098	2.89617	0.1891	0.19126
P58466	0.112448	0.164954	0.145494	0.170213	0.242704	0.17237	0.228659	0.22666	0.180436	0.168238	0.28664	0.1531
P58501	0.375108	0.374649	0.185803	0.543011	0.347257	0.262922	0.393934	0.36574	0.468361	0.322079	0.34723	0.21252
P58544	0.112917	0.123802	0.129357	0.131028	0.203697	0.217479	0.18744	0.146249	0.163979	0.172779	0.2584	0.15107
P58742	0.692708	0.442634	0.454865	0.524713	0.497458	0.304431	0.414729	0.442025	0.455203	0.387821	0.19272	0.14921
P58771	25.1042	27.5281	25.2105	21.7742	23.9062	27.9348	31.9565	24.9189	29.5628	23.7705	0.08494	0.12112
P58774	0.791667	1.35955	0.921053	1.04301	0.989583	1.68478	1.65217	1.20541	1.27322	1.36066	0.20701	0.15343
P58802	0.578125	0.882022	0.652632	0.645161	0.517547	0.744565	0.539279	0.918919	0.52027	0.814208	0.21103	0.24566
P58854	0.53125	0.61236	0.536842	0.499539	0.511467	0.481468	0.646739	0.527267	0.551913	0.612022	0.08182	0.11716
P58871	1.45312	1.7809	1.65789	1.73656	1.31771	1.82609	1.58152	1.93514	1.55191	1.93443	0.12403	0.10612
P58929	0.426353	0.511691	0.407506	0.548387	1.67708	0.913043	0.522503	0.57867	0.63388	0.460714	0.75808	0.28162
P59016	1.14583	1.08989	1.25263	1.20968	1.29167	1.34783	1.2337	1.32973	1.27869	1.31148	0.06769	0.03472
P59017	2.17708	2.57303	1.95789	2.12366	2.03125	2.10326	1.9837	2.07027	2.06557	2.21858	0.11009	0.04076
P59041	0.23314	0.202124	0.552632	0.404725	0.368742	0.543478	0.335424	0.36018	0.375964	0.327671	0.40121	0.22837
P59108	1.16667	0.865169	0.763158	0.844086	0.989583	0.793478	1.08152	0.8	0.863388	0.737705	0.16985	0.15682
P59114	0.417892	0.350715	0.386354	0.431187	0.514916	0.354624	0.388745	0.4142	0.422731	0.336734	0.14607	0.09698
P59235	0.270913	0.227291	0.344221	0.233787	0.226022	0.355821	0.255504	0.267345	0.394898	0.278621	0.19315	0.19779
P59279	0.994792	1.00562	0.810526	1.02688	0.911458	0.98913	0.777174	0.897297	0.934426	0.989071	0.09409	0.0954
P59281	4.56771	3.39326	6.52632	6.07527	3.96354	3.31522	1.52717	1.95676	3.53005	3.61749	0.2751	0.34931
P59325	2.375	2.44382	2.35263	2.26344	2.55729	2.58152	2.58152	2.68108	2.59563	2.42623	0.04575	0.03577
P59326	0.677083	0.668539	0.668421	0.774194	0.682292	0.771739	0.449895	0.567568	0.628415	0.579235	0.06506	0.19442
P59481	1.66667	1.63483	1.61579	1.70968	1.66146	1.36413	1.36413	1.31892	1.4918	1.45902	0.02149	0.05184
P59528	0.0482737	0.0503884	0.0334214	0.0467186	0.0399592	0.0436199	0.0331445	0.0389441	0.0321909	0.0456928	0.15934	0.15625
P59598	1.50521	1.76966	1.71579	1.39247	1.39062	1.65217	1.71196	1.52432	1.66667	1.57923	0.11499	0.04584
P59644	0.604167	0.617978	0.731579	0.677419	0.697917	0.554348	0.625	0.533101	0.595628	0.595628	0.08081	0.06308
P59648	7.76042	12.6404	12.6316	8.87097	6.82292	11.7935	9.34783	12.6486	11.694	13.4426	0.28082	0.13036
P59672	0.312171	0.306539	0.369144	0.311722	0.340001	0.471336	0.226929	0.891892	0.475695	1	0.08087	0.52564
P59708	1.21875	1.57303	1.53684	1.31183	1.54167	1.34239	1.61957	1.71892	1.35519	1.50273	0.11157	0.10885
P59759	0.59375	0.876404	0.752632	0.736559	0.53125	0.793478	0.673913	0.594595	0.715847	0.770492	0.19611	0.11203
P59764	1.30208	1.54494	1.41579	1.4086	1.13021	1.46739	1.32065	1.27027	1.37158	1.31694	0.11379	0.05565
P59808	0.671875	0.735955	0.584211	0.612903	0.723958	0.603261	0.63587	0.8	0.584699	0.644809	0.10018	0.13049
P59823	0.604167	0.792135	0.552632	0.666667	0.46462	0.755435	0.554348	0.778378	0.73224	0.879781	0.1999	0.15957
P59913	1.30208	0.735955	0.747368	1.17204	0.708333	1.5	0.972826	1.12432	0.819672	0.896175	0.30174	0.25335
P59999	27.6562	31.9101	29	28.6022	23.3333	24.5109	21.0326	22.5946	22.1858	23.4426	0.1104	0.05761
P60003	0.364429	0.29969	0.35341	0.344359	0.496966	0.433376	0.339779	0.509497	0.398111	0.416283	0.19954	0.14657
P60041	2.55729	3.41011	2.49064	2.47312	1.73958	2.47826	1.96739	2.27027	1.65027	2.52459	0.23385	0.16894
P60122	2.02083	2.0618	1.9	2.15054	2.28646	1.97283	2.13587	2.21622	1.96175	2.15301	0.06944	0.05469
P60191	0.744792	0.691011	0.657895	0.844086	1.03125	0.75	0.76087	0.762162	0.939891	0.562842	0.18933	0.1767
P60202	1197.92	882.022	1042.11	720.43	984.375	847.826	1646.74	1286.49	1098.36	579.235	0.18477	0.37436
P60229	2.88021	3.16854	3.04737	2.78495	3.01562	3.02717	2.58696	2.6973	3.25683	3.18033	0.05017	0.10011
P60330	0.770833	1.11236	1.10526	1.01075	1.41146	0.907609	1.35326	1.28649	1.08525	0.945355	0.2127	0.17863
P60335	18.5938	18.2584	18.2632	17.3656	18.3333	19.3478	20.2174	20	18.1421	18.8525	0.02567	0.04389
P60469	2.13542	2.72472	2.38947	2.50538	2.10417	2.36413	2.08696	2.19459	2.34973	2.50273	0.10958	0.07018
P60487	10.0521	9.7191	9.52632	8.92473	8.54167	7.98913	8.80435	8.48649	9.5082	8.30601	0.06535	0.06709
P60521	16.6667	16.8539	15.5263	16.3441	18.8021	14.6739	14.8913	14.4865	15.4098	14.4809	0.07183	0.02609
P60603	2.21354	2.37079	2.60526	2.51613	2.5	2.08696	2.71196	2.6	2.12568	1.81421	0.06239	0.16592
P60605	0.390078	0.482779	0.323551	1.29032	0.53125	0.586957	0.684783	0.589189	0.562842	0.48337	0.64985	0.12383
P60670	1.73438	1.80899	1.85263	1.75806	1.76042	1.73913	1.58152	1.71351	1.78689	1.9071	0.02663	0.06765
P60710	687.5	893.258	815.789	715.054	708.333	891.304	804.348	778.378	896.175	885.246	0.11474	0.06512
P60755	0.370382	0.421934	0.384084	0.476618	0.430599	0.51706	0.701087	0.536442	0.557377	0.568306	0.10053	0.12605
P60761	2.48958	2.68539	31.1579	1.18817	2.68229	9.94565	1.57065	1.81081	5.90164	2.62842	1.60907	0.81565
P60762	0.220722	0.183558	0.203406	0.266533	0.364742	0.212354	0.230766	0.214978	0.175502	0.180462	0.29142	0.11735
P60764	4.30729	3.7809	3.43684	4.04301	4.70312	4.41304	4.08152	3.94595	3.83607	5.37705	0.11964	0.14404
P60766	30.3646	30.9551	28.5263	26.4516	27.5	32.8804	35.7065	33.6757	37.541	34.0984	0.06589	0.05335
P60824	2.93229	2.39326	2.17895	2.65591	2.67188	2.75	2.55435	2.92432	2.80874	2.7541	0.11244	0.04857
P60840	4.75521	6.91011	5.94737	4.53763	3.77083	4.67935	5.11413	4.21081	4.28962	5.3388	0.23939	0.10495
P60843	19.7396	21.6854	20.8947	21.7742	20.1042	19.6739	16.1957	17.8919	20.6557	21.9126	0.04387	0.11727
P60853	0.497507	0.578652	0.516994	0.455814	0.32246	0.554348	0.463836	0.487034	0.584699	0.540174	0.20181	0.09426
P60867	14.8958	16.4607	15.7368	13.5484	14.2708	13.2609	12.7717	14	14.4809	14.7541	0.07701	0.05983
P60879	82.8125	102.247	87.8947	95.1613	81.25	90.7609	94.0217	104.324	99.4536	91.2568	0.09783	0.06056
P60882	0.0387105	0.0509135	0.0306444	0.0434465	0.0451065	0.0306715	0.0448997	0.0462389	0.0250843	0.0530614	0.18183	0.29135
P60898	0.677083	0.589888	0.411484	0.704301	0.75	0.679348	0.755435	0.805405	0.650273	0.584699	0.21329	0.12513
P60904	4.79688	5.5618	3.69474	5	4.53125	4.89674	3.44565	3.43784	4.84153	4.05464	0.14533	0.173
P61021	22.3958	24.382	25.4211	24.1398	22.4479	23.587	19.5652	19.027	22.0219	25.5191	0.05517	0.12408
P61022	1.89062	2.12921	1.84211	2.06452	1.82812	2.32065	2.57065	2	2.20765	2.25137	0.0703	0.09084
P61027	31.6667	33.6517	33.4211	34.086	32.8646	30.2717	28.3152	28.1622	29.3443	32.1858	0.02816	0.05568
P61028	3.21875	3.71348	2.56842	2.51075	3.03646	3.44565	3.97826	3.35135	2.94536	3.74863	0.16475	0.11296
P61080	1.01562	1.55056	1.06316	1.1129	1.10938	1.18478	1.17935	1.59459	1.44262	1.4153	0.18475	0.13131
P61082	7.65625	8.42697	7.94737	7.2043	7.34375	7.55435	7.3913	7.67568	7.70492	7.75956	0.06359	0.01929
P61087	3.99479	4.29775	3.84737	4.34946	4.29688	4.375	4.47826	4.32973	4.39344	4.1694	0.0536	0.02621
P61089	27.1875	29.8876	24.3684	27.4731	27.2917	26.8478	28.75	26.8649	28.9617	26.0656	0.07183	0.04666
P61148	1.52604	1.16292	1.33158	1.19355	1.89583	1.27717	2.30435	1.71892	1.40984	1.04372	0.2118	0.31392
P61161	23.9583	30.1685	25.9474	27.9032	20.9896	25.7609	20.5435	21.7297	24.918	24.4809	0.13715	0.09511
P61164	16.3542	16.3483	16.4211	16.0215	15.1562	17.6087	18.2065	18.5946	17.6503	19.0164	0.03292	0.03331
P61166	0.378949	0.308561	0.32196	0.306923	0.310412	0.314107	0.406439	0.531121	0.3965	0.300729	0.09384	0.23638
P61202	4.66667	4.51685	4.30526	4.72581	4.63542	4.28804	4.93478	4.7027	4.46995	4.25137	0.03642	0.06375
P61211	1.42188	1.53933	1.28421	1.5914	1.69792	1.41848	1.2337	1.28108	1.57377	1.65027	0.10571	0.12595
P61215	0.202128	0.190464	0.159099	0.220472	0.227308	0.208077	0.285094	0.411543	0.237683	0.255942	0.13547	0.28195
P61222	2.69271	3.02809	2.76842	2.62903	2.60417	2.52717	2.79891	2.64865	2.56284	2.81967	0.06224	0.04999
P61226	4.45833	6.34831	5.12632	4.50538	3.56771	5.48913	4.76087	4.48649	4.46995	5.37158	0.21408	0.0988
P61255	10.6771	11.4045	10.7895	12.043	11.0938	11.7391	12.0652	11.4595	11.2568	11.8579	0.04901	0.02746
P61264	65.1042	62.9213	58.9474	67.7419	63.5417	65.7609	80.9783	72.973	72.1311	63.9344	0.05061	0.09479
P61290	1.21354	1.14045	1.25789	1.2957	1.11979	1.1413	0.98913	0.962162	1.21858	1.29508	0.06225	0.12836
P61294	6.61458	8.25843	7.21053	6.55914	6.35417	8.20652	7.11957	7.13514	7.43169	8.96175	0.11039	0.10277
P61315	0.141479	0.123235	0.305461	0.122341	0.151846	0.169522	0.151348	0.178991	0.190692	0.18243	0.45816	0.0862
P61327;Q9CQL1	2.16146	2.17978	2.60526	2.30108	3.44792	2.6413	2.78804	3.13514	2.28415	2.64481	0.21197	0.11368
P61329	3.86979	4.28652	3.44737	4.02688	3.50521	2.40217	2.5163	2.42162	2.66667	2.52459	0.09244	0.04193
P61358	13.8542	13.2584	13.8947	13.3871	13.2812	14.6196	13.75	14.7568	14.4262	13.7158	0.02319	0.03436
P61406	0.141913	0.187601	0.0473326	0.145734	0.195302	0.224476	0.193202	0.152867	0.216874	0.194621	0.41034	0.1421
P61458	1.73958	1.30899	1.08421	1.00538	1.73438	1.375	1.9837	1.24865	1.4153	1.20219	0.25401	0.21706
P61514	3.32292	3.37079	3.01579	3.67204	3.39583	3.125	3.125	3.21622	2.91257	3	0.06966	0.03879
P61600	0.394349	0.342353	0.47184	0.418888	0.498773	0.554348	0.509395	0.412454	0.511563	0.443574	0.14612	0.1176
P61620	1.97396	1.92697	2.22105	1.80108	2.08854	1.6413	1.46739	1.72432	1.93989	1.9235	0.07985	0.11424
P61750	7.08333	8.53933	6.84211	8.70968	7.5	8.20652	8.8587	8.54054	8.4153	9.18033	0.10959	0.04438
P61759	2.21354	2.17978	2.29474	1.95161	2.125	2.43478	2.55978	2.32973	2.68306	2.38251	0.05958	0.05768
P61793	1.22396	1.01685	1.39474	1.37097	1.50521	1.10326	1.13587	1.12432	1.3388	0.770492	0.1447	0.18687
P61804	2.44271	2.39888	1.92105	2.46774	2.00521	1.84783	1.22826	1.55676	1.66667	1.62842	0.11664	0.14302
P61807	0.348659	0.334802	0.247294	0.233512	0.181412	0.417151	0.458862	0.286816	0.43769	0.492494	0.26324	0.18816
P61922	39.7917	34.6629	33.8947	34.6237	38.9583	34.3478	43.75	35.027	36.4481	32.8962	0.07589	0.11654
P61924	1.45833	1.60674	1.46316	1.53763	1.56771	1.75	1.67391	1.53514	1.68306	1.78689	0.0426	0.0572
P61953	0.989583	0.837079	1.14117	0.924731	1.28646	0.970652	2.55435	1.33514	1.1168	0.919513	0.17263	0.49039
P61957	6.66667	2.30337	5.47368	2.13978	7.29167	7.22826	5.54348	7.35135	8.52459	7.48634	0.5071	0.1484
P61961	3.9375	4.41011	4.80526	4.32796	3.80729	3.97826	3.34783	3.54595	3.74863	3.5847	0.09346	0.06492
P61963	1.52083	1.48876	1.18947	1.58065	1.95312	1.56522	1.94565	1.71351	1.31694	1.54645	0.17648	0.14333
P61965	0.848958	0.735955	0.894737	1.00538	1.01562	0.766304	0.766304	0.875676	0.846995	0.754098	0.1291	0.06914
P61967	2.71354	3.29213	2.87895	2.6828	2.32812	2.77717	2.19565	2.55135	2.27322	2.69945	0.12596	0.10265
P61969	0.0364405	0.0800596	0.0606947	0.0446614	0.0375669	0.105492	0.0343362	0.0789843	0.0717459	0.0875514	0.35632	0.3477
P61971	6.875	6.17978	7	5.96774	6.51042	6.46739	7.88043	7.02703	6.88525	6.88525	0.06771	0.07398
P61979	31.25	28.3708	29.8421	30	34.7917	28.9674	29.5109	33.5135	31.4754	29.071	0.0787	0.06432
P61982	122.396	88.764	71.5789	86.0215	116.146	131.522	108.152	100.541	127.869	80.8743	0.22152	0.18906
P62046	0.536458	0.513165	0.418871	0.424219	0.50105	0.414617	0.490653	0.616216	0.423613	0.445569	0.11234	0.17275
P62069	2.01042	2.3764	2.35789	2.17204	2.07812	2.06522	1.99457	2.01622	2.06557	2.79781	0.07459	0.15648
P62071	7.08333	8.08989	7.84211	6.39785	7.1875	6.73913	6.19565	6.91892	7.75956	6.99454	0.09137	0.08134
P62073	8.54167	7.58427	8.42105	6.93548	8.54167	9.07609	9.72826	9.51351	9.78142	8.57923	0.08987	0.0542
P62075	6.51042	7.52809	6.73684	6.66667	6.19792	7.17391	7.98913	8.32432	7.04918	7.65027	0.07328	0.07041
P62077	2.94271	3.7809	2.8	4.10215	2.92188	3.06522	3.46196	3.26486	3.11475	3.62295	0.17843	0.0711
P62082	14.6354	15.3371	13.2632	13.4946	15.8333	15.5978	15.1087	15.1892	15.3005	14.3169	0.07732	0.03157
P62137	22.6562	25.3933	23.8947	22.6344	21.1979	23.8587	20.3804	22.1081	24.6448	23.4426	0.06797	0.07322
P62141	9.11458	9.21348	7.73684	9.13978	8.02083	8.96739	9.18478	9.89189	8.03279	9.72678	0.08185	0.08031
P62192	8.07292	9.10112	7.73684	8.06452	8.38542	8.91304	8.47826	9.24324	8.52459	9.61749	0.06251	0.05402
P62196	4.89583	4.79213	4.55789	4.46237	4.58854	4.89674	4.4837	4.85946	4.87978	5.16393	0.03834	0.04998
P62242	9.21875	10.1685	10.7368	10.9677	10.2604	10.9783	10.5435	11.4054	11.0929	11.0383	0.06568	0.02809
P62245	13.4896	13.8764	16.1579	14.0323	13.4375	16.4674	16.7391	17.6757	16.6667	18.7432	0.07915	0.05515
P62254	0.90625	0.498552	0.499553	0.688172	0.947917	0.431453	0.625	0.632432	0.661202	0.579235	0.30337	0.15565
P62257	0.875	0.910112	0.852632	1.41935	1.66667	0.875	0.918478	1.22162	0.928962	1.01093	0.32713	0.13923
P62259	541.667	595.506	557.895	569.892	507.812	635.87	548.913	540.541	617.486	650.273	0.05895	0.08459
P62264	11.8229	12.5281	11.6316	11.9892	12.1875	12.663	10.7065	11.1351	12.1311	12.9508	0.02868	0.08122
P62267	7.70833	7.30337	8	8.22581	7.34375	7.11957	6.57609	6.16216	6.66667	5.84699	0.05222	0.07546
P62270	16.6146	17.3034	16	15.6452	15.2083	15.5978	15.6522	16.2162	16.6667	17.377	0.05095	0.04564
P62274	6.61458	7.97753	6.57895	5.91398	7.13542	4.14674	6.1413	7.40541	6.06557	4.52459	0.11217	0.23422
P62281	10.4167	11.9663	10.2632	10.8065	10.9896	11.3043	10.4348	10.8649	10.9836	11.0383	0.06148	0.02909
P62301	13.6979	16.0112	14	15.6989	14.1667	14.1304	15.4891	16.3243	14.2077	16.5574	0.07204	0.07445
P62305	10.4167	8.93258	10.7895	11.2903	11.3542	8.53261	6.84783	7.40541	8.08743	8.08743	0.09336	0.08522
P62307	3.92708	3.79213	3.18947	4.44624	3.73438	5.39674	4.78261	4.77838	5.02186	5.90164	0.11782	0.09224
P62309	5.01042	6.06742	6.68421	4.30108	7.65625	5.09783	4.69022	7.89189	5.90164	4.81421	0.2236	0.2331
P62311	2.40104	2.07865	2.21053	2.41935	2.89583	2.03261	2.36413	2.32973	2.06011	2.04918	0.12927	0.07607
P62313	2.07812	2.17416	2.4	2.27419	2.74479	2.41848	2.41304	2.4973	2.54645	2.15847	0.11083	0.06216
P62315	4.47396	3.81461	3.60526	4.66129	3.96875	2.61413	3.02174	2.57297	3.30601	2.5082	0.10883	0.12304
P62317	5.46875	4.99438	5.09474	5.03763	5.625	5.02174	5.33696	6.59459	5.95628	5.13661	0.05417	0.11738
P62320	6.19792	5.67416	6.63158	6.55914	6.51042	5.27174	5.03804	6.05405	6.06557	5.03825	0.06247	0.09569
P62322	0.138361	0.093414	0.104945	0.0791349	0.131586	0.105042	0.112671	0.112868	0.108723	0.0969027	0.22935	0.06169
P62331	5.3125	4.97191	4.55263	5.86022	5.20833	4.85326	4.52174	4.39459	5.12022	4.89617	0.09246	0.06194
P62334	3.67188	3.97753	3.63158	3.51075	3.72917	3.79891	3.67391	3.74054	3.94536	3.95082	0.04658	0.03229
P62340	0.23448	0.260315	0.205753	0.241051	0.287607	0.213323	0.248344	0.230008	0.217689	0.208965	0.12393	0.07098
P62342	1.35417	1.38202	1.72632	1.47312	1.41146	0.880435	1.01087	0.972973	1.17486	1.12568	0.10225	0.11463
P62482	3.75521	4.67416	4.15789	4.58065	3.52083	3.77717	4.18478	4.04865	3.56831	3.79781	0.12151	0.06264
P62484	4.00521	4.27528	4.07895	3.77957	3.14583	4.22283	3.61957	3.83243	4.11475	4.53552	0.11286	0.08709
P62488	0.355529	0.640449	0.467142	0.655914	1.11458	0.513552	0.469548	0.425121	0.562842	0.439284	0.44819	0.1171
P62492	0.246012	0.221449	0.195451	0.229909	0.238869	0.181299	0.105622	0.123351	0.166392	0.174339	0.08654	0.22381
P62500	4.78125	5.09551	4.77895	4.80108	5.05208	6.63043	6.30435	6	5.51913	5.24044	0.03224	0.09524
P62627	10.0521	9.7191	9.84211	10.5376	10.6771	12.6087	12.6087	12.2703	11.9126	11.9672	0.04165	0.02729
P62631	47.1875	47.8652	46.2632	42.4194	47.5	39.4022	40.7065	37.2432	41.0383	40.3825	0.04802	0.03852
P62700	0.27093	0.241753	0.262504	0.325709	0.313715	0.366158	0.23982	0.235134	0.354438	0.246256	0.1254	0.2286
P62702	12.7083	12.2472	13.0526	12.2043	12.4479	13.5326	12.3913	12.7568	13.1148	13.4426	0.02815	0.03658
P62715	1.63542	1.52247	1.82632	1.6129	1.49479	1.95652	2.57609	2.2973	1.89617	2.9235	0.08058	0.1848
P62717	8.38542	8.76404	8.63158	8.92473	8.90625	9.45652	8.53261	8.37838	9.34426	9.67213	0.02553	0.0641
P62743	46.875	58.9888	50.4737	55.914	41.3021	45.8152	31.1957	34.4865	43.5519	43.388	0.13905	0.162
P62746	17.6042	20.6742	20.5789	18.8172	16.25	20.0543	17.9891	17.0811	18.1421	20.3825	0.10173	0.07597
P62748	23.125	17.6966	19.2105	18.9785	25.7292	20.163	21.6848	17.0811	20.1093	14.8087	0.16024	0.14778
P62751	8.54167	9.21348	8.78947	7.95699	8.59375	9.02174	7.28261	7.78378	9.72678	8.96175	0.05277	0.11645
P62754	13.8021	13.9326	13.5789	13.0108	14.2708	15.4348	13.6957	14.8108	14.4809	14.8634	0.03416	0.0435
P62761	60.9375	65.7303	70.5263	67.2043	61.4583	64.1304	56.5217	67.5676	71.0383	68.306	0.06177	0.08543
P62774	7.13542	9.60674	7.84211	8.27957	6.5625	8.58696	5.59783	6.37838	8.14208	7.86885	0.1478	0.17339
P62806	812.5	601.124	836.842	758.065	958.333	597.826	652.174	600	617.486	639.344	0.16395	0.03857
P62812	4.47917	5.73034	5.42105	6.72043	4.92708	5.34239	4.16304	5.26486	5.28962	5.2623	0.15632	0.0997
P62814	59.375	67.4157	58.9474	63.9785	50.7292	59.7826	53.0978	51.2973	56.2842	57.9235	0.10467	0.06229
P62821	26.7188	31.4045	26.3684	29.086	25.8854	28.9674	25.5435	26.9189	27.1038	28.2514	0.08309	0.04814
P62823	10.5208	13.0337	8.31579	12.3656	10.2083	12.3913	11.413	10.2162	10.6557	12.8415	0.17181	0.09683
P62827	22.9167	24.1573	25.3158	23.2796	24.7396	22.6087	21.8478	22.8108	23.3333	23.7158	0.04133	0.03129
P62830	8.69792	10.1124	10.1579	10.0538	9.73958	10.163	9.61957	9.78378	9.23497	10.765	0.06273	0.05862
P62835	3.18229	3.85955	3.13684	3.24194	3.125	4.05435	5.26087	5.07568	4.18579	3.34973	0.09402	0.17901
P62838	13.3854	14.9438	15.7368	16.0215	11.9792	16.413	14.9457	16.4865	17.2678	14.918	0.11816	0.06475
P62843	3.96875	4.1573	3.28947	4.34946	3.80729	3.90761	3.97283	4.08108	4.21311	4.06011	0.10324	0.02867
P62849	3.83854	4.55618	4.53158	4.13441	3.08333	3.95109	3.29348	3.72973	3.9071	4.24044	0.15058	0.09122
P62852	14.2708	15.2809	14.6316	13.4946	16.0938	17.2826	18.0978	18.4865	17.9235	18.5246	0.06698	0.02798
P62855	12.9688	13.9888	12.2632	13.8172	12.5521	11.8478	10.7065	10.5946	11.5847	12.3497	0.05806	0.06591
P62858	9.32292	8.82022	10.4211	11.129	10.4688	11.7391	11.6848	11.5676	10.9836	10.8743	0.09346	0.03598
P62869	6.19792	6.1236	6.10526	5.96774	5.72917	5.92391	5.81522	6.10811	6.3388	5.13115	0.0307	0.0776
P62874	89.5833	102.809	93.6842	101.075	88.0208	104.348	89.1304	95.1351	87.4317	86.8852	0.07013	0.07934
P62876	0.352413	0.327176	0.247093	0.322361	0.350903	0.28297	0.237599	0.218201	0.204587	0.208672	0.13422	0.139
P62878	3.82812	5.89888	4.86842	4.1828	3.42188	4.24457	5	3.9027	4.33333	4.21311	0.2192	0.09306
P62880	131.771	145.506	133.684	136.559	113.021	111.413	98.913	94.5946	112.022	113.115	0.09006	0.08121
P62881	4.83333	6.17978	5.78947	6.07527	4.39583	5.19022	4.63043	5.28108	5.51913	5.20765	0.14581	0.06326
P62889	12.2917	12.4719	13.9474	13.9247	14.1667	12.0109	10.3261	10.7568	11.3661	12.0219	0.06741	0.06675
P62892	1.00521	1.91011	0.894737	1.48925	1.32292	3.125	2.54891	3.1027	3.15301	3.16393	0.30594	0.08736
P62897	146.875	158.427	143.684	148.387	147.396	151.63	174.457	158.378	154.645	139.344	0.03747	0.08151
P62900	6.5625	7.30337	7.52632	6.02151	6.77083	7.17391	6.30435	7.13514	7.10383	7.43169	0.08768	0.06057
P62908	14.6354	15.9551	16.1053	14.8925	14.9479	14.2935	13.1522	14	14.4809	14.7541	0.04393	0.0435
P62911	11.875	10.7303	11.6316	9.83871	10.7812	10.7609	11.7391	11.027	9.5082	11.0383	0.0739	0.0754
P62915	0.671875	0.691011	0.273294	0.629032	0.619792	0.489664	0.424349	0.48891	0.551913	0.386781	0.29865	0.13693
P62918	12.2396	11.8539	11.1579	11.4516	12.1354	11.8478	11.8478	12.3784	12.1858	12.1858	0.03887	0.01935
P62956	0.567708	0.340771	0.376669	0.61828	0.651042	0.366369	0.668478	0.637838	0.529739	0.404435	0.27915	0.25906
P62960	1.32292	1.24157	1.16842	1.04301	1.35938	1.88043	1.69565	1.41081	1.77596	2.33333	0.10326	0.18478
P62962	36.3542	41.8539	37	38.2796	32.2917	39.0761	38.4783	34.3243	37.1038	30.8197	0.0929	0.09477
P62965	0.578825	0.58427	0.278569	0.439176	1.09375	0.426346	0.361973	0.231062	0.256462	0.408517	0.51367	0.26314
P62983	87.5	102.247	79.4737	108.602	82.2917	71.7391	59.2391	57.8378	68.8525	67.2131	0.13874	0.09413
P62996	4.58854	3.88764	3.57895	4.63978	4.49479	3.76087	4.06522	4.14054	3.88525	3.94536	0.11238	0.0377
P63001	85.9375	85.9551	86.8421	90.8602	81.7708	84.2391	85.8696	80	78.6885	81.9672	0.03749	0.03592
P63002	0.492109	0.521713	0.520043	0.731183	0.438167	0.641304	0.994565	0.827027	0.644809	0.79235	0.20668	0.18789
P63005	19.7396	20.618	21.3158	20.5376	20.3125	19.4022	18.2065	18.4865	19.1257	19.3443	0.02774	0.02837
P63011	62.5	91.0112	71.5789	84.4086	71.875	80.9783	67.3913	73.5135	78.6885	81.4208	0.14869	0.07768
P63017	142.708	157.865	148.421	150.538	153.646	150.543	165.217	155.676	153.552	145.355	0.03771	0.04764
P63024	75.5208	92.1348	55.2632	74.1935	47.7604	67.9348	43.6957	47.1892	60.1093	50.1639	0.25573	0.18549
P63028	10.5729	10.0562	8.42105	10.1613	10.3646	12.0652	12.5543	12.7568	12.3497	12.6776	0.08657	0.02231
P63030	15.625	14.7191	16	15.8602	13.8021	11.0326	10.9239	10.8649	13.5519	12.1311	0.06102	0.09894
P63034	0.973958	0.730337	0.502691	0.672043	0.723958	0.777174	0.652174	0.972973	0.644809	0.852459	0.23442	0.17803
P63037	4.25521	4.60674	4.11053	4.29032	3.94271	5.01087	4.44565	4.42703	4.84699	5.01639	0.05804	0.06187
P63038	69.2708	69.6629	65.7895	68.2796	70.8333	70.6522	76.6304	74.0541	73.224	69.9454	0.02762	0.03702
P63040	7.55208	7.92135	6.21053	7.90323	7.55208	9.78261	11.7391	11.0811	9.83607	10.3279	0.09477	0.0799
P63042	0.0563047	0.0759208	0.0565076	0.0934242	0.0577844	0.0503563	0.0632549	0.063493	0.0489808	0.067706	0.24195	0.14463
P63044	18.9583	20.4494	19.5263	19.6237	17.7083	21.6304	15.4891	14.8108	19.235	17.4317	0.05269	0.15739
P63046	2.84896	3.11798	3.36316	3.13441	3.06771	2.76087	2.42935	2.35676	2.86885	2.57923	0.05905	0.08316
P63054	91.6667	83.7079	70.5263	62.3656	81.7708	75.5435	115.761	106.486	114.754	65.0273	0.1481	0.24713
P63056	0.214688	0.173717	0.192747	0.272524	0.273284	0.21859	0.342446	0.334752	0.301434	0.204416	0.2029	0.23146
P63073	3.43229	4.2191	3.24211	3.77957	3.20833	4.71739	4.59239	4.80541	4.74317	4.85246	0.11883	0.02088
P63078	0.258579	0.39456	0.502725	0.430117	0.320066	1.22826	0.728192	0.567568	0.14721	1.78142	0.24925	0.70819
P63080	3.36979	4.08989	4.38421	4.2043	3.09375	3.44022	2.78804	3.15135	3.25137	3.59016	0.1471	0.09436
P63082	11.1979	11.236	10.5789	12.043	11.4062	17.5	15.3261	15.2973	14.7541	16.3388	0.04639	0.06872
P63084	1.74777	0.88764	1.78947	1.96237	0.552083	4.77717	3.16244	1.66486	2.52823	6.61202	0.45136	0.52393
P63085	33.6979	37.0787	30.3158	32.5269	31.7188	31.7935	28.6413	23.4054	27.1585	31.2568	0.07735	0.11946
P63087	3.07812	4	3.81579	3.68817	4.35938	4.30435	3.85326	3.85405	4.06557	3.54645	0.12424	0.07174
P63089	1.61458	2.33708	2.10526	1.68817	1.76042	3.23913	2.33152	2.46486	2.56831	3.49727	0.16191	0.18274
P63101	254.167	293.82	234.211	246.774	227.604	270.652	221.196	207.568	239.344	246.995	0.10319	0.10229
P63115	4.25	3.59551	4.06316	2.25269	3.73438	3.23913	4.10326	3.91892	3.5082	2.98907	0.21947	0.13019
P63137	2.78646	2.82584	3	3.82796	3.38542	2.57065	2.02174	2.6973	3.14208	2.71038	0.13895	0.15298
P63139	0.41756	0.276703	0.270136	0.304874	0.388519	0.358515	0.451188	0.421378	0.388167	0.297022	0.20308	0.15514
P63141	1.90625	1.91011	1.71579	1.87634	1.55208	2.01087	2.72283	2.65946	2.13661	1.99454	0.08711	0.15514
P63143	0.218371	0.29228	0.239649	0.258516	0.214271	0.294445	0.343216	0.288662	0.306157	0.241864	0.13087	0.1236
P63147	0.456393	0.538755	0.332436	0.342828	0.112614	0.308992	0.364242	0.370614	0.316107	0.328138	0.45095	0.08338
P63154	0.262179	0.372888	0.247242	0.395688	0.358639	0.280751	0.328898	0.323539	0.335352	0.274299	0.20713	0.09313
P63158	15.1042	12.1348	14.8947	16.1828	18.4896	13.6957	13.0978	14.1622	14.918	10.6557	0.14971	0.12206
P63166	2.77083	2.8764	2.76842	3.08065	2.64062	2.34783	2.83152	2.90811	3.01639	2.63388	0.05814	0.09592
P63168	0.979167	0.668539	7.26316	0.602151	3.70833	8.53261	2.79348	4.21622	7.21311	4.71585	1.09136	0.42412
P63213	37.6562	43.8202	42.5263	37.3118	34.0625	50.7609	36.1413	41.5135	42.5683	53.6066	0.1029	0.1589
P63216	17.7083	21.1798	20.1579	21.5591	16.6667	22.337	18.9674	20.5946	24.4809	24.6995	0.11121	0.11139
P63239	0.237357	0.196446	0.191875	0.208037	0.227542	0.283418	0.255148	0.245743	0.222673	0.196098	0.09265	0.13742
P63242	26.0417	26.236	26.2632	25.0538	28.5417	28.913	27.7717	28.4324	27.7596	31.0929	0.04849	0.0477
P63248	1.32292	1.53371	1.17368	1.06989	1.28646	1.52717	1.39674	1.07568	1.34973	1.27322	0.13654	0.12604
P63250	0.619792	0.808989	0.968421	0.887097	0.557292	0.788043	0.44818	0.632432	0.759563	0.786885	0.22767	0.21391
P63254	1.79115	1.54494	1.43684	1.86559	1.35938	1.88043	3.1413	2.00541	1.82623	1.85792	0.1379	0.26262
P63268	1.71354	1.35955	1.65263	1.39785	1.51042	2.20109	3.71196	1.8973	1.55738	2.14208	0.10124	0.35967
P63271;Q9Z199	0.651042	0.646067	1.01053	0.784946	0.78125	0.641304	0.896196	0.886486	1.51913	0.677596	0.19101	0.38142
P63276	7.55208	6.96629	8.78947	7.52688	8.02083	9.72826	12.663	9.24324	8.68852	8.96175	0.08763	0.16385
P63280	4.89583	4.94382	5.73684	5.36022	5.52083	4.47283	4.44022	4.38378	4.54645	4.48087	0.06899	0.01332
P63300	0.177857	0.306253	0.274256	0.282302	0.235104	0.19235	0.138157	0.150411	0.180572	0.230533	0.19684	0.20442
P63318	15.3125	15.1685	13.5789	15.0538	14.4271	14.3478	15.163	14.9189	16.2842	13.1694	0.04868	0.07723
P63321	4.60417	4.92135	4.93158	5.53763	5.3125	5.05978	5.48913	5.40541	5.2459	5.7377	0.07228	0.04739
P63323	8.28125	9.32584	9.94737	8.76344	8.90625	9.18478	8.75	9.51351	9.23497	10.5464	0.06938	0.07127
P63325	9.42708	11.0674	9.52632	9.89247	9.6875	10.163	9.18478	9.2973	9.18033	9.45355	0.06704	0.04343
P63328	95.8333	123.034	113.684	96.7742	70.8333	100	81.5217	92.4324	101.639	95.082	0.1997	0.08459
P63330	33.125	39.3258	34.1053	32.957	28.5417	34.0217	32.7174	31.1892	36.612	33.4973	0.11452	0.05923
P67778	12.1875	12.4719	12.7368	12.5806	12.1875	13.2609	12.663	13.2432	12.459	13.4426	0.01954	0.03279
P67871	6.77083	7.69663	8.63158	7.36559	7.23958	8.09783	7.71739	8.05405	8.19672	8.03279	0.09208	0.02249
P67984	13.5417	13.764	15.0526	13.8172	12.7604	13.1522	14.4022	14.8108	13.7705	15.6284	0.05978	0.06628
P68037	6.09375	5.78652	5.73684	5.28495	6.45833	6.1413	7.33696	7.51351	6.44809	6.50273	0.07439	0.08847
P68040	13.2292	14.1573	15.3158	14.6774	13.4896	13.4783	12.9348	13.2432	13.6612	13.3333	0.06026	0.02039
P68134	708.333	792.135	842.105	709.677	729.167	902.174	798.913	827.027	879.781	841.53	0.07783	0.04858
P68181	21.25	26.7978	22.1579	22.1505	18.0729	21.1413	16.9022	16.5946	20.929	23.5519	0.14141	0.15095
P68254	48.4375	48.8202	49.3158	45.6989	49.3229	43.0435	42.337	40.2703	44.2077	42.5137	0.03127	0.03372
P68368	614.583	724.719	615.789	655.914	661.458	750	635.87	670.27	721.311	803.279	0.06864	0.09187
P68369	677.083	713.483	647.368	666.667	729.167	760.87	673.913	664.865	661.202	825.137	0.04917	0.10176
P68372	697.917	803.371	657.895	672.043	682.292	750	793.478	724.324	721.311	765.027	0.08274	0.03993
P68404	8.64583	12.809	9.89474	9.51613	6.51042	11.6304	8.20652	8.91892	11.4208	10.1093	0.24049	0.14963
P68433;P84228	284.375	241.011	348.421	297.849	383.333	234.239	288.587	256.216	232.787	238.798	0.17912	0.09371
P68510	318.75	341.573	316.842	327.957	310.417	306.522	266.848	288.649	309.836	311.475	0.03739	0.06403
P69566	0.729167	0.837079	0.726316	0.946237	0.796875	1.02717	0.86413	0.92973	0.967213	1.07104	0.11247	0.08343
P70122	1.76042	1.94944	1.81579	1.82258	2.09375	2.11413	2.20109	2.27027	2.12568	2.16393	0.07099	0.02909
P70124	3.4022	3.92072	5.06316	3.53763	2.02083	0.131691	3.88098	7.51351	7.26776	5.07104	0.30459	0.62994
P70158	0.270383	0.282976	0.473879	0.162129	0.321518	0.256546	0.332255	0.545946	0.329928	0.666667	0.37312	0.4047
P70160	0.0505512	0.0563876	0.130417	0.0550495	0.0806212	0.149296	0.268281	0.216901	0.239034	0.0896264	0.44677	0.37573
P70168	8.90625	9.38202	8.05263	8.92473	8.80208	8.20652	8.6413	8.21622	7.97814	8.25137	0.05451	0.02901
P70174	0.138819	0.126525	0.0761842	0.146585	0.109391	0.109895	0.147121	0.11025	0.0956279	0.128096	0.23426	0.16793
P70175	2.77083	3.55618	3.28947	3.04301	2.41146	3.53804	2.625	2.99459	3.18033	3.60656	0.14771	0.12662
P70182	0.708333	0.97191	0.694737	0.623656	0.481158	0.619565	0.454054	0.429403	0.551913	0.557377	0.2567	0.15088
P70188	1.15104	1.21348	1.01053	1.1828	1.11458	1.18478	1.19022	1.20541	1.31148	1.20219	0.06914	0.04306
P70193	0.103677	0.190726	0.07858	0.149717	0.142732	0.117029	0.162941	0.140941	0.141059	0.0932683	0.32596	0.2033
P70195	6.51042	7.47191	6.05263	6.29032	7.34375	7.44565	8.04348	6.86486	6.88525	7.48634	0.09472	0.06669
P70202	8.07292	7.13483	5.78947	8.17204	8.125	5.81522	7.01087	6.64865	6.61202	5.57377	0.13773	0.09611
P70205	3.19271	3.47753	3.2	3.61828	3.58333	3.59239	4.35326	3.34595	3.89617	3.5847	0.06024	0.10321
P70206	2.47917	3.05056	3.08947	2.9086	2.36979	3.10326	1.96739	2.46486	2.85246	3.38251	0.1199	0.20127
P70207	1.16146	1.61798	1.37895	1.32258	0.770833	1.2663	0.782609	0.908108	1.19126	1.31694	0.25124	0.21474
P70208	0.401822	0.436688	0.284236	0.393725	0.413214	0.652174	0.465005	0.423457	0.483137	0.688525	0.15316	0.22016
P70211	1.32292	1.60674	1.22105	1.48925	1.27083	1.59239	1.42935	1.31892	1.4918	1.75956	0.11653	0.11023
P70213	0.178495	0.0972758	0.104154	0.155978	0.241838	0.15378	0.185129	0.173387	0.134285	0.182176	0.38047	0.12929
P70218	1.01562	0.682347	1.33158	0.648442	0.457053	0.61413	0.847826	0.381528	0.496879	0.819672	0.4188	0.31952
P70227	19.0625	1.44944	16.8421	2.95161	0.703125	0.548913	0.326577	1.14054	2.06011	0.726776	1.09393	0.71131
P70232	3.14583	2.55618	2.5	2.73118	3.24479	2.75543	2.81522	2.95676	2.99454	2.46995	0.12028	0.07444
P70236	1.64583	1.68539	1.74211	1.72043	1.8125	1.89674	1.9837	1.85946	1.78142	1.72131	0.03644	0.05504
P70245	1.01042	1.08427	0.994737	1.0914	1.10417	1.00543	0.86413	0.881081	0.874317	1.06011	0.04777	0.09576
P70255	0.342268	0.278918	0.3345	0.299516	0.516794	0.15736	0.354914	0.371231	0.36507	0.0956175	0.26629	0.49062
P70257	1.61979	0.893258	1.13684	2.35484	1.64062	1.2663	0.875	1.08649	1.51366	1.69945	0.36715	0.25507
P70261	0.497169	0.327249	0.271978	0.347936	0.354	0.282158	0.394063	0.340431	0.337011	0.293105	0.23186	0.13502
P70265	2.52083	2.25281	2.43684	1.97312	2.26562	2.48913	2.64674	2.32973	2.28415	2.40437	0.09193	0.05906
P70268	0.557292	0.560975	0.657895	0.672043	0.588542	0.663043	0.592391	0.583784	0.617486	0.672131	0.08924	0.06434
P70271	0.347805	0.373952	0.578947	0.413374	0.514661	0.415152	0.494984	0.423862	0.431648	0.349397	0.21948	0.12247
P70279	0.859375	1.03933	1.24211	0.989247	0.776042	0.620513	0.134639	0.616216	0.796186	0.781421	0.18263	0.45505
P70280	1.45312	1.42697	1.45263	1.54301	1.48438	1.79348	1.52174	1.39459	2.01639	1.89071	0.0303	0.15006
P70288	4.14583	4.72472	4.85263	4.59677	5.02083	4.27717	4.75	4.81081	4.54098	4.43716	0.07101	0.04831
P70290	1.625	1.51124	1.45789	1.52151	1.69792	1.53804	2.07609	2.08108	1.6776	1.40984	0.06195	0.17584
P70295	0.206115	0.530651	0.301571	0.320535	0.367751	0.371124	0.353529	0.397792	0.319687	0.189674	0.34495	0.24974
P70296	71.3542	69.1011	64.2105	66.129	75	80.9783	95.1087	89.7297	75.9563	76.5027	0.0616	0.10102
P70297	1.90104	2.07303	2.14211	2.04301	1.95312	2.41848	1.92391	1.96216	2.39344	2.37158	0.04745	0.11211
P70302	1.81771	1.68539	1.45789	1.58065	2.25	1.42935	1.78261	1.65946	1.72678	1.54645	0.17353	0.08723
P70303	0.989583	0.97191	0.752632	1.02688	0.9375	0.831522	1.07065	0.848649	0.775956	0.726776	0.11466	0.15516
P70313	0.299807	0.0918713	0.0772884	0.120894	0.0617922	0.110096	0.16101	0.117083	0.104297	0.132562	0.74589	0.18186
P70315	0.432552	0.261752	0.376888	0.394886	0.443113	0.104999	0.0823457	0.0727324	0.294367	0.182929	0.1895	0.62944
P70318	2.36979	2.26966	2.41579	2.30645	2.32812	2.36957	2.375	2.82162	2.59016	2.38798	0.02422	0.07881
P70333	6.66667	6.40449	7.21053	7.68817	7.44792	6.90217	6.19565	6.48649	6.55738	6.88525	0.07567	0.04483
P70335	0.500947	0.436169	0.476326	0.501575	0.536458	0.717391	0.541752	0.675676	0.617486	0.650273	0.07561	0.10334
P70336	4.44271	5.34831	4.87368	5.00538	4.33333	4.88043	4.5163	4.79459	5.20765	4.83607	0.08675	0.05089
P70340	0.274293	0.109568	0.155087	0.329459	0.165072	0.237512	0.766304	0.277252	0.0772552	0.298052	0.44255	0.7793
[truncated: 5,388 more rows]

## Sheet: CV-8w-brain
	brain_8w_F_1	brain_8w_F_3	brain_8w_F_4	brain_8w_F_5	brain_8w_F_6	brain_8w_M_1	brain_8w_M_2	brain_8w_M_3	brain_8w_M_4	brain_8w_M_5	CV_F	CV_M	Median CV_F	Median CV_M
[truncated: 7,121 more rows]

[truncated: 27 more sheets: CV-1w-heart, CV-4w-heart, CV-8w-heart, CV-1w-intestine, CV-4w-intestine, CV-8w-intestine, CV-1w-kidney, CV-4w-kidney, CV-8w-kidney, CV-1w-liver, CV-4w-liver, CV-8w-liver, CV-1w-lung, CV-4w-lung, CV-8w-lung, CV-1w-muscle, CV-4w-muscle, CV-8w-muscle, CV-1w-skin, CV-4w-skin …]
