# Supplementary material for: The mouse multi-organ proteome from infancy to adulthood
Source: Nat Commun. 2024 Jul 9;15:5752. doi: 10.1038/s41467-024-50183-6 (PMC11233712; doi:10.1038/s41467-024-50183-6)
Supplement: Supplementary file 9 — Supplementary data 6 [file 41467_2024_50183_MOESM9_ESM.xlsx]

## Sheet: brain
brain_1w_F_5	brain_1w_F_7	brain_1w_F_8	brain_1w_F_10	brain_1w_M_1	brain_1w_M_3	brain_1w_M_4	brain_1w_M_7	brain_1w_M_12	brain_4w_F_1	brain_4w_F_2	brain_4w_F_4	brain_4w_F_5	brain_4w_F_6	brain_4w_M_1	brain_4w_M_2	brain_4w_M_3	brain_4w_M_5	brain_4w_M_6	brain_8w_F_1	brain_8w_F_3	brain_8w_F_4	brain_8w_F_5	brain_8w_F_6	brain_8w_M_1	brain_8w_M_2	brain_8w_M_3	brain_8w_M_4	brain_8w_M_5	C: ANOVA Significant	C: Cluster	C: GOBP name	C: GOMF name	C: GOCC name	C: KEGG name	N: -Log ANOVA p value	N: ANOVA q-value	T: Protein.Group
0.308858	0.278706	0.509944	-2.29959	-0.220074	0.0690061	0.13901	0.186	0.219374	-0.517635	0.24509	-0.989337	-1.60545	-0.514675	-0.588238	-0.0603571	-0.226653	-0.530786	-0.96772	1.20337	0.998721	0.13901	1.23921	0.0887769	3.13628	-0.915128	0.129471	-0.595882	1.14068	+	Cluster -5123	biological regulation;cell cycle process;cellular process;G2/M transition of mitotic cell cycle;positive regulation of biological process;positive regulation of catalytic activity;positive regulation of cell communication;positive regulation of cellular process;positive regulation of intracellular protein kinase cascade;positive regulation of JNK cascade;positive regulation of kinase activity;pos…	binding;identical protein binding;protein binding;protein dimerization activity;protein heterodimerization activity;protein homodimerization activity	cell part;cytoplasm;cytoplasmic part;early endosome;endosome;intracellular membrane-bounded organelle;intracellular organelle;intracellular part;membrane-bounded organelle;organelle;perinuclear region of cytoplasm		1.81417	0.0202495	O54818
-0.264298	0.104618	0.100368	-0.459502	-0.440237	-0.632979	-0.265597	0.13036	0.568239	-0.196126	-1.63526	-2.01164	-1.20058	-0.648884	-0.9347	0.471775	-0.134051	-0.878545	-0.539055	2.43105	1.76382	1.31522	-0.173891	1.44754	0.988786	-0.0391208	0.411038	-0.53632	1.25797	+	Cluster -5123	biosynthetic process;cell cycle process;cellular component organization;cellular component organization at cellular level;cellular component organization or biogenesis;cellular component organization or biogenesis at cellular level;cellular process;cytoskeleton organization;lipid biosynthetic process;lipid metabolic process;metabolic process;microtubule cytoskeleton organization;microtubule-based…	binding;catalytic activity;dynein binding;protein binding	cell part;centrosome;chromosomal part;condensed chromosome kinetochore;cytoplasmic part;cytoskeletal part;dynactin complex;intracellular membrane-bounded organelle;intracellular non-membrane-bounded organelle;intracellular organelle;intracellular organelle part;intracellular part;kinetochore;macromolecular complex;membrane-bounded organelle;microtubule associated complex;microtubule organizing ce…	Vasopressin-regulated water reabsorption	3.89322	0.00021132	Q9WUB4
-0.355854	-0.016774	0.657245	-0.204765	-0.452242	0.222456	-0.222633	0.271833	0.400338	-1.10613	-0.193456	-1.13265	-0.947717	-1.37523	-0.79628	-0.364031	-0.890824	-0.760161	-0.85286	1.43404	1.43332	2.20632	2.54365	1.26344	0.132923	-1.00541	0.252625	-0.578207	0.437032	+	Cluster -5123	anatomical structure development;axon guidance;biological regulation;cellular component organization;cellular component organization at cellular level;cellular component organization or biogenesis;cellular component organization or biogenesis at cellular level;cellular membrane organization;cellular process;chemotaxis;cytoskeleton organization;developmental process;endocytosis;establishment of lo…	binding;catalytic activity;enzyme binding;hydrolase activity;hydrolase activity, acting on carbon-nitrogen (but not peptide) bonds;kinase binding;protein binding;protein kinase binding	axon;axon part;cell body;cell part;cell projection;cell projection part;cytoplasmic part;cytoskeletal part;cytosol;dendrite;extracellular membrane-bounded organelle;extracellular organelle;extracellular region part;extracellular vesicular exosome;growth cone;intracellular membrane-bounded organelle;intracellular organelle;intracellular organelle part;intracellular part;macromolecular complex;memb…	Axon guidance	3.79033	0.000264628	O08553
0.865626	0.829067	-0.18993	-0.649763	-0.858582	0.44634	-0.148902	0.152285	1.1235	0.923963	-1.19794	-1.19896	-1.58007	-1.23332	-0.0555188	0.294758	-1.00867	-0.659681	-0.824257	1.49005	2.35278	0.349278	1.51762	0.350877	1.10765	-1.44678	-0.294571	-0.42826	-0.0286022	+	Cluster -5123	biological regulation;biosynthetic process;cellular biosynthetic process;cellular metabolic process;cellular nitrogen compound biosynthetic process;cellular nitrogen compound metabolic process;cellular process;metabolic process;negative regulation of catalytic activity;negative regulation of kinase activity;negative regulation of molecular function;negative regulation of transferase activity;nitr…	binding;catalytic activity;cation binding;diphosphotransferase activity;enzyme regulator activity;ion binding;magnesium ion binding;metal ion binding;ribose phosphate diphosphokinase activity;transferase activity;transferase activity, transferring phosphorus-containing groups	macromolecular complex;protein complex;ribose phosphate diphosphokinase complex		1.62976	0.0302325	Q9D0M1
0.329265	-0.181217	0.577457	-1.121	-0.572081	0.816416	0.272097	1.04677	-0.11806	0.214581	0.627964	-1.62509	0.209368	-1.78661	-1.20654	-0.299782	-0.802294	0.119648	-2.082	0.930371	1.09808	0.703111	2.17148	-1.47679	0.308321	0.7986	0.857448	-0.283958	0.474438	+	Cluster -5123	amine biosynthetic process;amine catabolic process;amine metabolic process;biosynthetic process;catabolic process;cellular amine metabolic process;cellular biogenic amine biosynthetic process;cellular biogenic amine catabolic process;cellular biogenic amine metabolic process;cellular biosynthetic process;cellular metabolic process;cellular nitrogen compound biosynthetic process;cellular nitrogen …	binding;catalytic activity;oxidoreductase activity;oxidoreductase activity, acting on the CH-NH group of donors;oxidoreductase activity, acting on the CH-NH group of donors, oxygen as acceptor;polyamine oxidase activity;protein binding;receptor binding	cell part;cytoplasmic part;intracellular organelle lumen;intracellular organelle part;intracellular part;membrane-enclosed lumen;microbody lumen;microbody part;organelle lumen;organelle part;peroxisomal matrix;peroxisomal part	Peroxisome	1.79727	0.0210144	Q8C0L6
0.687537	0.207968	0.31621	0.260426	-0.0452267	0.253315	0.10308	0.417796	0.0455658	-1.35957	-0.913883	-0.711403	-0.812064	-1.17316	-0.6917	-0.546905	-0.244014	-0.515534	-0.1717	2.33614	2.00527	-0.671178	2.49955	-1.43105	0.367305	-0.592643	1.19438	-0.750585	-0.0639216	+	Cluster -5123		binding;catalytic activity;cation binding;heme binding;ion binding;iron ion binding;metal ion binding;monooxygenase activity;oxidoreductase activity;oxidoreductase activity, acting on paired donors, with incorporation or reduction of molecular oxygen;tetrapyrrole binding;transition metal ion binding	cell part;integral to membrane;intrinsic to membrane;membrane;membrane part		1.91468	0.016286	Q8BKE6
0.481829	0.42815	0.37863	0.461576	0.3711	0.268293	0.299885	0.316023	0.383905	-0.347399	-1.27383	-0.283797	-1.47025	-0.313513	-0.698826	-1.12023	-0.510219	-0.452428	-0.604118	2.27648	2.40582	-0.517724	2.54275	-0.563694	-1.11596	-0.452617	0.129593	-0.420509	-0.598909	+	Cluster -5123	biological regulation;biosynthetic process;cellular biosynthetic process;cellular component assembly;cellular component assembly at cellular level;cellular component organization;cellular component organization at cellular level;cellular component organization or biogenesis;cellular component organization or biogenesis at cellular level;cellular macromolecular complex assembly;cellular macromolec…	binding;identical protein binding;protein binding;protein binding transcription factor activity;protein dimerization activity;protein heterodimerization activity;protein homodimerization activity;repressing transcription factor binding;RNA polymerase II repressing transcription factor binding;RNA polymerase II transcription factor binding;TBP-class protein binding;transcription coactivator activi…	cell junction;cell part;intracellular organelle part;intracellular part;macromolecular complex;nuclear part;nucleoplasm;nucleoplasm part;organelle part;protein complex;transcription factor complex;transcription factor TFIIA complex	Basal transcription factors	1.79881	0.0209441	Q80ZM7
0.823407	-0.614115	0.57335	0.289251	-0.189658	-0.330921	0.360436	-0.0080639	-0.799069	-1.82345	-0.590002	-1.04676	-1.21828	-0.0415815	0.468102	0.317105	-1.3898	-0.0586597	-0.660224	0.269646	1.94992	0.278512	0.0994522	-1.67134	0.444535	0.896358	2.91559	0.123372	0.632891	+	Cluster -5123	cellular component assembly;cellular component organization;cellular component organization or biogenesis;macromolecular complex assembly;macromolecular complex subunit organization;protein complex assembly;protein complex subunit organization;protein homooligomerization;protein oligomerization	binding;identical protein binding;protein binding			1.67301	0.0275317	E0CYQ0
0.272276	0.35588	1.0999	0.346754	0.713259	0.153662	0.245599	0.392018	0.315536	-0.290599	-1.19152	-1.98434	0.0386872	-1.41858	-0.904677	0.693489	-0.412016	-0.87937	-1.44694	2.02484	1.52825	0.836001	2.14838	-0.395094	-0.537357	-0.53957	-0.946068	-0.571156	0.352761	+	Cluster -5123	biological regulation;cell differentiation;cell migration;cell motility;cell surface receptor linked signaling pathway;cellular component movement;cellular developmental process;cellular macromolecule metabolic process;cellular metabolic process;cellular process;cellular protein metabolic process;cellular response to chemical stimulus;cellular response to cytokine stimulus;cellular response to or…	adenyl nucleotide binding;adenyl ribonucleotide binding;ATP binding;binding;catalytic activity;cytokine receptor binding;enzyme binding;growth hormone receptor binding;hormone receptor binding;kinase activity;non-membrane spanning protein tyrosine kinase activity;nucleotide binding;phosphatase binding;phosphotransferase activity, alcohol group as acceptor;protein binding;protein kinase activity;p…	adherens junction;anchoring junction;cell junction;cell part;cell-substrate adherens junction;cell-substrate junction;cytoplasm;cytoplasmic part;cytoskeleton;cytosol;endomembrane system;extrinsic to internal side of plasma membrane;extrinsic to membrane;extrinsic to plasma membrane;focal adhesion;intracellular membrane-bounded organelle;intracellular non-membrane-bounded organelle;intracellular o…		2.27455	0.00739157	P52332
-0.264385	0.266423	-0.954908	-0.656851	-0.805044	-0.657288	0.266423	-0.384039	-0.434545	0.887517	0.934292	1.0798	-1.70349	-0.864153	-0.00841888	-1.30113	-1.88098	-0.189851	-0.0716805	-0.234877	-0.00885603	1.37111	-0.193879	2.49897	0.534613	-0.0480745	0.7651	2.04687	0.0113309	+	Cluster -5123	5-phosphoribose 1-diphosphate biosynthetic process;5-phosphoribose 1-diphosphate metabolic process;alcohol biosynthetic process;alcohol metabolic process;AMP biosynthetic process;AMP metabolic process;anatomical structure development;anatomical structure morphogenesis;biosynthetic process;carbohydrate biosynthetic process;carbohydrate metabolic process;cellular aromatic compound metabolic process…	adenyl nucleotide binding;adenyl ribonucleotide binding;ADP binding;AMP binding;ATP binding;binding;carbohydrate binding;catalytic activity;cation binding;diphosphotransferase activity;GDP binding;guanyl nucleotide binding;guanyl ribonucleotide binding;identical protein binding;ion binding;kinase activity;magnesium ion binding;metal ion binding;nucleotide binding;protein binding;protein dimerizat…	macromolecular complex;protein complex;ribose phosphate diphosphokinase complex	Pentose phosphate pathway;Purine metabolism	1.61817	0.0310065	Q9D7G0
0.453155	-0.549991	-0.476539	-1.24962	0.348111	0.850133	-0.502868	-1.58452	-0.776687	-0.910644	0.908825	0.284076	-0.764364	-1.67312	0.176015	-0.810252	-0.284002	-0.0978195	-0.111859	1.8072	0.661143	1.32753	0.0926631	2.21664	-0.460526	-1.46277	0.307165	1.40934	0.873591	+	Cluster -5123		binding;carboxylic acid binding;coenzyme binding;cofactor binding;fatty acid binding;fatty-acyl-CoA binding;lipid binding;monocarboxylic acid binding	cell part;cytoplasm;intracellular part		1.62859	0.030296	Q9D061
-0.614763	-0.654507	0.0941444	0.574213	0.157159	0.65888	0.641403	0.0627876	0.269033	-1.03376	0.230592	0.196502	-1.85206	-1.87166	-0.287993	0.00424899	-1.08987	-0.166527	-0.722813	-0.933371	0.814373	-0.127522	0.93471	3.45179	0.627937	0.773362	-0.664926	0.0637028	0.464922	+	Cluster -5123	anatomical structure development;anatomical structure morphogenesis;biological regulation;biosynthetic process;bone development;cellular biosynthetic process;cellular component organization;cellular component organization at cellular level;cellular component organization or biogenesis;cellular component organization or biogenesis at cellular level;cellular macromolecule biosynthetic process;cellu…	binding;cation binding;DNA binding;hormone receptor binding;ion binding;metal ion binding;nuclear hormone receptor binding;nucleic acid binding;peroxisome proliferator activated receptor binding;protein binding;protein binding transcription factor activity;receptor binding;retinoic acid receptor binding;transcription coactivator activity;transcription cofactor activity;transcription corepressor a…	cell part;chromatin;chromosomal part;extracellular membrane-bounded organelle;extracellular organelle;extracellular region part;extracellular vesicular exosome;intracellular membrane-bounded organelle;intracellular organelle;intracellular organelle part;intracellular part;macromolecular complex;membrane-bounded organelle;membrane-bounded vesicle;nuclear chromatin;nuclear chromosome part;nuclear p…		1.73977	0.0238516	P59598
0.336709	-0.172112	-0.166628	-0.247819	-0.568532	-1.23275	0.488159	-0.359231	-0.345755	-0.146589	-0.506424	0.590117	-1.09113	-0.0710218	-0.372701	-1.10676	-0.265281	-0.509736	-0.737555	3.12243	-0.690028	-0.339253	-0.577254	3.07297	0.853579	0.140083	-0.0941983	0.43815	0.558549	+	Cluster -5123	adaptive immune response;biological regulation;cell activation;cell chemotaxis;cell migration;cell motility;cellular component assembly;cellular component assembly at cellular level;cellular component movement;cellular component organization;cellular component organization at cellular level;cellular component organization or biogenesis;cellular component organization or biogenesis at cellular lev…	1-phosphatidylinositol-3-kinase activity;adenyl nucleotide binding;adenyl ribonucleotide binding;ATP binding;binding;catalytic activity;inositol or phosphatidylinositol kinase activity;kinase activity;lipid binding;lipid kinase activity;nucleotide binding;phosphatidylinositol 3-kinase activity;phosphatidylinositol binding;phosphatidylinositol kinase activity;phosphatidylinositol phosphate kinase …	cell part;clathrin-coated vesicle;coated vesicle;cytoplasm;cytoplasmic membrane-bounded vesicle;cytoplasmic part;cytoplasmic vesicle;cytosolic part;extracellular membrane-bounded organelle;extracellular organelle;extracellular region part;extracellular vesicular exosome;Golgi apparatus;intracellular membrane-bounded organelle;intracellular organelle;intracellular part;macromolecular complex;membr…	Inositol phosphate metabolism;Phosphatidylinositol signaling system	1.50593	0.0397228	Q61194
-0.400429	-0.719233	-0.624996	-0.664026	-0.799359	-0.972554	-1.22383	-0.984275	-0.29004	2.32805	0.0536359	0.108334	-0.864309	0.374639	-0.56377	0.688194	1.14771	-0.378932	-0.463116	-0.810651	0.171133	1.06894	-0.176656	1.52598	1.04473	-0.531608	0.5089	-1.10613	2.55367	+	Cluster -5123	adenosine to inosine editing;anatomical structure development;base conversion or substitution editing;biological regulation;biosynthetic process;cell differentiation;cellular biosynthetic process;cellular component assembly;cellular component assembly at cellular level;cellular component organization;cellular component organization at cellular level;cellular component organization or biogenesis;c…	adenosine deaminase activity;binding;catalytic activity;cation binding;deaminase activity;DNA binding;double-stranded RNA adenosine deaminase activity;hydrolase activity;hydrolase activity, acting on carbon-nitrogen (but not peptide) bonds;hydrolase activity, acting on carbon-nitrogen (but not peptide) bonds, in cyclic amidines;ion binding;left-handed Z-DNA binding;metal ion binding;nucleic acid …	cell part;cytoplasm;intracellular membrane-bounded organelle;intracellular non-membrane-bounded organelle;intracellular organelle;intracellular organelle part;intracellular part;membrane;membrane-bounded organelle;non-membrane-bounded organelle;nuclear part;nucleolus;nucleoplasm;nucleus;organelle;organelle part	Cytosolic DNA-sensing pathway;Measles	1.71956	0.0249085	Q99MU3
-1.11736	-1.06047	-1.07044	-1.09514	-0.34456	-0.927684	-0.058794	-1.1315	-0.88099	1.02443	-0.538505	-1.36594	1.41876	0.926703	1.20527	-0.153703	-0.531559	-0.272407	0.634737	0.0532199	1.06004	1.38037	0.243885	0.564635	1.02867	0.850864	1.11869	-2.06552	1.10431	+	Cluster -5123	cellular macromolecule metabolic process;cellular metabolic process;cellular process;cellular protein metabolic process;macromolecule metabolic process;macromolecule modification;metabolic process;primary metabolic process;protein autoubiquitination;protein metabolic process;protein modification by small protein conjugation;protein modification by small protein conjugation or removal;protein modi…	acid-amino acid ligase activity;ATPase activity;binding;catalytic activity;cation binding;hydrolase activity;hydrolase activity, acting on acid anhydrides;hydrolase activity, acting on acid anhydrides, in phosphorus-containing anhydrides;ion binding;ligase activity;ligase activity, forming carbon-nitrogen bonds;metal ion binding;nucleoside-triphosphatase activity;pyrophosphatase activity;small co…	cell part;cytoplasm;intracellular non-membrane-bounded organelle;intracellular organelle;intracellular organelle part;intracellular part;membrane;non-membrane-bounded organelle;nuclear part;nucleolus;organelle;organelle part		2.48427	0.00467119	E9Q555
-2.06606	-1.18183	-2.15269	-1.1762	-0.449444	-2.08748	0.141636	0.891038	0.565879	0.406137	0.119354	-0.383952	0.0796823	-0.0740004	0.282674	1.13518	0.326523	-0.0153737	0.582527	0.50658	-0.2566	0.869205	-0.0290994	0.848209	1.65487	0.00704647	1.55046	0.826056	-0.92032	+	Cluster -5123					2.32049	0.00668998	B1AVP0
-0.813579	-0.845391	-0.508313	-0.670022	-0.121642	-1.03823	-0.606988	-0.744065	-0.73524	1.42412	-0.54664	1.65433	0.657229	-0.693754	-0.999907	-0.872328	-0.452756	0.700918	0.0407064	0.520308	2.59589	2.54315	-0.195678	0.0741761	-0.636717	0.189614	-0.0605673	-0.618251	0.759624	+	Cluster -5123		endopeptidase inhibitor activity;endopeptidase regulator activity;enzyme inhibitor activity;enzyme regulator activity;peptidase inhibitor activity;peptidase regulator activity;serine-type endopeptidase inhibitor activity	cell part;collagen;extracellular matrix;extracellular matrix part;extracellular membrane-bounded organelle;extracellular organelle;extracellular region part;extracellular space;extracellular vesicular exosome;membrane;membrane-bounded organelle;membrane-bounded vesicle;organelle;plasma membrane;proteinaceous extracellular matrix;sarcolemma;vesicle		1.58928	0.0330601	E9PWQ3
-2.04506	-2.16396	-0.874733	-0.949534	0.663569	-0.428569	-0.75812	-0.154661	0.121847	1.682	0.65323	0.51584	-1.17105	-0.269551	0.39977	-0.0263145	0.877313	0.578016	-0.057654	1.20492	1.39653	1.33951	-0.135896	0.431767	-1.75155	1.0762	0.414466	-0.419197	-0.149118	+	Cluster -5123	autophagic vacuole assembly;autophagy;catabolic process;cell communication;cellular catabolic process;cellular component assembly;cellular component assembly at cellular level;cellular component organization;cellular component organization at cellular level;cellular component organization or biogenesis;cellular component organization or biogenesis at cellular level;cellular metabolic process;cell…		cell part;cytoplasmic part;extrinsic to membrane;intracellular part;lipid particle;membrane;membrane part;pre-autophagosomal structure;pre-autophagosomal structure membrane		1.62357	0.0306416	Q6P4T0
-0.555525	-0.537075	0.0969709	-1.25498	-2.93845	0.108393	-0.508459	-0.72237	-0.457176	-0.145516	2.08585	-0.817306	0.92508	1.26283	0.647155	-1.31244	0.252689	0.650799	0.924668	-0.240363	-1.22864	0.596975	-0.587497	0.411691	0.686474	1.27366	0.500689	0.577758	0.304113	+	Cluster -5123	catabolic process;lipid catabolic process;lipid metabolic process;metabolic process;primary metabolic process	binding;catalytic activity;cation binding;hydrolase activity;ion binding;metal ion binding	cell part;cytoplasm;intracellular part		1.79304	0.0212074	Q80YA3
-0.357257	-0.22554	-0.131525	-0.707535	-4.81081	-0.273768	-0.390407	-0.370297	-0.462824	0.259117	0.466556	0.125255	0.0912439	0.21987	0.468575	0.462347	0.256461	0.497857	0.584664	0.553375	0.149205	0.757136	0.192276	0.378343	0.54725	0.417046	0.527256	0.371293	0.404839	+	Cluster -5123	anion transport;establishment of localization;inorganic anion transport;ion transport;sulfate transport;transport	active transmembrane transporter activity;anion transmembrane transporter activity;anion:cation symporter activity;cation transmembrane transporter activity;inorganic anion transmembrane transporter activity;inorganic cation transmembrane transporter activity;ion transmembrane transporter activity;metal ion transmembrane transporter activity;monovalent inorganic cation transmembrane transporter a…	cell part;integral to membrane;integral to plasma membrane;intrinsic to membrane;intrinsic to plasma membrane;membrane part;plasma membrane part		2.39018	0.00573295	Q9JHI4
-0.780357	-0.55785	-1.79696	-1.31914	0.188153	-0.952318	-0.988435	-1.35088	-1.25753	-0.411665	1.19939	1.18673	0.852214	-0.747206	0.196284	0.618016	1.26297	-0.522649	1.52305	-0.0188035	-0.559942	1.09097	-0.362789	1.54198	0.890413	0.813465	-1.1341	0.428531	0.968472	+	Cluster -5123	autophagy;biological regulation;catabolic process;cellular catabolic process;cellular metabolic process;cellular process;endosome transport;establishment of localization;establishment of localization in cell;establishment of protein localization;intracellular transport;metabolic process;positive regulation of autophagy;positive regulation of biological process;positive regulation of catabolic pro…	AP-2 adaptor complex binding;binding;enzyme activator activity;enzyme regulator activity;GTPase activator activity;GTPase regulator activity;nucleoside-triphosphatase regulator activity;protein binding;protein complex binding	AP-2 adaptor complex;AP-type membrane coat adaptor complex;autophagic vacuole;cell part;clathrin adaptor complex;cytoplasmic part;cytoplasmic vesicle part;endosomal part;endosome membrane;intracellular membrane-bounded organelle;intracellular organelle;intracellular organelle part;intracellular part;macromolecular complex;membrane;membrane part;membrane-bounded organelle;organelle;organelle membr…		3.38713	0.000641402	Q80XQ2
-1.13065	-0.71927	0.976736	-0.825424	-0.980853	0.00741018	-1.41412	-1.42834	-0.609473	0.771951	0.648326	0.0907059	0.0590772	2.08751	0.467185	0.267814	-0.381764	0.629175	0.234972	0.0947844	0.122387	1.761	-0.411001	-0.331832	0.59155	-2.06203	-0.0750649	2.13898	-0.579738	+	Cluster -5123	amine metabolic process;amino acid activation;asparaginyl-tRNA aminoacylation;carboxylic acid metabolic process;cellular amine metabolic process;cellular amino acid metabolic process;cellular ketone metabolic process;cellular macromolecule metabolic process;cellular metabolic process;cellular nitrogen compound metabolic process;cellular process;macromolecule metabolic process;metabolic process;nc…	adenyl nucleotide binding;adenyl ribonucleotide binding;aminoacyl-tRNA ligase activity;asparagine-tRNA ligase activity;ATP binding;binding;catalytic activity;ligase activity;ligase activity, forming aminoacyl-tRNA and related compounds;ligase activity, forming carbon-oxygen bonds;nucleic acid binding;nucleotide binding;purine nucleotide binding;purine ribonucleoside triphosphate binding;purine ri…	cell part;cytoplasmic part;intracellular membrane-bounded organelle;intracellular organelle;intracellular organelle lumen;intracellular organelle part;intracellular part;membrane-bounded organelle;membrane-enclosed lumen;mitochondrial matrix;mitochondrial part;mitochondrion;organelle;organelle lumen;organelle part	Aminoacyl-tRNA biosynthesis	1.544	0.0365624	Q8BGV0
-1.15013	-1.20319	-0.114248	-0.46794	-1.46685	-1.73541	-1.09476	-1.04115	-0.395105	0.516604	0.936431	0.213527	1.86445	0.915775	-0.406038	-0.119624	-0.568305	0.116241	0.425228	0.432778	0.402103	1.82867	-1.04141	1.53912	1.37426	-0.0855365	0.781847	0.618904	-1.07624	+	Cluster -5123	apoptosis;biological regulation;catabolic process;cell death;cellular catabolic process;cellular macromolecule catabolic process;cellular macromolecule metabolic process;cellular metabolic process;cellular process;cellular protein metabolic process;death;defense response;defense response to virus;immune effector process;immune response;immune system process;innate immune response;macromolecule ca…	acid-amino acid ligase activity;binding;catalytic activity;chemokine receptor binding;CXCR chemokine receptor binding;cytokine receptor binding;G-protein-coupled receptor binding;ligase activity;ligase activity, forming carbon-nitrogen bonds;protein binding;receptor binding;ribonucleoprotein binding;small conjugating protein ligase activity;ubiquitin-protein ligase activity	cell cortex;cell part;cytoplasm;cytoplasmic part;cytoplasmic vesicle;cytosol;extracellular membrane-bounded organelle;extracellular organelle;extracellular region part;extracellular vesicular exosome;intracellular membrane-bounded organelle;intracellular organelle;intracellular part;macromolecular complex;membrane;membrane-bounded organelle;membrane-bounded vesicle;nucleus;organelle;plasma membra…	Endocytosis;Ubiquitin mediated proteolysis	3.21121	0.000944117	Q8C863
-0.023809	-1.23142	-1.37618	-0.264834	-0.904623	-0.919743	-0.438291	-0.2277	-0.496068	3.59552	1.15578	0.398816	-0.584756	0.694789	0.392917	-1.61239	-0.388432	0.63621	0.794182	-0.750114	0.185736	0.39535	-0.19208	1.22509	-0.429398	-0.421491	-0.196753	0.51466	0.469029	+	Cluster -5123	establishment of localization;lipid transport;organic substance transport;transport	binding;cholesterol binding;lipid binding;steroid binding;sterol binding	cell part;cytoplasmic part;cytosol;endoplasmic reticulum part;intracellular organelle part;intracellular part;membrane;nuclear membrane;nuclear part;organelle membrane;organelle part;perinuclear endoplasmic reticulum;plasma membrane		1.48936	0.0412028	Q9DBS9
-1.0978	-1.51141	1.03027	-0.377513	-0.259777	0.630164	-0.875234	-1.33275	-0.0887904	2.73317	-0.428073	0.590797	0.658193	1.8694	0.0129443	0.116953	0.489188	0.413979	0.376312	-0.786726	-0.531206	-0.23516	-0.506682	1.17669	-1.34936	-0.376762	1.27398	-0.415024	-1.19978	+	Cluster -5123			cell part;cytoplasm;cytoplasmic part;intracellular membrane-bounded organelle;intracellular organelle;intracellular part;membrane-bounded organelle;mitochondrion;organelle		1.6821	0.0270212	Q9CWX2
-0.392677	-0.418079	1.08413	-0.590027	-0.663698	0.0646383	-0.655947	-0.598191	-1.43846	2.9383	1.80305	0.393866	0.827799	-1.38084	0.0279191	-0.0216682	-0.0382004	1.56137	0.417972	-1.05575	0.0621677	0.918577	0.0293634	-0.676208	-1.18776	-1.08309	-0.295146	0.652362	-0.285775	+	Cluster -5123	anatomical structure development;biological regulation;cation homeostasis;cation transport;cellular cation homeostasis;cellular chemical homeostasis;cellular component assembly;cellular component assembly at cellular level;cellular component organization;cellular component organization at cellular level;cellular component organization or biogenesis;cellular component organization or biogenesis at…	binding;cation binding;copper ion binding;ion binding;metal ion binding;transition metal ion binding	cell part;contractile fiber;cytoplasmic part;intracellular membrane-bounded organelle;intracellular non-membrane-bounded organelle;intracellular organelle;intracellular organelle part;intracellular part;membrane;membrane-bounded organelle;mitochondrial inner membrane;mitochondrial membrane;mitochondrial part;mitochondrion;myofibril;non-membrane-bounded organelle;nuclear part;nucleoplasm;organelle…		1.50807	0.0395587	Q8VCL2
-0.650618	-0.254474	-1.11197	-0.473456	-0.565362	-1.23454	-1.30302	-1.2758	-1.14934	1.33487	2.03536	0.494786	1.76542	1.05286	0.974582	-1.22801	-0.695285	0.873246	-0.0875219	-0.497581	-0.433757	0.719352	-0.948878	1.115	-0.319485	1.30522	-0.144993	0.728606	-0.0252146	+	Cluster -5123	biological regulation;regulation of biological process;regulation of catalytic activity;regulation of cellular metabolic process;regulation of cellular process;regulation of dephosphorylation;regulation of hydrolase activity;regulation of metabolic process;regulation of molecular function;regulation of phosphatase activity;regulation of phosphate metabolic process;regulation of phosphoprotein pho…	binding;enzyme binding;phosphatase binding;protein binding;protein phosphatase binding	cell part;cytoplasm;intracellular membrane-bounded organelle;intracellular organelle;intracellular part;membrane-bounded organelle;organelle		3.02701	0.00141625	Q8R3Q2
-0.384754	-0.864061	-0.253549	-0.811678	-1.5195	-1.60324	-0.985481	-1.01424	-0.287956	1.87467	2.20494	0.400946	1.19214	0.561116	0.90793	-1.06137	-0.685956	0.718057	0.267326	-0.270836	-0.546344	1.24007	-0.558656	1.185	-1.09882	0.0198014	-0.0891269	1.06801	0.395559	+	Cluster -5123	biological regulation;cellular component organization;cellular component organization or biogenesis;cellular macromolecule metabolic process;cellular membrane organization;cellular metabolic process;cellular process;cellular response to stimulus;endocytosis;establishment of localization;macromolecule metabolic process;membrane invagination;membrane organization;metabolic process;negative regulati…	adenyl nucleotide binding;adenyl ribonucleotide binding;ATP binding;beta-adrenergic receptor kinase activity;binding;catalytic activity;G-protein coupled receptor kinase activity;kinase activity;nucleotide binding;phosphotransferase activity, alcohol group as acceptor;protein kinase activity;protein serine/threonine kinase activity;purine nucleotide binding;purine ribonucleoside triphosphate bind…			2.77773	0.00244854	Q3UYH7
-0.547177	-0.590553	-0.329394	-0.214178	-1.39672	-1.05504	-1.30443	0.231358	-1.49137	1.10322	0.709672	0.0832851	0.728995	1.55192	0.716328	-0.691652	-1.69043	-0.514983	0.65864	-0.186015	0.910615	0.712589	0.18251	1.89278	-1.14555	-0.660041	0.304603	2.02742	0.00358676	+	Cluster -5123	biological regulation;cell cycle checkpoint;cellular component organization;cellular component organization at cellular level;cellular component organization or biogenesis;cellular component organization or biogenesis at cellular level;cellular macromolecule metabolic process;cellular metabolic process;cellular nitrogen compound metabolic process;cellular process;cellular protein metabolic proces…		BRCA1-A complex;BRISC complex;cell part;cytoplasm;intracellular membrane-bounded organelle;intracellular organelle;intracellular organelle part;intracellular part;macromolecular complex;membrane-bounded organelle;nuclear part;nucleoplasm;nucleus;organelle;organelle part;protein complex		1.71175	0.0253346	Q3UI43
0.101545	-0.262858	-0.111775	-0.308876	-0.49088	-0.483662	-1.84172	-0.643198	0.244544	1.33548	1.69604	-0.0350837	1.21722	0.0754971	2.18107	0.0894606	-0.604232	1.60571	-0.744479	-0.651785	-0.803091	-0.683732	-1.50446	0.102303	-0.491377	-0.658755	0.941504	1.67283	-0.943243	+	Cluster -5123	biological regulation;cell surface receptor linked signaling pathway;cellular macromolecule metabolic process;cellular metabolic process;cellular process;cellular protein metabolic process;cellular response to stimulus;dephosphorylation;enzyme linked receptor protein signaling pathway;macromolecule metabolic process;macromolecule modification;metabolic process;negative regulation of biological pr…	binding;catalytic activity;hydrolase activity;hydrolase activity, acting on ester bonds;identical protein binding;phosphatase activity;phosphoprotein phosphatase activity;phosphoric ester hydrolase activity;protein binding;protein dimerization activity;protein homodimerization activity;protein tyrosine phosphatase activity	cell part;cytoplasm;integral to membrane;intracellular membrane-bounded organelle;intracellular organelle;intracellular part;intrinsic to membrane;membrane;membrane part;membrane-bounded organelle;nucleus;organelle;plasma membrane		1.66751	0.0278602	P49446
-0.372287	-0.842861	0.207685	-0.503352	-1.01325	-1.06431	-1.88855	-0.97808	-1.48427	0.95752	2.14944	0.108111	0.569009	-0.266272	1.45215	-0.661725	-1.30534	0.235535	0.50872	0.859827	0.70121	1.89834	0.172987	0.850638	-0.6098	-0.739863	0.696866	0.629311	-0.267395	+	Cluster -5123	amine transport;biological regulation;cellular component assembly;cellular component assembly at cellular level;cellular component organization;cellular component organization at cellular level;cellular component organization or biogenesis;cellular component organization or biogenesis at cellular level;cellular process;establishment of Golgi localization;establishment of localization;establishmen…	binding;enzyme binding;identical protein binding;kinase binding;protein binding;protein domain specific binding;protein kinase binding;transcription factor binding	adherens junction;anchoring junction;blood microparticle;cell junction;cell leading edge;cell part;cell-substrate adherens junction;cell-substrate junction;cytoplasmic membrane-bounded vesicle;cytoplasmic part;cytoplasmic vesicle;cytoplasmic vesicle membrane;cytoplasmic vesicle part;cytoskeletal part;cytosol;extracellular membrane-bounded organelle;extracellular organelle;extracellular region par…	Cell cycle;Neurotrophin signaling pathway;Oocyte meiosis	2.54653	0.00406715	P63101
-0.450707	-1.05051	-1.40785	-0.208154	-0.773741	-0.481756	-0.925794	-2.08684	-0.920097	1.21442	1.31991	2.04383	0.744463	1.17442	-0.983003	1.16311	-1.00823	0.0888606	-1.03025	0.495001	0.347716	1.16105	-0.305301	0.232469	0.672548	0.710222	0.929039	-0.0642224	-0.600578	+	Cluster -5123	biological regulation;cellular macromolecule metabolic process;cellular metabolic process;cellular process;cellular protein metabolic process;macromolecule metabolic process;metabolic process;positive regulation of ATPase activity;positive regulation of catalytic activity;positive regulation of hydrolase activity;positive regulation of molecular function;primary metabolic process;protein folding;…	ATPase activator activity;ATPase regulator activity;binding;chaperone binding;enzyme activator activity;enzyme regulator activity;nucleoside-triphosphatase regulator activity;protein binding	cell part;cytoplasm;cytoplasmic part;cytosol;endoplasmic reticulum;extracellular membrane-bounded organelle;extracellular organelle;extracellular region part;extracellular vesicular exosome;intracellular membrane-bounded organelle;intracellular organelle;intracellular part;membrane-bounded organelle;membrane-bounded vesicle;organelle;vesicle		2.87719	0.00196705	Q8BK64
-0.719582	-0.137578	-0.874563	-0.762581	-1.04285	-0.784002	-1.53973	-1.45008	-0.688722	1.14559	1.66821	1.41245	2.3076	0.55932	-0.743312	0.94596	-1.13878	-0.508414	-0.0796481	0.00344731	-0.597337	0.93407	-0.521864	1.36053	0.20789	1.04904	-0.142905	0.387807	-0.249965	+	Cluster -5123	carboxylic acid metabolic process;carboxylic acid transport;cellular ketone metabolic process;cellular metabolic process;cellular process;establishment of localization;L-ascorbic acid metabolic process;L-ascorbic acid transport;metabolic process;organic acid metabolic process;organic acid transport;organic substance transport;oxoacid metabolic process;response to chemical stimulus;response to oxi…	active transmembrane transporter activity;cation transmembrane transporter activity;inorganic cation transmembrane transporter activity;ion transmembrane transporter activity;L-ascorbate:sodium symporter activity;L-ascorbic acid transporter activity;metal ion transmembrane transporter activity;monovalent inorganic cation transmembrane transporter activity;secondary active transmembrane transporte…	apical plasma membrane;basal plasma membrane;basolateral plasma membrane;cell part;cytoplasm;integral to membrane;integral to plasma membrane;intracellular part;intrinsic to membrane;intrinsic to plasma membrane;membrane;membrane part;plasma membrane;plasma membrane part		2.75208	0.00259106	Q9EPR4
-1.5202	-1.36148	-1.76299	-0.946316	-0.548253	-0.74164	-1.24725	-0.377618	-0.591328	0.00437067	0.962787	0.204444	-0.927368	1.58858	1.19925	-0.254117	0.959913	2.16524	1.61746	-0.31776	0.269702	0.616675	0.355282	-0.854506	0.287352	0.332529	-0.471947	0.905632	0.453549	+	Cluster -5123			cell part;cytoplasm;cytoskeleton;intracellular non-membrane-bounded organelle;intracellular organelle;intracellular part;non-membrane-bounded organelle;organelle		4.37522	7.3412e-05	Q8C5W3
0.458958	-0.429996	-1.07413	-1.91168	0.498338	0.0209281	-1.44179	-0.84367	-1.35795	-0.0776916	1.90462	0.00185169	0.454351	1.06379	1.23385	1.09863	-1.37274	2.26656	0.282062	0.0185614	-1.20743	-0.273221	0.625414	-0.526732	0.188825	0.502106	-0.673518	0.331573	0.240141	+	Cluster -5123			cell part;cytoplasmic part;intracellular membrane-bounded organelle;intracellular organelle;intracellular part;membrane-bounded organelle;mitochondrion;organelle		2.15022	0.00971809	Q3V460
-0.794595	-1.19175	-1.68789	-0.94719	0.596243	-0.279773	-1.19175	-1.24491	-1.15132	0.0774446	1.97469	-0.0700557	-0.592768	1.49105	1.29331	-0.413379	0.0257822	1.14667	1.18694	-1.13856	0.274666	-0.932923	0.0851877	0.5192	0.343399	1.26003	-0.127411	1.47617	0.0134724	+	Cluster -5123	biological regulation;biosynthetic process;cellular biosynthetic process;cellular macromolecule biosynthetic process;cellular macromolecule metabolic process;cellular metabolic process;cellular process;cellular protein metabolic process;macromolecule biosynthetic process;macromolecule metabolic process;metabolic process;positive regulation of biological process;positive regulation of biosynthetic…	binding;catalytic activity;GTP binding;GTPase activity;guanyl nucleotide binding;guanyl ribonucleotide binding;hydrolase activity;hydrolase activity, acting on acid anhydrides;hydrolase activity, acting on acid anhydrides, in phosphorus-containing anhydrides;nucleoside-triphosphatase activity;nucleotide binding;purine nucleotide binding;purine ribonucleoside triphosphate binding;purine ribonucleo…	cell part;cytoplasmic part;intracellular membrane-bounded organelle;intracellular organelle;intracellular organelle lumen;intracellular organelle part;intracellular part;membrane;membrane-bounded organelle;membrane-enclosed lumen;mitochondrial inner membrane;mitochondrial matrix;mitochondrial membrane;mitochondrial part;mitochondrion;organelle;organelle inner membrane;organelle lumen;organelle me…		2.81109	0.00227426	Q8C3X4
-0.677255	-0.0239268	-0.24871	-1.35209	-0.873417	-0.123263	-0.959243	-1.03587	-0.163539	0.241078	0.604545	0.963721	1.56695	2.52069	1.07559	0.320575	0.691116	1.20658	0.843293	-1.60981	-1.19403	-0.731914	-1.41908	0.331394	-0.777027	-0.742952	0.359651	0.823673	0.383272	+	Cluster -5123	establishment of localization;establishment of localization in cell;establishment of protein localization;establishment of protein localization in mitochondrion;establishment of protein localization to organelle;intracellular protein transport;intracellular transport;ion transport;mitochondrial transport;protein import;protein targeting;protein targeting to mitochondrion;protein transport;transpo…	channel activity;passive transmembrane transporter activity;porin activity;transmembrane transporter activity;transporter activity;wide pore channel activity	cell part;cytoplasm;cytoplasmic part;extracellular membrane-bounded organelle;extracellular organelle;extracellular region part;extracellular vesicular exosome;integral to membrane;integral to mitochondrial membrane;integral to organelle membrane;intracellular membrane-bounded organelle;intracellular organelle;intracellular organelle part;intracellular part;intrinsic to membrane;intrinsic to orga…	Amyotrophic lateral sclerosis (ALS)	4.54071	5.09906e-05	Q9QYA2
-0.530966	-1.17369	-1.17267	-0.0636853	0.0661173	-0.538095	-0.780129	-1.17369	-0.332421	0.416568	1.2141	1.85752	0.892101	0.0800363	1.0955	-1.08324	-0.053405	1.86289	1.37233	-1.22612	-0.466944	-0.125841	-1.70256	0.723801	-0.759298	1.39868	-0.608015	0.929597	-0.118469	+	Cluster -5123	apoptosis;cell death;cellular component organization;cellular component organization or biogenesis;cellular membrane organization;cellular process;clathrin-mediated endocytosis;death;endocytosis;establishment of localization;membrane invagination;membrane organization;programmed cell death;receptor-mediated endocytosis;transport;vesicle-mediated transport	actin binding;binding;cytoskeletal protein binding;lipid binding;phosphatidylinositol binding;phospholipid binding;protein binding	cell part;clathrin coated vesicle membrane;clathrin-coated vesicle;coated pit;coated vesicle;coated vesicle membrane;cytoplasm;cytoplasmic membrane-bounded vesicle;cytoplasmic part;cytoplasmic vesicle;cytoplasmic vesicle membrane;cytoplasmic vesicle part;cytoskeleton;intracellular membrane-bounded organelle;intracellular non-membrane-bounded organelle;intracellular organelle;intracellular organel…		2.44775	0.00505652	Q9JKY5
-1.15462	-0.925724	-1.50409	-1.23174	-0.512209	-0.477226	-0.515721	-0.733128	-0.629593	0.788498	0.971047	1.12105	0.937944	0.909111	1.51825	0.193818	1.07152	1.83026	1.45439	-1.0409	-0.876892	-0.548487	-1.51288	-0.881215	-0.244249	0.428764	0.467437	1.08453	0.0120502	+	Cluster -5123	adipose tissue development;anatomical structure development;biological regulation;brain development;catabolic process;cellular catabolic process;cellular ketone body metabolic process;cellular ketone metabolic process;cellular metabolic process;cellular process;developmental process;heart development;ketone body catabolic process;ketone catabolic process;metabolic process;organ development;positi…	3-oxoacid CoA-transferase activity;catalytic activity;CoA-transferase activity;transferase activity;transferase activity, transferring sulfur-containing groups	cell part;cytoplasmic part;intracellular membrane-bounded organelle;intracellular organelle;intracellular organelle lumen;intracellular organelle part;intracellular part;membrane-bounded organelle;membrane-enclosed lumen;mitochondrial matrix;mitochondrial part;mitochondrion;organelle;organelle lumen;organelle part	Butanoate metabolism;Synthesis and degradation of ketone bodies;Valine, leucine and isoleucine degradation	6.52453	6.40279e-07	Q9D0K2
0.377805	0.249808	-1.64763	-0.288959	0.0247869	-0.180832	-2.4629	0.0918631	0.0354826	-0.186468	0.261884	1.08959	0.720316	0.533998	0.0334327	1.18778	0.469296	2.45318	-0.243132	0.130303	-0.766415	0.146221	-1.085	0.227484	-1.93062	0.769316	0.582639	0.797594	-1.39081	+	Cluster -5123		binding;identical protein binding;protein binding;protein dimerization activity;protein homodimerization activity	cell part;cytoplasmic part;endosome;extracellular membrane-bounded organelle;extracellular organelle;extracellular region part;extracellular vesicular exosome;integral to membrane;intracellular membrane-bounded organelle;intracellular organelle;intracellular organelle part;intracellular part;intrinsic to membrane;late endosome;lysosomal membrane;lysosome;lytic vacuole;membrane;membrane part;membr…		1.42185	0.0477746	Q9CXT7
-1.04884	-0.432652	-1.5939	-0.180833	-0.623049	-0.78593	-0.102903	-0.659089	1.20333	1.08017	-0.0140892	-0.163888	0.269694	-0.439795	1.6489	0.069755	1.51724	1.47737	1.25436	-1.59905	-0.551194	-0.545181	-0.515402	0.581553	-2.05867	0.0635185	0.147151	1.69726	0.304168	+	Cluster -5123	acid secretion;alcohol catabolic process;alcohol metabolic process;amine catabolic process;amine metabolic process;arachidonic acid metabolic process;arachidonic acid secretion;biosynthetic process;carboxylic acid biosynthetic process;carboxylic acid metabolic process;carboxylic acid transport;catabolic process;cell death;cellular amine metabolic process;cellular biogenic amine catabolic process;…	calcium-independent phospholipase A2 activity;carboxylic ester hydrolase activity;catalytic activity;hydrolase activity;hydrolase activity, acting on ester bonds;lipase activity;lysophospholipase activity;phospholipase A2 activity;phospholipase activity	cell part;cytoplasmic part;endoplasmic reticulum membrane;endoplasmic reticulum part;Golgi apparatus part;Golgi membrane;integral to membrane;intracellular;intracellular membrane-bounded organelle;intracellular organelle;intracellular organelle part;intracellular part;intrinsic to membrane;membrane;membrane part;membrane-bounded organelle;microbody;microbody membrane;microbody part;organelle;orga…		1.64682	0.0291262	Q8K1N1
-0.666987	-0.776052	-0.921392	-0.362019	-0.48958	-0.683324	-1.03122	-1.17039	-1.32086	0.748687	1.07456	1.55347	1.1758	1.19447	1.3409	0.2289	1.06111	1.35061	1.49435	-0.874959	-0.768949	-1.1143	-1.46758	-0.936631	-0.568153	0.378862	0.143393	0.775342	0.631956	+	Cluster -5123	adipose tissue development;anatomical structure development;brain development;developmental process;liver development;organ development;response to cadmium ion;response to chemical stimulus;response to corticosteroid stimulus;response to corticosterone stimulus;response to drug;response to endogenous stimulus;response to estradiol stimulus;response to estrogen stimulus;response to ethanol;respons…	3-hydroxybutyrate dehydrogenase activity;binding;catalytic activity;lipid binding;oxidoreductase activity;oxidoreductase activity, acting on CH-OH group of donors;oxidoreductase activity, acting on the CH-OH group of donors, NAD or NADP as acceptor;phospholipid binding	cell part;cytoplasm;cytoplasmic part;intracellular membrane-bounded organelle;intracellular organelle;intracellular organelle lumen;intracellular organelle part;intracellular part;membrane;membrane-bounded organelle;membrane-enclosed lumen;mitochondrial inner membrane;mitochondrial matrix;mitochondrial membrane;mitochondrial part;mitochondrion;nuclear part;nucleoplasm;organelle;organelle inner me…	Butanoate metabolism;Synthesis and degradation of ketone bodies	7.18724	1.5044e-07	Q80XN0
-0.275147	0.147807	-1.58663	-2.453	-0.0938548	0.341684	-0.504928	-0.972426	-0.656693	0.793814	1.16314	1.21621	1.06525	0.0692537	1.36322	-0.604552	0.849473	0.087148	1.31438	-1.43503	0.213091	-0.619207	-0.507681	0.721325	-1.69454	0.213329	-0.1864	1.17002	0.860941	+	Cluster -5123	autophagic vacuole assembly;autophagy;biological regulation;catabolic process;cellular catabolic process;cellular component assembly;cellular component assembly at cellular level;cellular component organization;cellular component organization at cellular level;cellular component organization or biogenesis;cellular component organization or biogenesis at cellular level;cellular localization;cellul…		autophagic vacuole;cell part;cytoplasm;cytoplasmic part;cytoplasmic vesicle;endosomal part;endosome;endosome membrane;Golgi apparatus part;integral to membrane;intracellular membrane-bounded organelle;intracellular organelle;intracellular organelle part;intracellular part;intrinsic to membrane;late endosome;late endosome membrane;membrane;membrane part;membrane-bounded organelle;organelle;organel…		2.36594	0.00604751	Q68FE2
-0.417915	-0.802906	-1.21822	-0.765108	-0.25798	0.0744304	-0.603717	-1.11484	-1.01994	-0.0382821	1.50518	0.864498	0.383019	-1.08251	1.90455	0.615416	0.433617	1.71014	1.74556	-1.64624	-0.233022	0.302683	-1.04417	-0.613321	-1.32322	0.605326	0.878302	0.651827	0.506839	+	Cluster -5123	biological regulation;cellular process;cellular response to stimulus;intracellular signal transduction;positive regulation of biological process;positive regulation of cell communication;positive regulation of cellular process;positive regulation of intracellular protein kinase cascade;positive regulation of MAPKKK cascade;positive regulation of response to stimulus;positive regulation of signal …	adenyl nucleotide binding;adenyl ribonucleotide binding;ATP binding;binding;binding, bridging;catalytic activity;cation binding;ion binding;kinase activity;MAP-kinase scaffold activity;metal ion binding;nucleotide binding;phosphotransferase activity, alcohol group as acceptor;protein binding;protein complex scaffold;protein C-terminus binding;protein kinase activity;purine nucleotide binding;puri…	cell part;cytoplasmic part;endoplasmic reticulum;endoplasmic reticulum membrane;endoplasmic reticulum part;intracellular membrane-bounded organelle;intracellular organelle;intracellular organelle part;intracellular part;macromolecular complex;membrane;membrane part;membrane-bounded organelle;organelle;organelle membrane;organelle part;protein complex		2.81816	0.00223958	Q61097
-0.307405	-2.0452	-2.53968	-0.653203	-1.55439	-0.732651	1.03102	-0.783719	-1.3354	0.888914	0.258901	0.773068	0.500838	0.138543	1.20513	0.721913	1.82801	0.4883	0.817245	0.105063	-0.193735	0.53645	-0.499184	0.529064	-0.707619	0.833931	0.0357883	0.650608	0.00938826	+	Cluster -5123	cellular macromolecule metabolic process;cellular metabolic process;cellular nitrogen compound metabolic process;cellular process;macromolecule metabolic process;metabolic process;ncRNA metabolic process;ncRNA processing;nitrogen compound metabolic process;nucleic acid metabolic process;nucleobase-containing compound metabolic process;primary metabolic process;RNA metabolic process;RNA processing…	binding;cation binding;ion binding;metal ion binding	cell part;extracellular membrane-bounded organelle;extracellular organelle;extracellular region part;extracellular vesicular exosome;intracellular part;macromolecular complex;membrane-bounded organelle;membrane-bounded vesicle;organelle;protein complex;tRNA-splicing ligase complex;vesicle		4.25358	9.6004e-05	Q505B7
-0.539155	-1.1895	-1.67622	0.144403	0.0323603	-0.932893	-0.193257	0.0279889	-0.492376	0.864907	0.33078	1.46559	1.9084	1.65566	1.02203	0.145092	0.50754	0.655037	0.99748	-1.57981	0.262236	-0.498393	-2.05335	-1.0399	-1.08399	0.580939	0.361236	-0.272776	0.589929	+	Cluster -5123		binding;nucleotide binding	cell part;intracellular organelle part;intracellular part;macromolecular complex;membrane;nuclear part;nucleoplasm;organelle part;ribonucleoprotein complex		3.89164	0.000212037	P70333
-0.348445	-1.04062	-1.40618	-1.80585	-0.20794	-0.214961	-1.11261	-0.739028	-1.45232	0.837603	0.857058	1.85945	0.674662	-0.312269	0.993355	0.522458	1.08159	1.17145	1.29754	-1.23528	-0.675246	0.213209	-1.41623	0.52649	-0.119518	0.409845	-0.142953	1.4106	0.374153	+	Cluster -5123	anatomical structure development;autophagy;biological regulation;catabolic process;cellular catabolic process;cellular metabolic process;cellular process;central nervous system development;developmental process;metabolic process;positive regulation of biological process;positive regulation of cell projection organization;positive regulation of cellular component organization;positive regulation o…	arylsulfatase activity;binding;catalytic activity;cation binding;hydrolase activity;hydrolase activity, acting on ester bonds;ion binding;metal ion binding;N-acetylgalactosamine-4-sulfatase activity;sulfuric ester hydrolase activity	cell part;cell surface;cytoplasmic part;endoplasmic reticulum;extracellular membrane-bounded organelle;extracellular organelle;extracellular region part;extracellular vesicular exosome;Golgi apparatus;intracellular membrane-bounded organelle;intracellular organelle;intracellular part;lysosome;lytic vacuole;membrane-bounded organelle;membrane-bounded vesicle;mitochondrion;organelle;rough endoplasm…	Glycosaminoglycan degradation;Lysosome	4.69882	3.60642e-05	P50429
0.00609114	-1.03469	-2.05389	0.186356	-0.0224153	-1.90443	-0.857315	-1.7281	-0.0199165	1.28461	0.682168	1.12145	0.106797	1.79218	0.140475	0.602228	0.717952	0.944305	1.30281	-0.355847	0.0184493	-0.410529	-1.74586	-0.126904	-0.194674	1.19401	-0.340248	0.525238	0.169717	+	Cluster -5123		4 iron, 4 sulfur cluster binding;binding;catalytic activity;cation binding;DNA binding;DNA primase activity;DNA-directed RNA polymerase activity;ion binding;iron-sulfur cluster binding;metal cluster binding;metal ion binding;nucleic acid binding;nucleotidyltransferase activity;RNA polymerase activity;transferase activity;transferase activity, transferring phosphorus-containing groups		DNA replication;Purine metabolism;Pyrimidine metabolism	3.85394	0.000230559	P33610
-0.750907	-0.733955	-0.947236	-0.819853	0.562169	0.211955	-0.742381	-0.793186	-0.313515	-0.273904	0.564573	1.50458	0.952449	-0.323957	1.78565	-0.298034	0.445822	1.73649	1.54002	-1.79515	-1.46882	-0.14761	-1.217	0.459131	-1.43831	0.801761	0.163158	1.13243	0.203628	+	Cluster -5123	biological regulation;positive regulation of catalytic activity;positive regulation of GTPase activity;positive regulation of hydrolase activity;positive regulation of molecular function;regulation of biological process;regulation of catabolic process;regulation of catalytic activity;regulation of cellular catabolic process;regulation of cellular metabolic process;regulation of cellular process;r…	binding;cation binding;enzyme activator activity;enzyme regulator activity;GTPase activator activity;GTPase regulator activity;ion binding;lipid binding;metal ion binding;nucleoside-triphosphatase regulator activity;phosphatidylinositol binding;phosphatidylinositol-3,4,5-trisphosphate binding;phospholipid binding;transition metal ion binding;zinc ion binding	cell part;cytoplasm;intracellular membrane-bounded organelle;intracellular organelle;intracellular part;membrane;membrane-bounded organelle;nucleus;organelle;plasma membrane		2.18956	0.00890476	E9PY16
-1.08194	-0.716715	-2.84354	-0.991869	-0.155542	0.0453346	0.171191	-0.616748	0.339069	-0.370411	0.322222	1.09735	-0.309075	0.125329	1.94105	0.195472	2.171	0.856324	0.64001	-1.00448	-0.0396996	0.164597	-0.880238	-0.0113029	-0.935933	0.244556	-0.365569	1.54127	0.468298	+	Cluster -5123	anatomical structure development;anatomical structure formation involved in morphogenesis;anatomical structure morphogenesis;angiogenesis;apoptosis;axis elongation;axonogenesis;biological regulation;biomineral tissue development;bone development;bone mineralization;bone morphogenesis;branch elongation involved in salivary gland morphogenesis;branch elongation of an epithelium;branching involved i…	adenyl nucleotide binding;adenyl ribonucleotide binding;ATP binding;binding;carbohydrate binding;catalytic activity;fibroblast growth factor binding;fibroblast growth factor-activated receptor activity;glycosaminoglycan binding;growth factor binding;heparin binding;identical protein binding;kinase activity;molecular transducer activity;nucleotide binding;pattern binding;phosphotransferase activit…	cell cortex;cell part;cell surface;cytoplasm;cytoplasmic membrane-bounded vesicle;cytoplasmic part;cytoplasmic vesicle;excitatory synapse;extracellular region;Golgi apparatus;integral to membrane;integral to plasma membrane;intracellular membrane-bounded organelle;intracellular organelle;intracellular organelle part;intracellular part;intrinsic to membrane;intrinsic to plasma membrane;membrane pa…	Endocytosis;MAPK signaling pathway;Pathways in cancer;Prostate cancer;Regulation of actin cytoskeleton	1.99027	0.0137871	P21803
-1.12797	-0.475771	-2.22341	-2.31466	0.872263	-0.773892	-0.252349	-0.0158353	0.744333	0.898104	-0.1908	-0.717288	-0.444537	0.580671	0.659157	1.99138	1.44198	1.06631	0.700385	-0.163938	-0.359694	-0.614648	-0.060196	-0.101344	0.240174	-1.40245	0.947203	0.27275	0.824081	+	Cluster -5123	biological regulation;cell redox homeostasis;cellular homeostasis;cellular process;homeostatic process;regulation of biological process;regulation of biological quality;regulation of cellular process		cell part;integral to membrane;intrinsic to membrane;membrane part		1.63599	0.0298197	Q9D710
-0.68398	-1.14472	-0.992502	-2.155	0.0390853	-0.178415	-0.503494	-0.655432	0.191088	0.11112	0.514382	0.574633	0.101931	-1.22789	1.5058	1.28993	1.26441	1.55744	0.939534	-0.3398	-1.26666	-1.11424	-1.15165	-0.668126	1.26441	0.400045	0.318764	0.642137	1.3672	+	Cluster -5123	amine metabolic process;amino acid activation;biosynthetic process;carboxylic acid metabolic process;cellular amine metabolic process;cellular amino acid metabolic process;cellular biosynthetic process;cellular component organization;cellular component organization at cellular level;cellular component organization or biogenesis;cellular component organization or biogenesis at cellular level;cellu…	adenyl nucleotide binding;adenyl ribonucleotide binding;ATP binding;binding;carbon-nitrogen ligase activity, with glutamine as amido-N-donor;catalytic activity;glutaminyl-tRNA synthase (glutamine-hydrolyzing) activity;ligase activity;ligase activity, forming carbon-nitrogen bonds;nucleotide binding;purine nucleotide binding;purine ribonucleoside triphosphate binding;purine ribonucleotide binding;…	cell part;cytoplasmic part;glutamyl-tRNA(Gln) amidotransferase complex;intracellular membrane-bounded organelle;intracellular organelle;intracellular part;macromolecular complex;membrane-bounded organelle;mitochondrion;organelle;protein complex	Aminoacyl-tRNA biosynthesis	2.05401	0.0119953	Q99JT1
-0.328125	0.333879	-2.11008	0.166627	-0.837093	-1.41175	-1.30034	-0.741467	0.332844	0.0575893	0.803006	0.0619268	0.481826	-0.573544	1.52388	0.853956	1.32911	2.32522	0.746844	0.623875	-0.957026	-1.044	-1.29854	-0.749534	0.313175	-0.384217	0.213645	0.565383	1.00293	+	Cluster -5123	activation of immune response;anatomical structure development;anatomical structure morphogenesis;androgen metabolic process;antigen receptor-mediated signaling pathway;B cell receptor signaling pathway;biological regulation;cell differentiation;cell projection organization;cell surface receptor linked signaling pathway;cellular component organization;cellular component organization at cellular l…	binding;lipid binding;PDZ domain binding;phosphatidylinositol binding;phosphatidylinositol-3,4-bisphosphate binding;phospholipid binding;protein binding;protein domain specific binding	cell part;cell projection membrane;cell projection part;cytoplasm;extracellular membrane-bounded organelle;extracellular organelle;extracellular region part;extracellular vesicular exosome;intracellular organelle part;intracellular part;leading edge membrane;membrane;membrane part;membrane-bounded organelle;membrane-bounded vesicle;nuclear part;nucleoplasm;organelle;organelle part;plasma membrane…		2.47783	0.00473689	Q8BUL6
-1.22949	-0.660628	-2.10634	-0.0482799	-0.113626	-1.35987	-0.346447	-0.243369	0.387819	-0.284583	0.801251	0.671576	-0.771083	-0.213877	1.53114	0.673713	1.99514	2.24232	0.705792	-1.01866	-0.979411	-0.660628	-0.852822	-0.26957	0.428705	0.643859	-0.421274	0.458026	1.04061	+	Cluster -5123					2.28094	0.00729149	A0A286YCX6
-0.335186	0.0311036	-0.570261	-1.2443	-0.5842	-0.337819	-1.28321	-1.14682	1.48808	-0.814581	0.452828	-0.542655	1.02862	1.47511	1.05822	0.572149	1.19182	1.9844	1.37478	-1.29233	0.114318	-1.71262	-0.182764	-0.802421	-0.181621	-1.14216	0.422657	0.477338	0.501517	+	Cluster -5123	biological regulation;macromolecule metabolic process;metabolic process;negative regulation of biological process;negative regulation of cellular component organization;negative regulation of cellular process;negative regulation of mitochondrion organization;negative regulation of organelle organization;negative regulation of release of cytochrome c from mitochondria;primary metabolic process;pro…	catalytic activity;endopeptidase activity;hydrolase activity;peptidase activity;peptidase activity, acting on L-amino acid peptides;serine hydrolase activity;serine-type endopeptidase activity;serine-type peptidase activity	cell part;cytoplasmic part;integral to membrane;intracellular membrane-bounded organelle;intracellular organelle;intracellular organelle part;intracellular part;intrinsic to membrane;membrane;membrane part;membrane-bounded organelle;mitochondrial inner membrane;mitochondrial membrane;mitochondrial part;mitochondrion;nucleus;organelle;organelle inner membrane;organelle membrane;organelle part		2.26669	0.00752163	Q5XJY4
-0.848952	-1.13455	-1.44443	-0.317884	-0.803874	-1.22249	-1.72687	-0.512759	0.000279988	0.458211	0.425931	0.498993	0.273879	-1.6613	0.922114	1.55499	0.750637	0.92649	0.902738	-0.0643353	0.768094	1.57467	-1.67489	-0.0225192	0.0556929	0.763164	-0.577869	0.646141	1.4907	+	Cluster -5123	anatomical structure development;developmental process;muscle organ development;muscle structure development;organ development	structural constituent of muscle;structural molecule activity	cell part;contractile fiber part;cytoplasmic part;endoplasmic reticulum;endoplasmic reticulum membrane;endoplasmic reticulum part;integral to membrane;intracellular membrane-bounded organelle;intracellular organelle;intracellular organelle part;intracellular part;intrinsic to membrane;junctional membrane complex;junctional sarcoplasmic reticulum membrane;macromolecular complex;membrane;membrane p…		2.67297	0.0030815	Q9ET80
-1.83729	-1.30985	-1.90792	-2.17429	-0.0142272	-0.617463	0.0249778	-0.274224	0.664498	-0.702594	0.0687873	0.015393	0.0804535	-0.135196	0.464747	1.39712	0.600006	1.75638	0.587889	-0.552	-0.556189	1.22479	-0.785193	-0.334151	1.03992	0.819617	0.270409	0.865621	1.31999	+	Cluster -5123		binding;cation binding;ion binding;metal ion binding	cell part;cytoplasmic part;intracellular membrane-bounded organelle;intracellular organelle;intracellular part;membrane-bounded organelle;mitochondrion;organelle		2.17905	0.0091172	Q9CPZ8
-1.17778	-1.9541	-2.19661	-0.296272	-0.0224322	-0.127646	-0.865327	-0.363732	0.400258	0.977919	-0.136729	0.89697	2.45502	-1.32916	0.489325	0.866072	0.780903	0.391365	-0.242402	-0.0243813	-0.888066	1.56526	-0.724815	-0.452132	0.0859285	0.165876	0.117251	0.553888	1.05557	+	Cluster -5123		binding;catalytic activity;cation binding;ion binding;metal ion binding;oxidoreductase activity;transition metal ion binding;zinc ion binding	cell part;integral to membrane;intrinsic to membrane;membrane part		1.81794	0.0200912	Q4PJX1
-2.11755	-1.23799	-1.55497	-1.60967	-0.316128	0.176608	-0.132234	-1.40586	-0.288022	0.546278	0.435622	0.667347	0.935362	-0.332143	-0.183243	1.51009	0.903759	0.339454	-0.151347	-0.712234	-0.438529	1.56698	-0.895844	-0.376503	1.63404	0.967107	0.466018	1.23256	0.371057	+	Cluster -5123	activation of immune response;biological regulation;chordate embryonic development;complement activation;complement activation, classical pathway;defense response;developmental process;embryo development;embryo development ending in birth or egg hatching;female pregnancy;humoral immune response;immune effector process;immune response;immune system process;in utero embryonic development;innate imm…		cell part;external side of plasma membrane;integral to membrane;intrinsic to membrane;macromolecular complex;membrane part;plasma membrane part;protein complex;receptor complex	Complement and coagulation cascades	3.03324	0.0013964	Q64735
-1.53846	-0.922991	-2.43282	-1.53846	-0.0272662	-0.318073	-0.0782589	-0.552982	0.196861	0.702362	1.71248	1.102	0.175747	0.0862411	0.335241	0.651892	-0.43039	0.962564	-0.562806	-0.910816	-1.5743	0.43235	0.159117	0.21278	-0.373665	1.35702	1.61135	0.651892	0.911383	+	Cluster -5123	aldehyde catabolic process;catabolic process;cellular aldehyde metabolic process;cellular catabolic process;cellular metabolic process;cellular process;formaldehyde catabolic process;formaldehyde metabolic process;metabolic process;small molecule catabolic process;small molecule metabolic process	carboxylic ester hydrolase activity;catalytic activity;hydrolase activity;hydrolase activity, acting on ester bonds;S-formylglutathione hydrolase activity;thiolester hydrolase activity	cell part;cytoplasm;cytoplasmic membrane-bounded vesicle;cytoplasmic part;cytoplasmic vesicle;extracellular membrane-bounded organelle;extracellular organelle;extracellular region part;extracellular vesicular exosome;Golgi apparatus;intracellular membrane-bounded organelle;intracellular organelle;intracellular organelle part;intracellular part;membrane;membrane-bounded organelle;membrane-bounded …	Methane metabolism	2.08208	0.011292	Q9R0P3
-1.74771	-0.907343	-1.86367	-1.67952	-0.69499	-0.606999	-0.74528	-0.603828	-0.528488	-0.0590961	1.22498	-0.110835	0.291142	-0.95862	0.648733	0.698357	0.178319	0.805415	1.12502	-0.737142	-0.701471	-0.000339749	-0.374277	1.06186	1.13655	1.29135	1.1917	1.62104	1.04514	+	Cluster -5123	biological regulation;cell surface receptor linked signaling pathway;cellular process;cellular response to stimulus;G-protein coupled receptor protein signaling pathway;negative regulation of biological process;negative regulation of cell communication;negative regulation of cellular process;negative regulation of G-protein coupled receptor protein signaling pathway;negative regulation of respons…	enzyme activator activity;enzyme regulator activity;GTPase activator activity;GTPase regulator activity;nucleoside-triphosphatase regulator activity	cell part;cytoplasm;cytoplasmic part;Golgi apparatus;Golgi apparatus part;intracellular membrane-bounded organelle;intracellular organelle;intracellular organelle part;intracellular part;membrane;membrane-bounded organelle;nucleus;organelle;organelle part;plasma membrane;trans-Golgi network		4.04049	0.000153176	Q9QZB1
-1.28861	-1.1856	-1.12602	-1.48234	-1.4776	-0.945428	-1.04407	-0.857725	-0.965028	0.77601	0.866953	1.12862	1.0345	-0.0481502	1.27593	0.697444	-0.0524102	0.87917	0.977069	-0.66482	-0.875642	0.146696	-1.02512	0.0907905	0.766086	0.702885	1.29836	0.917813	1.48024	+	Cluster -5123	biological regulation;cell differentiation;cellular developmental process;cellular hormone metabolic process;cellular lipid metabolic process;cellular metabolic process;cellular process;developmental process;diterpenoid metabolic process;fat-soluble vitamin metabolic process;hormone metabolic process;isoprenoid metabolic process;lipid metabolic process;metabolic process;osteoblast differentiation…	alcohol dehydrogenase (NADP+) activity;aldo-keto reductase (NADP) activity;catalytic activity;oxidoreductase activity;oxidoreductase activity, acting on CH-OH group of donors;oxidoreductase activity, acting on the CH-OH group of donors, NAD or NADP as acceptor	cell part;cytoplasmic part;endoplasmic reticulum;intracellular membrane-bounded organelle;intracellular organelle;intracellular organelle part;intracellular part;lysosomal membrane;membrane;membrane-bounded organelle;mitochondrion;nucleus;organelle;organelle membrane;organelle part;vacuolar membrane;vacuolar part		6.0653	1.76931e-06	Q9ERI6
-1.58292	-1.65553	-1.82473	-1.04129	-1.00874	-0.468329	-0.522977	-0.944904	-0.842319	0.514999	1.24289	1.09725	-0.490208	0.0576101	0.394683	0.980089	0.363487	0.644442	0.663599	-0.596593	-0.627847	-0.196705	-0.278939	0.0895196	0.143993	1.63471	1.39437	1.7924	1.06799	+	Cluster -5123	macromolecule metabolic process;metabolic process;primary metabolic process;protein metabolic process;proteolysis	binding;carboxypeptidase activity;catalytic activity;cation binding;dipeptidase activity;exopeptidase activity;hydrolase activity;ion binding;metal ion binding;metallopeptidase activity;peptidase activity;peptidase activity, acting on L-amino acid peptides;tripeptidase activity	cell part;cytoplasmic part;cytosol;extracellular membrane-bounded organelle;extracellular organelle;extracellular region part;extracellular vesicular exosome;intracellular part;membrane-bounded organelle;membrane-bounded vesicle;organelle;vesicle		4.69911	3.60502e-05	Q9D1A2
-1.71908	-1.17501	-1.31005	0.0273989	0.0810954	-0.45173	-1.04684	-0.40549	-0.371338	-0.61197	-0.287177	0.000835898	1.253	-0.60239	1.30044	-0.07608	0.912018	0.942017	0.648816	-0.319233	0.772515	-0.983347	-1.50519	-0.943967	-0.0683844	1.95418	1.63533	1.05055	1.29906	+	Cluster -5123	ameboidal cell migration;biological regulation;cell cycle phase;cell cycle process;cell division;cell migration;cell motility;cellular component assembly;cellular component assembly at cellular level;cellular component movement;cellular component organization;cellular component organization at cellular level;cellular component organization or biogenesis;cellular component organization or biogenes…	carbon-sulfur lyase activity;catalytic activity;lyase activity	cell part;chromosomal part;condensed chromosome kinetochore;cytoplasm;cytoskeletal part;cytoskeleton;intracellular membrane-bounded organelle;intracellular non-membrane-bounded organelle;intracellular organelle;intracellular organelle part;intracellular part;kinetochore;macromolecular complex;membrane-bounded organelle;microtubule cytoskeleton;non-membrane-bounded organelle;nuclear part;nucleopla…		1.50629	0.0396979	Q9CXS4
-3.72257	-0.366156	-0.913946	-0.67908	-0.352922	0.18719	-0.213285	-0.0741536	-0.181525	-0.438232	0.291695	0.23388	-0.329802	-0.737511	1.59648	0.372353	0.270782	1.79225	0.22772	-0.797727	-0.284918	0.395385	-0.592408	0.13625	1.0771	0.328947	1.03762	1.2943	0.442289	+	Cluster -5123			cell part;cytoplasm;cytoplasmic part;intracellular membrane-bounded organelle;intracellular organelle;intracellular part;membrane-bounded organelle;mitochondrion;organelle		1.47323	0.0427284	Q9CR98
-1.53089	-1.85008	-1.83336	-1.42692	-0.320649	-0.670759	-0.939639	-1.03524	-0.808758	-0.0335598	0.105155	1.14691	0.65748	0.778766	0.974653	0.975642	0.767128	1.11164	1.3477	-0.658142	-0.015905	0.198814	-0.280011	-0.202669	-0.725334	1.0438	1.31578	0.900786	1.00767	+	Cluster -5123	cellular component organization;cellular component organization at cellular level;cellular component organization or biogenesis;cellular component organization or biogenesis at cellular level;cellular membrane organization;cellular process;establishment of localization;establishment of localization in cell;establishment of protein localization;establishment of protein localization in mitochondrio…	macromolecule transmembrane transporter activity;protein transmembrane transporter activity;protein transporter activity;substrate-specific transmembrane transporter activity;substrate-specific transporter activity;transmembrane transporter activity;transporter activity	cell part;cytoplasmic part;integral to membrane;intracellular membrane-bounded organelle;intracellular organelle;intracellular organelle part;intracellular part;intrinsic to membrane;macromolecular complex;membrane;membrane part;membrane-bounded organelle;mitochondrial inner membrane;mitochondrial membrane;mitochondrial membrane part;mitochondrial outer membrane translocase complex;mitochondrial …		6.31879	1.01048e-06	Q9CPQ3
-1.85843	-1.506	-2.08652	-1.61313	-0.797582	-0.909323	-0.596321	-0.868996	-0.683609	0.373849	1.04077	1.20434	0.65307	0.397381	1.10466	0.755357	0.38807	1.06497	0.718621	-0.256308	-0.568102	0.10529	-0.509757	-0.13451	0.607571	1.33264	0.610765	1.30972	0.721497	+	Cluster -5123	biological regulation;cell growth;cellular process;growth;negative regulation of apoptosis;negative regulation of biological process;negative regulation of cell death;negative regulation of cellular process;negative regulation of programmed cell death;regulation of apoptosis;regulation of biological process;regulation of cell death;regulation of cellular process;regulation of programmed cell death	adenyl nucleotide binding;adenyl ribonucleotide binding;ATP binding;binding;nucleotide binding;purine nucleotide binding;purine ribonucleoside triphosphate binding;purine ribonucleotide binding;ribonucleotide binding	cell part;cytoplasmic part;integral to membrane;intracellular membrane-bounded organelle;intracellular non-membrane-bounded organelle;intracellular organelle;intracellular organelle part;intracellular part;intrinsic to membrane;membrane;membrane part;membrane-bounded organelle;mitochondrial inner membrane;mitochondrial membrane;mitochondrial nucleoid;mitochondrial part;mitochondrion;non-membrane-…		7.22753	1.37803e-07	Q925I1
-1.0077	-0.938691	-1.09185	-0.97128	-0.71098	-0.51617	-0.711869	-0.581395	-0.905244	0.0206034	1.40036	1.09073	1.18238	-0.272633	1.52479	0.715867	1.16099	0.841637	0.72813	-1.66161	-0.607561	-0.667961	-2.00318	0.19525	0.0346926	0.612839	0.709367	1.32404	1.10644	+	Cluster -5123			cell part;cytoplasmic part;integral to membrane;intracellular membrane-bounded organelle;intracellular organelle;intracellular organelle part;intracellular part;intrinsic to membrane;membrane;membrane part;membrane-bounded organelle;mitochondrial membrane;mitochondrial outer membrane;mitochondrial part;mitochondrion;organelle;organelle membrane;organelle outer membrane;organelle part;outer membra…		3.62954	0.000377004	Q924L1
-1.83881	-1.71422	-1.72529	-0.811138	-0.477009	-0.906621	-1.05194	-0.905422	-0.812615	0.414418	1.05936	-0.317273	0.715258	0.0881026	0.52366	1.02206	0.43358	1.00598	0.569016	0.0737624	-1.13888	-0.249889	-0.300559	0.684634	1.01479	0.915036	2.10368	1.05177	0.574558	+	Cluster -5123	biological regulation;cell death;cellular process;death;negative regulation of biological process;negative regulation of catabolic process;negative regulation of catalytic activity;negative regulation of cellular catabolic process;negative regulation of cellular metabolic process;negative regulation of cellular process;negative regulation of cellular protein metabolic process;negative regulation …	binding;chaperone binding;enzyme binding;kinase binding;protein binding;protein kinase binding	cell part;cytoplasmic part;inclusion body;intracellular membrane-bounded organelle;intracellular organelle;intracellular part;membrane;membrane-bounded organelle;mitochondrion;nucleus;organelle;perinuclear region of cytoplasm		5.24151	1.08807e-05	Q8CI32
-1.94372	-1.20557	-1.32212	-1.03918	0.0538424	-0.629118	-1.60893	-0.404965	0.209208	-0.527206	0.636134	0.0462991	0.612177	-1.4784	1.67559	0.40498	1.16619	1.21729	0.995804	-0.288635	0.150088	0.278375	-1.05583	0.271466	-0.348982	1.01369	1.43339	1.43339	0.254739	+	Cluster -5123	biological regulation;cellular process;cellular response to stimulus;establishment of localization;establishment of protein localization;intracellular signal transduction;protein transport;regulation of biological process;regulation of cellular process;response to stimulus;signal transduction;small GTPase mediated signal transduction;transport;vesicle-mediated transport	binding;GTP binding;guanyl nucleotide binding;guanyl ribonucleotide binding;nucleotide binding;purine nucleotide binding;purine ribonucleoside triphosphate binding;purine ribonucleotide binding;ribonucleotide binding	cell part;cytoplasmic part;Golgi apparatus;intracellular membrane-bounded organelle;intracellular organelle;intracellular part;membrane-bounded organelle;organelle		2.54494	0.00408109	Q8BSL7
-2.02052	-1.02201	-2.42557	-1.2827	0.0247544	0.0468373	-0.191348	-0.513742	-0.479637	0.109936	0.431704	0.95801	0.721189	-0.311089	0.899403	0.774305	0.730173	1.12949	0.519991	-0.919222	-0.339162	0.178667	-1.37616	-0.098584	-0.514629	1.4456	1.02693	1.53759	0.959777	+	Cluster -5123			cell part;cytoplasmic part;integral to membrane;intracellular membrane-bounded organelle;intracellular organelle;intracellular organelle part;intracellular part;intrinsic to membrane;membrane;membrane part;membrane-bounded organelle;mitochondrial inner membrane;mitochondrial membrane;mitochondrial part;mitochondrion;organelle;organelle inner membrane;organelle membrane;organelle part		2.74739	0.00261799	Q7TNS2
-1.50347	-1.63892	-1.42371	-1.09611	-0.365815	-0.777436	0.316706	0.484509	-0.0119245	-0.528349	0.796094	0.783665	0.465205	-1.07974	1.88129	-0.126866	0.477751	1.12789	0.483489	-1.30793	-0.784746	0.843067	-1.66515	0.908459	0.289422	0.853322	0.398843	1.61289	0.587557	+	Cluster -5123	biological regulation;cell surface receptor linked signaling pathway;cellular process;cellular response to stimulus;enzyme linked receptor protein signaling pathway;ephrin receptor signaling pathway;positive regulation of biological process;positive regulation of cell communication;positive regulation of cellular process;positive regulation of response to stimulus;positive regulation of signal tr…	binding;binding, bridging;ephrin receptor binding;phosphoprotein binding;protein binding;protein binding, bridging;protein domain specific binding;protein phosphorylated amino acid binding;receptor binding;SH2 domain binding;SH3/SH2 adaptor activity;signaling adaptor activity	actin cytoskeleton;cell part;cytoplasm;cytoskeleton;extracellular membrane-bounded organelle;extracellular organelle;extracellular region part;extracellular vesicular exosome;intracellular non-membrane-bounded organelle;intracellular organelle;intracellular part;membrane;membrane-bounded organelle;membrane-bounded vesicle;non-membrane-bounded organelle;organelle;plasma membrane;vesicle	Bacterial invasion of epithelial cells;Chemokine signaling pathway;Chronic myeloid leukemia;ErbB signaling pathway;Fc gamma R-mediated phagocytosis;Focal adhesion;Insulin signaling pathway;MAPK signaling pathway;Neurotrophin signaling pathway;Pathways in cancer;Regulation of actin cytoskeleton;Renal cell carcinoma;Shigellosis	1.4015	0.0499795	Q64010
-1.6983	-1.26013	-1.84247	-1.84317	-0.760225	-0.466377	-0.784306	-1.18225	-0.760254	0.16987	0.475024	0.32523	0.647694	-0.140402	1.12129	1.17486	1.22105	1.18079	0.670235	-0.604621	-0.502169	0.19382	-0.58538	0.0347478	0.953738	1.01247	1.28314	1.16321	0.802878	+	Cluster -5123			extracellular matrix;extracellular membrane-bounded organelle;extracellular organelle;extracellular region part;extracellular space;extracellular vesicular exosome;membrane-bounded organelle;membrane-bounded vesicle;organelle;proteinaceous extracellular matrix;vesicle		6.14587	1.48153e-06	Q62000
-1.90039	-1.01237	-0.777427	-0.484267	0.236425	-0.816989	-1.17153	-0.754013	-0.255905	2.16026	0.142822	0.146324	-0.00228509	-1.09555	1.14366	0.793576	2.242	-0.296064	-0.474305	-0.511979	-0.998931	0.0203633	-0.0505703	1.21732	-0.924338	0.670027	1.06332	0.824173	0.866649	+	Cluster -5123	cellular component organization;cellular component organization or biogenesis;cellular membrane organization;cellular process;endocytosis;establishment of localization;lipid transport;membrane invagination;membrane organization;organic substance transport;transport;vesicle-mediated transport	alcohol binding;amine binding;binding;calcium ion binding;calcium-dependent phospholipid binding;cation binding;identical protein binding;ion binding;lipid binding;metal ion binding;phosphatidylcholine binding;phosphatidylethanolamine binding;phosphatidylinositol binding;phospholipid binding;protein binding;quaternary ammonium group binding	cell part;cytoplasmic part;endoplasmic reticulum part;extrinsic to internal side of plasma membrane;extrinsic to membrane;extrinsic to plasma membrane;integral to membrane;integral to plasma membrane;intracellular organelle part;intracellular part;intrinsic to endoplasmic reticulum membrane;intrinsic to membrane;intrinsic to organelle membrane;intrinsic to plasma membrane;membrane;membrane part;o…		1.92392	0.015956	Q3TZZ7
-0.598036	-1.59122	-1.56989	-2.0446	-0.232288	-0.064879	0.648143	1.027	-0.594185	0.931205	1.99338	0.108479	0.676063	0.329387	0.555454	0.0705766	0.4035	0.448091	0.959267	-0.192987	-0.472867	-1.61866	-1.33022	-0.430546	0.241685	0.73168	1.70118	0.744054	-0.828775	+	Cluster -5123	apoptosis;biological regulation;cell death;cellular process;death;programmed cell death;regulation of apoptosis;regulation of biological process;regulation of cell death;regulation of cellular process;regulation of programmed cell death		cell part;cytoplasmic part;integral to membrane;intracellular membrane-bounded organelle;intracellular organelle;intracellular organelle part;intracellular part;intrinsic to membrane;membrane;membrane part;membrane-bounded organelle;mitochondrial membrane;mitochondrial part;mitochondrion;organelle;organelle membrane;organelle part		1.67957	0.0271519	P59017
-2.38798	-1.42254	-1.04544	-1.62435	1.44149	0.104049	-0.970469	0.674474	-1.26406	0.0654944	0.918392	0.806784	0.735479	-0.917903	1.07013	0.00114651	-1.02685	0.192182	1.04891	0.021374	-0.0582067	-0.33586	-0.551563	0.632322	-0.116938	1.09759	1.35945	1.04791	0.504978	+	Cluster -5123	biological regulation;negative regulation of apoptosis;negative regulation of biological process;negative regulation of cell death;negative regulation of cellular process;negative regulation of programmed cell death;positive regulation of biological process;positive regulation of cellular metabolic process;positive regulation of cellular process;positive regulation of cellular protein metabolic p…	adenyl nucleotide binding;adenyl ribonucleotide binding;ATP binding;binding;catalytic activity;cation binding;ion binding;kinase activity;metal ion binding;molecular transducer activity;nucleotide binding;phosphotransferase activity, alcohol group as acceptor;protein kinase activity;protein serine/threonine kinase activity;purine nucleotide binding;purine ribonucleoside triphosphate binding;purin…	cell part;cytoplasmic part;intracellular membrane-bounded organelle;intracellular organelle;intracellular part;membrane-bounded organelle;mitochondrion;organelle	Acute myeloid leukemia;Bladder cancer;Chronic myeloid leukemia;Colorectal cancer;Endometrial cancer;ErbB signaling pathway;Glioma;Hepatitis C;Insulin signaling pathway;Long-term depression;Long-term potentiation;Melanoma;Natural killer cell mediated cytotoxicity;Non-small cell lung cancer;Pancreatic cancer;Pathways in cancer;Progesterone-mediated oocyte maturation;Prostate cancer;Regulation of ac…	1.57632	0.0340349	P04627
-0.789432	-1.0401	-1.42447	-1.99284	-0.163038	-0.540369	-1.13993	-0.990864	-0.967771	0.668242	0.440015	0.842048	0.0395853	-0.0963436	0.934638	0.191555	0.615233	1.50092	0.233043	-0.961798	-0.686897	0.478857	-1.05773	0.33201	0.166299	1.40497	0.878776	2.36553	0.75986	+	Cluster -5123	establishment of localization;establishment of localization in cell;establishment of protein localization;intracellular protein transport;intracellular transport;protein transport;transport	binding;carbohydrate binding;carbohydrate transmembrane transporter activity;hexose transmembrane transporter activity;mannose binding;mannose transmembrane transporter activity;monosaccharide binding;monosaccharide transmembrane transporter activity;substrate-specific transmembrane transporter activity;substrate-specific transporter activity;sugar binding;sugar transmembrane transporter activity…	cell part;cytoplasmic part;endosome;integral to membrane;intracellular membrane-bounded organelle;intracellular organelle;intracellular organelle part;intracellular part;intrinsic to membrane;late endosome;lysosomal membrane;membrane;membrane part;membrane-bounded organelle;organelle;organelle membrane;organelle part;perinuclear region of cytoplasm;vacuolar membrane;vacuolar part	Lysosome;Phagosome	3.65123	0.000359354	P24668
-0.006898	0.277549	-1.24156	-0.503827	-1.0069	-0.427414	0.155757	-0.240075	-0.425747	1.48662	0.546012	1.41084	0.776945	2.28549	0.142976	1.15358	0.0884119	0.315513	0.150902	-1.33178	-1.34836	-0.944644	-1.04543	-2.05027	-0.597785	0.583346	0.762878	-0.27876	1.31263	+	Cluster -5123	establishment of localization;transport		cell part;cytoplasm;cytoplasmic part;integral to membrane;intracellular membrane-bounded organelle;intracellular organelle;intracellular organelle part;intracellular part;intrinsic to membrane;membrane;membrane part;membrane-bounded organelle;mitochondrial inner membrane;mitochondrial membrane;mitochondrial part;mitochondrion;organelle;organelle inner membrane;organelle membrane;organelle part		2.7256	0.00274521	Q9Z2Z6
-0.452946	-1.22222	-1.51865	-0.904263	-1.06648	-0.724679	0.0117252	-0.880541	-1.09423	0.0589605	-0.39846	0.709082	-0.318936	1.14385	0.678326	1.71371	1.79283	1.35164	0.829233	0.189318	-0.623437	-0.362417	0.767004	-1.2198	1.72743	0.240381	0.236716	-1.42496	0.761813	+	Cluster -5123	amine biosynthetic process;amine metabolic process;anatomical structure morphogenesis;biological regulation;biosynthetic process;carboxylic acid biosynthetic process;carboxylic acid metabolic process;cellular amine metabolic process;cellular amino acid biosynthetic process;cellular amino acid metabolic process;cellular biosynthetic process;cellular ketone metabolic process;cellular metabolic proc…	catalytic activity;guanidinoacetate N-methyltransferase activity;methyltransferase activity;S-adenosylmethionine-dependent methyltransferase activity;transferase activity;transferase activity, transferring one-carbon groups	cell part;cell projection;extracellular membrane-bounded organelle;extracellular organelle;extracellular region part;extracellular vesicular exosome;membrane-bounded organelle;membrane-bounded vesicle;microvillus;organelle;vesicle	Arginine and proline metabolism;Glycine, serine and threonine metabolism	3.3662	0.000671448	O35969
-0.015091	-0.6497	-1.64279	-0.632359	0.679178	-1.24546	-0.535272	-0.748025	-0.997791	-0.547025	0.0889573	1.56419	0.22775	1.24135	0.359434	1.91783	1.49886	1.04052	-0.136677	0.00286312	-0.36649	-2.14898	0.270288	-1.3886	0.946443	0.0932957	0.0442864	-0.124115	1.20315	+	Cluster -5123		adenyl nucleotide binding;adenyl ribonucleotide binding;ATP binding;binding;catalytic activity;helicase activity;hydrolase activity;hydrolase activity, acting on acid anhydrides;hydrolase activity, acting on acid anhydrides, in phosphorus-containing anhydrides;nucleic acid binding;nucleoside-triphosphatase activity;nucleotide binding;purine nucleotide binding;purine ribonucleoside triphosphate bi…	cell part;cytoplasmic part;intracellular membrane-bounded organelle;intracellular organelle;intracellular organelle part;intracellular part;macromolecular complex;membrane-bounded organelle;nuclear part;nucleoplasm;nucleus;organelle;organelle part;protein complex;Ski complex	RNA degradation	2.2492	0.00781222	Q6NZR5
-1.95831	-1.43617	-1.06553	-0.907945	0.176779	-0.943883	-0.0072324	-1.56393	-1.29082	0.738584	-0.637321	1.79878	1.65783	0.31817	0.627367	0.139148	0.102275	1.09883	-0.245629	1.36806	-0.221839	-0.0632802	0.0956309	1.51322	-0.68456	0.797957	-0.523896	0.834548	0.283166	+	Cluster -5123	anatomical structure development;biological regulation;developmental process;developmental process involved in reproduction;gonad development;negative regulation of catalytic activity;negative regulation of endopeptidase activity;negative regulation of hydrolase activity;negative regulation of molecular function;negative regulation of peptidase activity;organ development;regulation of biological …	endopeptidase inhibitor activity;endopeptidase regulator activity;enzyme inhibitor activity;enzyme regulator activity;peptidase inhibitor activity;peptidase regulator activity;serine-type endopeptidase inhibitor activity	cell part;cytoplasm;extracellular region part;extracellular space;intracellular;intracellular part	Amoebiasis	3.63149	0.000375595	O08804
-1.05351	-0.663055	-1.06817	-1.79547	-1.06817	-0.397329	1.4543	-1.2412	-0.692386	-0.0208779	-0.0857786	2.66276	0.481035	0.658923	-0.3773	-1.01348	-0.879352	1.68724	-0.0639246	1.0391	-0.00605191	0.686699	1.09093	-0.496759	0.569484	0.293016	-0.165258	0.761927	-0.297345	+	Cluster -5123	anatomical structure development;brain development;developmental process;organ development;response to chemical stimulus;response to drug;response to stimulus	active transmembrane transporter activity;amine transmembrane transporter activity;amino acid transmembrane transporter activity;binding;carboxylic acid transmembrane transporter activity;cation transmembrane transporter activity;cation:amino acid symporter activity;gamma-aminobutyric acid:sodium symporter activity;inorganic cation transmembrane transporter activity;ion transmembrane transporter …	cell part;cell projection;cytoplasm;integral to membrane;integral to plasma membrane;intracellular part;intrinsic to membrane;intrinsic to plasma membrane;membrane part;plasma membrane part		1.58896	0.0330785	P31650
-1.06043	-1.32496	0.00253081	0.296613	-1.57916	-1.03761	-1.32496	-0.813193	-0.363418	-0.364805	1.77239	-0.854832	2.7505	-0.521464	-0.112044	1.0137	0.456529	0.0814328	1.48988	-0.494913	0.258002	0.510013	0.712751	-1.23952	0.692586	-0.0949963	0.21163	0.524465	0.413287	+	Cluster -5123	establishment of localization;establishment of protein localization;protein transport;transport	binding;cation binding;ion binding;metal ion binding	cell part;cytoplasmic part;extracellular region part;extracellular space;intracellular membrane-bounded organelle;intracellular organelle;intracellular organelle part;intracellular part;membrane;membrane-bounded organelle;mitochondrial inner membrane;mitochondrial membrane;mitochondrial part;mitochondrion;organelle;organelle inner membrane;organelle membrane;organelle part		2.26471	0.00755115	P62077
-0.714467	-2.42651	-0.350791	-0.87385	-0.0600764	-0.449134	-2.89108	-0.71312	0.153143	0.226527	0.572113	-0.0096158	1.02909	0.0790041	0.8704	0.859117	0.733054	0.844589	0.574489	0.16781	0.900003	0.516803	0.258058	-2.05358	0.390267	0.393302	0.920535	0.523328	0.530597	+	Cluster -5123			cell part;integral to membrane;intracellular organelle part;intracellular part;intrinsic to membrane;membrane part;nuclear part;nucleoplasm;organelle part		3.05131	0.00134293	Q7TSH8
-1.1974	-0.979929	0.921201	-1.24507	-1.60509	-1.08643	-1.87484	-0.430924	-0.214147	-0.308689	-0.406313	0.417082	-0.165971	0.143217	0.788932	3.00055	0.876617	0.0469637	0.199409	0.649477	0.711363	0.524877	0.499399	-0.345305	0.81236	-1.00761	0.441369	-0.287843	1.12273	+	Cluster -5123	alcohol metabolic process;carbohydrate metabolic process;cellular carbohydrate metabolic process;cellular component assembly;cellular component organization;cellular component organization or biogenesis;cellular metabolic process;cellular nitrogen compound metabolic process;cellular process;coenzyme metabolic process;cofactor metabolic process;D-xylose metabolic process;glucose metabolic process;…	catalytic activity;L-xylulose reductase (NADP+) activity;oxidoreductase activity;oxidoreductase activity, acting on CH-OH group of donors;oxidoreductase activity, acting on NADH or NADPH;oxidoreductase activity, acting on NADH or NADPH, quinone or similar compound as acceptor;oxidoreductase activity, acting on the CH-OH group of donors, NAD or NADP as acceptor	apical plasma membrane;brush border;cell part;cell projection;cytoplasmic microtubule;cytoplasmic part;cytoskeletal part;extracellular membrane-bounded organelle;extracellular organelle;extracellular region part;extracellular vesicular exosome;intracellular membrane-bounded organelle;intracellular organelle;intracellular organelle part;intracellular part;macromolecular complex;membrane part;membr…	Pentose and glucuronate interconversions	2.39867	0.00562936	Q91X52
-1.50259	-0.195926	0.632993	-0.530619	-1.32935	-0.99947	-1.13875	-0.652547	-0.768311	-1.5963	-0.443693	-0.207034	1.41566	-0.477771	0.301925	2.02042	0.991025	0.478056	-0.347849	1.33308	-0.425102	0.369416	0.00991342	-1.19644	-0.163301	0.266699	1.39133	1.24672	1.5178	+	Cluster -5123	biological regulation;carbohydrate metabolic process;cell surface receptor linked signaling pathway;cellular carbohydrate metabolic process;cellular glucan metabolic process;cellular macromolecule metabolic process;cellular metabolic process;cellular polysaccharide metabolic process;cellular process;cellular response to chemical stimulus;cellular response to cytokine stimulus;cellular response to…	binding;ciliary neurotrophic factor receptor activity;ciliary neurotrophic factor receptor binding;cytokine binding;cytokine receptor activity;cytokine receptor binding;growth factor binding;interleukin-6 binding;interleukin-6 receptor activity;leukemia inhibitory factor receptor activity;molecular transducer activity;oncostatin-M receptor activity;protein binding;receptor activity;receptor bindi…	cell body;cell part;cell projection;ciliary neurotrophic factor receptor complex;dendrite;external side of plasma membrane;extracellular membrane-bounded organelle;extracellular organelle;extracellular region part;extracellular space;extracellular vesicular exosome;interleukin-6 receptor complex;macromolecular complex;membrane;membrane part;membrane-bounded organelle;membrane-bounded vesicle;neur…	Cytokine-cytokine receptor interaction;Jak-STAT signaling pathway	1.62961	0.0302365	Q00560
-1.14941	-1.18112	0.659762	-1.07823	-0.991981	-0.691175	-2.10055	-1.90905	-0.413879	-0.41179	-0.123862	0.464306	-0.497186	-0.399249	0.666231	1.58756	0.439108	0.620505	0.777287	-0.301501	0.123701	0.294365	2.3266	0.76473	0.222723	0.102132	1.53279	0.00191261	0.66527	+	Cluster -5123			cell part;cytoplasmic part;integral to membrane;intracellular membrane-bounded organelle;intracellular organelle;intracellular organelle part;intracellular part;intrinsic to membrane;membrane;membrane part;membrane-bounded organelle;mitochondrial membrane;mitochondrial part;mitochondrion;nuclear part;nucleoplasm;organelle;organelle membrane;organelle part		3.51456	0.000484882	Q8BUY5
-1.11236	-1.32005	2.37982	-1.05387	-2.21776	-1.02133	-1.34111	-1.43843	-1.71685	0.488816	0.234117	0.0584489	0.227979	0.28138	0.386102	0.734166	0.0652129	0.162923	0.549246	0.636668	0.258295	0.747981	1.01803	0.448281	0.947474	0.233423	0.769272	0.172666	0.421461	+	Cluster -5123			cell part;cytoplasmic part;intracellular membrane-bounded organelle;intracellular organelle;intracellular part;membrane-bounded organelle;mitochondrion;organelle		3.48617	0.000515987	Q8BH86
-0.0996723	-0.314238	1.12763	-0.0874798	-1.02953	-0.87052	-1.08176	-1.14008	-0.807163	-0.120921	1.04232	0.748022	0.412052	0.849358	1.63093	-0.707486	1.72836	1.16822	0.00602841	-1.68618	-0.209793	-2.42995	0.25577	0.727051	-0.264774	-0.657009	1.23884	0.179513	0.392469	+	Cluster -5123	alcohol metabolic process;amine biosynthetic process;amine metabolic process;biosynthetic process;cellular amine metabolic process;cellular biogenic amine biosynthetic process;cellular biogenic amine metabolic process;cellular biosynthetic process;cellular lipid metabolic process;cellular metabolic process;cellular nitrogen compound biosynthetic process;cellular nitrogen compound metabolic proces…	binding;catalytic activity;cation binding;CDP-alcohol phosphatidyltransferase activity;diacylglycerol cholinephosphotransferase activity;ethanolaminephosphotransferase activity;ion binding;metal ion binding;phosphotransferase activity, for other substituted phosphate groups;transferase activity;transferase activity, transferring phosphorus-containing groups	cell part;cytoplasmic part;endoplasmic reticulum membrane;endoplasmic reticulum part;integral to membrane;intracellular organelle part;intracellular part;intrinsic to membrane;membrane;membrane part;nuclear membrane;nuclear part;organelle membrane;organelle part	Ether lipid metabolism;Glycerophospholipid metabolism;Phosphonate and phosphinate metabolism	1.685	0.026852	Q8BGS7
0.714714	-0.71159	2.43611	-1.17793	-2.10117	-0.880838	-1.69323	-1.62269	-1.53871	0.0519367	0.679982	-0.482486	-0.00673243	-0.224067	0.750159	0.261445	-0.130994	0.500701	0.491855	0.58142	-0.76175	0.23628	0.91845	0.749384	1.10365	0.0661023	0.629401	0.724942	0.43564	+	Cluster -5123	biological adhesion;biological regulation;cell adhesion;cell-cell adhesion;cellular process;regulation of biological process;regulation of cell adhesion;regulation of cellular process;regulation of signaling	binding;cation binding;ion binding;metal ion binding;transition metal ion binding;zinc ion binding	adherens junction;anchoring junction;apical plasma membrane;cell junction;cell part;cell-cell adherens junction;cell-cell junction;cell-substrate adherens junction;cell-substrate junction;focal adhesion;membrane part;plasma membrane part	Adherens junction	1.72054	0.0248571	E9PYF4
-0.931746	-0.413537	2.33173	-1.39861	-2.70533	-1.26484	-0.0197926	-1.05009	-1.60088	-0.0973005	1.06286	0.0783365	-0.500177	-0.224379	0.7909	0.827967	0.841858	0.853625	-0.398271	0.226229	-0.0174982	0.351467	0.385448	-0.118438	0.863947	-0.0116955	0.709703	0.608963	0.819549	+	Cluster -5123	biological regulation;positive regulation of biological process;positive regulation of biosynthetic process;positive regulation of cellular biosynthetic process;positive regulation of cellular metabolic process;positive regulation of cellular process;positive regulation of gene expression;positive regulation of macromolecule biosynthetic process;positive regulation of macromolecule metabolic proc…	binding;enzyme binding;kinase binding;lipid binding;phosphatidylserine binding;phospholipid binding;protein binding;protein kinase binding;protein kinase C binding	caveola;cell part;cytoplasm;cytoplasmic part;cytosol;intracellular part;membrane part;membrane raft;plasma membrane part		1.90859	0.0164849	Q63918
-0.07494	0.0269341	-0.107628	-2.32635	-1.4525	-0.959163	-0.855185	-0.13215	-0.514228	0.807532	-0.211589	-0.498785	-0.569178	0.649612	-1.05013	1.21411	0.281253	-0.558788	0.956158	1.05497	0.98412	-0.254054	1.55674	-0.400868	1.94811	-0.746732	1.7612	-0.824972	0.296498	+	Cluster -5123	amine biosynthetic process;amine metabolic process;biosynthetic process;carboxylic acid biosynthetic process;carboxylic acid metabolic process;cellular amine metabolic process;cellular amino acid biosynthetic process;cellular amino acid metabolic process;cellular biosynthetic process;cellular ketone metabolic process;cellular metabolic process;cellular modified amino acid biosynthetic process;cel…	binding;catalytic activity;cation binding;hydrolase activity;hydrolase activity, acting on ester bonds;hydroxyacylglutathione hydrolase activity;ion binding;metal ion binding;thiolester hydrolase activity;transition metal ion binding;zinc ion binding		Pyruvate metabolism	1.77057	0.0222967	Q9DB32
-1.51876	-0.45613	0.194647	-1.99903	-0.456926	-0.487454	-0.149203	-1.42414	-0.669104	0.347174	-0.381605	-1.11247	0.00948452	1.59601	0.096254	1.16834	-0.408247	0.119246	0.471132	1.37884	0.14896	-0.105357	1.66765	-0.68706	2.00574	-0.358848	1.48674	-0.95054	0.474653	+	Cluster -5123					1.98958	0.0138061	Q80TT2
-1.13134	-0.53269	-0.688629	-1.87284	-1.03295	-0.514436	-0.39066	-0.368629	-0.716097	0.46195	-0.397675	-0.502824	0.191554	1.39642	0.447014	1.46782	0.331343	-0.129536	0.938694	1.33972	0.140942	-0.810577	1.21675	-0.86143	2.25144	-0.778701	1.6869	-1.06154	-0.079999	+	Cluster -5123	activation of MAPKK activity;activation of protein kinase activity;adult behavior;adult feeding behavior;behavior;biological regulation;carbohydrate homeostasis;cell communication;cell surface receptor linked signaling pathway;cell-cell signaling;cellular chemical homeostasis;cellular glucose homeostasis;cellular homeostasis;cellular macromolecule metabolic process;cellular metabolic process;cell…	binding;hormone activity;neuropeptide hormone activity;protein binding;receptor binding	cell part;cytoplasmic membrane-bounded vesicle;cytoplasmic part;cytoplasmic vesicle;extracellular region part;extracellular space;intracellular membrane-bounded organelle;intracellular organelle;intracellular part;membrane-bounded organelle;membrane-bounded vesicle;organelle;stored secretory granule;vesicle		2.05182	0.0120535	P56388
-0.244014	0.687714	-0.633446	-0.902178	-2.65866	-0.689548	-1.35786	-0.817639	-0.365036	1.2732	-0.813091	-0.505188	1.074	1.93159	0.0789215	0.408165	-0.465934	-0.292614	1.36974	1.20239	1.17425	-0.503783	0.676097	-1.12045	1.01002	-0.0346042	0.564776	-0.303464	0.256651	+	Cluster -5123	2-oxoglutarate metabolic process;acute inflammatory response;acute-phase response;allantoin metabolic process;amine metabolic process;anatomical structure development;biological regulation;body fluid secretion;branched chain family amino acid metabolic process;C21-steroid hormone metabolic process;carboxylic acid metabolic process;cell activation;cell differentiation;cell surface receptor linked …	binding;chromatin binding;core promoter binding;core promoter sequence-specific DNA binding;DNA binding;double-stranded DNA binding;enzyme binding;glucocorticoid receptor binding;hormone receptor binding;molecular transducer activity;nuclear hormone receptor binding;nucleic acid binding;nucleic acid binding transcription factor activity;phosphatase binding;protein binding;protein dimerization act…	cell part;cytoplasm;cytoplasmic part;cytosol;intracellular membrane-bounded organelle;intracellular organelle;intracellular organelle part;intracellular part;membrane-bounded organelle;nuclear part;nucleoplasm;nucleus;organelle;organelle part	Acute myeloid leukemia;Chemokine signaling pathway;Chronic myeloid leukemia;ErbB signaling pathway;Jak-STAT signaling pathway;ko05152;Measles;Pathways in cancer	1.87587	0.0177055	P42232
0.108272	-1.20303	0.654642	-1.14134	-0.869671	-1.98456	-0.82461	-1.02873	-0.580758	0.712127	0.407741	-1.11468	0.727174	1.03071	0.303652	0.30316	-0.584453	-0.566455	0.945338	1.13339	1.16456	-0.425718	2.19925	-0.970954	1.59961	-0.762186	-0.0350445	-0.201925	1.0045	+	Cluster -5123	biological regulation;cellular macromolecule metabolic process;cellular metabolic process;cellular process;cellular protein metabolic process;macromolecule metabolic process;macromolecule modification;metabolic process;negative regulation of biological process;negative regulation of catalytic activity;negative regulation of cellular metabolic process;negative regulation of cellular process;negati…	adenyl nucleotide binding;adenyl ribonucleotide binding;ATP binding;binding;catalytic activity;cation binding;heat shock protein binding;ion binding;kinase activity;metal ion binding;nucleotide binding;phosphotransferase activity, alcohol group as acceptor;protein binding;protein dimerization activity;protein heterodimerization activity;protein kinase activity;protein serine/threonine kinase acti…	adherens junction;anchoring junction;cell junction;cell part;cell projection;cell-substrate adherens junction;cell-substrate junction;cytoplasm;focal adhesion;intracellular membrane-bounded organelle;intracellular organelle;intracellular organelle part;intracellular part;membrane;membrane-bounded organelle;neuron projection;nuclear part;nucleoplasm;nucleus;organelle;organelle part	Axon guidance;Fc gamma R-mediated phagocytosis;Regulation of actin cytoskeleton	1.87892	0.0175889	P53668
-0.928721	-1.17822	0.859826	0.618136	-1.22595	-1.1304	-0.649556	-0.445375	-0.777136	-0.284983	0.255198	-1.83085	-1.17077	0.147167	-0.817477	1.57946	1.50098	-0.0301123	-0.521675	1.07425	1.37922	-0.48917	1.29702	0.243308	1.78	0.0134793	0.866777	-0.801147	0.666703	+	Cluster -5123	biological regulation;cellular chemical homeostasis;cellular component organization;cellular component organization at cellular level;cellular component organization or biogenesis;cellular component organization or biogenesis at cellular level;cellular homeostasis;cellular ion homeostasis;cellular membrane organization;cellular process;chemical homeostasis;homeostatic process;ion homeostasis;memb…		cell part;cytoplasm;cytoplasmic part;extracellular membrane-bounded organelle;extracellular organelle;extracellular region part;extracellular vesicular exosome;intracellular membrane-bounded organelle;intracellular organelle;intracellular part;membrane-bounded organelle;membrane-bounded vesicle;mitochondrion;organelle;vesicle		1.46406	0.0436145	Q9WU63
-0.582372	-0.607128	-1.34931	-0.525573	-1.42051	-1.90917	-0.49329	-0.838259	-1.27589	0.785411	-0.32197	-0.493555	0.194867	1.03858	-0.755527	0.894019	0.795076	0.644421	0.622179	1.75276	1.04325	0.0596366	2.04406	0.505335	0.596782	-0.407596	0.457807	-1.3761	0.92207	+	Cluster -5123	alcohol metabolic process;amine metabolic process;anatomical structure formation involved in morphogenesis;anatomical structure morphogenesis;angiogenesis;catabolic process;cellular amine metabolic process;cellular biogenic amine metabolic process;cellular lipid metabolic process;cellular metabolic process;cellular nitrogen compound metabolic process;cellular process;developmental process;ethanol…	carboxylic ester hydrolase activity;catalytic activity;hydrolase activity;hydrolase activity, acting on ester bonds;lipase activity;lysophospholipase activity;phospholipase activity	cell part;cytoplasmic part;endoplasmic reticulum;endoplasmic reticulum membrane;endoplasmic reticulum part;integral to membrane;intracellular membrane-bounded organelle;intracellular organelle;intracellular organelle part;intracellular part;intrinsic to membrane;membrane;membrane part;membrane-bounded organelle;organelle;organelle membrane;organelle part	Glycerophospholipid metabolism	3.63606	0.000371853	Q3TRM4
-1.08858	-0.554399	-0.923933	-0.527035	-0.686987	-2.15499	-0.279297	0.482062	-0.792097	1.58555	1.31082	-0.995224	1.07165	-0.597465	0.922026	0.389204	2.01914	-0.757284	-0.0731261	0.796583	-0.0182276	-0.468915	1.46604	1.15199	0.45239	-0.234272	0.0116627	-1.53155	0.024253	+	Cluster -5123	biological adhesion;calcium-independent cell-cell adhesion;cell adhesion;cell-cell adhesion;cellular process;homophilic cell adhesion		adherens junction;anchoring junction;cell junction;cell part;cell-cell junction;extracellular membrane-bounded organelle;extracellular organelle;extracellular region part;extracellular vesicular exosome;integral to membrane;intrinsic to membrane;membrane;membrane part;membrane-bounded organelle;membrane-bounded vesicle;occluding junction;organelle;plasma membrane;tight junction;vesicle	Cell adhesion molecules (CAMs);Leukocyte transendothelial migration	1.72732	0.0244919	Q925F2
-0.775833	-0.416791	0.349472	-0.671181	-0.60146	-0.383811	-1.25509	-1.36772	-1.49139	-1.2466	1.62139	-0.782211	-0.496203	-0.953746	0.125277	1.56799	0.401261	-0.122638	-0.200038	0.0378357	1.47847	0.586431	1.01712	0.851223	0.917263	-1.11239	1.96723	-0.275364	1.23151	+	Cluster -5123					2.29396	0.00708831	Q9D920
0.417055	-1.78004	-0.699871	0.108538	-0.878341	-0.567193	-0.61039	-1.30017	-1.57226	-0.424151	0.936875	-0.228565	-0.451703	-0.166546	0.652372	1.03692	1.22269	-0.232594	1.08255	0.0292581	1.75893	-0.363475	0.583764	0.0763759	2.52364	0.49922	0.540948	-1.28906	-0.904768	+	Cluster -5123		binding;identical protein binding;protein binding;protein dimerization activity;protein heterodimerization activity;protein homodimerization activity	cell part;cytoplasm;cytoplasmic part;intracellular part;perinuclear region of cytoplasm		1.79674	0.0210358	Q9CYZ2
0.10148	0.313985	-0.443523	0.209852	-1.72231	-0.479469	-1.51947	-0.814293	-1.07436	-0.414151	0.64193	-0.677549	-0.300148	-0.981295	0.256345	0.469935	0.532748	0.0160882	-0.507984	2.15089	0.543886	0.818126	1.31861	0.747129	2.12153	-1.70013	0.893581	-1.02522	0.523783	+	Cluster -5123	5-phosphoribose 1-diphosphate biosynthetic process;5-phosphoribose 1-diphosphate metabolic process;alcohol biosynthetic process;alcohol metabolic process;AMP biosynthetic process;AMP metabolic process;anatomical structure morphogenesis;biosynthetic process;carbohydrate biosynthetic process;carbohydrate metabolic process;cellular biosynthetic process;cellular carbohydrate biosynthetic process;cell…	adenyl nucleotide binding;adenyl ribonucleotide binding;ADP binding;AMP binding;ATP binding;binding;carbohydrate binding;catalytic activity;cation binding;diphosphotransferase activity;GDP binding;guanyl nucleotide binding;guanyl ribonucleotide binding;identical protein binding;ion binding;kinase activity;magnesium ion binding;metal ion binding;nucleotide binding;protein binding;protein dimerizat…	extracellular membrane-bounded organelle;extracellular organelle;extracellular region part;extracellular vesicular exosome;macromolecular complex;membrane-bounded organelle;membrane-bounded vesicle;organelle;protein complex;ribose phosphate diphosphokinase complex;vesicle	Pentose phosphate pathway;Purine metabolism	1.74726	0.0234786	Q9CS42
-0.356294	0.48356	-0.222156	-0.273312	-1.12598	-0.484803	-1.46205	-1.58239	-0.739907	0.318228	-0.797365	-0.48425	0.0328888	0.124334	-0.181134	2.08802	-0.915462	-0.378021	0.793253	1.29346	0.815959	-1.57778	1.03842	0.891735	2.18159	-0.514132	1.35489	0.170752	-0.492047	+	Cluster -5123	cellular metabolic process;cellular process;cellular respiration;energy derivation by oxidation of organic compounds;generation of precursor metabolites and energy;metabolic process;oxidation-reduction process	catalytic activity;kinase activity;phosphotransferase activity, alcohol group as acceptor;protein kinase activity;transferase activity;transferase activity, transferring phosphorus-containing groups	cell part;cytoplasmic part;intracellular membrane-bounded organelle;intracellular organelle;intracellular part;membrane-bounded organelle;mitochondrion;organelle		1.46312	0.0436917	Q922E6
-0.378671	-1.35642	-0.434879	0.235491	-1.29607	0.133923	-1.82405	-1.64218	-0.780691	0.979297	0.11859	-0.272681	1.36129	-0.0627904	-0.476425	0.21399	0.35067	0.0985319	0.434938	1.19819	2.94574	0.170577	-0.413804	0.191227	0.552855	-1.15852	1.38079	-0.107529	-0.161387	+	Cluster -5123	cellular macromolecule metabolic process;cellular metabolic process;cellular process;cellular protein metabolic process;macromolecule metabolic process;macromolecule modification;metabolic process;primary metabolic process;protein deubiquitination;protein K11-linked deubiquitination;protein metabolic process;protein modification by small protein conjugation or removal;protein modification by smal…	binding;catalytic activity;cation binding;cysteine-type peptidase activity;DNA binding;hydrolase activity;ion binding;metal ion binding;nucleic acid binding;peptidase activity;peptidase activity, acting on L-amino acid peptides;small conjugating protein-specific protease activity;transition metal ion binding;ubiquitin-specific protease activity;zinc ion binding	cell part;cytoplasm;intracellular membrane-bounded organelle;intracellular organelle;intracellular part;membrane-bounded organelle;nucleus;organelle		2.1478	0.00976813	Q8R554
-1.0072	-0.442133	-0.571863	-1.56424	-0.503571	-0.0791746	-0.486766	-1.16634	-1.43743	-0.83735	-0.711738	-0.303427	0.0223289	0.0374011	0.920145	1.49657	1.0083	0.226144	1.40161	1.75604	0.845544	0.217186	1.2206	-0.38239	1.68656	-1.01206	1.09609	-1.45591	0.0270901	+	Cluster -5123	biological regulation;negative regulation of biological process;negative regulation of cellular component organization;negative regulation of cellular process;negative regulation of cytoskeleton organization;negative regulation of microtubule polymerization;negative regulation of microtubule polymerization or depolymerization;negative regulation of organelle organization;negative regulation of pr…	binding;cytoskeletal protein binding;microtubule binding;protein binding;tubulin binding	cell part;cytoplasm;cytoskeletal part;intracellular non-membrane-bounded organelle;intracellular organelle;intracellular organelle part;intracellular part;macromolecular complex;microtubule;mitotic spindle;non-membrane-bounded organelle;organelle;organelle part;protein complex;spindle		2.04726	0.0121728	Q7TNG5
-1.37397	-0.71807	-0.680724	-1.11507	-1.13289	-1.10624	-0.910158	-0.579299	-0.693016	-0.515713	0.677639	-0.0934106	-0.628753	-0.476908	1.37417	1.74744	1.41049	-0.465949	-0.31912	0.932889	1.83795	-0.515007	1.25775	0.464805	1.28236	-0.193372	1.59783	-0.625414	-0.440224	+	Cluster -5123	cellular component organization;cellular component organization at cellular level;cellular component organization or biogenesis;cellular component organization or biogenesis at cellular level;cellular process;cytoskeleton organization;intermediate filament cytoskeleton organization;intermediate filament-based process;organelle organization	structural molecule activity	axon;axon part;cell body;cell part;cell projection;cell projection part;C-fiber;cilium;cilium part;cytoskeletal part;extracellular membrane-bounded organelle;extracellular organelle;extracellular region part;extracellular vesicular exosome;intermediate filament;intracellular organelle part;intracellular part;macromolecular complex;membrane;membrane-bounded organelle;membrane-bounded vesicle;neuro…		3.00006	0.0015013	P15331
-0.679007	-1.05804	-1.58546	-0.296473	-1.16494	-0.540228	-1.07382	-1.49787	-0.714808	0.812448	-0.374566	-0.28994	0.587255	-0.412004	1.06404	0.196708	0.48489	-0.125263	0.0420772	2.33428	0.72341	-0.60153	0.52227	-0.673889	2.29659	-0.104897	1.7364	0.212187	0.180168	+	Cluster -5123		carboxyl-O-methyltransferase activity;catalytic activity;methyltransferase activity;O-methyltransferase activity;protein carboxyl O-methyltransferase activity;protein methyltransferase activity;protein-L-isoaspartate (D-aspartate) O-methyltransferase activity;S-adenosylmethionine-dependent methyltransferase activity;transferase activity;transferase activity, transferring one-carbon groups	cell part;cytoplasm;intracellular part		3.53195	0.000466764	P59913
-0.55282	-0.574851	0.208679	-0.445118	-1.03606	-0.837629	-1.58945	-0.843188	-0.88038	-0.47072	-0.0712186	-0.277504	-0.560098	0.890995	0.367116	1.44726	0.606377	-0.368236	-1.19539	1.23456	2.6759	-0.49849	1.72793	-1.08383	0.606377	0.154361	1.50084	-0.155229	0.0198124	+	Cluster -5123	actin cytoskeleton organization;actin filament organization;actin filament-based process;biological adhesion;biological regulation;cell adhesion;cell-substrate adhesion;cellular component organization;cellular component organization at cellular level;cellular component organization or biogenesis;cellular component organization or biogenesis at cellular level;cellular process;cytoskeleton organiza…	binding;cytoskeletal protein binding;protein binding;transcription factor binding;vinculin binding	adherens junction;anchoring junction;cell junction;cell part;cell-substrate adherens junction;cell-substrate junction;cytoplasm;cytoskeleton;focal adhesion;intracellular membrane-bounded organelle;intracellular non-membrane-bounded organelle;intracellular organelle;intracellular part;membrane-bounded organelle;non-membrane-bounded organelle;nucleus;organelle		2.07271	0.0115188	Q9R1Z8
-1.38888	-0.808883	-1.43097	-1.18436	-1.90414	-1.00315	-1.56066	-0.641371	0.226818	0.560055	-0.246657	0.120383	0.58683	-0.0522028	1.09128	0.535478	0.478774	0.250629	0.580647	0.0982696	1.87424	-0.641371	1.81973	-0.828399	1.12435	-0.104066	1.11408	0.308898	1.02465	+	Cluster -5123	anatomical structure morphogenesis;biological regulation;biosynthetic process;cell part morphogenesis;cellular biosynthetic process;cellular component morphogenesis;cellular component organization;cellular component organization at cellular level;cellular component organization or biogenesis;cellular component organization or biogenesis at cellular level;cellular developmental process;cellular ma…	binding;chromatin binding;DNA binding;nucleic acid binding;single-stranded DNA binding;structure-specific DNA binding	cell part;cytoplasmic part;extracellular membrane-bounded organelle;extracellular organelle;extracellular region part;extracellular vesicular exosome;intracellular membrane-bounded organelle;intracellular non-membrane-bounded organelle;intracellular organelle;intracellular organelle part;intracellular part;membrane-bounded organelle;membrane-bounded vesicle;mitochondrial nucleoid;mitochondrial pa…	DNA replication;Homologous recombination;Mismatch repair	4.47378	5.91142e-05	Q9CYR0
-1.47686	-0.809665	-1.73343	-1.62929	-1.94704	-0.676238	-0.787997	-0.10006	-0.571045	0.723054	0.030918	-0.0958257	0.083428	0.152106	0.413086	1.93066	0.774976	0.0877658	-0.15378	0.543102	2.04329	-0.35253	1.59166	0.456305	0.145299	-0.0332702	1.07871	-0.407143	0.71981	+	Cluster -5123			cell part;intracellular membrane-bounded organelle;intracellular organelle;intracellular organelle part;intracellular part;membrane-bounded organelle;nuclear part;nucleoplasm;nucleus;organelle;organelle part		4.52035	5.33498e-05	Q99KC8
-1.45935	-0.242748	0.0653037	-1.2151	-0.597337	-0.803786	-1.12536	-1.02496	-1.04528	0.948265	-0.360567	-0.644778	0.388025	-1.15492	0.851456	1.12401	0.267726	-0.265903	-0.0537355	1.35015	1.86232	-0.711055	2.24255	-0.874547	-0.142724	0.665593	1.40966	-0.302821	0.84991	+	Cluster -5123	apoptosis;biological regulation;biosynthetic process;cell death;cellular biosynthetic process;cellular macromolecule biosynthetic process;cellular macromolecule metabolic process;cellular metabolic process;cellular nitrogen compound metabolic process;cellular process;death;macromolecule biosynthetic process;macromolecule metabolic process;metabolic process;negative regulation of actin filament bu…		cell part;cytoplasm;cytoplasmic part;intracellular membrane-bounded organelle;intracellular organelle;intracellular part;membrane-bounded organelle;mitochondrion;organelle		2.59469	0.00365883	Q8BX02
-1.24899	0.089139	-1.1741	-1.1456	-1.81923	0.355973	-1.65602	0.00731842	-0.23364	-0.318152	-1.42117	-0.600089	0.644307	1.21448	0.564907	1.42986	0.141904	-0.703665	0.22256	-0.158721	1.65655	0.0483791	0.125877	-0.703003	2.09317	-0.0780654	1.19154	0.610463	0.864044	+	Cluster -5123	biological adhesion;cell adhesion;cellular process	binding;cation binding;ion binding;metal ion binding;transition metal ion binding;zinc ion binding	adherens junction;anchoring junction;cell junction;cell part;cell-substrate adherens junction;cell-substrate junction;cytoplasm;focal adhesion;intracellular membrane-bounded organelle;intracellular organelle;intracellular part;membrane-bounded organelle;nucleus;organelle		2.04447	0.0122463	Q8BFW7
-1.85136	-1.91155	-1.09532	-1.10189	-1.12205	-0.223159	-1.58587	0.423901	0.320778	-0.343629	-0.00394857	0.367123	-0.416191	-0.360221	0.0824819	1.03753	-0.34072	1.28265	-0.273312	1.07867	1.49398	0.720051	2.43735	-0.125812	0.0633324	0.110645	0.111725	0.242394	0.982394	+	Cluster -5123	establishment of localization;establishment of localization in cell;establishment of protein localization;intracellular protein transport;intracellular transport;protein targeting;protein transport;transport	binding;integrin binding;protein binding;protein complex binding;receptor binding	basolateral plasma membrane;cell junction;cell part;cell-substrate junction;cytoplasm;hemidesmosome;intracellular membrane-bounded organelle;intracellular organelle;intracellular organelle part;intracellular part;membrane;membrane part;membrane-bounded organelle;nuclear membrane;nuclear part;nucleoplasm;nucleus;organelle;organelle membrane;organelle part;plasma membrane;plasma membrane part	NOD-like receptor signaling pathway	3.35419	0.000689602	Q80TH2
-0.402369	-0.407753	-0.975255	-1.07113	-1.44815	-1.28709	-0.83974	-0.614298	-0.296538	-0.0696068	0.0247181	-0.901837	-0.434119	0.147774	0.395716	0.985215	1.04547	0.472291	0.316516	0.180707	1.96466	-0.368693	2.5334	0.221297	2.23844	-0.814592	0.456555	-0.795549	-0.256041	+	Cluster -5123	autophagy;biological regulation;catabolic process;cellular catabolic process;cellular component organization;cellular component organization at cellular level;cellular component organization or biogenesis;cellular component organization or biogenesis at cellular level;cellular macromolecule catabolic process;cellular macromolecule metabolic process;cellular membrane fusion;cellular membrane organ…	catalytic activity;cysteine-type endopeptidase activity;cysteine-type peptidase activity;endopeptidase activity;hydrolase activity;peptidase activity;peptidase activity, acting on L-amino acid peptides;small conjugating protein-specific protease activity;ubiquitin-specific protease activity	cell part;cytoplasmic part;integral to membrane;intracellular membrane-bounded organelle;intracellular organelle;intracellular organelle part;intracellular part;intrinsic to membrane;membrane;membrane part;membrane-bounded organelle;mitochondrial membrane;mitochondrial outer membrane;mitochondrial part;mitochondrion;organelle;organelle membrane;organelle outer membrane;organelle part;outer membra…		2.26585	0.00753302	Q3UN04
-1.12279	0.280819	0.648418	-2.06285	-1.27614	-0.265936	-2.83686	0.311986	0.309398	0.830043	-0.419919	-0.0990148	0.280506	-0.386791	0.289743	0.0854682	0.285143	-0.375826	0.641609	-0.216778	2.13131	-0.0903415	0.976753	0.0859742	1.74711	-0.542784	1.08386	0.0686546	-0.360763	+	Cluster -5123	acylglycerol biosynthetic process;acylglycerol metabolic process;alcohol metabolic process;amine metabolic process;biological regulation;biosynthetic process;cellular biosynthetic process;cellular lipid metabolic process;cellular macromolecule metabolic process;cellular metabolic process;cellular process;cellular protein metabolic process;cellular response to stimulus;ceramide metabolic process;d…	catalytic activity;hydrolase activity;hydrolase activity, acting on ester bonds;phosphatase activity;phosphatidate phosphatase activity;phosphoric ester hydrolase activity	cell part;extracellular membrane-bounded organelle;extracellular organelle;extracellular region part;extracellular vesicular exosome;integral to membrane;integral to plasma membrane;intrinsic to membrane;intrinsic to plasma membrane;membrane;membrane part;membrane-bounded organelle;membrane-bounded vesicle;organelle;plasma membrane;plasma membrane part;vesicle	Ether lipid metabolism;Fat digestion and absorption;Fc gamma R-mediated phagocytosis;Glycerolipid metabolism;Glycerophospholipid metabolism;Sphingolipid metabolism	1.49948	0.0402941	Q61469
-0.55282	-0.663203	-0.531206	-0.731861	-1.27683	-0.711345	-0.81701	-0.739587	-0.674375	-2.12352	-1.3599	-1.09451	-0.500209	-0.0435117	0.473726	2.01407	1.614	0.587096	0.676466	1.07527	1.05792	0.353195	1.13139	0.125327	1.54934	-0.0666611	0.434989	-0.117511	0.911269	+	Cluster -5123	biological regulation;cellular macromolecule metabolic process;cellular metabolic process;cellular process;cellular protein metabolic process;cellular response to stimulus;cellular response to stress;macromolecule metabolic process;macromolecule modification;metabolic process;primary metabolic process;protein metabolic process;protein modification by small protein conjugation;protein modification…	adenyl nucleotide binding;adenyl ribonucleotide binding;ATP binding;binding;catalytic activity;cation binding;ion binding;metal ion binding;nucleotide binding;purine nucleotide binding;purine ribonucleoside triphosphate binding;purine ribonucleotide binding;ribonucleotide binding;small protein activating enzyme activity;UFM1 activating enzyme activity	cell part;cytoplasm;cytoplasmic part;cytosol;intracellular membrane-bounded organelle;intracellular organelle;intracellular part;membrane-bounded organelle;nucleus;organelle		2.23616	0.00802626	Q8VE47
-0.317781	-0.387459	-0.179585	-0.0978615	-1.10563	-0.997414	-1.23095	-1.23095	-0.6063	-0.889784	0.104677	-0.819138	-0.40925	0.409316	-0.330906	0.0832091	0.320541	0.503447	2.52746	-0.0413684	2.57878	-0.891762	1.48152	1.16875	1.1894	-0.764571	-0.096197	-0.435378	0.465204	+	Cluster -5123	biosynthetic process;cellular biosynthetic process;cellular macromolecule biosynthetic process;cellular macromolecule metabolic process;cellular metabolic process;cellular process;cellular protein metabolic process;macromolecule biosynthetic process;macromolecule metabolic process;metabolic process;primary metabolic process;protein metabolic process;translation	structural constituent of ribosome;structural molecule activity	cell part;cytoplasmic part;cytoskeleton;intermediate filament cytoskeleton;intracellular membrane-bounded organelle;intracellular non-membrane-bounded organelle;intracellular organelle;intracellular organelle part;intracellular part;macromolecular complex;membrane;membrane-bounded organelle;mitochondrial part;mitochondrial small ribosomal subunit;mitochondrion;non-membrane-bounded organelle;nucle…		1.51743	0.0387541	Q8VE22
-0.288639	-0.771364	-0.848491	-1.39294	-1.27149	-0.92301	-0.883825	-0.883825	-0.775137	-1.00622	0.0131117	-0.415695	-0.587506	0.682856	0.102799	2.31094	0.94076	0.969162	2.18967	-0.342143	0.656114	-0.293557	1.701	0.300187	1.12908	-0.83664	-0.0588794	-0.0935023	0.677168	+	Cluster -5123	biological regulation;biosynthetic process;carboxylic acid biosynthetic process;carboxylic acid metabolic process;cell redox homeostasis;cellular biosynthetic process;cellular homeostasis;cellular ketone metabolic process;cellular lipid metabolic process;cellular metabolic process;cellular process;establishment of localization;fatty acid biosynthetic process;fatty acid metabolic process;homeostat…	amine binding;amino acid binding;binding;carboxylic acid binding;catalytic activity;cation binding;disulfide oxidoreductase activity;DNA binding;electron carrier activity;glutathione binding;heme binding;intramolecular oxidoreductase activity;ion binding;iron ion binding;isomerase activity;lyase activity;metal ion binding;modified amino acid binding;nucleic acid binding;oxidoreductase activity;ox…	cell part;cytoplasmic part;cytosol;Golgi apparatus part;Golgi membrane;integral to membrane;intracellular membrane-bounded organelle;intracellular organelle;intracellular organelle part;intracellular part;intrinsic to membrane;membrane;membrane part;membrane-bounded organelle;mitochondrion;nucleus;organelle;organelle membrane;organelle part	Arachidonic acid metabolism	2.71516	0.00280824	Q8BWM0
-0.681649	-0.896117	-0.75297	-0.158987	-1.28516	-1.45515	-1.34293	-0.982773	-1.10525	0.0942732	-1.16854	-1.17284	-0.374584	0.526434	0.925835	1.38849	0.810588	0.543941	0.770061	0.616951	1.52706	-0.441353	0.971734	2.28946	1.0488	-0.347136	0.668284	0.238035	-0.254508	+	Cluster -5123	activation of caspase activity;anatomical structure development;apoptosis;biological regulation;biosynthetic process;blood circulation;cell death;cell differentiation;cell differentiation involved in kidney development;cell differentiation involved in metanephros development;cell proliferation;cell proliferation involved in kidney development;cell proliferation involved in metanephros development…	binding;core promoter binding;core promoter proximal region DNA binding;core promoter proximal region sequence-specific DNA binding;core promoter sequence-specific DNA binding;cytokine receptor binding;DNA binding;double-stranded DNA binding;enzyme binding;identical protein binding;molecular transducer activity;nucleic acid binding;nucleic acid binding transcription factor activity;protein bindin…	axon;cell part;cell projection;chromatin;chromosomal part;cytoplasm;cytoplasmic part;cytosol;dendrite;intracellular membrane-bounded organelle;intracellular non-membrane-bounded organelle;intracellular organelle;intracellular organelle part;intracellular part;membrane-bounded organelle;neuron projection;non-membrane-bounded organelle;nuclear chromatin;nuclear chromosome part;nuclear part;nucleolu…		3.47696	0.000526399	P42225
-0.237148	-0.066091	-0.346494	-1.65895	-0.691534	-0.28751	-1.39621	-1.06159	-1.18609	-0.764239	0.352497	0.242352	-0.0914713	0.460468	-0.303037	-0.216134	1.69629	0.56711	1.8895	0.938994	1.01658	-0.163767	1.31715	0.998998	1.18341	-2.18963	-0.777317	0.807947	-0.034094	+	Cluster -5123	adult behavior;adult locomotory behavior;adult walking behavior;amine metabolic process;aminoglycan metabolic process;anatomical structure development;anatomical structure morphogenesis;axon ensheathment;behavior;biological regulation;carbohydrate metabolic process;catabolic process;cell morphogenesis;cell morphogenesis involved in differentiation;cell morphogenesis involved in neuron differentia…	beta-N-acetylhexosaminidase activity;binding;catalytic activity;hexosaminidase activity;hydrolase activity;hydrolase activity, acting on glycosyl bonds;hydrolase activity, hydrolyzing O-glycosyl compounds;protein binding;protein dimerization activity;protein heterodimerization activity	cell part;cytoplasmic part;extracellular membrane-bounded organelle;extracellular organelle;extracellular region part;extracellular vesicular exosome;intracellular membrane-bounded organelle;intracellular organelle;intracellular part;lysosome;lytic vacuole;membrane;membrane-bounded organelle;membrane-bounded vesicle;organelle;vacuole;vesicle	Amino sugar and nucleotide sugar metabolism;Glycosaminoglycan degradation;Glycosphingolipid biosynthesis - ganglio series;Glycosphingolipid biosynthesis - globo series;Lysosome;Other glycan degradation	1.83454	0.0193814	P29416
-0.450286	-1.94495	-0.110813	-1.02133	-0.875733	-1.26574	-0.879964	-0.635266	-0.515911	0.0152321	0.371202	-1.04288	-0.701253	-1.02962	0.507087	2.83827	1.15687	0.0769222	1.65212	-0.0144129	1.18895	-0.121692	0.0362656	0.702848	-0.00961229	0.112275	0.154416	1.34435	0.462645	+	Cluster -5123	anatomical structure morphogenesis;behavior;biological regulation;cell proliferation;cellular macromolecule metabolic process;cellular metabolic process;cellular process;cellular protein metabolic process;cognition;developmental process;learning or memory;macromolecule metabolic process;macromolecule modification;metabolic process;multicellular organismal process;negative regulation of cAMP-depen…	adenyl nucleotide binding;adenyl ribonucleotide binding;AMP binding;binding;cAMP binding;cAMP-dependent protein kinase inhibitor activity;cAMP-dependent protein kinase regulator activity;cyclic nucleotide binding;enzyme binding;enzyme inhibitor activity;enzyme regulator activity;kinase binding;kinase inhibitor activity;kinase regulator activity;nucleotide binding;protein binding;protein kinase A …	cAMP-dependent protein kinase complex;cell part;cytoplasm;intracellular part;macromolecular complex;membrane;plasma membrane;protein complex	Apoptosis;Insulin signaling pathway	2.35579	0.00618372	P12849
-0.41067	-1.03784	-0.407816	-1.17502	-0.992048	-1.22	-0.585165	0.110939	-0.268535	-0.313054	-1.12075	-1.29113	-1.8548	-0.226207	0.145422	1.62575	1.25886	0.456744	0.677854	0.243796	0.621394	0.567002	0.786637	0.644488	1.59088	-0.588226	1.57968	-0.635145	1.81696	+	Cluster -5123	cellular component organization;cellular component organization at cellular level;cellular component organization or biogenesis;cellular component organization or biogenesis at cellular level;cellular process;cytoskeleton organization;microtubule cytoskeleton organization;microtubule-based process;organelle organization	structural molecule activity	cell part;cytoplasm;cytoskeletal part;cytoskeleton;intracellular non-membrane-bounded organelle;intracellular organelle;intracellular organelle part;intracellular part;macromolecular complex;microtubule;microtubule cytoskeleton;non-membrane-bounded organelle;organelle;organelle part;protein complex;spindle		2.01805	0.0129815	A2AJI0
-1.01243	-0.691158	-1.27527	-0.623137	-0.294366	-1.40277	-0.54775	-0.691158	-0.382846	-1.20987	-1.12733	-0.947428	-1.25298	0.147208	1.03878	1.32048	0.919137	0.383428	0.605383	1.0774	1.47089	-0.455921	1.63275	1.18852	1.42155	-0.428944	0.851493	-0.727897	1.01425	+	Cluster -5123	anatomical structure homeostasis;antigen processing and presentation;antigen processing and presentation of exogenous antigen;antigen processing and presentation of exogenous peptide antigen;antigen processing and presentation of exogenous peptide antigen via MHC class Ib;antigen processing and presentation of exogenous protein antigen via MHC class Ib, TAP-dependent;antigen processing and presen…	binding;identical protein binding;protein binding	adherens junction;anchoring junction;cell junction;cell part;cell-substrate adherens junction;cell-substrate junction;cytoplasm;cytoplasmic part;cytoplasmic vesicle membrane;cytoplasmic vesicle part;endocytic vesicle membrane;external side of plasma membrane;extracellular membrane-bounded organelle;extracellular organelle;extracellular region part;extracellular space;extracellular vesicular exoso…	Antigen processing and presentation	2.58478	0.00373998	P01887
-0.96017	-0.145578	-1.04119	-1.3357	-1.61706	-0.652979	-1.90916	-0.910012	0.177998	-0.531214	-1.43495	-1.06721	-0.286845	1.61716	0.330219	1.47164	0.936525	0.386899	-0.229993	1.49466	1.06302	0.326286	0.937874	0.0876819	0.502602	0.491103	0.625228	0.352632	1.32052	+	Cluster -5123	carboxylic acid catabolic process;carboxylic acid metabolic process;catabolic process;cellular catabolic process;cellular component assembly;cellular component organization;cellular component organization or biogenesis;cellular ketone metabolic process;cellular lipid catabolic process;cellular lipid metabolic process;cellular metabolic process;cellular process;fatty acid alpha-oxidation;fatty aci…	binding;carbon-carbon lyase activity;catalytic activity;cation binding;coenzyme binding;cofactor binding;identical protein binding;ion binding;lyase activity;magnesium ion binding;metal ion binding;protein binding;receptor binding;thiamine pyrophosphate binding;vitamin binding	cell part;cytoplasmic part;intracellular membrane-bounded organelle;intracellular organelle;intracellular part;membrane-bounded organelle;microbody;organelle;peroxisome	Peroxisome	3.58327	0.000417004	Q9QXE0
0.455045	0.566019	0.330787	-1.10982	-0.609161	-0.09031	-2.1381	-2.3971	-1.17051	0.0230578	-1.06568	-0.872882	0.327216	-0.430742	0.600947	1.00275	0.662739	0.861105	0.402461	-0.695047	0.271982	1.14983	0.200132	1.33085	0.762847	-0.424888	1.99441	0.635995	-0.573937	+	Cluster -5123	biological regulation;cellular process;cellular response to stimulus;endosome transport;establishment of localization;establishment of localization in cell;intracellular transport;localization;macromolecule localization;protein localization;regulation of biological process;regulation of cellular process;response to stimulus;signal transduction;transport;vesicle-mediated transport	binding;lipid binding;phospholipid binding;protein binding;protein kinase A binding	cell part;cytoplasmic membrane-bounded vesicle;cytoplasmic part;cytoplasmic vesicle;endoplasmic reticulum;extrinsic to membrane;Golgi apparatus part;integral to membrane;intracellular membrane-bounded organelle;intracellular organelle;intracellular organelle part;intracellular part;intrinsic to membrane;lysosome;lytic vacuole;membrane;membrane part;membrane-bounded organelle;membrane-bounded vesi…		1.52113	0.0384407	Q9ESE1
-0.629495	-0.525052	-0.984242	-1.20785	-0.690032	-1.08285	-0.846976	-0.525052	-0.400797	-0.992961	-2.67655	-0.493529	0.104608	0.810337	0.509302	1.42453	1.74871	0.225412	-0.115271	1.33069	0.181797	0.668006	0.573481	0.368327	0.339638	-0.703659	1.24716	1.13581	1.2065	+	Cluster -5123	acyl-CoA metabolic process;carboxylic acid metabolic process;cellular ketone metabolic process;cellular lipid metabolic process;cellular metabolic process;cellular process;coenzyme metabolic process;cofactor metabolic process;fatty acid metabolic process;lipid metabolic process;metabolic process;monocarboxylic acid metabolic process;organic acid metabolic process;oxoacid metabolic process;primary…	acyl-CoA dehydrogenase activity;binding;catalytic activity;coenzyme binding;cofactor binding;flavin adenine dinucleotide binding;oxidoreductase activity;oxidoreductase activity, acting on the CH-CH group of donors;short-branched-chain-acyl-CoA dehydrogenase activity	cell part;cytoplasmic part;extracellular membrane-bounded organelle;extracellular organelle;extracellular region part;extracellular vesicular exosome;intracellular membrane-bounded organelle;intracellular organelle;intracellular organelle lumen;intracellular organelle part;intracellular part;membrane-bounded organelle;membrane-bounded vesicle;membrane-enclosed lumen;mitochondrial matrix;mitochond…	Fatty acid metabolism;Valine, leucine and isoleucine degradation	2.2904	0.00714054	Q9DBL1
-0.332609	0.0263272	-2.0531	-1.70048	-1.2594	-1.11134	-1.44864	0.111064	-0.978868	0.437213	-1.03548	-1.38297	-0.0144874	1.04857	-0.267158	1.19978	1.29723	0.0737326	-0.531844	0.902342	0.673718	0.202318	1.19161	1.1353	1.01994	0.666636	0.51694	0.630386	0.983258	+	Cluster -5123					4.26518	9.36482e-05	Q8K124
0.0828214	-0.472467	-0.190255	-2.44444	-1.42142	-1.03339	-0.590109	-0.276361	-1.42909	0.739479	-0.382752	-0.703235	-0.171648	-0.648349	0.830178	1.27902	1.04861	-0.150718	-0.900645	-0.0333409	2.19752	0.661024	0.467698	1.40345	1.24774	-0.363451	-0.211921	0.586623	0.87942	+	Cluster -5123	anatomical structure development;biological regulation;catabolic process;cell activation;cell differentiation;cellular catabolic process;cellular developmental process;cellular macromolecule catabolic process;cellular macromolecule metabolic process;cellular metabolic process;cellular process;cellular protein metabolic process;developmental process;immune system process;leukocyte activation;leuko…	acid-amino acid ligase activity;catalytic activity;ligase activity;ligase activity, forming carbon-nitrogen bonds;small conjugating protein ligase activity;ubiquitin-protein ligase activity	cell part;cytoplasm;extracellular membrane-bounded organelle;extracellular organelle;extracellular region part;extracellular vesicular exosome;intracellular membrane-bounded organelle;intracellular organelle;intracellular part;membrane;membrane-bounded organelle;membrane-bounded vesicle;nucleus;organelle;plasma membrane;vesicle	Endocytosis;Ubiquitin mediated proteolysis	2.97755	0.00157639	Q8BZZ3
-0.146277	-0.470759	-1.14736	-1.20125	-1.26095	-0.96954	-1.41752	-0.723927	-1.81391	-0.353361	-0.976265	-1.05222	1.11068	-0.350332	0.291147	1.23425	0.625737	0.43344	0.0437618	1.39208	1.04025	0.694417	1.96673	0.0458888	0.821346	-0.36279	1.44122	0.400857	0.704647	+	Cluster -5123	biological regulation;catabolic process;cellular catabolic process;cellular macromolecule catabolic process;cellular macromolecule metabolic process;cellular metabolic process;cellular process;cellular protein metabolic process;cellular response to stimulus;cellular response to stress;ER-associated protein catabolic process;macromolecule catabolic process;macromolecule metabolic process;macromole…	binding;catalytic activity;cation binding;cysteine-type endopeptidase activity;cysteine-type peptidase activity;endopeptidase activity;hydrolase activity;ion binding;metal ion binding;peptidase activity;peptidase activity, acting on L-amino acid peptides;small conjugating protein-specific protease activity;ubiquitin-specific protease activity	cell part;cytoplasmic part;cytosol;endoplasmic reticulum membrane;endoplasmic reticulum part;integral to membrane;intracellular organelle part;intracellular part;intrinsic to membrane;membrane;membrane part;organelle membrane;organelle part		4.80275	2.86281e-05	Q3UJD6
0.321401	0.0307004	-0.616518	-2.49415	-1.8687	-0.611381	-0.903508	-0.812643	-0.805103	-0.101773	-0.321026	-0.701397	0.0937127	0.167984	-0.0656617	0.70743	1.62414	0.276054	0.448622	1.40073	1.27608	-0.122578	1.88317	0.171009	0.453308	-1.51621	0.847136	0.431316	0.807855	+	Cluster -5123					2.59428	0.0036615	P61215
-0.382319	-0.350432	-0.824397	-1.05825	-1.04258	-0.81057	-0.63054	-0.120692	-0.910908	-1.08577	-1.19716	-0.406662	-0.325424	0.0847438	0.902283	1.76611	0.6017	2.31916	-1.02145	-0.187973	0.542665	1.12409	1.39113	0.659626	2.04058	-1.09126	-0.0689413	-0.0329199	0.116156	+	Cluster -5123	adult behavior;adult locomotory behavior;adult walking behavior;alcohol metabolic process;autophagy;behavior;bile acid metabolic process;biological regulation;carbohydrate metabolic process;carboxylic acid metabolic process;catabolic process;cellular carbohydrate metabolic process;cellular catabolic process;cellular component organization;cellular component organization or biogenesis;cellular ket…	binding;cholesterol binding;hedgehog receptor activity;lipid binding;molecular transducer activity;receptor activity;signal transducer activity;signaling receptor activity;steroid binding;sterol binding;transmembrane signaling receptor activity	cell part;cytoplasmic part;endoplasmic reticulum;endosomal part;endosome;endosome membrane;envelope;extracellular membrane-bounded organelle;extracellular organelle;extracellular region;extracellular region part;extracellular vesicular exosome;Golgi apparatus;integral to membrane;integral to plasma membrane;intracellular membrane-bounded organelle;intracellular organelle;intracellular organelle p…	Lysosome	1.48168	0.0419212	O35604
-0.333896	0.308704	-0.791098	-1.34099	-1.20207	-1.36334	-1.22522	-1.18321	-1.06045	0.131509	-1.38594	-1.10905	0.379786	0.680293	0.347656	1.17845	0.804475	0.151176	-0.184433	0.251693	0.181264	1.26938	2.40453	1.96604	0.348847	-0.250352	0.1163	0.660409	0.249538	+	Cluster -5123	anatomical structure development;autophagy;binding of sperm to zona pellucida;catabolic process;cell recognition;cell-cell recognition;cellular catabolic process;cellular metabolic process;cellular process;cellular process involved in reproduction;central nervous system development;developmental process;metabolic process;reproductive process;response to abiotic stimulus;response to chemical stimu…	arylsulfatase activity;binding;calcium ion binding;catalytic activity;cation binding;cerebroside-sulfatase activity;hydrolase activity;hydrolase activity, acting on ester bonds;ion binding;metal ion binding;sulfuric ester hydrolase activity	acrosomal vesicle;cell part;cytoplasmic membrane-bounded vesicle;cytoplasmic part;cytoplasmic vesicle;endosome;extracellular membrane-bounded organelle;extracellular organelle;extracellular region part;extracellular space;extracellular vesicular exosome;extrinsic to external side of plasma membrane;extrinsic to membrane;extrinsic to plasma membrane;integral to membrane;intracellular membrane-boun…	Lysosome;Sphingolipid metabolism	3.42506	0.000590484	P50428
-0.782524	-0.414317	-0.246636	-0.132993	-2.58043	-0.609294	-3.73721	0.345701	-0.538245	0.299971	-0.199255	-0.424336	0.69539	0.224103	0.265944	0.665733	0.701728	0.371534	0.24354	0.703732	0.996858	0.493881	0.552311	0.371205	0.468192	0.628634	0.526676	0.575469	0.534629	+	Cluster -5123	biological regulation;cell surface receptor linked signaling pathway;cellular component organization;cellular component organization at cellular level;cellular component organization or biogenesis;cellular component organization or biogenesis at cellular level;cellular macromolecule metabolic process;cellular metabolic process;cellular process;cellular protein metabolic process;cellular response …	adenyl nucleotide binding;adenyl ribonucleotide binding;ATP binding;binding;catalytic activity;cation binding;enzyme binding;histone kinase activity;histone kinase activity (H3-S10 specific);histone serine kinase activity;ion binding;kinase activity;kinase binding;magnesium ion binding;metal ion binding;mitogen-activated protein kinase binding;mitogen-activated protein kinase p38 binding;nucleoti…	cell part;cytoplasm;intracellular membrane-bounded organelle;intracellular organelle;intracellular organelle part;intracellular part;membrane-bounded organelle;nuclear part;nucleoplasm;nucleus;organelle;organelle part	MAPK signaling pathway;Neurotrophin signaling pathway	3.38824	0.000639923	Q9Z2B9
-0.497751	-1.08881	-0.897632	-0.89038	-0.183938	0.0737053	-4.22919	-0.685722	-0.408366	0.780939	-0.0108088	0.825892	0.158386	0.231992	-0.131741	0.974163	0.612952	0.581989	0.627364	0.472853	-0.053185	0.111504	0.167346	0.018756	0.885198	0.724953	0.468022	0.335561	1.02595	+	Cluster -5123		catalytic activity;oxidoreductase activity	cell part;cytoplasm;intracellular part		3.34297	0.000706806	Q9DBN4
-1.08394	-1.2991	-0.396475	0.29964	-1.58019	-0.848024	-3.55521	-1.43203	0.329639	0.488049	-0.126724	0.00390251	0.189158	0.296255	0.763282	0.511227	0.551701	0.133201	-0.0422241	0.689576	0.225214	0.966565	0.999571	0.605166	0.95972	0.283478	0.552041	0.912934	0.603584	+	Cluster -5123	amine metabolic process;carboxylic acid metabolic process;cellular amine metabolic process;cellular amino acid metabolic process;cellular ketone metabolic process;cellular metabolic process;cellular modified amino acid metabolic process;cellular nitrogen compound metabolic process;cellular process;glutathione metabolic process;metabolic process;nitrogen compound metabolic process;organic acid met…	catalytic activity;glutathione transferase activity;transferase activity;transferase activity, transferring alkyl or aryl (other than methyl) groups			4.5777	4.70599e-05	Q99L20
-0.431799	-1.98989	-0.514291	-0.455004	-0.0704862	-0.998408	-3.55113	0.898872	-1.96732	0.508012	0.715602	0.470142	0.372588	0.153522	0.541285	0.102944	0.403049	0.345612	0.784008	0.360536	0.707866	0.472741	0.293868	0.752699	0.140731	0.754979	0.637302	0.0851299	0.476834	+	Cluster -5123	biological regulation;cAMP catabolic process;cAMP metabolic process;catabolic process;cellular catabolic process;cellular metabolic process;cellular nitrogen compound catabolic process;cellular nitrogen compound metabolic process;cellular process;cellular response to stimulus;cyclic nucleotide catabolic process;cyclic nucleotide metabolic process;heterocycle catabolic process;heterocycle metaboli…	3',5'-cyclic-nucleotide phosphodiesterase activity;binding;catalytic activity;cation binding;cyclic-nucleotide phosphodiesterase activity;hydrolase activity;hydrolase activity, acting on ester bonds;ion binding;metal ion binding;phosphoric diester hydrolase activity;phosphoric ester hydrolase activity	cell part;cell projection;cilium;extracellular region part;extracellular space;primary cilium	Purine metabolism	3.63237	0.000374931	Q3UEI1
0.066	0.202997	0.00135734	0.313729	-1.77139	-0.681704	-4.39699	-0.347449	-0.553658	0.649553	1.03886	0.485303	0.556439	0.51342	0.0183886	0.254798	-0.130344	-0.185519	0.127826	0.565149	0.352479	0.600658	0.63957	0.226415	0.0743738	0.565149	0.664826	0.133638	0.0161214	+	Cluster -5123	anatomical structure development;anatomical structure homeostasis;apoptosis;biological regulation;cell death;cell development;cellular developmental process;cellular process;death;developmental process;digestive system process;epithelial cell development;epithelial structure maintenance;homeostatic process;maintenance of gastrointestinal epithelium;multicellular organismal process;negative regula…		extracellular matrix;extracellular region part;inner mucus layer;mucus layer;outer mucus layer;proteinaceous extracellular matrix		1.9818	0.0140264	Q80Z19
-1.0084	-1.01379	-1.19259	2.21706	-1.68495	-0.773367	-0.545753	-1.07548	-2.82938	0.284839	0.452873	-0.513657	0.420202	0.0892006	0.108149	0.120953	0.325047	0.0531448	0.195922	0.855655	1.33519	0.463972	1.04998	0.734635	-0.200436	0.216517	0.929986	0.537468	0.44701	+	Cluster -5123			extracellular region		2.89746	0.00188038	Q8K1D8
-0.606024	-1.52937	-1.2991	0.892769	-1.25475	-0.137292	-2.13388	0.123536	-0.343692	0.128446	-0.499744	-1.64749	0.493602	-0.210619	-0.76376	0.353299	-0.54105	0.45537	-0.365715	0.327972	0.441138	0.994433	1.42475	2.25656	0.34316	0.608592	1.60618	0.286475	0.596183	+	Cluster -5123	biological regulation;cell activation;cell surface receptor linked signaling pathway;cellular macromolecule metabolic process;cellular metabolic process;cellular process;cellular protein metabolic process;cellular response to stimulus;chordate embryonic development;constitutive protein ectodomain proteolysis;developmental process;embryo development;embryo development ending in birth or egg hatchi…	binding;catalytic activity;cation binding;endopeptidase activity;enzyme binding;hydrolase activity;identical protein binding;ion binding;kinase binding;metal ion binding;metalloendopeptidase activity;metallopeptidase activity;peptidase activity;peptidase activity, acting on L-amino acid peptides;protein binding;protein dimerization activity;protein domain specific binding;protein homodimerization…	adherens junction;anchoring junction;cell junction;cell part;cell surface;cell-substrate adherens junction;cell-substrate junction;cytoplasm;cytoplasmic membrane-bounded vesicle;cytoplasmic part;cytoplasmic vesicle;cytoskeletal part;endoplasmic reticulum part;extracellular membrane-bounded organelle;extracellular organelle;extracellular region part;extracellular vesicular exosome;focal adhesion;G…	Alzheimer's disease;Epithelial cell signaling in Helicobacter pylori infection	3.5099	0.000489748	O35598
-2.19796	-0.313932	-1.6617	1.71888	-1.06283	-0.486897	-1.54045	-0.680535	-2.22883	0.325856	-0.00858438	0.46237	0.415916	0.758409	0.0888477	0.862329	0.847273	0.71399	0.0520242	0.50739	-0.213831	0.539421	0.111588	-0.128825	-0.0999899	0.50739	-0.171954	1.27906	1.60557	+	Cluster -5123	carbohydrate metabolic process;cellular carbohydrate metabolic process;cellular glucan metabolic process;cellular macromolecule metabolic process;cellular metabolic process;cellular polysaccharide metabolic process;cellular process;cellular protein metabolic process;energy derivation by oxidation of organic compounds;energy reserve metabolic process;generation of precursor metabolites and energy;…	calmodulin-dependent protein kinase activity;catalytic activity;hydrolase activity;hydrolase activity, acting on glycosyl bonds;hydrolase activity, hydrolyzing O-glycosyl compounds;kinase activity;phosphorylase kinase activity;phosphotransferase activity, alcohol group as acceptor;protein kinase activity;protein serine/threonine kinase activity;transferase activity;transferase activity, transferr…	cell part;cytoplasmic part;intracellular part;macromolecular complex;membrane;phosphorylase kinase complex;plasma membrane;protein complex	Calcium signaling pathway;Insulin signaling pathway	2.99682	0.00151149	Q7TSH2
-0.709405	-1.34418	-0.198435	-1.2884	-0.098911	-0.96505	-1.15712	-1.57581	-1.54384	0.977912	0.0774562	-0.0868017	1.07136	1.639	-0.624346	1.00549	0.904467	0.672622	-0.584143	1.09223	0.858789	0.572754	0.344698	-1.87546	-0.191626	0.805386	0.0368169	0.919179	1.26537	+	Cluster -5123	biological regulation;developmental process;multicellular organismal development;multicellular organismal process;regulation of biological process;regulation of cellular process;regulation of response to stimulus;regulation of signal transduction;regulation of signaling		cell part;membrane	Jak-STAT signaling pathway	3.44263	0.000567618	Q3UUD2
-0.237116	-0.512177	-0.0994357	-1.03306	-0.616925	-0.988996	-0.745961	-0.607335	-1.82238	1.00062	-1.01929	0.231971	0.338051	1.99687	-0.456825	-0.234523	0.163371	0.863153	0.155861	0.162237	1.45462	0.270263	0.978342	-0.597933	-2.42729	0.712509	0.776806	1.6851	0.609463	+	Cluster -5123	biological regulation;cellular process;cellular response to abiotic stimulus;cellular response to gamma radiation;cellular response to ionizing radiation;cellular response to radiation;cellular response to stimulus;cellular response to stress;DNA damage response, signal transduction by p53 class mediator;DNA damage response, signal transduction by p53 class mediator resulting in induction of apop…		cell part;cytoplasmic part;endoplasmic reticulum;endoplasmic reticulum membrane;endoplasmic reticulum part;extracellular membrane-bounded organelle;extracellular organelle;extracellular region part;extracellular vesicular exosome;integral to membrane;intracellular membrane-bounded organelle;intracellular organelle;intracellular organelle part;intracellular part;intrinsic to membrane;membrane;memb…		1.67024	0.0276968	Q3UBX0
-0.251292	-0.638209	-0.590507	-1.60035	-0.498315	-0.70841	-1.09443	-0.591895	-2.18207	0.915308	-0.802179	0.395082	0.246151	1.70334	-0.893927	1.24149	0.812716	0.804757	-0.552982	0.759101	1.20371	0.133856	-0.526238	-0.869008	-0.160102	1.66625	0.658348	-0.208742	1.62854	+	Cluster -5123	ameboidal cell migration;cell migration;cell motility;cellular component movement;cellular process;establishment of localization;establishment of localization in cell;establishment of nucleus localization;establishment of organelle localization;fibroblast migration;locomotion;nuclear migration	actin binding;actin filament binding;binding;cytoskeletal protein binding;lamin binding;protein binding	cell part;integral to membrane;intracellular organelle part;intracellular part;intrinsic to membrane;membrane;membrane part;nuclear inner membrane;nuclear membrane;nuclear part;organelle inner membrane;organelle membrane;organelle part		2.72644	0.00274057	A2A8U2
-0.408179	-0.749683	-1.20981	-0.540109	-0.700452	-1.23966	-1.03246	-1.03246	-0.765047	1.22689	-1.334	0.566937	0.36531	1.84924	-1.57575	1.59311	0.678702	-0.155602	-0.545845	0.138607	1.57337	-0.525792	1.09084	-0.114965	-0.658487	1.07103	0.459547	1.20221	0.772494	+	Cluster -5123	biological regulation;catabolic process;cell communication;cell-cell signaling;cellular process;cellular response to stimulus;intracellular signal transduction;lipid catabolic process;lipid metabolic process;metabolic process;primary metabolic process;regulation of biological process;regulation of biological quality;regulation of blood pressure;regulation of cellular process;regulation of systemi…	binding;calcium ion binding;calmodulin binding;catalytic activity;cation binding;hydrolase activity;hydrolase activity, acting on ester bonds;ion binding;lipase activity;metal ion binding;molecular transducer activity;phosphatidylinositol phospholipase C activity;phospholipase activity;phospholipase C activity;phosphoric diester hydrolase activity;phosphoric ester hydrolase activity;protein bindi…	cell part;intracellular organelle part;intracellular part;macromolecular complex;nuclear part;nucleoplasm;organelle part;protein complex	African trypanosomiasis;Alzheimer's disease;Amoebiasis;Calcium signaling pathway;Chagas disease (American trypanosomiasis);Chemokine signaling pathway;Endocrine and other factor-regulated calcium reabsorption;Gap junction;Gastric acid secretion;GnRH signaling pathway;Huntington's disease;Inositol phosphate metabolism;Long-term depression;Long-term potentiation;Melanogenesis;Pancreatic secretion;P…	2.42318	0.00533553	P51432
-1.18079	-1.08075	-1.19869	-1.21581	-0.635569	-1.35872	-1.11429	-1.06409	-1.02475	1.16456	-0.513979	0.484424	0.769612	1.69076	-0.472845	1.00787	1.28041	0.959914	-0.551513	0.121878	0.709833	0.676752	-1.01843	-0.233004	-0.259174	1.06004	0.127087	1.58714	1.28214	+	Cluster -5123	biological regulation;cellular component organization;cellular component organization or biogenesis;cellular process;cellular response to stimulus;intracellular signal transduction;positive regulation of actin filament polymerization;positive regulation of biological process;positive regulation of cell projection organization;positive regulation of cellular component organization;positive regulat…	binding;enzyme binding;GTPase binding;GTP-Rho binding;protein binding;Ras GTPase binding;Rho GTPase binding;small GTPase binding	actin cytoskeleton;cell part;cytoplasm;cytoskeleton;endomembrane system;intracellular non-membrane-bounded organelle;intracellular organelle;intracellular part;membrane;microtubule cytoskeleton;non-membrane-bounded organelle;organelle;plasma membrane		4.71902	3.44729e-05	Q9JM96
-1.89339	-0.922251	-0.676891	-1.25145	-1.10818	-0.304805	-1.23628	-0.281023	0.0985001	1.16478	-0.166779	0.293826	1.55772	2.50883	-0.787424	0.190679	0.588045	-0.0193423	-0.15388	0.0215268	-0.274054	-0.00941223	-0.835816	0.583987	-0.905871	1.46784	-0.144817	0.966785	1.52914	+	Cluster -5123	anatomical structure morphogenesis;behavior;behavioral defense response;behavioral fear response;biological regulation;cell communication;cell part morphogenesis;cell projection morphogenesis;cell projection organization;cell-cell signaling;cellular component assembly;cellular component morphogenesis;cellular component organization;cellular component organization at cellular level;cellular compon…	binding;enzyme activator activity;enzyme binding;enzyme regulator activity;GTPase activator activity;GTPase binding;GTPase regulator activity;guanyl-nucleotide exchange factor activity;identical protein binding;kinase activator activity;kinase regulator activity;nucleoside-triphosphatase regulator activity;protein binding;protein dimerization activity;protein homodimerization activity;protein kin…	cell part;cell projection;cell projection part;centrosome;cytoplasm;cytoplasmic part;cytoskeletal part;cytosol;dendrite;dendritic spine;early endosome;endosome;growth cone;intracellular membrane-bounded organelle;intracellular non-membrane-bounded organelle;intracellular organelle;intracellular organelle part;intracellular part;lamellipodium;macromolecular complex;membrane-bounded organelle;micro…	Amyotrophic lateral sclerosis (ALS)	2.3803	0.00586103	Q920R0
-0.766442	-0.763225	-1.25305	-1.77334	-1.21874	-0.822094	-0.864675	-0.954825	-0.654249	0.860889	-0.558046	0.714849	1.18285	1.80713	-0.570677	0.666555	0.903164	1.40334	-0.596309	0.26922	-0.209398	0.86533	-0.240522	-0.890873	-0.319397	1.39015	-0.290692	0.959115	1.72396	+	Cluster -5123	biological regulation;catabolic process;cellular process;cellular response to stimulus;intracellular signal transduction;lipid catabolic process;lipid metabolic process;metabolic process;primary metabolic process;regulation of biological process;regulation of cellular process;response to stimulus;signal transduction	binding;calcium ion binding;catalytic activity;cation binding;hydrolase activity;hydrolase activity, acting on ester bonds;ion binding;lipase activity;metal ion binding;molecular transducer activity;phosphatidylinositol phospholipase C activity;phospholipase activity;phospholipase C activity;phosphoric diester hydrolase activity;phosphoric ester hydrolase activity;signal transducer activity	cell part;cell projection;cytoplasmic part;cytoskeletal part;dendrite;endoplasmic reticulum;intracellular membrane-bounded organelle;intracellular organelle;intracellular organelle part;intracellular part;membrane-bounded organelle;neuron projection;nucleus;organelle;organelle part;postsynaptic density;smooth endoplasmic reticulum;synapse part	African trypanosomiasis;Alzheimer's disease;Amoebiasis;Calcium signaling pathway;Chagas disease (American trypanosomiasis);Chemokine signaling pathway;Endocrine and other factor-regulated calcium reabsorption;Gap junction;Gastric acid secretion;GnRH signaling pathway;Huntington's disease;Inositol phosphate metabolism;Long-term depression;Long-term potentiation;Melanogenesis;Pancreatic secretion;P…	3.74749	0.000290884	Q91UZ1
-0.45806	-0.85045	-2.0156	-0.798615	0.27116	-0.827762	-0.745335	-0.583155	-1.75644	1.52112	-0.00403844	0.203923	0.757364	1.29038	0.405735	1.56518	1.20646	0.978524	-1.01348	0.0637227	0.581937	-0.243201	-1.17863	-0.619392	-0.247913	0.641787	-0.838597	1.34804	1.34532	+	Cluster -5123	anatomical structure development;biological regulation;biosynthetic process;cell differentiation;cellular biosynthetic process;cellular component organization;cellular component organization at cellular level;cellular component organization or biogenesis;cellular component organization or biogenesis at cellular level;cellular developmental process;cellular macromolecule biosynthetic process;cellu…	binding;DNA binding;nucleic acid binding	cell part;cytoplasm;intracellular membrane-bounded organelle;intracellular organelle;intracellular part;membrane-bounded organelle;nucleus;organelle		3.002	0.0014953	Q8R1H0
-0.237462	-0.45242	-0.834794	0.9917	-0.722805	-1.17174	-1.57118	-1.40182	-0.287298	1.60029	0.484106	0.172201	1.07282	1.72396	0.29884	0.128355	1.04831	1.41166	-0.417165	-0.576284	0.455729	-0.315379	-2.00413	0.416667	-1.3942	-0.0276459	-0.400601	1.43664	0.573651	+	Cluster -5123	biological regulation;cellular macromolecule metabolic process;cellular metabolic process;cellular nitrogen compound metabolic process;cellular process;macromolecule metabolic process;metabolic process;mRNA metabolic process;mRNA processing;nitrogen compound metabolic process;nucleic acid metabolic process;nucleobase-containing compound metabolic process;primary metabolic process;regulation of al…	binding;DNA binding;nucleic acid binding;nucleotide binding;RNA binding	cell body;cell part;cytoplasm;intracellular;intracellular membrane-bounded organelle;intracellular organelle;intracellular part;membrane-bounded organelle;neuronal cell body;nucleus;organelle;perikaryon		2.36786	0.00602482	Q8BIF2
-1.45192	-1.44445	-0.328722	-1.81343	-1.33764	-0.541368	-0.336698	-0.750454	-0.625955	0.955421	-0.712758	0.251322	0.580583	1.41028	0.299252	0.833263	0.993144	1.14689	-0.203649	0.638429	0.335113	0.397514	0.198648	-1.38818	-0.989965	2.14485	-0.243433	1.17782	0.806091	+	Cluster -5123	biological regulation;cellular process;cellular response to stimulus;intracellular signal transduction;positive regulation of catalytic activity;positive regulation of GTPase activity;positive regulation of hydrolase activity;positive regulation of molecular function;regulation of biological process;regulation of catabolic process;regulation of catalytic activity;regulation of cellular catabolic …	binding;cation binding;enzyme activator activity;enzyme regulator activity;GTPase activator activity;GTPase regulator activity;ion binding;metal ion binding;nucleoside-triphosphatase regulator activity	cell part;intracellular;membrane;synapse		3.26909	0.000830665	Q80XD1
-1.0528	-1.11243	-1.43185	-1.46211	-1.29105	-0.955257	-1.20395	-1.3093	-1.02631	1.53837	0.126277	0.708136	1.11071	1.7864	-0.253771	0.76196	0.744956	0.968232	-0.592178	0.475308	0.430217	0.693765	-0.352952	-0.129701	-0.606476	1.09622	0.253371	1.16397	0.922246	+	Cluster -5123	carbohydrate metabolic process;catabolic process;cellular carbohydrate metabolic process;cellular lipid metabolic process;cellular metabolic process;cellular process;dephosphorylation;glycerolipid metabolic process;glycerophospholipid metabolic process;inositol phosphate catabolic process;inositol phosphate dephosphorylation;inositol phosphate metabolic process;lipid metabolic process;lipid modif…	binding;catalytic activity;hydrolase activity;hydrolase activity, acting on ester bonds;inositol or phosphatidylinositol phosphatase activity;inositol phosphate phosphatase activity;inositol trisphosphate phosphatase activity;inositol-polyphosphate 5-phosphatase activity;PH domain binding;phosphatase activity;phosphoric ester hydrolase activity;protein binding;protein domain specific binding	cell part;extracellular membrane-bounded organelle;extracellular organelle;extracellular region part;extracellular vesicular exosome;membrane;membrane-bounded organelle;membrane-bounded vesicle;organelle;vesicle	Inositol phosphate metabolism;Phosphatidylinositol signaling system	6.65485	4.81646e-07	Q7TNC9
-1.27229	-1.38286	-1.88358	-1.06794	-0.971823	-0.749372	-1.17852	-1.17852	-0.993288	1.28849	0.262869	0.750457	0.90276	1.86368	0.0672952	1.54978	0.81952	0.959621	-0.640066	-0.153319	-0.0680768	0.334883	-0.46198	0.0398026	-0.167261	0.334102	0.847755	1.09166	1.05622	+	Cluster -5123	anatomical structure development;biological regulation;calcium ion transport;cation transport;cellular process;cytoplasmic sequestering of protein;cytoplasmic sequestering of transcription factor;developmental process;divalent inorganic cation transport;divalent metal ion transport;establishment of localization;heart development;ion transport;macromolecule metabolic process;maintenance of locatio…	binding;calcium ion binding;calcium-dependent cysteine-type endopeptidase activity;catalytic activity;cation binding;cysteine-type endopeptidase activity;cysteine-type peptidase activity;endopeptidase activity;enzyme binding;hydrolase activity;ion binding;metal ion binding;peptidase activity;peptidase activity, acting on L-amino acid peptides;protease binding;protein binding;protein dimerization …	axon part;axon terminus;cell part;cell projection part;chromaffin granule membrane;contractile fiber part;cytoplasm;cytoplasmic part;cytoplasmic vesicle membrane;cytoplasmic vesicle part;cytosol;dendritic spine neck;endoplasmic reticulum;endoplasmic reticulum membrane;endoplasmic reticulum part;extracellular membrane-bounded organelle;extracellular organelle;extracellular region part;extracellula…		6.80134	3.50116e-07	Q6P069
-0.984881	-1.11927	-1.13381	-0.959676	-1.22837	-0.950493	-1.08244	-1.14513	-1.38002	1.30397	0.0270659	0.564377	0.995802	1.73702	-0.38568	0.995802	1.07593	0.94098	-0.732549	0.722558	0.225678	1.00457	-0.494006	-0.299873	-1.19104	0.946831	0.216683	1.04271	1.28725	+	Cluster -5123	activation of MAPK activity;activation of MAPKK activity;activation of phospholipase C activity;activation of phospholipase C activity by G-protein coupled receptor protein signaling pathway coupled to IP3 second messenger;activation of phospholipase C activity by metabotropic glutamate receptor signaling pathway;activation of protein kinase activity;activation of protein kinase C activity by G-p…	glutamate receptor activity;G-protein coupled receptor activity;molecular transducer activity;PLC activating metabotropic glutamate receptor activity;receptor activity;signal transducer activity;signaling receptor activity;transmembrane signaling receptor activity	cell body;cell part;cell projection;cytoskeletal part;dendrite;integral to membrane;integral to plasma membrane;intracellular membrane-bounded organelle;intracellular organelle;intracellular organelle part;intracellular part;intrinsic to membrane;intrinsic to plasma membrane;membrane;membrane part;membrane-bounded organelle;neuron projection;neuronal cell body;nucleus;organelle;organelle part;pla…	Calcium signaling pathway;Gap junction;Huntington's disease;Long-term depression;Long-term potentiation;Neuroactive ligand-receptor interaction	5.03798	1.70495e-05	P97772
-1.24088	-1.8653	-1.73237	-1.27516	-0.442757	-1.09809	-1.02901	-0.383671	-1.18149	0.588	0.0803396	1.19021	0.861238	1.93705	0.0200726	0.81619	1.03213	1.22973	-0.612008	-0.00599599	0.158553	0.726862	-0.892599	0.321555	-0.356142	0.729831	0.383664	0.767729	1.27233	+	Cluster -5123			actin cytoskeleton;adherens junction;anchoring junction;cell junction;cell part;cell-substrate adherens junction;cell-substrate junction;cytoplasm;cytoskeleton;focal adhesion;intracellular non-membrane-bounded organelle;intracellular organelle;intracellular part;non-membrane-bounded organelle;organelle		5.66676	4.25973e-06	P97434
-1.04454	-0.773101	-1.35013	-1.87787	-1.98954	-0.251454	-0.649135	-0.649135	-1.16802	0.157103	-0.242957	0.578887	1.4326	1.66106	-0.0540186	0.685148	1.1253	0.743662	0.301454	0.160512	-0.186312	0.220996	-0.400453	0.0915014	-1.05009	0.572139	0.975078	1.39659	1.58472	+	Cluster -5123	biological regulation;cellular process;cellular response to stimulus;intracellular signal transduction;regulation of biological process;regulation of cellular process;response to stimulus;signal transduction;small GTPase mediated signal transduction	binding;enzyme activator activity;enzyme regulator activity;GTP binding;GTPase activator activity;GTPase regulator activity;guanyl nucleotide binding;guanyl ribonucleotide binding;nucleoside-triphosphatase regulator activity;nucleotide binding;purine nucleotide binding;purine ribonucleoside triphosphate binding;purine ribonucleotide binding;ribonucleotide binding	cell part;cytoplasm;intracellular part;membrane		4.682	3.74357e-05	P97393
-0.489791	-1.29249	-1.2261	-0.950052	0.162953	-0.66863	-0.758512	-1.04987	-0.0969134	0.102352	-0.587999	-0.733367	0.880955	2.21209	0.0519647	0.11642	0.132498	1.58477	-1.86783	0.826969	0.0822607	0.438757	-0.153977	0.373032	-0.565121	1.20349	-0.512546	2.38526	0.399429	+	Cluster -5123	biological regulation;cellular chemical homeostasis;cellular homeostasis;cellular ion homeostasis;cellular process;chemical homeostasis;establishment of localization;establishment of localization in cell;exocytosis;homeostatic process;ion homeostasis;neurotransmitter transport;regulation of biological process;regulation of biological quality;regulation of cell communication;regulation of cellular…	binding;ion channel binding;protein binding	cell junction;cell part;membrane;synapse part;synaptic membrane		1.58949	0.0330511	P60191
-1.12288	-1.28585	-1.41333	-1.53368	-1.24144	-0.985752	-1.02197	-0.953588	-1.06329	1.44641	0.0352537	0.596984	0.869394	1.78593	-0.286061	1.17315	1.05752	0.891491	-0.76695	0.438375	0.400593	0.459208	-0.756668	-0.195048	-0.247717	0.922329	0.688581	1.053	1.05601	+	Cluster -5123	anatomical structure development;anatomical structure formation involved in morphogenesis;behavior;biological regulation;calcium ion homeostasis;cation homeostasis;cellular calcium ion homeostasis;cellular cation homeostasis;cellular chemical homeostasis;cellular divalent inorganic cation homeostasis;cellular homeostasis;cellular ion homeostasis;cellular metal ion homeostasis;cellular process;cel…	binding;calcium ion binding;cation binding;ion binding;lipid binding;metal ion binding;steroid binding;transition metal ion binding;vitamin binding;vitamin D binding;zinc ion binding	axon;cell body;cell part;cell projection;cytoplasm;cytoplasmic part;cytosol;dendrite;extracellular membrane-bounded organelle;extracellular organelle;extracellular region part;extracellular vesicular exosome;intracellular;intracellular membrane-bounded organelle;intracellular organelle;intracellular part;membrane-bounded organelle;membrane-bounded vesicle;neuron projection;neuronal cell body;nucl…	Endocrine and other factor-regulated calcium reabsorption	6.17578	1.38558e-06	P12658
0.0455339	-0.888004	-0.514901	-0.395772	0.0636389	-0.235078	-1.27476	-0.888004	-0.996796	1.80538	0.810538	0.855817	1.55384	2.10066	-0.978859	0.708829	0.640471	1.22843	-0.998478	-0.524196	-0.353404	-0.336916	-1.22992	-0.457312	-1.81013	0.532442	-0.226229	1.0655	0.697684	+	Cluster -5123	behavior;biological regulation;cell activation;cell communication;cell differentiation;cell-cell signaling;cellular developmental process;cellular macromolecule metabolic process;cellular metabolic process;cellular process;cellular protein metabolic process;cellular response to stimulus;cognition;defense response;developmental process;establishment of localization;establishment of localization in…	adenyl nucleotide binding;adenyl ribonucleotide binding;ATP binding;binding;calcium-dependent protein kinase activity;calcium-dependent protein serine/threonine kinase activity;calmodulin binding;calmodulin-dependent protein kinase activity;catalytic activity;kinase activity;nucleotide binding;phosphotransferase activity, alcohol group as acceptor;protein binding;protein kinase activity;protein s…	cell part;cytoplasm;extracellular membrane-bounded organelle;extracellular organelle;extracellular region part;extracellular vesicular exosome;intracellular membrane-bounded organelle;intracellular non-membrane-bounded organelle;intracellular organelle;intracellular organelle part;intracellular part;membrane-bounded organelle;membrane-bounded vesicle;non-membrane-bounded organelle;nuclear part;nu…		2.35217	0.00623417	P08414
-0.365039	-0.472785	-1.69755	-2.09115	-1.02005	-1.26155	-0.897625	-1.25028	-1.23288	0.898852	-0.293413	0.623723	1.17191	2.2153	-0.602371	0.351378	0.477667	0.574574	-0.192696	0.476262	0.422261	1.01336	-0.516872	0.623723	-0.0966747	1.36648	0.549462	0.293836	0.932167	+	Cluster -5123	biological regulation;negative regulation of amyloid precursor protein biosynthetic process;negative regulation of biological process;negative regulation of biosynthetic process;negative regulation of cellular biosynthetic process;negative regulation of cellular macromolecule biosynthetic process;negative regulation of cellular metabolic process;negative regulation of cellular process;negative re…	adenyl nucleotide binding;adenyl ribonucleotide binding;ATP binding;beta-amyloid binding;binding;nucleotide binding;protein binding;purine nucleotide binding;purine ribonucleoside triphosphate binding;purine ribonucleotide binding;ribonucleotide binding	cell part;cytoplasmic part;cytoplasmic vesicle membrane;cytoplasmic vesicle part;endosomal part;endosome membrane;extracellular membrane-bounded organelle;extracellular organelle;extracellular region part;extracellular space;extracellular vesicular exosome;Golgi apparatus;Golgi apparatus part;Golgi membrane;Golgi-associated vesicle membrane;integral to membrane;integral to organelle membrane;intr…		5.30417	9.46653e-06	O89051
-1.40935	-1.21663	-1.31479	-2.4554	-0.728316	-0.430703	-0.643057	-1.21663	-0.987354	1.08451	0.357289	0.46789	1.45929	1.75023	0.281637	0.961274	1.07616	1.17278	0.48193	0.00998663	-0.111374	-0.00115723	-0.892222	-0.388621	0.277725	0.430202	0.405027	0.981059	0.598611	+	Cluster -5123	establishment of localization;establishment of protein localization;protein transport;transport	binding;cation binding;ion binding;lipid binding;metal ion binding;phospholipid binding	cell division site part;cell part;cleavage furrow;cytoplasm;cytoplasmic part;endoplasmic reticulum membrane;endoplasmic reticulum part;Golgi apparatus part;Golgi cisterna membrane;Golgi membrane;intracellular organelle part;intracellular part;lipid particle;membrane;membrane part;midbody;organelle membrane;organelle part		7.40915	9.24737e-08	O35954
-0.924235	-0.762135	-1.20072	-0.703424	-0.898094	-0.832813	-0.745675	-1.48442	-1.33693	0.886014	0.00617325	0.0577715	1.80164	1.19954	-0.849082	1.2593	1.83254	1.07921	-0.495199	-0.13843	1.39926	-0.849274	-0.189714	-0.0459357	-0.564608	0.668732	-0.234856	0.618698	1.44666	+	Cluster -5123	biological regulation;cellular component organization;cellular component organization or biogenesis;cellular membrane organization;cellular process;establishment of localization;establishment of localization in cell;establishment of protein localization;intracellular protein transport;intracellular transport;membrane organization;positive regulation of biological process;positive regulation of ce…	binding;glutamate receptor binding;identical protein binding;protein binding;protein dimerization activity;protein homodimerization activity;receptor binding	cell body;cell junction;cell part;cell projection;cell projection part;cytoplasmic part;cytoskeletal part;dendritic shaft;dendritic spine;early endosome membrane;endosomal part;endosome membrane;excitatory synapse;integral to membrane;integral to plasma membrane;intracellular organelle part;intracellular part;intrinsic to membrane;intrinsic to plasma membrane;membrane;membrane part;neuron project…		3.84036	0.000237399	A2ANU3
-1.04601	-1.19563	-1.07623	-1.21096	-0.962097	-0.947981	-0.937732	-0.730539	-1.39569	0.701282	-0.0781373	0.461462	0.931617	0.997281	0.412281	0.983028	0.740656	0.891224	0.17766	0.562684	0.964709	0.474845	-2.79382	0.592175	0.0709227	0.741641	0.989206	0.790931	0.891224	+	Cluster -5123	biological regulation;cation transport;cellular chemical homeostasis;cellular homeostasis;cellular ion homeostasis;cellular potassium ion transport;cellular process;chemical homeostasis;establishment of localization;homeostatic process;ion homeostasis;ion transmembrane transport;ion transport;metal ion transport;monovalent inorganic cation transport;potassium ion transmembrane transport;potassium…	cation channel activity;cation transmembrane transporter activity;channel activity;gated channel activity;inorganic cation transmembrane transporter activity;inward rectifier potassium channel activity;ion channel activity;ion transmembrane transporter activity;leak channel activity;ligand-gated channel activity;ligand-gated ion channel activity;metal ion transmembrane transporter activity;monova…	apical plasma membrane;brush border membrane;cation channel complex;cell part;cell projection membrane;cell projection part;cytoplasmic part;endosome;integral to membrane;integral to plasma membrane;intracellular membrane-bounded organelle;intracellular organelle;intracellular part;intrinsic to membrane;intrinsic to plasma membrane;ion channel complex;macromolecular complex;membrane part;membrane…		4.32287	8.23736e-05	O08581
-1.04797	-0.960693	-0.794359	-1.28151	-2.32143	-1.35995	-0.648272	-1.27797	-0.615817	1.27398	0.282135	0.58594	1.2453	1.61565	-0.593026	0.705236	0.613979	0.852597	-0.75738	0.742883	0.771184	0.714221	-0.197923	-0.118053	-0.73775	0.885495	0.357297	1.04492	1.02128	+	Cluster -5123	anatomical structure development;biological regulation;cellular macromolecule metabolic process;cellular metabolic process;cellular process;cellular protein metabolic process;chordate embryonic development;C-terminal protein amino acid modification;C-terminal protein methylation;developmental process;embryo development;embryo development ending in birth or egg hatching;growth;in utero embryonic d…	cAMP response element binding protein binding;carboxyl-O-methyltransferase activity;catalytic activity;methyltransferase activity;O-methyltransferase activity;protein binding transcription factor activity;protein carboxyl O-methyltransferase activity;protein C-terminal carboxyl O-methyltransferase activity;protein C-terminal S-isoprenylcysteine carboxyl O-methyltransferase activity;protein methyl…	cell part;cytoplasmic part;endoplasmic reticulum;endoplasmic reticulum membrane;endoplasmic reticulum part;integral to membrane;intracellular membrane-bounded organelle;intracellular organelle;intracellular organelle part;intracellular part;intrinsic to membrane;membrane;membrane part;membrane-bounded organelle;organelle;organelle membrane;organelle part		5.38307	7.96409e-06	Q9EQK7
-1.01807	-1.13268	-1.31256	-1.18547	-1.19068	-1.03709	-1.36335	-1.04225	-1.27676	1.20478	0.00863696	0.497686	0.932476	1.53964	-0.462303	1.03019	0.986375	0.964428	-1.07399	0.630957	0.853521	0.772757	-0.596498	-0.236953	-0.293748	0.972584	0.445347	1.12998	1.25306	+	Cluster -5123	biological regulation;cell surface receptor linked signaling pathway;cellular process;cellular response to stimulus;glutamate signaling pathway;G-protein coupled receptor protein signaling pathway;metabotropic glutamate receptor signaling pathway;regulation of biological process;regulation of cellular process;response to stimulus;signal transduction	binding;glutamate receptor binding;G-protein-coupled receptor binding;metabotropic glutamate receptor binding;protein binding;protein C-terminus binding;protein domain specific binding;receptor binding	basal part of cell;cell junction;cell part;cytoplasm;cytoplasmic part;cytoskeletal part;cytosol;intracellular organelle part;intracellular part;membrane;organelle part;plasma membrane;postsynaptic density;postsynaptic membrane;synapse part;synaptic membrane		5.80552	3.14876e-06	Q99JP6
-0.972502	-1.42267	-2.15011	-0.972502	-2.11784	0.243889	-1.11763	-0.0872456	-0.778279	0.646665	0.330416	-0.221416	0.587595	1.69178	-0.456797	1.14587	1.27515	0.664768	-0.640626	1.43578	0.39255	1.05522	0.0471178	-0.147339	-0.219512	-0.262421	1.1995	0.424669	0.425935	+	Cluster -5123	catabolic process;cellular catabolic process;cellular metabolic process;cellular nitrogen compound catabolic process;cellular nitrogen compound metabolic process;cellular process;cofactor catabolic process;cofactor metabolic process;heme catabolic process;heme metabolic process;heterocycle catabolic process;heterocycle metabolic process;metabolic process;nitrogen compound metabolic process;pigmen…	biliverdin reductase activity;catalytic activity;flavin reductase activity;oxidoreductase activity;oxidoreductase activity, acting on the CH-CH group of donors;oxidoreductase activity, acting on the CH-CH group of donors, NAD or NADP as acceptor;oxidoreductase activity, acting on the CH-NH group of donors;oxidoreductase activity, acting on the CH-NH group of donors, NAD or NADP as acceptor	cell part;cytoplasm;cytoplasmic part;cytosol;extracellular membrane-bounded organelle;extracellular organelle;extracellular region part;extracellular vesicular exosome;intracellular organelle part;intracellular part;membrane;membrane-bounded organelle;membrane-bounded vesicle;nuclear part;nucleoplasm;organelle;organelle part;plasma membrane;vesicle	Porphyrin and chlorophyll metabolism;Riboflavin metabolism	3.98744	0.000171958	Q923D2
-1.14449	-1.48823	-2.0769	-0.952279	-0.152628	0.00531356	-1.03384	-1.0654	-1.00351	0.383875	-0.0803437	-0.476186	0.135129	1.05493	0.298367	1.07684	1.06393	0.907114	-0.693318	0.928733	1.00333	0.318237	-0.36767	-1.23539	-0.323502	0.882066	0.752581	1.22085	2.06241	+	Cluster -5123	biological regulation;cellular process;cellular response to stimulus;intracellular signal transduction;positive regulation of catalytic activity;positive regulation of GTPase activity;positive regulation of hydrolase activity;positive regulation of molecular function;regulation of biological process;regulation of catabolic process;regulation of catalytic activity;regulation of cellular catabolic …	binding;enzyme binding;enzyme regulator activity;GTPase binding;GTPase regulator activity;guanyl-nucleotide exchange factor activity;nucleoside-triphosphatase regulator activity;protein binding;Ras GTPase binding;Ras guanyl-nucleotide exchange factor activity;Rho GTPase binding;Rho guanyl-nucleotide exchange factor activity;small GTPase binding;small GTPase regulator activity	cell part;endomembrane system;membrane		3.49361	0.000507468	Q8BIK4
-1.37564	-1.32901	-1.04915	-1.39749	-0.885302	-0.0998287	-0.523085	-0.755247	-0.329036	1.75101	0.745539	-0.30516	0.485327	2.55199	-1.11893	0.716843	0.893358	0.0974237	-1.00685	0.197195	0.297917	0.130413	-0.0597208	0.0094246	-1.30488	1.07612	0.649664	0.665277	1.27183	+	Cluster -5123	cellular component assembly;cellular component organization;cellular component organization at cellular level;cellular component organization or biogenesis;cellular component organization or biogenesis at cellular level;cellular process;endoplasmic reticulum organization;Golgi organization;macromolecular complex assembly;macromolecular complex subunit organization;organelle organization;protein c…	binding;catalytic activity;GTP binding;GTPase activity;guanyl nucleotide binding;guanyl ribonucleotide binding;hydrolase activity;hydrolase activity, acting on acid anhydrides;hydrolase activity, acting on acid anhydrides, in phosphorus-containing anhydrides;identical protein binding;nucleoside-triphosphatase activity;nucleotide binding;protein binding;purine nucleotide binding;purine ribonucleos…	cell part;cytoplasmic part;endoplasmic reticulum;endoplasmic reticulum membrane;endoplasmic reticulum part;integral to membrane;intracellular membrane-bounded organelle;intracellular organelle;intracellular organelle part;intracellular part;intrinsic to membrane;membrane;membrane part;membrane-bounded organelle;organelle;organelle membrane;organelle part		2.44375	0.00510124	Q6PA06
-0.864472	-1.40537	-1.69414	-1.17855	-1.57747	0.39928	-0.584937	-0.128776	-0.981904	1.04333	-1.42842	0.684775	1.12586	1.27073	0.215073	0.136751	0.216056	0.743151	-0.670202	0.9949	2.22235	1.54021	-0.760932	0.0181923	-0.272531	0.188801	-0.031218	0.672295	0.107172	+	Cluster -5123	amine metabolic process;carboxylic acid metabolic process;cellular amine metabolic process;cellular amino acid metabolic process;cellular ketone metabolic process;cellular macromolecule metabolic process;cellular metabolic process;cellular modified amino acid metabolic process;cellular nitrogen compound metabolic process;cellular process;chlorinated hydrocarbon metabolic process;dichloromethane m…	alkylhalidase activity;antioxidant activity;catalytic activity;glutathione peroxidase activity;glutathione transferase activity;hydrolase activity;hydrolase activity, acting on acid halide bonds;hydrolase activity, acting on acid halide bonds, in C-halide compounds;oxidoreductase activity;oxidoreductase activity, acting on peroxide as acceptor;peroxidase activity;transferase activity;transferase …	cell part;cytoplasmic part;cytosol;intracellular membrane-bounded organelle;intracellular organelle;intracellular part;membrane-bounded organelle;nucleus;organelle	Drug metabolism - cytochrome P450;Glutathione metabolism;Metabolism of xenobiotics by cytochrome P450	2.63531	0.00334561	Q64471
-0.998057	-1.34731	-1.12893	-1.45391	-0.907725	0.076383	0.188069	-0.711435	-0.377256	0.300206	-0.265306	-0.980639	-0.232769	0.0480464	-0.742906	2.17418	1.68218	0.220727	-1.1407	0.824066	1.7377	-0.711435	-0.302528	0.348842	-0.309983	0.840857	0.858736	0.441054	1.86984	+	Cluster -5123	biological regulation;calcium ion homeostasis;calcium-mediated signaling;calcium-mediated signaling using intracellular calcium source;cation homeostasis;cellular calcium ion homeostasis;cellular cation homeostasis;cellular chemical homeostasis;cellular divalent inorganic cation homeostasis;cellular homeostasis;cellular ion homeostasis;cellular localization;cellular macromolecule localization;cel…	binding;MHC class I protein binding;MHC protein binding;protein binding;protein complex binding;receptor binding	cell part;clathrin-coated vesicle;coated vesicle;cytoplasmic membrane-bounded vesicle;cytoplasmic part;cytoplasmic vesicle;endoplasmic reticulum;endoplasmic reticulum membrane;endoplasmic reticulum part;endoplasmic reticulum-Golgi intermediate compartment membrane;Golgi apparatus part;Golgi cisterna membrane;Golgi membrane;integral to membrane;integral to plasma membrane;intracellular membrane-bo…	Protein processing in endoplasmic reticulum	1.94913	0.0150877	Q61335
-0.526475	-1.14177	-2.38145	-0.34752	0.0209468	-1.27699	-1.40548	-0.97381	-1.03688	1.32444	-0.283141	0.181083	0.866234	1.38284	-0.394774	0.929281	1.03867	0.592186	-1.02651	0.814003	0.559199	0.992643	-0.177848	-0.500389	-0.278005	0.652124	-0.399167	1.1245	1.67206	+	Cluster -5123			alpha-amino-3-hydroxy-5-methyl-4-isoxazolepropionic acid selective glutamate receptor complex;cell part;ionotropic glutamate receptor complex;macromolecular complex;membrane part;plasma membrane part;protein complex;receptor complex		3.62001	0.000385181	Q3UH99
-0.606055	-1.60695	-0.467023	-1.16897	-0.899826	-1.16005	-0.617244	-0.750093	-0.536659	1.30173	-0.255287	0.431537	0.880575	1.77279	-1.59098	0.818196	1.00213	0.887968	-1.87665	0.645156	0.758729	0.553334	-0.953642	0.159809	-0.0134642	1.04808	0.077474	0.989676	1.17571	+	Cluster -5123	actin cytoskeleton organization;actin filament-based process;biological regulation;cell surface receptor linked signaling pathway;cellular component organization;cellular component organization at cellular level;cellular component organization or biogenesis;cellular component organization or biogenesis at cellular level;cellular process;cellular response to stimulus;cytoskeleton organization;glut…		cell junction;cell part;cell projection;cell projection part;dendritic spine;membrane;neuron projection;neuron spine;postsynaptic membrane;synapse;synapse part;synaptic membrane		2.46058	0.00492333	Q0QWG9
-1.0913	-0.693905	-1.46193	-0.393815	-1.11454	-0.911484	-0.800391	2.07498	-1.24526	0.867885	0.464858	0.826117	0.622718	1.56412	-0.500095	0.897319	0.976235	0.961291	-1.36225	0.362341	0.4628	0.306311	-1.38403	-0.283629	-1.45607	0.368581	0.276198	0.964348	0.702618	+	Cluster -5123	anatomical structure morphogenesis;biological regulation;biosynthetic process;cellular biosynthetic process;cellular macromolecule biosynthetic process;cellular macromolecule metabolic process;cellular metabolic process;cellular nitrogen compound metabolic process;cellular process;developmental process;DNA metabolic process;DNA replication;macromolecule biosynthetic process;macromolecule metaboli…	binding;core promoter proximal region DNA binding;core promoter proximal region sequence-specific DNA binding;DNA binding;double-stranded DNA binding;nucleic acid binding;nucleic acid binding transcription factor activity;regulatory region DNA binding;regulatory region nucleic acid binding;RNA polymerase II core promoter proximal region sequence-specific DNA binding;RNA polymerase II core promote…	cell part;intracellular membrane-bounded organelle;intracellular non-membrane-bounded organelle;intracellular organelle;intracellular organelle part;intracellular part;membrane-bounded organelle;non-membrane-bounded organelle;nuclear part;nucleolus;nucleoplasm;nucleus;organelle;organelle part		1.45732	0.0442357	P70255
-0.7061	-1.34457	0.86939	-0.0400625	-1.05134	-1.19744	-1.29227	-1.34457	-0.16141	0.246927	0.592965	1.64272	1.27992	1.21805	-0.386625	1.83346	1.47576	-0.192777	-1.60144	0.115425	-0.947917	0.145491	-0.20534	0.321356	-0.811941	-0.431696	1.51776	0.36532	0.0909383	+	Cluster -5123	aging;biological regulation;cell aging;cellular process;cellular response to chemical stimulus;cellular response to oxidative stress;cellular response to reactive oxygen species;cellular response to stimulus;cellular response to stress;defense response;defense response to bacterium;developmental process;multi-organism process;positive regulation of biological process;positive regulation of cell p…		cell part;cytoplasmic part;integral to membrane;intracellular membrane-bounded organelle;intracellular organelle;intracellular organelle part;intracellular part;intrinsic to membrane;membrane;membrane part;membrane-bounded organelle;mitochondrial inner membrane;mitochondrial membrane;mitochondrial part;mitochondrion;organelle;organelle inner membrane;organelle membrane;organelle part		1.92805	0.0158084	P60603
-0.726747	-1.14508	-1.40704	-0.963523	-1.01686	-0.938607	-1.06031	-0.880954	-0.842039	1.23293	-0.215185	0.488792	0.925197	1.68611	-0.684552	1.21612	1.10425	0.90598	-1.75377	0.661975	0.875159	0.615178	-0.793954	-0.498584	-0.417465	0.814221	0.586271	1.00228	1.2302	+	Cluster -5123	biological regulation;cellular metabolic process;cellular process;cellular response to stimulus;inositol lipid-mediated signaling;intracellular signal transduction;metabolic process;one-carbon metabolic process;phosphatidylinositol-mediated signaling;regulation of biological process;regulation of cellular process;response to stimulus;signal transduction;small molecule metabolic process	binding;carbonate dehydratase activity;carbon-oxygen lyase activity;catalytic activity;cation binding;hydro-lyase activity;ion binding;lyase activity;metal ion binding;transition metal ion binding;zinc ion binding	cell part;cytoplasm;intracellular part	Nitrogen metabolism	3.53513	0.000463472	P28651
-1.09592	-1.23484	-1.67313	-1.17859	-1.27089	-1.00383	-1.07886	-1.16752	-0.826802	0.948739	-0.255985	-0.494115	-0.0399476	1.41276	-0.313687	0.842891	0.60398	0.339	-0.822368	0.82089	1.72098	1.54517	0.229873	0.376876	0.219943	0.609784	0.312291	0.858707	1.61459	+	Cluster -5123		structural molecule activity	cell part;cytoskeletal part;envelope;intermediate filament;intracellular membrane-bounded organelle;intracellular organelle;intracellular organelle part;intracellular part;lamin filament;macromolecular complex;membrane;membrane-bounded organelle;nuclear envelope;nuclear inner membrane;nuclear membrane;nuclear part;nucleus;organelle;organelle envelope;organelle inner membrane;organelle membrane;or…		6.87764	2.9594e-07	P21619
-0.439457	-0.316808	-0.820662	-1.20558	-1.50954	-0.394849	-1.24369	-0.722852	-0.485784	1.59106	-0.493465	0.288594	1.22251	2.409	-0.789965	0.805826	0.738321	1.05286	-1.7795	-0.0557309	0.607526	0.381471	-1.06501	-0.599847	-0.0799197	0.40207	0.406331	1.20045	0.896633	+	Cluster -5123	biological regulation;cell proliferation;cellular macromolecule metabolic process;cellular metabolic process;cellular process;cellular protein metabolic process;cellular response to stimulus;epithelial cell proliferation;epithelial cell proliferation involved in liver morphogenesis;hepatocyte proliferation;intracellular signal transduction;macromolecule metabolic process;macromolecule modificatio…	adenyl nucleotide binding;adenyl ribonucleotide binding;ATP binding;binding;caspase inhibitor activity;caspase regulator activity;catalytic activity;cation binding;cysteine-type endopeptidase inhibitor activity;endopeptidase inhibitor activity;endopeptidase regulator activity;enzyme inhibitor activity;enzyme regulator activity;ion binding;kinase activity;magnesium ion binding;metal ion binding;nu…	cell part;cytoplasm;cytoskeletal part;intracellular membrane-bounded organelle;intracellular non-membrane-bounded organelle;intracellular organelle;intracellular organelle part;intracellular part;membrane-bounded organelle;non-membrane-bounded organelle;nucleus;organelle;organelle part;spindle	Long-term potentiation;MAPK signaling pathway;mTOR signaling pathway;Neurotrophin signaling pathway;Oocyte meiosis;Progesterone-mediated oocyte maturation	2.08535	0.0112119	P18653
-0.694214	-1.20544	-1.8434	-1.02445	-1.04894	-0.793688	-1.03689	-0.903636	-0.914169	1.15274	-0.0835882	0.463414	0.724949	1.62761	-0.437072	1.29868	1.22518	0.91763	-1.71984	0.686494	0.815178	0.580809	-0.724312	-0.347849	-0.131314	0.610662	0.72689	0.868228	1.21034	+	Cluster -5123	biological regulation;cell surface receptor linked signaling pathway;cellular process;cellular response to stimulus;G-protein coupled receptor protein signaling pathway;positive regulation of catalytic activity;positive regulation of GTPase activity;positive regulation of hydrolase activity;positive regulation of molecular function;regulation of biological process;regulation of catabolic process;…	enzyme regulator activity;GTPase regulator activity;guanyl-nucleotide exchange factor activity;nucleoside-triphosphatase regulator activity	cell body;cell part;neuronal cell body		4.10661	0.000132164	P12660
-1.26408	-1.18603	-1.19591	-1.18001	-0.830138	-1.14963	-0.442183	-0.573657	-0.258348	1.12378	-0.867585	0.107606	0.307392	1.50442	-0.651035	0.817668	-0.138819	0.491547	-0.801882	1.00022	2.00932	1.46487	0.309419	0.262032	-1.80512	0.867265	0.605509	0.301535	1.17184	+	Cluster -5123	biosynthetic process;cellular aromatic compound metabolic process;cellular biosynthetic process;cellular component assembly;cellular component organization;cellular component organization or biogenesis;cellular metabolic process;cellular nitrogen compound biosynthetic process;cellular nitrogen compound metabolic process;cellular process;cellular response to chemical stimulus;cellular response to …	binding;carbon-oxygen lyase activity;catalytic activity;cation binding;hydro-lyase activity;identical protein binding;ion binding;lead ion binding;lyase activity;metal ion binding;porphobilinogen synthase activity;protein binding;transition metal ion binding;zinc ion binding	cell part;cytoplasmic part;cytosol;extracellular membrane-bounded organelle;extracellular organelle;extracellular region part;extracellular vesicular exosome;intracellular membrane-bounded organelle;intracellular organelle;intracellular part;membrane-bounded organelle;membrane-bounded vesicle;nucleus;organelle;vesicle	Porphyrin and chlorophyll metabolism	2.96533	0.00161953	P10518
-0.85582	-0.749684	-0.59531	-0.216339	-1.81295	-0.521354	-2.01677	-0.749684	0.0888393	0.530466	-0.532265	0.411164	0.629157	0.774383	0.702498	1.02191	1.58216	0.850247	-0.322536	-0.114162	0.459771	1.64164	-0.827025	0.409215	-2.22455	-0.254548	1.18758	1.05667	0.44728	+	Cluster -5123	biological regulation;cellular component organization;cellular component organization at cellular level;cellular component organization or biogenesis;cellular component organization or biogenesis at cellular level;cellular membrane fusion;cellular membrane organization;cellular process;ER to Golgi vesicle-mediated transport;establishment of localization;establishment of localization in cell;estab…	binding;protein binding;SNAP receptor activity;SNARE binding	cell part;cytoplasmic membrane-bounded vesicle;cytoplasmic part;cytoplasmic vesicle;endoplasmic reticulum membrane;endoplasmic reticulum part;endoplasmic reticulum-Golgi intermediate compartment;endoplasmic reticulum-Golgi intermediate compartment membrane;Golgi apparatus part;Golgi membrane;integral to membrane;intracellular membrane-bounded organelle;intracellular organelle;intracellular organe…	Phagosome;SNARE interactions in vesicular transport	2.38238	0.0058355	O08547
-1.07146	-0.994913	-1.15888	-1.43024	-1.24376	-0.998221	-1.00276	-1.14411	-1.06223	1.16079	0.103749	0.357382	1.06497	1.49737	-0.413157	1.10321	0.995953	0.695702	-1.67155	0.754463	1.02206	0.563547	-0.619836	-0.281318	0.037852	0.841654	0.763129	0.992157	1.13843	+	Cluster -5123	acidic amino acid transport;amine transport;amino acid transport;anion transport;biological regulation;carboxylic acid transport;cellular chemical homeostasis;cellular homeostasis;cellular ion homeostasis;cellular process;chemical homeostasis;establishment of localization;homeostatic process;ion homeostasis;ion transport;L-glutamate transport;nitrogen compound transport;organic acid transport;org…	acidic amino acid transmembrane transporter activity;active transmembrane transporter activity;amine transmembrane transporter activity;amino acid transmembrane transporter activity;anion transmembrane transporter activity;anion:cation symporter activity;carboxylic acid transmembrane transporter activity;cation transmembrane transporter activity;dicarboxylic acid transmembrane transporter activit…	cell part;cytoplasmic part;Golgi apparatus;integral to membrane;intracellular membrane-bounded organelle;intracellular organelle;intracellular part;intrinsic to membrane;membrane;membrane part;membrane-bounded organelle;organelle		5.00505	1.83384e-05	O35544
-0.948079	-0.754799	-0.905875	-0.73661	-0.173903	-0.899532	-0.999302	-1.67973	-0.92534	1.8127	0.414227	-0.0573058	0.945138	1.90093	-0.708297	1.27615	0.436098	-0.0663156	-0.242799	0.698643	-0.896973	-0.169583	-0.705283	-1.42473	1.45203	0.357277	1.15241	1.22376	0.625089	+	Cluster -5123	biological regulation;biosynthetic process;catabolic process;cellular biosynthetic process;cellular catabolic process;cellular macromolecule metabolic process;cellular metabolic process;cellular nitrogen compound biosynthetic process;cellular nitrogen compound metabolic process;cellular process;cellular protein metabolic process;cellular response to chemical stimulus;cellular response to growth f…	binding;catalytic activity;cation binding;coenzyme binding;cofactor binding;flavin adenine dinucleotide binding;FMN binding;heme binding;ion binding;iron ion binding;metal ion binding;monooxygenase activity;NADP binding;NADPH-hemoprotein reductase activity;nitric-oxide synthase activity;nucleotide binding;oxidoreductase activity;oxidoreductase activity, acting on NADH or NADPH;oxidoreductase acti…	cell part;cell projection;cell projection part;contractile fiber part;cytoplasmic part;cytoskeleton;cytosol;dendritic spine;endoplasmic reticulum;endoplasmic reticulum membrane;endoplasmic reticulum part;intracellular membrane-bounded organelle;intracellular non-membrane-bounded organelle;intracellular organelle;intracellular organelle part;intracellular part;membrane;membrane part;membrane raft;…	Alzheimer's disease;Amyotrophic lateral sclerosis (ALS);Arginine and proline metabolism;Calcium signaling pathway;Long-term depression;Phagosome;Salivary secretion	2.80004	0.00233071	Q9Z0J4
-0.618059	-0.555679	-1.07213	-1.96369	-1.43913	-0.545735	-0.864564	-0.991472	-0.412931	1.32702	0.0253864	-0.393505	0.618189	1.2525	-0.240963	0.338513	1.18191	0.955832	-0.314802	-0.467386	-0.724028	0.278871	-0.952867	-0.819623	0.994093	1.09445	0.797867	1.44418	2.06776	+	Cluster -5123	actin cytoskeleton organization;actin filament organization;actin filament-based process;biological regulation;cell activation;cell migration;cell motility;cell projection assembly;cell projection organization;cellular component assembly;cellular component assembly at cellular level;cellular component movement;cellular component organization;cellular component organization at cellular level;cellu…	binding;enzyme inhibitor activity;enzyme regulator activity;eukaryotic initiation factor eIF2 binding;kinase inhibitor activity;kinase regulator activity;protein binding;protein domain specific binding;protein kinase inhibitor activity;protein kinase regulator activity;receptor binding;receptor tyrosine kinase binding;translation initiation factor binding	cell junction;cell part;cell-cell junction;cytoplasm;cytoplasmic part;endoplasmic reticulum;intracellular membrane-bounded organelle;intracellular non-membrane-bounded organelle;intracellular organelle;intracellular part;macromolecular complex;membrane;membrane-bounded organelle;non-membrane-bounded organelle;nucleus;organelle;organelle membrane;organelle part;plasma membrane;protein complex;prot…	ErbB signaling pathway;Pathogenic Escherichia coli infection;T cell receptor signaling pathway	3.01801	0.00144421	Q99M51
-1.44881	-1.21018	-2.02634	-1.44714	-1.01059	0.0993854	-0.244452	0.00196777	-0.444923	0.962879	-1.52207	-1.26463	0.869243	1.4097	-0.327093	1.39168	1.41802	0.78938	-0.0745222	0.0497617	0.38882	1.34688	0.190709	-0.82355	0.273367	0.437145	0.827535	0.491409	0.896428	+	Cluster -5123	anatomical structure morphogenesis;biological regulation;cell differentiation;cell surface receptor linked signaling pathway;cellular developmental process;cellular process;cellular response to chemical stimulus;cellular response to endogenous stimulus;cellular response to growth factor stimulus;cellular response to organic substance;cellular response to stimulus;cellular response to transforming…	binding;catalytic activity;enzyme binding;oxidoreductase activity;protein binding	cell part;cell projection;cytoplasm;cytoplasmic part;cytosol;Golgi apparatus;intracellular membrane-bounded organelle;intracellular organelle;intracellular part;membrane;membrane-bounded organelle;microvillus;mitochondrion;nucleus;organelle;plasma membrane		2.38229	0.0058355	Q91WL8
-0.112193	-0.291126	-0.407399	-3.11285	-0.764957	-0.0532618	-1.01114	-0.399262	-0.329794	-0.896241	-0.164396	-0.261585	2.16527	1.19925	0.400278	2.26498	0.0814251	-0.552638	-0.0961306	-0.0255151	-0.468111	0.331797	-0.828496	0.708033	0.283375	1.20205	0.186413	0.461933	0.490295	+	Cluster -5123	anatomical structure morphogenesis;biological adhesion;biological regulation;cell adhesion;cell morphogenesis;cell morphogenesis involved in differentiation;cell surface receptor linked signaling pathway;cell-cell adhesion;cell-substrate adhesion;cellular component assembly;cellular component morphogenesis;cellular component organization;cellular component organization or biogenesis;cellular deve…	binding;integrin binding;protein binding;protein complex binding;receptor binding	cell junction;cell part;cell projection;cytoskeletal part;extracellular membrane-bounded organelle;extracellular organelle;extracellular region part;extracellular vesicular exosome;intracellular non-membrane-bounded organelle;intracellular organelle;intracellular organelle part;intracellular part;macromolecular complex;membrane;membrane-bounded organelle;membrane-bounded vesicle;non-membrane-boun…		1.60568	0.0318668	Q8K1B8
-0.316504	0.394167	-0.674514	-2.19148	0.172961	0.140189	-0.645355	-0.236019	-0.867265	2.05937	0.152914	1.3536	0.577902	1.61162	-0.01351	0.724722	0.396808	0.926358	0.0176988	-0.0956361	-0.0113385	-0.460274	0.61024	-2.85532	0.765997	-0.611193	0.0805767	-0.042999	-0.963706	+	Cluster -5123	amine catabolic process;amine metabolic process;carboxylic acid catabolic process;carboxylic acid metabolic process;catabolic process;cellular amine metabolic process;cellular amino acid catabolic process;cellular amino acid metabolic process;cellular catabolic process;cellular ketone metabolic process;cellular metabolic process;cellular nitrogen compound metabolic process;cellular process;glycin…	aminomethyltransferase activity;catalytic activity;methyltransferase activity;transaminase activity;transferase activity;transferase activity, transferring nitrogenous groups;transferase activity, transferring one-carbon groups	cell part;cytoplasmic part;intracellular membrane-bounded organelle;intracellular organelle;intracellular part;membrane-bounded organelle;mitochondrion;organelle	Glycine, serine and threonine metabolism;Nitrogen metabolism;One carbon pool by folate	2.29793	0.00702663	Q8CFA2
-0.992461	-0.617424	-1.17179	-2.63848	-1.23825	-0.937494	-0.700428	-0.692051	-0.849231	1.25638	-0.32427	-0.698245	0.644266	1.69367	-0.568825	1.12799	0.357046	0.0690179	0.590815	1.07977	0.544527	0.564809	-0.0620568	-0.794247	1.03299	0.316516	0.883806	0.912081	1.21157	+	Cluster -5123		binding;cation binding;ion binding;metal ion binding;transition metal ion binding;zinc ion binding	cell junction;cell part;clathrin coated vesicle membrane;coated vesicle membrane;cytoplasmic part;cytoplasmic vesicle membrane;cytoplasmic vesicle part;early endosome membrane;endosomal part;endosome membrane;integral to membrane;integral to organelle membrane;integral to synaptic vesicle membrane;intracellular organelle part;intracellular part;intrinsic to membrane;intrinsic to organelle membran…		4.64933	4.02043e-05	Q8C996
-0.617929	-0.842394	-0.0844738	-1.31226	-2.47211	-0.0891533	-1.21211	-0.660504	0.364682	-0.535575	-0.814895	-0.569256	0.499299	1.12201	-0.39473	0.775301	1.47375	1.3078	0.920163	-0.280487	-0.00793927	0.619674	0.0729798	-1.66937	0.238947	0.202838	1.00418	1.42742	1.53414	+	Cluster -5123			cell part;integral to membrane;intrinsic to membrane;membrane part		1.82941	0.0196037	Q8BXJ9
-0.182412	0.0260929	0.351735	-2.42628	-1.98184	-0.363437	-0.793256	0.128644	-0.109377	0.428307	-0.360254	-0.905222	0.820685	1.61159	-0.0353575	1.33124	2.36459	0.608357	-0.203259	0.585407	-0.0992262	-0.13052	0.748071	-1.65842	-0.153594	-0.714466	-0.032232	0.264927	0.879507	+	Cluster -5123	biological regulation;cellular macromolecule metabolic process;cellular metabolic process;cellular process;cellular protein metabolic process;dephosphorylation;macromolecule metabolic process;macromolecule modification;metabolic process;negative regulation of biological process;negative regulation of bone remodeling;negative regulation of bone resorption;negative regulation of catalytic activity;…	catalytic activity;hydrolase activity;hydrolase activity, acting on ester bonds;phosphatase activity;phosphoprotein phosphatase activity;phosphoric ester hydrolase activity;protein tyrosine phosphatase activity	cell part;cytoplasm;intracellular membrane-bounded organelle;intracellular organelle;intracellular part;membrane-bounded organelle;nucleus;organelle		1.4637	0.0436425	Q8BGG7
-2.03646	-0.217599	-0.777318	-2.18519	-1.59972	-0.533056	-0.0362178	-0.845538	-1.07769	1.26079	-0.846625	-0.499464	0.419332	1.63728	-0.548908	0.0987526	1.11146	-0.364368	1.18602	0.101744	0.526852	0.638316	0.326828	0.222124	-0.00574248	1.31697	1.19058	0.661722	0.875116	+	Cluster -5123	biological regulation;biosynthetic process;cellular biosynthetic process;cellular macromolecule biosynthetic process;cellular macromolecule metabolic process;cellular metabolic process;cellular nitrogen compound metabolic process;cellular process;macromolecule biosynthetic process;macromolecule metabolic process;metabolic process;nitrogen compound metabolic process;nucleic acid metabolic process;…	binding;hormone receptor binding;ligand-dependent nuclear receptor transcription coactivator activity;nuclear hormone receptor binding;protein binding;protein binding transcription factor activity;receptor binding;transcription coactivator activity;transcription cofactor activity;transcription factor binding transcription factor activity	cell part;intracellular;intracellular membrane-bounded organelle;intracellular organelle;intracellular part;membrane-bounded organelle;nucleus;organelle		4.01466	0.000162096	Q6DFV7
-0.116487	0.309306	-0.551446	-3.34605	-1.24558	-0.995062	-0.135916	-0.338158	-0.537678	0.686683	-0.298595	0.912017	-0.0692463	1.7807	-0.190991	-0.0692463	1.22527	0.236859	0.859586	0.0483463	-1.00903	0.646552	-0.105304	-0.433286	-0.971736	0.789215	1.00137	1.44628	0.471632	+	Cluster -5123	adiponectin-mediated signaling pathway;alcohol metabolic process;amine biosynthetic process;amine metabolic process;biological regulation;biosynthetic process;carboxylic acid biosynthetic process;carboxylic acid metabolic process;carboxylic acid transport;cardiolipin biosynthetic process;cardiolipin metabolic process;cell surface receptor linked signaling pathway;cellular amine metabolic process;…	binding;catalytic activity;fatty acid ligase activity;fatty acid transporter activity;identical protein binding;ligase activity;ligase activity, forming carbon-sulfur bonds;lipid transporter activity;long-chain fatty acid-CoA ligase activity;nucleotide binding;protein binding;protein dimerization activity;protein homodimerization activity;substrate-specific transporter activity;transporter activi…	cell part;cytoplasmic part;cytoplasmic vesicle;endoplasmic reticulum;integral to membrane;intracellular membrane-bounded organelle;intracellular organelle;intracellular part;intrinsic to membrane;membrane;membrane part;membrane-bounded organelle;organelle;plasma membrane;vesicle	PPAR signaling pathway	1.98683	0.0138735	Q60714
-1.58802	-1.00365	-0.982328	-1.9503	-1.373	-0.846373	-0.658095	-0.783254	-0.897033	1.28153	-0.341454	0.490415	1.01116	1.79368	0.182174	1.12439	1.04383	0.81409	0.034315	0.530656	0.613036	0.0585332	-0.507675	-1.57093	0.5559	0.756416	0.93594	0.66728	0.608758	+	Cluster -5123	biological regulation;calcium ion homeostasis;cation homeostasis;cellular calcium ion homeostasis;cellular cation homeostasis;cellular chemical homeostasis;cellular divalent inorganic cation homeostasis;cellular homeostasis;cellular ion homeostasis;cellular metal ion homeostasis;cellular process;chemical homeostasis;cytosolic calcium ion homeostasis;divalent inorganic cation homeostasis;homeostat…	binding;calcium ion binding;cation binding;ion binding;metal ion binding	cell junction;cell part;cell-cell junction;cytoplasm;gap junction;intracellular membrane-bounded organelle;intracellular organelle;intracellular part;membrane-bounded organelle;nucleus;organelle		5.54942	5.5119e-06	Q08331
-1.50266	-1.12409	-0.367886	-1.79113	-1.08451	-0.71241	-0.619408	-0.745606	-1.1044	1.75783	0.570639	0.567553	1.22713	2.28186	0.693168	0.203584	0.0122036	0.139012	1.29052	0.0211439	-1.27814	0.98473	-0.718007	-0.561433	0.22456	-0.144017	0.538406	0.4355	0.805872	+	Cluster -5123	establishment of localization;transport		cell part;integral to membrane;intrinsic to membrane;membrane part		5.15255	1.32489e-05	Q3UHI4
-1.00923	-1.23661	-1.21527	-1.22654	-0.915012	-0.5808	-0.814512	-1.23661	-1.16047	0.97577	-0.20409	-0.0984787	-0.110671	0.85763	0.194229	2.01963	1.75753	1.13404	-0.519928	-0.150074	-0.388333	-0.573736	0.315482	-0.292857	0.861737	0.67892	0.28789	0.387742	2.26261	+	Cluster -5123	digestive system process;intestinal absorption;multicellular organismal process;response to chemical stimulus;response to organic substance;response to stimulus;system process	binding;binding, bridging;protein binding;protein binding, bridging;protein domain specific binding	cell junction;cell part;cell surface;cell-cell junction;cytoplasm;gap junction;intracellular membrane-bounded organelle;intracellular organelle;intracellular part;membrane;membrane-bounded organelle;nucleus;occluding junction;organelle;plasma membrane;tight junction	Tight junction;Vibrio cholerae infection	4.14513	0.000121455	Q9Z0U1
-0.0876631	-0.910242	-0.933302	-1.52198	-0.641654	-0.458377	-1.04084	-0.781213	-0.835862	1.87742	1.11296	0.988244	0.00860491	1.14133	-0.0832483	1.92909	1.26683	1.15252	-0.104108	-0.629239	-1.72366	1.12477	-0.797158	-0.587248	0.430095	-0.599007	0.591228	-0.550416	0.662122	+	Cluster -5123	establishment of localization;establishment of protein localization;protein transport;transport		cell part;cytoplasmic part;endosomal part;endosome membrane;integral to membrane;intracellular organelle part;intracellular part;intrinsic to membrane;membrane;membrane part;organelle membrane;organelle part		4.26256	9.41384e-05	Q9JIG8
-0.0845491	-1.17293	-1.21967	-1.43551	-0.678679	-1.63325	-0.310554	-0.938456	-1.94035	0.310186	0.454058	0.485002	-0.00127048	1.40899	-0.469647	1.58281	1.47886	0.906897	0.338958	0.639364	-1.30031	1.27569	-0.508407	-0.0412101	1.24632	0.440273	-0.251679	0.812101	0.606959	+	Cluster -5123	biological regulation;positive regulation of catalytic activity;positive regulation of GTPase activity;positive regulation of hydrolase activity;positive regulation of molecular function;regulation of biological process;regulation of catabolic process;regulation of catalytic activity;regulation of cellular catabolic process;regulation of cellular metabolic process;regulation of cellular process;r…	enzyme activator activity;enzyme regulator activity;GTPase activator activity;GTPase regulator activity;nucleoside-triphosphatase regulator activity	cell part;cytoplasm;cytoplasmic part;extracellular membrane-bounded organelle;extracellular organelle;extracellular region;extracellular region part;extracellular vesicular exosome;intracellular membrane-bounded organelle;intracellular organelle;intracellular part;membrane-bounded organelle;membrane-bounded vesicle;mitochondrion;organelle;vesicle		4.296	8.75132e-05	Q9CXF4
-0.545922	-0.932585	-1.21503	-1.21437	-1.50944	-0.578333	-1.19024	-0.459542	-0.613812	0.788679	-0.599875	-0.615183	-0.167301	1.65444	0.433353	1.72162	1.57627	1.08895	-0.0096669	0.238558	-0.420784	-0.254514	-0.544338	-1.0125	1.38362	-0.356512	1.14023	0.435261	1.77897	+	Cluster -5123	10-formyltetrahydrofolate biosynthetic process;10-formyltetrahydrofolate metabolic process;amine biosynthetic process;amine metabolic process;anatomical structure development;anatomical structure formation involved in morphogenesis;aromatic compound biosynthetic process;aspartate family amino acid biosynthetic process;aspartate family amino acid metabolic process;biological regulation;biosyntheti…	adenyl nucleotide binding;adenyl ribonucleotide binding;ATP binding;binding;catalytic activity;cyclohydrolase activity;formate-tetrahydrofolate ligase activity;hydrolase activity;hydrolase activity, acting on carbon-nitrogen (but not peptide) bonds;hydrolase activity, acting on carbon-nitrogen (but not peptide) bonds, in cyclic amidines;ligase activity;ligase activity, forming carbon-nitrogen bon…	cell part;cytoplasmic part;cytosol;extracellular membrane-bounded organelle;extracellular organelle;extracellular region part;extracellular vesicular exosome;intracellular membrane-bounded organelle;intracellular organelle;intracellular part;membrane;membrane-bounded organelle;membrane-bounded vesicle;mitochondrion;organelle;vesicle	One carbon pool by folate	3.01903	0.00144149	Q922D8
-0.376233	-1.07759	0.0132337	-0.761836	-0.868316	-0.231019	-0.764427	-0.661069	-0.472643	1.70704	0.476576	-0.466074	-0.305259	3.7395	0.952997	0.00480802	0.588057	0.354602	-0.483857	0.704046	0.234149	-0.84122	-1.10423	0.778938	-0.292075	-0.35995	0.804147	-0.988593	-0.303713	+	Cluster -5123	actin cytoskeleton organization;actin filament organization;actin filament-based process;cellular component organization;cellular component organization at cellular level;cellular component organization or biogenesis;cellular component organization or biogenesis at cellular level;cellular process;cytoskeleton organization;organelle organization		actin cytoskeleton;cell part;cell projection;cell projection part;cytoplasmic part;cytoskeleton;growth cone;intracellular non-membrane-bounded organelle;intracellular organelle;intracellular part;microvillus;non-membrane-bounded organelle;organelle;organelle part;perinuclear region of cytoplasm;site of polarized growth;stereocilium		1.7619	0.0227141	Q8VCX6
0.644775	-1.74025	-2.23353	0.24136	-1.62187	-2.10461	-0.700374	-0.975986	-1.27557	1.07308	-0.144515	0.556092	0.626251	1.23493	-0.270126	1.13684	0.9416	0.437409	-0.0677097	0.320009	0.588414	0.760399	0.234832	-0.648415	0.234928	0.784026	0.452486	0.700249	0.815291	+	Cluster -5123	biological regulation;cell communication;cell-cell signaling;cellular process;cellular response to stimulus;establishment of localization;establishment of localization in cell;exocytosis;intracellular signal transduction;regulation of biological process;regulation of cellular process;response to stimulus;secretion;secretion by cell;signal transduction;signaling;synaptic transmission;transport;ves…	binding;cation binding;diacylglycerol binding;ion binding;lipid binding;metal ion binding;molecular transducer activity;non-kinase phorbol ester receptor activity;phorbol ester receptor activity;receptor activity;signal transducer activity;signaling receptor activity	cell junction;cell part;cytoplasm;intracellular part;membrane;plasma membrane;presynaptic membrane;synapse part;synaptic membrane		4.5299	5.2261e-05	Q8K0T7
-0.86239	-0.835288	-0.983838	-1.70318	-1.34974	-1.51849	-1.07044	-0.886117	-0.933905	0.729748	-0.696543	-0.103537	-0.272866	1.13694	-0.298034	2.00699	1.78161	0.809697	-0.0832576	0.334955	0.448629	0.660269	0.22043	-0.2908	1.4033	-0.137821	1.04062	0.279016	1.17405	+	Cluster -5123		binding;catalytic activity;cation binding;coenzyme binding;cofactor binding;ion binding;magnesium ion binding;metal ion binding;thiamine pyrophosphate binding;transferase activity;vitamin binding	cell part;integral to membrane;intrinsic to membrane;membrane;membrane part		5.06201	1.61643e-05	Q8BU33
-0.886733	-1.02758	-1.1324	-1.46312	-1.37723	-1.05626	-1.67502	-0.915967	-1.35093	1.34278	-0.378733	-0.0305948	0.188506	1.7102	-0.575022	1.06636	1.46939	0.85948	-0.214935	0.698028	1.35309	0.036585	0.743955	0.181064	0.678804	-0.0468699	0.387563	0.25377	1.16181	+	Cluster -5123			cell part;extracellular membrane-bounded organelle;extracellular organelle;extracellular region part;extracellular vesicular exosome;intracellular membrane-bounded organelle;intracellular organelle;intracellular organelle part;intracellular part;membrane-bounded organelle;membrane-bounded vesicle;nuclear part;nucleoplasm;nucleus;organelle;organelle part;vesicle		6.46451	7.32494e-07	Q76LS9
0.186241	-1.05102	-0.557196	-1.0245	-2.02639	-0.871251	-1.36725	0.0116668	-0.753223	1.73333	0.157037	-0.506663	0.884911	2.01949	0.0686667	1.11906	0.94088	0.419623	-1.09801	0.928847	-0.238388	0.778452	-0.850576	0.0704231	0.992689	-0.599481	0.243773	-0.987374	1.37624	+	Cluster -5123	biological regulation;cellular process;endosome transport;establishment of localization;establishment of localization in cell;intracellular transport;positive regulation of catalytic activity;positive regulation of GTPase activity;positive regulation of hydrolase activity;positive regulation of molecular function;regulation of biological process;regulation of catabolic process;regulation of catal…	binding;enzyme binding;enzyme regulator activity;GTPase binding;GTPase regulator activity;guanyl-nucleotide exchange factor activity;nucleoside-triphosphatase regulator activity;protein binding;Rab GTPase binding;Rab guanyl-nucleotide exchange factor activity;Ras GTPase binding;Ras guanyl-nucleotide exchange factor activity;small GTPase binding;small GTPase regulator activity	cell part;cytoplasmic part;Golgi apparatus;Golgi apparatus part;Golgi membrane;intracellular membrane-bounded organelle;intracellular organelle;intracellular organelle part;intracellular part;macromolecular complex;membrane;membrane part;membrane-bounded organelle;organelle;organelle membrane;organelle part;protein complex;retromer complex;trans-Golgi network		2.41931	0.00538216	Q6PAL8
0.0628204	0.522169	-1.35653	-1.53919	0.11739	-0.457312	-1.07684	-1.98103	-0.944237	0.319763	-1.23839	1.79347	-1.59551	0.728646	-0.536831	1.56911	1.21156	1.25433	0.0913945	0.644151	-0.811069	0.984014	-0.0437843	-0.198325	0.17921	0.382171	0.589984	0.446226	0.882637	+	Cluster -5123	biological regulation;cellular process;cellular response to stimulus;regulation of biological process;regulation of cellular process;response to stimulus;signal transduction;SMAD protein signal transduction		cell part;integral to membrane;intrinsic to membrane;membrane part		1.66341	0.0280847	Q6GQW0
-0.270859	0.0746494	-1.6019	-1.87717	-0.91975	-0.694149	-1.71081	-0.119275	-1.03661	0.876142	-0.329358	1.14157	-0.183262	2.48295	0.141282	1.63236	0.730393	1.01902	0.436197	-0.930203	-1.08594	0.33356	-0.422889	0.37022	0.327327	0.702897	-0.142028	0.447614	0.608027	+	Cluster -5123			cell part;integral to membrane;intrinsic to membrane;membrane part		3.79812	0.000260321	Q6GQU6
-0.543546	-0.446972	-0.533273	-0.365225	-0.99711	-1.03169	-1.23606	-1.3102	-1.18632	1.19181	-0.211722	-1.12491	0.903877	1.31901	-0.882014	1.12395	1.33688	-0.257718	-0.804511	1.00512	2.38171	-0.0422358	0.0995372	-0.806472	1.00751	-0.282599	0.62857	-0.22447	1.28908	+	Cluster -5123	amine metabolic process;biosynthetic process;carboxylic acid metabolic process;cellular amine metabolic process;cellular amino acid metabolic process;cellular biosynthetic process;cellular ketone metabolic process;cellular metabolic process;cellular nitrogen compound biosynthetic process;cellular nitrogen compound metabolic process;cellular process;'de novo' IMP biosynthetic process;glutamine fam…	adenyl nucleotide binding;adenyl ribonucleotide binding;ATP binding;binding;carbon-nitrogen ligase activity, with glutamine as amido-N-donor;catalytic activity;cation binding;ion binding;ligase activity;ligase activity, forming carbon-nitrogen bonds;metal ion binding;nucleotide binding;phosphoribosylformylglycinamidine synthase activity;purine nucleotide binding;purine ribonucleoside triphosphate…	cell part;cytoplasm;extracellular membrane-bounded organelle;extracellular organelle;extracellular region part;extracellular vesicular exosome;intracellular part;membrane-bounded organelle;membrane-bounded vesicle;organelle;vesicle	Purine metabolism	2.41121	0.00548108	Q5SUR0
-1.03585	-0.64406	-0.15188	-2.62458	-1.32929	-1.54346	-0.396411	-0.650615	-0.72205	1.15825	-1.05175	0.214442	-0.172703	1.66153	-0.228753	1.3525	1.00753	1.27681	-0.591435	0.307105	0.29021	0.340694	1.03807	-0.641102	0.651573	0.490444	0.692765	0.196669	1.10534	+	Cluster -5123	biological regulation;cell differentiation;cell differentiation in hindbrain;cellular developmental process;cellular process;cellular response to stimulus;central nervous system neuron differentiation;cerebellar granule cell differentiation;developmental process;intracellular signal transduction;neuron differentiation;positive regulation of biological process;positive regulation of catalytic acti…	catalytic activity;enzyme regulator activity;GTPase regulator activity;guanyl-nucleotide exchange factor activity;nucleoside-triphosphatase regulator activity;Ras guanyl-nucleotide exchange factor activity;small GTPase regulator activity;transferase activity;transferase activity, transferring phosphorus-containing groups	cell body;cell part;cell projection;dendrite;guanyl-nucleotide exchange factor complex;intracellular part;macromolecular complex;neuron projection;neuronal cell body;protein complex		3.65236	0.000358511	Q0KK55
-0.631457	-0.918733	-1.39215	-0.0566344	-1.34129	-1.3947	-1.06299	-0.788697	-1.04238	1.25155	-1.02353	0.45767	-0.036174	1.82999	-0.644136	1.64337	0.966805	0.487616	-1.27159	0.871582	0.861223	0.73655	1.30615	-0.502198	-0.0136741	0.103692	0.603957	-0.298835	1.29901	+	Cluster -5123	alcohol biosynthetic process;alcohol catabolic process;alcohol metabolic process;amine metabolic process;anatomical structure development;angiotensin mediated vasoconstriction involved in regulation of systemic arterial blood pressure;biological regulation;biosynthetic process;carbohydrate biosynthetic process;carbohydrate catabolic process;carbohydrate metabolic process;carboxylic acid metabolic…	binding;carbohydrate binding;catalytic activity;coenzyme binding;cofactor binding;glucose binding;glucose-6-phosphate dehydrogenase activity;identical protein binding;monosaccharide binding;NADP binding;nucleotide binding;oxidoreductase activity;oxidoreductase activity, acting on CH-OH group of donors;oxidoreductase activity, acting on the CH-OH group of donors, NAD or NADP as acceptor;protein bi…	cell part;centrosome;cytoplasm;cytoplasmic part;cytoskeletal part;cytosol;extracellular membrane-bounded organelle;extracellular organelle;extracellular region part;extracellular vesicular exosome;internal side of plasma membrane;intracellular membrane-bounded organelle;intracellular non-membrane-bounded organelle;intracellular organelle;intracellular organelle part;intracellular part;membrane;me…	Glutathione metabolism;Pentose phosphate pathway	3.18837	0.000992504	Q00612
-0.706043	-0.903209	-1.31429	-1.63422	-1.37964	-1.39332	-0.994975	-0.832638	-1.185	1.37576	-0.0771162	0.0964919	0.0460986	2.08813	-0.0998929	1.47296	1.50826	1.10283	-0.681034	-0.134637	0.705758	0.499204	-0.0609869	-0.214897	0.414962	0.733177	0.373466	0.0624915	1.13232	+	Cluster -5123	amine metabolic process;biological regulation;carboxylic acid metabolic process;cell redox homeostasis;cellular amine metabolic process;cellular amino acid metabolic process;cellular homeostasis;cellular ketone metabolic process;cellular metabolic process;cellular modified amino acid metabolic process;cellular nitrogen compound metabolic process;cellular process;glutathione metabolic process;home…	antioxidant activity;binding;catalytic activity;coenzyme binding;cofactor binding;disulfide oxidoreductase activity;flavin adenine dinucleotide binding;glutathione disulfide oxidoreductase activity;glutathione-disulfide reductase activity;NADP binding;nucleotide binding;oxidoreductase activity;oxidoreductase activity, acting on a sulfur group of donors;oxidoreductase activity, acting on a sulfur …	cell part;cytoplasmic part;external side of plasma membrane;extracellular membrane-bounded organelle;extracellular organelle;extracellular region part;extracellular vesicular exosome;intracellular membrane-bounded organelle;intracellular organelle;intracellular part;membrane part;membrane-bounded organelle;membrane-bounded vesicle;mitochondrion;organelle;plasma membrane part;vesicle	Glutathione metabolism	5.69466	4.01197e-06	P47791
-0.431593	-0.822962	-1.35881	-1.39157	-0.237957	-0.931575	-0.791221	-1.19522	-1.1007	0.720614	-0.0486652	-0.41419	-0.182256	1.11124	-0.0904552	1.95981	1.91087	1.11119	-0.285054	0.475455	1.00501	1.29821	0.735048	-0.658579	0.228523	-1.50121	0.967904	-0.829533	0.747681	+	Cluster -5123	carboxylic acid metabolic process;cellular component assembly;cellular component organization;cellular component organization or biogenesis;cellular ketone metabolic process;cellular metabolic process;cellular process;dicarboxylic acid metabolic process;macromolecular complex assembly;macromolecular complex subunit organization;malate metabolic process;metabolic process;organic acid metabolic pro…	binding;carbon-carbon lyase activity;carboxy-lyase activity;catalytic activity;cation binding;coenzyme binding;cofactor binding;ion binding;lyase activity;malate dehydrogenase (decarboxylating) activity;malate dehydrogenase (oxaloacetate-decarboxylating) (NADP+) activity;malate dehydrogenase activity;malic enzyme activity;manganese ion binding;metal ion binding;NAD binding;nucleotide binding;oxal…	cell part;cytoplasmic part;cytosol;intracellular membrane-bounded organelle;intracellular organelle;intracellular part;membrane-bounded organelle;mitochondrion;organelle	Carbon fixation in photosynthetic organisms;Pyruvate metabolism	3.00261	0.00149357	P06801
-0.23106	-0.616505	-2.21432	-0.965001	-1.57588	-0.54133	-0.799898	-1.34904	-0.778	1.0557	0.37209	0.951077	0.0137791	1.07437	-0.77336	1.33318	1.62465	0.672842	-0.249602	-0.0988889	1.44671	-0.0955913	-0.336785	-0.927044	1.46874	-0.257891	0.676825	-0.0120229	1.13226	+	Cluster -5123	multicellular organismal process;neurological system process;sensory perception;sensory perception of mechanical stimulus;sensory perception of sound;system process		cell part;cell projection;intracellular part;microvillus;organelle part;stereocilium		3.80581	0.000255884	A2AI08
0.0470761	-0.79134	-1.08021	0.299282	-1.94349	-1.42544	-0.951245	-1.39858	-1.12543	0.413328	-0.225296	-0.978165	0.0550171	2.01868	-0.34618	1.77252	1.27474	0.589548	-0.3397	0.925506	0.629804	0.403892	0.267084	-0.570522	1.09218	0.084877	0.977444	-0.718377	1.04299	+	Cluster -5123	amine transport;biological regulation;cellular component assembly;cellular component assembly at cellular level;cellular component organization;cellular component organization at cellular level;cellular component organization or biogenesis;cellular component organization or biogenesis at cellular level;cellular macromolecular complex assembly;cellular macromolecular complex subunit organization;c…	binding;protein binding;SNAP receptor activity;SNARE binding;syntaxin binding	adherens junction;anchoring junction;azurophil granule;cell junction;cell part;cell projection;cell-substrate adherens junction;cell-substrate junction;cytoplasm;cytoplasmic membrane-bounded vesicle;cytoplasmic part;cytoplasmic vesicle;extracellular membrane-bounded organelle;extracellular organelle;extracellular region part;extracellular vesicular exosome;focal adhesion;intracellular membrane-bo…	SNARE interactions in vesicular transport	2.91293	0.00181711	O09044
0.268484	-0.737997	0.687117	-1.15636	0.449284	-1.80588	-2.16116	-0.964535	-0.601095	0.0708967	0.173308	1.94416	-1.13678	-0.479232	-1.15539	-0.446589	0.0715491	1.18944	0.429139	0.737789	0.515562	1.00911	1.41688	0.541242	-1.21023	-0.131849	0.75937	0.871803	0.851965	+	Cluster -5123		catalytic activity;transferase activity;transferase activity, transferring acyl groups	cell part;integral to membrane;intrinsic to membrane;membrane part		1.61022	0.0315609	Q9D850
-1.83597	-0.0392309	-0.580367	-0.00465096	-0.632708	-0.558739	-0.967248	-1.21638	-1.19525	1.5276	0.74434	-0.373229	-0.524826	-0.948004	1.06886	0.644926	0.564206	-0.374071	0.550279	1.02092	0.42907	2.47711	0.543928	0.0746021	1.10419	-1.81725	0.915715	-0.223749	-0.374071	+	Cluster -5123	anatomical structure formation involved in morphogenesis;biosynthetic process;carboxylic acid biosynthetic process;carboxylic acid metabolic process;cellular biosynthetic process;cellular ketone metabolic process;cellular lipid metabolic process;cellular macromolecule metabolic process;cellular metabolic process;cellular process;cellular protein metabolic process;coenzyme biosynthetic process;coe…	4 iron, 4 sulfur cluster binding;binding;catalytic activity;cation binding;ion binding;iron-sulfur cluster binding;ligase activity;ligase activity, forming carbon-nitrogen bonds;lipoate synthase activity;lipoate-protein ligase activity;metal cluster binding;metal ion binding;radical SAM enzyme activity;sulfurtransferase activity;transferase activity;transferase activity, transferring sulfur-conta…	cell part;cytoplasmic part;intracellular membrane-bounded organelle;intracellular organelle;intracellular part;membrane-bounded organelle;mitochondrion;organelle	Lipoic acid metabolism	1.91215	0.0163708	Q99M04
-0.916111	0.77478	-2.28041	-0.384298	-0.118633	-2.44936	-0.608153	0.185657	-1.89675	1.08982	0.797791	-0.351283	1.11519	0.0399319	-1.02601	0.274621	0.273909	0.365126	0.344145	0.452224	0.782403	0.811506	1.27246	0.953613	0.246211	-0.233233	-1.05013	0.493837	1.04115	+	Cluster -5123	cellular component assembly;cellular component assembly at cellular level;cellular component organization;cellular component organization at cellular level;cellular component organization or biogenesis;cellular component organization or biogenesis at cellular level;cellular macromolecular complex assembly;cellular macromolecular complex subunit organization;cellular process;cellular protein compl…	binding;catalytic activity;GTP binding;GTPase activity;guanyl nucleotide binding;guanyl ribonucleotide binding;hydrolase activity;hydrolase activity, acting on acid anhydrides;hydrolase activity, acting on acid anhydrides, in phosphorus-containing anhydrides;nucleoside-triphosphatase activity;nucleotide binding;purine nucleotide binding;purine ribonucleoside triphosphate binding;purine ribonucleo…	cell part;cytoplasm;cytoskeletal part;extracellular membrane-bounded organelle;extracellular organelle;extracellular region part;extracellular vesicular exosome;intracellular membrane-bounded organelle;intracellular organelle;intracellular organelle part;intracellular part;macromolecular complex;membrane-bounded organelle;membrane-bounded vesicle;microtubule;nucleus;organelle;organelle part;prote…	Gap junction;Pathogenic Escherichia coli infection;Phagosome	2.40308	0.0055773	Q922F4
-0.987656	-0.103403	0.00611395	-0.064511	0.37504	-0.961	-1.43096	-2.16005	-1.44097	0.459982	-0.435198	-0.122623	-0.824363	0.792766	-0.645836	0.549347	0.719886	-0.604092	-0.0416532	1.51678	-0.819154	1.02481	0.34255	1.62665	2.3533	0.0840575	1.14518	-0.425522	0.0705407	+	Cluster -5123	actin cytoskeleton organization;actin filament-based process;cellular component organization;cellular component organization at cellular level;cellular component organization or biogenesis;cellular component organization or biogenesis at cellular level;cellular process;cytoskeleton organization;organelle organization	binding;identical protein binding;protein binding	actin filament bundle;actomyosin;cell part;cytoplasm;cytoskeletal part;intracellular organelle part;intracellular part;membrane;organelle part;plasma membrane;stress fiber	Wnt signaling pathway	2.45651	0.00496637	Q8BPM0
-0.183486	-0.312749	-0.121779	-0.0782807	0.893201	-1.33685	0.171679	-1.67893	-0.856312	1.72742	-0.0140345	0.417457	-0.206712	-0.681654	-0.346444	-1.56169	0.00989015	-1.36745	-0.847656	1.14049	0.259113	0.566983	2.44897	1.62773	-0.406471	-0.867735	1.23268	0.0759784	0.296637	+	Cluster -5123		structural molecule activity	cell part;cytoskeletal part;extracellular membrane-bounded organelle;extracellular organelle;extracellular region part;extracellular space;extracellular vesicular exosome;intermediate filament;intracellular organelle part;intracellular part;keratin filament;macromolecular complex;membrane-bounded organelle;membrane-bounded vesicle;organelle;organelle part;protein complex;vesicle		1.42642	0.0473024	E9Q0F0
0.185654	-1.44306	0.121773	-1.45995	0.539849	-0.201033	-0.598495	-1.15586	-1.06169	-0.497966	0.891548	-1.25239	-1.00796	-0.2938	-1.30723	-0.0156558	0.698535	-0.528171	1.58609	0.62174	-0.0382502	1.67217	2.15347	1.40735	0.165048	0.490692	-0.914765	0.937017	0.305333	+	Cluster -5123	anion transport;bicarbonate transport;biological regulation;cation homeostasis;cellular cation homeostasis;cellular chemical homeostasis;cellular homeostasis;cellular ion homeostasis;cellular monovalent inorganic cation homeostasis;cellular process;chemical homeostasis;chloride transport;establishment of localization;homeostatic process;inorganic anion transport;ion homeostasis;ion transport;mono…	active transmembrane transporter activity;anion transmembrane transporter activity;anion:anion antiporter activity;antiporter activity;chloride transmembrane transporter activity;inorganic anion exchanger activity;inorganic anion transmembrane transporter activity;ion transmembrane transporter activity;secondary active transmembrane transporter activity;solute:solute antiporter activity;substrate…	adherens junction;anchoring junction;basolateral plasma membrane;cell junction;cell part;cell-substrate adherens junction;cell-substrate junction;focal adhesion;integral to membrane;integral to plasma membrane;intrinsic to membrane;intrinsic to plasma membrane;membrane;membrane part;plasma membrane part	Bile secretion;Gastric acid secretion;Pancreatic secretion;Salivary secretion	1.83825	0.0192243	P13808
-1.54001	-1.62011	-1.16867	-1.45547	-1.12589	-0.49021	-1.06777	-0.606593	-0.990945	-0.116506	0.649978	-0.125689	0.992972	-0.327287	-0.267514	0.0832466	-0.0497956	1.45854	0.404741	2.02513	1.10316	-0.287	1.03692	0.784509	0.429799	0.270044	1.92085	-0.490689	0.570231	+	Cluster -5123	cellular process;establishment of localization;immune system process;transmembrane transport;transport		cell part;integral to membrane;intrinsic to membrane;membrane;membrane part		5.489	6.30415e-06	Q8CBH5
-0.008509	-1.38348	-0.0996425	-0.745765	-1.37701	-1.19202	-0.689806	-0.422476	-0.594785	-0.782502	1.25661	-0.736874	1.17014	0.662574	-1.74211	0.0347213	-0.0767991	-0.0761458	0.85938	1.91633	0.360665	-0.0232637	1.31047	0.43926	1.20842	-1.0582	2.00683	-0.618737	0.402721	+	Cluster -5123	cellular macromolecule metabolic process;cellular metabolic process;cellular nitrogen compound metabolic process;cellular process;establishment of localization;establishment of localization in cell;establishment of RNA localization;intracellular transport;macromolecule metabolic process;metabolic process;mRNA export from nucleus;mRNA transport;nitrogen compound metabolic process;nuclear export;nu…	adenyl nucleotide binding;adenyl ribonucleotide binding;ATP binding;ATPase activity;ATPase activity, coupled;ATP-dependent helicase activity;ATP-dependent RNA helicase activity;binding;catalytic activity;helicase activity;hydrolase activity;hydrolase activity, acting on acid anhydrides;hydrolase activity, acting on acid anhydrides, in phosphorus-containing anhydrides;nucleic acid binding;nucleosi…	cell part;cytoplasm;envelope;extracellular membrane-bounded organelle;extracellular organelle;extracellular region part;extracellular vesicular exosome;intracellular non-membrane-bounded organelle;intracellular organelle;intracellular organelle part;intracellular part;membrane;membrane-bounded organelle;membrane-bounded vesicle;non-membrane-bounded organelle;nuclear envelope;nuclear part;nucleolu…		1.97927	0.0141053	Q8BZY3
-0.889301	-0.432744	-0.416502	-0.550378	-0.0305365	-1.40014	-1.28784	-1.19625	-1.33444	0.210569	0.765248	-0.475341	1.49912	0.752372	-0.8802	0.037321	-0.8517	0.520121	-1.55299	1.81333	0.858351	0.581008	1.63434	0.971278	-0.691894	0.401355	1.79111	-0.0319738	0.186716	+	Cluster -5123					3.14513	0.00108942	Q8BZW8
-0.714383	-1.96633	-0.729976	-0.58512	-0.459275	-0.423371	-0.438812	-0.371542	-0.244043	-0.52854	1.7747	1.6322	1.00011	-0.776385	-1.25593	-0.623323	-0.519915	-0.98216	0.283943	1.38012	0.367357	-0.668061	1.68874	-0.0561553	1.71014	1.10529	0.770999	-0.833199	0.462909	+	Cluster -5123		binding;calcium ion binding;cation binding;enzyme activator activity;enzyme regulator activity;GTPase activator activity;GTPase regulator activity;ion binding;metal ion binding;nucleoside-triphosphatase regulator activity			1.73971	0.0238516	A3KGB4
-1.01787	-0.941826	0.91812	-0.510727	-1.04629	-1.78446	-0.356178	-0.831017	-0.0140583	-1.36051	0.319193	-1.57818	1.59436	0.50451	-0.223552	-1.19932	0.421428	-0.19506	-0.251808	1.53315	1.16815	0.332531	0.00560094	0.0773977	0.0101649	0.134948	1.41488	0.77481	2.10161	+	Cluster -5123	actin cytoskeleton organization;actin filament organization;actin filament-based process;aging;anatomical structure development;anatomical structure morphogenesis;apical junction assembly;axon regeneration;axonogenesis;biological adhesion;biological regulation;cell adhesion;cell junction assembly;cell junction organization;cell part morphogenesis;cell projection morphogenesis;cell projection orga…	actin binding;actin filament binding;beta-catenin binding;binding;cadherin binding;cell adhesion molecule binding;cytoskeletal protein binding;gamma-catenin binding;protein binding;structural molecule activity;vinculin binding	acrosomal vesicle;actin cytoskeleton;adherens junction;anchoring junction;catenin complex;cell junction;cell part;cell projection;cell-cell adherens junction;cell-cell contact zone;cell-cell junction;cell-substrate adherens junction;cell-substrate junction;cytoplasmic membrane-bounded vesicle;cytoplasmic part;cytoplasmic vesicle;cytoskeleton;cytosol;extrinsic to membrane;extrinsic to plasma membr…	Adherens junction;Arrhythmogenic right ventricular cardiomyopathy (ARVC);Bacterial invasion of epithelial cells;Endometrial cancer;Leukocyte transendothelial migration;Pathways in cancer;Tight junction	2.35747	0.00616254	P26231
-0.554672	-0.767539	-0.615293	-0.178638	-1.40439	-1.36322	-1.22277	-0.831533	-0.919609	-0.0507618	1.35805	1.53549	1.09547	-0.274262	1.02161	1.22511	-0.546757	0.459417	1.26214	1.46148	0.463735	-0.175888	0.0345639	-0.665343	0.118131	0.00509327	1.7862	-1.87877	-0.377049	+	Cluster -5123	biosynthetic process;cellular biosynthetic process;cellular metabolic process;cellular nitrogen compound metabolic process;cellular process;coenzyme A biosynthetic process;coenzyme A metabolic process;coenzyme biosynthetic process;coenzyme metabolic process;cofactor biosynthetic process;cofactor metabolic process;heterocycle metabolic process;metabolic process;nitrogen compound metabolic process;…	adenyl nucleotide binding;adenyl ribonucleotide binding;adenylyltransferase activity;ATP binding;binding;catalytic activity;dephospho-CoA kinase activity;kinase activity;nucleotide binding;nucleotidyltransferase activity;pantetheine-phosphate adenylyltransferase activity;phosphotransferase activity, alcohol group as acceptor;purine nucleotide binding;purine ribonucleoside triphosphate binding;pur…	cell part;cytoplasm;cytoplasmic part;extracellular membrane-bounded organelle;extracellular organelle;extracellular region part;extracellular vesicular exosome;intracellular organelle lumen;intracellular organelle part;intracellular part;membrane-bounded organelle;membrane-bounded vesicle;membrane-enclosed lumen;mitochondrial matrix;mitochondrial part;nuclear part;nucleoplasm;organelle;organelle …	Pantothenate and CoA biosynthesis	3.13851	0.00110538	Q9DBL7
-1.68159	-1.32937	-0.295829	-1.12323	-0.539989	-0.597116	-1.61889	0.203798	-1.0044	0.1844	1.62185	0.98394	1.33553	-0.791852	1.07384	1.91342	-0.737719	-0.822711	0.392229	0.516064	1.08801	-0.77021	1.33007	0.565511	0.43227	-0.167496	0.725114	-0.78854	-0.0971007	+	Cluster -5123	cellular component assembly;cellular component assembly at cellular level;cellular component biogenesis;cellular component organization;cellular component organization at cellular level;cellular component organization or biogenesis;cellular component organization or biogenesis at cellular level;cellular macromolecular complex assembly;cellular macromolecular complex subunit organization;cellular …	binding;enzyme binding;protein binding	cell part;cytoplasmic part;extracellular region part;extracellular space;intracellular membrane-bounded organelle;intracellular organelle;intracellular part;membrane-bounded organelle;mitochondrion;organelle		2.66829	0.00311141	Q9CWG8
-2.47367	-2.10851	-0.612472	-1.20409	-0.430673	-0.601029	-0.963212	-0.727419	-1.18491	0.741856	0.635877	1.01204	0.617986	-0.214122	0.970352	1.00677	0.974261	0.381206	0.791676	1.10783	-0.404288	-0.107057	0.476435	0.115356	0.438488	0.540694	1.82483	-0.791906	0.187698	+	Cluster -5123	biosynthetic process;carboxylic acid biosynthetic process;carboxylic acid metabolic process;cellular biosynthetic process;cellular ketone metabolic process;cellular lipid metabolic process;cellular metabolic process;cellular process;fatty acid biosynthetic process;fatty acid metabolic process;lipid biosynthetic process;lipid metabolic process;metabolic process;monocarboxylic acid metabolic proces…	[acyl-carrier-protein] S-malonyltransferase activity;catalytic activity;fatty acid synthase activity;malonyltransferase activity;S-acyltransferase activity;S-malonyltransferase activity;transferase activity;transferase activity, transferring acyl groups;transferase activity, transferring acyl groups other than amino-acyl groups	cell part;cytoplasmic part;intracellular membrane-bounded organelle;intracellular organelle;intracellular part;membrane-bounded organelle;mitochondrion;organelle	Fatty acid biosynthesis	5.66546	4.27122e-06	Q8R3F5
-1.62815	-0.941737	-1.27954	-0.218474	-0.64947	-0.863513	-0.119791	0.130072	-0.541529	-0.631159	-0.507398	1.76328	0.767332	0.864995	0.699129	-0.414932	1.55096	-0.836412	1.76328	1.36017	0.763659	-1.08973	-0.732722	-0.893213	0.169832	1.41968	0.831555	-1.18841	0.45223	+	Cluster -5123	aging;biological regulation;developmental process;negative regulation of catalytic activity;negative regulation of molecular function;positive regulation of apoptosis;positive regulation of biological process;positive regulation of cell death;positive regulation of cellular process;positive regulation of neuron apoptosis;positive regulation of programmed cell death;regulation of apoptosis;regulat…	antioxidant activity;binding;catalytic activity;identical protein binding;NAD(P)H dehydrogenase (quinone) activity;oxidoreductase activity;oxidoreductase activity, acting on NADH or NADPH;oxidoreductase activity, acting on NADH or NADPH, quinone or similar compound as acceptor;oxidoreductase activity, acting on superoxide radicals as acceptor;protein binding;superoxide dismutase activity	cell body;cell part;cytoplasm;cytoplasmic part;cytosol;extracellular membrane-bounded organelle;extracellular organelle;extracellular region part;extracellular vesicular exosome;intracellular part;membrane-bounded organelle;membrane-bounded vesicle;neuronal cell body;organelle;vesicle		1.5679	0.0346807	Q64669
-1.54373	-1.45771	-0.143146	-1.59081	-0.316946	-1.32636	0.568961	-1.46505	-0.948489	-0.507872	0.126544	0.123537	-0.20749	-0.689486	0.214819	-0.479218	1.24394	-0.082201	0.608417	0.760504	0.0315408	-0.219629	2.24498	0.521074	0.714647	1.40417	2.04208	0.332314	0.0406209	+	Cluster -5123	biological regulation;cell redox homeostasis;cellular homeostasis;cellular process;homeostatic process;regulation of biological process;regulation of biological quality;regulation of cellular process		cell part;integral to membrane;intrinsic to membrane;membrane part		3.80287	0.000257557	Q80TN4
-0.836973	-0.72616	-0.297816	-2.65606	-0.419439	-0.475189	-0.434362	0.516803	-0.882172	0.00488208	-1.03226	-0.0254566	-0.599682	-1.02577	0.199709	0.430106	0.967063	-0.0099877	1.47062	1.55021	-1.35134	0.257168	-0.323058	0.0135196	1.79273	0.968109	0.842704	1.65884	0.423248	+	Cluster -5123	anatomical structure development;autophagic vacuole assembly;biological regulation;biosynthetic process;cell cycle;cellular biosynthetic process;cellular component assembly;cellular component assembly at cellular level;cellular component organization;cellular component organization at cellular level;cellular component organization or biogenesis;cellular component organization or biogenesis at cel…	binding;enzyme binding;kinase binding;protein binding;protein kinase binding	Atg1p signaling complex;cell part;cytoplasm;cytoplasmic part;cytosol;intracellular membrane-bounded organelle;intracellular organelle;intracellular organelle part;intracellular part;macromolecular complex;membrane;membrane-bounded organelle;nuclear membrane;nuclear part;nucleus;organelle;organelle membrane;organelle part;pre-autophagosomal structure;pre-autophagosomal structure membrane;protein c…		1.81631	0.0201623	Q9ESK9
0.0439312	-1.86847	0.420663	-1.81362	0.214683	0.296712	-1.77857	0.162359	-1.794	0.381817	0.834188	0.200709	-1.70261	-2.10855	1.00901	0.536541	0.286774	0.22129	0.924369	0.628792	0.414392	0.402852	0.41766	0.63783	1.01808	0.203722	1.11319	0.582459	0.113789	+	Cluster -5123	antigen processing and presentation;biological regulation;cellular macromolecule metabolic process;cellular metabolic process;cellular process;cellular protein metabolic process;cellular response to stimulus;establishment of localization;establishment of localization in cell;establishment of protein localization;exocytosis;immune system process;intracellular protein transport;intracellular signal…	binding;catalytic activity;cytoskeletal protein binding;GDP binding;GTP binding;GTPase activity;guanyl nucleotide binding;guanyl ribonucleotide binding;hydrolase activity;hydrolase activity, acting on acid anhydrides;hydrolase activity, acting on acid anhydrides, in phosphorus-containing anhydrides;myosin binding;myosin V binding;nucleoside-triphosphatase activity;nucleotide binding;protein bindi…	cell part;clathrin-coated vesicle;coated vesicle;cytoplasm;cytoplasmic membrane-bounded vesicle;cytoplasmic part;cytoplasmic vesicle;cytoplasmic vesicle membrane;cytoplasmic vesicle part;cytosol;endosome;extracellular membrane-bounded organelle;extracellular organelle;extracellular region part;extracellular vesicular exosome;intracellular membrane-bounded organelle;intracellular organelle;intrace…	Tight junction	1.69231	0.0264146	Q9CZT8
-1.21038	-0.917415	-0.554922	-2.37121	0.26615	-0.187823	-0.657818	0.163255	-0.658242	-0.190079	0.744142	-2.28822	-0.025353	-1.07465	0.6188	0.350687	0.00228811	0.71728	1.16207	-0.130805	-0.41021	0.701505	-0.309816	1.03971	1.0154	0.0235316	1.79829	1.66657	0.71728	+	Cluster -5123	biological regulation;cellular component assembly;cellular component organization;cellular component organization or biogenesis;cellular process;cytoplasmic sequestering of protein;establishment of localization;establishment of localization in cell;establishment of protein localization;intracellular protein transport;intracellular transport;macromolecular complex assembly;macromolecular complex s…	amine binding;amino acid binding;binding;carboxylic acid binding;enzyme binding;histone deacetylase binding;phosphoprotein binding;phosphoserine binding;protein binding;protein binding transcription factor activity;protein domain specific binding;protein phosphorylated amino acid binding;transcription cofactor activity;transcription corepressor activity;transcription factor binding transcription …	adherens junction;anchoring junction;cell junction;cell part;cell-substrate adherens junction;cell-substrate junction;cytoplasm;cytoplasmic membrane-bounded vesicle;cytoplasmic part;cytoplasmic vesicle;cytoplasmic vesicle membrane;cytoplasmic vesicle part;cytosol;extracellular membrane-bounded organelle;extracellular organelle;extracellular region part;extracellular vesicular exosome;focal adhesi…	Cell cycle;Neurotrophin signaling pathway;Oocyte meiosis	1.87377	0.0177876	Q9CQV8
-0.981654	-0.509037	-0.462775	-3.76905	-0.550712	0.247244	-0.487297	-0.422378	-0.751742	-0.304985	0.64099	-0.462273	-0.603794	-0.834638	0.671521	0.499863	0.586283	1.1337	1.09057	0.279041	0.219795	1.31784	-0.258603	0.640978	0.586283	-0.394917	1.15947	1.01775	0.702529	+	Cluster -5123	anatomical structure development;biological adhesion;biological regulation;cell adhesion;cell projection organization;cell surface receptor linked signaling pathway;cellular component organization;cellular component organization at cellular level;cellular component organization or biogenesis;cellular component organization or biogenesis at cellular level;cellular process;cellular response to stim…	binding;carbohydrate binding;glycoprotein binding;protein binding	anchored to membrane;cell part;extracellular membrane-bounded organelle;extracellular organelle;extracellular region part;extracellular vesicular exosome;intrinsic to membrane;membrane;membrane part;membrane-bounded organelle;membrane-bounded vesicle;myelin sheath;organelle;plasma membrane;vesicle	Cell adhesion molecules (CAMs)	2.47198	0.00479901	P12960
-0.91288	-1.13722	-0.39773	-2.45294	-0.0972127	-0.00682794	0.0819717	-1.08375	-1.45649	0.233499	1.62481	1.1918	-0.566558	-1.53603	0.102277	0.455347	0.49013	0.924949	0.956622	-0.367718	0.0411649	0.367453	-1.41328	0.805382	0.837493	0.509333	0.892883	1.61077	0.302748	+	Cluster -5123			cell part;cytoplasmic part;cytosol;endosomal part;endosome membrane;Golgi apparatus;intracellular membrane-bounded organelle;intracellular organelle;intracellular organelle part;intracellular part;membrane;membrane-bounded organelle;organelle;organelle membrane;organelle part;perinuclear region of cytoplasm		2.18263	0.00904413	Q6NVE8
-0.852394	-0.737322	-1.37783	-0.460541	0.157012	-1.19773	-0.693744	-1.10459	-0.633672	-1.13624	-0.157458	-0.779198	0.48394	0.239596	0.412831	0.179563	0.154256	-2.23736	1.35779	1.90961	0.483989	0.416236	-0.540823	0.915646	0.922516	0.319381	1.10685	1.01057	1.83911	+	Cluster -5123	biological regulation;cell surface receptor linked signaling pathway;cellular process;cellular response to stimulus;enzyme linked receptor protein signaling pathway;insulin-like growth factor receptor signaling pathway;regulation of biological process;regulation of cellular process;response to stimulus;signal transduction;transmembrane receptor protein tyrosine kinase signaling pathway				3.3528	0.000691651	Q99MR1
-3.8714	-0.0636516	-0.788004	-0.378552	0.868196	-1.05494	-1.93523	0.0591972	0.528018	0.635356	0.526209	0.21435	0.233957	1.15028	0.665995	0.457151	0.162689	0.687263	0.710892	-0.326888	-0.41792	-0.470814	-0.546883	0.686339	0.786434	0.306587	0.122979	0.395658	0.656728	+	Cluster -5123	anatomical structure development;cardiac cell development;cardiac muscle cell development;cardiovascular system development;cell development;cellular developmental process;cellular process;chordate embryonic development;developmental process;embryo development;embryo development ending in birth or egg hatching;in utero embryonic development;muscle cell development;respiratory system development;s…	adenyl nucleotide binding;adenyl ribonucleotide binding;ATP binding;binding;catalytic activity;kinase activity;nucleotide binding;phosphotransferase activity, alcohol group as acceptor;protein kinase activity;protein serine/threonine kinase activity;purine nucleotide binding;purine ribonucleoside triphosphate binding;purine ribonucleotide binding;ribonucleotide binding;transferase activity;transf…	cell part;intracellular membrane-bounded organelle;intracellular organelle;intracellular part;membrane-bounded organelle;nucleus;organelle		1.89952	0.0168189	Q62407
-1.75087	-0.73762	-1.33216	-1.4778	0.0820725	-1.44866	-2.0287	-1.22079	-0.512525	0.0257168	0.731876	0.624123	0.561182	0.249505	1.04441	-0.648925	0.933571	-0.144406	0.557796	0.439383	-0.364323	0.41772	-0.271578	1.21654	1.51243	1.01696	0.524097	1.62784	0.373119	+	Cluster -5123	cellular process;establishment of localization;macromolecule metabolic process;metabolic process;primary metabolic process;protein metabolic process;proteolysis;transport;vesicle-mediated transport	catalytic activity;endopeptidase activity;hydrolase activity;peptidase activity;peptidase activity, acting on L-amino acid peptides	cell part;cytoplasmic part;endoplasmic reticulum-Golgi intermediate compartment;intracellular membrane-bounded organelle;intracellular organelle;intracellular part;membrane-bounded organelle;organelle		5.72539	3.7575e-06	Q8K2L8
-1.28147	-0.231186	-0.655849	-1.21992	0.0833651	-0.81717	-2.17663	0.0381962	-1.96159	-0.398408	0.111285	-0.98111	-0.662844	-0.610158	0.952191	1.36311	1.46297	-0.066377	0.162209	-0.0618827	0.345094	0.970935	0.0760877	0.735918	0.640695	0.435098	2.11846	0.486022	1.14297	+	Cluster -5123	anatomical structure development;anatomical structure formation involved in morphogenesis;biological adhesion;biological regulation;cell adhesion;cell development;cell migration;cell motility;cellular component movement;cellular developmental process;cellular process;developmental process;epithelial cell development;epithelial tube formation;glomerular epithelial cell development;glomerular visce…		apical plasma membrane;cell body;cell part;cell projection;cell projection membrane;cell projection part;cytoplasm;extracellular membrane-bounded organelle;extracellular organelle;extracellular region part;extracellular space;extracellular vesicular exosome;filopodium;integral to membrane;intracellular part;intrinsic to membrane;lamellipodium;membrane;membrane part;membrane raft;membrane-bounded …		3.31538	0.000750439	Q9R0M4
-1.3327	-0.723502	-2.02297	0.0669942	-1.57971	-0.608014	-2.1102	-1.51073	-1.21494	-0.0874656	0.997469	0.613408	0.54314	0.374679	0.953108	0.720083	1.05329	0.156623	0.49453	0.473205	-0.648748	-0.000181333	0.827233	0.624668	0.869189	-0.0642052	0.827233	0.954901	1.35362	+	Cluster -5123			cell part;cytoplasmic part;intracellular membrane-bounded organelle;intracellular organelle;intracellular part;membrane-bounded organelle;mitochondrion;organelle		6.82408	3.3317e-07	Q8R3Q6
-1.53287	-0.760527	-2.56221	-0.541386	-0.303769	-0.436979	-2.43851	-0.447555	-1.22013	-0.220058	0.645276	-0.153078	0.665656	0.382936	1.55588	0.82205	0.905435	0.49858	0.156158	0.602267	-0.0799486	0.236599	0.625693	0.0725682	1.34927	-0.251893	1.20965	0.372083	0.848814	+	Cluster -5123	activation of protein kinase activity;activation of protein kinase C activity by G-protein coupled receptor protein signaling pathway;alcohol metabolic process;amine metabolic process;anatomical structure development;biological regulation;biosynthetic process;blood vessel development;brain development;cell proliferation;cell surface receptor linked signaling pathway;cellular biosynthetic process;…	adenyl nucleotide binding;adenyl ribonucleotide binding;ATP binding;binding;catalytic activity;D-erythro-sphingosine kinase activity;diacylglycerol kinase activity;kinase activity;lipid kinase activity;NAD+ kinase activity;nucleotide binding;phosphotransferase activity, alcohol group as acceptor;purine nucleotide binding;purine ribonucleoside triphosphate binding;purine ribonucleotide binding;rib…	cell part;cytoplasmic part;cytosol;intracellular organelle part;intracellular part;lysosomal membrane;membrane;organelle membrane;organelle part;vacuolar membrane;vacuolar part	Calcium signaling pathway;Fc gamma R-mediated phagocytosis;ko05152;Sphingolipid metabolism;VEGF signaling pathway	5.22918	1.11743e-05	Q9JIA7
-1.70475	-1.34705	-2.02121	-1.23965	-1.05645	-0.435724	-0.320318	-0.356385	-0.692062	-0.170196	1.22379	-0.810669	0.239788	-1.19303	1.21626	0.436849	0.779719	1.43153	1.18246	1.00085	-0.13496	0.167944	-0.554029	0.437754	1.14209	-0.115804	1.0403	1.46924	0.383704	+	Cluster -5123	biological regulation;cell cycle;cellular macromolecule metabolic process;cellular metabolic process;cellular process;cellular protein metabolic process;macromolecule metabolic process;macromolecule modification;metabolic process;negative regulation of biological process;negative regulation of cell communication;negative regulation of cell motility;negative regulation of cellular component moveme…	amine binding;amino acid binding;binding;carboxylic acid binding;catalytic activity;cis-trans isomerase activity;enzyme binding;GTPase activating protein binding;isomerase activity;kinase binding;mitogen-activated protein kinase kinase binding;peptidyl-prolyl cis-trans isomerase activity;phosphoprotein binding;phosphoserine binding;phosphothreonine binding;protein binding;protein kinase binding;p…	cell part;cytoplasm;intracellular membrane-bounded organelle;intracellular organelle;intracellular organelle part;intracellular part;membrane-bounded organelle;midbody;nuclear body;nuclear part;nuclear speck;nucleoplasm part;nucleus;organelle;organelle part	RIG-I-like receptor signaling pathway	3.7429	0.000293828	Q9QUR7
-2.02258	-1.22363	-0.979998	-1.46178	-0.339312	0.0831895	0.230363	-0.230188	-0.68922	-1.25883	0.557671	-1.45382	0.449623	-0.803468	1.01864	0.568516	0.756927	1.38886	0.892686	0.554508	0.678057	-0.434555	-1.21633	0.93667	-0.149521	0.374486	1.81226	1.43476	0.526025	+	Cluster -5123	biological regulation;cellular component organization;cellular component organization or biogenesis;positive regulation of actin filament polymerization;positive regulation of biological process;positive regulation of cell communication;positive regulation of cellular component organization;positive regulation of cellular metabolic process;positive regulation of cellular process;positive regulati…		cell part;cytoplasm;intracellular part;macromolecular complex;protein complex;TORC1 complex;TORC2 complex	mTOR signaling pathway	1.72637	0.0245408	Q9DCJ1
-1.29451	-0.407026	0.117611	-1.12547	-0.68035	-0.591381	-0.454164	-0.877277	-0.786686	0.182951	0.493077	0.425016	0.739206	0.628058	0.600941	0.469404	1.26781	0.192784	0.323916	-0.24226	1.49155	0.514136	-3.83977	0.571194	0.515491	0.525345	0.550619	0.201704	0.488082	+	Cluster -5123	asymmetric protein localization;biological regulation;cellular process;establishment of localization;establishment of localization in cell;establishment or maintenance of apical/basal cell polarity;establishment or maintenance of bipolar cell polarity;establishment or maintenance of cell polarity;establishment or maintenance of epithelial cell apical/basal polarity;exocytosis;localization;macromo…	binding;protein binding;protein C-terminus binding	basolateral plasma membrane;cell junction;cell part;cell-cell junction;cytoplasmic part;cytosol;intracellular part;membrane part;plasma membrane part;synapse		1.63154	0.0301147	Q9CZG9
-1.25588	-1.22934	-0.383525	-0.332146	-2.22038	-0.601527	-1.74006	-0.157603	0.0198902	0.563107	0.563202	-0.344462	-1.32679	0.413063	0.622043	0.736469	0.000587496	1.12189	1.05316	0.786401	1.02563	0.0833949	-1.13936	1.14451	-0.44307	-0.684334	1.38661	0.568798	1.76971	+	Cluster -5123		catalytic activity;oxidoreductase activity	cell part;cytoplasmic part;endoplasmic reticulum;intracellular membrane-bounded organelle;intracellular organelle;intracellular organelle part;intracellular part;membrane;membrane-bounded organelle;mitochondrial inner membrane;mitochondrial membrane;mitochondrial part;mitochondrion;organelle;organelle inner membrane;organelle membrane;organelle part		2.53116	0.00420896	Q99L04
-1.00275	-1.35619	-0.396432	-1.33328	-0.642058	-0.696191	-1.38279	-0.729138	-1.20542	-0.00722705	1.00276	-0.38404	-0.116576	-0.428919	0.429491	1.56839	0.376539	1.33272	1.11725	0.895335	2.51723	-0.789518	-0.930879	-0.242479	0.483453	0.091473	1.35964	0.669485	-0.199871	+	Cluster -5123	establishment of localization;establishment of protein localization;protein transport;transport	binding;calcium-dependent protein binding;protein binding	cell part;cytoplasmic part;endosomal part;endosome membrane;ESCRT I complex;extracellular membrane-bounded organelle;extracellular organelle;extracellular region part;extracellular vesicular exosome;intracellular organelle part;intracellular part;late endosome membrane;macromolecular complex;membrane;membrane part;membrane-bounded organelle;membrane-bounded vesicle;organelle;organelle membrane;or…	Endocytosis	3.29253	0.000789472	Q8R105
-1.66106	-1.11624	-1.64382	-1.98094	-0.65413	-3.01097e-05	-0.676058	0.0380078	-0.0757131	0.0528519	0.220208	-1.00449	-0.519671	-1.04843	1.37761	0.461621	0.702652	0.790079	1.15677	-0.0892911	0.220208	-0.0410041	-0.806337	1.12759	1.36346	0.210952	1.80978	1.49584	0.289582	+	Cluster -5123	anatomical structure morphogenesis;biological regulation;cell part morphogenesis;cell projection morphogenesis;cell projection organization;cellular component assembly;cellular component assembly at cellular level;cellular component morphogenesis;cellular component organization;cellular component organization at cellular level;cellular component organization or biogenesis;cellular component organ…	actin binding;actin filament binding;binding;cytoskeletal protein binding;protein binding;protein domain specific binding	cell cortex;cell junction;cell part;cell projection;clathrin coated vesicle membrane;coated vesicle membrane;cytoplasm;cytoplasmic part;cytoplasmic vesicle membrane;cytoplasmic vesicle part;cytoskeletal part;cytosol;dendrite;extracellular membrane-bounded organelle;extracellular organelle;extracellular region part;extracellular vesicular exosome;Golgi apparatus part;Golgi membrane;intracellular n…		2.58999	0.00369706	Q62418
-0.616569	-1.87731	-1.73242	-0.000824938	-0.926642	-0.713243	-1.338	-0.504167	-0.413911	-0.993956	0.949817	0.096247	0.0496472	-0.0421733	1.20422	0.974297	1.89306	1.44014	1.43372	-0.529098	0.575719	-0.761036	-1.10853	0.96276	0.561078	-0.578085	0.899424	0.760288	0.335558	+	Cluster -5123	activation of JUN kinase activity;activation of MAPK activity;biological regulation;cell differentiation;cellular component assembly;cellular component organization;cellular component organization or biogenesis;cellular developmental process;cellular macromolecule metabolic process;cellular metabolic process;cellular process;cellular protein metabolic process;developmental process;endosome transp…	binding;binding, bridging;cytoskeletal protein binding;enzyme binding;JUN kinase binding;kinase binding;kinesin binding;MAP-kinase scaffold activity;mitogen-activated protein kinase binding;mitogen-activated protein kinase p38 binding;protein binding;protein complex scaffold;protein kinase binding;receptor signaling complex scaffold activity;signaling adaptor activity;structural molecule activity	cell part;cytoplasm;cytoplasmic part;cytosol;extracellular membrane-bounded organelle;extracellular organelle;extracellular region part;extracellular vesicular exosome;intracellular part;membrane-bounded organelle;membrane-bounded vesicle;organelle;perinuclear region of cytoplasm;vesicle		3.28929	0.00079442	Q58A65
-1.37464	-1.50803	-1.20891	-0.887604	0.506904	0.199633	-0.772326	-0.999846	-1.01785	-0.0516496	-0.44819	-0.90861	-1.38495	0.505593	0.488618	0.625612	0.0227336	0.777979	1.5933	0.229109	1.1364	1.65048	-1.17074	1.1041	0.924074	-0.548715	1.80937	-0.0602523	0.768404	+	Cluster -5123			actin filament bundle;actomyosin;cell cortex part;cell part;cell projection;cell projection part;cortical cytoskeleton;cytoplasm;cytoplasmic part;cytoskeletal part;cytoskeleton;extracellular membrane-bounded organelle;extracellular organelle;extracellular region part;extracellular vesicular exosome;growth cone;intracellular non-membrane-bounded organelle;intracellular organelle;intracellular orga…	Cardiac muscle contraction;Dilated cardiomyopathy;Hypertrophic cardiomyopathy (HCM);Pathways in cancer;Thyroid cancer	2.2204	0.00831224	P21107
-0.519893	-0.841606	-0.649938	0.267442	-1.27861	0.395193	-1.33053	-2.21637	-1.75355	0.230191	-0.413333	-0.131871	-0.079804	0.519158	-0.144556	1.2017	1.19857	0.578338	0.694994	0.636109	0.638354	1.23451	-1.80156	0.0232326	1.47102	-0.331913	0.98701	1.38236	0.0353439	+	Cluster -5123	actin cytoskeleton organization;actin filament-based process;anatomical structure homeostasis;anatomical structure morphogenesis;associative learning;behavior;biological regulation;branching morphogenesis of a tube;cell communication;cell differentiation;cell-cell signaling;cellular component organization;cellular component organization at cellular level;cellular component organization or biogene…	binding;catalytic activity;GTP binding;GTPase activity;guanyl nucleotide binding;guanyl ribonucleotide binding;hydrolase activity;hydrolase activity, acting on acid anhydrides;hydrolase activity, acting on acid anhydrides, in phosphorus-containing anhydrides;nucleoside-triphosphatase activity;nucleotide binding;protein binding;protein complex binding;purine nucleotide binding;purine ribonucleosid…	adherens junction;anchoring junction;cell junction;cell part;cell-substrate adherens junction;cell-substrate junction;cytoplasm;extrinsic to internal side of plasma membrane;extrinsic to membrane;extrinsic to plasma membrane;focal adhesion;intracellular part;membrane;membrane part;plasma membrane;plasma membrane part	Acute myeloid leukemia;Aldosterone-regulated sodium reabsorption;Axon guidance;B cell receptor signaling pathway;Bladder cancer;Chemokine signaling pathway;Chronic myeloid leukemia;Colorectal cancer;Dorso-ventral axis formation;Endometrial cancer;ErbB signaling pathway;Fc epsilon RI signaling pathway;Gap junction;Glioma;GnRH signaling pathway;Hepatitis C;Insulin signaling pathway;Long-term depres…	2.54026	0.00412258	P32883
-0.672607	-0.420915	-1.54079	-2.18905	0.249055	-1.37265	0.259943	-0.683827	-1.10542	0.717279	0.171886	-0.372309	-0.385048	0.876962	0.929377	1.33241	1.98136	0.903317	0.733031	-0.545903	-0.0892199	-1.37315	-0.636186	0.321637	0.797854	-0.407612	1.18167	1.44012	-0.101208	+	Cluster -5123	carbohydrate catabolic process;carbohydrate metabolic process;catabolic process;cellular carbohydrate catabolic process;cellular carbohydrate metabolic process;cellular catabolic process;cellular lipid catabolic process;cellular lipid metabolic process;cellular metabolic process;cellular process;ceramide catabolic process;ceramide metabolic process;glycolipid catabolic process;glycolipid metaboli…	alpha-galactosidase activity;alpha-N-acetylgalactosaminidase activity;binding;catalytic activity;galactosidase activity;hexosaminidase activity;hydrolase activity;hydrolase activity, acting on glycosyl bonds;hydrolase activity, hydrolyzing O-glycosyl compounds;identical protein binding;protein binding;protein dimerization activity;protein homodimerization activity	cell part;cytoplasm;cytoplasmic part;extracellular membrane-bounded organelle;extracellular organelle;extracellular region part;extracellular vesicular exosome;intracellular membrane-bounded organelle;intracellular organelle;intracellular part;lysosome;lytic vacuole;membrane-bounded organelle;membrane-bounded vesicle;organelle;vacuole;vesicle	Glycosphingolipid biosynthesis - globo series;Lysosome	2.81387	0.00226026	Q9QWR8
-1.66751	-1.06216	-1.7527	-0.234438	-0.997416	-1.45293	-0.389609	-0.686731	-0.708672	-0.913952	-0.433534	-0.238988	1.02076	-0.0976043	1.56539	0.840035	0.900406	0.603877	1.79898	1.72804	-0.209177	-0.747815	-0.201375	0.615196	0.945423	0.589926	1.14468	-0.464885	0.506772	+	Cluster -5123	anatomical structure morphogenesis;biological regulation;biosynthetic process;cell morphogenesis;cellular biosynthetic process;cellular component morphogenesis;cellular component organization;cellular component organization at cellular level;cellular component organization or biogenesis;cellular component organization or biogenesis at cellular level;cellular developmental process;cellular metabol…	adenyl nucleotide binding;adenyl ribonucleotide binding;ATP binding;binding;catalytic activity;enzyme activator activity;enzyme regulator activity;GTP binding;GTPase activator activity;GTPase regulator activity;guanyl nucleotide binding;guanyl ribonucleotide binding;kinase activity;nucleobase-containing compound kinase activity;nucleoside diphosphate kinase activity;nucleoside-triphosphatase regu…	cell part;centriole;cytoplasm;cytoplasmic part;cytoplasmic vesicle;cytoskeletal part;extracellular membrane-bounded organelle;extracellular organelle;extracellular region part;extracellular vesicular exosome;Golgi apparatus;intracellular membrane-bounded organelle;intracellular non-membrane-bounded organelle;intracellular organelle;intracellular organelle part;intracellular part;membrane;membrane…		3.51501	0.000484619	Q9EPK2
-1.4816	-1.14686	-0.710862	-0.986481	-0.575339	-1.23187	-1.20387	-1.07611	-0.618588	-0.473781	-0.548873	-0.282504	0.792772	0.720829	1.43302	1.31996	0.826971	0.484249	2.11132	0.400222	-0.293491	-0.542913	-0.170156	-0.317041	2.16385	0.18066	0.330378	-0.373844	1.26996	+	Cluster -5123	biological regulation;biosynthetic process;cellular biosynthetic process;cellular component organization;cellular component organization at cellular level;cellular component organization or biogenesis;cellular component organization or biogenesis at cellular level;cellular macromolecule biosynthetic process;cellular macromolecule metabolic process;cellular metabolic process;cellular nitrogen comp…	structural constituent of ribosome;structural molecule activity	cell part;cytoplasmic part;intracellular membrane-bounded organelle;intracellular non-membrane-bounded organelle;intracellular organelle;intracellular organelle part;intracellular part;large ribosomal subunit;macromolecular complex;membrane-bounded organelle;mitochondrial large ribosomal subunit;mitochondrial part;mitochondrial ribosome;mitochondrion;non-membrane-bounded organelle;organellar larg…		3.84914	0.000232885	Q9DB15
-0.895952	-0.811057	-1.13801	-0.8472	-1.23854	-1.18214	-0.716184	-0.811057	-1.78775	0.760107	-0.450432	0.226311	0.128678	0.9894	0.491536	1.09551	1.55244	1.56297	0.994266	-0.687047	-0.768878	-0.437507	-0.989305	0.114641	1.3422	0.628401	0.49921	0.637922	1.73747	+	Cluster -5123		binding;catalytic activity;cation binding;endopeptidase activity;hydrolase activity;ion binding;metal ion binding;metalloendopeptidase activity;metallopeptidase activity;peptidase activity;peptidase activity, acting on L-amino acid peptides	cell part;cytoplasmic part;intracellular membrane-bounded organelle;intracellular organelle;intracellular organelle lumen;intracellular organelle part;intracellular part;membrane;membrane-bounded organelle;membrane-enclosed lumen;mitochondrial inner membrane;mitochondrial matrix;mitochondrial membrane;mitochondrial part;mitochondrion;organelle;organelle inner membrane;organelle lumen;organelle me…		4.64932	4.02043e-05	Q9CXT8
-0.893971	-0.359909	-0.262052	-0.69673	-1.08682	-0.399072	-1.00904	-0.679689	-1.34413	-0.579678	0.342361	0.748354	0.499027	0.0380659	1.34478	2.12219	1.14479	1.05993	2.22652	-0.758335	-0.687591	-0.71581	-1.43447	-0.824261	0.0278204	-0.282121	1.40628	0.605354	0.448222	+	Cluster -5123	amine biosynthetic process;amine metabolic process;biosynthetic process;carboxylic acid biosynthetic process;carboxylic acid metabolic process;cellular amine metabolic process;cellular amino acid biosynthetic process;cellular amino acid metabolic process;cellular biosynthetic process;cellular ketone metabolic process;cellular metabolic process;cellular nitrogen compound biosynthetic process;cellu…	catalytic activity;oxidoreductase activity;oxidoreductase activity, acting on the CH-NH group of donors;oxidoreductase activity, acting on the CH-NH group of donors, NAD or NADP as acceptor;pyrroline-5-carboxylate reductase activity	cell part;cytoplasm;intracellular part	Arginine and proline metabolism	3.72654	0.000304647	Q922Q4
-1.72828	-1.16193	-1.74766	-1.44463	-0.945478	-1.01863	-0.568307	-1.41281	-0.829028	0.414068	0.750769	0.538719	0.869583	1.20317	1.20969	0.933839	1.12458	0.663248	0.955505	0.032313	-0.888404	-0.248556	0.0643288	-0.775926	1.30877	0.147093	1.00343	0.780462	0.770072	+	Cluster -5123	adipose tissue development;anatomical structure development;brain development;cellular component assembly;cellular component organization;cellular component organization or biogenesis;developmental process;liver development;macromolecular complex assembly;macromolecular complex subunit organization;metanephric proximal convoluted tubule development;organ development;protein complex assembly;prote…	acetyl-CoA C-acetyltransferase activity;acetyl-CoA C-acyltransferase activity;acetyltransferase activity;binding;C-acetyltransferase activity;C-acyltransferase activity;catalytic activity;cation binding;coenzyme binding;cofactor binding;ion binding;metal ion binding;transferase activity;transferase activity, transferring acyl groups;transferase activity, transferring acyl groups other than amino-…	cell part;cytoplasmic part;extracellular membrane-bounded organelle;extracellular organelle;extracellular region part;extracellular vesicular exosome;intracellular membrane-bounded organelle;intracellular organelle;intracellular organelle lumen;intracellular organelle part;intracellular part;membrane;membrane-bounded organelle;membrane-bounded vesicle;membrane-enclosed lumen;mitochondrial inner m…	Benzoate degradation;Butanoate metabolism;Carbon fixation pathways in prokaryotes;Fatty acid metabolism;Glyoxylate and dicarboxylate metabolism;Lysine degradation;Propanoate metabolism;Pyruvate metabolism;Synthesis and degradation of ketone bodies;Terpenoid backbone biosynthesis;Tryptophan metabolism;Two-component system;Valine, leucine and isoleucine degradation	7.89394	3.18661e-08	Q8QZT1
-0.280981	0.211301	-0.964857	0.661112	-0.362204	-1.12105	-0.485755	-1.61999	-2.42518	1.2569	0.904425	0.713715	0.480024	1.00329	-0.658444	0.644042	0.281476	-0.0684112	1.79462	-0.315801	-1.37969	-1.21391	-0.664185	0.268091	1.61174	0.398674	0.87347	0.712195	-0.25462	+	Cluster -5123	biosynthetic process;cellular biosynthetic process;cellular metabolic process;cellular nitrogen compound biosynthetic process;cellular nitrogen compound metabolic process;cellular process;cobalamin biosynthetic process;cobalamin metabolic process;cofactor biosynthetic process;cofactor metabolic process;heterocycle biosynthetic process;heterocycle metabolic process;metabolic process;nitrogen compo…	binding;catalytic activity;GTP binding;guanyl nucleotide binding;guanyl ribonucleotide binding;hydrolase activity;nucleotide binding;purine nucleotide binding;purine ribonucleoside triphosphate binding;purine ribonucleotide binding;ribonucleotide binding	cell part;cytoplasmic part;intracellular membrane-bounded organelle;intracellular organelle;intracellular part;membrane-bounded organelle;mitochondrion;organelle		2.06232	0.0117804	Q8C7H1
-0.983304	-0.717577	-1.73807	-1.83954	-0.307183	-0.863168	-1.18294	-0.865258	-0.853708	0.418259	0.642267	-0.77838	0.333515	1.78827	-0.0174391	1.23894	0.657339	-0.330735	0.496739	0.234728	-0.465736	0.871867	-0.146784	0.862325	2.38045	-0.544843	1.02294	-0.170324	0.857354	+	Cluster -5123	autophagic vacuole assembly;autophagy;biological regulation;catabolic process;cell communication;cellular catabolic process;cellular component assembly;cellular component assembly at cellular level;cellular component organization;cellular component organization at cellular level;cellular component organization or biogenesis;cellular component organization or biogenesis at cellular level;cellular …	catalytic activity;cysteine-type endopeptidase activity;cysteine-type peptidase activity;endopeptidase activity;hydrolase activity;peptidase activity;peptidase activity, acting on L-amino acid peptides	cell part;cytoplasm;cytoplasmic part;cytosol;intracellular part	Regulation of autophagy	3.95275	0.000185583	Q8BGE6
-0.530005	-0.520731	-0.572944	-1.54832	-0.897669	-2.00068	-0.0219718	-0.603152	-1.43254	-0.171187	0.449593	0.0103755	0.0743358	0.278525	0.998903	1.35431	1.03254	0.799221	1.47902	0.151712	0.312032	0.304756	-0.485241	-0.4704	1.40886	-2.16586	1.37007	0.337348	1.05911	+	Cluster -5123	anatomical structure development;anatomical structure morphogenesis;astrocyte development;axon extension;axon extension involved in development;axon extension involved in regeneration;axon guidance;biological adhesion;cell adhesion;cell development;cell growth;cell morphogenesis;cell morphogenesis involved in differentiation;cell projection organization;cellular component morphogenesis;cellular c…	binding;integrin binding;protein binding;protein complex binding;receptor binding	basal lamina;basement membrane;extracellular matrix part;extracellular membrane-bounded organelle;extracellular organelle;extracellular region;extracellular region part;extracellular vesicular exosome;laminin complex;laminin-3 complex;macromolecular complex;membrane-bounded organelle;membrane-bounded vesicle;organelle;protein complex;synapse;vesicle	Amoebiasis;ECM-receptor interaction;Focal adhesion;Pathways in cancer;Small cell lung cancer;Toxoplasmosis	3.03688	0.00138539	Q61292
-0.984304	-1.29658	-1.35809	-1.32914	-0.703266	-0.94137	1.4857	-0.798918	-1.54526	-0.706594	0.0250295	-0.100778	0.868269	0.119677	0.539271	0.240661	1.39077	0.0511071	0.64492	1.26367	0.132338	-0.526421	-0.165422	-0.0450653	2.27773	-0.365237	0.417558	-0.46446	1.87421	+	Cluster -5123	biological regulation;cell differentiation;cell migration;cell motility;cell surface receptor linked signaling pathway;cellular component movement;cellular component organization;cellular component organization or biogenesis;cellular developmental process;cellular membrane organization;cellular metabolic process;cellular process;cellular response to stimulus;defense response;developmental process…	adenyl nucleotide binding;adenyl ribonucleotide binding;ATP binding;binding;catalytic activity;cation binding;epidermal growth factor receptor binding;growth factor receptor binding;hormone receptor binding;identical protein binding;ion binding;kinase activity;metal ion binding;non-membrane spanning protein tyrosine kinase activity;nucleotide binding;phosphotransferase activity, alcohol group as …	adherens junction;anchoring junction;axon;cell body;cell junction;cell part;cell projection;cell projection part;clathrin-coated vesicle;coated pit;coated vesicle;cytoplasm;cytoplasmic membrane-bounded vesicle;cytoplasmic part;cytoplasmic vesicle;cytoplasmic vesicle membrane;cytoplasmic vesicle part;dendrite;endosome;extrinsic to internal side of plasma membrane;extrinsic to membrane;extrinsic to…		2.2134	0.00844356	O54967
-1.8812	-1.13176	-2.27228	-1.314	-0.258234	-1.06815	-0.489369	-0.715852	-1.02661	0.434512	-0.0917843	0.0532326	1.13071	0.638718	0.864576	0.962295	0.535687	0.593574	1.2764	-0.219106	-0.54161	-0.406391	-0.477021	0.231705	1.46345	0.0319581	1.21572	1.15267	1.30816	+	Cluster -5123	amine catabolic process;amine metabolic process;branched chain family amino acid catabolic process;branched chain family amino acid metabolic process;carboxylic acid catabolic process;carboxylic acid metabolic process;catabolic process;cellular amine metabolic process;cellular amino acid catabolic process;cellular amino acid metabolic process;cellular catabolic process;cellular ketone metabolic p…	3-methyl-2-oxobutanoate dehydrogenase (2-methylpropanoyl-transferring) activity;alpha-ketoacid dehydrogenase activity;binding;catalytic activity;cation binding;ion binding;metal ion binding;oxidoreductase activity;oxidoreductase activity, acting on the aldehyde or oxo group of donors;oxidoreductase activity, acting on the aldehyde or oxo group of donors, disulfide as acceptor	cell part;cytoplasmic part;dihydrolipoyl dehydrogenase complex;intracellular membrane-bounded organelle;intracellular organelle;intracellular organelle part;intracellular part;macromolecular complex;membrane-bounded organelle;mitochondrial alpha-ketoglutarate dehydrogenase complex;mitochondrial part;mitochondrial tricarboxylic acid cycle enzyme complex;mitochondrion;organelle;organelle part;prote…		5.25984	1.04555e-05	P50136
-1.99229	-1.42632	-1.93523	-0.993129	0.362879	-1.14733	-1.20015	-0.65997	-0.472687	-1.18076	0.46185	-0.399643	-0.259658	0.105111	0.598872	1.66377	1.30082	0.56645	1.08805	0.52968	0.0717638	0.133484	0.658944	0.41785	1.56558	0.0011652	0.645882	0.177357	1.31766	+	Cluster -5123	biological regulation;cellular component assembly;cellular component assembly at cellular level;cellular component biogenesis;cellular component organization;cellular component organization at cellular level;cellular component organization or biogenesis;cellular component organization or biogenesis at cellular level;cellular macromolecular complex assembly;cellular macromolecular complex subunit …		cell part;cytoplasmic part;integral to membrane;integral to mitochondrial inner membrane;integral to mitochondrial membrane;integral to organelle membrane;intracellular membrane-bounded organelle;intracellular organelle;intracellular organelle part;intracellular part;intrinsic to membrane;intrinsic to mitochondrial inner membrane;intrinsic to organelle membrane;membrane part;membrane-bounded orga…		4.14174	0.000122342	Q9D2R6
-2.06645	-1.21706	-1.02674	-2.11452	-0.479888	-0.490911	-0.790408	-1.00155	-0.529511	0.0864375	1.23585	-0.405826	0.221214	0.0976941	0.695326	1.15396	1.03868	1.6276	0.882643	0.0881301	-0.357483	-0.300498	-0.295627	-0.809688	1.49413	0.695326	1.31913	0.455566	0.794462	+	Cluster -5123	cellular process;establishment of localization;establishment of localization in cell;exocytosis;secretion;secretion by cell;transport;vesicle-mediated transport	catalytic activity;dipeptidase activity;exopeptidase activity;hydrolase activity;peptidase activity;peptidase activity, acting on L-amino acid peptides	cell part;cytoplasm;intracellular membrane-bounded organelle;intracellular organelle;intracellular organelle part;intracellular part;membrane;membrane-bounded organelle;nuclear membrane;nuclear part;nucleus;organelle;organelle membrane;organelle part		4.71003	3.51839e-05	Q9CZC8
-1.3375	-0.82728	-2.07901	-1.4504	-0.630892	-0.728808	-0.497421	-1.32036	-1.12676	-0.0217982	0.779616	-0.36448	0.756653	-0.939792	0.861022	1.46676	1.11587	0.484856	0.183652	-0.366162	-0.460732	0.536946	-0.494124	0.663077	1.25564	0.98365	1.56369	1.07338	0.9207	+	Cluster -5123	metabolic process;oxidation-reduction process	binding;cation binding;enzyme activator activity;enzyme regulator activity;heme binding;ion binding;iron ion binding;metal ion binding;tetrapyrrole binding;transition metal ion binding	cell part;cytoplasmic part;integral to membrane;intracellular membrane-bounded organelle;intracellular organelle;intracellular organelle part;intracellular part;intrinsic to membrane;membrane;membrane part;membrane-bounded organelle;mitochondrial inner membrane;mitochondrial membrane;mitochondrial outer membrane;mitochondrial part;mitochondrion;organelle;organelle inner membrane;organelle membran…		4.87747	2.42811e-05	Q9CQX2
-1.30244	-0.933342	-2.10527	-2.38822	-0.988368	-0.891829	-0.402098	-0.402098	-0.128349	-0.381353	0.306776	-0.670296	0.501502	0.553598	1.27801	0.390708	0.182358	1.04974	1.16519	-0.267186	0.0132647	0.0365868	-0.147988	-0.168822	1.59278	0.374309	0.878094	1.34726	1.50748	+	Cluster -5123	biological regulation;cation homeostasis;cation transport;cell differentiation;cellular developmental process;cellular process;chemical homeostasis;developmental process;erythrocyte differentiation;establishment of localization;homeostatic process;ion homeostasis;ion transport;iron ion homeostasis;iron ion transport;metal ion transport;myeloid cell differentiation;regulation of biological quality…	ion transmembrane transporter activity;substrate-specific transmembrane transporter activity;substrate-specific transporter activity;transmembrane transporter activity;transporter activity	cell part;cytoplasmic part;integral to membrane;intracellular membrane-bounded organelle;intracellular organelle;intracellular organelle part;intracellular part;intrinsic to membrane;membrane;membrane part;membrane-bounded organelle;mitochondrial inner membrane;mitochondrial membrane;mitochondrial part;mitochondrion;organelle;organelle inner membrane;organelle membrane;organelle part		4.20313	0.000106863	Q99JR1
-1.15583	-1.35606	-1.83519	-2.02722	0.0708648	-0.697663	-1.06677	-0.80535	-1.24142	0.683874	-0.47969	0.162468	-0.69813	-0.246665	1.14708	1.49393	1.30586	1.58437	0.64625	0.0263934	0.261254	0.588435	0.0547423	-0.0829055	1.31421	0.255196	0.693774	1.14391	0.260284	+	Cluster -5123	amine catabolic process;amine metabolic process;carboxylic acid catabolic process;carboxylic acid metabolic process;catabolic process;cellular amine metabolic process;cellular amino acid catabolic process;cellular amino acid metabolic process;cellular catabolic process;cellular ketone metabolic process;cellular metabolic process;cellular nitrogen compound metabolic process;cellular process;glycin…	aminomethyltransferase activity;catalytic activity;methyltransferase activity;transferase activity;transferase activity, transferring one-carbon groups	cell part;cytoplasmic part;glycine cleavage complex;intracellular membrane-bounded organelle;intracellular organelle;intracellular part;macromolecular complex;membrane-bounded organelle;mitochondrion;organelle;protein complex		5.04434	1.6816e-05	Q91WK5
-1.58664	-1.00631	-1.18423	-1.1229	-0.259375	-1.29593	-0.287734	-0.103038	-0.455362	-0.573844	-0.356471	-0.594276	-0.288607	0.334168	1.88138	0.731676	1.07531	2.14625	1.12988	-0.186496	0.651016	-1.00631	-1.18669	-0.738383	0.795835	0.374692	0.92391	1.40539	0.783087	+	Cluster -5123	actin cytoskeleton organization;actin cytoskeleton reorganization;actin filament-based movement;actin filament-based process;actomyosin structure organization;anatomical structure formation involved in morphogenesis;anatomical structure morphogenesis;angiogenesis;biological adhesion;biological regulation;blood vessel endothelial cell migration;cell adhesion;cell cycle process;cell differentiation…	actin binding;actin filament binding;actin-dependent ATPase activity;adenyl nucleotide binding;adenyl ribonucleotide binding;ADP binding;ATP binding;ATPase activity;ATPase activity, coupled;binding;catalytic activity;cytoskeletal protein binding;hydrolase activity;hydrolase activity, acting on acid anhydrides;hydrolase activity, acting on acid anhydrides, in phosphorus-containing anhydrides;ident…	actin cytoskeleton;actin filament bundle;actomyosin;actomyosin contractile ring;adherens junction;anchoring junction;brush border;cell cortex;cell cortex part;cell division site part;cell junction;cell leading edge;cell part;cell projection;cell-cell adherens junction;cell-cell junction;cleavage furrow;contractile ring;cortical cytoskeleton;cytoplasm;cytoplasmic part;cytoskeletal part;cytoskeleto…	Tight junction;Viral myocarditis	2.26778	0.00750451	Q8VDD5
-2.16629	-1.65876	-2.25499	-1.46716	-0.977694	-0.797318	-0.32487	-0.357161	-0.15519	0.0164124	0.813069	-0.17727	0.0726669	0.144866	0.72362	0.968467	0.72773	0.686425	1.17024	-0.253287	-0.28756	0.203552	-0.450283	0.240649	1.53019	1.18401	0.955082	0.830621	1.06024	+	Cluster -5123	biological regulation;negative regulation of biological process;negative regulation of catalytic activity;negative regulation of cellular metabolic process;negative regulation of cellular process;negative regulation of cellular protein metabolic process;negative regulation of dephosphorylation;negative regulation of hydrolase activity;negative regulation of macromolecule metabolic process;negativ…	binding;enzyme binding;enzyme inhibitor activity;enzyme regulator activity;phosphatase binding;phosphatase inhibitor activity;phosphatase regulator activity;protein binding;protein phosphatase 1 binding;protein phosphatase binding;protein phosphatase inhibitor activity;protein phosphatase regulator activity;protein serine/threonine phosphatase inhibitor activity	cell part;cytoplasm;intracellular membrane-bounded organelle;intracellular organelle;intracellular part;membrane-bounded organelle;nucleus;organelle		5.08809	1.52886e-05	Q8K1L5
-2.86188	-1.51581	-1.28329	-1.4545	-0.600615	-0.553534	-1.06138	-0.169316	-0.131413	-0.171259	0.545977	-0.422466	0.37644	-0.447235	1.13741	0.696095	0.868521	1.13708	1.23458	-0.105865	-0.23754	0.156226	-0.50054	0.589366	1.14149	0.375508	1.15432	0.922209	1.18142	+	Cluster -5123	biological regulation;catabolic process;cellular catabolic process;cellular macromolecule catabolic process;cellular macromolecule metabolic process;cellular metabolic process;cellular process;cellular protein metabolic process;macromolecule catabolic process;macromolecule metabolic process;macromolecule modification;metabolic process;modification-dependent macromolecule catabolic process;modific…	ATPase activity;ATPase activity, coupled;ATP-dependent peptidase activity;binding;catalytic activity;cation binding;hydrolase activity;hydrolase activity, acting on acid anhydrides;hydrolase activity, acting on acid anhydrides, in phosphorus-containing anhydrides;ion binding;metal ion binding;nucleoside-triphosphatase activity;peptidase activity;peptidase activity, acting on L-amino acid peptides…	cell part;CUL4 RING ubiquitin ligase complex;Cul4A-RING ubiquitin ligase complex;cullin-RING ubiquitin ligase complex;cytoplasm;intracellular membrane-bounded organelle;intracellular non-membrane-bounded organelle;intracellular organelle;intracellular organelle part;intracellular part;macromolecular complex;membrane;membrane-bounded organelle;non-membrane-bounded organelle;nuclear part;nucleolus;…		4.31021	8.47639e-05	Q8C7D2
-1.62115	-1.13383	-1.86342	-1.19	-0.403549	-0.657424	-0.637626	-0.847613	-0.230372	-1.40697	-0.542853	-0.890185	-0.141584	1.12743	1.68339	0.834965	0.160901	-0.325184	1.20151	1.20645	0.021447	1.45463	0.0935537	0.662222	0.868156	0.168075	1.52126	-0.0311193	0.918886	+	Cluster -5123			cell part;integral to membrane;intrinsic to membrane;membrane;membrane part		3.60611	0.000397017	Q8C561
-2.41124	-1.08333	-1.46934	-2.07249	-0.377759	-0.490139	-0.470706	-0.644108	-1.05761	-0.377759	0.453285	0.151736	0.307063	-0.228419	1.15496	1.07885	0.98985	1.08415	1.01829	-0.290911	-0.306786	-0.027671	-0.25325	0.20941	1.56835	0.631462	0.657695	0.918023	1.3384	+	Cluster -5123	behavior;biological adhesion;biological regulation;cell adhesion;cell-cell adhesion;cellular process;exploration behavior;locomotory behavior;locomotory exploration behavior;regulation of biological process;regulation of cell development;regulation of cell differentiation;regulation of cellular process;regulation of developmental process;regulation of multicellular organismal development;regulati…		anchored to membrane;cell body;cell junction;cell part;cell projection;cell surface;cell-cell junction;intrinsic to membrane;membrane;membrane part;neuron projection;neuronal cell body;plasma membrane		4.98961	1.89706e-05	Q8BLK3
-1.83514	-1.25694	-2.30006	-1.65885	-0.923701	-0.780963	-0.579821	-0.962289	-0.748634	-0.0483858	0.254413	-0.245395	0.278124	-0.207637	1.05224	1.20511	0.64875	0.781024	0.44361	0.425189	-0.0433462	0.546447	0.102027	0.311023	1.0291	0.670508	1.18773	0.755642	1.90024	+	Cluster -5123		catalytic activity;cation transmembrane transporter activity;cytochrome-c oxidase activity;heme-copper terminal oxidase activity;hydrogen ion transmembrane transporter activity;inorganic cation transmembrane transporter activity;ion transmembrane transporter activity;monovalent inorganic cation transmembrane transporter activity;oxidoreductase activity;oxidoreductase activity, acting on a heme gr…	cell part;cytoplasmic part;intracellular membrane-bounded organelle;intracellular organelle;intracellular part;membrane-bounded organelle;mitochondrion;organelle		7.09403	1.84079e-07	Q8BGD8
-1.93419	-1.86097	-1.38375	-1.46466	-0.496916	-1.05008	-0.723386	-1.08472	-0.971668	-0.653151	-0.419928	-0.237459	0.22203	0.336962	1.14227	1.1245	1.10681	1.09645	1.02679	0.27095	0.606092	-0.215916	0.771534	0.934422	1.28666	0.0989746	0.900378	0.468345	1.10364	+	Cluster -5123	anatomical structure development;apoptosis;biological regulation;brain development;cell death;cellular macromolecule metabolic process;cellular metabolic process;cellular process;cellular protein metabolic process;cellular response to stimulus;death;developmental process;intracellular signal transduction;macromolecule metabolic process;macromolecule modification;metabolic process;negative regulat…	adenyl nucleotide binding;adenyl ribonucleotide binding;ATP binding;binding;catalytic activity;kinase activity;nucleotide binding;phosphotransferase activity, alcohol group as acceptor;protein kinase activity;protein serine/threonine kinase activity;protein tyrosine kinase activity;purine nucleotide binding;purine ribonucleoside triphosphate binding;purine ribonucleotide binding;ribonucleotide bi…	axon part;axonal growth cone;cell part;cell projection;cell projection part;cytoplasmic part;dendrite;endoplasmic reticulum;endosome;growth cone;integral to membrane;intracellular membrane-bounded organelle;intracellular organelle;intracellular part;intrinsic to membrane;membrane part;membrane-bounded organelle;neuron projection;organelle;perinuclear region of cytoplasm;recycling endosome;site of…		6.72991	4.10039e-07	Q80YE4
-0.953268	-1.14082	-2.32974	-0.20378	0.0131797	-1.08557	-0.136552	-0.493911	-0.930786	0.151185	-0.524378	-0.507689	-1.4509	0.529888	0.496039	0.682574	0.81041	1.84677	1.49418	-0.416832	0.277975	-0.417694	-0.511539	0.0119409	1.11435	0.0984537	1.55477	1.92189	0.0998515	+	Cluster -5123	cellular process;endosome transport;establishment of localization;establishment of localization in cell;establishment of protein localization;intracellular transport;protein transport;retrograde transport, endosome to Golgi;transport;vesicle-mediated transport	binding;lipid binding;phosphatidylinositol binding;phosphatidylinositol-3,4,5-trisphosphate binding;phosphatidylinositol-3,4-bisphosphate binding;phosphatidylinositol-3,5-bisphosphate binding;phosphatidylinositol-3-phosphate binding;phosphatidylinositol-4,5-bisphosphate binding;phosphatidylinositol-4-phosphate binding;phosphatidylinositol-5-phosphate binding;phospholipid binding	cell part;cytoplasmic part;early endosome;early endosome membrane;endosomal part;endosome;endosome membrane;intracellular membrane-bounded organelle;intracellular organelle;intracellular organelle part;intracellular part;macromolecular complex;membrane;membrane-bounded organelle;organelle;organelle membrane;organelle part;plasma membrane;protein complex;WASH complex		2.04167	0.0123202	Q6PGL7
-0.653286	-0.672835	-0.896217	-0.749025	-1.36026	-0.729059	-1.19885	-0.771234	-0.96012	-1.05573	-0.206488	-0.193871	0.572018	0.257789	-0.462033	2.7214	1.20069	0.68599	0.310871	-0.36779	0.256782	0.563683	-0.611158	-0.125849	1.95034	-0.462033	1.7809	0.131746	1.04364	+	Cluster -5123	anion transport;chloride transport;establishment of localization;inorganic anion transport;ion transport;transport	anion channel activity;anion transmembrane transporter activity;channel activity;chloride channel activity;gated channel activity;intracellular calcium activated chloride channel activity;ion channel activity;ion gated channel activity;ion transmembrane transporter activity;passive transmembrane transporter activity;substrate-specific channel activity;substrate-specific transmembrane transporter …	cell part;integral to membrane;intracellular;intrinsic to membrane;membrane;membrane part;plasma membrane		2.58719	0.00372008	Q6PB70
-1.46601	-1.17855	-1.54178	-1.10452	-0.801442	-0.704962	-0.2096	-0.486902	-0.551207	-2.42952	0.162109	0.52563	-0.156532	0.216913	0.700459	1.85042	1.49081	0.819715	0.171601	-0.382593	0.520285	0.0259257	0.426083	-0.406061	1.45782	0.317345	1.19492	0.310355	1.22929	+	Cluster -5123	adult behavior;adult locomotory behavior;behavior;biological regulation;locomotory behavior;multicellular organismal process;negative regulation of biological process;negative regulation of catalytic activity;negative regulation of cellular metabolic process;negative regulation of cellular process;negative regulation of cellular protein metabolic process;negative regulation of endopeptidase activ…	binding;cysteine-type endopeptidase inhibitor activity;endopeptidase inhibitor activity;endopeptidase regulator activity;enzyme binding;enzyme inhibitor activity;enzyme regulator activity;peptidase inhibitor activity;peptidase regulator activity;protease binding;protein binding	cell part;cytoplasm;extracellular membrane-bounded organelle;extracellular organelle;extracellular region part;extracellular space;extracellular vesicular exosome;intracellular membrane-bounded organelle;intracellular non-membrane-bounded organelle;intracellular organelle;intracellular organelle part;intracellular part;membrane-bounded organelle;membrane-bounded vesicle;non-membrane-bounded organ…		2.65917	0.00317527	Q62426
-0.868941	-1.70554	-1.95935	-1.6613	-0.662327	-0.969313	-1.15788	-1.05788	-1.01893	-0.430976	-0.123043	0.323712	-0.31365	-0.272396	0.953569	1.09922	1.28345	1.26969	1.07696	0.215146	0.768353	0.221681	-0.18438	0.922341	1.01768	0.262916	1.02698	0.636022	1.30817	+	Cluster -5123	B cell activation;B cell differentiation;biological regulation;cell activation;cell differentiation;cellular developmental process;cellular process;developmental process;immune system process;leukocyte activation;leukocyte differentiation;lymphocyte activation;lymphocyte differentiation;positive regulation of biological process;positive regulation of cell proliferation;positive regulation of cell…	binding;calcium ion binding;cation binding;identical protein binding;ion binding;metal ion binding;protein binding;protein dimerization activity;protein heterodimerization activity;protein homodimerization activity	cell part;cytoplasm;cytoplasmic part;endoplasmic reticulum;intracellular membrane-bounded organelle;intracellular organelle;intracellular part;membrane-bounded organelle;organelle;perinuclear region of cytoplasm		6.93423	2.62053e-07	Q62393
-1.30345	-1.60769	-1.5103	-1.87843	-0.469311	-0.139929	-0.748858	-1.05037	-0.768263	-1.43323	0.285095	-0.657971	-0.37561	0.331477	0.983162	0.855469	1.63265	1.23921	1.41541	-0.0236234	0.175379	0.679476	0.386942	0.410847	1.03517	-0.133339	1.21415	0.370586	1.08535	+	Cluster -5123	cellular component assembly;cellular component assembly at cellular level;cellular component organization;cellular component organization at cellular level;cellular component organization or biogenesis;cellular component organization or biogenesis at cellular level;cellular macromolecular complex assembly;cellular macromolecular complex subunit organization;cellular membrane organization;cellular…	adenyl nucleotide binding;adenyl ribonucleotide binding;ATP binding;binding;nucleotide binding;purine nucleotide binding;purine ribonucleoside triphosphate binding;purine ribonucleotide binding;ribonucleotide binding	cell part;cytoplasmic part;cytosol;extracellular membrane-bounded organelle;extracellular organelle;extracellular region part;extracellular vesicular exosome;intracellular membrane-bounded organelle;intracellular organelle;intracellular part;membrane-bounded organelle;membrane-bounded vesicle;mitochondrion;organelle;vesicle		4.12355	0.000127307	Q61316
-2.00955	-1.7682	-1.57283	-1.01896	0.29051	-0.279487	-0.522861	-0.619931	0.11811	-0.650215	0.308217	-1.68564	0.367566	0.0554913	0.571583	1.63789	1.0079	0.759843	0.790374	0.041077	-0.697882	-0.124872	-0.08761	-0.363206	1.90894	0.598609	1.16659	0.593076	1.18546	+	Cluster -5123	biological regulation;cellular macromolecule metabolic process;cellular metabolic process;cellular process;cellular protein metabolic process;macromolecule metabolic process;metabolic process;posttranscriptional regulation of gene expression;primary metabolic process;protein folding;protein metabolic process;protein stabilization;regulation of biological process;regulation of biological quality;r…	binding;chaperone binding;enzyme binding;heat shock protein binding;Hsp90 protein binding;kinase binding;protein binding;unfolded protein binding	cell part;cell projection membrane;cell projection part;cytoplasm;cytoplasmic part;cytosol;extracellular membrane-bounded organelle;extracellular organelle;extracellular region part;extracellular vesicular exosome;intracellular part;leading edge membrane;membrane part;membrane-bounded organelle;membrane-bounded vesicle;organelle;plasma membrane part;ruffle membrane;vesicle		2.14142	0.00990862	Q61081
-2.16744	-0.379419	-2.25152	-1.39293	-0.485464	0.0424183	0.125919	0.0998137	-0.163822	-0.276762	0.255551	0.173646	-0.438822	-0.901228	0.96472	1.61504	1.51092	1.17226	0.432902	-0.827877	0.102799	-0.0235709	-1.3273	-0.402599	1.44785	0.546129	1.09702	0.611671	0.84009	+	Cluster -5123	cellular process;establishment of localization;establishment of protein localization;protein transport;transport;vesicle-mediated transport		cell part;integral to membrane;intrinsic to membrane;membrane part		1.69404	0.0263305	Q5SSN7
-0.831981	-1.92394	-2.52565	-0.893601	-0.222876	-1.08963	0.245715	0.0881409	-0.171578	-1.03124	-0.930767	0.861707	0.451491	-0.277599	1.08433	1.05068	2.04446	0.60085	-0.349428	0.388309	-0.411895	-0.237883	0.0361464	1.75329	0.465924	0.240549	1.1419	0.0374072	0.407174	+	Cluster -5123	activation of MAPK activity;anatomical structure morphogenesis;biological adhesion;biological regulation;cell adhesion;cell chemotaxis;cell migration;cell motility;cell part morphogenesis;cell projection morphogenesis;cell projection organization;cell surface receptor linked signaling pathway;cell-matrix adhesion;cell-substrate adhesion;cellular component morphogenesis;cellular component movement…	binding;cation binding;enzyme binding;ion binding;metal ion binding;phosphatase binding;protein binding;protein phosphatase binding	acrosomal vesicle;adherens junction;alpha1-beta1 integrin complex;anchoring junction;basal part of cell;cell junction;cell part;cell projection;cell surface;cell-substrate adherens junction;cell-substrate junction;cytoplasmic membrane-bounded vesicle;cytoplasmic part;cytoplasmic vesicle;external side of plasma membrane;extracellular membrane-bounded organelle;extracellular organelle;extracellular…	Arrhythmogenic right ventricular cardiomyopathy (ARVC);Dilated cardiomyopathy;ECM-receptor interaction;Focal adhesion;Hematopoietic cell lineage;Hypertrophic cardiomyopathy (HCM);Regulation of actin cytoskeleton	2.08634	0.0111889	Q3V3R4
-1.42394	-1.36954	-0.670905	-1.02964	-0.336085	-1.56963	-0.409581	-1.25395	-1.18441	-0.559767	0.349872	-0.35658	-0.214723	-0.0124839	0.00765998	1.38381	1.77969	0.613432	0.680747	0.796914	0.854631	-1.00586	0.892614	-0.795781	1.82284	0.0813321	1.13197	0.509822	1.28755	+	Cluster -5123	cellular component organization;cellular component organization at cellular level;cellular component organization or biogenesis;cellular component organization or biogenesis at cellular level;cellular process;lipid particle organization;organelle organization;response to chemical stimulus;response to organic substance;response to stimulus;response to stress;response to topologically incorrect pro…	binding;enzyme binding;enzyme inhibitor activity;enzyme regulator activity;lipase binding;lipase inhibitor activity;protein binding;small conjugating protein binding;ubiquitin binding;ubiquitin protein ligase binding	Cdc48p-Npl4p-Ufd1p AAA ATPase complex;cell part;cytoplasmic part;endoplasmic reticulum;endoplasmic reticulum part;intracellular membrane-bounded organelle;intracellular organelle;intracellular organelle part;intracellular part;lipid particle;macromolecular complex;membrane part;membrane-bounded organelle;organelle;organelle part;protein complex		3.89708	0.00020956	Q3TDN2
-1.25921	-1.04691	-1.99205	-1.66033	-1.0364	-0.223048	-0.957951	-0.885114	-1.19611	0.110227	-0.182792	0.0505898	-0.430421	-0.0370143	0.15885	1.964	1.45666	0.625969	0.654826	0.0672755	0.383247	0.36223	0.30228	0.146018	2.34827	0.407363	0.675008	0.468305	0.726242	+	Cluster -5123	biological regulation;cellular process;cytokine secretion;establishment of localization;establishment of localization in cell;establishment of protein localization;interleukin-1 alpha secretion;interleukin-1 secretion;positive regulation of biological process;positive regulation of cell communication;positive regulation of cell proliferation;positive regulation of cellular process;positive regula…	binding;calcium ion binding;cation binding;copper ion binding;fibroblast growth factor binding;growth factor binding;identical protein binding;ion binding;lipid binding;metal ion binding;protein binding;protein dimerization activity;protein homodimerization activity;RAGE receptor binding;receptor binding;transition metal ion binding;zinc ion binding	cell part;cytoplasm;cytoplasmic part;cytosol;extracellular membrane-bounded organelle;extracellular organelle;extracellular region part;extracellular space;extracellular vesicular exosome;intracellular membrane-bounded organelle;intracellular organelle;intracellular part;membrane-bounded organelle;membrane-bounded vesicle;nucleus;organelle;perinuclear region of cytoplasm;vesicle		5.30846	9.37851e-06	P97352
-1.55108	-1.98441	-1.69464	-0.829542	-0.490999	-0.652099	0.273152	-1.27058	-0.983256	-0.475975	0.183891	-0.208665	-0.240031	0.999323	1.03831	1.35793	1.64235	1.12387	1.24119	-0.800303	0.0797483	-0.296098	-0.428518	0.340882	0.0557346	0.292309	1.00384	0.765552	1.50811	+	Cluster -5123	anatomical structure development;biological regulation;biomineral tissue development;bone marrow development;bone mineralization;cell chemotaxis;cell cycle process;cell migration;cell motility;cell proliferation;cellular component assembly;cellular component assembly at cellular level;cellular component biogenesis;cellular component biogenesis at cellular level;cellular component movement;cellula…	binding;cytoskeletal protein binding;microtubule binding;nucleic acid binding;protein binding;ribonucleoprotein binding;ribosome binding;RNA binding;rRNA binding;tubulin binding	cell part;cytoplasm;cytoskeletal part;intracellular membrane-bounded organelle;intracellular non-membrane-bounded organelle;intracellular organelle;intracellular organelle part;intracellular part;membrane-bounded organelle;non-membrane-bounded organelle;nuclear part;nucleolus;nucleoplasm;nucleus;organelle;organelle part;spindle pole	Ribosome biogenesis in eukaryotes	4.09568	0.000135391	P70122
-1.16143	-0.767476	-1.30904	-2.21427	-0.267751	-0.137491	-0.550872	-0.566222	-0.391906	0.272769	0.91852	-0.594547	-0.673171	-1.12891	0.720857	1.51055	1.32325	1.18797	0.836409	-0.304835	-0.886999	-0.054027	0.102441	-0.168521	2.52771	-0.232957	0.322531	0.948683	0.738723	+	Cluster -5123	biological regulation;cell surface receptor linked signaling pathway;cellular macromolecule metabolic process;cellular metabolic process;cellular process;cellular protein metabolic process;cellular response to chemical stimulus;cellular response to endogenous stimulus;cellular response to growth factor stimulus;cellular response to organic substance;cellular response to stimulus;cellular response…	binding;calcium-dependent protein serine/threonine phosphatase activity;calmodulin-dependent protein phosphatase activity;catalytic activity;cation binding;hydrolase activity;hydrolase activity, acting on ester bonds;ion binding;magnesium ion binding;manganese ion binding;metal ion binding;molecular transducer activity;phosphatase activity;phosphoprotein phosphatase activity;phosphoric ester hydr…	calcium channel complex;cation channel complex;cell part;cell projection;cytoplasmic part;cytosol;intracellular membrane-bounded organelle;intracellular organelle;intracellular part;ion channel complex;macromolecular complex;membrane;membrane part;membrane-bounded organelle;neuron projection;nucleus;organelle;plasma membrane part;protein complex;voltage-gated calcium channel complex	MAPK signaling pathway	2.14132	0.00990872	P49443
-2.11268	-1.68348	-1.817	-1.84366	-0.510841	-0.443236	-0.528644	-0.599688	-0.636429	0.0345469	0.408217	-0.9017	-0.141737	0.539537	1.1725	1.18884	1.06217	0.497945	1.00039	0.46743	0.625851	0.52724	0.0246308	-0.0783852	1.71982	-0.411849	0.937445	0.832099	0.670658	+	Cluster -5123			cell part;cytoplasmic membrane-bounded vesicle;cytoplasmic part;cytoplasmic vesicle;extracellular region;intracellular membrane-bounded organelle;intracellular organelle;intracellular part;membrane-bounded organelle;membrane-bounded vesicle;organelle;stored secretory granule;vesicle		5.11922	1.42474e-05	P16014
-1.48198	-1.73571	-2.25807	-1.40294	-0.640108	-0.575352	-0.612338	-0.639089	-1.25702	-0.0243627	0.0526719	-0.24811	-0.21165	0.577229	0.844832	1.58484	1.18541	1.09695	0.242193	0.0422021	0.386168	-0.128972	0.164375	-0.345558	1.18541	0.808478	1.28601	0.905478	1.199	+	Cluster -5123	biological regulation;calcium ion homeostasis;calcium ion transport;cation homeostasis;cation transport;cellular calcium ion homeostasis;cellular cation homeostasis;cellular chemical homeostasis;cellular component assembly;cellular component organization;cellular component organization or biogenesis;cellular divalent inorganic cation homeostasis;cellular homeostasis;cellular ion homeostasis;cellu…	binding;calcium ion binding;calcium-dependent phospholipid binding;calcium-dependent protein binding;cation binding;channel activity;cholesterol binding;gated channel activity;GTP binding;guanyl nucleotide binding;guanyl ribonucleotide binding;identical protein binding;ion binding;ion channel activity;ion transmembrane transporter activity;ligand-gated channel activity;ligand-gated ion channel ac…	adherens junction;anchoring junction;cell junction;cell part;cell-substrate adherens junction;cell-substrate junction;cytoplasmic membrane-bounded vesicle;cytoplasmic part;cytoplasmic vesicle;cytosol;endosomal part;endosome membrane;extracellular membrane-bounded organelle;extracellular organelle;extracellular region part;extracellular vesicular exosome;focal adhesion;intracellular membrane-bound…		5.8809	2.667e-06	P14824
-1.19726	-1.28588	-1.86005	-1.17461	-0.227039	-0.58988	-0.458776	0.176432	-0.972394	-0.321583	-0.199552	-0.722199	-0.745684	-0.273975	1.06366	2.39149	1.4931	0.639116	-0.0816339	0.844379	1.17327	-0.763445	-0.265233	-0.789337	1.26863	0.904962	0.884198	0.0314927	1.0578	+	Cluster -5123		binding;calcium ion binding;calcium-dependent protein binding;cation binding;cytoskeletal protein binding;identical protein binding;ion binding;ion transmembrane transporter activity;metal ion binding;protein binding;protein dimerization activity;protein homodimerization activity;substrate-specific transmembrane transporter activity;substrate-specific transporter activity;transition metal ion bin…	cell part;cell projection;cytoplasm;cytoplasmic part;cytosol;envelope;extracellular membrane-bounded organelle;extracellular organelle;extracellular region part;extracellular vesicular exosome;extrinsic to internal side of plasma membrane;extrinsic to membrane;extrinsic to plasma membrane;intracellular membrane-bounded organelle;intracellular organelle;intracellular organelle part;intracellular p…		2.29148	0.00712426	P14069
-1.53376	-0.975308	-1.62327	-1.68183	-1.04803	-0.394962	-0.838199	-0.944685	-0.123454	-0.845866	0.0357721	-1.07016	-0.809792	-0.186199	0.700322	1.19036	0.71931	1.04613	0.979661	0.444343	0.4521	0.623052	0.509199	-0.446295	1.49326	0.353357	1.87862	0.988376	1.10793	+	Cluster -5123	catabolic process;cellular catabolic process;cellular macromolecule catabolic process;cellular macromolecule metabolic process;cellular metabolic process;cellular process;cellular protein metabolic process;chordate embryonic development;cullin deneddylation;developmental process;embryo development;embryo development ending in birth or egg hatching;in utero embryonic development;macromolecule cata…		cell part;cytoplasm;intracellular membrane-bounded organelle;intracellular organelle;intracellular organelle part;intracellular part;macromolecular complex;membrane-bounded organelle;nuclear part;nucleoplasm;nucleus;organelle;organelle part;protein complex;signalosome		4.38476	7.19138e-05	O88543
-1.30603	-1.45169	-1.93134	-1.45615	-1.32761	-1.10151	-0.912821	-0.888767	-0.841239	0.430979	-0.443192	-0.0713103	-0.114558	0.358487	1.40592	1.26255	1.47834	1.19728	0.717556	0.129017	0.184137	0.681463	0.351782	-0.359293	1.54348	0.468739	0.488308	0.914764	0.592698	+	Cluster -5123	amine biosynthetic process;amine metabolic process;apoptotic mitochondrial changes;biological regulation;biosynthetic process;carboxylic acid biosynthetic process;carboxylic acid metabolic process;cellular amine metabolic process;cellular amino acid biosynthetic process;cellular amino acid metabolic process;cellular biosynthetic process;cellular component organization;cellular component organizat…	acid-amino acid ligase activity;binding;catalytic activity;enzyme binding;enzyme regulator activity;glutamate-cysteine ligase activity;glutamate-cysteine ligase catalytic subunit binding;ligase activity;ligase activity, forming carbon-nitrogen bonds;protein binding;protein dimerization activity;protein heterodimerization activity	cell part;cytoplasmic part;glutamate-cysteine ligase complex;intracellular part;macromolecular complex;protein complex	Glutathione metabolism	7.32323	1.11583e-07	O09172
-1.19483	-0.541557	-2.50261	-0.584446	-0.833024	-0.670336	0.383272	-0.228566	-0.222819	-0.698906	0.87253	-1.95871	0.914407	-0.593888	1.02146	0.599246	0.84826	0.240377	0.363138	-0.106303	1.7105	-0.330227	0.111463	0.0814975	1.813	-1.02036	1.18107	0.65143	0.694929	+	Cluster -5123	activation of NF-kappaB-inducing kinase activity;activation of protein kinase activity;B cell homeostasis;biological regulation;biosynthetic process;cellular biosynthetic process;cellular macromolecule biosynthetic process;cellular macromolecule metabolic process;cellular metabolic process;cellular nitrogen compound metabolic process;cellular process;cellular response to stimulus;cellular respons…	binding;cation binding;enzyme binding;identical protein binding;ion binding;K63-linked polyubiquitin binding;metal ion binding;polyubiquitin binding;protein binding;protein dimerization activity;protein domain specific binding;protein heterodimerization activity;protein homodimerization activity;small conjugating protein binding;ubiquitin binding;ubiquitin protein ligase binding	cell part;cytoplasm;cytoplasmic part;cytoskeletal part;cytosolic part;IkappaB kinase complex;intracellular;intracellular membrane-bounded organelle;intracellular non-membrane-bounded organelle;intracellular organelle;intracellular organelle part;intracellular part;macromolecular complex;membrane-bounded organelle;mitotic spindle;non-membrane-bounded organelle;nucleus;organelle;organelle part;prot…	Acute myeloid leukemia;Adipocytokine signaling pathway;Apoptosis;B cell receptor signaling pathway;Chagas disease (American trypanosomiasis);Chemokine signaling pathway;Chronic myeloid leukemia;Cytosolic DNA-sensing pathway;Epithelial cell signaling in Helicobacter pylori infection;Hepatitis C;MAPK signaling pathway;NOD-like receptor signaling pathway;Osteoclast differentiation;Pancreatic cancer;…	1.64952	0.0289568	O88522
-1.37154	-2.20709	-0.745876	-2.09905	-0.0468946	-0.328845	-0.0749768	-0.538931	-0.405817	-0.0849475	-0.813296	-1.02424	-0.206986	0.188706	-0.218286	1.42027	1.19248	1.95663	0.520922	0.74663	0.444408	-0.16092	1.6734	-0.0578376	0.644992	0.496794	1.39055	0.0877376	-0.378001	+	Cluster -5123	anatomical structure development;biological regulation;calcium ion homeostasis;calcium ion transmembrane transport;calcium ion transport;calcium ion transport into cytosol;cation homeostasis;cation transport;cell communication;cell differentiation;cellular calcium ion homeostasis;cellular cation homeostasis;cellular chemical homeostasis;cellular developmental process;cellular divalent inorganic c…	active transmembrane transporter activity;antiporter activity;calcium ion transmembrane transporter activity;calcium:cation antiporter activity;calcium:sodium antiporter activity;cation transmembrane transporter activity;cation:cation antiporter activity;divalent inorganic cation transmembrane transporter activity;inorganic cation transmembrane transporter activity;ion transmembrane transporter a…	cell body;cell part;cell projection;cell projection part;cytoplasmic part;cytoskeletal part;dendritic spine;integral to membrane;integral to plasma membrane;intracellular membrane-bounded organelle;intracellular organelle;intracellular organelle part;intracellular part;intrinsic to membrane;intrinsic to plasma membrane;macromolecular complex;membrane;membrane part;membrane-bounded organelle;micro…	Calcium signaling pathway;Protein digestion and absorption	2.50746	0.00443719	S4R2P9
-1.54609	-1.31742	-0.508735	-1.54609	-0.87393	-0.686524	-0.922969	-0.360629	-0.459462	-0.0797976	0.954635	-2.3503	0.283599	-0.930891	1.82452	0.671817	0.629925	1.06709	1.14731	-0.136602	-0.15403	0.909923	0.743059	0.972122	1.17902	0.286654	0.0862774	0.948902	0.168621	+	Cluster -5123	biological regulation;cell surface receptor linked signaling pathway;cellular process;cellular response to stimulus;G-protein coupled receptor protein signaling pathway;negative regulation of biological process;negative regulation of cell communication;negative regulation of cellular process;negative regulation of G-protein coupled receptor protein signaling pathway;negative regulation of respons…	enzyme activator activity;enzyme regulator activity;GTPase activator activity;GTPase regulator activity;nucleoside-triphosphatase regulator activity	cell part;cytoplasm;intracellular membrane-bounded organelle;intracellular organelle;intracellular part;membrane;membrane-bounded organelle;nucleus;organelle;plasma membrane		2.83399	0.00216435	Q9QZB0
-2.33719	-1.31781	-0.479854	-1.67795	-0.994758	0.622917	-0.267735	-0.914463	-0.982855	-2.08903	0.517584	-0.599244	-0.032455	0.159424	0.998905	0.601866	0.846195	0.410951	0.892802	0.218381	0.613508	0.53794	0.465651	0.361282	1.68913	0.221348	1.07569	0.370365	1.0894	+	Cluster -5123	biological regulation;regulation of biological process;regulation of biosynthetic process;regulation of carbohydrate biosynthetic process;regulation of carbohydrate metabolic process;regulation of catalytic activity;regulation of cellular biosynthetic process;regulation of cellular carbohydrate metabolic process;regulation of cellular macromolecule biosynthetic process;regulation of cellular meta…	binding;carbohydrate binding;enzyme binding;glycogen binding;pattern binding;phosphatase binding;polysaccharide binding;protein binding;protein phosphatase binding	cell part;integral to membrane;intrinsic to membrane;membrane;membrane part		3.32067	0.000742243	Q9JIG4
-1.78012	-0.292105	0.432962	-2.26546	-0.969022	-0.664901	-0.17912	-1.19004	-0.180976	-0.247229	-0.242527	-1.09992	0.0330759	-0.0609724	1.547	1.48915	0.284729	1.18968	0.302623	-0.202492	0.769296	0.212603	1.96083	0.144109	0.542069	-1.21397	1.52713	-0.356491	0.51009	+	Cluster -5123	catabolic process;cellular catabolic process;cellular metabolic process;cellular nitrogen compound catabolic process;cellular nitrogen compound metabolic process;cellular process;metabolic process;nitrogen compound metabolic process;nucleobase-containing compound catabolic process;nucleobase-containing compound metabolic process;nucleobase-containing small molecule metabolic process;nucleoside di…	catalytic activity;hydrolase activity;hydrolase activity, acting on acid anhydrides;hydrolase activity, acting on acid anhydrides, in phosphorus-containing anhydrides;nucleoside-diphosphatase activity;nucleoside-triphosphatase activity;pyrophosphatase activity	cell part;membrane;plasma membrane	Purine metabolism;Pyrimidine metabolism	1.93373	0.0156129	Q8BFW6
-1.64962	-0.825411	-0.509732	-0.897175	-0.546816	-0.326409	-0.632298	-0.593565	-0.92016	-0.237767	-0.594455	-2.92508	0.500069	-0.810893	1.18269	1.32999	1.17856	0.58291	0.607011	0.163906	1.16902	0.522485	0.262327	-0.379663	0.49262	0.675965	1.19448	1.44623	0.54079	+	Cluster -5123	anatomical structure development;anatomical structure formation involved in morphogenesis;anatomical structure morphogenesis;appendage development;axis specification;biological regulation;bone development;brain development;cell differentiation;cell differentiation in spinal cord;cell part morphogenesis;cell projection assembly;cell projection morphogenesis;cell projection organization;cell surfac…		axoneme;axoneme part;cell part;cell projection;cell projection part;cilium;intracellular part;intraflagellar transport particle B;macromolecular complex;motile cilium;organelle;organelle part;primary cilium;protein complex;vesicle		2.20845	0.00853673	Q6VH22
-2.51529	-0.073258	0.604298	-0.338198	-1.80842	-1.53891	0.0591612	-1.27931	-0.311036	-0.562967	0.398707	-0.806305	-0.945717	0.687864	1.21406	1.05639	-0.254619	1.02228	0.684615	-0.491737	-0.716582	0.633439	0.112913	0.351225	0.489	1.26972	1.12564	1.62664	0.306395	+	Cluster -5123	cellular process;cellular response to heat;cellular response to stimulus;cellular response to stress;response to abiotic stimulus;response to heat;response to stimulus;response to stress;response to temperature stimulus	adenyl nucleotide binding;adenyl ribonucleotide binding;ATP binding;binding;nucleotide binding;purine nucleotide binding;purine ribonucleoside triphosphate binding;purine ribonucleotide binding;ribonucleotide binding	cell part;cytoplasmic part;intracellular membrane-bounded organelle;intracellular organelle;intracellular part;membrane-bounded organelle;mitochondrion;organelle		2.07133	0.0115532	Q60649
-1.13738	-0.717623	-0.687613	-1.59118	-1.23701	-0.652391	-0.314924	-0.450998	-0.445815	-0.175733	-0.366569	-1.87695	-0.888787	0.286712	0.624821	1.44689	0.580784	0.393963	1.19157	1.00411	0.45666	0.193981	1.25128	-0.0491522	2.43561	-0.823842	1.37188	-0.381101	0.5588	+	Cluster -5123	biological regulation;cell surface receptor linked signaling pathway;cellular process;cellular response to stimulus;establishment of localization;establishment of localization in cell;establishment of protein localization;G-protein coupled receptor protein signaling pathway;hormone metabolic process;intracellular protein transport;intracellular transport;macromolecule metabolic process;metabolic …	binding;enzyme inhibitor activity;enzyme regulator activity;protein binding;unfolded protein binding	cell part;cytoplasmic membrane-bounded vesicle;cytoplasmic part;cytoplasmic vesicle;extracellular region;intracellular membrane-bounded organelle;intracellular organelle;intracellular part;membrane-bounded organelle;membrane-bounded vesicle;organelle;stored secretory granule;vesicle		2.36612	0.00604633	P12961
-1.84176	-1.06519	-0.0600339	-1.54779	-0.533401	0.0161872	-0.0842395	-0.0974366	-0.015626	-0.603196	-0.112313	-2.46542	0.189383	0.426747	0.93406	0.745155	-0.344773	-0.379393	1.13713	1.13106	0.198998	-0.23458	0.826205	-0.0528888	2.33267	0.31229	1.82087	-0.349567	-0.28314	+	Cluster -5123					1.44217	0.0457158	G3UW55
-1.94576	-0.806699	-1.21285	-2.10425	-1.3626	-1.0439	-0.296372	-0.896562	-0.271627	0.159872	0.356508	-0.625429	-0.325899	-0.301889	0.449742	1.02717	0.59527	1.20011	-0.373618	0.0516301	0.452868	1.51892	0.892032	0.172395	1.84747	0.291823	1.58084	0.559189	0.411609	+	Cluster -5123	cellular macromolecule metabolic process;cellular metabolic process;cellular process;cellular protein metabolic process;cullin deneddylation;macromolecule metabolic process;macromolecule modification;metabolic process;primary metabolic process;protein deneddylation;protein metabolic process;protein modification by small protein conjugation or removal;protein modification by small protein removal;…		cell junction;cell part;clathrin-coated vesicle;coated vesicle;cytoplasmic membrane-bounded vesicle;cytoplasmic part;cytoplasmic vesicle;extracellular membrane-bounded organelle;extracellular organelle;extracellular region part;extracellular vesicular exosome;intracellular membrane-bounded organelle;intracellular organelle;intracellular organelle part;intracellular part;macromolecular complex;mem…		5.53644	5.66718e-06	O88544
-0.19682	-0.51598	-0.815882	-0.680619	-2.17891	-1.81653	-0.971659	-1.57153	-1.3842	0.46393	1.1011	-0.11292	0.351223	1.10778	-0.938932	1.22881	0.744844	1.42712	0.156784	-0.296655	-0.191464	0.288776	0.603727	0.886023	0.422332	-0.322237	0.618722	1.34879	1.24437	+	Cluster -5123			cell part;cytoplasmic part;endosome;intracellular membrane-bounded organelle;intracellular organelle;intracellular part;membrane;membrane-bounded organelle;mitochondrion;organelle		5.06472	1.60824e-05	Q9CRD0
-0.477444	-0.558463	-0.397893	0.0361616	-2.19863	-0.836322	-1.65999	-0.0940778	-0.614677	-0.481911	0.446866	-0.710814	0.117488	-0.482369	1.11514	0.916419	1.00697	1.16671	0.869109	0.210625	-1.2285	1.1388	0.207898	1.10511	-0.791954	-1.57552	0.840712	1.43337	1.49719	+	Cluster -5123	biosynthetic process;cellular biosynthetic process;cellular macromolecule biosynthetic process;cellular macromolecule metabolic process;cellular metabolic process;cellular process;cellular protein metabolic process;macromolecule biosynthetic process;macromolecule metabolic process;metabolic process;primary metabolic process;protein metabolic process;translation	structural constituent of ribosome;structural molecule activity	cell junction;cell part;cytoplasmic part;intracellular membrane-bounded organelle;intracellular non-membrane-bounded organelle;intracellular organelle;intracellular organelle part;intracellular part;macromolecular complex;membrane-bounded organelle;mitochondrion;non-membrane-bounded organelle;nuclear part;nucleoplasm;organelle;organelle part;ribonucleoprotein complex;ribosome		1.76468	0.0225828	Q99N84
-0.48814	-0.342721	-0.767926	-0.31362	-0.871244	-0.729027	-2.51649	-0.330844	-0.429107	0.656755	0.642969	0.277971	-1.14958	1.06137	-3.09297	0.808284	0.744131	0.444237	0.242636	0.595057	0.935826	0.532637	0.773777	0.41722	0.598405	0.171095	1.04098	0.924903	0.16343	+	Cluster -5123		benzodiazepine receptor binding;binding;protein binding;receptor binding	cell part;cytoplasm;cytoplasmic part;intracellular membrane-bounded organelle;intracellular organelle;intracellular part;membrane-bounded organelle;mitochondrion;organelle		2.17386	0.00921884	Q7TNF8
-0.40214	0.42353	-0.447021	-1.70853	-1.89518	-1.38577	-1.34111	-0.908436	-1.57131	-0.14537	0.596304	0.564967	0.347667	-0.409918	0.459685	2.06155	1.36024	1.08376	-0.145381	-1.00787	-0.167035	0.350437	0.471713	0.761798	0.749083	0.177627	1.66575	0.233944	0.22703	+	Cluster -5123	biological regulation;cellular macromolecule metabolic process;cellular metabolic process;cellular process;cellular protein metabolic process;cellular response to stimulus;establishment of localization;intracellular signal transduction;ion transport;macromolecule metabolic process;macromolecule modification;metabolic process;negative regulation of biological process;negative regulation of catalyt…	adenyl nucleotide binding;adenyl ribonucleotide binding;ATP binding;binding;catalytic activity;channel inhibitor activity;channel regulator activity;chloride channel inhibitor activity;chloride channel regulator activity;enzyme binding;enzyme inhibitor activity;enzyme regulator activity;ion channel inhibitor activity;kinase activity;kinase inhibitor activity;kinase regulator activity;nucleotide b…	cell part;cytoplasm;intracellular part		3.91757	0.000200313	P83741
0.0551161	-0.712869	-0.987558	-1.78074	-1.30976	-0.950998	-0.514132	-0.415459	0.0294195	0.0303733	-0.115699	-1.51766	-0.364314	0.814145	-0.522641	1.50125	0.800097	0.339373	-0.566618	-0.994339	1.52656	-0.0429013	1.32534	2.37445	-0.213866	0.640558	-0.367007	1.40615	0.533728	+	Cluster -5123	antigen processing and presentation;antigen processing and presentation of peptide antigen;antigen processing and presentation of peptide antigen via MHC class I;biological regulation;immune response;immune system process;positive regulation of adaptive immune response;positive regulation of adaptive immune response based on somatic recombination of immune receptors built from immunoglobulin supe…	antigen binding;beta-2-microglobulin binding;binding;peptide antigen binding;peptide binding;protein binding;protein complex binding;receptor binding;T cell receptor binding;TAP binding	cell part;cell surface;cytoplasmic part;cytoplasmic vesicle membrane;cytoplasmic vesicle part;endocytic vesicle membrane;endoplasmic reticulum;endoplasmic reticulum exit site;endoplasmic reticulum part;extracellular membrane-bounded organelle;extracellular organelle;extracellular region part;extracellular vesicular exosome;Golgi apparatus;Golgi apparatus part;Golgi cisterna;Golgi medial cisterna;…	Allograft rejection;Antigen processing and presentation;Autoimmune thyroid disease;Cell adhesion molecules (CAMs);Endocytosis;Graft-versus-host disease;Natural killer cell mediated cytotoxicity;Phagosome;Type I diabetes mellitus;Viral myocarditis	2.09109	0.0110765	P01898
-0.442633	-0.919944	-0.967872	-0.10669	-1.28666	-1.31084	-1.94902	-0.0541242	0.648293	1.84688	0.425912	-1.12895	0.142576	0.47346	0.768006	-0.0407587	1.7591	-0.0522361	1.18012	-1.3013	0.103703	-0.296942	1.08216	1.04343	0.0853676	-1.40333	0.737101	1.2518	-0.286605	+	Cluster -5123	biological regulation;positive regulation of catalytic activity;positive regulation of GTPase activity;positive regulation of hydrolase activity;positive regulation of molecular function;regulation of biological process;regulation of catabolic process;regulation of catalytic activity;regulation of cell adhesion;regulation of cellular catabolic process;regulation of cellular metabolic process;regu…	alcohol binding;ARF guanyl-nucleotide exchange factor activity;binding;enzyme regulator activity;GTPase regulator activity;guanyl-nucleotide exchange factor activity;inositol 1,4,5 trisphosphate binding;lipid binding;nucleoside-triphosphatase regulator activity;small GTPase regulator activity	cell part;cytoplasm;intracellular part;membrane;plasma membrane		1.7678	0.022426	P63034
0.361848	-1.22242	0.313248	-1.07733	0.120274	-1.06411	-1.85193	-0.842112	-1.37522	0.519927	1.19051	-1.13239	-0.204115	1.21705	1.047	0.831779	0.349272	0.44333	1.50399	0.61787	-0.868393	0.168873	-1.36536	2.25626	-0.014961	-0.796769	0.489839	0.261675	0.122363	+	Cluster -5123			cell junction;cell part;intracellular organelle part;intracellular part;nuclear part;nucleoplasm;organelle part		1.984	0.0139583	Q9D7M1
-1.14069	-0.924563	-1.45864	-0.813458	-0.0914263	0.34472	-0.910492	-0.609023	-0.677662	1.5236	0.564429	0.698426	0.934065	0.558661	-0.0416361	0.502521	0.235628	0.663713	0.0544913	-0.242481	-3.38357	0.567545	-0.303702	1.17264	-0.183435	0.950636	0.0265652	0.964394	1.01874	+	Cluster -5123			cell part;integral to membrane;intrinsic to membrane;membrane part		1.80458	0.0206723	Q9CZ16
-1.32607	-0.844313	-0.303501	0.506266	-0.0995471	-0.275715	-0.493372	-0.748609	-0.967204	0.520206	1.23337	0.622564	-1.00288	0.844593	0.0289141	2.00735	0.359236	0.066292	1.45928	0.9284	-2.86609	-0.354177	-0.414503	0.817993	-0.456208	-0.0411772	-0.66851	-0.0991212	1.56653	+	Cluster -5123	cellular component organization;cellular component organization at cellular level;cellular component organization or biogenesis;cellular component organization or biogenesis at cellular level;cellular process;establishment of localization;establishment of protein localization;Golgi organization;Golgi ribbon formation;organelle organization;protein transport;transport		cell part;cis-Golgi network;cytoplasmic part;endoplasmic reticulum exit site;endoplasmic reticulum membrane;endoplasmic reticulum part;endoplasmic reticulum-Golgi intermediate compartment;endoplasmic reticulum-Golgi intermediate compartment membrane;Golgi apparatus;Golgi apparatus part;integral to membrane;intracellular membrane-bounded organelle;intracellular organelle;intracellular organelle pa…		1.44502	0.045462	Q9CXE7
-0.775566	-1.02487	-0.619358	-0.34525	-1.10927	-2.45968	-1.26724	-1.50967	-1.02345	0.840792	1.11538	0.721961	0.164693	0.932176	0.128649	1.3257	1.26561	0.0489798	1.86991	-0.589884	-0.471368	-0.370018	-0.345781	1.06869	0.14032	0.386344	0.805811	0.573582	0.522811	+	Cluster -5123	adenosine metabolic process;cellular component organization;cellular component organization at cellular level;cellular component organization or biogenesis;cellular component organization or biogenesis at cellular level;cellular macromolecule metabolic process;cellular metabolic process;cellular nitrogen compound metabolic process;cellular process;heterocycle metabolic process;macromolecule metab…	binding;coenzyme binding;cofactor binding;flavin adenine dinucleotide binding	cell part;cytoplasmic part;intracellular membrane-bounded organelle;intracellular organelle;intracellular part;membrane-bounded organelle;mitochondrion;organelle		6.27582	1.11052e-06	Q923Z3
-0.980089	-0.924885	-0.740318	-1.75338	-1.30586	-0.25186	-1.99224	-0.706951	-0.960886	0.0803686	1.20463	-0.171956	1.34346	0.448608	-0.173069	1.22569	0.442028	0.584561	0.592254	-0.616889	-0.125558	-0.547551	0.325785	2.12273	-0.0083019	0.0626265	0.532686	0.353676	1.94069	+	Cluster -5123	amine metabolic process;amino acid activation;carboxylic acid metabolic process;cellular amine metabolic process;cellular amino acid metabolic process;cellular ketone metabolic process;cellular macromolecule metabolic process;cellular metabolic process;cellular nitrogen compound metabolic process;cellular process;leucyl-tRNA aminoacylation;macromolecule metabolic process;metabolic process;ncRNA m…	adenyl nucleotide binding;adenyl ribonucleotide binding;aminoacyl-tRNA editing activity;aminoacyl-tRNA ligase activity;ATP binding;binding;carboxylic ester hydrolase activity;catalytic activity;hydrolase activity;hydrolase activity, acting on ester bonds;leucine-tRNA ligase activity;ligase activity;ligase activity, forming aminoacyl-tRNA and related compounds;ligase activity, forming carbon-oxyge…	cell part;cytoplasmic part;intracellular membrane-bounded organelle;intracellular organelle;intracellular organelle lumen;intracellular organelle part;intracellular part;membrane-bounded organelle;membrane-enclosed lumen;mitochondrial matrix;mitochondrial part;mitochondrion;organelle;organelle lumen;organelle part	Aminoacyl-tRNA biosynthesis;Valine, leucine and isoleucine biosynthesis	4.3392	7.94389e-05	Q8VDC0
-0.515698	-0.0524836	-0.0405396	-0.724064	-1.47035	-0.813869	-1.93201	-1.02869	-0.342962	0.954418	0.747049	0.940824	0.736815	1.09377	0.609504	-0.333535	0.455966	-0.0180645	0.922279	-0.638758	-1.07801	1.06925	-1.73779	1.50919	-0.922611	-0.560327	0.172231	1.23808	1.76039	+	Cluster -5123	biological regulation;cell surface receptor linked signaling pathway;cellular component organization;cellular component organization or biogenesis;cellular macromolecule metabolic process;cellular membrane organization;cellular metabolic process;cellular process;cellular protein metabolic process;cellular response to stimulus;endocytosis;establishment of localization;macromolecule metabolic proce…	adenyl nucleotide binding;adenyl ribonucleotide binding;ATP binding;binding;catalytic activity;kinase activity;nucleotide binding;phosphotransferase activity, alcohol group as acceptor;protein kinase activity;protein serine/threonine kinase activity;purine nucleotide binding;purine ribonucleoside triphosphate binding;purine ribonucleotide binding;ribonucleotide binding;transferase activity;transf…	cell part;cytoplasm;intracellular membrane-bounded organelle;intracellular organelle;intracellular part;membrane-bounded organelle;nucleus;organelle	Hedgehog signaling pathway	2.22492	0.00823323	Q8C4X2
-0.709138	-0.925958	-0.968805	-0.954568	-0.888646	-0.807004	-0.943622	-1.46757	-0.494629	0.923021	1.1637	0.52741	1.12375	0.63168	0.680564	1.41145	0.270741	0.963098	-0.124753	-0.77191	-1.47321	0.365621	-1.84302	1.93187	0.212265	0.964066	0.78853	0.81212	-0.397052	+	Cluster -5123	anatomical structure formation involved in morphogenesis;anatomical structure morphogenesis;biological regulation;calcium ion homeostasis;calcium ion transport;calcium ion transport into cytosol;cardiac muscle tissue morphogenesis;cation homeostasis;cation transport;cell activation;cell proliferation;cell surface receptor linked signaling pathway;cellular calcium ion homeostasis;cellular cation h…	activin binding;binding;calcium channel inhibitor activity;calcium channel regulator activity;catalytic activity;channel inhibitor activity;channel regulator activity;cis-trans isomerase activity;drug binding;FK506 binding;identical protein binding;ion channel binding;ion channel inhibitor activity;isomerase activity;macrolide binding;molecular transducer activity;peptidyl-prolyl cis-trans isomer…	axon part;axon terminus;cell part;cell projection part;contractile fiber part;cytoplasm;cytoplasmic part;cytosol;endoplasmic reticulum membrane;endoplasmic reticulum part;extracellular membrane-bounded organelle;extracellular organelle;extracellular region part;extracellular vesicular exosome;intracellular organelle part;intracellular part;membrane;membrane part;membrane-bounded organelle;membran…		3.58613	0.000414467	P26883
-0.369133	-0.730708	-0.308909	-2.37636	-1.51933	-0.83495	-1.35935	-1.47599	-0.612114	-0.562447	0.714405	0.760348	0.918231	0.510065	0.745001	0.594896	0.720746	0.669245	0.991334	-0.675343	-1.03915	0.905051	0.738961	2.1298	-0.403107	0.509965	0.0931714	0.901357	0.364297	+	Cluster -5123			cell junction;cell part;cytoplasm;cytoskeletal part;cytoskeleton;intracellular non-membrane-bounded organelle;intracellular organelle;intracellular organelle part;intracellular part;membrane;non-membrane-bounded organelle;organelle;organelle part;postsynaptic density;postsynaptic membrane;synapse part;synaptic membrane		4.38813	7.13978e-05	A2AHG0
-0.989955	-0.375217	-0.00749501	-0.391935	-0.591388	-1.56632	-1.12189	-1.30531	-1.36004	-0.147705	0.918779	1.28652	-0.743531	0.0963554	0.411142	1.29112	1.27229	2.27154	0.589489	0.107263	-0.530501	1.76026	-1.32928	0.610569	0.207449	0.81294	-0.0888909	-0.202618	-0.883641	+	Cluster -5123			cell part;intracellular part;macromolecular complex;protein complex;tRNA-splicing ligase complex		3.11593	0.00116163	E9PYD1
-0.574131	-1.73461	-1.29571	-1.71889	0.122757	-0.775129	-0.580239	-1.62685	-0.702758	1.12673	0.85398	-1.2516	-0.341284	-0.249729	1.16113	1.34594	0.0963626	0.588619	0.877396	0.070211	-0.171162	-0.580239	0.822344	0.193546	1.97851	0.295984	1.32642	0.997222	-0.254821	+	Cluster -5123	biological regulation;carbohydrate metabolic process;cellular carbohydrate metabolic process;cellular glucan metabolic process;cellular macromolecule metabolic process;cellular metabolic process;cellular polysaccharide metabolic process;cellular process;energy derivation by oxidation of organic compounds;energy reserve metabolic process;generation of precursor metabolites and energy;glucan metabo…	enzyme inhibitor activity;enzyme regulator activity;phosphatase inhibitor activity;phosphatase regulator activity;protein phosphatase inhibitor activity;protein phosphatase regulator activity			3.42363	0.000592291	Q9DCL8
-1.29959	-1.57833	-0.276621	-2.04102	-0.317805	-0.538699	-0.805638	-0.546649	-0.641135	1.06477	1.67001	0.466529	0.400565	-1.00914	0.303649	0.956025	-0.0175624	0.438509	0.508632	0.514302	-0.521648	0.0373924	0.998841	1.79011	1.46543	-1.28697	1.23231	0.0275084	-0.993766	+	Cluster -5123	cellular process;cellular response to heat;cellular response to stimulus;cellular response to stress;response to abiotic stimulus;response to heat;response to stimulus;response to stress;response to temperature stimulus	binding;nucleic acid binding	cell part;cytoplasm;intracellular part		2.66777	0.00311441	Q9DCB4
-2.38608	-1.54039	-0.387503	-1.49925	-0.599303	-0.711057	-0.885345	-1.01943	-0.699997	0.945686	1.69894	0.832968	0.238994	-0.459585	0.657344	0.943479	-0.00122034	0.576105	0.908984	1.10072	-1.03448	-1.01943	0.845019	1.16852	0.908761	0.30693	0.862233	-0.0172561	0.26563	+	Cluster -5123	activation of adenylate cyclase activity;activation of adenylate cyclase activity by dopamine receptor signaling pathway;activation of adenylate cyclase activity by G-protein signaling pathway;biological regulation;cAMP-mediated signaling;cell surface receptor linked signaling pathway;cellular process;cellular response to stimulus;cyclic-nucleotide-mediated signaling;dopamine receptor signaling p…	binding;catalytic activity;cation binding;G-protein beta/gamma-subunit complex binding;G-protein-coupled receptor binding;GTP binding;GTPase activity;guanyl nucleotide binding;guanyl ribonucleotide binding;hydrolase activity;hydrolase activity, acting on acid anhydrides;hydrolase activity, acting on acid anhydrides, in phosphorus-containing anhydrides;ion binding;metal ion binding;molecular trans…	cell part;extracellular membrane-bounded organelle;extracellular organelle;extracellular region part;extracellular vesicular exosome;extrinsic to internal side of plasma membrane;extrinsic to membrane;extrinsic to plasma membrane;heterotrimeric G-protein complex;intracellular part;macromolecular complex;membrane part;membrane-bounded organelle;membrane-bounded vesicle;organelle;plasma membrane pa…	Amoebiasis;Calcium signaling pathway;Chagas disease (American trypanosomiasis);Olfactory transduction	4.63707	4.1274e-05	Q8CGK7
-1.8551	-1.17632	-0.503872	-0.823948	-1.19299	-2.11959	-0.853569	-1.14163	0.295508	0.51267	0.89624	-0.201272	0.151495	1.42052	-0.224255	1.32672	-0.111881	1.30985	0.184578	0.183199	-1.00314	-0.749825	1.5491	0.830368	0.606431	0.763287	0.805066	1.09369	0.0286817	+	Cluster -5123	biological regulation;negative regulation of catalytic activity;negative regulation of hydrolase activity;negative regulation of molecular function;negative regulation of phosphatase activity;positive regulation of biological process;positive regulation of cellular process;positive regulation of Golgi to plasma membrane protein transport;positive regulation of intracellular protein transport;posi…	binding;connexin binding;enzyme binding;phosphatase binding;protein binding	cell part;cytoplasmic membrane-bounded vesicle;cytoplasmic part;cytoplasmic vesicle;Golgi apparatus part;integral to membrane;intracellular membrane-bounded organelle;intracellular organelle;intracellular organelle part;intracellular part;intrinsic to membrane;macromolecular complex;membrane;membrane part;membrane-bounded organelle;membrane-bounded vesicle;organelle;organelle part;plasma membrane…		4.00145	0.000166932	Q8CBC4
-2.1451	-1.57237	-0.309335	-1.76995	-1.02812	-0.993434	-0.919613	-1.36273	-1.10725	1.16514	1.61444	0.263634	0.438563	-0.26239	0.517565	1.12942	-0.343313	0.700445	0.526893	0.62853	-0.235306	-0.00792617	1.33193	1.04917	0.499041	0.350861	0.928261	0.568384	0.344548	+	Cluster -5123	behavior;behavioral defense response;behavioral fear response;biological regulation;cell surface receptor linked signaling pathway;cellular process;cellular response to stimulus;defense response;enzyme linked receptor protein signaling pathway;fear response;G-protein coupled receptor protein signaling pathway;locomotory behavior;multicellular organismal process;multicellular organismal response t…	molecular transducer activity;signal transducer activity	cell part;extracellular membrane-bounded organelle;extracellular organelle;extracellular region part;extracellular vesicular exosome;extrinsic to internal side of plasma membrane;extrinsic to membrane;extrinsic to plasma membrane;heterotrimeric G-protein complex;intracellular part;macromolecular complex;membrane part;membrane-bounded organelle;membrane-bounded vesicle;organelle;plasma membrane pa…	Chemokine signaling pathway	7.24674	1.32173e-07	Q61016
-2.63737	-1.4229	-0.54704	-2.12475	-0.883165	-0.707629	-0.890061	-0.678587	-0.597436	1.11558	1.41921	-0.0960882	0.106024	0.240682	0.327227	1.35114	0.428799	0.797173	0.197493	0.510752	-0.463918	-0.231958	1.32177	0.735018	1.14892	0.0393272	0.920631	0.37438	0.246774	+	Cluster -5123	associative learning;behavior;biological regulation;biosynthetic process;cellular biosynthetic process;cellular macromolecule biosynthetic process;cellular macromolecule metabolic process;cellular metabolic process;cellular nitrogen compound metabolic process;cellular process;cellular response to stimulus;cognition;female mating behavior;intracellular signal transduction;learning;learning or memo…	enzyme inhibitor activity;enzyme regulator activity;phosphatase inhibitor activity;phosphatase regulator activity;protein phosphatase inhibitor activity;protein phosphatase regulator activity;protein serine/threonine phosphatase inhibitor activity	cell body;cell part;cytoplasm;intracellular membrane-bounded organelle;intracellular organelle;intracellular part;membrane-bounded organelle;neuronal cell body;nucleus;organelle		5.70553	3.92236e-06	Q60829
-1.67709	-1.50188	-0.0396526	-0.511151	-1.20096	-1.07432	-0.443274	-0.657283	-1.29812	2.1765	1.70058	0.400593	-0.645499	-0.227983	-0.764496	0.206191	0.118463	0.603192	0.0100338	0.446784	-0.483	-0.702414	2.02343	1.17507	1.07937	0.656234	0.253042	0.614989	-0.237364	+	Cluster -5123	biological regulation;biosynthetic process;cAMP biosynthetic process;cAMP metabolic process;cell surface receptor linked signaling pathway;cellular biosynthetic process;cellular metabolic process;cellular nitrogen compound biosynthetic process;cellular nitrogen compound metabolic process;cellular process;cellular response to amine stimulus;cellular response to catecholamine stimulus;cellular resp…	adenyl nucleotide binding;adenyl ribonucleotide binding;adenylate cyclase activity;ATP binding;binding;calcium- and calmodulin-responsive adenylate cyclase activity;catalytic activity;cation binding;cyclase activity;enzyme binding;ion binding;kinase binding;lyase activity;metal ion binding;nucleotide binding;phosphorus-oxygen lyase activity;protein binding;protein kinase binding;purine nucleotide…	cell part;cell projection;cilium;integral to membrane;intrinsic to membrane;membrane;membrane part;plasma membrane	Bile secretion;Chemokine signaling pathway;Dilated cardiomyopathy;Endocrine and other factor-regulated calcium reabsorption;Gap junction;Gastric acid secretion;GnRH signaling pathway;Melanogenesis;Oocyte meiosis;Pancreatic secretion;Progesterone-mediated oocyte maturation;Purine metabolism;Salivary secretion;Taste transduction;Vascular smooth muscle contraction;Vasopressin-regulated water reabsor…	2.97073	0.00160024	Q01341
-1.57436	-1.23217	-0.667581	-2.24314	-1.14996	-0.835193	-1.17204	-0.969058	-0.949811	1.193	1.60791	0.453392	0.134618	-0.275706	0.574038	1.32262	0.0115631	0.858988	0.0893143	0.595482	-0.642853	-0.257334	1.28733	1.2494	0.873581	0.239787	1.08812	0.30637	0.0836892	+	Cluster -5123	amine metabolic process;associative learning;behavior;biological regulation;cAMP catabolic process;cAMP metabolic process;catabolic process;cell differentiation;cellular amine metabolic process;cellular aromatic compound metabolic process;cellular biogenic amine metabolic process;cellular catabolic process;cellular developmental process;cellular metabolic process;cellular nitrogen compound catabo…	3',5'-cyclic-AMP phosphodiesterase activity;3',5'-cyclic-GMP phosphodiesterase activity;3',5'-cyclic-nucleotide phosphodiesterase activity;binding;calcium- and calmodulin-regulated 3',5'-cyclic-GMP phosphodiesterase activity;calmodulin-dependent cyclic-nucleotide phosphodiesterase activity;catalytic activity;cation binding;cyclic-nucleotide phosphodiesterase activity;hydrolase activity;hydrolase …	cell body;cell part;cytoplasm;intracellular part;neuronal cell body	Calcium signaling pathway;Purine metabolism	6.30497	1.04282e-06	Q01065
-1.92487	-1.49257	-0.645023	-1.66585	-1.0849	-0.904117	-0.904443	-0.87884	-1.15661	1.02903	1.32555	0.195403	0.000239508	-0.289515	0.345112	1.41388	0.180711	0.878442	0.152809	0.702213	-0.694507	-0.486133	1.55698	1.13051	1.35671	0.214886	1.03211	0.217591	0.395183	+	Cluster -5123	activation of adenylate cyclase activity;activation of adenylate cyclase activity by dopamine receptor signaling pathway;activation of adenylate cyclase activity by G-protein signaling pathway;adenosine receptor signaling pathway;behavior;biological regulation;biosynthetic process;cAMP biosynthetic process;cAMP metabolic process;cAMP-mediated signaling;cell surface receptor linked signaling pathw…	adenyl nucleotide binding;adenyl ribonucleotide binding;adenylate cyclase activity;adenylate cyclase binding;ATP binding;binding;catalytic activity;cation binding;cyclase activity;enzyme binding;ion binding;lyase activity;metal ion binding;nucleotide binding;phosphorus-oxygen lyase activity;protein binding;protein dimerization activity;protein heterodimerization activity;purine nucleotide binding…	cell part;cell projection;cilium;integral to membrane;intrinsic to membrane;membrane;membrane part;plasma membrane;primary cilium	Bile secretion;Chemokine signaling pathway;Dilated cardiomyopathy;Gap junction;Gastric acid secretion;GnRH signaling pathway;Melanogenesis;Oocyte meiosis;Pancreatic secretion;Progesterone-mediated oocyte maturation;Purine metabolism;Salivary secretion;Vascular smooth muscle contraction	5.98519	2.11226e-06	P84309
-1.35168	-1.05024	-0.391582	-1.74311	-0.846431	-0.728042	-0.553969	-0.82465	-0.769008	1.21797	1.76746	0.0584369	-0.309792	-0.927455	0.11267	1.41998	0.0505644	0.770677	-0.216635	0.58084	-1.34599	-0.584531	1.70788	1.31085	1.62457	-0.153342	0.990569	-0.0246597	0.208663	+	Cluster -5123	cellular macromolecule metabolic process;cellular metabolic process;cellular process;cellular protein metabolic process;dephosphorylation;macromolecule metabolic process;macromolecule modification;metabolic process;peptidyl-tyrosine dephosphorylation;phosphate-containing compound metabolic process;phosphorus metabolic process;primary metabolic process;protein dephosphorylation;protein metabolic p…	binding;catalytic activity;hydrolase activity;hydrolase activity, acting on ester bonds;phosphatase activity;phosphoprotein binding;phosphoprotein phosphatase activity;phosphoric ester hydrolase activity;phosphotyrosine binding;protein binding;protein phosphorylated amino acid binding;protein tyrosine phosphatase activity	cell part;cytoplasmic part;endoplasmic reticulum membrane;endoplasmic reticulum part;integral to membrane;intracellular organelle part;intracellular part;intrinsic to membrane;membrane;membrane part;organelle membrane;organelle part	MAPK signaling pathway	2.81579	0.00225132	P54830
-1.70609	-0.600221	-0.0490144	-2.12193	-1.32223	-0.557118	-0.377715	-0.426136	-0.569705	1.37786	1.70375	0.375391	-0.122085	-0.211979	0.558939	1.33945	-0.125467	0.638907	0.888195	0.682176	-1.40118	-1.57923	1.13408	0.505098	1.06452	-0.174554	1.24575	-0.110067	-0.059392	+	Cluster -5123	aging;alcohol biosynthetic process;alcohol metabolic process;alkaloid metabolic process;amine biosynthetic process;amine metabolic process;amine transport;anatomical structure development;anatomical structure morphogenesis;aromatic amino acid family metabolic process;behavior;behavioral interaction between organisms;benzene-containing compound metabolic process;biological regulation;biosynthetic …	alcohol binding;amine binding;amino acid binding;binding;carboxylic acid binding;catalytic activity;cation binding;coenzyme binding;cofactor binding;dopamine binding;enzyme binding;ferric iron binding;ferrous iron binding;ion binding;iron ion binding;metal ion binding;monooxygenase activity;oxidoreductase activity;oxidoreductase activity, acting on paired donors, with incorporation or reduction o…	axon;axon part;cell part;cell projection;cell projection part;clathrin-coated vesicle;coated vesicle;cytoplasm;cytoplasmic membrane-bounded vesicle;cytoplasmic part;cytoplasmic vesicle;cytoplasmic vesicle membrane;cytoplasmic vesicle part;cytosol;dendrite;endoplasmic reticulum;internal side of plasma membrane;intracellular membrane-bounded organelle;intracellular organelle;intracellular organelle…	Isoquinoline alkaloid biosynthesis;Parkinson's disease;Tyrosine metabolism	2.79594	0.00235176	P24529
-1.21011	-0.985393	-1.14469	-3.01843	-1.15484	-1.02857	-0.836225	-0.86655	-0.712874	0.885966	1.46197	0.35552	0.281742	0.302202	0.603884	1.06278	0.161513	0.803369	0.543434	0.649902	-0.484258	-0.0073501	1.02088	0.769107	1.08968	-0.0243646	1.26747	0.156636	0.0576023	+	Cluster -5123	acetylcholine catabolic process;acetylcholine metabolic process;alcohol metabolic process;amine catabolic process;amine metabolic process;anatomical structure development;biological adhesion;biological regulation;biosynthetic process;catabolic process;cell adhesion;cell development;cellular amine metabolic process;cellular biogenic amine catabolic process;cellular biogenic amine metabolic process…	acetylcholine binding;acetylcholinesterase activity;amine binding;binding;carboxylic ester hydrolase activity;catalytic activity;cholinesterase activity;collagen binding;extracellular matrix binding;hydrolase activity;hydrolase activity, acting on ester bonds;identical protein binding;laminin binding;neurotransmitter binding;protein binding;protein dimerization activity;protein homodimerization a…	anchored to membrane;basal lamina;cell junction;cell part;cell surface;cytoplasmic part;extracellular matrix part;extracellular region;extracellular region part;extracellular space;Golgi apparatus;intracellular membrane-bounded organelle;intracellular organelle;intracellular part;intrinsic to membrane;membrane;membrane part;membrane-bounded organelle;neuromuscular junction;organelle;perinuclear r…	Glycerophospholipid metabolism	6.75607	3.8686e-07	P21836
-1.49171	-1.23304	-0.394442	-1.8766	-1.1701	-1.51432	-1.08204	-1.2956	-1.27017	0.777022	1.28172	0.0287995	0.246464	-0.15302	0.535259	1.31412	0.261086	0.940637	0.491163	0.737594	-0.380958	-0.58598	1.19009	0.940347	1.35879	0.322118	1.0753	0.584937	0.362526	+	Cluster -5123					7.57063	6.48543e-08	A2ARS0
-1.48265	-1.68152	-0.933486	-1.37211	-1.00021	-1.00222	-1.5557	-1.1392	-1.37161	0.684382	1.27388	0.482247	0.354762	0.0499394	1.12582	1.57365	0.847747	1.28096	0.703584	0.097856	-0.364684	-0.549005	0.542627	0.941921	0.99666	-0.118769	0.727684	0.511362	0.376081	+	Cluster -5123	biological regulation;cell surface receptor linked signaling pathway;cellular process;cellular response to stimulus;negative regulation of biological process;negative regulation of cell proliferation;negative regulation of cellular process;regulation of biological process;regulation of cell proliferation;regulation of cellular process;response to stimulus;signal transduction;Wnt receptor signalin…	armadillo repeat domain binding;binding;enzyme binding;estrogen receptor binding;hormone receptor binding;nuclear hormone receptor binding;phosphatase binding;protein binding;protein complex binding;protein domain specific binding;protein phosphatase 2A binding;protein phosphatase binding;receptor binding;steroid hormone receptor binding	cell junction;cell part;cell projection;cell projection part;cell-cell junction;cytoplasm;dendritic spine;intracellular part;macromolecular complex;membrane;neuron projection;neuron spine;occluding junction;protein complex;protein phosphatase type 2A complex;protein serine/threonine phosphatase complex;tight junction		9.51647	9.12804e-10	O55106
-0.00305213	-0.918689	-1.4013	-0.936034	-0.81302	-0.0448554	-1.93352	-3.75281	0.19487	0.486173	0.693489	0.0871836	0.281048	0.0674137	0.343976	0.487654	0.875543	0.711961	0.489286	0.29736	0.845292	0.357484	0.628697	0.75976	0.132981	0.303972	0.451774	0.5058	0.801555	+	Cluster -5123	adult behavior;adult locomotory behavior;adult walking behavior;anatomical structure development;behavior;biological regulation;cation transport;cellular chemical homeostasis;cellular homeostasis;cellular ion homeostasis;cellular process;chemical homeostasis;developmental process;establishment of localization;homeostatic process;ion homeostasis;ion transmembrane transport;ion transport;locomotory…	adenyl nucleotide binding;adenyl ribonucleotide binding;ATP binding;binding;cation channel activity;cation transmembrane transporter activity;channel activity;gated channel activity;ion channel activity;ion transmembrane transporter activity;nucleotide binding;passive transmembrane transporter activity;purine nucleotide binding;purine ribonucleoside triphosphate binding;purine ribonucleotide bind…	axon part;cation channel complex;cell body;cell part;cell projection;cell projection part;contractile fiber part;cytoplasmic part;dendrite;intracellular part;ion channel complex;macromolecular complex;membrane;membrane part;neuron projection;neuronal cell body;node of Ranvier;organelle part;plasma membrane;plasma membrane part;protein complex;sodium channel complex;voltage-gated sodium channel co…		4.28411	8.98213e-05	Q9WTU3
-0.458357	0.281232	-0.433196	-3.04382	0.155719	0.228941	0.106185	-3.73654	0.320917	0.239195	0.755208	0.227028	0.322409	0.476577	0.115408	-0.00246465	0.0855621	0.309836	0.703842	0.343337	0.640739	0.337167	1.15514	0.227304	0.331466	0.365479	-0.0590547	-0.32045	0.325181	+	Cluster -5123	biological regulation;cellular chemical homeostasis;cellular component organization;cellular component organization at cellular level;cellular component organization or biogenesis;cellular component organization or biogenesis at cellular level;cellular homeostasis;cellular ion homeostasis;cellular process;chemical homeostasis;establishment of localization;homeostatic process;ion homeostasis;mitoc…	nucleobase-containing compound transmembrane transporter activity;nucleotide transmembrane transporter activity;pyrimidine nucleotide transmembrane transporter activity;substrate-specific transmembrane transporter activity;substrate-specific transporter activity;transmembrane transporter activity;transporter activity	cell part;cytoplasmic part;integral to membrane;intracellular membrane-bounded organelle;intracellular organelle;intracellular organelle part;intracellular part;intrinsic to membrane;membrane;membrane part;membrane-bounded organelle;mitochondrial inner membrane;mitochondrial membrane;mitochondrial part;mitochondrion;organelle;organelle inner membrane;organelle membrane;organelle part		1.61718	0.0310676	Q922G0
-0.319649	-0.926002	-0.743071	-2.02452	-0.282291	-1.24358	-1.79935	-2.72567	-0.512207	-0.0661353	1.18006	-0.419249	0.453066	0.364491	1.16074	0.477564	0.384057	0.901298	0.59151	0.374268	0.505182	1.22302	0.343665	0.076741	0.457549	0.0712097	1.20407	1.15778	0.135462	+	Cluster -5123	anatomical structure morphogenesis;apoptotic mitochondrial changes;biological regulation;cell part morphogenesis;cellular component assembly;cellular component morphogenesis;cellular component organization;cellular component organization at cellular level;cellular component organization or biogenesis;cellular component organization or biogenesis at cellular level;cellular developmental process;ce…	binding;identical protein binding;protein binding;protein dimerization activity;protein homodimerization activity	cell junction;cell part;clathrin-coated vesicle;coated vesicle;cytoplasmic membrane-bounded vesicle;cytoplasmic part;cytoplasmic vesicle;integral to membrane;integral to mitochondrial membrane;integral to organelle membrane;intracellular membrane-bounded organelle;intracellular organelle;intracellular organelle part;intracellular part;intrinsic to membrane;intrinsic to organelle membrane;membrane…		5.83306	2.9655e-06	Q6PCP5
-1.98445	-0.302006	-0.668278	-2.78192	1.01465	-0.66268	-1.58051	-1.85394	-1.42111	0.324359	0.263098	0.561059	0.448606	0.569846	0.324146	0.129002	0.412629	0.457344	0.435406	0.896874	0.172823	0.712189	1.08648	0.45302	0.793717	0.551888	0.362361	0.50712	0.778277	+	Cluster -5123	biological adhesion;cell adhesion;cell-cell adhesion;cellular process	binding;identical protein binding;protein binding;protein dimerization activity;protein homodimerization activity	cell part;cornified envelope;cytoskeleton;extracellular membrane-bounded organelle;extracellular organelle;extracellular region part;extracellular vesicular exosome;intracellular;intracellular non-membrane-bounded organelle;intracellular organelle;intracellular part;membrane;membrane-bounded organelle;membrane-bounded vesicle;non-membrane-bounded organelle;organelle;plasma membrane;vesicle		5.36807	8.21936e-06	Q8BG67
-2.18491	0.214129	-1.37594	0.109841	-0.525179	-0.224725	-0.479528	-0.766376	-1.2732	-0.531236	0.723393	-0.00988543	1.13344	0.610469	0.729702	-0.0637594	0.843291	0.133071	0.000664689	-0.554753	2.87129	-0.313053	0.362946	0.589018	-1.93473	0.0683329	0.644555	1.22056	-0.0174251	+	Cluster -5123	actin cytoskeleton organization;actin cytoskeleton reorganization;actin filament-based process;actin-mediated cell contraction;anatomical structure formation involved in morphogenesis;anatomical structure morphogenesis;angiogenesis;biological adhesion;biological regulation;cardiac septum morphogenesis;cell adhesion;cell chemotaxis;cell migration;cell morphogenesis;cell morphogenesis involved in d…	actin binding;binding;cytoskeletal protein binding;protein binding	actin cytoskeleton;adherens junction;anchoring junction;cell junction;cell part;cell projection;cell-substrate adherens junction;cell-substrate junction;contractile fiber part;cytoplasm;cytoplasmic part;cytoskeleton;focal adhesion;intracellular membrane-bounded organelle;intracellular non-membrane-bounded organelle;intracellular organelle;intracellular part;lamellipodium;membrane;membrane-bounded…	Focal adhesion	1.58116	0.0336643	Q9EPC1
-1.35004	-0.912599	-1.27323	-1.41719	-0.311289	-0.10368	-1.15703	-0.100731	-2.14775	-0.696389	0.763365	1.20617	1.53566	-1.03647	0.872979	-0.837534	1.0713	0.413343	0.497329	-0.170615	1.16093	0.605483	0.644632	1.58974	-0.260451	-0.194714	-0.279176	1.01116	0.876788	+	Cluster -5123	activation of immune response;anatomical structure formation involved in morphogenesis;angiogenesis;antigen receptor-mediated signaling pathway;biological adhesion;biological regulation;cell adhesion;cell death;cell surface receptor linked signaling pathway;cellular macromolecule metabolic process;cellular metabolic process;cellular process;cellular protein metabolic process;cellular response to …	adenyl nucleotide binding;adenyl ribonucleotide binding;ATP binding;binding;catalytic activity;cation binding;ion binding;kinase activity;metal ion binding;nucleotide binding;phosphotransferase activity, alcohol group as acceptor;protein kinase activity;protein kinase C activity;protein serine/threonine kinase activity;purine nucleotide binding;purine ribonucleoside triphosphate binding;purine ri…	cell part;cytoplasm;cytoplasmic part;Golgi apparatus;intracellular membrane-bounded organelle;intracellular organelle;intracellular organelle part;intracellular part;membrane;membrane-bounded organelle;nuclear part;nucleoplasm;nucleus;organelle;organelle part;plasma membrane		3.32885	0.000728933	Q8BZ03
-2.32798	0.517298	-0.564823	-0.521212	-0.785124	-0.884484	-0.705965	-0.543322	-1.4718	-0.954348	0.812467	0.0691722	1.6197	-0.185813	1.70067	0.91323	-0.136392	0.125254	0.776505	0.690663	0.492691	-0.816116	0.147974	0.71229	-0.234165	-1.65049	1.16513	1.58356	0.45543	+	Cluster -5123	anatomical structure formation involved in morphogenesis;angiogenesis;cell differentiation;cellular developmental process;cellular process;developmental process	aminopeptidase activity;binding;catalytic activity;cation binding;exopeptidase activity;hydrolase activity;ion binding;metal ion binding;metallopeptidase activity;peptidase activity;peptidase activity, acting on L-amino acid peptides;transition metal ion binding;zinc ion binding	cell part;cytoplasmic part;endoplasmic reticulum-Golgi intermediate compartment;external side of plasma membrane;extracellular membrane-bounded organelle;extracellular organelle;extracellular region part;extracellular space;extracellular vesicular exosome;integral to membrane;intracellular membrane-bounded organelle;intracellular organelle;intracellular organelle part;intracellular part;intrinsic…	Glutathione metabolism;Hematopoietic cell lineage;Renin-angiotensin system	2.12913	0.0101777	P97449
-0.490454	-0.471662	-0.485391	-0.672172	-0.365746	-0.432472	-0.461496	-0.474224	-2.82569	0.533903	0.676945	0.708909	0.628244	-3.45366	0.502049	0.136937	0.344474	0.561647	0.632882	0.635435	0.544233	0.122632	0.675547	0.854111	0.189746	0.764405	0.417224	0.682312	0.521331	+	Cluster -5123			apical plasma membrane;cell part;extracellular membrane-bounded organelle;extracellular organelle;extracellular region part;extracellular vesicular exosome;integral to membrane;intrinsic to membrane;membrane part;membrane raft;membrane-bounded organelle;membrane-bounded vesicle;organelle;plasma membrane part;vesicle		1.91165	0.0163861	Q8BI08
-1.20065	-0.998724	0.527155	-1.10496	-2.5486	-0.366433	0.224524	-1.78679	-0.773568	-1.7132	-0.32332	0.915734	0.838358	1.22269	-0.00907717	0.249577	0.782068	0.529486	0.265681	0.343617	0.272745	0.971926	-0.0778021	1.0445	-0.885738	1.28071	0.62135	0.81507	0.883667	+	Cluster -5123					2.71814	0.00278962	Q9D5R2
-1.21267	-0.126781	-1.34224	-2.12221	-1.59719	-0.217528	-0.32673	-0.894895	-0.345752	-1.40356	0.207654	0.661	1.51288	-0.820523	0.335712	0.279185	0.397898	0.376052	1.89237	-0.452722	0.348446	-0.178658	-0.543191	1.19129	0.826176	0.185904	1.39976	0.532969	1.43735	+	Cluster -5123	biological regulation;cation transport;cellular chemical homeostasis;cellular homeostasis;cellular ion homeostasis;cellular process;cellular response to abiotic stimulus;cellular response to acid;cellular response to acidity;cellular response to chemical stimulus;cellular response to pH;cellular response to stimulus;chemical homeostasis;detection of abiotic stimulus;detection of external stimulus…	cation channel activity;cation transmembrane transporter activity;channel activity;gated channel activity;ion channel activity;ion gated channel activity;ion transmembrane transporter activity;ligand-gated channel activity;ligand-gated ion channel activity;ligand-gated sodium channel activity;passive transmembrane transporter activity;sodium channel activity;substrate-specific channel activity;su…	cell body;cell part;cell projection;cell projection part;dendritic spine;integral to membrane;integral to plasma membrane;intrinsic to membrane;intrinsic to plasma membrane;membrane part;neuron projection;neuron spine;neuronal cell body;plasma membrane part;synapse	Taste transduction	2.77808	0.00244713	Q925H0
-1.0449	0.035475	0.747364	-1.78331	-1.75724	-1.55687	-1.70619	-0.147513	-0.409844	-1.15965	0.797094	0.463005	0.830404	0.299148	-0.581195	0.597171	-0.411942	0.200773	2.60521	0.428219	0.678077	-0.288088	0.940576	0.058882	-0.0556102	0.0940324	0.147363	1.36613	0.613421	+	Cluster -5123		catalytic activity;oxidoreductase activity	cell part;cytoplasmic part;intracellular membrane-bounded organelle;intracellular organelle;intracellular part;membrane-bounded organelle;mitochondrion;organelle		2.29972	0.00700252	Q8VE38
-1.325	-1.1881	-1.544	-0.823781	-1.11861	-1.31985	-1.13995	-1.83801	-0.809727	-1.26021	0.440943	0.466937	0.649257	-0.0841035	0.215496	1.01264	-0.0992525	0.397061	0.993962	0.69689	0.0220071	1.25198	0.845434	1.29618	0.585726	0.678062	0.527203	1.55574	0.915087	+	Cluster -5123			cell part;cytoplasm;intracellular membrane-bounded organelle;intracellular non-membrane-bounded organelle;intracellular organelle;intracellular organelle part;intracellular part;membrane-bounded organelle;non-membrane-bounded organelle;nuclear part;nucleolus;nucleus;organelle;organelle part		8.21664	1.57167e-08	Q8K004
-1.14701	-0.765452	-0.0224523	-0.265558	-2.29473	-1.12117	-1.43089	-0.705857	0.126093	-0.272283	-0.569781	-0.751819	1.29797	0.353096	-0.413089	-1.1902	1.01682	0.265776	1.94564	-0.0959809	0.614283	0.0741698	0.0336605	0.167483	0.619561	0.678883	0.441605	1.25117	2.16007	+	Cluster -5123	biological regulation;cellular component assembly;cellular component organization;cellular component organization or biogenesis;cellular localization;cellular macromolecule localization;cellular membrane organization;cellular process;cellular protein localization;cellular response to chemical stimulus;cellular response to cytokine stimulus;cellular response to endogenous stimulus;cellular respons…		cell part;cytoplasmic part;cytosol;intracellular membrane-bounded organelle;intracellular organelle;intracellular part;membrane;membrane-bounded organelle;nucleus;organelle;plasma membrane		2.58324	0.00375163	Q8CI61
-1.48926	-0.73173	-0.764061	-1.57799	-1.4802	-1.13939	-2.53974	-1.43389	-0.560341	-0.421506	0.177473	0.829722	0.537327	0.289498	0.828361	0.316043	0.417847	0.610971	1.1455	0.750235	0.376541	0.456833	0.14147	1.08548	0.400829	0.88978	0.695629	1.14053	1.04804	+	Cluster -5123	anterograde axon cargo transport;anterograde synaptic vesicle transport;axon cargo transport;cellular component movement;cellular process;cytoskeleton-dependent intracellular transport;establishment of localization;establishment of localization in cell;establishment of protein localization;intracellular protein transport;intracellular transport;microtubule-based movement;microtubule-based process…	protein transporter activity;substrate-specific transporter activity;transporter activity	AP-3 adaptor complex;AP-type membrane coat adaptor complex;cell part;cytoplasmic part;cytoplasmic vesicle membrane;cytoplasmic vesicle part;Golgi apparatus part;intracellular organelle part;intracellular part;macromolecular complex;membrane;membrane part;organelle membrane;organelle part;protein complex;trans-Golgi network;vesicle membrane	Lysosome	9.05765	2.48029e-09	Q8BSZ2
-1.27679	-1.08854	-1.60578	-1.10502	-0.860606	-1.28286	-1.31455	-1.03327	-1.69435	-1.43575	-0.220988	0.209557	0.549657	0.218302	0.329451	0.868926	1.10572	0.390255	1.3073	0.976497	1.0213	0.302636	0.925644	0.956856	0.641217	0.701446	0.990533	0.463296	0.959912	+	Cluster -5123	autophagic vacuole assembly;autophagy;biological regulation;catabolic process;cell communication;cellular catabolic process;cellular component assembly;cellular component assembly at cellular level;cellular component organization;cellular component organization at cellular level;cellular component organization or biogenesis;cellular component organization or biogenesis at cellular level;cellular …	1-phosphatidylinositol-3-kinase activity;adenyl nucleotide binding;adenyl ribonucleotide binding;ATP binding;binding;catalytic activity;inositol or phosphatidylinositol kinase activity;kinase activity;lipid kinase activity;nucleotide binding;phosphatidylinositol 3-kinase activity;phosphatidylinositol kinase activity;phosphotransferase activity, alcohol group as acceptor;protein kinase activity;pu…	cell part;cytoplasmic membrane-bounded vesicle;cytoplasmic part;cytoplasmic vesicle;cytosolic part;endocytic vesicle;endosome;intracellular membrane-bounded organelle;intracellular organelle;intracellular part;late endosome;macromolecular complex;membrane;membrane-bounded organelle;membrane-bounded vesicle;microbody;midbody;organelle;peroxisome;phagocytic vesicle;phosphatidylinositol 3-kinase com…	Inositol phosphate metabolism;ko05152;Phagosome;Phosphatidylinositol signaling system;Regulation of autophagy	8.24439	1.47795e-08	Q6PF93
-0.605775	-0.465555	0.125544	-2.4404	-1.93925	-0.995723	-0.654744	-1.5493	-1.33417	-0.893874	0.566691	0.152868	1.05734	0.543061	-0.315094	0.020346	0.458847	0.341981	1.04384	0.551884	-0.191741	0.48726	1.01114	1.7218	0.912646	1.38119	0.81561	-0.00382818	0.197416	+	Cluster -5123	alpha-beta T cell activation;alpha-beta T cell activation involved in immune response;alpha-beta T cell differentiation;alpha-beta T cell differentiation involved in immune response;anatomical structure formation involved in morphogenesis;anatomical structure morphogenesis;angiogenesis;axonogenesis;biological regulation;CD4-positive, alpha-beta T cell activation;CD4-positive, alpha-beta T cell di…	receptor activity	cell part;integral to membrane;intrinsic to membrane;membrane;membrane part;plasma membrane	Axon guidance	4.98707	1.9071e-05	Q62178
-1.25953	-0.161975	-1.71316	0.155986	-1.53405	-0.142125	-0.781906	-1.10603	-0.102961	-1.55144	-0.138556	-0.37061	-0.5442	0.860555	0.375746	-0.214163	0.942247	0.515522	1.41888	-0.0590107	1.21565	0.153416	1.35255	2.21722	-1.16523	-0.419203	-0.0401924	1.4171	0.679457	+	Cluster -5123		binding;catalytic activity;cation binding;hydrolase activity;hydrolase activity, acting on ester bonds;ion binding;metal ion binding;phosphatase activity;phosphoprotein phosphatase activity;phosphoric ester hydrolase activity	extracellular membrane-bounded organelle;extracellular organelle;extracellular region part;extracellular vesicular exosome;membrane-bounded organelle;membrane-bounded vesicle;organelle;vesicle	Alzheimer's disease;Amyotrophic lateral sclerosis (ALS);Apoptosis;Axon guidance;B cell receptor signaling pathway;Calcium signaling pathway;ko05152;Long-term potentiation;MAPK signaling pathway;Natural killer cell mediated cytotoxicity;Oocyte meiosis;Osteoclast differentiation;T cell receptor signaling pathway;VEGF signaling pathway;Wnt signaling pathway	1.88244	0.0174574	P48455
-0.817035	-0.719944	-0.833772	-1.07566	-1.2888	-1.21321	-1.11519	-0.842587	-0.783651	-2.85149	-0.366587	0.657769	-0.235204	0.180023	0.968094	0.729702	1.1522	0.38724	0.488032	0.941296	0.946954	0.126136	0.921853	0.325083	0.600805	1.44654	1.08772	0.276509	0.907178	+	Cluster -5123	biological regulation;negative regulation of catalytic activity;negative regulation of endopeptidase activity;negative regulation of hydrolase activity;negative regulation of molecular function;negative regulation of peptidase activity;regulation of biological process;regulation of catalytic activity;regulation of endopeptidase activity;regulation of hydrolase activity;regulation of metabolic pro…	endopeptidase inhibitor activity;endopeptidase regulator activity;enzyme inhibitor activity;enzyme regulator activity;peptidase inhibitor activity;peptidase regulator activity;serine-type endopeptidase inhibitor activity	blood microparticle;extracellular membrane-bounded organelle;extracellular organelle;extracellular region part;extracellular space;extracellular vesicular exosome;membrane-bounded organelle;membrane-bounded vesicle;organelle;vesicle		4.01894	0.000160633	P07759
-0.121071	-1.15226	-1.26141	-2.05704	-0.976745	-0.18271	-1.33796	-0.96067	-0.982326	-0.101211	-0.668442	1.03845	0.797672	0.485685	-0.74754	0.00660703	0.673419	-0.814827	1.23304	1.37626	0.560683	-0.325571	0.624279	1.49256	-0.716891	1.65269	0.330513	1.05828	1.07654	+	Cluster -5123	anatomical structure development;anatomical structure morphogenesis;axonogenesis;cell part morphogenesis;cell projection morphogenesis;cell projection organization;cellular component morphogenesis;cellular component organization;cellular component organization at cellular level;cellular component organization or biogenesis;cellular component organization or biogenesis at cellular level;cellular d…		cell part;cytoplasmic part;extracellular membrane-bounded organelle;extracellular organelle;extracellular region part;extracellular vesicular exosome;intracellular membrane-bounded organelle;intracellular organelle;intracellular part;membrane-bounded organelle;membrane-bounded vesicle;microbody;organelle;peroxisome;vesicle		4.12263	0.000127545	A2A9C3
-0.969563	-0.430678	-1.17791	-1.30767	-1.40404	-0.275379	-1.01436	0.276981	-0.310451	-1.93931	-1.66883	0.846566	0.632106	-0.693542	0.25316	2.01447	0.323976	-0.368689	1.02272	0.203338	0.489351	0.525145	0.419325	1.04366	-0.30019	0.160203	0.586001	1.56347	1.50013	+	Cluster -5123	adipose tissue development;anatomical structure development;biological regulation;cell differentiation;cellular developmental process;cellular localization;cellular process;developmental process;fat cell differentiation;gamete generation;lipid localization;lipid metabolic process;lipid storage;localization;macromolecule localization;male gamete generation;metabolic process;multicellular organisma…		cell part;integral to membrane;intracellular membrane-bounded organelle;intracellular organelle;intracellular part;intrinsic to membrane;membrane part;membrane-bounded organelle;nucleus;organelle		2.1035	0.0107783	A2AAE1
-1.3132	-1.09731	-0.67621	-2.03451	-0.774946	-0.668274	-1.16811	-0.958711	-0.255886	0.498112	1.90324	-0.716539	0.00958598	0.92621	1.65768	-0.438006	-0.176684	-0.00117287	0.890472	1.21557	0.634699	-0.379209	1.00904	1.38157	-0.288507	-1.20747	0.610989	1.02702	0.390556	+	Cluster -5123	catabolic process;cellular catabolic process;cellular macromolecule catabolic process;cellular macromolecule metabolic process;cellular metabolic process;cellular process;cellular protein metabolic process;macromolecule catabolic process;macromolecule metabolic process;macromolecule modification;metabolic process;modification-dependent macromolecule catabolic process;modification-dependent protei…	acid-amino acid ligase activity;binding;catalytic activity;cation binding;ion binding;ligase activity;ligase activity, forming carbon-nitrogen bonds;metal ion binding;small conjugating protein ligase activity;transition metal ion binding;ubiquitin-protein ligase activity;zinc ion binding	cell part;cytoplasmic part;early endosome;endosome;extracellular membrane-bounded organelle;extracellular organelle;extracellular region part;extracellular vesicular exosome;intracellular membrane-bounded organelle;intracellular organelle;intracellular part;macromolecular complex;membrane-bounded organelle;membrane-bounded vesicle;nucleus;organelle;protein complex;recycling endosome;ubiquitin lig…		3.48578	0.000516322	Q9QYK7
-1.33852	-0.417953	-0.456936	-1.75377	-0.615406	-0.688696	-0.707569	-0.904067	-0.425419	-0.444915	3.66676	0.0802063	0.492276	0.213509	-0.583713	0.256981	-0.121329	-0.231435	0.890756	0.234292	0.506212	-0.991489	0.176814	0.463458	0.0947909	-0.175459	0.28875	1.70592	0.785949	+	Cluster -5123	behavior;cognition;learning or memory;memory;multicellular organismal process;neurological system process;response to stimulus;system process	binding;catalytic activity;cation binding;dihydronicotinamide riboside quinone reductase activity;ion binding;metal ion binding;oxidoreductase activity	cell part;cytoplasm;extracellular membrane-bounded organelle;extracellular organelle;extracellular region part;extracellular vesicular exosome;intracellular organelle part;intracellular part;membrane-bounded organelle;membrane-bounded vesicle;nuclear part;nucleoplasm;organelle;organelle part;vesicle		2.09176	0.0110617	Q9JI75
-1.46639	0.201395	-0.894643	-1.93331	-1.24958	-0.700334	-1.13954	-0.764832	-0.410993	-1.07956	0.560569	0.222217	0.870256	-0.901884	1.09577	-1.55382	0.293796	0.0930786	1.29651	0.116812	1.42256	0.342871	0.335456	1.89808	0.292835	0.556889	0.422808	0.833306	1.23967	+	Cluster -5123	activation of phospholipase C activity;activation of phospholipase C activity by G-protein coupled receptor protein signaling pathway coupled to IP3 second messenger;activation of phospholipase C activity by muscarinic acetylcholine receptor signaling pathway;biological regulation;body fluid secretion;cAMP-mediated signaling;cell communication;cell surface receptor linked signaling pathway;cell-c…	acetylcholine binding;acetylcholine receptor activity;amine binding;binding;drug binding;enzyme regulator activity;G-protein coupled acetylcholine receptor activity;G-protein coupled amine receptor activity;G-protein coupled receptor activity;GTPase regulator activity;guanyl-nucleotide exchange factor activity;molecular transducer activity;neurotransmitter binding;neurotransmitter receptor activi…	asymmetric synapse;axon part;axon terminus;basolateral plasma membrane;cell junction;cell part;cell projection;cell projection part;dendrite;integral to membrane;integral to plasma membrane;intrinsic to membrane;intrinsic to plasma membrane;membrane;membrane part;neuron projection;neuron projection terminus;plasma membrane;plasma membrane part;postsynaptic membrane;synapse;synapse part;synaptic m…	Calcium signaling pathway;Gastric acid secretion;Neuroactive ligand-receptor interaction;Pancreatic secretion;Regulation of actin cytoskeleton;Salivary secretion	3.68023	0.000337066	Q9ERZ3
-1.01651	-1.0398	-0.613681	-0.311194	-0.773549	-0.79205	-1.16114	-0.91908	-0.538123	-1.01735	-0.690644	0.738722	0.675535	-0.920867	1.88539	-0.287508	-0.676943	0.58548	0.51431	0.510436	1.03788	2.29503	1.16802	2.28127	0.0546779	-0.415136	-0.206727	-0.483461	0.117013	+	Cluster -5123			extracellular region		2.43617	0.0051852	Q9D9H8
-0.481718	-0.782864	-0.783892	0.866904	-0.180799	-0.811897	-1.13635	-0.77853	-0.536917	-0.657078	0.880313	-2.83934	1.56901	-0.697488	0.417979	-1.30521	-0.409387	-0.151754	0.541257	1.32398	0.786703	0.0816491	0.404678	1.94645	1.00916	0.644697	0.0806747	0.675338	0.324422	+	Cluster -5123		enzyme regulator activity;GTPase regulator activity;guanyl-nucleotide exchange factor activity;nucleoside-triphosphatase regulator activity;Ras guanyl-nucleotide exchange factor activity;Rho guanyl-nucleotide exchange factor activity;small GTPase regulator activity	cell part;contractile fiber;contractile fiber part;cytoplasmic part;intracellular non-membrane-bounded organelle;intracellular organelle;intracellular part;membrane;myofibril;non-membrane-bounded organelle;organelle;organelle part;plasma membrane;sarcomere		2.00726	0.0132858	Q9CWR0
0.0270533	-0.630949	-0.543933	-0.602365	-2.30983	-1.83339	-1.03417	-1.39251	-0.509772	0.0551519	1.70118	0.304591	0.647837	-0.953951	0.910203	-0.831319	-0.687441	0.222331	-0.275294	0.761127	0.913766	1.03317	0.915612	0.954602	-0.710637	0.836008	1.17074	0.950215	0.911963	+	Cluster -5123	cellular process;establishment of localization;establishment of localization in cell;establishment of protein localization;intracellular protein transmembrane transport;intracellular protein transport;intracellular transport;protein transmembrane transport;protein transport;SRP-dependent cotranslational protein targeting to membrane, translocation;transmembrane transport;transport	binding;cation binding;ion binding;metal ion binding;transition metal ion binding;zinc ion binding	cell part;cytoplasmic part;endoplasmic reticulum;intracellular membrane-bounded organelle;intracellular organelle;intracellular part;membrane-bounded organelle;organelle		4.23189	0.000100571	Q91X58
-1.84312	-0.588291	-0.0630466	-2.42589	-0.750853	-0.99309	-0.450573	-0.928155	-0.00872393	-0.100466	1.34505	-0.0405979	1.61633	-1.30518	0.553179	-0.717676	0.876263	0.908846	1.42941	-0.297791	0.449797	0.0444115	0.101304	1.42831	-0.441184	-0.426872	1.1536	0.836303	0.63871	+	Cluster -5123	behavior;cognition;learning;learning or memory;memory;multicellular organismal process;neurological system process;response to stimulus;system process		cell part;integral to membrane;intrinsic to membrane;membrane part		2.65456	0.00320773	Q8VI51
-0.986579	-0.719191	-0.535378	-1.19482	-1.5861	-1.37957	-1.59858	-1.20354	-0.912692	0.367315	1.93655	0.624521	0.757245	-0.397105	0.635361	-0.147052	0.0506215	0.537972	1.00746	0.533292	0.490123	0.943774	1.10217	1.85503	-0.792224	-0.983871	0.967855	0.300871	0.32654	+	Cluster -5123	anatomical structure morphogenesis;axonogenesis;cell part morphogenesis;cell projection morphogenesis;cell projection organization;cellular component assembly;cellular component morphogenesis;cellular component organization;cellular component organization at cellular level;cellular component organization or biogenesis;cellular component organization or biogenesis at cellular level;cellular develo…	binding;catalytic activity;GTP binding;GTPase activity;guanyl nucleotide binding;guanyl ribonucleotide binding;hydrolase activity;hydrolase activity, acting on acid anhydrides;hydrolase activity, acting on acid anhydrides, in phosphorus-containing anhydrides;identical protein binding;nucleoside-triphosphatase activity;nucleotide binding;protein binding;purine nucleotide binding;purine ribonucleos…	axon;cell part;cell projection;cytoplasmic part;endoplasmic reticulum;endoplasmic reticulum membrane;endoplasmic reticulum part;Golgi apparatus;Golgi apparatus part;Golgi cis cisterna;Golgi cisterna;Golgi membrane;integral to membrane;intracellular membrane-bounded organelle;intracellular organelle;intracellular organelle part;intracellular part;intrinsic to membrane;membrane;membrane part;membra…		5.02807	1.74381e-05	Q8BH66
-0.415312	-1.44524	0.394531	-0.529833	-1.90311	-0.740888	-1.61064	-0.866623	-0.368199	-0.70329	1.44796	1.97282	1.00098	-0.560519	0.609831	-0.321261	-0.203713	-0.508552	-0.286053	0.0258647	1.50428	0.202967	-0.571963	0.335853	0.14847	0.382736	1.46176	1.9457	-0.398562	+	Cluster -5123			cell part;integral to membrane;intrinsic to membrane;membrane part		2.29791	0.00702663	Q8BH27
-0.726023	-1.05813	-0.430026	-1.32647	-1.04908	-1.34261	-1.06353	-0.615398	-0.854939	-0.507206	0.402331	0.971793	1.44696	-0.277036	0.716619	-2.13821	0.0425708	0.5301	1.53585	-0.239863	1.10704	0.58339	-0.279571	1.84462	-0.35598	0.787708	0.734431	1.22486	0.33581	+	Cluster -5123	adult behavior;anatomical structure development;anatomical structure morphogenesis;axonogenesis;behavior;biological regulation;cell part morphogenesis;cell projection morphogenesis;cell projection organization;cellular component morphogenesis;cellular component organization;cellular component organization at cellular level;cellular component organization or biogenesis;cellular component organizat…		cell part;integral to membrane;intrinsic to membrane;membrane part		3.16074	0.00105244	Q810C1
-0.477352	-1.54813	-0.918081	-1.19824	-0.778723	-1.05378	-1.1571	-0.897698	-0.31617	-0.210519	2.10326	-0.497151	0.645821	-1.43795	0.516972	-0.872761	-0.50212	-0.0288248	0.825297	0.692218	0.43592	1.5449	1.31672	1.44821	-0.678599	0.604991	0.832757	1.17414	0.432002	+	Cluster -5123	cellular lipid metabolic process;cellular metabolic process;cellular process;glycerolipid metabolic process;glycerophospholipid metabolic process;lipid metabolic process;lipid modification;lipid phosphorylation;metabolic process;organophosphate metabolic process;phosphate-containing compound metabolic process;phosphatidylinositol metabolic process;phosphatidylinositol phosphorylation;phospholipid…	1-phosphatidylinositol-4-phosphate 5-kinase activity;1-phosphatidylinositol-5-phosphate 4-kinase activity;adenyl nucleotide binding;adenyl ribonucleotide binding;ATP binding;binding;catalytic activity;inositol or phosphatidylinositol kinase activity;kinase activity;lipid kinase activity;nucleotide binding;phosphatidylinositol phosphate kinase activity;phosphotransferase activity, alcohol group as…	cell part;cytoplasmic part;endoplasmic reticulum membrane;endoplasmic reticulum part;intracellular organelle part;intracellular part;membrane;membrane part;nuclear part;nucleoplasm;organelle membrane;organelle part;plasma membrane	Inositol phosphate metabolism;Phosphatidylinositol signaling system;Regulation of actin cytoskeleton	3.85587	0.00022971	Q80XI4
-1.3913	-0.926975	-0.126051	-0.737289	-1.15478	-0.485561	-1.09833	-0.141357	-0.849098	0.0531443	1.44963	0.812244	1.42316	-1.67632	1.77524	-0.86838	0.156745	0.69975	2.12651	0.397665	0.884585	0.379694	-0.695884	0.778959	0.144752	-1.13912	0.911552	-0.264526	-0.438671	+	Cluster -5123	biological regulation;cellular macromolecule metabolic process;cellular metabolic process;cellular process;cellular protein metabolic process;cellular response to chemical stimulus;cellular response to drug;cellular response to stimulus;dephosphorylation;macromolecule metabolic process;macromolecule modification;metabolic process;negative regulation of catalytic activity;negative regulation of ki…	binding;catalytic activity;cation binding;hydrolase activity;hydrolase activity, acting on ester bonds;ion binding;metal ion binding;phosphatase activity;phosphoprotein phosphatase activity;phosphoric ester hydrolase activity;protein serine/threonine phosphatase activity	cell part;cytoplasmic part;intracellular membrane-bounded organelle;intracellular non-membrane-bounded organelle;intracellular organelle;intracellular organelle part;intracellular part;macromolecular complex;membrane-bounded organelle;mitochondrion;non-membrane-bounded organelle;nuclear part;nucleolus;nucleus;organelle;organelle part;protein complex		2.17168	0.00925935	Q80TL0
-0.481543	-1.15913	-1.36241	-0.921378	-0.264159	-1.77547	-1.05591	-0.356392	0.123494	0.306803	1.42167	0.724137	1.42428	-0.892405	0.365014	-1.59386	-0.539195	0.31263	0.565799	-0.20095	2.24293	0.332414	0.352952	1.8285	-0.284708	-0.351515	-0.00225568	1.2406	5.89425e-05	+	Cluster -5123	biological regulation;carbohydrate homeostasis;cell communication;cell surface receptor linked signaling pathway;cell-cell signaling;cellular chemical homeostasis;cellular component organization;cellular component organization or biogenesis;cellular glucose homeostasis;cellular homeostasis;cellular ion homeostasis;cellular localization;cellular macromolecule localization;cellular membrane organiz…	channel activity;excitatory extracellular ligand-gated ion channel activity;extracellular ligand-gated ion channel activity;extracellular-glutamate-gated ion channel activity;gated channel activity;glutamate receptor activity;ion channel activity;ion transmembrane transporter activity;ionotropic glutamate receptor activity;kainate selective glutamate receptor activity;ligand-gated channel activit…	axon part;cell junction;cell part;cell projection;cell projection part;cytoplasmic part;cytoskeletal part;dendrite;endoplasmic reticulum;intracellular membrane-bounded organelle;intracellular organelle;intracellular organelle part;intracellular part;ionotropic glutamate receptor complex;kainate selective glutamate receptor complex;macromolecular complex;membrane;membrane part;membrane-bounded org…	Neuroactive ligand-receptor interaction	2.17274	0.00923882	Q61626
-1.19113	-0.834117	-0.991636	0.34105	-1.23437	-1.363	-1.09842	-0.505808	-0.127599	-0.394654	1.85009	0.219994	1.06438	0.505612	0.464651	-1.52666	-0.807649	0.659434	1.45945	-1.26107	-0.255242	-0.879047	1.34317	1.41039	0.470916	0.717758	1.29614	0.711387	-0.0440309	+	Cluster -5123	activin receptor signaling pathway;anatomical structure development;biological regulation;cell cycle process;cell surface receptor linked signaling pathway;cellular macromolecule metabolic process;cellular metabolic process;cellular process;cellular protein metabolic process;cellular response to stimulus;central nervous system development;chordate embryonic development;development of primary fema…	activin binding;activin receptor activity, type I;activin-activated receptor activity;adenyl nucleotide binding;adenyl ribonucleotide binding;ATP binding;binding;catalytic activity;cation binding;inhibin binding;ion binding;kinase activity;metal ion binding;molecular transducer activity;nucleotide binding;phosphotransferase activity, alcohol group as acceptor;protein binding;protein complex bindi…	activin receptor complex;cell part;cell surface;extracellular membrane-bounded organelle;extracellular organelle;extracellular region part;extracellular vesicular exosome;integral to membrane;integral to plasma membrane;intrinsic to membrane;intrinsic to plasma membrane;macromolecular complex;membrane;membrane part;membrane-bounded organelle;membrane-bounded vesicle;organelle;plasma membrane;plas…	Cytokine-cytokine receptor interaction	1.87314	0.0178062	Q61271
-0.780627	-0.848208	-0.731843	-0.96227	-0.864831	-0.812708	-0.838469	-0.781515	-0.72111	0.800836	0.937923	0.716495	0.53068	0.548471	0.355929	-3.85552	0.433686	0.536282	0.624981	0.536872	0.561941	0.792611	0.73073	0.684147	0.594133	0.572143	0.220417	0.581375	0.437449	+	Cluster -5123	cell cycle;cell cycle phase;cell cycle process;cell division;cellular component assembly;cellular component assembly at cellular level;cellular component organization;cellular component organization at cellular level;cellular component organization or biogenesis;cellular component organization or biogenesis at cellular level;cellular macromolecular complex assembly;cellular macromolecular complex…	binding;DNA binding;nucleic acid binding	cell part;chromosomal part;chromosome, centromeric region;condensed chromosome kinetochore;intracellular membrane-bounded organelle;intracellular non-membrane-bounded organelle;intracellular organelle;intracellular organelle part;intracellular part;kinetochore;macromolecular complex;membrane-bounded organelle;non-membrane-bounded organelle;nucleus;organelle;organelle part;protein complex		2.34497	0.00633291	Q3URR0
-1.48114	-0.768067	-1.22955	-1.02027	-0.68965	-0.721266	-1.22584	-0.939099	-1.47061	-0.436137	1.38488	1.88464	1.17178	-0.426214	1.16843	-0.540298	-0.456571	-0.109656	1.99661	0.141488	0.428512	0.984495	0.781298	0.762773	0.303644	-0.495716	0.985867	0.435905	-0.420242	+	Cluster -5123	actin cytoskeleton organization;actin filament-based process;anatomical structure development;anatomical structure morphogenesis;biological regulation;brain development;cellular component organization;cellular component organization at cellular level;cellular component organization or biogenesis;cellular component organization or biogenesis at cellular level;cellular process;cellular response to …	enzyme activator activity;enzyme regulator activity;GTPase activator activity;GTPase regulator activity;guanyl-nucleotide exchange factor activity;nucleoside-triphosphatase regulator activity;Ras guanyl-nucleotide exchange factor activity;Rho guanyl-nucleotide exchange factor activity;small GTPase regulator activity	cell part;cytoplasmic part;cytosol;intracellular part;membrane;plasma membrane		4.25819	9.50137e-05	Q5SSL4
[truncated: 4,764 more rows]

## Sheet: heart
heart_1w_F_5	heart_1w_F_7	heart_1w_F_8	heart_1w_F_10	heart_1w_F_11	heart_1w_M_1	heart_1w_M_3	heart_1w_M_4	heart_1w_M_9	heart_1w_M_12	heart_4w_F_1	heart_4w_F_2	heart_4w_F_4	heart_4w_F_5	heart_4w_F_6	heart_4w_M_1	heart_4w_M_2	heart_4w_M_3	heart_4w_M_5	heart_4w_M_6	heart_8w_F_1	heart_8w_F_3	heart_8w_F_4	heart_8w_F_5	heart_8w_F_6	heart_8w_M_1	heart_8w_M_2	heart_8w_M_3	heart_8w_M_4	heart_8w_M_5	C: ANOVA Significant	C: Cluster	C: GOBP name	C: GOMF name	C: GOCC name	C: KEGG name	N: -Log ANOVA p value	N: ANOVA q-value	T: Protein.Group
[truncated: 3,757 more rows]

## Sheet: intestine
Intestin1w_F_5	Intestin1w_F_7	Intestin1w_F_8	Intestin1w_F_10	Intestin1w_F_11	Intestin1w_M_1	Intestin1w_M_3	Intestin1w_M_4	Intestin1w_M_7	Intestin1w_M_12	Intestin4w_F_1	Intestin4w_F_2	Intestin4w_F_4	Intestin4w_F_5	Intestin4w_F_6	Intestin4w_M_1	Intestin4w_M_2	Intestin4w_M_3	Intestin4w_M_5	Intestin4w_M_6	Intestin8w_F_1	Intestin8w_F_3	Intestin8w_F_4	Intestin8w_F_5	Intestin8w_F_6	Intestin8w_M_1	Intestin8w_M_2	Intestin8w_M_3	Intestin8w_M_4	Intestin8w_M_5	C: ANOVA Significant	C: Cluster	C: GOBP name	C: GOMF name	C: GOCC name	C: KEGG name	N: -Log ANOVA p value	N: ANOVA q-value	T: Protein.Group
[truncated: 4,274 more rows]

[truncated: 7 more sheets: kidney, liver, lung, muscle, skin, spleen, stomach]
