# Supplementary material for: The mouse multi-organ proteome from infancy to adulthood
Source: Nat Commun. 2024 Jul 9;15:5752. doi: 10.1038/s41467-024-50183-6 (PMC11233712; doi:10.1038/s41467-024-50183-6)
Supplement: Supplementary file 10 — Supplementary data 7 [file 41467_2024_50183_MOESM10_ESM.xlsx]

## Sheet: Top30 KEGG pathways 
Functions	Groups	logp	Fold Enrich
Spliceosome	brain	39.5003	2.92826
Metabolic pathways	brain	37.2605	1.46738
Oxidative phosphorylation	brain	22.3698	2.44357
Endocytosis	brain	16.9032	1.85112
Valine, leucine and isoleucine degradation	brain	9.22696	2.4368
Citrate cycle (TCA cycle)	brain	10.0389	3.03839
Neutrophil extracellular trap formation	brain	1.03633	1.16861
Fatty acid metabolism	brain	5.34437	2.01626
RNA degradation	brain	5.827	1.90158
Cysteine and methionine metabolism	brain	3.53352	1.86483
Insulin signaling pathway	brain	6.06615	1.69875
Glutathione metabolism	brain	2.81963	1.63977
beta-Alanine metabolism	brain	1.64708	1.73622
Apoptosis	brain	2.19303	1.37877
Longevity regulating pathway	brain
Arginine and proline metabolism	brain	2.3364	1.67192
Phagosome	brain
Cardiac muscle contraction	brain	6.68577	1.95575
Leukocyte transendothelial migration	brain	1.03514	1.23596
Glycine, serine and threonine metabolism	brain	2.03711	1.73622
Ubiquitin mediated proteolysis	brain	3.49179	1.48819
Thyroid hormone signaling pathway	brain	3.06792	1.50473
Autophagy - animal	brain	6.78421	1.73622
HIF-1 signaling pathway	brain	4.38043	1.64484
Apelin signaling pathway	brain	5.24539	1.64751
AMPK signaling pathway	brain
DNA replication	brain
PPAR signaling pathway	brain
mTOR signaling pathway	brain	1.62095	1.28281
Cell cycle	brain
Spliceosome	heart	34.7414	3.1825
Metabolic pathways	heart	37.7858	1.54692
Oxidative phosphorylation	heart	31.448	3.06416
Endocytosis	heart	8.67955	1.69328
Valine, leucine and isoleucine degradation	heart	10.5485	2.84304
Citrate cycle (TCA cycle)	heart	11.1351	3.59822
Neutrophil extracellular trap formation	heart	5.84332	1.64021
Fatty acid metabolism	heart	7.68214	2.47619
RNA degradation	heart	4.21795	1.87843
Cysteine and methionine metabolism	heart	3.28156	1.97433
Insulin signaling pathway	heart	3.8625	1.62605
Glutathione metabolism	heart	6.11133	2.19151
beta-Alanine metabolism	heart	1.64389	1.86574
Apoptosis	heart	2.69038	1.50514
Longevity regulating pathway	heart
Arginine and proline metabolism	heart	3.28156	1.97433
Phagosome	heart	1.52385	1.28874
Cardiac muscle contraction	heart	9.2226	2.35286
Leukocyte transendothelial migration	heart	1.15582	1.30105
Glycine, serine and threonine metabolism	heart	2.23662	1.91905
Ubiquitin mediated proteolysis	heart	2.41646	1.45053
Thyroid hormone signaling pathway	heart	1.6271	1.38598
Autophagy - animal	heart
HIF-1 signaling pathway	heart	3.71108	1.68338
Apelin signaling pathway	heart	1.00519	1.24512
AMPK signaling pathway	heart	2.32493	1.47748
DNA replication	heart
PPAR signaling pathway	heart	2.29437	1.58124
mTOR signaling pathway	heart
Cell cycle	heart
Spliceosome	intestine	20.9502	2.63043
Metabolic pathways	intestine	17.1324	1.34816
Oxidative phosphorylation	intestine	13.9257	2.30378
Endocytosis	intestine	14.9323	1.92094
Valine, leucine and isoleucine degradation	intestine	5.52185	2.25528
Citrate cycle (TCA cycle)	intestine	8.75422	3.23969
Neutrophil extracellular trap formation	intestine	5.34326	1.59492
Fatty acid metabolism	intestine	1.8251	1.60521
RNA degradation	intestine	1.03858	1.3329
Cysteine and methionine metabolism	intestine	1.35608	1.53585
Insulin signaling pathway	intestine	2.0057	1.40216
Glutathione metabolism	intestine	3.52584	1.84302
beta-Alanine metabolism	intestine	1.54795	1.81423
Apoptosis	intestine	4.45737	1.67702
Longevity regulating pathway	intestine
Arginine and proline metabolism	intestine	1.96016	1.68944
Phagosome	intestine	9.03903	1.86834
Cardiac muscle contraction	intestine	1.49365	1.42993
Leukocyte transendothelial migration	intestine	1.56039	1.37055
Glycine, serine and threonine metabolism	intestine
Ubiquitin mediated proteolysis	intestine	2.63262	1.4669
Thyroid hormone signaling pathway	intestine
Autophagy - animal	intestine	3.28076	1.54775
HIF-1 signaling pathway	intestine
Apelin signaling pathway	intestine
AMPK signaling pathway	intestine	1.28091	1.30608
DNA replication	intestine	5.21244	2.60656
PPAR signaling pathway	intestine	1.16157	1.35121
mTOR signaling pathway	intestine
Cell cycle	intestine
Spliceosome	kidney	36.1328	2.68045
Metabolic pathways	kidney	78.5419	1.64046
Oxidative phosphorylation	kidney	27.7815	2.47388
Endocytosis	kidney	9.11721	1.56377
Valine, leucine and isoleucine degradation	kidney	11.7147	2.48739
Citrate cycle (TCA cycle)	kidney	10.073	2.85532
Neutrophil extracellular trap formation	kidney	3.8095	1.39358
Fatty acid metabolism	kidney	8.24182	2.18516
RNA degradation	kidney	5.01489	1.76289
Cysteine and methionine metabolism	kidney	4.57715	1.92543
Insulin signaling pathway	kidney	5.1395	1.58668
Glutathione metabolism	kidney	7.15759	2.01295
beta-Alanine metabolism	kidney	2.94725	1.96919
Apoptosis	kidney	3.62449	1.48268
Longevity regulating pathway	kidney
Arginine and proline metabolism	kidney	4.08352	1.86708
Phagosome	kidney	2.01275	1.28105
Cardiac muscle contraction	kidney	1.24247	1.30374
Leukocyte transendothelial migration	kidney	1.42706	1.28164
Glycine, serine and threonine metabolism	kidney	7.6497	2.44179
Ubiquitin mediated proteolysis	kidney	3.03752	1.4146
Thyroid hormone signaling pathway	kidney	2.57062	1.41781
Autophagy - animal	kidney	3.26688	1.44222
HIF-1 signaling pathway	kidney	4.12771	1.57535
Apelin signaling pathway	kidney	2.04824	1.33387
AMPK signaling pathway	kidney	2.66427	1.41409
DNA replication	kidney	3.84003	2.07046
PPAR signaling pathway	kidney	2.22955	1.45145
mTOR signaling pathway	kidney	1.31447	1.22416
Cell cycle	kidney
Spliceosome	liver	21.244	2.99749
Metabolic pathways	liver	113.97	2.14206
Oxidative phosphorylation	liver	18.8064	2.85784
Endocytosis	liver	1.36203	1.24354
Valine, leucine and isoleucine degradation	liver	16.466	3.80152
Citrate cycle (TCA cycle)	liver	14.7208	4.62441
Neutrophil extracellular trap formation	liver	2.3597	1.4229
Fatty acid metabolism	liver	10.3283	3.06874
RNA degradation	liver	1.44046	1.51001
Cysteine and methionine metabolism	liver	8.7121	3.03401
Insulin signaling pathway	liver	1.39908	1.36879
Glutathione metabolism	liver	8.00391	2.64252
beta-Alanine metabolism	liver	4.8358	2.97284
Apoptosis	liver
Longevity regulating pathway	liver
Arginine and proline metabolism	liver	2.08279	1.85955
Phagosome	liver	1.04578	1.24866
Cardiac muscle contraction	liver
Leukocyte transendothelial migration	liver
Glycine, serine and threonine metabolism	liver	9.7114	3.5674
Ubiquitin mediated proteolysis	liver
Thyroid hormone signaling pathway	liver
Autophagy - animal	liver
HIF-1 signaling pathway	liver
Apelin signaling pathway	liver
AMPK signaling pathway	liver
DNA replication	liver
PPAR signaling pathway	liver	7.26558	2.3753
mTOR signaling pathway	liver
Cell cycle	liver
Spliceosome	lung	39.0736	2.77107
Metabolic pathways	lung	20.5978	1.31913
Oxidative phosphorylation	lung	1.55054	1.28043
Endocytosis	lung	11.0682	1.63584
Valine, leucine and isoleucine degradation	lung	7.43124	2.1902
Citrate cycle (TCA cycle)	lung	7.21645	2.60087
Neutrophil extracellular trap formation	lung	4.08548	1.41586
Fatty acid metabolism	lung	3.59965	1.75542
RNA degradation	lung	4.37851	1.71486
Cysteine and methionine metabolism	lung	2.17263	1.60053
Insulin signaling pathway	lung	3.51223	1.47387
Glutathione metabolism	lung	4.37347	1.77837
beta-Alanine metabolism	lung	2.54171	1.90063
Apoptosis	lung	3.27298	1.45931
Longevity regulating pathway	lung
Arginine and proline metabolism	lung	1.29206	1.4227
Phagosome	lung	5.1361	1.51259
Cardiac muscle contraction	lung	2.57839	1.50855
Leukocyte transendothelial migration	lung	7.24531	1.79043
Glycine, serine and threonine metabolism	lung	1.05793	1.44048
Ubiquitin mediated proteolysis	lung	7.192	1.69852
Thyroid hormone signaling pathway	lung	3.89359	1.54718
Autophagy - animal	lung	1.30922	1.23985
HIF-1 signaling pathway	lung	3.08115	1.48821
Apelin signaling pathway	lung	4.02536	1.51875
AMPK signaling pathway	lung	2.11878	1.36108
DNA replication	lung	5.93888	2.37793
PPAR signaling pathway	lung
mTOR signaling pathway	lung	1.28764	1.22334
Cell cycle	lung	2.05763	1.35725
Spliceosome	muscle	5.1991	3.36231
Metabolic pathways	muscle	4.58825	1.45921
Oxidative phosphorylation	muscle	9.08088	4.33863
Endocytosis	muscle	3.01274	2.07054
Valine, leucine and isoleucine degradation	muscle
Citrate cycle (TCA cycle)	muscle
Neutrophil extracellular trap formation	muscle	3.0511	2.27441
Fatty acid metabolism	muscle
RNA degradation	muscle
Cysteine and methionine metabolism	muscle
Insulin signaling pathway	muscle	1.69464	2.10689
Glutathione metabolism	muscle	1.40391	2.50306
beta-Alanine metabolism	muscle
Apoptosis	muscle	1.41338	1.98772
Longevity regulating pathway	muscle
Arginine and proline metabolism	muscle
Phagosome	muscle
Cardiac muscle contraction	muscle	5.27068	4.14299
Leukocyte transendothelial migration	muscle
Glycine, serine and threonine metabolism	muscle
Ubiquitin mediated proteolysis	muscle
Thyroid hormone signaling pathway	muscle
Autophagy - animal	muscle
HIF-1 signaling pathway	muscle
Apelin signaling pathway	muscle
AMPK signaling pathway	muscle	1.26061	1.9512
DNA replication	muscle
PPAR signaling pathway	muscle
mTOR signaling pathway	muscle
Cell cycle	muscle
Spliceosome	skin	41.5821	2.82991
Metabolic pathways	skin	31.0455	1.39964
Oxidative phosphorylation	skin	17.0039	2.16622
Endocytosis	skin	4.28586	1.37052
Valine, leucine and isoleucine degradation	skin	8.15343	2.25517
Citrate cycle (TCA cycle)	skin	10.2998	2.91235
Neutrophil extracellular trap formation	skin	7.09779	1.57591
Fatty acid metabolism	skin	4.52714	1.86597
RNA degradation	skin	8.29618	2.02764
Cysteine and methionine metabolism	skin	3.34797	1.78535
Insulin signaling pathway	skin	6.98781	1.71085
Glutathione metabolism	skin	3.59499	1.69608
beta-Alanine metabolism	skin	3.0645	2.00851
Apoptosis	skin	1.18899	1.22874
Longevity regulating pathway	skin
Arginine and proline metabolism	skin	1.57706	1.48779
Phagosome	skin	2.04914	1.28898
Cardiac muscle contraction	skin	3.95185	1.66222
Leukocyte transendothelial migration	skin	2.71182	1.44341
Glycine, serine and threonine metabolism	skin	3.32018	1.92817
Ubiquitin mediated proteolysis	skin	4.13182	1.50844
Thyroid hormone signaling pathway	skin	6.52169	1.74071
Autophagy - animal	skin	2.51223	1.3805
HIF-1 signaling pathway	skin	4.05495	1.57862
Apelin signaling pathway	skin	2.70802	1.40743
AMPK signaling pathway	skin	3.72842	1.51825
DNA replication	skin	4.59376	2.20363
PPAR signaling pathway	skin	2.39474	1.48043
mTOR signaling pathway	skin	1.03386	1.1872
Cell cycle	skin	1.67743	1.31116
Spliceosome	spleenn	28.0719	2.57677
Metabolic pathways	spleenn	14.8563	1.28012
Oxidative phosphorylation	spleenn	3.68714	1.51475
Endocytosis	spleenn	14.4003	1.76243
Valine, leucine and isoleucine degradation	spleenn	4.52666	1.94081
Citrate cycle (TCA cycle)	spleenn	3.89807	2.19995
Neutrophil extracellular trap formation	spleenn	9.65575	1.70839
Fatty acid metabolism	spleenn	3.1888	1.73022
RNA degradation	spleenn	4.11425	1.71606
Cysteine and methionine metabolism	spleenn	3.2567	1.80031
Insulin signaling pathway	spleenn	3.84363	1.51939
Glutathione metabolism	spleenn	2.87626	1.62959
beta-Alanine metabolism	spleenn	2.31639	1.88567
Apoptosis	spleenn	5.17175	1.62685
Longevity regulating pathway	spleenn
Arginine and proline metabolism	spleenn
Phagosome	spleenn	7.42825	1.65773
Cardiac muscle contraction	spleenn
Leukocyte transendothelial migration	spleenn	5.52916	1.70456
Glycine, serine and threonine metabolism	spleenn
Ubiquitin mediated proteolysis	spleenn	5.10916	1.59634
Thyroid hormone signaling pathway	spleenn	4.5147	1.62028
Autophagy - animal	spleenn	6.14348	1.67615
HIF-1 signaling pathway	spleenn	3.61199	1.55853
Apelin signaling pathway	spleenn	1.80515	1.32135
AMPK signaling pathway	spleenn	2.33151	1.39899
DNA replication	spleenn	11.0352	2.96919
PPAR signaling pathway	spleenn
mTOR signaling pathway	spleenn	1.18782	1.21708
Cell cycle	spleenn	3.29795	1.50183
Spliceosome	stomach	36.9081	2.97892
Metabolic pathways	stomach	49.7747	1.571
Oxidative phosphorylation	stomach	26.1714	2.65569
Endocytosis	stomach	6.66751	1.5355
Valine, leucine and isoleucine degradation	stomach	9.35503	2.52888
Citrate cycle (TCA cycle)	stomach	8.6162	3.00305
Neutrophil extracellular trap formation	stomach	3.97393	1.4571
Fatty acid metabolism	stomach	6.60053	2.20571
RNA degradation	stomach	6.16799	1.98003
Cysteine and methionine metabolism	stomach	2.01734	1.64269
Insulin signaling pathway	stomach	1.90234	1.35611
Glutathione metabolism	stomach	5.51558	2.00203
beta-Alanine metabolism	stomach	2.33052	1.96353
Apoptosis	stomach	1.50127	1.30449
Longevity regulating pathway	stomach
Arginine and proline metabolism	stomach	1.15909	1.43736
Phagosome	stomach
Cardiac muscle contraction	stomach	2.29959	1.52941
Leukocyte transendothelial migration	stomach
Glycine, serine and threonine metabolism	stomach	1.96121	1.75563
Ubiquitin mediated proteolysis	stomach
Thyroid hormone signaling pathway	stomach	1.29788	1.29362
Autophagy - animal	stomach	2.12557	1.37952
HIF-1 signaling pathway	stomach	1.09403	1.26444
Apelin signaling pathway	stomach	2.03359	1.37591
AMPK signaling pathway	stomach	2.5421	1.45514
DNA replication	stomach	8.12573	2.85125
PPAR signaling pathway	stomach	1.00781	1.28739
mTOR signaling pathway	stomach
Cell cycle	stomach	1.05017	1.24188

## Sheet: brain
Term	Count	%	PValue	Genes	List Total	Pop Hits	Pop Total	Fold Enrichment	Bonferroni	Benjamini	FDR
mmu05016:Huntington disease	198	3.83647	8.26602e-41	Q9CR68, Q9CR61, P17427, Q99LY9, O08788, P17426, Q3V132, Q80W47, Q9Z1B3, Q9Z2U1, P48962, P56480, Q9WUB4, Q9Z2U0, P12787, Q3UX10, Q9CQC7, Q9JM63, O88447, P42859, P00416, O88685, P62488, Q9D7M8, Q3UIU2, Q91Y86, Q9DB20, Q6PF93, P03921, Q8VDM4, Q91WD5, Q9CPQ1, Q8CFI7, P61164, Q9D3D9, P56382, Q9D6J6, Q91VR2, Q9D6J5, Q9DCT2, Q9CPP6, P97450, P03930, Q9Z2W8, O70343, Q91W29, Q9Z2W9, P68372, P70677, Q60692,…	2595	302	9011	2.27664	2.81871e-38	2.82698e-38	1.60361e-38
mmu03040:Spliceosome	113	2.1895	3.15974e-40	Q9CQ49, Q9QXA5, Q8BL97, Q8QZY9, Q91YR7, Q923D5, Q923D4, Q62241, Q9D883, D3Z0M9, P17156, Q62093, P60335, Q9JIX8, Q8VE80, Q6NV83, Q569Z5, P62996, Q9CQL1, Q62376, Q91VC3, Q9DC48, Q3TIX9, Q9R1C7, Q99NB9, Q61656, Q9D868, Q6PFR5, Q9D0W5, Q91VJ5, Q62189, Q9DCD2, Q6ZWM4, P83870, P83877, P61327, Q9CSN1, P61979, Q8R3N6, P62309, Q3UYV9, Q8CGZ0, Q6PE01, Q99PV0, Q9JHS9, O08583, Q80W14, P62305, P62307, Q9D0E1,…	2595	134	9011	2.92826	1.07747e-37	4.09041e-38	2.32029e-38
mmu05014:Amyotrophic lateral sclerosis	227	4.39837	3.58808e-40	Q9CR68, Q8BL97, Q9CR61, Q63850, Q99LY9, O08788, Q80W47, Q9CQD1, P63328, Q9Z2U1, P56480, Q9WUB4, Q9Z2U0, P12787, Q3UX10, Q9CQC7, O88447, O88569, P00416, O88685, Q9Z2V5, Q3UIU2, Q9DB20, Q921F2, Q91VR7, Q6PF93, P03921, Q8VDM4, P70444, Q91WD5, Q7TQH0, Q9CPQ1, Q8R2U0, P61164, Q9D3D9, P56382, Q9D6J6, Q8C570, Q91VR2, Q9D6J5, Q9DCT2, Q9CPP6, P97450, P03930, Q3UYV9, Q91W29, Q64373, P68372, P70677, Q60692,…	2595	369	9011	2.13617	1.22354e-37	4.09041e-38	2.32029e-38
mmu05012:Parkinson disease	177	3.42957	2.13693e-38	P84309, P10639, Q61831, Q9CR68, P10637, O35099, Q9CR61, Q99LY9, P68181, Q9R0P9, Q3V132, Q8BW75, P62196, Q9DC51, Q9Z2U1, P48962, Q9JJZ4, P56480, Q923T9, Q9Z2U0, Q9JJZ2, Q99LX0, P12787, Q03265, Q3UX10, P14685, Q9CXZ1, Q9QY42, Q02053, Q9CQC7, P24529, O88447, P00416, Q9QUM9, P00015, O88685, Q6ZWX6, Q91Y86, Q3UIU2, Q9DB20, P51881, Q9D8W5, Q811U4, P03888, P03921, Q6R0H7, Q8VDM4, Q91WD5, Q80U63, Q9CPQ1,…	2595	264	9011	2.32812	7.28694e-36	1.82708e-36	1.03641e-36
mmu01100:Metabolic pathways	685	13.2726	5.48917e-38	Q9CR68, Q921H8, Q9D009, Q9CR61, O70250, Q9CQU0, O70252, P50136, Q9R1J0, Q9CQ43, Q9R0H0, Q9JK38, Q8BML9, Q99LH2, Q9WUB3, Q80V26, P16460, Q8BTZ7, Q9DBT5, Q91VT4, Q9D358, Q91VS7, P97355, Q920E5, Q924M7, P97478, P54869, P17439, P22907, Q80UP3, P53657, Q571F8, Q9DB25, P17563, Q8K183, P29416, Q8BTY1, Q3UIU2, Q91W43, Q9DB20, Q91WT9, Q9Z0R9, Q6P3D0, O70475, Q922H4, Q9CPQ8, Q80W21, P97449, Q8C0M9, P15105,…	2595	1621	9011	1.46738	1.87181e-35	3.75459e-36	2.1298e-36
mmu05022:Pathways of neurodegeneration - multiple diseases	260	5.03778	1.30859e-34	Q9CR68, Q61315, Q9CR61, P12657, Q99LY9, O08788, Q3V132, Q80W47, Q9Z1B3, Q9CQD1, P63328, Q9Z2U1, P48962, P56480, Q9WUB4, Q9Z2U0, Q8BK63, Q99LX0, P12787, P04925, Q3UX10, Q9CQC7, O88447, P42859, P00416, O88685, Q3UIU2, Q91Y86, Q9DB20, Q61411, Q921F2, Q91VR7, Q811U4, Q6PF93, P03921, Q8VDM4, P70444, Q91WD5, Q7TQH0, Q9CPQ1, P62254, P61164, Q9D3D9, P56382, Q9D6J6, Q91VR2, Q9D6J5, Q9DCT2, Q9CPP6, P97450,…	2595	471	9011	1.91685	4.46229e-32	7.45896e-33	4.23111e-33
mmu05020:Prion disease	173	3.35206	2.38585e-34	Q61831, Q9CR68, Q60864, Q8BTI9, Q9CR61, Q99LY9, P68181, Q01097, P13595, P49817, Q3V132, P17156, O55017, A2AIR5, P62196, P63328, Q9Z2U1, P48962, P56480, Q9Z2U0, Q9JJZ2, P12787, P04925, Q03265, Q3UX10, P39688, P14685, Q9CXZ1, Q9CQC7, O88447, P00416, Q9QUM9, P00015, O88685, Q6ZWX6, Q91Y86, Q3UIU2, P42337, Q9DB20, P51881, Q9D8W5, P03888, P03921, Q8VDM4, Q91WD5, Q9CPQ1, Q8K2B3, P16951, Q9CWF2, O55234,…	2595	268	9011	2.24154	8.13575e-32	1.16566e-32	6.61221e-33
mmu05010:Alzheimer disease	211	4.08835	6.86532e-28	Q9CR68, Q61315, Q8BTI9, Q9CR61, P12657, Q99LY9, Q3V132, Q80W47, Q9Z1B3, Q9QXJ1, P63328, Q9Z2U1, P48962, P56480, Q9Z2U0, Q8BK63, P12787, Q3UX10, Q9CQC7, O35598, O88447, P00416, O88685, Q3UIU2, Q91Y86, Q9DB20, Q61411, Q6PF93, P03921, Q8VDM4, P56818, P70444, Q91WD5, Q9CPQ1, Q9D3D9, P56382, Q9D6J6, Q91VR2, Q9D6J5, Q9DCT2, Q9CPP6, P97450, P03930, Q9WV60, Q91W29, P68372, P70677, Q60692, P17665, P68369,…	2595	383	9011	1.91302	2.34108e-25	2.93493e-26	1.66484e-26
mmu05208:Chemical carcinogenesis - reactive oxygen species	136	2.63515	7.18716e-24	Q61831, Q9CR68, Q64669, Q8BTI9, O35099, Q9CR61, Q99LY9, Q62245, Q3V132, P48962, P56480, P10649, Q9D358, Q91VS7, P12787, Q03265, Q9CXZ1, Q9CQC7, P00416, O09131, Q91Y86, Q3UIU2, P42337, Q9DB20, Q61411, P51881, P03888, P03921, P15626, P35235, Q80W21, Q91WD5, P32883, Q9CPQ1, Q8K2B3, Q9D3D9, P56382, Q9D6J6, Q91VR2, Q9D6J5, Q9DCT2, Q9CQJ8, Q9CPP6, P24472, P97450, P03930, P03899, Q91W29, P04627, Q9D855,…	2595	222	9011	2.12726	2.45082e-21	2.73112e-22	1.54923e-22
mmu04714:Thermogenesis	139	2.69328	2.49135e-23	P84309, Q9CR68, O35099, Q9CR61, Q921H9, Q9Z0H3, Q99LY9, P68181, Q62245, Q9JKL4, Q6PDG5, Q6P9Z1, A2BH40, P56480, P62754, P12787, Q03265, P58269, Q99MR0, Q9CWX2, P18653, Q9CXZ1, Q9CQC7, A2APY7, Q9CWG8, P00416, Q3TKT4, Q8BL03, P47746, Q3UIU2, P0C605, Q9DB20, Q61411, P03888, P03921, P56135, Q6R0H7, Q6DIC0, Q9CPQ8, Q8BRK8, Q91WD5, P32883, Q9CPQ1, Q8K2B3, P16951, Q9Z2N8, Q9D3D9, Q9D1H6, O54941, P56382,…	2595	231	9011	2.08948	8.49549e-21	8.5204e-22	4.83321e-22
mmu00190:Oxidative phosphorylation	95	1.84073	4.26783e-23	Q9D0M3, Q06185, Q9WTT4, Q8BK30, Q9CR68, Q8BVE3, Q8K3J1, Q9CQQ7, P48771, Q9D1K2, Q9DCJ5, Q9CR61, Q7TMF3, P51863, Q99LY9, Q9CZB0, O35683, Q9CZ13, Q9CQH3, P56480, Q9DB77, Q8R1I1, Q9CXV1, Q9Z1W8, P03911, P12787, Q03265, Q9Z1G4, P19783, Q9Z1G3, Q9CQ75, Q9CXZ1, P19536, Q9CQC7, P00416, P00015, Q9D7I5, Q3UIU2, Q99LC3, Q8BJ03, Q9DB20, Q9Z1P6, Q9CQ69, Q62425, P03888, P03921, P56135, P99028, Q9CPQ8, Q9ERS2,…	2595	135	9011	2.44357	1.45533e-20	1.32691e-21	7.52689e-22
mmu05415:Diabetic cardiomyopathy	127	2.46076	2.20559e-21	Q61831, Q9CR68, Q8BTI9, P16858, Q9CR61, P18242, Q99LY9, Q91UZ1, Q3V132, Q9Z1B3, P48962, P56480, Q923T9, P12787, P58389, Q03265, P35486, Q9CXZ1, Q9CQC7, O55143, P00416, P20444, Q91Y86, Q3UIU2, P42337, Q9DB20, P51881, Q922H2, P03888, P03921, Q91WD5, Q9CPQ1, Q8K2B3, Q02956, Q9D3D9, P17809, P56382, P47856, P62137, Q9D6J6, Q91VR2, Q9D6J5, Q9DCT2, Q9CQJ8, Q9CPP6, P97450, P03930, P03899, Q9WV60, Q91W29,…	2595	211	9011	2.09005	7.52105e-19	6.28592e-20	3.5657e-20
mmu04723:Retrograde endocannabinoid signaling	98	1.89886	8.08574e-21	P84309, Q61831, Q9CR61, Q99LY9, P68181, Q91UZ1, Q9Z1B3, O55017, Q8BHJ7, Q9DC51, P62874, P29387, Q9CXZ1, P62880, Q9CQC7, P62881, O35633, P47746, P20444, Q91Y86, Q3UIU2, P63216, Q61016, P03888, P03921, Q9JMF3, P97445, Q3TXX4, Q91WD5, Q91WC9, P62812, Q6WQJ1, Q9D6J6, Q9CXP8, Q9D6J5, Q9DCT2, Q9CQJ8, Q9CPP6, Q9Z2W8, P03899, Q9Z2W9, Q9CQZ6, Q9CQZ5, P18872, P52503, Q01341, Q3UVX5, P63080, P68404, P23818,…	2595	148	9011	2.29932	2.75724e-18	2.12717e-19	1.20664e-19
mmu05017:Spinocerebellar ataxia	92	1.7826	6.03268e-19	Q8VD65, P54775, Q61831, P98156, Q8BTI9, P46471, Q60823, O08908, Q8BG32, O35099, P11881, Q01097, Q91UZ1, Q68FG2, Q3UMR5, Q6P4T0, Q3V132, Q80W47, Q9Z1B3, A2AIR5, P62196, Q9Z2U1, P48962, Q80XK6, Q9Z2U0, P51432, Q9CX56, Q8JZQ2, Q80U78, Q99KR7, Q9Z329, P14685, O55143, Q9QUM9, P49722, P00015, O88685, P20444, Q9Z0V1, Q91Y86, P42337, P51881, Q9D8W5, O70435, Q60841, Q6PF93, P99026, Q9R1P0, Q63959, P97445,…	2595	141	9011	2.26571	2.05714e-16	1.4737e-17	8.35957e-18
mmu01200:Carbon metabolism	82	1.58884	1.91014e-18	Q8BGT5, Q8BH95, Q9R0P3, O08749, O70250, P16858, A6ZI47, Q9CS42, P17751, Q9EQ20, Q9R0H0, Q8CAY6, P12382, Q99MN9, Q9CZN7, Q05920, Q9CZB0, P52480, P09411, P08249, Q60597, P06745, Q9CXV1, Q8VC30, Q9Z2I8, P35486, Q8BMF4, P53657, Q99KE1, P17710, Q9Z2I9, Q99KI0, O88844, P05063, P05064, Q9D2G2, Q9D1I5, Q9CZU6, Q9QXG4, P54071, Q8QZT1, Q91W43, Q99K85, P26443, Q9DCD0, O08528, Q9CQ60, Q93092, P70404, Q8K2B3,…	2595	121	9011	2.35323	6.51357e-16	4.35511e-17	2.47045e-17
mmu04141:Protein processing in endoplasmic reticulum	104	2.01511	7.70512e-18	Q9DCF9, Q61831, Q9WTX5, Q9WTX6, O35099, Q3U2P1, O08795, Q8K2C7, Q01405, P17156, Q8VEH8, Q9QZN4, Q9JI78, P62878, P48722, Q9JJZ4, Q922R8, P60904, Q99KV1, Q91YQ5, P14211, Q8VHE0, Q922Y1, Q9CQC9, Q8BMK4, O54734, Q6ZWX6, Q91Y86, Q9CQS8, Q9EPK6, Q80UW2, Q9CZ44, Q99NB8, Q62186, Q9ES00, P62254, Q8BU14, Q9JKR6, Q9WUD1, G3X972, Q9BCZ4, Q9D0F3, Q3TDQ1, P57759, Q3UZP4, Q9Z2G6, Q80ZX0, Q3UPL0, Q01853, Q9DC23,…	2595	172	9011	2.09962	2.62745e-15	1.64697e-16	9.34246e-17
mmu04144:Endocytosis	145	2.80953	1.2496e-17	O70492, Q91YJ2, A2A5R2, P17427, Q07113, P17426, Q80U87, Q6P8X1, P49817, P17156, Q9JM76, Q8R0S2, P21803, Q60902, P47753, Q9CQD1, P47754, P61027, P47757, Q9DB34, Q6ZQK5, Q9CQD4, Q60751, Q7TN29, Q8R0J7, Q62419, Q91YI4, Q9QWY8, Q8R1T1, P46935, Q921W0, P39054, Q8C863, P39053, P56371, Q61411, Q9CQ26, Q9CX00, Q8CHU3, Q8C0E2, O08967, P42567, Q8R361, Q02956, P01898, Q9EPJ9, Q3TES0, Q3UHD9, Q6P1I6, Q921E2,…	2595	272	9011	1.85112	4.26114e-15	2.51391e-16	1.42602e-16
mmu03013:Nucleocytoplasmic transport	78	1.51134	5.84204e-17	Q9CQ49, Q9Z1N5, Q8R0G9, Q9ERU9, Q99P88, O35691, Q6P5F9, Q63850, F6ZDS4, Q8BKC5, Q9JIH2, P63166, Q91YE6, Q9EPU0, Q9QZV9, Q924Z6, Q52KI8, Q9JIX8, Q8VE80, P62631, Q8K3Z9, Q8BKT7, Q9CQL1, P46061, P61957, Q9EPL8, Q6PFD9, Q8BFY9, Q9QY81, P59235, Q8K0C1, P58742, P10126, Q8VI75, Q91VC3, Q99JX7, Q99LG2, Q8R332, Q8BZY3, Q8R4R6, Q9Z172, Q6P2B1, Q9ERK4, Q61655, Q9D1M0, Q9EPK7, B1AZI6, Q8BJ71, Q8BH74, P70168,…	2595	117	9011	2.31496	3.78586e-14	1.10999e-15	6.29642e-16
mmu04724:Glutamatergic synapse	73	1.41445	9.57296e-15	Q63810, P84309, Q68ED2, P11881, P68181, Q01097, Q8BLE7, Q91UZ1, Q14BI2, P63085, Q9Z1B3, Q4ACU6, A2AIR5, P51906, Q9DC51, P63328, P05132, B2RSH2, P62874, Q9Z280, Q9Z2Y3, P51432, P56564, P29387, Q99JP6, P51830, Q571F8, Q9Z329, D3Z7P3, P62880, P62881, P63250, Q3UYH7, P20444, P63216, Q61016, Q62108, Q6R0H7, Q9JMF3, P97445, Q3TXX4, Q68EF4, P35438, P15105, D3YZU1, O35544, Q9DCP2, B1AS29, Q8VHH7, P97490,…	2595	113	9011	2.24326	3.25584e-12	1.72313e-13	9.7745e-14
mmu03010:Ribosome	96	1.8601	1.39172e-12	P62918, P97461, Q9CXW4, P35979, Q9D7S7, P62717, Q9CQ06, P19253, P62082, Q99N87, P62281, P12970, P14115, P47915, P62751, P63323, P35980, O09167, P62274, P62911, Q9D8P4, Q9CQL6, Q9D1N9, P25444, P47911, P47955, P63325, P62830, P62754, P97351, Q9CR57, Q9CPR5, Q9DCA2, Q9CQL4, P62849, Q9D1R9, Q9JJI8, P14206, Q9CPR4, Q9CQP0, P62242, O55142, P14131, P62245, Q9DCU6, P84099, P83882, P61358, P62889, Q9D1I6,…	2595	176	9011	1.89406	4.74558e-10	2.37984e-11	1.34997e-11
mmu03050:Proteasome	38	0.736291	1.63922e-12	Q9D8W5, P54775, O70435, P99026, P46471, Q9R1P0, Q8BG32, O35593, Q8VDM4, Q9R1P1, Q9R1P4, Q9R1P3, Q9WVJ2, Q9CR00, P61290, O35226, Q5SSW2, Q8BHL8, O55234, P62196, Q9Z2U1, Q9JKV1, P26516, P62334, Q9Z2U0, O09061, P97371, P97372, Q3TXS7, Q9CX56, P70195, P62192, Q60692, P14685, Q99JI4, Q9QUM9, P49722, O88685	2595	47	9011	2.80751	5.58982e-10	2.66958e-11	1.51432e-11
mmu04932:Non-alcoholic fatty liver disease	85	1.64697	3.30921e-11	Q9D0M3, Q8BK30, Q9CR68, Q61831, Q8BTI9, Q60823, Q8K3J1, O08908, P48771, Q9DCJ5, O35099, P15208, Q9CR61, Q7TMF3, Q99LY9, P63001, Q9CZB0, O35683, Q9CZ13, Q9CQH3, Q9DB77, Q8R1I1, Q9CXV1, P12787, P19783, P53657, Q9CQ75, Q9CXZ1, P19536, Q9CQC7, Q07813, Q8C863, P00416, P00015, Q6ZWX6, Q91Y86, Q3UIU2, Q99LC3, P42337, Q9Z1P6, Q9CQ69, Q62425, P99028, Q8BRK8, Q9ERS2, P70444, Q91WD5, P31750, Q9CPQ1, Q8K2B3,…	2595	156	9011	1.89204	1.12844e-08	5.14432e-10	2.91812e-10
mmu04721:Synaptic vesicle cycle	51	0.988181	4.29683e-11	Q9WTT4, Q8BVE3, Q9D1K2, P31650, P51863, P17427, P17426, Q8BLE7, Q8BZ98, O08599, Q4KUS2, O55017, P61264, P51906, P63044, O35526, Q8K0T7, P31648, P46460, P56564, P28571, Q9Z1G4, Q9DBG3, Q9Z1G3, O35633, P39054, P39053, P63011, Q6IRU5, P46096, P60879, Q761V0, P97445, Q68FD5, P50516, Q3TXX4, P84091, P57746, O35544, P84086, P50518, P62814, Q60857, P63082, Q8R1B5, P63040, Q9DB05, O08585, Q99NE5, P62743,…	2595	77	9011	2.29993	1.46522e-08	6.3892e-10	3.62428e-10
mmu00020:Citrate cycle (TCA cycle)	28	0.542531	9.14231e-11	O08749, P70404, Q8K2B3, Q91VA7, P97807, Q05920, Q91V92, Q9CZB0, P08249, Q60597, Q9D6R2, Q9CXV1, P28271, Q9WUM5, Q9Z2I8, P35486, Q9D051, Q8BMF4, Q9CQA3, P14152, Q9Z2I9, Q99KI0, O88844, E9Q7L0, Q9D2G2, Q9CZU6, Q8BH04, P54071	2595	32	9011	3.03839	3.11753e-08	1.30278e-09	7.39004e-10
mmu01230:Biosynthesis of amino acids	51	0.988181	1.70091e-10	Q8BGT5, O70250, P16858, A6ZI47, Q9CS42, P17751, P12382, Q9CZN7, Q05920, P16460, Q3THS6, P52480, P09411, Q6XPS7, Q91YI0, P53657, Q99KI0, O88844, P05063, Q922Q4, P05064, Q9CZU6, P24288, P54071, Q91WT9, Q99K85, Q99JW2, P15105, Q93092, P70404, Q91VA7, P40142, Q9DBJ1, Q99LB6, P47857, Q8QZR5, Q9D6R2, Q9DCC4, P28271, Q61024, Q8VCN5, O35855, Q922W5, P17183, P17182, P21550, Q9Z110, Q9WUA3, P05201, Q9D7G0,…	2595	79	9011	2.24171	5.8001e-08	2.32684e-09	1.3199e-09
mmu00280:Valine, leucine and isoleucine degradation	40	0.775044	5.92974e-10	Q9D0K2, Q921H8, Q3URE1, Q8BH95, Q9CZS1, Q99JY0, O08749, Q9DBF1, P50136, Q9JLJ2, Q9EQ20, Q8CAY6, Q9DBL1, Q91ZA3, Q99MN9, P47738, Q9D7B6, Q99MR8, Q8JZK9, Q8BWT1, Q8QZS1, Q9JLZ3, P61922, Q61425, Q3ULD5, P53395, Q6P3A8, P54869, Q99L13, O08756, Q9JHI5, Q9D2R0, O35855, P16332, P38060, P47740, Q9D1I5, P24288, Q8BMS1, Q8QZT1	2595	57	9011	2.4368	2.02204e-07	7.79989e-09	4.4245e-09
mmu05132:Salmonella infection	119	2.30575	8.08891e-10	P10639, Q61831, Q8BTI9, Q9WTX5, P16858, P70268, O35250, O08788, Q61036, P63168, Q5KU39, Q9Z0Y1, Q7TMB8, Q9JM76, Q8VEH3, Q8CHG3, Q9CQD1, Q9D4H1, P07356, Q9WUB4, Q8R307, Q9JJZ2, Q3UX10, P84096, P39054, O88447, P00015, Q9JHU4, Q91Y86, P42337, Q61411, Q91VR8, Q6PF93, P28660, Q8CF89, O08967, Q8R5C5, Q9CWF2, P51807, P61164, Q8BHH2, P62897, P56387, P68372, O35382, P70677, Q8BSL7, Q04207, Q78JE5, P68369,…	2595	253	9011	1.63329	2.75832e-07	1.02459e-08	5.81203e-09
mmu04727:GABAergic synapse	53	1.02693	4.51554e-09	P84309, P50571, P31650, P68181, O55017, Q8BHJ7, Q9DC51, P05132, B2RSH2, P62874, P31648, P46460, P29387, P48320, P51830, Q571F8, D3Z7P3, P62880, P62881, O35633, P20444, P63137, P48318, P63216, Q61016, Q91V14, Q9JMF3, P97445, Q80T41, P15105, O35668, Q9DCP2, Q9D6F4, P62812, Q8BUV3, Q8VHH7, P61922, P97490, Q9CXP8, P18872, Q01341, P63080, P68404, Q9DAS9, P22723, Q80TL1, P05480, P60521, P63318, Q3USB7,…	2595	89	9011	2.06786	1.5398e-06	5.51541e-08	3.12862e-08
mmu00620:Pyruvate metabolism	32	0.620035	1.17846e-08	Q9CZS1, P56376, Q99KB8, P56375, O08749, Q9DBF1, Q9CPU0, Q9JLJ2, Q8CAY6, P16125, P97807, Q8BMF3, P47738, Q05920, P52480, Q99NB1, Q91Z53, P08249, P06801, P28474, Q5SWU9, P35486, Q9D051, Q8BMF4, P53657, Q99KE1, P14152, P06151, P47740, Q9QXG4, Q8BH04, Q8QZT1	2595	44	9011	2.52542	4.01856e-06	1.38978e-07	7.88352e-08
mmu03015:mRNA surveillance pathway	58	1.12381	1.30493e-08	Q6P1F6, Q8K4P0, Q9CQ49, Q8BKX6, Q9Z1N5, Q69ZS7, Q61151, O35691, P56959, Q61474, Q9EPU4, Q7TNL5, Q9EPU0, Q9QZV9, Q52KI8, Q8BTV2, Q9JIX8, Q9D0L8, Q9CQL1, Q8BFQ4, P29341, Q6PD03, Q91VC3, Q99JX7, Q8R050, Q8BZY3, Q9QXK7, Q99LC2, Q921F2, Q61655, Q9D824, Q8CCS6, Q80X82, Q6PHQ9, Q6NVF9, Q9CQF3, P62137, P61327, Q3UYV9, Q9CY97, Q61183, Q6PD28, Q9JII5, Q9CWZ3, Q925E7, Q80X73, Q149F3, Q9D4E6, O08583, Q99M28,…	2595	103	9011	1.95536	4.44979e-06	1.48762e-07	8.43852e-08
mmu04072:Phospholipase D signaling pathway	76	1.47258	1.92962e-08	P84309, Q63932, P70182, Q8BTI9, P10833, Q60823, O08908, P15208, Q68ED2, D3YWQ0, Q62245, Q99JY8, O08989, Q91UZ1, Q8BZ98, Q14BI2, P63085, Q9Z1B3, P31938, Q9Z280, Q8K4X7, P05532, Q9Z1S8, P51432, Q9D517, O70161, Q80UP3, O35083, Q9EQZ6, Q9CR99, P51830, P39688, Q01279, Q9QUI0, Q9D1E8, P39054, P61793, P39053, Q9JIW9, Q8CIH5, Q9R1C6, P20444, P42337, Q61411, Q6R0H7, P35235, Q68EF4, P31750, P32883, O08967,…	2595	149	9011	1.77118	6.57997e-06	2.1288e-07	1.20757e-07
mmu04720:Long-term potentiation	42	0.813796	3.11146e-08	Q61411, Q63810, Q6PHZ2, Q63932, P45481, P35438, P11881, P32883, P68181, Q01097, Q91UZ1, P63085, Q9Z1B3, P63328, P31938, P62835, P05132, P62137, Q923T9, P97490, P51432, P28652, P97772, Q9ERT9, P04627, Q99N57, P11798, P18653, Q9Z329, Q3UVX5, Q99JI6, P68404, P23818, P23819, P62141, P63318, P48455, P08556, P20444, P08414, Q01815, P28028	2595	67	9011	2.17676	1.061e-05	3.32537e-07	1.88632e-07
mmu04070:Phosphatidylinositol signaling system	54	1.04631	4.68812e-08	P70182, Q8BTI9, O08908, Q61194, O70172, Q9Z2D1, Q8BKC8, P11881, Q99L43, Q8R071, D3YWQ0, Q8CHC4, Q91UZ1, Q9Z1B3, Q80V26, Q6NVF0, P51432, O70161, Q8VEL2, A2ARP1, Q80UP3, Q9Z329, Q8BYN3, Q7TNC9, O55023, Q8CIH5, Q9R1C6, P20444, P42337, Q6PF93, P49442, Q9EP69, Q6PD10, Q9EPW0, Q8CDA1, Q8K296, Q80XI4, Q8R3B1, P26450, E9PUQ8, Q6P5E8, Q6ZQB6, Q62077, Q91WG7, P68404, O08586, Q6NS52, Q9Z2C9, Q9Z2C4, D3YXJ0,…	2595	96	9011	1.95325	1.59864e-05	4.8586e-07	2.75605e-07
mmu04728:Dopaminergic synapse	69	1.33695	8.52635e-08	Q6P1F6, P84309, Q61831, Q60823, Q61151, P11881, P68181, Q7TNL5, Q01097, Q91UZ1, Q9Z1B3, O55017, Q8BW75, O88533, Q9DC51, P63328, P05132, Q60829, Q923T9, B2RSH2, P62874, P51432, P28652, Q61768, P29387, Q91YI4, Q6PD03, A2APX8, Q9Z329, P62880, P62881, P63250, P24529, P20444, Q91Y86, P63216, Q61016, Q6PHZ2, Q6R0H7, Q9JMF3, P97445, P31750, P16951, Q01147, P28738, Q8CGK7, P62137, Q9CXP8, Q9Z2W8, Q9WV60,…	2595	135	9011	1.77481	2.90744e-05	8.57651e-07	4.86504e-07
mmu05230:Central carbon metabolism in cancer	42	0.813796	1.01061e-07	Q61411, Q63932, Q8BTI9, Q60823, O08908, O70250, O08528, P31750, P32883, P16125, P12382, P63085, Q00612, Q9DBJ1, P21803, Q8BFP9, Q8R104, P31938, P52480, Q8BZA9, P17809, P47857, P05532, Q9Z127, Q6VNS1, P26450, Q99N57, P35486, Q9D051, Q571F8, D3Z7P3, Q8VCL2, P17710, O08586, Q01279, P06151, O88844, P08556, Q9WUA3, P54071, P42337, Q9WUA6	2595	69	9011	2.11366	3.44611e-05	9.68924e-07	5.49624e-07
mmu00520:Amino sugar and nucleotide sugar metabolism	34	0.658787	1.01992e-07	P23591, Q91YN5, Q7TSV4, O70475, P20060, Q922H4, Q8JZV7, Q9R0N0, O08528, Q3TW96, Q9DCJ9, Q91ZJ5, Q9JK38, Q9DCN2, Q8K0C9, O35621, O88958, Q9DB73, Q9CYR6, Q8BTZ7, Q9D0F9, P47856, P06745, Q924M7, Q91WG8, Q99J77, Q9CPT3, P17710, Q7TMC8, Q68FH4, Q9CRC9, Q99KK2, Q9QZ08, P29416	2595	51	9011	2.31496	3.47787e-05	9.68924e-07	5.49624e-07
mmu04540:Gap junction	49	0.949428	1.27841e-07	P84309, Q63932, Q922F4, P11881, Q62245, P68181, Q91UZ1, Q9ERD7, P63085, Q9Z1B3, Q9DC51, P31938, P05132, B2RSH2, Q9ERL9, Q9JJZ2, P51432, P23242, Q3UX10, P39447, P51830, Q7TMM9, Q9Z329, Q01279, P61793, P20444, P0C605, Q61411, P99024, F8VQK3, Q6R0H7, P32883, Q9CWF2, Q9D6F9, Q8VHH7, P97490, P97772, Q99N57, P68372, Q01341, Q3UVX5, P68404, P68369, Q80TL1, Q9DC28, P05480, P63318, P08556, P08752	2595	86	9011	1.97849	4.35929e-05	1.18167e-06	6.70302e-07
mmu04140:Autophagy - animal	71	1.3757	1.64357e-07	Q8VD65, Q99J83, Q61831, Q63932, Q9D0I4, Q8BTI9, P10833, Q60823, O08908, Q8BSK8, P18242, P11881, Q9WUN2, P68181, O08989, Q6P4T0, P63085, Q9DCJ1, Q80W47, P31938, Q8C078, P05132, Q80XK6, Q60751, Q570Y9, P10605, P51150, Q8VEL2, Q9Z2A0, P17047, Q9D906, Q6ZWX6, Q91Y86, P42337, P06797, Q61411, Q91VR7, Q99KU0, Q6PF93, Q8BRK8, P31750, P32883, O88597, Q8K296, Q921J2, Q9ERB0, Q64337, Q3UMB5, P11438, P26450,…	2595	142	9011	1.73622	5.60443e-05	1.47922e-06	8.39088e-07
mmu03060:Protein export	23	0.44565	1.98662e-07	Q9CQS8, Q9D8V7, Q8BGA9, C0HK79, F8VQC1, Q9D7A6, Q8BMA6, Q9DBG7, Q9R0P6, E9PXC0, P14576, Q8VHE0, Q8BU14, C0HK80, P20029, Q6ZWQ7, Q9JLR1, Q9CYN2, P61620, P49962, Q9D958, P47758	2595	29	9011	2.75401	6.77416e-05	1.73415e-06	9.83696e-07
mmu04260:Cardiac muscle contraction	49	0.949428	2.0617e-07	Q9D0M3, Q8VHW2, Q9CR68, P48771, P58774, Q8R0S4, Q6PIE5, Q9JJV4, Q9JJV5, Q9CZ13, P62956, Q9DB77, Q8R1I1, Q8K596, P12787, P19783, Q8VDN2, Q61165, P70414, P19536, O55143, P14094, O88602, P00416, Q6IRU2, Q8CC27, Q9CQ69, Q6PIC6, P99028, Q9Z1L5, Q9CPQ1, O08532, P21107, P00405, A1L3P4, P97370, E9Q401, P54285, Q91W29, Q9D855, Q9CPX8, S4R2P9, P17665, Q8R3Z5, P14231, P58771, P00158, P56391, Q01815	2595	87	9011	1.95575	7.03014e-05	1.73415e-06	9.83696e-07
mmu00640:Propanoate metabolism	24	0.465026	2.07895e-07	Q9D9V3, Q8BH95, Q5SWU9, P53395, O08749, Q6P3A8, Q99J39, Q9WUM5, Q9Z2I8, P50136, Q9EQ20, Q9R0H0, P16125, Q91ZA3, Q99MN9, P16332, Q9Z2I9, P06151, Q99NB1, Q9D1I5, Q8BMS1, Q9QXG4, Q8QZS1, P61922	2595	31	9011	2.68835	7.08896e-05	1.73415e-06	9.83696e-07
mmu05171:Coronavirus disease - COVID-19	109	2.11199	3.6536e-07	P62918, P97461, Q61831, Q8BTI9, P62082, Q9R117, Q00560, P42225, P47915, P63323, P62751, P62911, P25444, P47911, P63325, P62754, P97351, Q9CR57, Q9D1R9, Q9JJI8, P14206, Q9CPR4, P62242, O55142, P62245, P84099, Q8CIH5, P62889, P20444, P60867, Q91Y86, P42337, Q9CZM2, P53026, P52332, Q6ZWV3, Q6ZWU9, P51410, Q8BH61, P97333, Q62077, P62270, P14148, Q9CQR2, P68404, P62264, Q04207, Q6ZWN5, P62267, Q9D8E6,…	2595	248	9011	1.5262	0.00012458	2.97507e-06	1.68761e-06
mmu04146:Peroxisome	48	0.930052	4.02315e-07	P51660, O70579, Q921H8, Q922J9, P48410, Q8JZR0, P99029, P19258, Q9R0H0, Q8C437, Q8C0L6, P09671, Q91XC9, O35386, Q5BL07, Q9QUJ7, Q9DC50, P55096, P41216, Q99LB2, P47934, P34914, P08228, P24270, Q99LC9, Q99J39, Q99P30, P11930, Q61285, Q9WV68, Q91WC3, P35700, Q9R008, Q8C0I1, O35459, Q9R0A0, O09012, Q8VCI5, P32020, Q9DCM2, O88844, P38060, Q9Z210, P98192, Q9QXE0, O09174, Q9D1G2, P54071	2595	86	9011	1.93811	0.00013718	3.1998e-06	1.81509e-06
mmu04071:Sphingolipid signaling pathway	63	1.22069	4.40017e-07	Q6P1F6, Q61831, Q63932, O70572, Q8BTI9, Q60823, O08908, O35099, Q61151, P18242, Q6S9I3, Q7TNL5, P63001, Q91UZ1, P63085, Q9Z1B3, Q9DC51, P31938, B2RSH2, Q9Z280, Q04519, P27545, Q9Z1S8, P51432, Q6PD03, Q9Z2A0, P70336, Q9CR99, P39688, Q9QUI0, Q07813, P20444, Q91Y86, P42337, Q61411, P97363, Q9WV54, P70444, P31750, P32883, Q02956, O08530, Q9JI99, Q8C172, P27601, O35704, Q9JIA7, P26450, Q6PD28, Q99N57,…	2595	124	9011	1.76423	0.000150035	3.42013e-06	1.94008e-06
mmu04360:Axon guidance	84	1.62759	6.44676e-07	Q63810, Q8BTI9, P10833, O08908, P18760, Q5SW75, O08747, Q61036, O09126, P63001, O08553, P63085, P09055, Q7TPD3, Q9DC51, Q9EQF6, P63328, Q60629, O89026, Q923T9, B2RSH2, Q812A2, P49615, Q8C031, Q91Z67, Q62217, P28652, Q8R4F1, Q91Z69, P97798, P70211, Q9Z2A0, E9PYG6, P70336, Q9CR99, P39688, Q9QY40, P52800, Q62178, Q62179, Q99M51, B2RXS4, Q9DC04, Q9QUI0, Q8CIH5, O88643, P20444, P42337, Q8CBF3, Q61411,…	2595	181	9011	1.61152	0.00021981	4.89953e-06	2.77927e-06
mmu04910:Insulin signaling pathway	68	1.31757	8.58708e-07	Q61831, Q63932, Q8BTI9, P19096, Q60823, O08908, Q8BSK8, P15208, O35250, Q3UHC1, Q62245, P68181, Q9WUB3, P63085, A2A8L5, P31938, P05132, P62754, Q9DBC7, Q60634, Q62417, O08917, Q5SWU9, Q9Z2A0, Q9JIG4, P53657, P31324, Q7TNC9, P17710, P47941, Q91Y86, Q8BH04, P42337, Q61411, Q6NSQ9, Q8BRK8, Q7TSH2, O08528, P63073, P31750, P32883, Q02956, Q921J2, P62137, O88351, P12849, P07934, Q9WV60, Q8CI94, P26450,…	2595	139	9011	1.69875	0.000292777	6.3843e-06	3.62151e-06
mmu00230:Purine metabolism	66	1.27882	9.40252e-07	P84309, Q7TSV4, Q9R111, P55264, P50096, Q9WTP7, Q9WUR9, Q9CS42, Q9WTP6, O55057, Q01768, O89106, P46664, Q9DBT5, Q9ERL9, Q9WV85, Q9R0Y5, Q8BIW1, P28650, Q9DCZ1, Q9QX60, Q61481, P51830, P54822, P15532, Q8CIH9, Q3UEI1, Q99L27, Q8BVU5, O55026, Q3SXD3, P23492, P00493, Q6P3D0, F8VQK3, Q60967, B1AWC9, Q5SUR0, Q9DCL9, Q9JM14, Q9CWJ9, Q920P5, Q9D0F9, Q8VHH7, P56380, P97490, Q64338, O89084, Q61503, P06802,…	2595	134	9011	1.71031	0.000320575	6.84184e-06	3.88104e-06
mmu05032:Morphine addiction	49	0.949428	1.22057e-06	P84309, P50571, P68181, O55017, Q8BHJ7, Q9DC51, P05132, B2RSH2, P62874, P29387, Q91YI4, Q61481, P51830, P62880, P62881, O35633, P63250, Q3UEI1, Q3UYH7, P20444, P63137, P63216, Q61016, Q6R0H7, Q9JMF3, P97445, B1AWC9, Q80T41, Q9D6F4, P62812, Q8VHH7, P97490, Q9CXP8, Q64338, O89084, Q01063, P18872, Q01341, Q01065, P63080, P68404, Q9DAS9, P22723, Q80TL1, P63318, Q922S4, P26049, P08752, Q99MK8	2595	91	9011	1.86978	0.000416129	8.69659e-06	4.93315e-06
mmu03018:RNA degradation	46	0.8913	1.48935e-06	F8VPK0, Q9QXA5, Q6P3D0, Q8VC85, Q9CZU3, Q9CQQ8, P38647, P97789, Q9D0M0, Q91YD3, Q8K2D3, P12382, Q9DAR7, Q6ZWM4, Q6PHQ9, Q9CSH3, Q8K0V4, P47857, Q8BH15, P62313, Q9DBR1, Q8K1R3, Q60809, O35900, Q6ZQ08, Q3UJB9, Q9DAA6, Q6NZR5, Q921I9, Q8VBV3, P56960, P29341, Q9JHI7, Q8C5L3, P54823, Q9D4E6, Q8VHK9, Q8VDG3, Q9CRA8, P17183, P17182, P21550, P63038, Q9WUA3, Q9JKY0, Q8C0S1	2595	84	9011	1.90158	0.00050774	1.03951e-05	5.89662e-06
mmu04725:Cholinergic synapse	57	1.10444	1.57365e-06	P84309, Q8BTI9, Q60823, O08908, P12657, P11881, P68181, Q91UZ1, P63085, Q9Z1B3, O55017, Q9DC51, P31938, P05132, Q923T9, B2RSH2, P62874, P51432, P28652, P29387, P51830, P39688, Q9Z329, P62880, P62881, P63250, P20444, P08414, P42337, P63216, Q61411, Q61016, Q6PHZ2, Q9JMF3, P97445, P31750, P32883, Q01147, Q8VHH7, P97490, Q9CXP8, P52189, P26450, P11798, P18872, Q01341, P68404, Q9DAS9, Q9ERZ3, Q80TL1,…	2595	112	9011	1.76723	0.000536471	1.07638e-05	6.10576e-06
mmu01240:Biosynthesis of cofactors	72	1.39508	1.78808e-06	P10518, Q64669, B2RQC6, Q9R1Z7, Q9CZS1, Q9D009, Q9D404, Q9WTP7, O08749, Q9WUR9, Q9DBL7, P70303, Q9Z1J3, Q64105, Q9WTP6, Q9DBP5, Q9CZN7, Q01768, P36552, Q3THS6, Q8BTZ7, P46664, Q9WV85, Q9R0Y5, Q8C5H8, P28650, Q3U5Q7, P13439, Q924M7, P97478, Q9D273, P22907, P12265, P70698, P54822, P15532, O35435, Q99M04, Q8K183, O09172, P47740, P24288, Q9D9M5, Q8BJ03, Q8BMS4, Q9CXI0, Q99K85, O70475, P51163, Q922H4,…	2595	152	9011	1.64484	0.000609549	1.19906e-05	6.8017e-06
mmu01250:Biosynthesis of nucleotide sugars	26	0.503778	2.34122e-06	P23591, Q91YN5, Q7TSV4, O70475, Q922H4, Q9R0N0, O08528, Q3TW96, Q91ZJ5, Q9JK38, Q8K0C9, O35621, Q9CYR6, Q8BTZ7, Q9D0F9, P47856, P06745, Q924M7, Q91WG8, Q99J77, Q9CPT3, P17710, Q7TMC8, Q68FH4, Q99KK2, Q9QZ08	2595	38	9011	2.37588	0.000798038	1.5398e-05	8.73455e-06
mmu04961:Endocrine and other factor-regulated calcium reabsorption	36	0.697539	2.71857e-06	P12658, Q6R0H7, Q6PIC6, Q68FD5, Q0VF55, P17427, P17426, P84091, P68181, Q91UZ1, Q8BZ98, Q9Z1B3, Q6PIE5, G5E829, P05132, P97370, Q8K596, P51432, Q9DBG3, Q8VDN2, P51830, Q01341, S4R2P9, P70414, P68404, P14231, Q9R0K7, P39054, P39053, O08585, P14094, P63318, P20444, Q6IRU5, P62743, Q6Q477	2595	61	9011	2.04931	0.000926602	1.75424e-05	9.95097e-06
mmu01212:Fatty acid metabolism	36	0.697539	4.52509e-06	Q9Z0R9, P51660, Q921H8, Q3URE1, P50171, P19096, Q8JZR0, Q8BH95, Q99JY0, Q9D404, Q99PU5, Q9R0H0, Q8CAY6, Q9DBL1, Q8BGD5, Q8K2C9, Q8BWT1, Q9QUJ7, Q920L1, O88531, P41216, Q91VT4, Q61425, Q8R3F5, Q5SWU9, P13516, P51174, P52825, Q91WC3, P50544, P32020, Q9CY27, Q9EQC4, Q9DCS3, Q8BMS1, Q8QZT1	2595	62	9011	2.01626	0.00154187	2.81378e-05	1.59612e-05
mmu04213:Longevity regulating pathway - multiple species	36	0.697539	4.52509e-06	Q61411, P84309, Q99J83, Q8BTI9, Q60823, O08908, P70288, Q8BRK8, P15208, Q8BSK8, P31750, P32883, P70445, P68181, Q61696, O09106, P17156, P09671, Q60649, P05132, Q8VHH7, P97490, Q60751, P08228, P24270, P26450, P81122, P51830, Q01341, Q6PAM0, Q91WG5, Q80TL1, P08556, P63017, P42337, Q9WUA6	2595	62	9011	2.01626	0.00154187	2.81378e-05	1.59612e-05
mmu00250:Alanine, aspartate and glutamate metabolism	26	0.503778	4.74212e-06	Q8BGT5, Q3UGX3, P26443, B2RQC6, Q8C0M9, P15105, P16460, O35409, P46664, P47856, P61922, Q8QZR5, Q91YI0, Q8CHT0, P28650, P48320, Q8BWF0, Q571F8, D3Z7P3, P54822, Q61024, Q8CIH9, P48318, P05201, Q9JHW2, P05202	2595	39	9011	2.31496	0.00161576	2.89608e-05	1.6428e-05
mmu00010:Glycolysis / Gluconeogenesis	38	0.736291	4.91961e-06	Q6NSQ9, Q7TSV4, Q9CZS1, O08749, O70250, P16858, O08528, A6ZI47, Q9DBF1, Q9JLJ2, P17751, Q9Z2L6, P16125, P12382, P47738, Q9DBJ1, P09411, P52480, Q99NB1, Q9D0F9, P47857, P06745, P28474, P35486, Q9D051, Q8BMF4, P53657, P17710, P06151, P05063, P05064, P17183, P47740, P17182, P21550, Q9WUA3, Q9QXG4, Q8BH04	2595	67	9011	1.96945	0.00167619	2.95177e-05	1.67439e-05
mmu04921:Oxytocin signaling pathway	71	1.3757	5.28262e-06	Q63810, P84309, Q8CI43, Q8VHW2, Q63932, P11881, P68181, Q91UZ1, P63085, Q8R0S4, Q9Z1B3, Q9DC51, Q9JJV4, P63328, P31938, Q8C078, Q9JJV5, P62956, P05132, Q923T9, B2RSH2, Q9ERL9, P51432, P28652, P70336, Q9CR99, P51830, Q9Z329, Q01279, Q9QUI0, P63250, O88602, P20444, Q8CFN5, P08414, Q61411, Q8CC27, Q6PHZ2, F8VQK3, Q6R0H7, Q8BRK8, Q9Z1L5, P32883, Q91VB2, O08532, Q9DBR7, Q3UMT1, Q60605, Q8VHH7, P62137,…	2595	153	9011	1.6114	0.00179976	3.11492e-05	1.76694e-05
mmu04730:Long-term depression	35	0.678163	5.51407e-06	Q61411, Q63932, F8VQK3, Q6R0H7, P97445, P11881, P32883, Q9Z0J4, Q91UZ1, P63085, Q9Z1B3, Q9DC51, P31938, P27601, B2RSH2, Q9ERL9, Q60751, P51432, P97772, Q61625, O70443, Q9Z2W9, P04627, Q99N57, P18872, Q9Z329, P68404, P23818, P23819, P63318, P08556, P20444, P08752, P28028, P0C605	2595	60	9011	2.02559	0.00187854	3.19629e-05	1.8131e-05
mmu04371:Apelin signaling pathway	65	1.25945	5.68341e-06	P84309, Q8VD65, Q63932, P10833, Q60823, Q8BSK8, P11881, P68181, O08989, Q91UZ1, P63085, Q9Z1B3, Q9DC51, P31938, P05132, B2RSH2, P62874, P62754, Q8K596, P97471, P51432, Q63943, P29387, Q61165, P51830, Q9Z329, P70414, P40630, P62880, P62881, Q8CFN5, P08414, P63216, Q61411, Q91VR7, Q61016, Q6PF93, Q9JMF3, Q8BRK8, P31750, P32883, Q9Z0J4, O88597, P27601, Q8VHH7, Q60929, P97490, Q9CXP8, E9Q401, Q9JIA7,…	2595	137	9011	1.64751	0.00193617	3.23954e-05	1.83764e-05
mmu04666:Fc gamma R-mediated phagocytosis	48	0.930052	7.3785e-06	P70182, P70460, Q8BTI9, Q60823, O08908, Q9CPW4, Q8BSK8, P18760, P53668, P31750, Q7SIG6, Q99JY8, P63001, P62331, Q7TQF7, P63085, Q9JM76, P31938, Q9Z280, Q9D898, Q9Z1S8, Q61469, Q9JIA7, P26450, O70161, Q64010, Q99N57, O08539, Q641P0, Q62077, Q9QWY8, P97813, P68404, P13020, P97819, Q8VHI6, P39054, P16054, Q8CIH5, O88643, P63318, P47941, P20444, P28867, P42337, P26645, P28667, Q9WUA6	2595	93	9011	1.79223	0.00251291	4.1368e-05	2.3466e-05
mmu05211:Renal cell carcinoma	38	0.736291	7.82047e-06	Q61411, Q63932, Q8QZS3, Q8BTI9, P45481, Q60823, O08908, P35235, P31750, P32883, Q3UHC1, Q62245, Q61036, P63001, P97807, Q9D4H8, P63085, P31938, P62878, P62835, P17809, Q61324, P26450, P04627, Q64010, Q99N57, Q91YE3, Q99JI6, O88643, P47941, P83940, P40338, P62869, P08556, P42337, Q8CIN4, P28028, Q9WUA6	2595	68	9011	1.94049	0.00266324	4.31387e-05	2.44705e-05
mmu04261:Adrenergic signaling in cardiomyocytes	70	1.35633	8.58047e-06	Q6P1F6, P84309, Q8VHW2, Q60823, Q61151, P58774, P68181, Q7TNL5, Q91UZ1, P63085, Q8R0S4, Q9Z1B3, Q9DC51, Q6PIE5, Q9JJV4, Q9JJV5, P62956, P05132, Q923T9, B2RSH2, Q8K596, P51432, P28652, Q9ERT9, P97952, Q6PD03, Q8VDN2, Q9EQZ6, Q61165, P51830, P70414, O55143, P14094, O88602, Q6IRU2, P20444, Q8CC27, Q6PHZ2, Q6R0H7, Q6PIC6, Q0VF55, P31750, Q9Z1L5, P16951, O08532, Q01147, P21107, G5E829, Q8VHH7, P62137,…	2595	152	9011	1.59915	0.00292167	4.65797e-05	2.64224e-05
mmu01232:Nucleotide metabolism	44	0.852548	1.18098e-05	P23492, P00493, Q6P3D0, Q9R111, P55264, P50096, Q9WTP7, Q9D020, Q9WUR9, Q9QY93, P70303, Q9CQ43, Q9WTP6, Q9JM14, Q9DBP5, Q01768, Q920P5, P46664, Q9DBT5, Q9WV85, Q9R0Y5, Q61503, P06802, P28650, Q9DCZ1, Q8BFW6, Q3U5Q7, Q9R088, Q9QX60, Q3V1L4, O08739, P52623, Q3THK7, P70698, P54822, P15532, Q8VCE6, Q99L27, O55026, P08030, Q3SXD3, P24547, Q3UFY7, P07742	2595	84	9011	1.8189	0.00401906	6.31084e-05	3.57983e-05
mmu00562:Inositol phosphate metabolism	39	0.755668	1.52189e-05	P70182, Q6PF93, Q8BTI9, P49442, Q61194, O70172, Q9Z2D1, Q8BKC8, Q9EP69, P59644, Q8R071, P17751, Q9EQ20, Q9Z2L6, Q8CHC4, Q91UZ1, Q9EPW0, Q9Z1B3, Q8CDA1, Q8K296, Q80XI4, Q6NVF0, P51432, Q8R3B1, O70161, Q8VEL2, Q62077, A2AP18, Q8BYN3, Q7TNC9, O55023, O08586, Q9Z2C9, Q9Z2C4, Q9JHU9, Q8CIH5, E9Q3L2, P42337, Q91XU3	2595	72	9011	1.88091	0.00517625	8.0075e-05	4.54227e-05
mmu00630:Glyoxylate and dicarboxylate metabolism	22	0.426274	1.62551e-05	P24270, P28271, O08749, Q91WK5, P15105, Q8CAY6, Q91ZA3, Q99MN9, P16332, Q9CZN7, P14152, Q8CFA2, Q99KI0, Q8CHP8, Q99NB1, Q9D1I5, Q9CZU6, Q91Z53, P08249, Q9QXG4, Q8QZT1, Q91W43	2595	32	9011	2.38731	0.0055277	8.42309e-05	4.77801e-05
mmu05231:Choline metabolism in cancer	49	0.949428	1.75316e-05	Q61831, Q63932, P70182, Q8BTI9, P49586, Q60823, O08908, Q8BSK8, P97823, D3YWQ0, Q62245, Q99JY8, P63001, P63085, P31938, O54804, Q9Z280, Q6X893, O70161, Q9Z2A0, Q80UP3, Q01279, Q8VHI6, O55229, Q9R1C6, P20444, Q91Y86, P42337, Q61411, P31750, P32883, Q921J2, Q61469, P26450, E9PUQ8, Q99N57, Q6P5E8, Q62077, P97813, Q8C0L9, Q91WG7, P68404, Q6NS52, Q8BY89, D3YXJ0, P60764, P63318, P08556, Q9WUA6	2595	98	9011	1.73622	0.00596049	8.94896e-05	5.07631e-05
mmu01210:2-Oxocarboxylic acid metabolism	16	0.310017	2.44545e-05	Q8QZR5, Q8BGT5, Q9D6R2, Q99JW2, P28271, P70404, Q91VA7, O35855, Q9WVM8, Q99KI0, O88844, Q9CZU6, P24288, P54071, P05201, P05202	2595	20	9011	2.77796	0.00830441	0.000122992	6.97672e-05
mmu00970:Aminoacyl-tRNA biosynthesis	36	0.697539	2.86625e-05	P32921, Q8BIP0, Q8BYM8, Q8C0C7, Q8BGV0, Q9JJL8, Q922B2, Q61035, Q9CZN8, Q8CGC7, Q8BML9, Q9CZD3, Q8BIJ6, Q8BMJ2, P26638, Q8CFI5, Q8BU30, Q99JT1, Q9Z1Q9, Q91WQ3, Q8BLY2, Q99MN1, Q8BYL4, Q9ER72, Q9D0R2, Q68FL6, Q9WUA2, Q499X9, Q8BP47, Q3UQ84, Q8VDC0, Q14CH7, Q99KK9, Q8BGQ7, Q9D0I9, Q9CYK1	2595	66	9011	1.89406	0.00972645	0.000142066	8.05874e-05
mmu04012:ErbB signaling pathway	43	0.833172	3.10403e-05	Q61411, Q61831, Q6PHZ2, Q63932, Q8BTI9, Q60823, O08908, Q8BSK8, P31750, P32883, Q62245, Q61036, P63085, P31938, P00520, Q923T9, P28652, Q9WV60, P26450, P04627, Q64010, Q99N57, P11798, Q62077, Q8CE90, Q99M51, P68404, Q01279, P47809, P42232, Q8CIH5, P05480, O88643, P63318, P47941, P22682, P08556, P20444, Q91Y86, P42337, Q8CIN4, P28028, Q9WUA6	2595	84	9011	1.77756	0.0105291	0.000151654	8.60258e-05
mmu04142:Lysosome	62	1.20132	3.3316e-05	Q8BFR4, Q9WV76, Q8BVE3, Q6PNC0, Q9WVL1, O70370, P97821, P18242, P51863, Q07113, O35643, Q8BPN8, P24638, P54818, P22892, O88531, Q9DCR2, Q04519, O89023, O35604, Q9JKC8, P10605, Q920I9, Q9Z1G4, P50428, P17439, Q6PHU5, P12265, P17047, O35114, P50429, O89017, P29416, Q8R2R9, Q6IRU5, P06797, Q9Z0J0, Q9WV54, P20060, Q60648, Q68FD5, Q9R013, P41234, Q99LJ1, Q9QWR8, Q8BSZ2, P61967, Q8VEB4, Q08890, P23780,…	2595	135	9011	1.59475	0.0112966	0.00016048	9.10323e-05
mmu04066:HIF-1 signaling pathway	54	1.04631	4.16458e-05	Q63932, Q8BTI9, Q60823, O08908, Q8BSK8, P15208, P16858, A6ZI47, P12382, Q9D4H8, P63085, P31938, P09411, P62878, Q923T9, P62754, Q60751, P28652, P35486, Q91YE3, P17710, Q01279, P06151, Q8CIH5, P05063, P05064, P20444, P42337, Q6PHZ2, P45481, O08528, P63073, P31750, P16125, Q8BFP9, P17809, P47857, P26450, Q62351, P11798, Q9D051, Q62077, P68404, Q04207, P63318, P17183, P83940, P17182, P21550, P40338,…	2595	114	9011	1.64484	0.0141011	0.000197817	0.000112212
mmu04713:Circadian entrainment	48	0.930052	4.23709e-05	P84309, Q61016, Q6PHZ2, F8VQK3, Q6R0H7, Q9JMF3, P35438, P11881, Q9Z0J4, P68181, Q01097, Q91UZ1, Q01147, P63085, Q9Z1B3, Q9DC51, P05132, B2RSH2, P62874, Q923T9, Q8VHH7, P97490, Q9CXP8, Q9ERL9, E9Q401, P51432, P28652, Q9Z2W8, P29387, Q9Z2W9, P11798, P18872, P51830, Q01341, P62880, Q9DAS9, P68404, P62881, P23818, P23819, P63250, Q80TL1, P63318, P20444, Q01815, P08752, P63216, P0C605	2595	98	9011	1.70079	0.0143449	0.000198505	0.000112602
mmu04922:Glucagon signaling pathway	50	0.968804	5.24131e-05	Q63810, Q60823, O70250, P11881, P68181, Q91UZ1, P12382, Q8BGD5, Q9WUB3, Q9Z1B3, P63328, P52480, P05132, Q923T9, P97470, P51432, P28652, Q5SWU9, P35486, Q9Z329, P06151, Q8BH04, Q6PHZ2, Q6NSQ9, Q6R0H7, P45481, Q8BRK8, Q7TSH2, P31750, P16951, Q9JIF0, P16125, Q01147, Q9DBJ1, P17809, P47857, P07934, Q6P2K6, Q8CI94, O70343, P11798, Q9D051, Q9Z1E4, Q6PAM0, Q91WG5, Q80TL1, P18826, P48455, Q9WUA3, Q9WUA6	2595	104	9011	1.66945	0.0177145	0.000242233	0.000137407
mmu04137:Mitophagy - animal	36	0.697539	6.50978e-05	Q61411, Q91VR7, Q99J83, Q811U4, Q61831, Q8BG51, P10833, P32883, Q80U63, Q9WUN2, O08989, Q80U87, Q8BX10, Q9CXF4, O88597, Q8R5H1, Q64337, Q9DB70, P51150, Q64373, P62071, P59017, Q8K3K8, Q68FE2, Q9CQV6, Q3UN04, Q8JZN7, Q04207, Q9CQ92, O55003, P05480, Q60737, P60521, P08556, P62983, Q91Y86	2595	68	9011	1.83835	0.0219545	0.000296846	0.000168386
mmu04962:Vasopressin-regulated water reabsorption	26	0.503778	9.03769e-05	Q6R0H7, Q9D0M5, P55088, P35278, O08788, P68181, Q01147, P63168, P63044, Q9CQD1, P05132, Q9WUB4, Q8VHH7, Q8R1Q8, Q99KJ8, P46460, Q9QZB9, P70452, Q99PT1, P51830, Q01341, P46638, O88487, Q9JHU4, O88485, Q45VK7	2595	44	9011	2.0519	0.0303498	0.000406696	0.000230699
mmu04926:Relaxin signaling pathway	58	1.12381	0.000127032	P84309, Q61831, Q63932, Q8BTI9, Q60823, O08908, Q62245, P68181, Q91UZ1, P63085, Q9Z1B3, Q9DC51, P31938, P08122, P05132, B2RSH2, P62874, P51432, P29387, Q91YI4, P51830, P62880, Q01279, P62881, P20444, Q91Y86, P42337, P63216, Q61411, Q61016, Q6R0H7, Q9JMF3, P31750, P32883, Q9Z0J4, P16951, Q01147, Q02956, P48302, Q8VHH7, P97490, Q9CXP8, P02463, P26450, Q99N57, P18872, Q8CE90, Q01341, Q62432, Q9DAS9,…	2595	129	9011	1.56126	0.0423959	0.000564222	0.000320056
mmu04216:Ferroptosis	24	0.465026	0.000134456	P09528, P97494, Q91VR7, O70325, Q99J83, Q60930, Q60931, Q8JZR0, P04925, P51855, P10852, P29391, Q62351, Q61990, Q91WC3, Q9WTR6, Q9CQV6, Q9D906, Q9QUJ7, P60335, O09172, Q921I1, P41216, Q91V01	2595	40	9011	2.08347	0.0448171	0.000589536	0.000334415
mmu04964:Proximal tubule bicarbonate reclamation	16	0.310017	0.000144691	P26443, Q9QZD8, Q6PIC6, Q8VDN2, Q64444, Q571F8, D3Z7P3, Q9DCP2, P14231, P14152, P14094, Q6PIE5, P00920, O88343, Q8BH04, P97370	2595	22	9011	2.52542	0.0481457	0.000626385	0.000355318
mmu04530:Tight junction	71	1.3757	0.000171533	Q6P1F6, Q8CI43, Q61831, Q9JLB2, Q61316, P70460, Q61879, Q6P9R4, O35099, Q9CPW4, P68181, P63001, Q8CHG7, Q8BU31, Q9JM76, P09055, P61028, P46662, P62835, P05132, Q9JJZ2, Q9Z0U1, Q60875, Q80U72, Q8CC35, P70175, O08638, Q3UX10, P70336, Q9CR99, P39447, P46935, Q9QUI0, P57780, P17918, Q91Y86, Q7TPR4, Q9JKB3, P26040, Q8BRK8, P70441, Q9D8B7, Q80X82, Q02956, Q8VDD5, Q9JI59, Q60605, P49710, O54942, Q9D898,…	2595	167	9011	1.47631	0.0568198	0.000733305	0.000415968
mmu03250:Viral life cycle - HIV-1	32	0.620035	0.000226833	Q6P2B1, Q922L6, Q9WU78, P45481, Q8BG30, Q9ERU9, Q6P5F9, Q9Z0H3, P14873, P19426, Q9QUR7, Q8VEJ9, Q8BHJ6, Q9QYR6, Q9D8B3, Q6NVF9, Q8BTV2, Q8K0X8, Q99JF8, Q8C052, E9Q3G8, Q60710, Q99J95, P62827, Q921C5, Q61187, P17742, O55201, Q9ESC8, P0C0A3, Q99LI8, Q8C4Y3	2595	61	9011	1.82161	0.0744424	0.00095774	0.000543279
mmu05031:Amphetamine addiction	35	0.678163	0.000247186	Q63810, P84309, Q6PHZ2, Q6R0H7, P70288, P35438, P68181, P16951, Q01097, Q01147, O09106, A2AIR5, Q8BW75, O88533, P63328, P05132, Q60829, P62137, Q923T9, O35526, P28652, Q9Z2W8, Q9Z2W9, Q64133, P11798, P68404, P23818, P23819, P62141, P24529, P63318, P48455, P20444, P08414, Q01815	2595	69	9011	1.76139	0.0808452	0.00103095	0.000584805
mmu04810:Regulation of actin cytoskeleton	92	1.7826	0.000289716	Q9ES28, Q61315, Q63932, P70182, Q8BTI9, P10833, Q8BKX1, Q60823, Q61879, O08908, O70172, Q9CPW4, P18760, P12657, Q5SW75, Q6S9I3, Q62245, O08989, Q68FF6, Q61036, P63001, Q0VBD0, Q7TMB8, P63085, Q9JM76, P09055, P21803, P31938, P61148, O70566, Q91YM2, O70161, Q8VI36, O08638, P70336, Q61165, Q9CR99, Q3V3R4, P62484, Q3UQ44, Q01279, Q9QUI0, P61793, P57780, Q91YD9, O88643, P47941, P62962, P42337, Q91VR8,…	2595	231	9011	1.38297	0.094083	0.00119187	0.00067609
mmu00270:Cysteine and methionine metabolism	29	0.561907	0.00029274	Q80SW1, Q71RI9, Q91WT9, Q99K85, P52196, P13864, Q9CQ65, P16125, Q3THS6, Q99LB6, P08249, P97494, P97355, P51855, Q64674, Q8VCN5, P50247, Q99J99, Q9WVQ5, O88508, O35855, P14152, P06151, Q68FL4, O09172, P24288, Q8BTY1, P05201, P05202	2595	54	9011	1.86483	0.0950169	0.00119187	0.00067609
mmu04120:Ubiquitin mediated proteolysis	63	1.22069	0.000322263	E9PZP8, Q9DBY1, Q9Z2X8, P62838, Q3U1J4, Q9WTX5, Q9WTX6, Q8BZQ7, Q8C7R4, O88738, Q9D4H8, Q8BZZ3, Q9Z1F9, Q9JLV5, Q91W96, P62878, Q9JJZ4, Q8R349, Q8BTZ4, A2A6Q5, P52483, Q9CY34, Q8VE73, Q9CR50, O08759, Q9D074, Q99JP4, P61082, P61080, Q02053, P46935, Q8C863, Q91W82, Q6ZPJ3, Q9D787, Q6ZWZ2, Q6ZPT1, Q80UW2, Q9R1T2, Q8CHQ0, G5E870, Q8BGZ4, Q9ES00, P62254, P68037, Q99KP6, P61087, Q9WUD1, Q7TMY8, Q3UE37,…	2595	147	9011	1.48819	0.104085	0.00129663	0.000735518
mmu04611:Platelet activation	55	1.06568	0.000377942	P84309, P70460, Q8BTI9, Q60823, O08908, Q71LX4, P11881, P70302, P68181, Q91UZ1, P63085, O09044, P09055, Q9Z1B3, Q9DC51, P62835, Q9Z1S3, P05132, B2RSH2, Q9ERL9, P51432, Q9CPV9, Q91YM2, P70336, Q9CR99, P51830, P39688, Q9Z329, Q9QUI0, Q8CIH5, P42337, P0C605, F8VQK3, Q6R0H7, P31750, Q9DBR7, P22437, Q02956, P27601, Q8VHH7, P62137, P97490, Q8R4H2, P26450, Q62074, Q01341, Q99JI6, P11087, Q8K1B8, Q80TL1,…	2595	125	9011	1.52788	0.12094	0.00150298	0.000852567
mmu04722:Neurotrophin signaling pathway	53	1.02693	0.000558618	Q61831, Q63932, Q8BTI9, Q60823, O08908, O35099, Q3UHC1, Q62245, P63001, P63085, P31938, P62835, Q923T9, Q9QYH6, Q6VNS1, P28652, Q99PT1, Q9Z2A0, Q6PHU5, Q9CR99, P18653, Q9QUI0, P41242, Q07813, Q8CIH5, P47941, P08414, Q91Y86, P42337, P49769, Q61411, Q6PHZ2, P35235, P31750, P32883, E9Q9B7, P00520, O88351, P62259, Q91ZM2, Q9WV60, P26450, Q64010, Q99N57, P11798, Q62077, Q8CE90, Q99JI6, Q04207, P08556,…	2595	121	9011	1.52099	0.173489	0.00219595	0.00124565
mmu00051:Fructose and mannose metabolism	21	0.406898	0.000676406	P23591, Q8VC30, Q924M7, Q922H4, O08528, Q64442, A6ZI47, P17751, G5E895, P17710, P12382, O35621, Q7TMC8, Q8K0C9, P05063, P45376, P05064, Q8BTZ7, Q8BZA9, Q9WUA3, P47857	2595	36	9011	2.02559	0.206048	0.00262876	0.00149117
mmu04971:Gastric acid secretion	36	0.697539	0.000738185	P13808, P84309, Q6PHZ2, P26040, Q6R0H7, Q6PIC6, P11881, P68181, Q91UZ1, Q9Z1B3, Q9DC51, Q6PIE5, P00920, P05132, B2RSH2, Q923T9, Q8VHH7, P97490, P97370, P51432, P28652, P11798, Q61165, Q8VDN2, P51830, Q9Z329, Q01341, P68404, Q9ERZ3, P14231, Q80TL1, Q9JM63, P14094, P63318, P20444, P08752	2595	75	9011	1.66677	0.222611	0.00283662	0.00160908
mmu04911:Insulin secretion	40	0.775044	0.000764125	P84309, Q08460, P60879, Q6PHZ2, Q6R0H7, Q6PIC6, Q9QYX7, P68181, P16951, Q91UZ1, Q01147, Q9Z1B3, P63044, Q6PIE5, P17809, P05132, Q923T9, Q8VHH7, P97490, P97370, O35526, E9Q401, P51432, P28652, P11798, Q8VDN2, P51830, Q9EQZ6, Q9EQZ7, Q01341, P68404, Q9ERZ3, P14231, Q80TL1, P14094, P09240, P63011, P63318, P20444, Q01815	2595	86	9011	1.61509	0.229462	0.00290368	0.00164711
mmu04935:Growth hormone synthesis, secretion and action	51	0.988181	0.000824126	P84309, Q61831, Q63932, Q8BTI9, Q60823, O08908, P11881, Q62245, P68181, Q91UZ1, P42225, P63085, Q9Z1B3, Q9DC51, P31938, P05132, B2RSH2, P51432, P51830, Q9Z329, Q8CIH5, P47941, P20444, Q91Y86, P42337, Q61411, Q6R0H7, P45481, P31750, P32883, P16951, Q01147, Q8VHH7, P97490, Q9WV60, P26450, P81122, Q64010, Q99N57, Q62077, P70236, Q01341, P68404, P47809, P42232, Q80TL1, P63318, P08556, Q01815, P08752,…	2595	117	9011	1.51363	0.24508	0.00309727	0.00175693
mmu04919:Thyroid hormone signaling pathway	52	1.00756	0.000855234	Q63932, Q8BTI9, Q60823, O08908, P68181, Q91UZ1, P42225, P12382, P63085, Q9Z1B3, Q6PIE5, P31938, P05132, O88895, P51432, Q9Z2A0, Q8VDN2, Q61165, O55143, P14094, Q8CIH5, P20444, P42337, Q61411, Q60520, P45481, Q6PIC6, P70365, P70288, P31750, P32883, O09106, A2ABV5, P17809, Q921J2, P47857, P97370, Q99K74, Q8R3B1, Q9WV60, P26450, Q99N57, Q62077, P68404, P43406, P14231, P05480, P63318, P08556, Q9WUA3,…	2595	120	9011	1.50473	0.253052	0.00317924	0.00180343
mmu05034:Alcoholism	81	1.56946	0.000913051	P84309, Q61672, Q62245, P68181, Q01097, Q91WA3, P63085, A2AIR5, Q8BW75, O88533, Q9DC51, P31938, Q8C078, P05132, O88895, Q60829, P84228, P63248, B2RSH2, P62874, P29387, P62806, P57774, P62880, P62881, P24529, Q9Z2V5, P08414, P63216, Q64525, Q61411, Q8CCK0, Q61016, Q6R0H7, Q9JMF3, P70288, P35438, P32883, P16951, Q64522, Q01147, O09106, P68433, Q8VBY2, P62137, Q9CXP8, P27661, P04627, Q8VH37, Q99N57,…	2595	205	9011	1.37204	0.267647	0.00335303	0.00190201
mmu04024:cAMP signaling pathway	86	1.66634	0.000921594	P84309, Q61831, Q63932, Q9Z239, Q8BTI9, P10833, Q60823, O08908, P12657, P68181, Q9R0H0, Q01097, P63001, P63085, A2AIR5, Q9DC51, Q6PIE5, P31938, P62835, P05132, Q60829, Q923T9, B2RSH2, Q9Z280, P28652, P57774, Q8VDN2, P70336, Q9EQZ6, Q61165, Q9CR99, P51830, Q9QUI0, O55143, Q3UEI1, P14094, O88643, P08414, Q91Y86, P42337, E9Q236, Q6PHZ2, Q6R0H7, P45481, Q6PIC6, B1AWC9, Q0VF55, P35438, Q80T41, P31750,…	2595	220	9011	1.35741	0.269779	0.00335303	0.00190201
mmu04122:Sulfur relay system	8	0.155009	0.000975463	Q9D2P4, Q9Z223, A2BDX3, Q3U308, P52196, Q9Z1J3, Q99J10, Q99J99	2595	8	9011	3.47245	0.283083	0.0034831	0.00197579
mmu00071:Fatty acid degradation	27	0.523154	0.000977712	Q921H8, Q8JZR0, Q8BH95, Q9CZS1, Q99JY0, Q99PU5, Q9DBF1, Q9JLJ2, Q9R0H0, Q8CAY6, Q9DBL1, Q8BGD5, P42125, P47738, Q8BWT1, Q9QUJ7, P41216, Q61425, P28474, P51174, P52825, Q91WC3, P50544, Q60759, P47740, Q8BMS1, Q8QZT1	2595	52	9011	1.803	0.283633	0.0034831	0.00197579
mmu04022:cGMP-PKG signaling pathway	70	1.35633	0.00101389	Q63810, P84309, Q63932, P70460, Q60823, P15208, P11881, Q6S9I3, Q91UZ1, Q3V132, P63085, Q9Z1B3, Q9DC51, Q6PIE5, P63328, P31938, P48962, B2RSH2, Q8K596, Q9ERL9, P51432, Q63943, Q9ESZ8, Q99KR7, Q8VDN2, P70336, Q9CR99, P51830, Q9Z329, P70414, Q9QUI0, O55143, P14094, Q8CFN5, P0C605, P51881, Q08460, F8VQK3, Q6PIC6, Q0VF55, P31750, P16951, Q9DBR7, Q01147, G5E829, P48302, P27601, Q8VHH7, P62137, Q60929,…	2595	173	9011	1.40504	0.292425	0.00357474	0.00202778
mmu05414:Dilated cardiomyopathy	42	0.813796	0.00145915	P84309, Q8CC27, Q8VHW2, Q6R0H7, P58774, Q62165, A2ASS6, Q9Z1L5, P68181, O08532, Q0VBD0, P21107, Q8R0S4, P09055, Q61738, Q9JJV4, Q61739, Q9JJV5, P62956, P05132, Q8VHH7, P97490, Q8K596, E9Q401, P54285, P51830, O08579, Q01341, Q3V3R4, P11531, S4R2P9, P70414, Q8R3Z5, P43406, O55143, Q80TL1, P58771, O88602, Q6IRU2, O70309, P48678, Q01815	2595	94	9011	1.55152	0.392214	0.00509213	0.00288852
mmu00480:Glutathione metabolism	34	0.658787	0.00151485	O08709, Q9DCD0, Q9CPY7, P15626, Q80W21, Q9CQU0, P97449, P19157, Q9CPU4, Q99L20, Q00612, Q99JP7, Q64471, Q8K010, P10649, Q9D7X8, P24472, P97494, Q91VS7, O70325, P97355, P47791, P51855, Q64674, Q9DCM2, O88844, O09172, P48774, O09131, Q9CQG1, O89112, Q9Z2A9, P54071, P07742	2595	72	9011	1.63977	0.403667	0.00523312	0.00296849
mmu04130:SNARE interactions in vesicular transport	19	0.368146	0.00165727	P70280, Q9D0I4, O70480, O35153, P70452, Q9CQW1, Q6QD59, O08547, Q62442, P63024, O09044, O35166, P61264, P63044, O88983, O35526, O88384, O70439, Q9ERB0	2595	33	9011	1.99929	0.431981	0.00566788	0.00321511
mmu00061:Fatty acid biosynthesis	13	0.251889	0.00189093	Q3URE1, Q8R3F5, P50171, Q8JZR0, P19096, Q5SWU9, Q9D404, Q99PU5, Q91WC3, Q9QUJ7, Q9DCS3, P41216, Q91VT4	2595	19	9011	2.37588	0.475557	0.00640296	0.00363209
mmu00564:Glycerophospholipid metabolism	43	0.833172	0.00194308	Q6NVG1, P13707, P49586, P97823, Q64521, Q3TFD2, Q99L43, D3YWQ0, Q99JY8, Q3ULJ0, Q8BHF7, Q99LH2, Q8K2C8, O54804, Q8VEB4, Q9Z280, Q91YX5, Q8K4X7, Q61469, Q9D517, Q922E4, E9PUQ8, Q3TRM4, Q8BSF4, Q80UP3, Q6P5E8, O35083, P97813, Q8C0L9, Q91WG7, Q61586, Q6NS52, P97819, Q3UN02, Q9D1E8, D3YXJ0, P21836, O55229, P98192, Q9R1C6, P98191, Q8BGS7, Q91V01	2595	98	9011	1.52362	0.484818	0.00651504	0.00369567
mmu05100:Bacterial invasion of epithelial cells	35	0.678163	0.00215009	Q64727, Q8BTI9, Q9R1T4, O08908, Q68FD5, Q9CPW4, P63001, P49817, Q8BZ98, Q9JM76, P09055, Q8BHL5, P49710, Q9D898, P26231, Q9Z1S5, P26450, Q8C1B7, Q8VI36, Q64010, Q641P0, Q9CR99, Q8CHH9, P84096, Q9QUI0, P39054, P39053, O08585, Q91YD9, P05480, P47941, Q8BPU7, P22682, Q6IRU5, P42337	2595	76	9011	1.59915	0.520001	0.00713914	0.00404969
mmu04912:GnRH signaling pathway	40	0.775044	0.00217517	Q61411, P84309, Q61831, Q6PHZ2, Q63932, Q6R0H7, P11881, P32883, Q62245, P68181, Q91UZ1, P63085, Q9Z1B3, Q9QVP9, P31938, P05132, Q923T9, Q8VHH7, Q9Z280, P97490, P51432, P28652, Q99N57, P11798, P97813, P51830, P70236, Q8CE90, Q9Z329, Q01341, P68404, Q01279, P47809, Q80TL1, P05480, P08556, P20444, P28867, Q91Y86, Q01815	2595	90	9011	1.54331	0.524097	0.00715297	0.00405754
mmu04520:Adherens junction	33	0.639411	0.00247826	Q7TPR4, Q64727, Q8BKX1, P45481, P15208, Q9JKF1, E9PYF4, Q04736, P63001, P63085, A2A8L5, Q60751, P97471, P26231, Q9D358, Q62417, P30999, P70451, Q9CR99, Q64455, P39447, P39688, P35821, Q9QZQ1, Q01279, Q9QUI0, Q8VHI6, P57780, Q91YD9, P05480, Q60737, P60764, Q9JLB9	2595	71	9011	1.61395	0.57093	0.00807204	0.00457888
mmu04970:Salivary secretion	38	0.736291	0.00253607	P13808, P84309, Q08460, F8VQK3, Q6R0H7, Q6PIC6, Q0VF55, P11881, Q9Z0J4, P68181, Q91UZ1, Q9Z1B3, P63044, Q6PIE5, G5E829, P05132, Q8VHH7, P97490, P97370, Q9ERL9, P51432, P21460, P55012, Q61165, Q8VDN2, P51830, Q9Z329, Q01341, P68404, Q9ERZ3, P14231, Q9R0K7, Q80TL1, P14094, P63318, P20444, P0C605, Q6Q477	2595	85	9011	1.55239	0.579326	0.0081824	0.00464148
mmu00561:Glycerolipid metabolism	30	0.581283	0.00263656	Q9CZS1, Q9DBF1, Q9JLJ2, D3YWQ0, Q99JY8, G5E895, Q9ESW4, P47738, Q8K2C8, P45376, Q8K4X7, Q64516, Q61469, Q9D517, Q8VC30, Q9Z1Q2, E9PUQ8, Q80UP3, Q6P5E8, O35083, Q91WG7, Q61586, O35678, Q6NS52, Q3UN02, Q9D1E8, Q9Z2A7, D3YXJ0, P47740, Q9R1C6	2595	63	9011	1.65355	0.593533	0.00842713	0.0047803
mmu04370:VEGF signaling pathway	28	0.542531	0.00299779	Q61411, Q63810, Q63932, Q8BTI9, Q60823, O08908, P31750, P32883, P63001, P63085, P63328, P31938, Q9JIA7, P26450, Q8VI36, Q99N57, P14602, Q62077, P68404, Q8CIH5, P05480, P60764, P63318, P48455, P08556, P20444, P42337, Q9WUA6	2595	58	9011	1.67635	0.640766	0.009493	0.00538492
mmu00650:Butanoate metabolism	16	0.310017	0.00316545	Q9D0K2, Q91YP0, Q61425, Q8BH95, P48320, Q8BWF0, P54869, Q9D2R0, Q8CAY6, Q80XN0, Q8JZK9, P38060, P48318, Q8BMS1, P61922, Q8QZT1	2595	27	9011	2.05775	0.660788	0.00993195	0.00563391
mmu00920:Sulfur metabolism	9	0.174385	0.00320277	Q8R086, Q9DCM0, P17563, Q80V26, Q60967, P52196, Q9R112, Q9Z0S1, Q99J99	2595	11	9011	2.84109	0.665091	0.00995769	0.00564851
mmu04510:Focal adhesion	77	1.49196	0.00327447	Q61831, P70182, P70460, Q8BTI9, P27671, Q60823, O08908, Q8BTM8, Q71LX4, Q3UHC1, Q62245, Q61036, P63001, Q0VBD0, P49817, P63085, P09055, P31938, P62835, P08122, P97393, Q60751, Q80X90, Q91YM2, O70161, Q8VI36, Q9Z2A0, P70336, Q9CR99, P39688, Q80YX1, Q3V3R4, Q01279, Q9QUI0, P57780, Q61292, O88643, P47941, P20444, Q91Y86, Q9EPC1, P42337, Q61411, Q7TPR4, Q60841, Q8BYI9, Q64727, O08529, P31750, P97927,…	2595	201	9011	1.33024	0.673207	0.0100889	0.00572296
mmu04931:Insulin resistance	46	0.8913	0.00408149	Q9EQQ9, Q61831, Q6NSQ9, Q8BTI9, Q60823, O08908, Q8CGY8, Q8BRK8, P15208, P35235, Q8BSK8, P31750, Q01147, Q02956, Q9WUB3, A2A8L5, P17809, P47856, P62137, O88351, Q9WV60, Q8CI94, O70343, P26450, P81122, Q60714, P58389, Q9Z2A0, Q91VE0, Q9Z1E4, P18653, P35821, Q6PAM0, Q91WG5, P68404, O08586, Q04207, P16054, P62141, P28867, A2AJW4, Q91Y86, Q8BH04, P42337, O88561, Q9WUA6	2595	110	9011	1.45211	0.752077	0.0124631	0.00706973
mmu04211:Longevity regulating pathway	39	0.755668	0.00423931	Q61411, P84309, Q99J83, Q8BTI9, Q60823, O08908, Q8BRK8, P15208, Q8BSK8, P63073, P31750, P32883, P68181, P16951, Q01147, P09671, Q8C078, P05132, Q921J2, Q8VHH7, P97490, Q60751, P24270, O70343, P26450, P81122, P51830, Q01341, Q6PAM0, Q91WG5, Q04207, Q07813, Q80TL1, Q9WTK7, Q9ESK9, P08556, P08414, P42337, Q9WUA6	2595	90	9011	1.50473	0.765119	0.0128305	0.0072781
mmu05220:Chronic myeloid leukemia	34	0.658787	0.00442444	Q61411, Q63932, Q8BTI9, Q60823, O08908, P70288, P35235, P31750, P32883, Q62245, O09106, P63085, O88712, P31938, P00520, O88351, P97471, P56546, Q9Z1S8, P26450, P04627, Q64010, Q99N57, Q64373, Q04207, P42232, Q07813, O88522, P47941, P22682, P08556, P42337, P28028, Q9WUA6	2595	76	9011	1.55346	0.779549	0.0132733	0.0075293
mmu00330:Arginine and proline metabolism	26	0.503778	0.00460891	Q9D964, Q9CZS1, Q9CPY7, Q9DBF1, Q9JLJ2, Q9WU79, Q9Z0J4, P47738, Q8BW75, O35969, Q9DCC4, Q8CHT0, P97355, Q64133, P30275, Q64674, Q922W5, Q04447, Q60715, Q922Q4, P47740, Q9Z110, P29758, Q9D1A2, P05201, P05202	2595	54	9011	1.67192	0.793048	0.0137065	0.00777502
mmu05205:Proteoglycans in cancer	77	1.49196	0.00582833	Q63932, Q8BTI9, P10833, Q60823, O08908, Q8BTM8, Q8BSK8, P11881, Q62245, P68181, O08989, P63001, P49817, P63085, P09055, Q8VHN8, P31938, P05132, Q9QZF2, Q923T9, P62754, Q60751, Q80X90, P28652, Q8VI36, Q9Z2A0, P70336, Q61165, Q9CR99, Q9Z329, Q01279, Q9QUI0, Q8CIH5, O88643, P20444, P42337, P06797, Q61411, Q61656, Q6PHZ2, P26040, P35235, Q9JKF1, P31750, P32883, Q9DBR7, Q8C8R3, Q02357, G5E8K5, Q3UMT1,…	2595	205	9011	1.30428	0.863751	0.0171835	0.00974738
mmu04210:Apoptosis	54	1.04631	0.00641169	Q61831, Q63932, Q8BTI9, Q60823, O08908, O70370, O35099, P97821, P18242, P11881, P63085, P31938, Q9JJZ2, P10605, Q9Z2A0, Q3UX10, P16546, Q9Z329, O08600, P21619, Q07813, O88522, P48678, P00015, Q6ZWX6, Q91Y86, P42337, P06797, Q61411, P28661, O08529, Q9R013, P11103, P14733, P70444, O35350, P31750, P32883, O54786, P62897, O88351, P26450, O08738, Q64373, Q99N57, Q9WUU7, P70677, Q04207, Q9Z0X1, P68369,…	2595	136	9011	1.37877	0.888466	0.0187419	0.0106314
mmu04914:Progesterone-mediated oocyte maturation	39	0.755668	0.00656476	P84309, Q9WTX8, Q61831, Q8BTI9, Q60823, O08908, Q8BZQ7, Q8BGZ4, P31750, P32883, P68181, P63085, Q9DC51, Q91W96, P31938, P05132, B2RSH2, Q8VHH7, P97490, Q8R349, Q8BTZ4, Q60751, P53995, A2A6Q5, P26450, P04627, Q99N57, P11499, Q99JP4, P51830, P18653, Q01341, Q80TL1, Q7TN98, Q91Y86, P42337, P08752, P28028, Q9WUA6	2595	92	9011	1.47202	0.894174	0.0190156	0.0107867
mmu05223:Non-small cell lung cancer	32	0.620035	0.00661656	Q61411, Q63932, Q8BTI9, Q60823, O08908, P31750, P32883, Q62245, P63085, P28738, P31938, O89106, Q9JI11, Q61768, P26450, P04627, Q99N57, Q9Z2A0, Q62077, P68404, Q01279, P42232, Q07813, P33175, Q8CIH5, P63318, Q3UMY5, P08556, P20444, P42337, P28028, Q9WUA6	2595	72	9011	1.54331	0.896039	0.0190156	0.0107867
mmu04014:Ras signaling pathway	86	1.66634	0.0078167	Q61831, Q63932, Q8BTI9, P10833, P27671, Q60823, O08908, P15208, Q9WUN2, Q62245, P68181, O08989, Q61036, Q01097, P63001, F6SEU4, P63085, P21803, Q9CQD1, P31938, P61148, Q9D4H1, P62835, Q9Z1S3, P05132, P62874, Q9Z280, P05532, Q60751, Q9Z1S8, P29387, E9PYG6, Q60790, Q9CR99, P62880, Q01279, P62881, Q9QUI0, Q9JIW9, Q8CIH5, O88522, O88643, E9PW37, O88520, P20444, Q91Y86, P42337, P63216, Q61411, Q61016,…	2595	235	9011	1.27077	0.93116	0.0222776	0.012637
mmu05225:Hepatocellular carcinoma	66	1.27882	0.00845678	Q61315, Q63932, Q64669, Q8BTI9, Q9Z2X8, Q60823, O08908, Q9JMH6, E9Q4N7, Q8BSK8, Q9Z0H3, Q62245, Q6PDG5, Q6P9Z1, P63085, Q64471, P31938, A2BH40, Q60751, P10649, P97471, E9Q7E2, Q8BK63, Q91VS7, P58269, Q99MR0, Q9QX66, Q01279, Q07813, Q8CIH5, Q3TKT4, O09131, P20444, P42337, Q61411, Q6DIC0, P15626, Q80W21, P19157, Q8BSQ9, P31750, P32883, Q9Z2N8, Q9CPU4, Q99L20, Q9JLT4, O54941, Q61466, P24472, P97496,…	2595	174	9011	1.31714	0.944758	0.0238967	0.0135555
mmu04015:Rap1 signaling pathway	79	1.53071	0.00852457	P84309, Q63932, P70460, Q8BTI9, P10833, Q60823, O08908, P15208, Q71LX4, Q3UHC1, O08989, Q8BZ03, Q01097, P63001, Q91UZ1, Q8CHG7, P70429, P63085, P09055, Q9Z1B3, P21803, Q9DC51, P31938, P61148, Q8C0T5, P62835, B2RSH2, P05532, Q60751, P51432, Q9WVQ1, P46062, P30999, Q9EQZ6, Q9CR99, P51830, Q01279, Q9QUI0, P61793, Q9JIW9, P47941, P47746, P20444, P62962, P42337, Q61411, Q6R0H7, P59764, P35438, P31750,…	2595	214	9011	1.28188	0.946031	0.0238967	0.0135555
mmu05030:Cocaine addiction	23	0.44565	0.00880745	P84309, Q62108, Q6R0H7, Q64133, P35438, P68181, P16951, Q01097, Q01147, Q04207, P23819, Q14BI2, Q8BW75, A2AIR5, P24529, O88533, Q9DC51, P05132, Q60829, Q6IR34, B2RSH2, P08752, P49615	2595	48	9011	1.66388	0.951035	0.0244866	0.0138901
mmu01521:EGFR tyrosine kinase inhibitor resistance	34	0.658787	0.00892307	Q61411, P52332, Q63932, Q8BTI9, Q60823, O08908, Q8BSK8, P63073, P31750, P32883, Q62245, P63085, P21803, P31938, P62754, Q60751, Q9WV60, P26450, P04627, Q99N57, Q64373, Q62077, P68404, O08586, Q01279, Q07813, Q8CIH5, P05480, P63318, P08556, P20444, P42337, P28028, Q9WUA6	2595	79	9011	1.49447	0.952944	0.0244866	0.0138901
mmu05135:Yersinia infection	53	1.02693	0.00894979	Q9ES28, Q6PEV3, Q61831, Q63932, P70182, Q8BTI9, Q8BKX1, Q60823, O08908, Q9CPW4, P70268, Q9WUN2, P63001, P63085, Q9JM76, P09055, P31938, O70161, Q8VI36, P70336, Q9CR99, P18653, P84096, Q9QUI0, Q9JLQ2, Q91YD9, O88522, P47941, Q8BPU7, Q91Y86, P42337, Q8CF89, P53668, P31750, P62331, Q9QVP9, Q8BHL5, O88351, P0C7L0, Q8R4H2, Q9D898, Q9WV60, P26450, Q64010, Q641P0, Q62077, P70236, Q8CE90, Q04207, P47809,…	2595	135	9011	1.36326	0.953375	0.0244866	0.0138901
mmu05033:Nicotine addiction	20	0.387522	0.00918091	P50571, Q9Z2W8, Q9Z2W9, P97445, Q3TXX4, P35438, P63080, Q8BLE7, Q01097, P23818, P22723, O35633, P23819, Q9D6F4, O55017, Q8BHJ7, A2AIR5, P62812, P63137, P26049	2595	40	9011	1.73622	0.956939	0.0247234	0.0140244
mmu00260:Glycine, serine and threonine metabolism	20	0.387522	0.00918091	Q9D964, Q91WT9, Q99K85, Q99LB7, O08749, O70250, Q9DBF1, Q91WK5, Q64133, Q8VCN5, Q9QZX7, Q9CZN7, O88986, Q8BW75, Q8CFA2, Q9DBJ1, Q6XPS7, Q91Z53, O35969, Q91W43	2595	40	9011	1.73622	0.956939	0.0247234	0.0140244
mmu05210:Colorectal cancer	37	0.716915	0.00955446	Q61411, Q61831, Q61315, Q63932, P54276, Q8BTI9, Q60823, O08908, Q8BSK8, P31750, P32883, Q62245, P63001, P63085, P31938, P62897, P97471, Q9WV60, P26450, P04627, P70211, Q99N57, Q9CR99, P70677, Q62432, Q01279, Q9QUI0, Q07813, Q9JIW9, P60764, P00015, P08556, Q91Y86, P42337, P43247, P28028, Q9WUA6	2595	88	9011	1.46001	0.962135	0.0255283	0.014481
mmu05214:Glioma	32	0.620035	0.0105362	Q61411, Q6PHZ2, Q63932, Q8BTI9, Q60823, O08908, P31750, P32883, Q91VB2, Q62245, P63085, P31938, Q923T9, Q60751, P28652, P26450, P04627, Q99N57, P11798, Q62077, P68404, O08586, Q01279, Q07813, Q8CIH5, P63318, P08556, P20444, P08414, P42337, P28028, Q9WUA6	2595	74	9011	1.5016	0.973	0.0277363	0.0157335
mmu04114:Oocyte meiosis	48	0.930052	0.010543	Q63810, P84309, Q9WTX8, Q6PHZ2, Q9CW03, Q9WTX5, Q9WTX6, Q8BZQ7, Q61151, Q8BGZ4, P11881, Q9CU62, P68181, Q7TNL5, P63101, P63085, Q91W96, P63328, O54988, P31938, P62878, P05132, P62137, Q923T9, Q8VHH7, P97490, Q8R349, P62259, Q8BTZ4, Q60751, P53995, Q9CQV8, A2A6Q5, P28652, P68254, Q6PD28, Q6PD03, Q99JP4, Q5SRY7, P11798, P51830, P18653, Q9Z329, Q01341, Q80TL1, P62141, Q7TN98, P48455	2595	121	9011	1.3775	0.973063	0.0277363	0.0157335
mmu05412:Arrhythmogenic right ventricular cardiomyopathy	33	0.639411	0.0108207	Q8CC27, Q8VHW2, Q62165, Q9Z1L5, O08532, Q0VBD0, Q8R0S4, P09055, Q02257, Q61738, Q9JJV4, Q61739, Q9JJV5, P62956, Q8K596, E9Q401, Q9JI91, P26231, P23242, P54285, O08579, Q3V3R4, P11531, S4R2P9, P70414, Q8R3Z5, P43406, O55143, O88602, O70309, P48678, E9Q557, Q01815	2595	77	9011	1.48819	0.975521	0.0282494	0.0160245
mmu04929:GnRH secretion	28	0.542531	0.0116285	Q61411, Q63932, Q8BTI9, Q60823, O08908, P11881, Q80T41, P31750, P32883, Q91UZ1, P63085, Q9Z1B3, P31938, P51432, P26450, Q91YI4, Q99N57, Q9Z329, P68404, O88704, P63250, O88703, P63318, P08556, P20444, Q01815, P42337, Q9WUA6	2595	63	9011	1.54331	0.981473	0.0301284	0.0170904
mmu00220:Arginine biosynthesis	12	0.232513	0.0123452	Q8QZR5, Q8BGT5, Q99JW2, P26443, Q91YI0, P16460, P15105, Q571F8, Q9Z0J4, D3Z7P3, P05201, P05202	2595	20	9011	2.08347	0.985533	0.0316515	0.0179543
mmu04726:Serotonergic synapse	51	0.988181	0.0124015	P84309, P50571, P11881, P68181, Q91UZ1, P63085, Q9Z1B3, O55017, Q8BW75, O88533, Q9DC51, P31938, P05132, B2RSH2, P62874, P51432, P29387, P12023, Q9Z329, P62880, P62881, P63250, P20444, P63137, P63216, Q9Z0V2, Q61411, Q61016, Q924D1, Q6R0H7, Q9JMF3, P97445, P32883, P22437, Q9CXP8, P04627, Q60857, Q99N57, Q8CGV2, Q64133, P70677, P18872, P63080, P68404, Q9DAS9, Q9JKY7, P63318, P08556, Q01815, P28028,…	2595	131	9011	1.35187	0.985812	0.0316515	0.0179543
mmu04925:Aldosterone synthesis and secretion	41	0.79442	0.0146171	P84309, Q6PHZ2, Q6R0H7, Q6PIC6, Q0VF55, P11881, Q91VB2, P68181, P16951, Q8BZ03, Q91UZ1, Q01147, Q9Z1B3, Q91WC9, Q6PIE5, G5E829, P05132, Q6WQJ1, Q923T9, Q8VHH7, P97490, P97370, P51432, P28652, P11798, Q8VDN2, P51830, Q9Z329, Q01341, P68404, P14231, Q9R0K7, Q80TL1, P16054, P14094, P63318, Q922S4, P20444, P08414, Q01815, Q6Q477	2595	102	9011	1.39579	0.993403	0.0369821	0.0209781
mmu04928:Parathyroid hormone synthesis, secretion and action	43	0.833172	0.0147063	P84309, Q6R0H7, P70441, B1AWC9, P11881, P68181, P16951, Q91UZ1, Q01147, P63085, Q9Z1B3, Q9DC51, P31938, P05132, P27601, B2RSH2, Q60929, Q8VHH7, Q9Z280, P97490, O89084, P51432, Q63943, P70670, P04627, Q01063, Q91YI4, Q99N57, Q9CR99, P97813, P51830, Q9Z329, Q01341, P68404, Q01279, Q9QUI0, Q3UEI1, Q80TL1, P63318, Q8CFN5, P20444, P08752, P28028	2595	108	9011	1.38255	0.993604	0.0369821	0.0209781
mmu05212:Pancreatic cancer	32	0.620035	0.016172	Q61831, P52332, Q8BTI9, Q60823, O08908, Q8BSK8, P31750, P32883, P63001, P42225, P63085, P31938, Q9Z280, O88351, P97471, P26450, P04627, Q99N57, Q64373, Q8K4I3, P97813, Q62432, Q01279, Q04207, Q07813, Q9JIW9, P60764, O88522, Q91Y86, P42337, P28028, Q9WUA6	2595	76	9011	1.46208	0.99615	0.0403711	0.0229005
mmu00240:Pyrimidine metabolism	25	0.484402	0.0167921	B2RQC6, Q9D020, Q9QY93, P70303, Q9CQ43, Q9JM14, Q9DBP5, Q01768, P56380, Q9WV85, Q61503, P06802, Q8BFW6, Q3U5Q7, P13439, Q9R088, Q3V1L4, P52623, P70698, P15532, Q8VCE6, O35435, Q3SXD3, Q3UFY7, P07742	2595	56	9011	1.5502	0.996895	0.0416151	0.0236062
mmu04918:Thyroid hormone synthesis	31	0.600659	0.0195117	P84309, P07724, P07309, Q6R0H7, Q6PIC6, P11881, P68181, P16951, Q91UZ1, Q01147, Q9Z1B3, Q6PIE5, P08003, P05132, Q8VHH7, P97490, P97370, P51432, P47791, Q8VDN2, P51830, Q9Z329, Q01341, P68404, P14231, P20029, Q80TL1, P14094, P63318, P08113, P20444	2595	74	9011	1.45467	0.998793	0.0478587	0.0271479
mmu04915:Estrogen signaling pathway	51	0.988181	0.0195913	P84309, Q63932, Q8BTI9, Q60823, O08908, P18242, P11881, Q62245, P68181, Q91UZ1, P17156, P63085, Q9Z1B3, Q9DC51, P31938, P05132, B2RSH2, P51432, P11499, P51830, Q9Z329, Q01279, P63250, P63017, P42337, Q61411, Q6R0H7, P70365, Q80T41, P31750, P32883, P16951, Q61696, Q01147, Q8VHH7, P97490, P30416, P97772, P26450, Q99N57, Q64378, P18872, Q01341, Q9D0V7, Q80TL1, P05480, P08113, P08556, P28867, P08752,…	2595	134	9011	1.3216	0.998826	0.0478587	0.0271479
mmu00600:Sphingolipid metabolism	24	0.465026	0.0205895	P97363, Q9WV54, P23780, Q61469, Q9JIA7, O70572, Q6ZPR5, P20060, Q6GV12, P50428, P17439, Q99JY8, Q64676, Q8R0X7, P54818, Q9JI99, Q8C172, P29416, Q9JJY3, O35704, Q04519, P27545, Q69ZF3, O88693	2595	54	9011	1.54331	0.99917	0.0495889	0.0281294
mmu04978:Mineral absorption	24	0.465026	0.0205895	P09528, Q6PIC6, Q0VF55, P29391, O70252, Q8VDN2, O08997, S4R2P9, P70414, Q9R0K7, P14231, P14094, P02802, Q9R0A1, Q6PIE5, Q60738, G5E829, P02798, Q921I1, Q9Z0Z4, Q8K596, Q8K211, P97370, Q6Q477	2595	54	9011	1.54331	0.99917	0.0495889	0.0281294
mmu04923:Regulation of lipolysis in adipocytes	25	0.484402	0.0212672	P84309, Q8BTI9, Q6R0H7, Q60823, O08908, P15208, P31750, P68181, P22437, Q9DC51, P05132, B2RSH2, Q8VHH7, P97490, P26450, P81122, P57774, P51830, Q01341, O35678, Q80TL1, P42337, P08752, P0C605, Q9WUA6	2595	57	9011	1.523	0.999345	0.0508627	0.0288519
mmu00410:beta-Alanine metabolism	16	0.310017	0.0225383	Q8BH95, Q9CZS1, P48320, Q99J39, Q9DBE0, Q9DBF1, Q9JLJ2, Q9EQ20, Q9R0H0, P47738, P47740, P48318, Q8BMS1, Q9D1A2, Q8QZS1, P61922	2595	32	9011	1.73622	0.999579	0.0535286	0.0303642
mmu04664:Fc epsilon RI signaling pathway	28	0.542531	0.022819	Q61411, Q61831, Q63932, Q8BTI9, Q60823, O08908, P31750, P32883, Q62245, P63001, P63085, P31938, Q9Z1S8, P26450, Q99N57, Q9Z2A0, Q62077, P39688, P70236, Q8CE90, P47809, Q8CIH5, P60764, P08556, P20444, Q91Y86, P42337, Q9WUA6	2595	66	9011	1.47316	0.999619	0.0538214	0.0305303
mmu04150:mTOR signaling pathway	58	1.12381	0.023936	Q9WTT4, Q63932, Q8BTI9, Q8BVE3, Q60823, O08908, Q9D1K2, Q8BSK8, P15208, Q62245, P63085, Q9DCJ1, P31938, O88653, P62754, Q60751, Q570Y9, Q9Z127, Q06138, Q9Z2A0, Q9CR99, P18653, Q9Z1G3, Q9QUI0, Q9DC40, P20444, P42337, Q61411, Q9D1M0, Q8QZS3, Q8BRK8, P50516, P10852, P63073, P31750, P32883, Q9CQ22, Q60760, P57746, Q8R2U0, P50518, Q9D1L9, P62814, Q921J2, O88351, Q3UUJ4, Q9WV60, P26450, Q61062, Q99N57,…	2595	157	9011	1.28281	0.999742	0.0560694	0.0318054
mmu04062:Chemokine signaling pathway	69	1.33695	0.0260152	P84309, Q8BTI9, Q60823, O08908, Q62245, P68181, P63001, Q91UZ1, P42225, P63085, Q9Z1B3, Q9DC51, P31938, P62835, P05132, B2RSH2, P62874, P51432, P29387, Q91YI4, Q8VI36, P70336, Q9CR99, P51830, P62880, P62881, Q9QUI0, Q8CIH5, O88522, O88643, P47941, Q3UYH7, Q8BPU7, P42337, P63216, Q61411, Q61016, Q9JMF3, P31750, P32883, Q02956, O35188, Q9QVP9, Q8VHH7, P97490, O88351, Q9CXP8, Q60610, Q9WV60, P26450,…	2595	192	9011	1.24791	0.999875	0.0603853	0.0342536
mmu04960:Aldosterone-regulated sodium reabsorption	18	0.34877	0.0261316	Q8BTI9, P26450, Q6PIC6, O08908, P15208, Q9Z2A0, Q8VDN2, P32883, P68404, P14231, P63085, Q9JHL1, P14094, Q6PIE5, P63318, P20444, P42337, P97370	2595	38	9011	1.64484	0.99988	0.0603853	0.0342536
mmu05410:Hypertrophic cardiomyopathy	36	0.697539	0.0289794	Q8CC27, Q8VHW2, Q8BRK8, P58774, Q62165, A2ASS6, Q9Z1L5, O08532, Q0VBD0, P21107, Q8R0S4, P09055, Q61738, Q9JJV4, Q61739, Q9JJV5, P62956, Q8K596, E9Q401, P54285, O08579, Q3V3R4, P11531, Q6PAM0, Q91WG5, S4R2P9, P70414, Q8R3Z5, P43406, O55143, P58771, O88602, Q6IRU2, O70309, P48678, Q01815	2595	91	9011	1.37372	0.999956	0.0665165	0.0377316
mmu00030:Pentose phosphate pathway	16	0.310017	0.0305725	P06745, Q7TSV4, Q9DCD0, A6ZI47, Q9CQ60, Q93092, Q9CS42, P12382, P40142, Q00612, P05063, P05064, Q9WUA3, Q9D0F9, P47857, Q9D7G0	2595	33	9011	1.68361	0.999975	0.0697054	0.0395405
mmu00450:Selenocompound metabolism	10	0.193761	0.0310067	Q71RI9, Q68FL6, Q499X9, Q9JLT4, Q60967, Q9JMH6, Q9JLI6, Q8BH69, Q8BTY1, Q8VCN5	2595	17	9011	2.04262	0.999978	0.0702272	0.0398365
mmu05203:Viral carcinogenesis	80	1.55009	0.0330414	Q9WTX8, Q8BTI9, Q3U1J4, O08908, Q80WQ2, P51863, Q62167, Q00560, P68181, Q99N84, P63001, Q91WA3, P63085, P52480, P05132, O88895, Q9D0D5, Q80U72, P62806, Q8VI36, O08759, Q6PDQ2, Q9CR99, Q9QUI0, Q07813, P57780, O88522, Q9Z2V5, P01027, P42337, Q64525, Q61411, Q7TPR4, P52332, P45481, Q78PY7, P70288, A2AN08, P32883, Q99M87, P16951, P63101, Q01147, O09106, Q03963, Q60803, P01898, P62259, Q80ZM7, Q9CSN1,…	2595	229	9011	1.21308	0.999989	0.0743432	0.0421713
mmu01524:Platinum drug resistance	32	0.620035	0.0344866	P54276, P07903, Q8BTI9, Q60823, O08908, P15626, Q80W21, O35099, P70444, P19157, P31750, Q9CPU4, Q99L20, P63085, Q64471, P62897, Q8K211, P10649, P24472, Q91VS7, P26450, Q64373, Q9Z2A0, P70677, Q64511, Q07813, P00015, P48774, O09131, P42337, P43247, Q9WUA6	2595	80	9011	1.38898	0.999994	0.0770878	0.0437281
mmu04010:MAPK signaling pathway	100	1.93761	0.0360857	Q5F2E8, Q8VHW2, Q61831, P10637, O35099, P68181, Q62245, Q8CHG7, P17156, Q8R0S4, O55017, P21803, P63328, Q6ZQ29, P61148, Q9Z1S3, Q60751, P28574, Q91YI4, Q61161, E9PYG6, P14602, P18653, P54227, Q61290, O88602, P20444, Q91Y86, Q61411, Q8CC27, Q8CF89, P97445, Q9Z1L5, P32883, P16951, P70392, P04627, Q64010, P70677, P68404, Q99JI6, Q04207, P60764, P08556, P28028, Q8CIN4, Q9QUG9, Q63810, Q63932, Q60700,…	2595	294	9011	1.1811	0.999996	0.0801385	0.0454587
mmu00100:Steroid biosynthesis	11	0.213137	0.0364849	Q9CRA4, Q8BLN5, O88736, Q3U9G9, Q8VCH6, O88455, P70245, Q61263, Q9R1J0, Q8K0C4, P53798	2595	20	9011	1.90985	0.999997	0.0805022	0.045665
mmu04973:Carbohydrate digestion and absorption	21	0.406898	0.0378401	P51432, Q6NSQ9, Q8BTI9, Q60823, P26450, Q6PIC6, O08908, O08528, Q8VDN2, P31750, P17710, Q91UZ1, P68404, A0A1L1SUI3, P14231, Q9Z1B3, P14094, Q6PIE5, P42337, P97370, Q9WUA6	2595	48	9011	1.5192	0.999998	0.0824288	0.0467578
mmu04930:Type II diabetes mellitus	21	0.406898	0.0378401	Q61831, Q8BTI9, P26450, P81122, O08908, P97445, O08528, P15208, P53657, P17710, Q02956, P63085, P16054, Q61290, O55017, P52480, P28867, Q91Y86, Q01815, P42337, O88351	2595	48	9011	1.5192	0.999998	0.0824288	0.0467578
mmu04068:FoxO signaling pathway	48	0.930052	0.0458585	Q61411, Q61831, Q63932, Q6NSQ9, Q8BTI9, P45481, Q60823, O08908, Q8BRK8, P15208, P31750, P32883, Q62245, Q9JIF0, P63085, P09671, O08530, P31938, Q9JI11, O88351, Q9Z2Y3, Q60751, P97471, P97772, Q3UHD9, P24270, P26450, P81122, P04627, Q99N57, Q9QWW1, Q99JP6, Q9Z2A0, Q8VHL1, Q9JMK2, Q6PAM0, Q91WG5, O08586, Q01279, Q9WTK7, O55003, P60521, P08556, Q91Y86, Q8BH04, P42337, P28028, Q9WUA6	2595	131	9011	1.27235	1	0.0992633	0.0563073
mmu05213:Endometrial cancer	24	0.465026	0.048623	Q61411, P26231, Q61315, Q63932, Q8BTI9, Q9WV60, Q60823, P26450, O08908, P04627, Q99N57, Q9Z2A0, P31750, P32883, Q62245, O08586, Q01279, P63085, Q07813, P31938, P08556, P42337, P28028, Q9WUA6	2595	58	9011	1.43687	1	0.104585	0.0593262
mmu04972:Pancreatic secretion	42	0.813796	0.0570269	P13808, P84309, Q08460, Q6R0H7, Q6PIC6, Q0VF55, P11881, P63001, Q91UZ1, Q99P58, Q9Z1B3, Q6PIE5, P00920, P62835, G5E829, Q8VHH7, P97490, P97370, E9Q401, P51432, P55012, Q61165, Q9CR99, Q8VDN2, P51830, Q9Z329, Q01341, Q99JI6, P68404, Q9QUI0, Q9ERZ3, P14231, O55143, Q9R0K7, P35276, Q80TL1, P14094, P09240, P63318, P20444, O88343, Q6Q477	2595	114	9011	1.27932	1	0.121895	0.0691451
mmu00380:Tryptophan metabolism	21	0.406898	0.0844796	Q71RI9, Q61425, P24270, Q8BH95, Q9CZS1, O08749, Q9DBF1, Q8CGV2, Q64133, Q9JLJ2, Q8CAY6, P47738, Q8BW75, Q9WVM8, O88533, Q60759, Q9D2G2, P47740, Q8BMS1, Q8BTY1, Q8QZT1	2595	52	9011	1.40233	1	0.179453	0.101795
mmu05170:Human immunodeficiency virus 1 infection	80	1.55009	0.088104	Q63810, Q61831, Q63932, Q8BTI9, Q60823, Q3U1J4, Q9WTX5, O08908, Q9WTX6, Q8BSK8, P18760, P11881, Q9WUN2, Q61036, P63001, O35643, P63085, Q9DC51, P63328, P31938, P62878, P22892, B2RSH2, P62874, Q60710, P29387, Q8VI36, Q9Z329, P62880, P14211, P62881, Q07813, Q8CIH5, O88522, O88643, P47941, P00015, P20444, Q91Y86, P42337, P63216, Q61411, P27773, Q61016, Q8CF89, Q9JMF3, P70444, P53668, P31750, P32883,…	2595	240	9011	1.15748	1	0.185997	0.105507
mmu04613:Neutrophil extracellular trap formation	70	1.35633	0.0919747	Q64525, P51881, Q8CCK0, Q63932, Q8BTI9, Q60823, O08908, Q61418, P70288, P31750, Q64522, P63001, Q91UZ1, O09106, Q91WA3, Q3V132, P68433, P63085, Q9Z1B3, P31938, O88895, P48962, P84228, P27661, P51432, Q64735, Q60930, Q60931, Q60932, P62806, P26450, Q8VH37, Q99KR7, Q99N57, Q62077, P68404, Q04207, P63158, Q8CIH5, P05480, Q9D906, Q9QZQ8, P63318, Q9Z2V5, P01027, P20444, P42337, Q9WUA6	2595	208	9011	1.16861	1	0.192329	0.109099
mmu04670:Leukocyte transendothelial migration	42	0.813796	0.092228	Q7TPR4, Q925F2, P70460, Q64727, P26040, Q8BTI9, O08908, P35235, Q9D8B7, P63001, Q8BIF0, P09055, Q9JI59, Q9QVP9, Q9DC51, P01831, P62835, O54942, B2RSH2, P97393, P26231, P46062, Q9Z0S6, P30999, Q91YM2, P26450, Q8VI36, Q62077, Q9CR99, P70336, Q9EQZ6, Q60771, Q9QZQ1, Q99JI6, P68404, Q9QUI0, P57780, Q8CIH5, P63318, P20444, P42337, P08752	2595	118	9011	1.23596	1	0.192329	0.109099
mmu05418:Fluid shear stress and atherosclerosis	51	0.988181	0.0949029	P10639, Q61831, Q64669, Q8BTI9, Q9Z2X8, Q60823, O08908, O35099, P63001, P63166, P49817, Q64471, P16460, Q9QZF2, P10649, Q91VS7, Q60875, P61957, P11499, Q9CR99, Q9QUI0, O88522, O09131, Q8CFN5, Q91Y86, P42337, P06797, Q9Z172, Q8BRK8, P15626, Q80W21, P19157, P31750, Q9CPU4, Q99L20, Q02956, Q60929, O88351, P24472, Q64337, P26450, P70236, Q8CE90, Q04207, P43406, P47809, P05480, P60764, P08113, P48774,…	2595	147	9011	1.20473	1	0.195197	0.110726
mmu00900:Terpenoid backbone biosynthesis	11	0.213137	0.0951385	Q9WTN0, Q920E5, P58044, Q8JZK9, P54869, Q9D1G2, Q9EQK7, Q99JF5, Q8QZT1, Q8CAY6, Q9R008	2595	23	9011	1.66074	1	0.195197	0.110726
mmu01522:Endocrine resistance	34	0.658787	0.0953155	Q61411, P84309, Q61831, Q63932, Q8BTI9, Q6R0H7, Q60823, O08908, Q8BSK8, P31750, P32883, Q62245, P68181, P63085, P31938, P05132, Q8VHH7, P97490, Q60751, P26450, P04627, Q99N57, P51830, Q01341, Q01279, Q9WVG6, Q07813, Q80TL1, P05480, P08556, Q91Y86, P42337, P28028, Q9WUA6	2595	93	9011	1.2695	1	0.195197	0.110726
mmu00790:Folate biosynthesis	12	0.232513	0.0981546	Q9Z223, Q9R1Z7, P09242, P24529, P45376, Q8CGV2, Q8BVI4, Q8BUV3, P48758, G5E895, Q64105, P61458	2595	26	9011	1.60267	1	0.199815	0.113345

## Sheet: heart
Term	Count	%	PValue	Genes	List Total	Pop Hits	Pop Total	Fold Enrichment	Bonferroni	Benjamini	FDR
mmu05014:Amyotrophic lateral sclerosis	204	5.35433	6.67804e-41	Q9CR68, Q8BL97, Q9CR61, Q63850, Q99LY9, O08788, P63328, Q9Z2U1, P56480, Q9Z2U0, P12787, Q9CQC7, Q9DBS5, O88447, O88569, O88448, P00416, P43023, O88685, Q9Z2V5, P46412, Q3UIU2, Q9DB20, Q921F2, P03921, Q8VDM4, Q91WD5, Q7TQH0, Q9CPQ1, Q8R2U0, Q8R480, P61164, Q9D3D9, P56382, Q9D6J6, Q8C570, Q91VR2, Q9D6J5, Q9DCT2, Q9CPP6, P97450, P03930, Q3UYV9, Q64373, P68372, Q60692, Q8K3K8, P17665, P68369, Q9CQA3,…	2113	369	9011	2.35764	2.27053e-38	2.27721e-38	1.62944e-38
mmu05020:Prion disease	164	4.30446	2.25861e-40	Q9CR68, Q60864, Q9CR61, Q99LY9, P13595, P49817, Q3V132, P17156, P62196, P63328, Q9Z2U1, P48962, P56480, Q9Z2U0, Q9JJZ2, P12787, Q03265, P51637, P14685, Q9CXZ1, Q9CQC7, Q9DBS5, O88447, P00416, O88448, Q9QUM9, P00015, P43023, O88685, Q6ZWX6, Q91Y86, Q3UIU2, Q9DB20, P51881, Q9D8W5, P03888, P03921, Q8VDM4, Q91WD5, Q9CPQ1, Q8K2B3, P00848, Q9CWF2, O55234, Q9D3D9, P26516, P56382, P02468, Q9D6J6, P62897,…	2113	268	9011	2.60965	7.67929e-38	3.85094e-38	2.75551e-38
mmu05012:Parkinson disease	162	4.25197	4.2993e-40	Q9CR68, P10637, Q9CR61, Q99LY9, Q9R0P9, Q3V132, Q8BW75, P62196, Q9DC51, Q9Z2U1, P48962, P56480, Q923T9, Q9Z2U0, Q9JJZ2, Q99LX0, P12787, Q9DBK7, Q03265, P14685, Q9CXZ1, Q02053, Q9CQC7, Q9DBS5, O88447, P00416, O88448, Q9QUM9, P00015, P43023, O88685, Q6ZWX6, Q91Y86, Q3UIU2, Q9DB20, P51881, Q9D8W5, Q811U4, P03888, P03921, Q6R0H7, Q8VDM4, Q91WD5, Q80U63, Q9CPQ1, Q8K2B3, P62254, P00848, Q9CWF2, O55234,…	2113	264	9011	2.61688	1.46176e-37	4.88687e-38	3.49676e-38
mmu01100:Metabolic pathways	588	15.4331	1.6377e-38	Q9CR68, Q921H8, Q9D009, Q9CR61, O70250, Q9CQU0, O70252, P50136, Q9R1J0, Q9CQ43, Q9R0H0, Q8BML9, Q99LH2, Q9WUB3, Q8QZY2, Q8BTZ7, Q9DBT5, Q91VT4, Q2TBE6, Q91VS7, Q6P6M7, P97355, Q920E5, Q924M7, P97478, Q9CQT1, Q9CR51, P54869, O70362, Q80UP3, P53657, P17563, Q9CXA2, Q8K183, A6H5Y3, Q8BTY1, Q3UIU2, Q9DB20, Q6P3D0, P97443, O70475, Q9CPQ8, Q80W21, P97449, Q8C0M9, P15105, Q8JZL3, Q9CPQ1, Q8C0N2, Q8JZK9,…	2113	1621	9011	1.54692	5.56818e-36	1.39614e-36	9.98997e-37
mmu05016:Huntington disease	172	4.51444	1.22492e-36	Q8VD65, Q9CR68, Q9CR61, Q9JLN9, P17427, O08788, Q99LY9, P17426, Q91UZ1, Q3V132, P62196, Q9Z2U1, P48962, P56480, Q9Z2U0, Q9JJZ2, P62876, P12787, Q03265, P14685, Q9CXZ1, Q9CQC7, Q9DBS5, O88447, P00416, O88448, Q9QUM9, P00015, P43023, P46412, O88685, Q91Y86, Q3UIU2, Q9DB20, P51881, Q9D8W5, P03888, P03921, P70288, Q8CBY8, Q8VDM4, Q80UW8, Q91WD5, Q9CPQ1, Q8K2B3, P00848, Q9CWF2, Q8CFI7, O55234, P61164,…	2113	302	9011	2.42882	4.16472e-34	8.35393e-35	5.97759e-35
mmu03040:Spliceosome	100	2.62467	1.81378e-35	Q9QXA5, Q8BL97, Q8QZY9, Q91YR7, Q923D5, Q923D4, Q62241, Q9D883, D3Z0M9, P17156, Q62093, P60335, Q9JIX8, Q6NV83, Q569Z5, P62996, Q9CQL1, Q62376, Q91VC3, Q3TIX9, Q9R1C7, Q99NB9, Q61656, Q9D868, Q6PFR5, Q9D0W5, Q62189, Q9DCD2, Q6ZWM4, P61327, Q9CSN1, P61979, Q8R3N6, P62309, Q3UYV9, Q8CGZ0, Q6PE01, Q99PV0, O08583, P62305, P62307, Q9D0E1, Q921M3, Q9CQI7, Q9DAW6, P26369, Q9Z315, Q62203, P59708, Q9Z1N5,…	2113	134	9011	3.1825	6.16685e-33	1.01172e-33	7.23928e-34
mmu05415:Diabetic cardiomyopathy	134	3.51706	2.07684e-35	Q9CR68, Q8R429, P16858, Q9CR61, P18242, Q9JLN9, Q99LY9, Q91UZ1, Q3V132, P48962, P56480, Q923T9, Q8BYJ6, P12787, P58389, Q03265, P35486, Q9CXZ1, Q9CQC7, O55143, P00416, P43023, Q91Y86, Q3UIU2, Q9DB20, P51881, Q922H2, P03888, P03921, Q91WD5, Q9CPQ1, Q8K2B3, P00848, P14142, P09470, Q9D3D9, P48787, P17809, P56382, P47856, P62137, Q9D6J6, Q91VR2, Q9D6J5, Q9DCT2, P03893, Q9CQJ8, Q9CPP6, P97450, P03930,…	2113	211	9011	2.70829	7.06126e-33	1.01172e-33	7.23928e-34
mmu00190:Oxidative phosphorylation	97	2.54593	3.56481e-32	Q9CR68, Q8BVE3, Q9CR61, P51863, Q99LY9, P56480, P12787, Q9CR51, Q03265, Q9CXZ1, Q9CQC7, P00416, P00015, P43023, Q3UIU2, Q9DB20, P03888, P03921, P56135, Q9CPQ8, Q91WD5, Q9CPQ1, P57746, Q8K2B3, P00848, Q9D3D9, P56382, P62814, Q9D6J6, P62897, Q91VR2, Q9D6J5, Q9DCT2, P03893, Q9CQJ8, Q9CPP6, P97450, P03930, P03899, Q9D855, Q9CQZ6, Q9CQZ5, P52503, Q9CPX8, Q61387, P17665, Q9CQA3, Q9CQ91, Q9DCS9, P00158,…	2113	135	9011	3.06416	1.21204e-29	1.5195e-30	1.08727e-30
mmu04714:Thermogenesis	137	3.5958	1.1118e-31	Q9CR68, P97742, Q9CZW4, Q9CR61, Q921H9, Q9JLN9, Q9Z0H3, Q99LY9, Q9JKL4, Q9CR63, Q6PDG5, Q6P9Z1, A2BH40, P56480, A2AMZ4, P62754, Q60631, P12787, Q03265, Q9CWX2, P18654, Q9CXZ1, Q9CQC7, A2APY7, Q9CWG8, P00416, Q3TKT4, P43023, Q3UIU2, P0C605, Q9DB20, Q61411, P03888, P03921, P56135, Q6R0H7, Q6DIC0, Q9CPQ8, Q8BRK8, Q91WD5, Q9CPQ1, Q8K2B3, Q9Z2N8, P00848, Q9D3D9, Q9D1H6, O54941, P56382, Q9D6J6, Q91VR2,…	2113	231	9011	2.52919	3.78012e-29	4.21249e-30	3.01421e-30
mmu05022:Pathways of neurodegeneration - multiple diseases	216	5.66929	7.35141e-28	Q9CR68, Q9CR61, Q99LY9, O08788, Q3V132, P63328, Q9Z2U1, P48962, P56480, Q9Z2U0, Q8BK63, Q99LX0, P12787, Q9CQC7, Q9DBS5, O88447, O88448, P00416, P43023, O88685, P46412, Q3UIU2, Q91Y86, Q9DB20, Q61411, Q921F2, Q811U4, P03921, Q8VDM4, Q91WD5, Q7TQH0, Q9CPQ1, P62254, P61164, Q9D3D9, P56382, Q9D6J6, Q91VR2, Q9D6J5, Q9DCT2, Q9CPP6, P97450, P03930, Q63844, Q64373, P68372, P11798, Q62077, Q60692, Q8K3K8,…	2113	471	9011	1.95572	2.49948e-25	2.50683e-26	1.79374e-26
mmu05010:Alzheimer disease	184	4.8294	1.05536e-26	Q8VD65, Q9CR68, Q8R429, P10637, P97864, P16858, Q9CR61, Q9JLN9, Q99LY9, Q91UZ1, Q3V132, P62196, Q61160, Q9QXJ1, P63328, Q9Z2U1, P48962, P56480, Q9Z2U0, Q9JJZ2, Q8BK63, P12787, Q9ES97, Q03265, Q99P72, P14685, Q9CXZ1, Q9CQC7, Q9DBS5, O55143, O35598, O88447, P00416, O88448, Q9QUM9, P00015, P43023, O88685, Q6ZWX6, Q91Y86, Q3UIU2, P49769, Q9DB20, Q61411, P51881, Q9D8W5, P03888, P03921, Q8VDM4, Q91WD5,…	2113	383	9011	2.04877	3.58823e-24	3.27162e-25	2.34098e-25
mmu05208:Chemical carcinogenesis - reactive oxygen species	125	3.28084	4.92613e-26	Q9CR68, Q64669, Q9CR61, Q99LY9, Q3V132, P48962, P56480, P10649, Q60631, Q91VS7, P12787, Q03265, Q9CXZ1, Q9CQC7, P00416, O09131, P43023, Q91WU5, Q91Y86, Q3UIU2, Q9DB20, Q61411, P51881, P03888, P03921, P15626, P35235, Q80W21, Q91WD5, Q61133, Q9CPQ1, Q8K2B3, P00848, P34152, Q9D3D9, P56382, Q9D6J6, Q91VR2, Q9D6J5, Q9DCT2, P03893, Q9CQJ8, Q9CPP6, P24472, P97450, P03930, Q63844, P03899, Q9D855, Q9CQZ6,…	2113	222	9011	2.40121	1.67488e-23	1.39984e-24	1.00165e-24
mmu01200:Carbon metabolism	79	2.07349	4.06186e-22	Q8BGT5, Q8BH95, Q9R0P3, O08749, O70250, P16858, A6ZI47, Q9CS42, P17751, Q9EQ20, Q9R0H0, P12382, Q99MN9, Q9CZN7, Q05920, Q9CZB0, P52480, P09411, Q8QZY2, P08249, Q60597, P06745, Q9CXV1, P70695, Q9Z2I8, P35486, Q8BMF4, P53657, Q99KE1, P17710, Q07417, Q9Z2I9, Q99KI0, O88844, P05064, Q9D2G2, Q9D1I5, Q9CZU6, P54071, Q8QZT1, P26443, P50431, Q9DCD0, O08528, Q9CQ60, Q93092, P70404, Q8K2B3, Q91VA7, Q91ZA3,…	2113	121	9011	2.78429	1.38103e-19	1.06546e-20	7.62379e-21
mmu03050:Proteasome	38	0.997375	1.53329e-15	Q9D8W5, P54775, O70435, P99026, P46471, Q9R1P0, Q8BG32, O35593, Q8VDM4, Q9R1P1, P28063, Q9R1P4, Q9R1P3, Q9WVJ2, P61290, O35226, Q5SSW2, O55234, P62196, Q9Z2U1, Q9JKV1, P26516, P62334, Q9Z2U0, O09061, P97371, P97372, Q3TXS7, Q9CX56, P70195, P62192, Q60692, P14685, Q99JI4, Q9QUM9, P49722, O88685, O35955	2113	47	9011	3.44794	5.28466e-13	3.73467e-14	2.67231e-14
mmu04932:Non-alcoholic fatty liver disease	83	2.17848	1.97048e-15	Q9D0M3, Q8BK30, Q9CR68, Q60823, Q8K3J1, P97864, Q9DCJ5, P15208, Q9CR61, Q7TMF3, Q9CR21, Q99LY9, Q9CZB0, O35683, Q9CZ13, Q9CQH3, Q9DB77, Q8R1I1, Q60994, Q9WTU6, Q9CXV1, P12787, P19783, P53657, O08911, Q9CQ75, Q9CXZ1, P19536, Q9CQC7, Q07813, Q8C863, P00416, P00015, P43023, Q6ZWX6, Q91Y86, Q3UIU2, Q99LC3, Q9Z1P6, Q9CQ69, Q62425, Q2NL51, P99028, Q8BRK8, Q9ERS2, Q91WD5, P31750, Q9CPQ1, Q8K2B3, Q9D8B4,…	2113	156	9011	2.26896	6.79456e-13	4.47955e-14	3.20531e-14
mmu03010:Ribosome	90	2.3622	2.68657e-15	P62918, P97461, Q9CXW4, P35979, P62717, Q9CQ06, P19253, P58059, P62082, P62281, P12970, P14115, Q99N85, P62751, P58064, P63323, P35980, O09167, P62274, P62911, Q9D8P4, P25444, P47911, P47955, P63325, P62830, P62754, P97351, Q9CR57, Q9CPR5, P62849, Q9D1R9, Q9JJI8, P14206, Q9DCI9, Q9CPR4, P62242, O55142, P14131, P62245, P84099, P83882, P61358, P62889, P60867, P61514, Q9CZM2, P62843, P53026, Q6ZWV3,…	2113	176	9011	2.18074	9.05942e-13	5.40986e-14	3.87099e-14
mmu03013:Nucleocytoplasmic transport	68	1.78478	2.697e-15	Q9Z1N5, Q8R0G9, Q9ERU9, Q99P88, Q99L48, O35691, Q6P5F9, Q63850, F6ZDS4, Q8BKC5, P63166, Q91YE6, Q9EPU0, Q52KI8, Q9JIX8, P62631, Q9CQL1, Q9ESJ0, P46061, A2AT37, P61957, Q9EPL8, Q6PFD9, Q8BFY9, P59235, P10126, Q8VI75, Q91VC3, Q99JX7, Q99LG2, P52293, Q8R4R6, Q6P2B1, Q9ERK4, Q61655, Q9D1M0, Q9EPK7, B1AZI6, Q8BJ71, Q8BH74, P70168, Q8R2U0, Q8R480, Q9JJT9, O35344, O35345, Q8VCB1, O35343, Q8CEC0, Q8K2V6,…	2113	117	9011	2.47854	9.05942e-13	5.40986e-14	3.87099e-14
mmu05171:Coronavirus disease - COVID-19	112	2.93963	5.68846e-14	P62918, P97461, P62082, Q8VCM7, P42225, P63323, P62751, P62911, P25444, P47911, P63325, P42227, P62754, P97351, Q9CR57, P03953, Q9D1R9, Q9JJI8, P19221, P14206, Q9CPR4, P62242, O55142, P62245, P84099, Q8CIH5, P62889, P60867, Q91Y86, Q9CZM2, P53026, P52332, Q6ZWV3, P09470, E9PV24, P04186, Q6ZWU9, P51410, Q63844, Q8BH61, P97333, P70671, Q62077, P62270, P14148, Q9CQR2, Q8K0E8, P62264, Q04207, Q6ZWN5,…	2113	248	9011	1.92593	1.93268e-11	1.07765e-12	7.71103e-13
mmu04141:Protein processing in endoplasmic reticulum	83	2.17848	2.04466e-12	Q9DCF9, P07901, Q9WTX5, Q9WTX6, Q91YN9, Q3U2P1, O08795, P17156, Q01405, Q91W90, Q9QZN4, Q9JI78, P08003, P48722, P62878, P61620, Q922R8, Q8BHN3, Q99PL5, Q99PL6, Q9WTU6, Q99KV1, Q91YQ5, P35564, Q9R049, Q99P31, P36536, Q9DBG6, P14211, P46978, Q8VHE0, Q07813, Q8BMK4, Q9CQC9, O54734, P09103, Q6ZWX6, Q91Y86, Q9QYI5, P63017, Q9CQS8, P27773, Q61699, P61804, Q9D1M0, P56695, Q9ES00, Q62186, O35350, Q9D662,…	2113	172	9011	2.05789	6.95197e-10	3.66963e-11	2.62577e-11
mmu05132:Salmonella infection	109	2.86089	5.18475e-12	Q9WV32, P07901, Q9WTX5, P97864, P16858, P70268, O08788, P63321, P63168, Q7TMB8, Q9JM76, Q61160, Q9D4H1, P07356, Q9JJZ2, A0A7N9VR94, P59999, Q3THE2, Q9DBS5, P39054, O88447, O88448, P00015, Q9JHU4, Q91Y86, Q61411, Q91VR8, Q91ZR2, P28660, Q8CF89, Q8CBY8, P61161, Q9CWF2, P51807, P61164, P62897, Q63844, Q9CQ19, P56387, Q6P9Q4, P68372, O35382, O08734, Q8BSL7, Q04207, Q78JE5, P68369, P68368, Q8VDC1, E9Q…	2113	253	9011	1.8373	1.76281e-09	8.84001e-11	6.3254e-11
mmu00620:Pyruvate metabolism	33	0.866142	5.73496e-12	Q9CZS1, P56376, Q99KB8, P56375, O08749, Q9DBF1, Q9CPU0, Q9JLJ2, P16125, P97807, Q8BMF3, P47738, P00329, Q05920, P52480, Q99NB1, Q91Z53, P08249, P06801, P28474, Q5SWU9, E9Q4Z2, Q9JII6, P35486, Q9D051, Q8BMF4, P53657, Q99KE1, P14152, P06151, Q7TNG8, Q8BH04, Q8QZT1	2113	44	9011	3.19841	1.94989e-09	9.31248e-11	6.66347e-11
mmu00020:Citrate cycle (TCA cycle)	27	0.708661	7.32712e-12	O08749, P70404, Q8K2B3, Q91VA7, P97807, Q05920, Q9CZB0, P08249, Q60597, Q9D6R2, Q9CXV1, P28271, Q9WUM5, Q9Z2I8, P35486, Q9D051, Q8BMF4, Q9CQA3, P14152, Q9Z2I9, Q99KI0, O88844, E9Q7L0, Q9D2G2, Q9CZU6, Q8BH04, P54071	2113	32	9011	3.59822	2.49123e-09	1.1357e-10	8.12644e-11
mmu00280:Valine, leucine and isoleucine degradation	38	0.997375	2.82839e-11	Q9D0K2, Q921H8, Q3URE1, Q8BH95, Q9CZS1, Q99JY0, O08749, Q9DBF1, P50136, Q9JLJ2, Q9EQ20, Q9DBL1, Q91ZA3, Q99MN9, P47738, Q9D7B6, Q99MR8, Q8JZK9, Q8BWT1, P45952, Q8QZS1, Q9JLZ3, Q61425, Q3ULD5, P53395, Q6P3A8, P54869, Q99L13, O08756, Q9JHI5, Q9DBM2, O35855, P16332, Q07417, P38060, Q9D1I5, Q8BMS1, Q8QZT1	2113	57	9011	2.84304	9.61654e-09	4.19339e-10	3.00055e-10
mmu00640:Propanoate metabolism	25	0.656168	3.07672e-10	Q8BH95, O08749, P50136, Q9EQ20, Q9R0H0, P16125, Q91ZA3, Q99MN9, Q99NB1, Q8QZS1, Q9D9V3, Q5SWU9, P53395, E9Q4Z2, Q6P3A8, Q99J39, Q9WUM5, Q9Z2I8, Q9DBM2, P16332, Q07417, Q9Z2I9, P06151, Q9D1I5, Q8BMS1	2113	31	9011	3.43916	1.04608e-07	4.3715e-09	3.128e-09
mmu04260:Cardiac muscle contraction	48	1.25984	5.98956e-10	Q8CC27, Q9D0M3, Q9CQ69, Q9CR68, Q8R429, P99028, P50752, Q9CPQ1, P51667, O08532, P00405, P48787, Q6PIE5, O09161, Q9CZ13, A1L3P4, Q8R1I1, Q9DB77, P97370, E9Q401, E9Q9K5, Q8BSY0, Q9D855, P12787, P19123, P19783, Q8VDN2, Q9CPX8, Q61387, P17665, P70414, Q8R3Z5, P19536, Q02789, O55143, P14094, P58771, P00416, Q6IRU2, P09542, P00158, P43023, P56392, P56391, Q01815, G5E8J6, P00397, Q91Z83	2113	87	9011	2.35286	2.03645e-07	8.16977e-09	5.84581e-09
mmu04144:Endocytosis	108	2.83465	2.09148e-09	Q9WV32, O70492, O70493, Q91YJ2, P17427, Q07113, P17426, Q6P8X1, P49817, P17156, Q9JM76, Q60902, P47753, P47754, P61027, P47757, Q9DB34, Q6ZQK5, Q9CQD4, Q8R0J7, Q62419, P51637, P59999, Q8R1T1, P46935, P39054, Q8C863, P01901, Q61411, Q9CQ26, Q9CX00, Q8C0E2, P42567, Q8R361, P61161, Q4LDD4, P01898, P01897, Q8CFI0, Q9EPJ9, Q8BH64, Q62351, Q9CQ10, Q8BSL7, Q9QZ88, P46638, Q6PGL7, Q91XD6, Q8R3V5, O08585,…	2113	272	9011	1.69328	7.11102e-07	2.74305e-08	1.96277e-08
mmu01230:Biosynthesis of amino acids	44	1.15486	2.36631e-09	Q8BGT5, P50431, Q99JW2, O70250, P16858, A6ZI47, Q93092, P17751, Q9CS42, P15105, P70404, Q91VA7, P12382, Q9CZN7, Q05920, P40142, Q3THS6, P09411, Q99LB6, P52480, Q6XPS7, P47857, Q8QZR5, Q9D6R2, Q9DCC4, Q91YI0, P28271, P53657, O35855, P47968, Q99KI0, O88844, Q922Q4, P05064, A6H5Y3, P17182, P21550, Q9CZU6, Q9WUA3, P54071, P05201, Q9D7G0, Q8R238, P05202	2113	79	9011	2.37519	8.04544e-07	2.98856e-08	2.13844e-08
mmu01240:Biosynthesis of cofactors	69	1.81102	4.68462e-09	P10518, Q64669, B2RQC6, Q9R1Z7, Q9CZS1, Q9D009, Q9D404, Q8CC86, Q9WTP7, O08749, Q9WUR9, Q9DBL7, Q9Z1J3, Q64105, Q8VCM4, Q9WTP6, Q9DBP5, Q9CZN7, Q01768, P36552, Q8CEE7, Q3THS6, Q8BTZ7, P46664, Q9CXJ1, Q9WV85, Q9R0Y5, Q8C5H8, P28650, Q3U5Q7, P13439, Q924M7, P97478, Q9D273, P70697, P70698, P54822, P15532, Q9Z2M7, O35435, Q99M04, Q8K183, Q9D9M5, Q8BJ03, Q8BMS4, Q9CXI0, P50431, O70475, Q91ZJ5, Q8R1S0,…	2113	152	9011	1.93588	1.59277e-06	5.70519e-08	4.08231e-08
mmu05017:Spinocerebellar ataxia	64	1.67979	1.82817e-08	Q8VD65, P54775, P98156, Q8R429, P62915, Q8R3E3, P46471, Q60823, Q8BG32, Q9JLN9, P11881, Q9D8H7, Q91UZ1, Q3V132, P62196, Q9Z2U1, P48962, Q9Z2U0, Q9WTU6, Q9CX56, Q8JZQ2, Q80U78, Q99KR7, P14685, Q920A7, O55143, Q9QUM9, P49722, P00015, O88685, Q91Y86, P51881, Q9D8W5, O70435, P99026, Q9R1P0, O35593, Q8VDM4, Q9R1P1, Q9R1P4, Q9WVJ2, Q9R1P3, P31750, Q7TQH0, P58281, O35226, O55234, Q9JKV1, P26516, P62334,…	2113	141	9011	1.93568	6.21575e-06	2.14967e-07	1.53818e-07
mmu01212:Fatty acid metabolism	36	0.944882	2.07901e-08	P51660, Q921H8, Q3URE1, P50171, P19096, Q8BH95, Q99JY0, Q9CZW4, P97742, Q9D404, Q9R0H0, Q9DBL1, O35448, Q8BWT1, Q924X2, Q9QUJ7, O88531, P45952, P41216, Q9D3B1, Q91VT4, Q61425, Q8R3F5, Q5SWU9, P51174, P52825, Q9QY80, Q91WC3, P50544, Q9DBM2, Q07417, P32020, O70503, Q9DCS3, Q8BMS1, Q8QZT1	2113	62	9011	2.47619	7.06862e-06	2.36314e-07	1.69093e-07
mmu04146:Peroxisome	44	1.15486	6.64494e-08	P51660, Q9WUR2, Q921H8, P48410, P99029, Q9CZW4, P97865, P58137, P19258, Q9R0H0, P09671, Q91XC9, O35386, P42925, Q9QUJ7, Q9DC50, P55096, P41216, Q99LB2, P47934, P34914, P08228, P24270, Q99J39, Q99P30, Q9WV68, Q91WC3, Q922Z0, P35700, Q99MZ7, Q8C0I1, Q9DBM2, O35459, Q9R0A0, O09012, P32020, Q9DCM2, O88844, P38060, P98192, O09174, O89016, P54071, Q9JJW0	2113	86	9011	2.18186	2.25926e-05	7.30944e-07	5.23021e-07
mmu00010:Glycolysis / Gluconeogenesis	36	0.944882	2.80891e-07	Q9CZS1, O08749, O70250, P16858, O08528, A6ZI47, Q9DBF1, P15327, Q9JLJ2, P17751, Q9Z2L6, P16125, P12382, P47738, P00329, P09411, P52480, Q99NB1, Q9D0F9, P47857, Q8K157, P06745, P28474, P70695, Q9JII6, P35486, Q9D051, Q8BMF4, P53657, P17710, P06151, P05064, P17182, P21550, Q9WUA3, Q8BH04	2113	67	9011	2.2914	9.54983e-05	2.99324e-06	2.14179e-06
mmu01232:Nucleotide metabolism	42	1.10236	3.11102e-07	P23492, P00493, Q9WUZ9, Q6P3D0, P55264, Q9WTP7, Q9D020, Q9WUR9, Q9QY93, Q9CQ43, Q9WTP6, Q9JM14, Q9DBP5, Q01768, A3KFX0, P46664, Q9DBT5, Q6PEE3, Q9WV85, Q9R0Y5, Q61503, P55772, P28650, Q3U5Q7, P97930, Q9QX60, Q3V1L4, O08739, P52623, Q3THK7, P70698, P52624, P54822, P15532, Q8VCE6, Q99L27, O55026, P08030, P24547, Q6DYE8, Q3UFY7, P07742	2113	84	9011	2.13228	0.000105769	3.21472e-06	2.30027e-06
mmu05100:Bacterial invasion of epithelial cells	39	1.02362	3.83508e-07	Q9WV32, Q64727, Q9R1T4, Q68FD5, Q9CPW4, P11688, Q99JY9, Q8BUR4, P61161, Q65CL1, P49817, Q8BZ98, Q9CVB6, Q9JM76, P09055, P34152, Q8BHL5, P42208, P98083, Q80UG5, P60710, Q9D898, Q8BH43, P26231, Q60598, Q8C1B7, Q9QYY0, Q64010, P51637, Q9CR99, P59999, P11276, Q8CHH9, Q9WVC3, P39054, O08585, Q9JLQ0, Q02248, P47941	2113	76	9011	2.18839	0.000130384	3.84636e-06	2.75223e-06
mmu00071:Fatty acid degradation	30	0.787402	4.82883e-07	Q9WUR2, Q921H8, Q8BH95, Q9CZS1, Q99JY0, Q9CZW4, P97742, Q9DBF1, Q9JLJ2, Q9R0H0, Q9DBL1, P42125, P47738, P00329, Q8BWT1, Q924X2, Q9QUJ7, P45952, P41216, Q61425, P28474, P51174, P52825, Q91WC3, P50544, Q9DBM2, Q07417, Q60759, Q8BMS1, Q8QZT1	2113	52	9011	2.46032	0.000164167	4.70466e-06	3.36639e-06
mmu00970:Aminoacyl-tRNA biosynthesis	35	0.918635	6.38035e-07	P32921, Q8BIP0, Q8BYM8, Q8C0C7, Q9JJL8, Q99M01, Q61035, Q9CZN8, Q8BML9, Q9CZD3, Q8BIJ6, Q8BMJ2, P26638, Q8CFI5, Q8BU30, Q9CXJ1, Q99JT1, Q9Z1Q9, Q91WQ3, Q6P6M7, Q8BLY2, Q99MN1, Q9ER72, Q9D0R2, Q68FL6, Q9WUA2, Q499X9, Q8BP47, Q3UQ84, Q8VDC0, Q3U2A8, Q14CH7, Q99KK9, Q8BGQ7, Q9D0I9	2113	66	9011	2.26151	0.000216908	6.04361e-06	4.32446e-06
mmu00480:Glutathione metabolism	37	0.971129	7.73865e-07	Q8R5I6, O08709, Q9DCD0, Q9CPY7, P15626, Q80W21, Q9CQU0, P97449, P19157, Q61133, Q9CPU4, Q99LJ6, Q00612, Q64471, Q8K010, Q6PDE7, Q6PEE3, P10649, Q9D7X8, P24472, P97494, Q91VS7, O70325, P97355, P47791, P51855, Q64674, Q9DCM2, O88844, P48774, O09131, P46412, Q9CQG1, O89112, Q9Z2A9, P54071, P07742	2113	72	9011	2.19151	0.00026308	7.13211e-06	5.10333e-06
mmu04613:Neutrophil extracellular trap formation	80	2.09974	1.43442e-06	Q9D2U9, Q63932, C0HKE3, C0HKE4, Q60823, C0HKE1, C0HKE2, Q9JLN9, Q8VCM7, Q91UZ1, Q3V132, P63085, Q8BY71, Q8R1M2, P31938, Q3THW5, P48962, P84228, Q8BFU2, P62806, Q99KR7, O08911, Q8CIH5, C0HKE7, C0HKE8, C0HKE5, Q9Z2V5, C0HKE6, P01027, Q8CGP6, Q8CGP5, C0HKE9, Q8CGP7, Q64525, P51881, Q8CCK0, P70288, P31750, Q64522, O09106, P68433, E9PV24, P47811, P60710, P27661, Q64735, Q63844, Q60930, Q60931, Q60932,…	2113	208	9011	1.64021	0.000487585	1.28721e-05	9.21051e-06
mmu03015:mRNA surveillance pathway	47	1.2336	1.52925e-06	Q8K4P0, Q6P1F6, Q921F2, Q61655, Q9Z1N5, Q9D824, Q8CCS6, Q61151, O35691, P56959, B2RXC8, Q80X82, Q7TNL5, Q9EPU0, Q6PHQ9, Q6NVF9, Q52KI8, Q9CQF3, Q8BTV2, Q9JIX8, P62137, P61327, Q9CQL1, A2AT37, Q8BFQ4, Q60996, Q3UYV9, P29341, Q9CY97, Q6PD03, Q9JII5, Q99JX7, Q9CWZ3, Q91VC3, Q76MZ3, Q8R050, O08583, Q99M28, P62141, Q920Q6, Q9QXK7, O55128, Q8BWY3, Q99LC2, Q8CHP5, Q8BIQ5, Q99LI7	2113	103	9011	1.94596	0.000519809	1.33711e-05	9.5676e-06
mmu05412:Arrhythmogenic right ventricular cardiomyopathy	38	0.997375	1.88664e-06	Q8CC27, Q8R429, B8JK39, P11688, Q62165, O08532, O55111, Q65CL1, P09055, Q02257, Q61738, Q61739, P55292, P82347, P82348, P82349, P60710, E9Q401, Q60675, P26231, P23242, Q9CQ73, P31001, P15116, O08579, Q3V3R4, P11531, P70414, Q8R3Z5, Q02789, P43406, O55143, P82350, Q02248, O70309, P48678, E9Q557, Q01815	2113	77	9011	2.10458	0.000641253	1.60836e-05	1.15085e-05
mmu05410:Hypertrophic cardiomyopathy	42	1.10236	4.26838e-06	Q8CC27, Q8R429, Q8BRK8, B8JK39, P11688, Q62165, P50752, A2ASS6, P51667, O08532, P09055, P09470, P48787, Q61738, Q61739, P82347, P82348, P82349, P60710, E9Q401, Q60675, O70468, P31001, P19123, O08579, Q3V3R4, P11531, Q6PAM0, P70414, Q8R3Z5, Q02789, P43406, O55143, O54950, P82350, P58771, Q6IRU2, O70309, P09542, P48678, Q01815, Q91Z83	2113	91	9011	1.96826	0.0014502	3.55004e-05	2.5402e-05
mmu04723:Retrograde endocannabinoid signaling	60	1.5748	5.30922e-06	Q8BK30, Q8K3J1, Q9DCJ5, P03903, Q9CR61, Q7TMF3, P11881, Q9CR21, Q99LY9, Q91UZ1, P63085, O35683, Q9DC51, Q9CQH3, B2RSH2, P62874, Q9WTU6, P29387, P03911, P51830, O08911, Q9CQ75, Q9CXZ1, O35678, P62880, Q9CQC7, Q91Y86, Q3UIU2, Q99LC3, Q9Z1P6, Q62425, P03888, P03921, Q9ERS2, Q91WD5, Q9D8B4, Q9DC70, Q9D6J6, Q9D6J5, Q9CXP8, Q9DCT2, Q9CQJ8, P47811, P03893, Q91YT0, Q9CPP6, Q63844, P03899, Q9CQZ6, Q9CQZ5,…	2113	148	9011	1.72887	0.00180351	4.31058e-05	3.0844e-05
mmu00230:Purine metabolism	55	1.44357	9.05748e-06	Q9WUZ9, P55264, Q9WTP7, Q9WUR9, Q9CS42, Q9WTP6, O55057, Q01768, Q9JKX6, O89106, P46664, Q9DBT5, Q6PEE3, Q9ERL9, Q9WV85, Q9R0Y5, Q8BIW1, P28650, Q9QX60, P51830, P54822, P15532, Q8CIH9, Q99L27, Q8BVU5, O55026, Q6DYE8, P23492, P00493, Q6P3D0, Q60967, Q5SUR0, Q9DCL9, Q9JM14, Q9CWJ9, A3KFX0, O54865, Q9D0F9, P56380, Q64338, O89084, Q61503, P55772, Q64737, Q3V1L4, O08739, Q3THK7, Q8BTJ4, Q8VCE6, P08030,…	2113	134	9011	1.75038	0.00307482	7.1828e-05	5.1396e-05
mmu00630:Glyoxylate and dicarboxylate metabolism	20	0.524934	1.37363e-05	P50431, P24270, P28271, O08749, Q91WK5, P15105, Q91ZA3, Q99MN9, P16332, Q9CZN7, P14152, Q99KI0, Q8CHP8, Q99NB1, Q8QZY2, Q9D1I5, Q9CZU6, Q91Z53, P08249, Q8QZT1	2113	32	9011	2.66535	0.00465948	0.000106456	7.61739e-05
mmu05414:Dilated cardiomyopathy	41	1.07612	2.93944e-05	Q8CC27, Q8R429, Q6R0H7, B8JK39, P11688, Q62165, P50752, A2ASS6, P51667, O08532, P09055, P48787, Q61738, Q61739, P82347, P82348, P82349, P60710, E9Q401, Q60675, O70468, P31001, P19123, P51830, O08579, Q3V3R4, P11531, P70414, Q8R3Z5, Q02789, P43406, O55143, P82350, P58771, Q6IRU2, O70309, P09542, P48678, P61014, Q01815, Q91Z83	2113	94	9011	1.86007	0.00994448	0.000222745	0.000159383
mmu05322:Systemic lupus erythematosus	58	1.52231	3.20137e-05	Q64525, Q8CCK0, Q9D2U9, Q7TPR4, C0HKE3, C0HKE4, C0HKE1, C0HKE2, O08848, P32067, Q64522, P68433, Q8R1M2, Q3THW5, P84228, P62315, P27048, P27661, Q8BFU2, P62806, P14106, P62320, P57780, P0C0S6, C0HKE7, Q9QZQ8, C0HKE8, P01029, C0HKE5, C0HKE6, P01027, Q8CGP6, Q8CGP5, Q8CG16, C0HKE9, Q8CGP7	2113	149	9011	1.66003	0.0108258	0.000237319	0.000169812
mmu03060:Protein export	18	0.472441	4.94755e-05	Q9CQS8, Q8BGA9, F8VQC1, Q9D7A6, Q8BMA6, Q9DBG7, Q9R0P6, E9PXC0, P14576, Q8VHE0, Q8BU14, P20029, Q6ZWQ7, Q9CYN2, P61620, P49962, P47758	2113	29	9011	2.64696	0.0166814	0.000358961	0.000256852
mmu03018:RNA degradation	37	0.971129	6.05406e-05	F8VPK0, Q9QXA5, Q6P3D0, Q9CZU3, Q9CQQ8, P38647, Q9D0M0, P12382, Q9DAR7, Q6ZWM4, Q6PHQ9, P62311, Q9CSH3, P47857, Q8BH15, P62313, Q9DBR1, Q8K1R3, O35900, Q6ZQ08, Q3UJB9, Q9DAA6, Q921I9, Q8VBV3, P56960, P29341, Q9JHI7, Q8C5L3, P54823, Q8VHK9, Q9CRA8, Q8BTW3, P17182, P21550, P63038, Q9WUA3, Q9JKY0	2113	84	9011	1.87843	0.020374	0.000430091	0.000307748
mmu04810:Regulation of actin cytoskeleton	81	2.12598	6.35852e-05	Q9ES28, Q9WV32, Q63932, P10833, Q60823, Q61879, Q9CPW4, P18760, P11688, Q6S9I3, P51667, Q68FF6, Q99JY9, O08677, Q7TMB8, Q9CVB6, P63085, Q9JM76, P09055, P31938, P61148, Q3UIZ8, Q9JJV2, Q8BH43, O70566, Q91YM2, O08638, P19221, P70336, Q9CR99, P59999, P70335, Q3THE2, Q3V3R4, Q01279, P57780, P47941, P62962, Q91VR8, Q61411, Q7TPR4, P26041, Q8BG95, O08808, Q64727, P28660, P26040, Q6PDN3, B8JK39, Q9JKF1,…	2113	231	9011	1.49536	0.0213876	0.000442501	0.000316628
mmu05034:Alcoholism	73	1.91601	8.80336e-05	Q9D2U9, C0HKE3, C0HKE4, C0HKE1, C0HKE2, Q61672, P63085, Q8BY71, Q8BW75, O88533, Q9DC51, Q8R1M2, P31938, Q3THW5, P84228, P98083, P63248, B2RSH2, P62874, Q60631, Q8BFU2, P29387, P62806, P62880, C0HKE7, C0HKE8, C0HKE5, Q9Z2V5, C0HKE6, Q8CGP6, Q8CGP5, C0HKE9, Q8CGP7, Q64525, Q61411, Q8CCK0, Q6R0H7, P70288, Q64522, Q01147, O09106, P68433, P62137, Q9CXP8, P27661, Q63844, Q9DAS9, Q9JIM1, P62141, P0C0S6,…	2113	205	9011	1.5186	0.0294892	0.000592398	0.000423886
mmu01210:2-Oxocarboxylic acid metabolism	14	0.367454	8.85991e-05	Q8QZR5, Q8BGT5, Q9D6R2, Q99JW2, P28271, P70404, Q91VA7, O35855, Q99KI0, O88844, Q9CZU6, P54071, P05201, P05202	2113	20	9011	2.98519	0.0296758	0.000592398	0.000423886
mmu00051:Fructose and mannose metabolism	20	0.524934	0.000126659	P23591, Q924M7, P70695, O08528, P70265, Q64442, A6ZI47, P17751, G5E895, Q9Z2M7, P17710, P12382, Q7TMC8, Q8K0C9, P45376, P05064, Q8BTZ7, Q8BZA9, Q9WUA3, P47857	2113	36	9011	2.3692	0.0421525	0.000830588	0.000594321
mmu00240:Pyrimidine metabolism	27	0.708661	0.000129634	Q9WUZ9, B2RQC6, Q9D020, Q9QY93, Q9CQ43, Q9JM14, Q9DBP5, Q01768, A3KFX0, P56380, Q6PEE3, Q9WV85, Q61503, P55772, Q3U5Q7, P13439, P97930, Q3V1L4, P52623, P70698, P52624, P15532, Q8VCE6, O35435, Q6DYE8, Q3UFY7, P07742	2113	56	9011	2.05612	0.043121	0.000834058	0.000596804
mmu04910:Insulin signaling pathway	53	1.39108	0.000137246	Q63932, P19096, Q60823, Q8BSK8, P15208, Q9JLN9, Q3UHC1, Q9WUB3, P63085, Q99MR9, P31938, P98083, P62754, Q8CJ53, Q9DBC7, Q60631, Q9WTU6, Q60634, Q62417, Q5SWU9, P70695, P53657, P31324, Q7TNC9, P17710, P47941, Q91Y86, Q8BH04, Q61411, Q8BRK8, O08528, O08605, P63073, P31750, P14142, Q8R527, Q921J2, P62137, Q63844, Q8CI94, O70343, E9Q4Z2, Q64010, Q9Z1E4, Q9EP53, P12367, Q6PAM0, O54950, P18826, P62141,…	2113	139	9011	1.62605	0.0455947	0.000866684	0.000620149
mmu04510:Focal adhesion	71	1.86352	0.000147405	Q62523, P70460, Q60823, Q8BTM8, Q71LX4, P11688, Q3UHC1, P51667, P49817, P63085, P09055, P31938, Q3UIZ8, P62835, P98083, Q60675, Q60631, Q9WTU6, Q80X90, Q91YM2, P51637, P70336, Q9CR99, Q61001, P70335, Q3THE2, Q3V3R4, Q01279, P57780, Q61292, Q02248, P47941, Q91Y86, Q61411, Q7TPR4, Q8BG95, O08808, Q64727, Q9ES46, Q6PDN3, B8JK39, P31750, P97927, Q9DBR7, Q04857, Q8BUR4, P34152, Q01149, Q61738, Q3UMT1,…	2113	201	9011	1.50638	0.0488859	0.000913908	0.00065394
mmu04066:HIF-1 signaling pathway	45	1.1811	0.000194502	Q63932, Q60823, O08605, P15208, Q9DBD0, P16858, O08528, Q8BSK8, A6ZI47, Q9JLN9, P63073, P31750, P16125, P12382, Q9D4H8, P63085, Q8BFP9, P31938, P09411, P62878, P17809, Q02858, P47857, Q923T9, P62754, P42227, Q63844, Q62351, P11798, P35486, Q9D051, Q62077, P70313, Q91YE3, P17710, Q01279, Q04207, P06151, Q8CIH5, P05064, P25799, P83940, P17182, P21550, Q9WUA3	2113	114	9011	1.68338	0.0639976	0.00118438	0.000847474
mmu04216:Ferroptosis	21	0.551181	0.000222378	Q61147, P09528, P97494, O70325, Q99J83, Q60930, Q60931, Q9CZW4, P51855, Q9DBD0, P10852, P29391, Q62351, Q61990, P49282, Q91WC3, Q9CQV6, Q9QUJ7, P60335, Q8CI59, P41216	2113	40	9011	2.23889	0.0728287	0.00133037	0.000951934
mmu00061:Fatty acid biosynthesis	13	0.341207	0.00024977	Q3URE1, Q8R3F5, P50171, P19096, Q5SWU9, Q9D404, Q9CZW4, E9Q4Z2, Q91WC3, Q9QUJ7, Q9DCS3, P41216, Q91VT4	2113	19	9011	2.91785	0.0814257	0.00146848	0.00105076
mmu04530:Tight junction	60	1.5748	0.000309406	Q6P1F6, Q9WV32, Q61316, P70460, Q61879, Q9CPW4, Q08369, P51667, Q99JY9, Q8BU31, Q9CVB6, Q9JM76, P09055, P46662, P62835, Q9JJZ2, Q9Z0U1, Q60598, Q9WTU6, Q60875, Q80U72, Q8CC35, O08638, P70336, Q9CR99, P39447, P59999, P70335, Q3THE2, P46935, P57780, P17918, Q91Y86, Q3TJ91, Q7TPR4, Q9JKB3, P26041, P26040, Q8BRK8, Q9ES83, Q80X82, P61161, Q8VDD5, Q9JI59, Q60605, Q8CFI0, P60710, O88792, Q9D898, P55258,…	2113	167	9011	1.53217	0.0998684	0.00178826	0.00127958
mmu00450:Selenocompound metabolism	12	0.314961	0.000338032	Q71RI9, Q68FL6, Q6P6M7, Q499X9, Q9JLT4, Q60967, Q9JMH6, Q99MD6, Q9JLI6, A6H5Y3, Q8BH69, Q8BTY1	2113	17	9011	3.01027	0.10859	0.00192115	0.00137466
mmu04217:Necroptosis	62	1.6273	0.000442498	P09528, P54731, P07901, C0HKE3, C0HKE4, C0HKE1, C0HKE2, Q8BX10, P42225, Q9WUB3, Q3V132, Q61160, Q8R1M2, Q3THW5, P46467, P48962, Q9DB34, Q923T9, Q9CQD4, P42227, Q9WTU6, Q8BFU2, Q8K1M6, Q9CR16, Q8R1T1, Q07813, C0HKE7, P0C0A3, C0HKE8, C0HKE5, C0HKE6, Q8CGP6, Q91Y86, Q8CGP5, C0HKE9, Q8CGP7, P51881, Q8CCK0, P26443, P52332, P11103, P29391, O35350, P15105, Q64522, Q8VEJ9, Q03963, P27661, Q60930, Q60931,…	2113	176	9011	1.50229	0.139707	0.00247364	0.00176999
mmu05230:Central carbon metabolism in cancer	30	0.787402	0.000456233	Q61411, Q63932, Q60823, O70250, O08528, Q9JLN9, P31750, P16125, P12382, P63085, Q00612, Q8BFP9, Q8R104, P31938, P52480, Q8BZA9, P17809, P47857, Q63844, P51912, P35486, Q9D051, D3Z7P3, Q8VCL2, P17710, Q01279, P06151, O88844, Q9WUA3, P54071	2113	69	9011	1.85415	0.143717	0.00250928	0.0017955
mmu00330:Arginine and proline metabolism	25	0.656168	0.00052292	Q9CZS1, Q9CPY7, Q9DBF1, Q9JLJ2, Q6P8J7, Q9WU79, P47738, Q8BW75, P07310, O35969, Q9DCC4, Q8CHT0, P97355, P30275, Q64674, P70313, Q9CXA2, Q04447, Q60715, Q922Q4, Q60716, P29758, Q9D1A2, P05201, P05202	2113	54	9011	1.97433	0.162923	0.00278619	0.00199363
mmu00270:Cysteine and methionine metabolism	25	0.656168	0.00052292	Q80SW1, Q71RI9, P52196, Q9CQ65, P16125, Q3THS6, Q99LB6, P08249, P97494, P97355, Q99JT9, Q9CQT1, P51855, Q64674, P50247, Q99J99, Q9WVQ5, O35855, P14152, P06151, A6H5Y3, Q8BTY1, P05201, Q8R238, P05202	2113	54	9011	1.97433	0.162923	0.00278619	0.00199363
mmu03250:Viral life cycle - HIV-1	27	0.708661	0.000684367	Q6P2B1, Q9QZI9, Q9ERU9, Q6P5F9, Q9Z0H3, P14873, P19426, Q9QUR7, Q8VEJ9, Q9QYR6, Q6NVF9, Q8BTV2, P46467, Q99JF8, Q8C052, Q8R2Q8, E9Q3G8, Q60710, Q99J95, P62827, Q921C5, Q61187, P17742, O55201, P0C0A3, Q99LI8, Q8C4Y3	2113	61	9011	1.88759	0.20766	0.0035903	0.00256901
mmu01250:Biosynthesis of nucleotide sugars	19	0.498688	0.00103498	P23591, P06745, Q91YN5, O70475, Q924M7, Q9R0N0, O08528, Q99J77, Q91ZJ5, Q9Z2M7, P17710, Q7TMC8, Q8K0C9, Q68FH4, Q03249, Q9QZ08, Q8BTZ7, P47856, Q9D0F9	2113	38	9011	2.13228	0.296773	0.00534741	0.0038263
mmu00520:Amino sugar and nucleotide sugar metabolism	23	0.603675	0.00143127	P23591, P06745, Q91YN5, O70475, Q924M7, Q8JZV7, Q9R0N0, O08528, Q99J77, Q91ZJ5, Q9Z2M7, P17710, Q9DCN2, Q7TMC8, Q8K0C9, O88958, Q68FH4, Q03249, Q9QZ08, Q9DB73, Q8BTZ7, P47856, Q9D0F9	2113	51	9011	1.92323	0.385522	0.00715944	0.00512288
mmu00030:Pentose phosphate pathway	17	0.446194	0.00143189	P06745, Q9DCD0, P70695, A6ZI47, Q9CQ60, Q93092, Q9CS42, P12382, P47968, P40142, Q00612, P05064, Q8QZY2, Q9WUA3, Q9D0F9, P47857, Q9D7G0	2113	33	9011	2.19689	0.385652	0.00715944	0.00512288
mmu05205:Proteoglycans in cancer	68	1.78478	0.00144868	Q63932, P10833, Q60823, Q8BTM8, Q8BSK8, Q9JLN9, P11688, P11881, P33434, P49817, P63085, P09055, P31938, Q9QZF2, Q923T9, P62754, P42227, Q60631, Q60598, P28654, Q80X90, Q9QYY0, P51637, P70336, Q9CR99, P70335, P15379, O08911, Q01279, Q8CIH5, Q02248, Q61411, Q61656, P26041, Q8BG95, P26040, P29351, P35235, Q9JKF1, P51885, P31750, Q61210, Q05793, Q9DBR7, Q8C8R3, Q02357, P34152, Q01149, Q3UMT1, P62137,…	2113	205	9011	1.41458	0.389154	0.00715944	0.00512288
mmu00250:Alanine, aspartate and glutamate metabolism	19	0.498688	0.0015059	Q8QZR5, Q8BGT5, P26443, Q91YI0, B2RQC6, Q8CHT0, P28650, Q8BWF0, Q8C0M9, Q922Z0, P15105, D3Z7P3, P54822, Q8CIH9, P46664, P47856, P05201, Q9JHW2, P05202	2113	39	9011	2.0776	0.400939	0.00733587	0.00524913
mmu05135:Yersinia infection	48	1.25984	0.00171771	Q9ES28, Q9WV32, Q63932, Q60823, Q8CF89, Q9CPW4, P70268, P11688, P31750, Q61210, Q9WUN2, Q99JY9, Q8BUR4, P61161, Q9CVB6, P63085, Q9JM76, P09055, P34152, P31938, Q8BHL5, P60710, P47811, Q8R4H2, Q9D898, Q8BH43, Q9WTU6, Q63844, P70671, Q99K90, Q64010, Q62077, Q9CR99, P70336, P59999, P11276, P70236, P70335, P18654, O08911, Q04207, P47809, O09110, Q9JLQ2, P22366, P47941, P25799, Q91Y86	2113	135	9011	1.51629	0.442629	0.00824985	0.00590312
mmu04137:Mitophagy - animal	28	0.734908	0.00196586	Q61411, Q99J83, Q811U4, Q8BG51, P10833, Q9R210, Q80U63, Q9WUN2, Q8BX10, Q9CXF4, Q8BYH7, Q9WTU6, Q9DB70, P51150, Q64373, P62071, Q9D173, P59017, Q8K3K8, Q9CQV6, Q04207, Q9CQ92, O55003, P67871, Q60737, O54833, P62983, Q91Y86	2113	68	9011	1.75599	0.487805	0.00931053	0.00666208
mmu04210:Apoptosis	48	1.25984	0.00203995	Q61411, Q63932, P97287, P28661, Q60823, P97864, O70370, Q9R013, P11103, P97821, P18242, P14733, O35350, P11881, P31750, P63085, O54786, Q61160, P31938, P62897, Q9JJZ2, P60710, P10605, E9PYK3, Q9WTU6, Q63844, O08738, Q64373, Q9WUU7, O08734, P16546, Q04207, O08600, Q9Z0X1, P68369, Q8C3Q9, P21619, Q07813, Q3ULW8, P68368, P08032, Q9JIQ3, P48678, P25799, P00015, Q6ZWX6, Q9JIY5, Q91Y86	2113	136	9011	1.50514	0.500572	0.00952909	0.00681847
mmu04666:Fc gamma R-mediated phagocytosis	35	0.918635	0.00289922	Q9WV32, P70460, Q60823, Q9CPW4, Q8BSK8, P18760, P31750, Q7SIG6, Q99JY8, Q99JY9, Q8BUR4, P61161, Q9CVB6, P63085, Q9JM76, P31938, P08103, Q9D898, Q8BH43, Q61469, Q63844, Q9JIA7, P45591, Q64010, Q62077, P59999, Q9ES52, P13020, P39054, Q8CIH5, P47941, Q6P549, P28867, P26645, P28667	2113	93	9011	1.60494	0.627369	0.0133599	0.00955959
mmu00052:Galactose metabolism	16	0.419948	0.0030457	P23780, Q9R0N0, O08528, P15535, P70699, G5E895, Q91ZJ5, P17710, P12382, Q03249, Q8BVW0, P45376, Q9WUA3, Q9D0F9, P47857, Q8K157	2113	32	9011	2.13228	0.645526	0.0138478	0.00990869
mmu04120:Ubiquitin mediated proteolysis	50	1.31234	0.00383302	Q6PAV2, Q3U1J4, Q9WTX5, Q9WTX6, A2A432, Q3TCH7, Q8C7R4, O88738, Q9D4H8, Q8BZZ3, Q9Z1F9, Q9JLV5, P62878, Q8R349, Q8BTZ4, Q9D5V5, Q60953, P52483, Q9CY34, Q8VE73, Q9CR50, Q9DBK7, O08759, P61082, Q02053, P46935, Q8C863, Q9WTZ1, Q6ZPJ3, Q9R1T2, G5E870, Q8BGZ4, Q9ES00, P62254, P68037, P61089, Q99KP6, P61087, Q9WUD1, Q7TMY8, Q3UE37, P62257, Q8CFI0, Q8CFI2, P53995, P63280, Q80TP3, Q80U95, P83940, P62983	2113	147	9011	1.45053	0.729026	0.0171982	0.012306
mmu04152:AMPK signaling pathway	44	1.15486	0.00473226	Q6P1F6, P19096, Q60823, P97742, Q8BRK8, P70265, P15208, Q61151, Q8BSK8, Q9JLN9, B2RXC8, P31750, Q7TNL5, P12382, Q01147, P14142, Q08857, Q924X2, Q9D1F4, P61027, Q921J2, P47857, Q8K4T3, Q60994, P55258, Q60996, P70372, O70343, Q5SWU9, E9Q4Z2, P70695, Q99J39, Q06138, Q6PD03, Q9Z1E4, Q9EP53, Q6PAM0, Q76MZ3, P46638, O54950, P58252, Q9WUA3, Q8BH04, Q8K4Q0	2113	127	9011	1.47748	0.800669	0.0209571	0.0149957
mmu03320:PPAR signaling pathway	33	0.866142	0.00507729	P04117, Q921H8, P11404, Q9CZW4, P97742, Q9R0H0, Q8BMF3, P11152, Q8JZK9, Q08857, Q924X2, Q9QUJ7, P45952, P41216, Q8BVZ1, O88492, Q60994, Q64516, P06801, P09813, Q62417, Q60714, P51174, P52825, P54869, P33622, Q91WC3, Q9DBM2, Q05816, Q00623, P32020, Q8BH04, P28700	2113	89	9011	1.58124	0.822835	0.0220957	0.0158104
mmu00920:Sulfur metabolism	8	0.209974	0.00512652	Q8R086, Q9DCM0, P17563, Q60967, P52196, Q9R112, Q9Z0S1, Q99J99	2113	11	9011	3.10149	0.825791	0.0220957	0.0158104
mmu04931:Insulin resistance	39	1.02362	0.00524855	Q9EQQ9, Q60823, P97742, Q8CGY8, Q8BRK8, P15208, P35235, Q8BSK8, Q9JLN9, P31750, Q01147, P14142, Q9WUB3, Q99MR9, Q08857, Q924X2, P17809, P47856, P62137, P42227, Q9WTU6, Q8CI94, O70343, Q60714, Q8BYJ6, E9Q4Z2, P58389, Q9Z1E4, P70313, P18654, Q6PAM0, Q04207, O54950, P62141, P25799, P28867, A2AJW4, Q91Y86, Q8BH04	2113	110	9011	1.51198	0.832907	0.0220957	0.0158104
mmu05145:Toxoplasmosis	39	1.02362	0.00524855	P52332, Q60766, Q60823, Q8CF89, P31750, Q61696, P97927, P42225, P17156, P63085, P09055, Q9DC51, Q61739, P02469, P02468, B2RSH2, P62897, P42227, P47811, Q9DCE9, Q60675, Q9WTU6, Q63844, Q99K90, Q99KR7, Q64373, Q61001, P70236, O08911, Q04207, Q8C3Q9, O09110, Q61292, P22366, P25799, P00015, Q91Y86, P63017, P48999	2113	110	9011	1.51198	0.832907	0.0220957	0.0158104
mmu00260:Glycine, serine and threonine metabolism	18	0.472441	0.00579934	O70423, P50431, Q99LB7, O08749, Q8VC19, O70250, Q9DBF1, Q91WK5, P15327, Q9QZX7, Q9CZN7, O88986, Q8BW75, Q8QZY2, Q6XPS7, Q91Z53, O35969, Q8R238	2113	40	9011	1.91905	0.861587	0.0241168	0.0172566
mmu04964:Proximal tubule bicarbonate reclamation	12	0.314961	0.00591189	P26443, Q9QZD8, P14152, P14094, Q6PIE5, P00920, Q02013, Q8VDN2, Q64444, Q8BH04, D3Z7P3, P97370	2113	22	9011	2.32612	0.866814	0.0242886	0.0173795
mmu04611:Platelet activation	43	1.12861	0.00605297	P70460, Q6R0H7, Q60823, Q6PDN3, Q71LX4, Q8VCM7, P11881, P31750, Q61210, Q9DBR7, Q91UZ1, P63085, P09055, Q01149, Q9DC51, P62835, P08121, Q3UIZ8, E9PV24, O54865, B2RSH2, P62137, Q9ERL9, P60710, P26039, P47811, Q8R4H2, Q63844, Q91YM2, Q8CIZ8, P19221, Q9CR99, P70336, P51830, P70313, Q3THE2, P70335, O08911, Q8K0E8, P11087, P62141, Q8CIH5, P0C605	2113	125	9011	1.46701	0.873088	0.0245722	0.0175824
mmu05134:Legionellosis	24	0.629921	0.00857714	Q64735, Q9D8N0, P97864, P10126, P59017, O08547, P36536, Q8BSL7, Q61696, Q01853, Q04207, Q8C3Q9, P17156, O55003, Q9CQC9, P22366, P25799, P00015, P01027, P63038, P62631, P63017, P62897, P62821	2113	61	9011	1.67786	0.946539	0.0344095	0.0246214
mmu00062:Fatty acid elongation	14	0.367454	0.00900117	Q3UUI3, Q61425, Q8BH95, Q99JY0, Q9QY80, O35448, O55137, Q8BWT1, Q9QYR9, O88531, Q9DCS3, O70503, Q8BMS1, Q9D3B1	2113	29	9011	2.05875	0.953776	0.0356907	0.0255382
mmu04022:cGMP-PKG signaling pathway	55	1.44357	0.0110648	Q63932, Q8R429, P70460, Q60823, P15208, Q08369, P11881, Q6S9I3, Q91UZ1, O08677, Q3V132, P63085, Q9DC51, Q6PIE5, P63328, P31938, Q3UIZ8, P48962, B2RSH2, Q9ERL9, Q63943, Q9ESZ8, Q99KR7, Q8VDN2, P70336, Q9CR99, P51830, P70335, P70414, O55143, P14094, P0C605, P51881, Q6PDN3, Q0VF55, P31750, Q9DBR7, Q01147, G5E829, O54865, P62137, P97370, Q63844, Q60930, Q60931, Q60932, Q9CQ19, P70313, Q02789, P62141,…	2113	173	9011	1.35578	0.977245	0.0433687	0.0310322
mmu04130:SNARE interactions in vesicular transport	15	0.393701	0.0120514	Q8K1E0, O35153, P70452, Q9CQW1, Q8BVI5, Q6QD59, O08547, Q9CQ56, Q9Z2P8, Q9JKK1, O35166, O88630, O88983, O70439, Q9ERB0	2113	33	9011	1.93843	0.983794	0.0466992	0.0334152
mmu04261:Adrenergic signaling in cardiomyocytes	49	1.28609	0.0127521	Q6P1F6, Q8R429, Q60823, Q61151, P51667, Q7TNL5, Q91UZ1, P63085, Q9JJV9, Q9DC51, Q6PIE5, Q923T9, B2RSH2, Q60996, Q6PD03, Q8VDN2, P51830, O08911, P70414, O55143, P14094, Q6IRU2, P09542, Q8CC27, Q6R0H7, Q0VF55, B2RXC8, P50752, P31750, O08532, Q01147, P48787, G5E829, P62137, P97370, P47811, E9Q401, Q63844, P97414, P19123, P11798, Q76MZ3, Q8R3Z5, Q02789, P62141, P58771, P61014, Q01815, Q91Z83	2113	152	9011	1.37476	0.987267	0.0488591	0.0349607
mmu00650:Butanoate metabolism	13	0.341207	0.0129096	Q9D0K2, Q91YP0, Q61425, Q8BH95, Q8BWF0, P54869, Q9DBM2, Q07417, Q80XN0, Q8JZK9, P38060, Q8BMS1, Q8QZT1	2113	27	9011	2.0533	0.98794	0.0489129	0.0349992
mmu04142:Lysosome	44	1.15486	0.0152025	Q8BFR4, Q9Z0J0, Q9WV54, Q8BVE3, Q9WVL1, Q68FD5, O70370, Q9R013, P97821, P18242, P51863, P49282, Q07113, O35448, Q9JJ59, O35643, Q64191, Q9QWR8, Q99KR8, P22892, O88531, Q9DCR2, P61967, O89023, Q9JKC8, P10605, P23780, P11438, Q61207, Q8R0H9, Q9Z1G4, P35585, Q9WUU7, P70699, Q6P5E6, O09159, P16675, P17047, O54774, O35114, O08585, O89017, Q9Z1T1, P24668	2113	135	9011	1.38993	0.99453	0.0569675	0.0407627
mmu05203:Viral carcinogenesis	69	1.81102	0.0161328	Q9D2U9, P62915, Q3U1J4, P51863, Q62167, P63085, P52480, P49138, P61982, P42227, Q60631, Q80U72, P62806, O08759, Q6PDQ2, Q9CR99, Q07813, P57780, P01901, Q9Z2V5, P01027, Q64525, Q61411, Q7TPR4, P52332, Q78PY7, P70288, Q6A4J8, A2AN08, Q99M87, P63101, Q01147, O09106, P68510, Q03963, P01898, P01897, P62259, Q9CSN1, Q9CQV8, P61979, Q63844, Q60931, P70671, P68254, P62192, O08734, Q04207, P13020, Q99PM3,…	2113	229	9011	1.28495	0.996033	0.0592564	0.0424005
mmu00500:Starch and sucrose metabolism	15	0.393701	0.0161608	Q9D6Y9, F8VPN4, Q9R062, P06745, Q8CI94, O08528, Q9Z1E4, P70699, Q91ZJ5, P17710, Q9WUB3, Q8CAA7, Q8BVW0, Q6DYE8, Q9D0F9	2113	34	9011	1.88142	0.996072	0.0592564	0.0424005
mmu04920:Adipocytokine signaling pathway	26	0.682415	0.0163698	Q60823, Q9CZW4, P97742, Q8BRK8, P35235, Q9JLN9, P31750, P14142, Q08857, Q924X2, Q9QUJ7, P17809, P41216, P42227, Q60994, Q9WTU6, O70343, E9Q4Z2, Q91WC3, Q6PAM0, Q04207, O54950, P25799, Q91Y86, Q8BH04, P28700	2113	71	9011	1.56167	0.996345	0.059384	0.0424918
mmu00760:Nicotinate and nicotinamide metabolism	17	0.446194	0.0184528	P23492, Q61503, Q8C5H8, Q8CC86, Q8VDQ8, Q3V1L4, Q99JR6, Q99KQ4, P56528, Q8VCE6, Q9JM14, Q8K2C6, Q9EPA7, Q8R104, A3KFX0, Q6DYE8, Q8R216	2113	41	9011	1.76823	0.998223	0.066236	0.0473947
mmu04922:Glucagon signaling pathway	35	0.918635	0.0194109	Q6R0H7, Q60823, P97742, Q8BRK8, O70250, P11881, P31750, Q9JIF0, P16125, Q91UZ1, P12382, Q01147, Q9WUB3, Q924X2, P63328, P52480, P17809, P47857, Q923T9, P97470, Q8CI94, O70343, Q5SWU9, E9Q4Z2, P70695, Q9Z1E4, P11798, P35486, Q9D051, Q6PAM0, O54950, P18826, P06151, Q9WUA3, Q8BH04	2113	104	9011	1.43519	0.998725	0.0689491	0.049336
mmu04213:Longevity regulating pathway - multiple species	23	0.603675	0.0213619	Q61411, P08228, Q99J83, P24270, Q60823, Q8BRK8, P70288, P15208, Q8BSK8, Q9JLN9, P51830, P31750, Q6PAM0, Q61696, P23927, O09106, P17156, O54950, P09671, Q60649, Q9D1F4, P63017, Q8K4Q0	2113	62	9011	1.58201	0.999352	0.0750971	0.0537352
mmu04610:Complement and coagulation cascades	32	0.839895	0.0219332	P26262, P20918, P15306, Q8VCM7, Q6S9I3, P49182, O08675, O08677, Q00897, Q00896, E9PV24, P97290, P04186, P22599, P29788, Q61247, Q64735, P03953, Q61129, Q8BH61, Q8CIZ8, Q80YC5, P19221, P14106, P06909, Q06890, Q8K0E8, O55186, P32261, P01029, P01027, Q8CG16	2113	94	9011	1.45176	0.999469	0.0763185	0.0546091
mmu00410:beta-Alanine metabolism	14	0.367454	0.0227043	O70423, Q8BH95, Q9CZS1, Q99J39, Q9DBF1, Q9JLJ2, Q9EQ20, Q9R0H0, Q9DBM2, P47738, Q07417, Q8BMS1, Q9D1A2, Q8QZS1	2113	32	9011	1.86574	0.999594	0.0774216	0.0553984
mmu04215:Apoptosis - multiple species	14	0.367454	0.0227043	Q9WTU6, P28661, P97864, Q64373, O08734, O88738, Q8C3Q9, Q07813, Q9JIQ3, Q61160, P00015, Q9JIY5, Q91Y86, P62897	2113	32	9011	1.86574	0.999594	0.0774216	0.0553984
mmu04919:Thyroid hormone signaling pathway	39	1.02362	0.0235996	Q61411, Q60520, Q63932, Q8R429, Q8K2J0, Q60823, P70288, P70265, Q08369, Q9JLN9, P31750, Q91UZ1, P42225, P12382, O09106, P63085, Q6PIE5, P31938, P17809, Q921J2, P47857, P97370, P60710, Q60974, Q63844, Q8R3B1, Q8BYJ6, Q62077, Q8VDN2, Q8C3Q9, P43406, O55143, P14094, Q8CIH5, Q02248, P61014, Q9WUA3, P28700, Q91Z83	2113	120	9011	1.38598	0.999702	0.0796779	0.0570129
mmu00130:Ubiquinone and other terpenoid-quinone biosynthesis	7	0.183727	0.0252252	Q8R1S0, Q64669, P97478, Q6TEK5, Q9CXI0, Q9CRC0, Q8BMS4	2113	11	9011	2.71381	0.999831	0.0843314	0.0603427
mmu00561:Glycerolipid metabolism	23	0.603675	0.0257562	Q64516, Q61469, Q9D517, Q9Z1Q2, Q9CZS1, Q91ZP3, Q9DBF1, Q9JII6, Q80UP3, Q8K3K7, Q9JLJ2, Q99JY8, G5E895, Q9ESW4, Q61586, O35678, Q3UN02, P47738, Q9D1E8, P11152, Q8C0N2, P45376, Q8QZY2	2113	63	9011	1.5569	0.99986	0.0852705	0.0610146
mmu00220:Arginine biosynthesis	10	0.262467	0.0275271	Q8QZR5, Q8BGT5, Q99JW2, P26443, Q91YI0, P15105, P70313, D3Z7P3, P05201, P05202	2113	20	9011	2.13228	0.999924	0.0902573	0.0645829
mmu04145:Phagosome	55	1.44357	0.0299329	Q61830, Q922F4, Q8BVE3, O70370, Q9ER00, P11688, Q6PDL0, P51863, O08547, Q9ERD7, P09055, P61620, Q8R1Q8, Q9JJZ2, P51150, Q9CR51, Q9Z1G4, P35564, Q7TMM9, Q9Z1G3, P14211, P17047, P01901, P01027, Q9JHU4, Q9CQS8, O89053, Q62028, P99024, Q64449, P35278, P50516, P57746, P36371, Q9CWF2, P50518, Q9D6F9, Q08857, P01898, P01897, P62814, O70439, P60710, P11438, P68372, Q62351, P68369, P43406, P68368, P21958,…	2113	182	9011	1.28874	0.999967	0.0972106	0.0695583
mmu04520:Adherens junction	25	0.656168	0.0303632	Q7TPR4, Q64727, P29351, P15208, Q9JKF1, E9PYF4, Q65CL1, P63085, P60710, P97471, Q8BH43, P26231, Q63844, Q62417, P30999, Q9CR99, P39447, Q9QZQ1, Q01279, P57780, P28828, P67871, Q02248, Q60737, O54833	2113	71	9011	1.5016	0.999972	0.0973182	0.0696353
mmu04979:Cholesterol metabolism	19	0.498688	0.0305368	Q9Z0J0, P55302, Q91ZX7, Q9WV55, Q60930, P09813, P34928, Q60931, Q60932, P06728, P33622, Q9QY76, Q8BLF1, P11152, Q01339, Q00623, Q08857, P08226, E9Q414	2113	50	9011	1.62053	0.999974	0.0973182	0.0696353
mmu05170:Human immunodeficiency virus 1 infection	70	1.83727	0.0312873	Q63932, Q60823, Q3U1J4, Q9WTX5, Q9WTX6, Q8BSK8, Q9R233, A2A432, P18760, Q9JLN9, P11881, Q9WUN2, Q3TCH7, O35643, P63085, Q61160, Q9DC51, P63328, P31938, P62878, P22892, B2RSH2, P62874, Q9WTU6, Q9D5V5, Q60710, P29387, Q99K90, O08911, P62880, P14211, Q8C3Q9, Q07813, P01901, Q8CIH5, Q9WTZ1, P47941, P00015, Q91Y86, Q61411, P27773, Q8CF89, P31750, P36371, P34152, P01898, P01897, P61967, Q8R2Q8, P62897,…	2113	240	9011	1.24383	0.99998	0.0987869	0.0706862
mmu04936:Alcoholic liver disease	44	1.15486	0.03173	P19096, Q60823, Q8CF89, Q9CZS1, P97742, Q91ZP3, Q6PFR5, Q8BRK8, Q9DBF1, Q9JLJ2, P31750, Q9WUN2, Q9R0H0, P47738, P00329, Q61160, Q924X2, P45952, P62996, P47811, Q60994, Q9WTU6, P28474, O70343, Q5SWU9, P70671, Q99K90, E9Q4Z2, Q99J39, P14106, P70236, Q6PAM0, O08911, P50544, Q04207, O54950, P47809, O09110, Q02248, P22366, P01029, P25799, P01027, Q91Y86	2113	141	9011	1.33078	0.999983	0.0992656	0.0710287
mmu04540:Gap junction	29	0.761155	0.033472	Q61411, P99024, Q63932, Q6R0H7, Q922F4, P11881, Q91UZ1, Q9CWF2, Q9ERD7, P63085, Q9D6F9, Q9DC51, P31938, O54865, B2RSH2, Q9JJZ2, Q9ERL9, Q60631, P23242, Q63844, P68372, P39447, P51830, Q7TMM9, Q01279, P68369, P68368, Q9DC28, P0C605	2113	86	9011	1.43805	0.999991	0.103763	0.0742469
mmu04933:AGE-RAGE signaling pathway in diabetic complications	33	0.866142	0.0353269	Q61411, P29533, Q8K2J0, O08808, Q60823, P15306, P31750, P33434, Q91UZ1, P42225, P63085, Q01149, P08121, P42227, P47811, P97471, Q9WTU6, Q63844, Q8R3B1, Q62077, P11276, P70313, O08911, Q62432, Q04207, P11087, P42232, Q07813, P42230, Q8CIH5, P25799, P28867, Q91Y86	2113	101	9011	1.39337	0.999995	0.108527	0.0776555
mmu05169:Epstein-Barr virus infection	67	1.75853	0.0390826	P54775, P46471, Q60823, Q8BG32, Q9R233, Q9WUN2, P42225, P62196, Q61160, P20152, P42227, Q9WTU6, Q9CX56, Q99K90, P15379, P14685, O08911, P46935, P14211, Q8C3Q9, Q07813, P01901, Q8CIH5, P00015, O88685, Q6Q899, Q91Y86, P27773, Q60520, Q9D8W5, P52332, Q8CF89, O35593, P70288, Q8VDM4, Q6A4J8, Q9WVJ2, P31750, P36371, O09106, O35226, Q03963, P01898, P01897, Q9JKV1, P26516, P62334, P62897, P47811, Q9CSN1,…	2113	231	9011	1.2369	0.999999	0.118992	0.0851442
mmu05418:Fluid shear stress and atherosclerosis	44	1.15486	0.0596538	P29533, P07901, Q64669, Q8R5I6, Q60823, Q8BRK8, P15626, Q80W21, P15306, P19157, P31750, Q61133, Q9CPU4, P33434, P63166, P49817, Q64471, P34152, Q9QZF2, P60710, P47811, P10649, P97493, P24472, Q91VS7, Q9WTU6, Q60875, P61957, P51637, Q9CR99, P70313, P70236, O08911, Q04207, P43406, Q9WVC3, P47809, Q02248, P08113, P55284, P25799, P48774, O09131, Q91Y86	2113	147	9011	1.27646	1	0.180017	0.12881
mmu05220:Chronic myeloid leukemia	25	0.656168	0.0643415	Q61411, Q63932, Q60823, P70288, P35235, P31750, O09106, P63085, O88712, P31938, P98083, P97471, Q60631, P56546, Q63844, Q64010, Q64373, O08734, Q04207, P42232, Q07813, P42230, Q64261, P47941, P25799	2113	76	9011	1.40281	1	0.190787	0.136516
mmu05212:Pancreatic cancer	25	0.656168	0.0643415	P52332, Q60823, Q8BSK8, Q9JLN9, P31750, P42225, P63321, P63085, P31938, P42227, P97471, Q9WTU6, Q63844, Q64373, Q8K4I3, O08734, Q62432, Q01279, Q04207, Q8C3Q9, Q07813, Q9JIW9, Q64261, P25799, Q91Y86	2113	76	9011	1.40281	1	0.190787	0.136516
mmu01524:Platinum drug resistance	26	0.682415	0.0669446	Q8R5I6, P54276, Q60823, P15626, Q80W21, P19157, P31750, Q61133, Q9CPU4, P63085, Q64471, Q61160, P62897, Q8K211, P10649, P24472, Q91VS7, Q63844, Q64373, O08734, Q64511, Q8C3Q9, Q07813, P00015, P48774, O09131	2113	80	9011	1.38598	1	0.196794	0.140814
mmu04012:ErbB signaling pathway	27	0.708661	0.0693872	Q61411, Q63932, Q60823, Q8BSK8, Q9JLN9, P31750, P63085, P34152, P31938, P98083, Q923T9, Q60631, Q9WTU6, Q63844, Q9QYY0, Q64010, P11798, Q62077, Q99M51, Q01279, P47809, P42232, P42230, Q8CIH5, P47941, Q91Y86, Q8CIN4	2113	84	9011	1.37075	1	0.20186	0.144439
mmu04670:Leukocyte transendothelial migration	36	0.944882	0.0698518	P29533, Q7TPR4, Q925F2, P26041, P70460, Q64727, P26040, P35235, P51667, P33434, Q65CL1, Q8BIF0, P09055, Q9JI59, P34152, Q9DC51, P62835, B2RSH2, P60710, O88792, P47811, P26231, P30999, Q9CQ19, Q91YM2, Q62077, Q9CR99, P70336, Q3THE2, P70335, O08911, Q9QZQ1, P57780, Q8CIH5, Q02248, P55284	2113	118	9011	1.30105	1	0.20186	0.144439
mmu04962:Vasopressin-regulated water reabsorption	16	0.419948	0.0716318	Q6R0H7, Q9D0M5, P55088, Q8CBY8, P70452, P35278, Q99PT1, Q6PDL0, P51830, O08788, P46638, Q01147, P63168, Q9JHU4, Q8R1Q8, Q99KJ8	2113	44	9011	1.55075	1	0.205264	0.146875
mmu04966:Collecting duct acid secretion	11	0.288714	0.0790672	P50518, Q9CR51, Q9Z1G4, P00920, Q9WVL3, P50516, P62814, P51863, P04919, Q9Z1G3, P57746	2113	27	9011	1.73741	1	0.224683	0.16077
mmu05225:Hepatocellular carcinoma	50	1.31234	0.0834968	Q63932, Q64669, Q8R5I6, Q60823, Q9JMH6, Q8BSK8, Q9JLN9, Q9Z0H3, Q6PDG5, Q6P9Z1, P63085, Q64471, P31938, A2BH40, P98083, P10649, P97471, Q60631, Q8BK63, Q91VS7, Q9QYY0, Q01279, Q07813, Q8CIH5, Q02248, Q3TKT4, O09131, Q61411, Q6DIC0, P15626, Q80W21, P19157, Q8BSQ9, P31750, Q61133, Q9Z2N8, Q9CPU4, Q9JLT4, Q99MD6, O54941, P60710, P24472, Q63844, Q64373, Q99JR8, Q62077, O08734, Q62432, Q64261, P48774	2113	174	9011	1.22545	1	0.235309	0.168374
mmu04071:Sphingolipid signaling pathway	37	0.971129	0.0869091	Q61411, Q6P1F6, Q9WV54, Q63932, Q60823, P18242, Q61151, B2RXC8, P31750, Q6S9I3, Q7TNL5, Q91UZ1, O09005, O08677, P63085, O08530, Q9DC51, P31938, B2RSH2, P47811, Q9WTU6, Q63844, Q60996, Q9JIA7, Q6PD03, Q9CR99, P70336, P70313, P70335, Q76MZ3, O08911, Q04207, O35379, Q07813, Q8R0X7, P25799, Q91Y86	2113	124	9011	1.27249	1	0.242918	0.173818
mmu04935:Growth hormone synthesis, secretion and action	35	0.918635	0.0930137	Q61411, Q63932, Q6R0H7, Q60823, Q9JLN9, P11881, P31750, Q91UZ1, P42225, Q01147, P63085, P34152, Q9DC51, P31938, P98083, B2RSH2, P42227, P47811, Q60631, Q9WTU6, Q63844, Q64010, Q62077, P51830, P70236, O08911, Q02789, P47809, P42232, O09110, P42230, Q8CIH5, P47941, Q91Y86, Q01815	2113	117	9011	1.27572	1	0.257867	0.184515
mmu04371:Apelin signaling pathway	40	1.04987	0.0988131	Q61411, Q8VD65, Q63932, P10833, Q60823, Q6PDN3, Q8BRK8, Q8BSK8, Q9JLN9, P11881, P31750, P51667, Q91UZ1, P63085, Q9DC51, P31938, Q3UIZ8, B2RSH2, P62874, P62754, Q9CXP8, E9Q401, P97471, Q63943, Q63844, Q9JIA7, P29387, O70343, P62071, P51830, P70313, Q9CQV6, Q6PAM0, Q62432, P70414, P40630, P62880, Q9DAS9, O54950, P09542	2113	137	9011	1.24512	1	0.271736	0.194439

## Sheet: intestein
Term	Count	%	PValue	Genes	List Total	Pop Hits	Pop Total	Fold Enrichment	Bonferroni	Benjamini	FDR
mmu03040:Spliceosome	85	1.96305	1.12151e-21	Q9Z315, Q9QXA5, Q8BL97, Q8QZY9, Q8BGT7, Q91YR7, Q9CQQ8, Q923D5, Q62241, Q923D4, P56959, Q9D883, A2A4P0, Q9CPW7, Q9D287, O35326, Q8BHJ9, Q6P4T2, P17156, Q9CWL8, P62311, Q8BM39, Q62093, P84104, P60335, Q8K194, Q9JIX8, P62317, Q8R344, P62313, Q569Z5, P62996, Q6NV83, Q9R0U0, Q9Z204, Q9D554, Q3TWW8, Q6PDM2, O35286, Q9D0T1, Q3UJB0, Q62376, Q9WV02, Q9D198, P62320, Q3TIX9, Q922U1, Q9R1C7, P63017, Q8CFQ3,…	2173	134	9011	2.63043	3.83558e-19	3.84679e-19	2.82621e-19
mmu05014:Amyotrophic lateral sclerosis	166	3.83372	4.23062e-19	Q9CR68, Q8BL97, Q9CR61, Q7TNL9, Q63850, O08788, F6ZDS4, Q9JIH2, Q9Z1B7, Q9Z0Y1, Q80W47, P62196, Q9CQD1, Q9Z2U1, Q9WUB4, P56480, Q9Z2U0, P12787, Q03265, Q9CXZ1, Q9DBS5, O88447, P00416, O88569, O88448, P00015, Q9Z2V5, P46412, O88685, Q6ZWX6, Q8R4R6, Q921F2, Q9D8W5, Q99NB8, P03921, Q8CBY8, Q8VDM4, P70444, Q91WD5, Q7TQH0, Q8K2B3, Q8R2U0, Q9CWF2, Q9D3D9, P26516, Q9D6J6, P62897, Q91VR2, Q9D6J5, Q9DCT2,…	2173	369	9011	1.8655	1.44687e-16	5.46204e-17	4.01293e-17
mmu05012:Parkinson disease	130	3.00231	4.77729e-19	P10639, Q9CR68, Q9CR61, Q9R0P9, Q8BW75, P62196, Q9Z2U1, P48962, Q9JJZ4, P56480, Q9Z2U0, P12787, Q9DBK7, Q03265, Q9CXZ1, Q02053, Q9DBS5, Q8BRU6, O88447, P00416, O88448, P00015, O88685, Q6ZWX6, P51881, Q9D8W5, P03921, Q6R0H7, Q8VDM4, Q91WD5, Q5S006, Q8K2B3, P62254, Q9CWF2, Q9D3D9, P26516, Q9D6J6, P62897, Q91VR2, Q9D6J5, Q9DCT2, P03893, P97450, Q9D855, Q64373, Q9CQZ6, P68372, Q9CQZ5, Q64133, P70677,…	2173	264	9011	2.04199	1.63383e-16	5.46204e-17	4.01293e-17
mmu01100:Metabolic pathways	527	12.1709	7.37233e-18	Q9CR68, Q921H8, Q5JCS9, Q9CR61, Q9CQU0, O70252, Q9R1J0, Q9CQ43, Q9R0H0, Q9JK38, Q8BML9, Q80V26, P16460, Q5JCT0, Q2TBE6, Q9D358, Q91VS7, Q6P6M7, P97355, Q920E5, Q924M7, P97478, Q9CQT1, Q9CR51, Q64277, P54869, P17439, O70362, Q9JJ06, Q9DB25, P17563, Q8K183, Q9Z2V4, P29416, Q6P3D0, Q9Z1T6, P07607, P97449, P15105, Q8JZL3, Q8C0N2, Q812G0, Q9JLT2, Q8K296, Q3TDQ1, Q8K297, Q6PDE7, Q91VR2, Q9DCT2, Q91Y74,…	2173	1621	9011	1.34816	2.52134e-15	6.32177e-16	4.64457e-16
mmu05020:Prion disease	127	2.93303	6.11686e-17	Q9CR68, Q60864, Q9CR61, Q09014, P13595, Q9Z1B7, P49817, P17156, P62196, Q9Z2U1, P48962, P56480, Q9Z2U0, P12787, P04925, Q03265, Q9CXZ1, Q9DBS5, O88447, P00416, O88448, P00015, O88685, Q6ZWX6, P51881, Q9D8W5, P03921, Q8VDM4, Q91WD5, Q8K2B3, P16951, Q91XE9, Q9CWF2, Q9D3D9, P26516, P02468, Q9D6J6, P62897, Q91VR2, Q9D6J5, Q9DCT2, P03893, P97450, Q63844, Q9D855, Q9CQZ6, P68372, Q9CQZ5, P70677, P52503,…	2173	268	9011	1.96509	3.79696e-14	4.19617e-15	3.0829e-15
mmu05016:Huntington disease	137	3.16397	5.17525e-16	Q9CR68, Q9CR61, O08788, Q9Z0Y1, Q80W47, Q9Z1B3, P62196, Q9Z2U1, P48962, Q9WUB4, P56480, Q9Z2U0, P12787, Q03265, Q9CXZ1, Q9DBS5, O88447, P00416, O88448, P00015, P46412, O88685, Q9D7M8, P51881, Q9D8W5, P03921, Q8CBY8, Q8VDM4, Q80UW8, O89090, Q91WD5, Q8K2B3, Q91XE9, Q9CWF2, Q9D3D9, P26516, Q9D6J6, P62897, Q91VR2, Q9D6J5, Q9DCT2, P03893, P97450, O70343, Q9D855, Q9CQZ6, P68372, Q9CQZ5, P70677, Q9JHC0,…	2173	302	9011	1.88116	1.89848e-13	2.95852e-14	2.1736e-14
mmu04144:Endocytosis	126	2.90993	1.16871e-15	Q8BWG8, Q9WV32, O70492, O70493, Q91YJ2, A2A5R2, Q07113, P14432, Q80U87, Q6P8X1, P49817, P17156, Q9JM76, Q9D7F7, P21803, P61021, Q60902, Q9CQD1, P47754, P61027, P47757, Q6ZQK5, Q7TN29, Q8R0J7, Q62419, Q4KN81, Q9R0Q6, Q8K1I7, Q9QWY8, Q8R1T1, P46935, Q921W0, P39054, P39053, P01901, Q9CQ26, Q9D620, Q8CHU3, Q8CHD8, P42567, Q8R361, P61161, P01898, P01897, Q8CFI0, Q8VDD8, Q9EPJ9, P14429, Q921E2, Q8BH64,…	2173	272	9011	1.92094	4.17666e-13	5.72666e-14	4.20734e-14
mmu00190:Oxidative phosphorylation	75	1.7321	1.1867e-14	Q9D0M3, Q06185, Q8BK30, Q9CR68, Q8BVE3, Q8K3J1, Q9CQQ7, P48771, Q9D1K2, Q9CR61, Q9JHF5, P51863, Q9CR21, Q9CZB0, Q9CZ13, Q9CQH3, P56480, Q9DB77, Q9CXV1, P12787, Q9CR51, Q03265, Q9Z1G4, P19783, Q9Z1G3, Q9CQ75, Q9CXZ1, P19536, P00416, P00015, Q9D7I5, Q99LC3, Q9Z1P6, Q9CQ69, P03921, P56135, P99028, Q9ERS2, P50516, Q91WD5, Q8K2B3, P57746, P50518, P00405, Q9D3D9, Q9DCX2, Q9DC70, P62814, Q9D6J6, P62897,…	2173	135	9011	2.30378	4.06275e-12	5.08797e-13	3.7381e-13
mmu01200:Carbon metabolism	68	1.57044	1.12088e-13	Q61753, Q8BH95, P16858, P17751, Q9EQ20, Q9R0H0, Q99MN9, Q05920, Q9CZB0, P52480, P09411, P08249, Q8C196, Q91W97, Q60597, P06745, Q9CXV1, Q8VC30, P70695, Q9Z2I8, P35486, Q8BMF4, Q99KE1, P17710, Q07417, Q9Z2I9, Q99KI0, P05063, P05064, Q9D1I5, Q9CZU6, Q9QXG4, P54071, Q8QZT1, P26443, P50431, Q9DCD0, O08528, Q9CQ60, Q93092, P70404, Q8K2B3, Q91VA7, Q91ZA3, P97807, P40142, Q00612, Q8QZS1, Q9QXD6, Q9D6R2,…	2173	121	9011	2.33043	3.83493e-11	3.9353e-12	2.89124e-12
mmu05132:Salmonella infection	115	2.65589	1.14732e-13	P10639, Q9WV32, P07901, P70380, Q8R4K2, Q9WTX5, P97864, P16858, P70268, O35250, O08788, Q9Z1B7, P63321, Q9Z0Y1, Q7TMB8, Q9JM76, Q8CHG3, Q61160, P61021, Q9CQD1, P07356, Q9WUB4, P08207, A0A7N9VR94, Q9R0Q6, Q3THE2, P84096, Q9DBS5, P39054, O88447, O88448, P00015, Q9JHU4, Q91VR8, P28660, Q8CF89, Q8CBY8, Q60680, P61161, Q9CWF2, Q62073, Q9EPB4, P62897, Q63844, P06800, Q60855, Q9CQ19, Q9Z1E3, P68372, O35…	2173	253	9011	1.88491	3.92226e-11	3.9353e-12	2.89124e-12
mmu05022:Pathways of neurodegeneration - multiple diseases	182	4.20323	8.30667e-13	Q9CR68, Q61315, P97864, Q9CR61, O08788, Q9R0P9, Q9Z1B7, Q9Z0Y1, Q80W47, Q9Z1B3, P62196, Q61160, Q9CQD1, Q9Z2U1, P48962, Q9WUB4, Q9JJZ4, P56480, P25446, Q9Z2U0, P12787, P04925, Q9DBK7, Q03265, P12023, Q9CXZ1, Q02053, Q9DBS5, O55143, O88447, P00416, O88448, P00015, P46412, O88685, Q6ZWX6, P51881, Q921F2, Q9D8W5, P03921, Q8CBY8, Q8VDM4, P70444, Q91WD5, Q7TQH0, Q5S006, Q8K2B3, P62254, Q9CVD2, Q9CWF2,…	2173	471	9011	1.60237	2.84089e-10	2.59017e-11	1.90298e-11
mmu04141:Protein processing in endoplasmic reticulum	85	1.96305	1.05608e-12	P07901, Q9WTX5, Q9WTX6, Q91YN9, Q9DBH5, Q3U2P1, O08795, Q8VCH8, Q8K2C7, P17156, Q8VEH8, Q01405, Q91W90, Q99KJ0, P08003, P48722, Q9JJZ4, Q922R8, Q8BHN3, Q99PL5, P60904, Q9WTU6, Q99KV1, Q91YQ5, P11499, P35564, Q9R049, Q8R180, P36536, Q9DBG6, P14211, Q922Y1, P60060, Q8BMK4, Q9CQC9, O54734, P09103, Q9QYI4, Q6ZWX6, Q9QYI5, P63017, Q9CQS8, P27773, Q61699, Q9EPK6, Q9D1M0, Q80UW2, Q9CZ44, Q99NB8, P56695,…	2173	172	9011	2.04929	3.61167e-10	3.01864e-11	2.21777e-11
mmu05208:Chemical carcinogenesis - reactive oxygen species	101	2.33256	3.93937e-12	Q9CR68, Q9CR61, Q09014, Q9Z1B7, P48962, P56480, P30115, P10649, Q9D358, Q60631, Q91VS7, P10648, P12787, Q03265, Q9CXZ1, P00416, Q91WU5, P51881, P03921, P15626, P35235, Q60680, Q91WD5, Q8K2B3, P34152, Q9D3D9, Q9D6J6, Q91VR2, Q9D6J5, Q9DCT2, P03893, P24472, P97450, Q63844, P04627, Q9D855, Q9Z1E3, Q9CQZ6, Q9CQZ5, P52503, Q9CPX8, Q61387, Q9CQA3, P16056, Q9CQ91, Q9DCS9, P56392, P56391, Q9D0M3, Q8BK30,…	2173	222	9011	1.88661	1.34728e-09	1.03939e-10	7.63632e-11
mmu05100:Bacterial invasion of epithelial cells	47	1.08545	1.23188e-11	P09803, Q9WV32, Q68FD5, Q9CPW4, P11688, Q99JY9, P63001, P61161, P49817, Q8BZ98, Q9CVB6, Q9JM76, P09055, P34152, P49710, P42209, P42208, P98083, Q80UG5, P60710, Q9D898, Q61301, Q8BH43, P26231, Q60598, Q8C1B7, Q9QYY0, Q64010, Q61140, Q9R0Q6, Q9CR99, P11276, Q8CHH9, P84096, O55222, Q9QUI0, P16056, P39054, P39053, O08585, Q91YD9, Q9JLQ0, P47941, Q8BPU7, P22682, Q6IRU5, P60766	2173	76	9011	2.56447	4.21303e-09	3.01811e-10	2.21739e-10
mmu05010:Alzheimer disease	151	3.4873	1.61776e-11	Q9CR68, Q61315, P97864, P16858, Q9CR61, Q80W47, Q9Z1B3, P62196, Q61160, Q9Z2U1, P48962, P56480, P25446, Q9Z2U0, P12787, Q9ES97, Q03265, Q99P72, P12023, Q9CXZ1, Q9DBS5, O55143, O35598, O88447, P00416, O88448, P00015, O88685, Q6ZWX6, P51881, Q9D8W5, P03921, Q8VDM4, P70444, Q60680, Q91WD5, Q8K2B3, Q9CWF2, Q9D3D9, P26516, Q9D6J6, P62897, Q91VR2, Q9D6J5, Q9DCT2, P03893, P97450, Q63844, P04627, Q9D855,…	2173	383	9011	1.6349	5.53274e-09	3.69927e-10	2.71783e-10
mmu04714:Thermogenesis	101	2.33256	6.82019e-11	Q9CR68, Q9R078, P97742, Q9CR61, Q921H9, Q9Z0H3, Q9JKL4, Q9Z1B7, Q6PDG5, A2BH40, P56480, P62754, Q60631, P12787, Q03265, P18653, P18654, Q9CXZ1, Q99M07, P00416, P0C605, P03921, P56135, Q6R0H7, Q6DIC0, Q8BRK8, Q91WD5, Q8K2B3, P16951, Q9Z2N8, Q91XE9, Q9D3D9, Q9D1H6, O54941, Q9D6J6, Q91VR2, Q9D6J5, Q9DCT2, P03893, P97450, Q9D2R6, Q6ZPY7, O70343, Q9D855, Q9CQZ6, Q9CQZ5, Q8BGD8, P52503, Q9CPX8, Q61387,…	2173	231	9011	1.8131	2.3325e-08	1.46208e-09	1.07418e-09
mmu05415:Diabetic cardiomyopathy	93	2.14781	2.5134e-10	Q9D0M3, Q8BK30, Q9CR68, Q60823, Q8K3J1, Q9CQQ7, P48771, P16858, Q9CR61, P18242, Q9CR21, Q09014, P63001, Q9Z1B7, Q9Z1B3, Q9CZB0, Q9CZ13, P08121, Q9CQH3, P48962, P56480, Q9DB77, P11859, Q9WTU6, Q9CXV1, Q64518, P47791, P12787, P58389, Q03265, P19783, P35486, Q9CQ75, Q9CXZ1, P19536, O55143, P00416, Q99LC3, P51881, Q9Z1P6, Q922H2, Q9CQ69, Q6PHZ2, P03921, P99028, Q9ERS2, P11103, O89090, Q91WD5, P31750,…	2173	211	9011	1.82774	8.59582e-08	5.07115e-09	3.72574e-09
mmu04142:Lysosome	66	1.52425	8.34265e-10	Q8BFR4, Q8BVE3, O70370, P97821, P18242, Q9JHF5, P51863, Q9WVP1, Q07113, Q9JLJ0, O35448, O35643, Q64191, P24638, Q99KR8, O88531, Q9DCR2, P49935, O89023, P41731, O35604, Q9JKC8, P10605, Q8R0F3, Q9Z0M5, Q61207, Q9Z1G4, P50428, P17439, Q6PHU5, P70699, P12265, P16675, P17047, O54774, Q05117, O35114, P50429, O89017, Q9Z1T1, P29416, Q6IRU5, P06797, Q8BJ48, Q9EQ08, Q9Z0J0, Q9WV54, P20060, Q60648, Q68FD5,…	2173	135	9011	2.02733	2.85319e-07	1.58974e-08	1.16797e-08
mmu04145:Phagosome	82	1.89376	9.14055e-10	P30204, P06339, P20040, Q922F4, Q8BVE3, Q9D1K2, O70370, Q9ER00, P11688, Q6PDL0, Q9JHF5, P51863, O08547, Q09014, P14432, Q8VDS8, P63001, Q9ERD7, P09055, P61021, Q9CQD1, P01910, Q31099, P51150, Q4KN81, Q9CR51, Q9Z1G4, P35564, Q7TMM9, Q9Z1G3, P14211, P17047, O54890, P60060, P01901, O88487, P01027, Q9JHU4, P06797, Q9CQS8, O89053, Q62028, P99024, Q64449, Q9Z1T6, P10810, Q5ND29, P35278, P50516, P57746,…	2173	182	9011	1.86834	3.12607e-07	1.65011e-08	1.21233e-08
mmu00020:Citrate cycle (TCA cycle)	25	0.577367	1.76108e-09	P70404, Q8K2B3, Q91VA7, P97807, Q05920, Q91V92, Q9CZB0, P08249, Q60597, Q9D6R2, Q9CXV1, P28271, Q9WUM5, Q9Z2I8, P35486, Q8BMF4, Q9CQA3, P14152, Q9Z2I9, Q99KI0, E9Q7L0, Q9Z2V4, Q9CZU6, Q8BH04, P54071	2173	32	9011	3.23969	6.02289e-07	3.02025e-08	2.21896e-08
mmu04530:Tight junction	75	1.7321	6.16385e-09	Q6P1F6, Q9WV32, Q9JLB2, Q61316, P70460, Q7TNP2, Q9R078, Q61879, Q9CPW4, Q3UIA2, Q99JY9, P63001, Q99NH2, Q8BU31, Q9CVB6, Q9JM76, P09055, P62835, P05132, P62715, Q9Z0U1, Q60598, Q9WTU6, Q8QZT4, Q60875, Q80U72, Q8CC35, P70175, O08638, Q9R0Q6, Q9CR99, P39447, P70335, Q3THE2, Q6AW69, P46935, Q9QUI0, P57780, Q6RHR9, P59242, P17918, Q7TPR4, Q9DCD5, Q9JKB3, P26041, Q63ZW7, P26043, P05627, Q8BRK8, P70441,…	2173	167	9011	1.86234	2.10804e-06	1.00676e-07	7.39662e-08
mmu05135:Yersinia infection	63	1.45497	2.02669e-08	Q9ES28, Q6PEV3, Q9WV32, Q8R4K2, Q63932, P70380, Q60787, P29452, Q8BKX1, Q60823, Q9CPW4, P70268, P11688, Q99JY9, P63001, O35601, Q9Z1B7, Q9CVB6, P63085, Q9JM76, P09055, P31938, Q8BH43, Q9WTU6, Q9R0Q6, Q8K1I7, Q9CR99, P18653, P70335, P18654, P84096, Q9QUI0, Q8BWW9, Q91YD9, O88522, P47941, Q8BPU7, Q8CF89, P05627, Q60680, P31750, Q61210, P62331, P61161, P34152, Q62073, Q9EPB4, P47811, P60710, P0C7L0,…	2173	135	9011	1.93517	6.93127e-06	3.1598e-07	2.32149e-07
mmu00520:Amino sugar and nucleotide sugar metabolism	32	0.73903	2.44104e-08	P23591, Q91YN5, Q7TSV4, P20060, Q8JZV7, Q9R0N0, O08528, Q3TW96, Q9DCJ9, Q91ZJ5, Q9JK38, Q9DCN2, Q8K0C9, O35621, O88958, Q03249, Q9CYR6, Q9D0F9, P47856, Q91W97, P06745, Q924M7, Q91WG8, Q99J77, Q9Z2M7, P17710, Q7TMC8, Q68FH4, Q99KK2, Q9QZ08, Q8R059, P29416	2173	51	9011	2.60191	8.34833e-06	3.64034e-07	2.67453e-07
mmu04932:Non-alcoholic fatty liver disease	69	1.59353	5.60937e-08	Q9D0M3, Q8BK30, Q9CR68, Q60823, Q9R078, Q8K3J1, P48771, P97864, Q9CR61, Q9CR21, P63001, Q9Z1B7, Q9CZB0, Q9CZ13, Q9CQH3, Q9DB77, P25446, Q9WTU6, Q9CXV1, P12787, P19783, Q9CQ75, Q9CXZ1, P19536, P00416, P00015, Q6ZWX6, Q99LC3, Q9Z1P6, Q9CQ69, O08609, Q2NL51, P99028, P05627, Q8BRK8, Q9ERS2, P70444, Q91WD5, P31750, Q8K2B3, P00405, Q9DC70, Q9D6J6, P62897, Q9D6J5, Q9DCT2, P47811, Q91YT0, O54918, P81122,…	2173	156	9011	1.83416	1.91839e-05	7.81453e-07	5.74129e-07
mmu01250:Biosynthesis of nucleotide sugars	26	0.600462	5.88962e-08	P23591, Q91YN5, Q7TSV4, Q9R0N0, O08528, Q3TW96, Q91ZJ5, Q9JK38, Q8K0C9, O35621, Q03249, Q9CYR6, Q9D0F9, P47856, Q91W97, P06745, Q924M7, Q91WG8, Q99J77, Q9Z2M7, P17710, Q7TMC8, Q68FH4, Q99KK2, Q9QZ08, Q8R059	2173	38	9011	2.83729	2.01423e-05	7.81453e-07	5.74129e-07
mmu04810:Regulation of actin cytoskeleton	93	2.14781	5.92355e-08	Q9ES28, Q9WV32, Q61315, Q63932, P10833, Q8BKX1, Q60823, Q61879, Q9Z0T9, O70172, Q9CPW4, P18760, P11688, Q68FF6, Q99JY9, P63001, O08677, Q7TMB8, Q9CVB6, P63085, Q9JM76, P09055, P21803, P31938, Q8BH43, Q9DBX1, O08638, P19221, Q9R0Q6, Q61165, Q9CR99, P70335, Q3THE2, Q3UQ44, Q9QUI0, O54890, P61793, P57780, Q91YD9, O88643, P47941, P62962, Q91VR8, Q7TPR4, Q9Z1T6, P26041, Q8BG95, O08808, P28660, P26043,…	2173	231	9011	1.66949	2.02583e-05	7.81453e-07	5.74129e-07
mmu04130:SNARE interactions in vesicular transport	23	0.531178	2.62996e-07	Q9D0I4, Q64704, O35153, P70452, Q8BVI5, Q6QD59, O08547, Q9CQ56, Q9Z2P8, Q8VDS8, O35623, Q9JKK1, P63024, O09044, O35166, P61264, O89116, O88630, O88983, O70404, O88384, O70439, Q9ERB0	2173	33	9011	2.8902	8.99405e-05	3.34102e-06	2.45463e-06
mmu04510:Focal adhesion	79	1.82448	2.002e-06	Q62523, Q8C6K9, P70460, Q60823, Q9Z0T9, Q60989, Q8BTM8, Q71LX4, P11688, Q3UHC1, P63001, P49817, P63085, P09055, P31938, P62835, P08122, P98083, Q60675, Q60631, Q9WTU6, Q80X90, Q9Z2A0, Q9CR99, Q61001, P70335, Q3THE2, O55222, Q9QUI0, O54890, P57780, O88643, P47941, A6H584, Q9EPC1, Q7TPR4, Q61337, Q8BG95, O08808, P05627, O08529, Q6PDN3, P31750, Q9DBR7, Q04857, A2ARA8, P35441, Q8C015, A0A5F8MPH8, P34…	2173	201	9011	1.62984	0.000684451	2.45245e-05	1.8018e-05
mmu05152:Tuberculosis	72	1.66282	2.88309e-06	Q63810, Q8R4K2, P70380, P20040, Q8BVE3, Q60823, Q9Z0H7, P38647, O70370, P18242, Q9JHF5, P51863, Q9Z1B7, P23708, P63085, Q61160, P61021, Q9CQD1, P01910, P04441, Q31099, Q9WTU6, P20491, P51150, Q91WQ9, Q9Z1G4, Q9CR99, P17047, Q9QUI0, Q8VCG9, Q8C3Q9, P15261, P00015, P01027, P63139, O89053, Q62028, Q6PHZ2, Q61337, Q64449, P10810, P45481, P35278, P70444, P31750, Q01147, O88879, P08101, P62897, P47811,…	2173	180	9011	1.65872	0.000985533	3.41e-05	2.50531e-05
mmu00280:Valine, leucine and isoleucine degradation	31	0.715935	3.00713e-06	Q9D0K2, Q921H8, Q3URE1, Q8BH95, Q9CZS1, Q99JY0, Q9JLJ2, Q9EQ20, Q91ZA3, Q99MN9, P47738, Q9D7B6, Q99MR8, Q8BWT1, P45952, Q8QZS1, Q9JLZ3, P61922, Q61425, Q3ULD5, P53395, P54869, O08756, Q9JHI5, Q9D2R0, O35855, Q07417, P38060, Q9D1I5, Q8BMS1, Q8QZT1	2173	57	9011	2.25528	0.00102791	3.43816e-05	2.52599e-05
mmu03050:Proteasome	27	0.623557	4.07058e-06	Q9D8W5, P54775, O70435, P99026, P46471, Q9R1P0, Q8VDM4, Q9R1P1, P28063, Q9R1P4, Q9R1P3, Q9CR00, P61290, O35226, P62196, Q9Z2U1, P26516, P62334, Q9Z2U0, O09061, P97371, P97372, P62192, Q9CQT5, P49722, O88685, O35955	2173	47	9011	2.38221	0.00139117	4.5039e-05	3.30899e-05
mmu04613:Neutrophil extracellular trap formation	80	1.84758	4.53668e-06	Q9D2U9, Q63932, C0HKE3, P29452, C0HKE4, Q60823, C0HKE1, C0HKE2, Q8VCM7, Q09014, P63001, Q9Z1B7, P63085, Q9Z1B3, Q8R1M2, P31938, Q3THW5, P48962, P84228, Q9D8T2, Q8BFU2, P62806, O54890, Q9D906, C0HKE7, C0HKE8, C0HKE5, Q9Z2V5, C0HKE6, P01027, Q8CGP6, Q8CGP5, C0HKE9, Q8CGP7, Q64525, P51881, Q8CCK0, Q9Z2V6, P24063, P31750, P68433, Q62073, E9PV24, P47811, P60710, P05555, Q64735, Q63844, Q60930, Q60932,…	2173	208	9011	1.59492	0.00155035	4.86276e-05	3.57264e-05
mmu05203:Viral carcinogenesis	86	1.98614	5.77893e-06	Q9D2U9, P06339, P62915, Q80WQ2, P51863, Q00560, P14432, Q99N84, P63001, P63085, P52480, P49138, P55271, P05132, Q9D0D5, P42227, Q60631, Q80U72, P62806, Q4KN81, O08759, Q6PDQ2, Q9CR99, Q9QUI0, P57780, P01901, O88522, Q9Z2V5, P01027, P46414, Q64525, Q7TPR4, Q61337, Q9D902, Q9Z2V6, P45481, Q78PY7, Q60604, P05627, A2AN08, P16951, Q61179, Q91XE9, P63101, Q01147, P68510, Q03963, P01898, P01897, P62259,…	2173	229	9011	1.55731	0.00197445	6.00658e-05	4.413e-05
mmu03030:DNA replication	22	0.508083	6.13142e-06	Q9CWY8, Q9CQ36, Q99J62, P52431, P97310, P97311, P33609, Q9CQ18, Q9EQ28, Q9CYR0, P39749, Q9CQ71, P33611, Q61881, P35601, Q9JKP7, P33610, Q62193, P25206, P17918, P20664, Q9CWP8	2173	35	9011	2.60656	0.00209476	6.18553e-05	4.54447e-05
mmu01230:Biosynthesis of amino acids	38	0.877598	8.15743e-06	Q61753, P50431, Q99JW2, P11725, P16858, Q93092, P17751, P15105, P70404, Q91VA7, Q05920, P40142, P16460, P09411, Q99LB6, P52480, O08691, Q8C196, Q9D6R2, Q9DCC4, Q91YI0, P28271, Q8VCN5, Q61024, O35855, Q8VEE0, Q99KI0, P05063, Q922Q4, P05064, P17182, Q9Z110, Q9CZU6, Q9WUA3, P54071, P05201, Q8R238, P05202	2173	79	9011	1.99466	0.00278597	7.99429e-05	5.87335e-05
mmu04520:Adherens junction	35	0.808314	1.03481e-05	P09803, Q8VC66, Q7TPR4, P32507, Q8BKX1, P45481, P29351, Q9JKF6, Q9JKF1, E9PYF4, P63001, Q99NH2, P63085, Q62073, P60710, Q61301, P97471, Q8BH43, P26231, Q9D358, Q63844, P30999, Q9CR99, P39447, Q05144, P70315, Q9QZQ1, Q9QUI0, P16056, P57780, P28828, Q91YD9, Q60737, P60766, Q9JLB9	2173	71	9011	2.0442	0.00353281	9.85943e-05	7.24366e-05
mmu03250:Viral life cycle - HIV-1	31	0.715935	1.76411e-05	Q9QZI9, Q922L6, P45481, Q8BG30, Q9ERU9, Q6P5F9, P63271, Q9Z0H3, P14873, P19426, Q9QUR7, Q8VEJ9, Q9QYR6, Q9D8B3, Q6NVF9, Q8BTV2, P46467, Q99JF8, Q8C052, Q8R2Q8, E9Q3G8, Q60710, Q921C5, P17742, Q3ULQ2, O55201, Q9ESC8, P0C0A3, Q9Z199, Q99LI8, Q8C4Y3	2173	61	9011	2.10739	0.00601514	0.000159234	0.000116988
mmu05134:Legionellosis	31	0.715935	1.76411e-05	P70380, P29452, Q9D1G1, P10810, Q69ZS7, P97864, O08547, Q61696, P17156, O88879, Q9EPB4, P62897, P05555, Q64735, P11835, Q9Z1E3, P59017, Q9WTK5, P70677, P36536, Q8BSL7, Q8C3Q9, O55003, Q9CQC9, Q9QWK5, P00015, P01027, P63038, P63017, O89110, P62821	2173	61	9011	2.10739	0.00601514	0.000159234	0.000116988
mmu04210:Apoptosis	55	1.27021	3.48845e-05	Q63932, Q60823, Q60989, Q3UHC7, P97864, O70370, P97821, P18242, P63085, Q61160, P31938, P49935, P25446, P10605, Q9WTU6, E9PYK3, Q9Z2A0, P16546, Q9Z329, Q8C3Q9, P21619, Q3ULW8, O88522, P48678, P00015, Q6ZWX6, P06797, P97287, Q61337, P29594, P05627, O08529, P11103, P14733, P70444, Q60680, P31750, O88879, O54786, P62897, P60710, O54918, Q63844, Q60855, Q9Z1E3, Q64373, Q9WUU7, P70677, O35613, Q9Z0X1,…	2173	136	9011	1.67702	0.0118598	0.000306805	0.000225407
mmu04217:Necroptosis	67	1.54734	4.31917e-05	P09528, Q99LU0, P07901, Q9ET01, C0HKE3, P29452, C0HKE4, C0HKE1, Q60989, C0HKE2, P52633, Q8BX10, Q61160, Q9D7F7, Q8R1M2, Q3THW5, P46467, P48962, Q99MB1, P25446, P42227, Q9WTU6, Q8BFU2, Q8K1M6, Q9CR16, P11499, Q8R1T1, Q921W0, P15261, C0HKE7, P0C0A3, C0HKE8, C0HKE5, C0HKE6, Q8CGP6, Q8CGP5, C0HKE9, Q8CGP7, P51881, Q8CCK0, P26443, Q6PHZ2, O08529, P11103, P70444, P15105, Q61179, Q8VEJ9, Q03963, Q9D8B3,…	2173	176	9011	1.57861	0.0146633	0.000363758	0.000267251
mmu04612:Antigen processing and presentation	40	0.923788	4.38963e-05	P27773, P06339, P07901, Q61316, P20040, O70370, Q9R233, Q9ESY9, P61290, P14432, Q61696, P36371, Q01147, P23708, P17156, P01910, P01898, P01897, P04441, Q31099, P97371, P10605, P97372, P28078, P14429, Q4KN81, P11499, P70353, P35564, P14211, Q8VCG9, P20029, P21958, P01901, O89017, P01921, P01887, P04230, P63017, P06797, P63139	2173	90	9011	1.84302	0.0149007	0.000363758	0.000267251
mmu01232:Nucleotide metabolism	38	0.877598	4.45419e-05	P00493, Q9WUZ9, Q6P3D0, P55264, P07607, Q9WTP7, Q9WUR9, Q9QY93, Q64520, Q9CQ43, Q9WTP6, Q9JM14, Q9DBP5, Q01768, P46664, Q00519, Q9R0Y5, P56389, Q61503, P55772, P06802, Q9DCZ1, Q8BFW6, Q3U5Q7, P97930, Q9D8C9, P03958, Q3V1L4, P52623, P54822, P15532, Q9CQA9, O55026, P08030, Q3SXD3, Q6DYE8, Q3UFY7, P07742	2173	84	9011	1.87593	0.0151182	0.000363758	0.000267251
mmu04666:Fc gamma R-mediated phagocytosis	40	0.923788	0.000105016	Q9WV32, P70460, Q60823, Q60604, Q9CPW4, P18760, P31750, Q7SIG6, Q09014, Q99JY9, P63001, P62331, P61161, Q9CVB6, P63085, Q9JM76, P08101, P31938, Q9D898, Q8BH43, Q9Z1S8, P06800, Q63844, Q9JIA7, P45591, Q64010, O08539, Q9R0Q6, Q9QWY8, Q05144, P70315, P13020, P39054, O88643, P47941, P25911, P28867, P26645, P60766, P28667	2173	93	9011	1.78357	0.0352799	0.000837684	0.000615441
mmu05034:Alcoholism	74	1.70901	0.000123067	Q9D2U9, C0HKE3, C0HKE4, C0HKE1, C0HKE2, P63085, Q8BW75, O88533, Q8R1M2, P31938, Q3THW5, P05132, Q60829, P84228, P98083, P62874, Q60631, Q8BFU2, Q91WQ9, P62806, P62880, Q8BRU6, C0HKE7, C0HKE8, C0HKE5, Q9Z2V5, C0HKE6, Q8CGP6, Q8CGP5, C0HKE9, P61953, Q8CGP7, Q64525, Q8CCK0, Q9Z2V6, Q6R0H7, P16951, Q91XE9, Q01147, P68433, P62137, Q63844, P04627, Q64133, Q9DAS9, P62141, P0C0S6, P0DP26, P0DP27, Q9QZQ8,…	2173	205	9011	1.49689	0.041218	0.000959363	0.000704838
mmu00620:Pyruvate metabolism	23	0.531178	0.000169134	P06801, P28474, Q5SWU9, Q9CZS1, Q99KB8, Q9JII6, P35486, Q9CPU0, Q8BMF4, Q9JLJ2, P16125, Q99KE1, P97807, P47738, Q05920, P14152, P52480, Q9Z2V4, Q91Z53, P08249, Q9QXG4, Q8BH04, Q8QZT1	2173	44	9011	2.16765	0.0562073	0.00128918	0.00094715
mmu00051:Fructose and mannose metabolism	20	0.461894	0.000188566	Q9QXD6, P23591, Q8VC30, Q924M7, P70695, O08528, Q64442, P17751, G5E895, Q9Z2M7, P17710, O35621, Q7TMC8, Q8K0C9, P05063, P45376, P05064, Q8BZA9, Q9WUA3, Q91W97	2173	36	9011	2.30378	0.0624597	0.00140604	0.00103301
mmu00480:Glutathione metabolism	32	0.73903	0.000297962	O08709, Q9DCD0, Q9CPY7, P15626, Q9CQU0, P97449, P19157, Q99L20, Q99LJ6, Q00612, Q64471, Q8K010, Q8BG37, Q60928, Q6PDE7, P30115, P10649, P24472, P97494, Q91VS7, P97355, P47791, P10648, P51855, Q9JHC0, P19639, Q9DCM2, O09172, P46412, Q9Z2A9, P54071, P07742	2173	72	9011	1.84302	0.0968964	0.00217449	0.00159758
mmu05145:Toxoplasmosis	44	1.01617	0.000316884	Q8R4K2, Q61337, Q60766, P20040, Q60823, Q8CF89, Q60989, P35951, Q60680, P31750, Q61696, Q9Z1B7, P17156, P63085, P09055, Q62073, P01910, Q61739, P02469, P02468, P62897, P42227, Q31099, P47811, Q9DCE9, Q60675, Q9WTU6, Q63844, P28078, Q9Z1E3, Q64373, Q9Z2A0, P70677, Q61001, Q8C3Q9, Q61190, P15261, O88522, P25118, P01921, P00015, P04230, P63017, O89110, P08752	2173	110	9011	1.65872	0.102724	0.0022644	0.00166364
mmu00052:Galactose metabolism	18	0.415704	0.000370101	P23780, Q7TSV4, F8VQM5, Q9R0N0, O08528, P15535, P70699, G5E895, Q91ZJ5, P17710, Q03249, P45376, A0A571BF69, Q8R059, F8VPT3, Q9WUA3, Q9D0F9, Q91W97	2173	32	9011	2.33258	0.118912	0.00259071	0.00190338
mmu00010:Glycolysis / Gluconeogenesis	30	0.692841	0.000414841	Q7TSV4, Q9CZS1, P16858, O08528, P15327, Q9JLJ2, P17751, Q9Z2L6, P16125, P47738, P09411, P52480, Q9D0F9, Q91W97, Q9QXD6, P06745, P28474, Q8VDL4, P70695, Q9JII6, P35486, Q8BMF4, P17710, P05063, P05064, P17182, Q9Z2V4, Q9WUA3, Q9QXG4, Q8BH04	2173	67	9011	1.85678	0.132296	0.00284581	0.0020908
mmu05017:Spinocerebellar ataxia	53	1.22402	0.000431345	P54775, Q8VCQ3, P62915, P46471, Q60823, Q3UMR5, P23708, Q80W47, Q9Z1B3, P62196, Q9Z2U1, P48962, Q80XK6, Q9Z2U0, Q9WTU6, Q64518, Q924A2, Q80U78, P97318, Q9Z329, O55143, P49722, P00015, O88685, P51881, Q9D8W5, O70435, P99026, Q9R1P0, Q8VDM4, O89090, Q9R1P1, Q9R1P4, Q9R1P3, Q9CR00, P31750, Q7TQH0, P58281, P0C7T6, Q9CVD2, O35226, O88597, P26516, P62334, P28658, P62897, O09061, Q60930, Q60932, Q9D6Z1,…	2173	141	9011	1.55873	0.137182	0.00290101	0.00213135
mmu04140:Autophagy - animal	53	1.22402	0.000523892	Q99J83, Q63932, Q8VCQ3, Q9D0I4, P10833, Q60823, P18242, P70347, P63085, Q9DCJ1, Q80W47, Q9CQY1, Q9D1F4, P31938, P05132, P62715, Q80XK6, Q570Y9, P10605, Q9WTU6, Q61249, P51150, Q9Z2A0, P17047, Q9D906, Q6ZWX6, O70404, P06797, Q61337, Q80XD8, Q8BRK8, P31750, Q8C0J2, Q62073, O88597, Q8K296, Q9ERB0, P55258, Q63844, P11438, Q99K70, P81122, Q9CPX6, Q64373, P62071, Q9CQV6, Q9JK48, P63158, O55003, P60521,…	2173	142	9011	1.54775	0.164076	0.00345568	0.00253886
mmu05322:Systemic lupus erythematosus	55	1.27021	0.000552836	Q64525, Q8CCK0, Q9D2U9, Q7TPR4, C0HKE3, P20040, C0HKE4, C0HKE1, C0HKE2, P32067, P68433, P01910, Q8R1M2, Q3THW5, P84228, Q31099, Q8BFU2, P28078, P62806, P62320, P57780, P0C0S6, C0HKE7, P01921, Q9QZQ8, C0HKE8, C0HKE5, C0HKE6, P01027, P04230, Q8CGP6, Q8CGP5, C0HKE9, Q8CGP7	2173	149	9011	1.5307	0.172315	0.00357779	0.00262858
mmu05205:Proteoglycans in cancer	71	1.63972	0.000672124	Q63932, P10833, Q60823, Q8BTM8, P11688, P63001, Q9Z1B7, P49817, P63085, P09055, P31938, P05132, Q9QZF2, P62754, P25446, P42227, P41731, Q60631, Q60598, P28654, Q80X90, Q9QYY0, Q9Z2A0, Q61165, Q9CR99, P70335, Q9Z329, P15379, Q9QUI0, O54890, Q61090, O88643, P06797, Q61656, Q6PHZ2, P26041, Q8BG95, P29351, P26043, P35235, Q9JKF1, P51885, P31750, Q61210, Q9DBR7, Q8C8R3, P35441, P34152, Q01149, Q3UMT1,…	2173	205	9011	1.43621	0.205422	0.00426923	0.00313658
mmu05418:Fluid shear stress and atherosclerosis	54	1.24711	0.000712675	P10639, P07901, Q08481, Q60823, Q09014, P63001, P63166, Q9Z1B7, P49817, Q64471, P16460, Q9QZF2, P30115, P10649, Q91VS7, Q9WTU6, Q60875, P61957, Q91WQ9, P10648, P11499, Q9CR99, P13597, Q9QUI0, O54890, O88522, P55284, P06797, Q9Z172, P05627, Q8BRK8, P15626, Q60680, P19157, P31750, Q99L20, P34152, Q62073, O35988, P47811, P60710, P97493, P24472, O70145, Q05144, Q9JM05, P43406, P19639, P18828, P0DP26,…	2173	147	9011	1.52331	0.216373	0.00441729	0.00324536
mmu03013:Nucleocytoplasmic transport	45	1.03926	0.00072119	Q61655, Q9EPK7, Q9D1M0, Q9ERU9, Q8BJ71, O35691, P70168, Q6P5F9, Q63850, F6ZDS4, Q9JIH2, P63166, Q8CIC2, Q8R2U0, Q91YE6, Q9JJT9, Q52KI8, Q9JIX8, Q7TMY4, Q8K3Z9, Q9Z0W3, E9Q3G8, P46061, Q80U93, A2AT37, Q8R3N6, P61957, Q9EPL8, Q8BFY9, Q9QY81, P63280, Q8VI75, Q9CWZ3, Q5U4D9, Q8CJF7, Q8R332, O08583, Q99M28, Q8BTS4, P52293, O55128, Q8K3W3, Q8CHP5, Q8R4R6, Q9Z172	2173	117	9011	1.59492	0.218653	0.00441729	0.00324536
mmu04512:ECM-receptor interaction	36	0.831409	0.00076466	Q8C6K9, Q61735, Q9Z0T9, A2ASQ1, P11688, Q62165, Q04857, A2ARA8, P35441, A0A5F8MPH8, P09055, Q08857, Q01149, Q61738, Q61739, P02469, P02468, P08122, O35988, P02463, Q60675, Q8CIZ8, Q62470, A2A863, P11276, Q61001, P15379, A2AX52, Q02788, P11087, P43406, O54890, P18828, O70309, A6H584, Q91V88	2173	88	9011	1.69642	0.230192	0.00460137	0.0033806
mmu00640:Propanoate metabolism	17	0.39261	0.000834682	Q8BH95, Q5SWU9, P53395, Q9WUM5, Q9Z2I8, Q9EQ20, Q9R0H0, P16125, Q91ZA3, Q99MN9, Q07417, Q9Z2I9, Q9D1I5, Q8BMS1, Q9QXG4, Q8QZS1, P61922	2173	31	9011	2.27405	0.248422	0.00493614	0.00362655
mmu03060:Protein export	16	0.369515	0.00117604	Q9CQS8, Q9D8V7, F8VQC1, Q9D7A6, Q8BMA6, Q9DBG7, P14576, P20029, P16254, Q6ZWQ7, P60060, Q9CYN2, P49962, Q9D958, P47758	2173	29	9011	2.28789	0.331316	0.006837	0.0050231
mmu04611:Platelet activation	46	1.06236	0.00179712	Q60787, P70460, Q6R0H7, Q60823, Q6PDN3, Q71LX4, Q8VCM7, P70302, P31750, Q61210, Q9DBR7, Q9Z1B7, P22437, P63085, O09044, P09055, Q9Z1B3, Q01149, P62835, P08121, E9PV24, O54865, P05132, P27601, P62137, P60710, P47811, Q63844, P20491, Q8CIZ8, P19221, Q9CR99, Q3THE2, P70335, Q9Z329, Q8K0E8, Q99JI6, Q9QUI0, P11087, O54890, P62141, P25911, O70404, P08752, P21279, P0C605	2173	125	9011	1.52602	0.459449	0.0102735	0.00754789
mmu04120:Ubiquitin mediated proteolysis	52	1.20092	0.00233011	Q6PAV2, Q9WTX5, Q60989, Q9WTX6, Q8BZQ7, Q8C878, Q9Z1F9, Q9JLV5, Q9JJZ4, Q8R349, Q8BTZ4, Q9D5V5, Q60953, P52483, Q9CY34, Q9CR50, Q9DBK7, O08759, Q9CPV2, Q99JP4, P61082, Q02053, P46935, Q6ZPJ3, Q9D787, Q6ZWZ2, Q80UW2, Q9R1T2, Q9Z255, G5E870, P62254, P68037, P61089, Q99KP6, P61087, Q9WUD1, Q3UE37, P62257, Q8CFI0, Q8CFI2, P60605, P63280, Q80TP3, Q9JM05, Q9QZU9, Q8R034, Q9D1C1, P83940, P40338, P62869,…	2173	147	9011	1.4669	0.549694	0.0131021	0.00962604
mmu00071:Fatty acid degradation	23	0.531178	0.00283283	Q9WUR2, Q61425, Q921H8, P28474, Q8JZR0, Q8BH95, Q99JY0, Q9CZS1, P51174, P97742, P52825, Q9JLJ2, Q9R0H0, P50544, P42125, P47738, Q07417, Q8BWT1, Q60759, P45952, Q8BMS1, P41216, Q8QZT1	2173	52	9011	1.83416	0.620993	0.0156719	0.0115141
mmu00500:Starch and sucrose metabolism	17	0.39261	0.00288951	Q9R062, P06745, Q9ET01, Q7TSV4, P06802, F8VQM5, Q8CI94, O08528, P70699, Q91ZJ5, P17710, Q9JLT2, P00688, A0A571BF69, Q6DYE8, Q9D0F9, Q91W97	2173	34	9011	2.0734	0.628291	0.0157318	0.0115581
mmu04722:Neurotrophin signaling pathway	44	1.01617	0.00297288	Q61599, Q8R4K2, Q6PHZ2, Q63932, Q61337, Q60823, P05627, P35235, P31750, Q3UHC1, P63001, Q9Z1B7, P63085, E9Q9B7, Q9WVH4, P31938, P49138, P62835, P98083, Q9Z0W1, P62259, P47811, Q60631, Q9WTU6, Q63844, Q91WQ9, Q91ZM2, Q9QYY0, Q9Z1E3, Q64010, Q99PT1, Q9Z2A0, Q6PHU5, Q9CR99, P18653, P18654, Q99JI6, Q9QUI0, P0DP26, P47941, P0DP27, P0DP28, P28867, P60766	2173	121	9011	1.50793	0.63877	0.0159253	0.0117002
mmu05211:Renal cell carcinoma	28	0.646651	0.00301791	Q63932, Q61337, P45481, Q60823, P05627, P35235, P31750, Q3UHC1, P63001, P97807, P63085, Q8C015, P31938, P62835, Q60631, Q63844, Q9QYY0, P04627, Q64010, Q99JI6, P16056, O88643, P47941, P83940, P40338, P62869, Q8CIN4, P60766	2173	68	9011	1.70751	0.644307	0.0159253	0.0117002
mmu05417:Lipid and atherosclerosis	71	1.63972	0.00316118	Q63810, P07901, Q8R4K2, P70380, Q61316, P29452, Q60823, P97864, P70347, Q09014, P63001, Q9Z1B7, P17156, P63085, Q9Z1B3, P62835, P25446, P42227, Q9WTU6, Q91WQ9, P11499, Q9Z2A0, Q9CR99, Q8R180, P13597, Q9QUI0, Q8C3Q9, O88522, P00015, Q6ZWX6, P63017, Q6PHZ2, Q61337, P10810, Q8CF89, P05627, P35951, P70444, Q60680, P31750, Q61210, Q61696, O88879, P09671, Q08857, P34152, Q62073, Q9EPB4, P25425, P62897,…	2173	216	9011	1.36307	0.661366	0.0164286	0.01207
mmu05416:Viral myocarditis	34	0.785219	0.00333675	P06339, Q62448, P20040, P24063, P70444, Q62165, P14432, P63001, P49817, P01910, P01898, P01897, P82347, Q80XI3, P62897, P82349, P60710, Q31099, Q60675, P97792, P28078, P14429, P11835, Q4KN81, Q6NZJ6, P70677, Q05144, P11531, P13597, Q8C3Q9, P01901, P01921, P00015, P04230, O89110	2173	88	9011	1.60217	0.681163	0.0170822	0.0125502
mmu04979:Cholesterol metabolism	22	0.508083	0.00388629	Q9Z0J0, P55302, Q9WV55, Q9Z0M5, Q60930, P09813, Q99PE8, Q60932, P06728, P35951, Q61263, Q6PHU5, P33622, Q05020, Q9QY76, Q8BLF1, Q01339, Q08857, P08226, E9Q414, O35604	2173	50	9011	1.82459	0.735972	0.0196029	0.0144021
mmu00630:Glyoxylate and dicarboxylate metabolism	16	0.369515	0.00406549	P50431, P24270, P28271, Q91WK5, P15105, Q91ZA3, Q99MN9, P14152, Q99KI0, Q8CHP8, Q9D1I5, Q9CZU6, Q91Z53, P08249, Q9QXG4, Q8QZT1	2173	32	9011	2.0734	0.751728	0.0197459	0.0145072
mmu04215:Apoptosis - multiple species	16	0.369515	0.00406549	O54918, Q9WTU6, Q60989, P97864, Q64373, P70444, P70677, Q8C3Q9, O88879, Q61160, P25118, P00015, O88597, Q9Z0W1, P62897, O89110	2173	32	9011	2.0734	0.751728	0.0197459	0.0145072
mmu04962:Vasopressin-regulated water reabsorption	20	0.461894	0.00408735	Q61599, P46460, Q6R0H7, Q9D0M5, Q8CBY8, P70452, P35278, Q99PT1, Q6PDL0, O08788, Q91XE9, P46638, Q01147, P61021, Q9CQD1, O88487, Q9JHU4, P05132, Q9WUB4, Q99KJ8	2173	44	9011	1.88491	0.753585	0.0197459	0.0145072
mmu03015:mRNA surveillance pathway	38	0.877598	0.0045714	Q6P1F6, Q921F2, Q61655, Q8C7E9, Q7TNP2, Q9D824, Q69ZS7, Q8CCS6, Q61151, O35691, P56959, Q80X82, Q7TNL5, Q6PHQ9, Q6NVF9, Q52KI8, G3X9Z4, Q9CQF3, Q8BTV2, Q9JIX8, P62715, Q9D0L8, P62137, A2AT37, Q9CY97, Q9JII5, Q9CWZ3, Q76MZ3, O08583, Q99M28, P62141, Q920Q6, O55128, Q8K3W3, Q99LC2, Q8CHP5, O35218, Q8BIQ5	2173	103	9011	1.52989	0.79133	0.0217776	0.0159999
mmu05169:Epstein-Barr virus infection	74	1.70901	0.0052787	P54775, P06339, Q8R4K2, P20040, P46471, Q60823, Q9R233, P14432, P63001, Q9Z1B7, P62196, Q9DA19, Q61160, P01910, P20152, P25446, P42227, Q31099, Q9WTU6, Q4KN81, P15379, P13597, P46935, P14211, Q8C3Q9, P01901, O88522, P00015, O88685, Q6Q899, P46414, P27773, Q60520, Q9D8W5, Q8CF89, P24063, P05627, Q8VDM4, P70444, Q60680, P31750, Q61179, P36371, O35226, O88879, Q03963, Q62073, P01898, P01897, P26516,…	2173	231	9011	1.32841	0.836362	0.0248026	0.0182223
mmu05170:Human immunodeficiency virus 1 infection	76	1.7552	0.00642554	Q63810, P06339, Q8R4K2, Q63932, Q60823, Q9WTX5, Q9WTX6, Q9R233, P18760, Q9WVP1, P14432, P63001, Q9Z1B7, O35643, P63085, Q61160, P31938, P62874, P25446, Q9WTU6, Q9D5V5, Q60710, Q91WQ9, Q4KN81, Q9Z329, P62880, P14211, Q8C3Q9, P01901, O88522, O88643, P47941, P00015, P61953, P27773, Q61337, Q8CF89, P05627, P70444, Q60680, P31750, P36371, Q8C015, P34152, Q62073, P01898, O88512, P01897, Q8R2Q8, P62897,…	2173	240	9011	1.31315	0.889708	0.0297833	0.0218816
mmu05164:Influenza A	57	1.3164	0.00792469	Q61510, Q8R4K2, Q63932, P70380, P29452, P20040, Q60823, Q6P5F9, P63085, Q61160, Q05921, P01910, P31938, P48962, Q99MB1, P25446, Q31099, Q60953, Q920E5, P13597, Q8C3Q9, P15261, O88522, P52293, P00015, Q6Q899, Q6ZWX6, P51881, P45481, Q8CCS6, P70444, Q60680, Q8VDM6, P31750, Q61179, O88879, Q03963, Q9QYJ3, Q9EPB4, P62897, P60710, Q63844, P28078, Q60932, P70671, Q9Z1E3, Q8VCF0, P70677, P46638, Q3U0V2,…	2173	173	9011	1.36629	0.934194	0.0359919	0.0264431
mmu00230:Purine metabolism	46	1.06236	0.00797489	P00493, Q9WUZ9, Q6P3D0, Q7TSV4, P55264, Q9WTP7, Q9WUR9, Q64520, Q5SUR0, Q9DCL9, Q9WTP6, Q9JM14, Q9CWJ9, O55057, Q9CRB3, Q01768, Q3UWA6, Q9JKX6, O89106, P46664, O54865, Q9D0F9, Q00519, Q9R0Y5, Q61503, P55772, P06802, Q9DCZ1, Q64737, Q8BFW6, Q01063, Q9D8C9, P03958, Q3V1L4, P54822, Q8BTJ4, P15532, Q9CQA9, O88428, O55026, P08030, Q8BVU5, Q3SXD3, Q6DYE8, Q9Z0X4, P07742	2173	134	9011	1.42353	0.935323	0.0359919	0.0264431
mmu04621:NOD-like receptor signaling pathway	68	1.57044	0.00819959	P10639, Q99J83, P07901, Q8R4K2, P70380, P29452, Q45VN2, Q60989, P70268, P70347, P0DOV2, Q9Z1B7, Q5G866, Q3UMR5, Q8C1N8, P63085, Q9JIP4, Q9CQY1, Q9Z1B3, Q61160, Q05921, P10605, Q9D8T2, Q9WTU6, Q8K1M6, Q9CZ52, P11499, Q9Z0E6, Q9CR99, Q9Z329, P46737, Q6DFX2, Q8CFB4, Q9QUI0, Q8BWW9, O88522, Q8CF89, P05627, Q60680, Q99KQ4, Q61179, Q8C0J2, Q62073, Q9EPB4, Q8C1P2, P62259, P47811, P97493, Q3TBT3, Q63844,…	2173	213	9011	1.32386	0.940144	0.0365255	0.026835
mmu04972:Pancreatic secretion	40	0.923788	0.00926927	P13808, P05208, Q6R0H7, E9PUL3, Q0VF55, P63001, Q9Z1B3, B2RS76, P00688, P62835, G5E829, P97370, Q9CR35, P55258, Q64518, P55012, Q9CQ52, Q08535, Q64277, Q61165, Q9CR99, Q8VDN2, Q9D7Z6, Q3UW98, P56528, Q9Z329, Q9EPR2, Q99JI6, Q9QUI0, Q99P27, Q6Q473, P14231, O55143, P35276, P14094, P09240, O88343, P07146, P21279, Q6Q477	2173	114	9011	1.45502	0.958617	0.040761	0.0299469
mmu04910:Insulin signaling pathway	47	1.08545	0.00986957	Q63932, Q61337, Q9ET01, P19096, P54310, Q60823, Q9R078, Q8BRK8, O08528, O35250, P63073, P31750, Q3UHC1, P63085, P31938, P05132, P98083, P62137, P62754, Q91W97, Q9QXD6, Q60631, Q8CJ53, Q9DBC7, Q9WTU6, Q63844, Q91WQ9, Q8CI94, O70343, Q5SWU9, P81122, P04627, P70695, Q64010, Q9Z2A0, P12367, P17710, Q9R1E0, O54950, P62141, P0DP26, P47941, P0DP27, P0DP28, Q9Z2V4, P22682, Q8BH04	2173	139	9011	1.40216	0.966364	0.042447	0.0311855
mmu04922:Glucagon signaling pathway	37	0.854503	0.00990017	Q63810, Q6PHZ2, Q9ET01, Q6R0H7, P45481, Q60823, Q9R078, P97742, Q8BRK8, P31750, P16951, P16125, Q91XE9, Q01147, Q9Z1B3, Q3U182, P52480, P05132, Q9QXD6, Q6P2K6, Q91WQ9, Q8CI94, O70343, Q5SWU9, P70695, P35486, Q923E4, Q9Z329, Q9R1E0, O54950, P0DP26, P0DP27, P0DP28, Q9Z2V4, Q9WUA3, Q8BH04, P21279	2173	104	9011	1.4753	0.966718	0.042447	0.0311855
mmu05133:Pertussis	29	0.669746	0.0105021	Q8R4K2, P29452, P10810, P05627, P97864, P18760, P11688, Q9Z1B7, P63085, P09055, Q9EPB4, P97290, P47811, P05555, Q9WTU6, Q63844, Q91WQ9, P45591, P70671, P11835, Q9CR99, P70677, Q9QUI0, P0DP26, Q80UF7, P0DP27, P0DP28, P01027, P08752	2173	77	9011	1.56178	0.972967	0.0431755	0.0317208
mmu05412:Arrhythmogenic right ventricular cardiomyopathy	29	0.669746	0.0105021	Q9Z0T9, P11688, Q62165, O55111, A2ARA8, P09055, Q61738, Q61739, P55292, P82347, P82349, P60710, Q61301, Q60675, P26231, Q64518, Q62470, Q9CQ73, P31001, A2A863, P15116, O08579, P11531, P43406, O54890, O55143, O70309, P48678, E9Q557	2173	77	9011	1.56178	0.972967	0.0431755	0.0317208
mmu01210:2-Oxocarboxylic acid metabolism	11	0.254042	0.0105736	Q91VA7, O35855, Q9D6R2, Q99JW2, Q99KI0, P28271, Q9CZU6, P54071, P70404, P05201, P05202	2173	20	9011	2.28074	0.973627	0.0431755	0.0317208
mmu00220:Arginine biosynthesis	11	0.254042	0.0105736	Q99JW2, P26443, Q91YI0, P16460, P11725, O08691, P15105, D3Z7P3, Q8C196, P05201, P05202	2173	20	9011	2.28074	0.973627	0.0431755	0.0317208
mmu00330:Arginine and proline metabolism	22	0.508083	0.0109606	Q9DCC4, Q8CHT0, P97355, Q9CZS1, Q9CPY7, Q64133, P30275, Q8JZQ5, Q9JLJ2, Q9WU79, A2AS89, P47738, Q8BW75, Q60715, Q922Q4, O08691, P07310, Q9Z110, P29758, Q9D1A2, P05201, P05202	2173	54	9011	1.68944	0.97693	0.0442294	0.0324951
mmu03010:Ribosome	57	1.3164	0.011546	P62918, P97461, Q9CXW4, Q9D7S7, Q9CQ06, P12970, P14115, Q80ZK0, P62751, P58064, P63323, P35980, P62274, P62911, Q9D8P4, P47955, P63325, P62754, P97351, Q9CPR5, Q9CQL5, P14206, Q9DCI9, Q9CPR4, Q9CQP0, O55142, P84099, P83882, P60867, P62843, P99027, Q80X85, Q9CR88, Q9DB15, P67984, P62855, Q9DC71, Q924T2, P62858, P62852, Q99N91, Q8R2L5, Q9CZX8, P62270, Q9CQR2, Q9CPX7, Q99N95, P63276, Q8BU88, P47962,…	2173	176	9011	1.343	0.981159	0.0460498	0.0338325
mmu04137:Mitophagy - animal	26	0.600462	0.0129996	Q99J83, Q8BG51, P10833, Q9R210, P05627, Q3UKC1, O89090, Q80U87, Q8BX10, Q9CXF4, Q9WVH4, O88597, Q9WTU6, P51150, P97432, Q64373, P62071, Q9D173, P59017, Q8K3K8, Q9CQV6, Q9CQ92, O55003, Q60737, P60521, P62983	2173	68	9011	1.58554	0.98861	0.0512511	0.0376539
mmu01240:Biosynthesis of cofactors	50	1.15473	0.0134557	Q9R1Z7, Q9CZS1, Q8CC86, Q9WTP7, Q9WUR9, Q9DBL7, Q9WTP6, Q9Z0L8, Q9DBP5, Q01768, P36552, P46664, Q8K154, Q9R0Y5, Q8C5H8, Q3U5Q7, Q924M7, P97478, Q9D273, P70697, P12265, P54822, P15532, Q9R0M5, Q9Z2M7, Q99M04, Q8K183, O09172, Q9CXI0, P50431, P51163, Q91XF0, Q91ZJ5, Q922D8, Q8R1S0, Q3V3R1, O35621, Q8CGC7, P47738, Q6TEK5, Q99LB6, Q711T7, P97494, P51175, P51855, Q9JII6, P18155, O35855, P09242, Q9CRC0	2173	152	9011	1.36408	0.990275	0.0524467	0.0385322
mmu03410:Base excision repair	16	0.369515	0.0148921	Q8K203, Q9CQ36, E9PYK3, P97386, P52431, Q9EQ28, P11103, Q8K409, Q6P5C5, P39749, Q9JKP7, Q60596, P63158, Q3ULW8, P17918, Q9CWP8	2173	36	9011	1.84302	0.994092	0.0570101	0.041885
mmu01212:Fatty acid metabolism	24	0.554273	0.0149589	Q61425, Q3URE1, Q921H8, P50171, Q8JZR0, Q8BH95, P19096, Q99JY0, Q5SWU9, P51174, P97742, P52825, Q9R0H0, P50544, O35448, Q07417, Q8BWT1, P32020, O88531, P45952, Q9DCS3, Q8BMS1, P41216, Q8QZT1	2173	62	9011	1.60521	0.994227	0.0570101	0.041885
mmu00511:Other glycan degradation	10	0.230947	0.0151523	O09159, O54782, O35657, P23780, Q64191, Q99LJ1, Q99KR8, P20060, P17439, P29416	2173	18	9011	2.30378	0.994602	0.0571125	0.0419602
mmu00030:Pentose phosphate pathway	15	0.34642	0.0154319	Q9QXD6, P06745, Q7TSV4, Q9DCD0, P70695, Q9CQ60, Q93092, Q8CFX1, Q8VEE0, P40142, Q00612, P05063, P05064, Q9WUA3, Q9D0F9	2173	33	9011	1.88491	0.995102	0.057534	0.0422699
mmu00240:Pyrimidine metabolism	22	0.508083	0.017176	Q9WUZ9, P56389, Q61503, P06802, P55772, Q8BFW6, Q3U5Q7, P07607, P97930, Q3V1L4, Q9QY93, P52623, Q9CQ43, P15532, Q9JM14, Q9DBP5, Q01768, Q3SXD3, Q6DYE8, Q8CHR6, P07742, Q3UFY7	2173	56	9011	1.6291	0.997329	0.0633482	0.0465415
mmu01524:Platinum drug resistance	29	0.669746	0.0182137	Q61337, Q60823, Q60989, Q8VI47, P15626, P70444, P19157, P31750, Q99L20, P63085, O88879, Q64471, Q61160, P62897, P25446, P30115, P10649, P24472, Q91VS7, Q63844, P10648, Q64373, Q9Z2A0, P70677, Q64511, Q8C3Q9, P19639, P00015, O89110	2173	80	9011	1.50322	0.998139	0.0664606	0.0488282
mmu04622:RIG-I-like receptor signaling pathway	26	0.600462	0.019129	Q61510, Q99J83, Q60680, P70347, Q9QUR7, Q9Z1B7, Q9CQY1, Q61160, Q9QYP6, Q62073, P47811, Q3TBT3, Q9CPR7, Q9WTU6, Q64339, Q8VC30, Q60855, P70671, Q9Z1E3, Q8VCF0, Q3U2S4, Q3ULQ2, Q3U0V2, O88522, Q6Q899, O89110	2173	70	9011	1.54024	0.998647	0.0690658	0.0507422
mmu05165:Human papillomavirus infection	105	2.42494	0.022262	Q61315, Q8C6K9, Q8BVE3, Q9D1K2, Q61151, P11688, Q9JHF5, P51863, P14432, Q7TNL5, Q61160, Q99MB1, P25446, Q60631, Q80U72, Q4KN81, Q9CR51, Q6PDQ2, Q6RHR9, P01901, A6H584, P46414, Q6R0H7, Q63ZW7, P70441, Q60680, A2AN08, P57746, Q04857, Q91XE9, A2ARA8, A0A5F8MPH8, P34152, P01898, P01897, P02469, P62814, P02468, P02463, Q63844, P70671, P14429, Q62470, P63082, P70677, A2A863, P11276, Q76MZ3, A2AX52, Q02…	2173	362	9011	1.2028	0.999547	0.0795401	0.0584376
mmu04964:Proximal tubule bicarbonate reclamation	11	0.254042	0.0229704	P26443, P14231, P14152, P14094, Q02013, Q9Z2V4, Q8VDN2, O88343, Q8BH04, D3Z7P3, P97370	2173	22	9011	2.0734	0.999646	0.0812252	0.0596757
mmu00740:Riboflavin metabolism	6	0.138568	0.0233282	Q9D358, Q05117, Q923D2, P24638, P06802, Q6DYE8	2173	8	9011	3.1101	0.999688	0.0816485	0.0599867
mmu04670:Leukocyte transendothelial migration	39	0.900693	0.0275178	Q7TPR4, Q08481, Q925F2, P26041, P70460, P24063, P35235, Q09014, P63001, Q9Z1B7, P09055, P34152, P01831, P62835, P60710, O88792, P47811, P05555, Q61301, P26231, P30999, Q9CQ19, O70145, P11835, Q61140, Q9CR99, Q3THE2, P70335, Q05144, Q61146, P13597, Q9QZQ1, Q99JI6, Q9QUI0, Q9Z0G9, P57780, P55284, P08752, P60766	2173	118	9011	1.37055	0.999928	0.0953393	0.0700452
mmu00410:beta-Alanine metabolism	14	0.323326	0.0283171	O70423, Q8BH95, Q9CZS1, Q9DBE0, Q9JLJ2, Q9EQ20, Q9R0H0, P47738, Q07417, Q8BMS1, Q8CHR6, Q9D1A2, Q8QZS1, P61922	2173	32	9011	1.81423	0.999946	0.0971277	0.0713591
mmu04260:Cardiac muscle contraction	30	0.692841	0.0320883	Q9D0M3, Q9CQ69, Q9CR68, P48771, P99028, P58774, P21107, P00405, Q9CZ13, A1L3P4, Q9DB77, P97370, Q8BSY0, Q64518, Q9D855, P12787, P19783, Q61165, Q8VDN2, Q9CPX8, Q61387, P19536, P14231, O55143, P14094, P58771, P00416, Q6IRU2, P56392, P56391	2173	87	9011	1.42993	0.999986	0.108401	0.0796419
mmu00250:Alanine, aspartate and glutamate metabolism	16	0.369515	0.032236	P26443, Q91YI0, Q8CHT0, Q8BWF0, P15105, D3Z7P3, P54822, Q61024, P16460, P46664, P47856, P61922, Q8C196, P05201, Q9JHW2, P05202	2173	39	9011	1.70125	0.999986	0.108401	0.0796419
mmu05410:Hypertrophic cardiomyopathy	31	0.715935	0.0343065	Q9R078, Q9Z0T9, Q8BRK8, P58774, P11688, Q62165, P21107, A2ARA8, P09055, P09470, Q61738, Q61739, P82347, P82349, P60710, Q60675, P11859, Q64518, Q62470, P31001, A2A863, O08579, P11531, P43406, O54890, O55143, O54950, P58771, Q6IRU2, O70309, P48678	2173	91	9011	1.41265	0.999993	0.114244	0.0839345
mmu04721:Synaptic vesicle cycle	27	0.623557	0.0350183	Q64704, Q8BVE3, Q9D1K2, Q68FD5, P50516, Q9JHF5, P51863, P84091, P57746, P84086, Q8BZ98, O08599, P50518, P61264, P62814, P46460, Q9CR51, Q9Z1G4, P63082, Q9DBG3, Q9Z1G3, Q9DB05, Q8BRU6, P39054, P39053, O08585, Q6IRU5	2173	77	9011	1.45407	0.999995	0.115493	0.0848519
mmu04975:Fat digestion and absorption	17	0.39261	0.0375554	Q99PE8, P06728, Q60714, P12710, Q91VE0, Q8K3K7, O35083, Q80W94, O08601, Q9EPR2, Q99P27, Q08857, P55050, E9Q414, Q8QZT1, Q9CQC2, P05202	2173	43	9011	1.63943	0.999998	0.122681	0.090133
mmu05171:Coronavirus disease - COVID-19	73	1.68591	0.0407891	P62918, P97461, Q9CXW4, Q8R4K2, Q9D7S7, P29452, Q8VCM7, P12970, P14115, Q00560, Q9Z1B7, P62751, P63323, P63085, P35980, P62274, P62911, P47955, Q99MB1, P63325, P62754, P42227, P97351, Q9WTU6, P03953, P19221, P14206, Q9CPR4, O55142, P84099, P83882, O88522, Q6Q899, P01027, P60867, P62843, P99027, P05627, Q60680, Q61179, P67984, Q9Z0F8, P09470, Q03963, Q62073, P62855, P41317, E9PV24, P62858, P62852,…	2173	248	9011	1.22063	0.999999	0.12982	0.0953778
mmu04015:Rap1 signaling pathway	64	1.47806	0.0408391	P09803, Q63932, Q60787, P70460, P10833, Q60823, Q71LX4, G3X9J0, Q3UHC1, P63001, O35601, Q9Z1B7, Q99NH2, P63321, P70429, P63085, P09055, Q9Z1B3, P21803, P31938, Q8C0T5, P62835, Q9EQJ9, Q9WVQ1, Q91WQ9, P30999, Q9CR99, Q9QUI0, O54890, P61793, Q6RHR9, Q9JIW9, P09581, P47941, P62962, Q6R0H7, P24063, P31750, Q03173, P35441, Q9Z0W1, Q80TE4, P47811, P60710, P05555, Q60610, Q63844, Q5NCJ1, P11835, Q64010,…	2173	214	9011	1.24016	0.999999	0.12982	0.0953778
mmu04966:Collecting duct acid secretion	12	0.277136	0.0412547	P50518, Q9D1K2, Q9CR51, P63082, Q9Z1G4, Q9WVL3, P50516, Q9JHF5, P62814, P51863, Q9Z1G3, P57746	2173	27	9011	1.84302	0.999999	0.12982	0.0953778
mmu00650:Butanoate metabolism	12	0.277136	0.0412547	Q9D0K2, Q61425, Q07417, Q8BH95, Q80XN0, P38060, Q8BWF0, P54869, Q8BMS1, P61922, Q8QZT1, Q9D2R0	2173	27	9011	1.84302	0.999999	0.12982	0.0953778
mmu05163:Human cytomegalovirus infection	75	1.7321	0.042156	Q63810, P06339, Q63932, Q60823, Q9R233, P14432, P63001, Q9Z1B7, P63085, Q9Z1B3, Q61160, P31938, P05132, P62874, P25446, P42227, Q60631, Q91WQ9, Q4KN81, Q9CR99, P70335, Q9Z329, P62880, P14211, Q9QUI0, O54890, Q8C3Q9, E9Q394, P01901, O88522, P47941, P00015, P61953, P27773, Q6R0H7, O89090, P70444, Q60680, P31750, Q61210, P16951, Q91XE9, P36371, Q01147, Q68FM7, O35188, P34152, P01898, P01897, P27601,…	2173	256	9011	1.21488	1	0.13145	0.0965756
mmu00270:Cysteine and methionine metabolism	20	0.461894	0.0440475	Q80SW1, Q71RI9, P97494, Q61753, P97355, Q9CQT1, Q99JT9, P51855, Q8VCN5, P16125, O88508, O35855, P14152, Q68FL4, Q99LB6, O09172, P08249, P05201, Q8R238, P05202	2173	54	9011	1.53585	1	0.136111	0.0999997
mmu03022:Basal transcription factors	17	0.39261	0.0462175	Q8VE65, Q9D902, Q9DBA9, P62915, Q8R0A0, Q9ESZ8, Q8K0H5, E9QAP7, Q62311, Q8VI33, Q3THK3, Q99PM3, Q8BQ46, Q9R1C0, P51949, Q9D0D5, P61216	2173	44	9011	1.60217	1	0.141541	0.103989
mmu00730:Thiamine metabolism	8	0.184758	0.0471926	Q9D358, Q9R0Y5, Q9CQA9, P09242, Q9WUR9, Q8JZL3, Q9WTP6, Q9R0M5	2173	15	9011	2.21163	1	0.143248	0.105244
mmu04152:AMPK signaling pathway	40	0.923788	0.0523708	Q6P1F6, Q7TNP2, P19096, P54310, Q60823, Q9R078, P97742, Q8BRK8, Q61151, P31750, Q7TNL5, Q91XE9, Q01147, Q08857, Q3U182, Q9WVH4, Q62073, Q9D1F4, P61027, P49698, P62715, Q60949, P53994, Q9QXD6, P55258, P70372, O70343, Q5SWU9, P81122, P70695, Q9Z2A0, Q923E4, Q76MZ3, P46638, Q9R1E0, O54950, Q91V41, Q9Z2V4, Q9WUA3, Q8BH04	2173	127	9011	1.30608	1	0.157572	0.115767
mmu05140:Leishmaniasis	24	0.554273	0.0606319	Q8R4K2, P20040, P29351, Q8CF89, P05627, Q09014, Q9Z1B7, P63085, P09055, Q62073, P01910, P47811, Q31099, P05555, Q63844, Q64735, P28078, O70145, P11835, Q9Z1E3, P15261, P01921, P01027, P04230, P28667	2173	70	9011	1.42176	1	0.180841	0.132863
mmu03266:Virion - Herpesvirus	6	0.138568	0.0679869	O54890, P32507, Q9JHR7, Q9JKF6, P11688, Q07113	2173	10	9011	2.48808	1	0.20103	0.147696
mmu03320:PPAR signaling pathway	29	0.669746	0.0689342	P04117, P51162, Q921H8, Q8JZR0, P11404, P97742, P12710, Q9R0H0, Q08857, P45952, P55050, P41216, O88492, Q64516, P06801, P09813, Q60714, P51174, P52825, Q9Z2A0, P54869, Q91VE0, P33622, P31786, O55222, Q05816, P32020, Q9Z2V4, Q8BH04	2173	89	9011	1.35121	1	0.202089	0.148474
mmu05222:Small cell lung cancer	30	0.692841	0.0719063	Q60823, Q60989, Q60680, P31750, O88879, P09055, P34152, Q61739, O89106, P02469, P02468, P08122, P55271, P61025, P62897, P02463, Q60675, P28574, Q9Z1E3, Q62470, Q64373, P70677, P11276, Q61001, Q8C3Q9, P43406, O88522, P00015, P46414, P56390	2173	93	9011	1.33768	1	0.209016	0.153563
mmu04146:Peroxisome	28	0.646651	0.0747291	Q9WUR2, Q921H8, Q8JZR0, P99029, Q9R0H0, Q8C0L6, P09671, Q9DC50, P55096, P41216, Q99LB2, P47934, Q00519, P34914, P08228, P24270, Q9QXY9, P35700, O35459, Q9R0A0, O09012, Q8VCI5, P32020, Q9DCM2, P38060, Q9D826, Q9D1G2, P54071	2173	86	9011	1.35012	1	0.215396	0.15825
mmu05160:Hepatitis C	49	1.13164	0.0798412	Q6P1F6, Q63932, Q7TNP2, Q60823, P63085, Q61160, Q05921, P31938, P62715, Q99MB1, P25446, P42227, Q60631, Q8C3Q9, Q64282, O88522, P00015, Q6Q899, Q6ZWX6, Q61337, P35951, P70444, Q60680, P31750, P61290, Q61179, P63101, P68510, O88879, Q03963, P62897, P62259, Q9CQV8, Q63844, Q60855, P70671, P04627, Q9Z1E3, P68254, Q8VCF0, Q3U687, P70677, Q76MZ3, Q61146, Q9Z0G9, Q3U0V2, P25118, Q80UF7, O89110	2173	165	9011	1.23147	1	0.227242	0.166953
mmu04216:Ferroptosis	15	0.34642	0.080164	Q61147, P09528, P97494, Q99J83, Q60930, Q8JZR0, P04925, P51855, Q61990, Q9CQV6, Q9D906, P60335, O09172, Q921I1, P41216	2173	40	9011	1.55505	1	0.227242	0.166953
mmu04114:Oocyte meiosis	37	0.854503	0.0897086	Q63810, Q6PHZ2, Q9CW03, Q7TNP2, Q9WTX5, Q9WTX6, Q8BZQ7, Q61151, Q7TNL5, P63101, Q9Z1B7, P68510, P63085, O54988, P31938, P62715, P05132, P62137, Q8R349, P62259, Q8BTZ4, P47811, Q9CQV8, Q63844, Q91WQ9, P68254, Q9CPV2, Q99JP4, P18653, Q9Z329, P18654, Q76MZ3, Q8R034, P62141, P0DP26, P0DP27, P0DP28	2173	121	9011	1.26803	1	0.252213	0.1853
mmu03018:RNA degradation	27	0.623557	0.0914992	Q9QXA5, Q6P3D0, Q8VC85, Q9CQQ8, P38647, Q640Q5, Q91YD3, Q8K2D3, Q9D1Q1, Q9DAR7, Q6ZWM4, Q6PHQ9, P62311, Q8K0V4, Q3TC46, Q8BH15, P62313, Q9DBR1, Q3UJB9, Q9DAA6, Q921I9, P56960, Q8C5L3, Q8BTW3, P17182, P63038, Q9WUA3	2173	84	9011	1.3329	1	0.253971	0.186591
mmu04931:Insulin resistance	34	0.785219	0.0918146	Q9ET01, O08609, Q60823, Q9R078, P97742, Q8BRK8, P35235, P31750, Q91XE9, Q01147, Q08857, Q3U182, P47856, P62137, P42227, P11859, Q9WTU6, Q8CI94, O70343, P81122, Q60714, Q9Z1E3, P58389, Q9Z2A0, Q91VE0, P18653, P18654, Q9R1E0, O54950, P62141, P25118, Q9Z2V4, P28867, Q8BH04	2173	110	9011	1.28174	1	0.253971	0.186591
mmu04936:Alcoholic liver disease	42	0.969977	0.0997419	Q8R4K2, P10810, P19096, Q60823, Q9R078, Q8CF89, Q9CZS1, P97742, P12710, Q8BRK8, Q60680, Q9JLJ2, P31750, Q9R0H0, Q9Z1B7, P47738, Q61160, Q9WVH4, Q62073, P45952, P25446, P62996, P47811, Q9WTU6, P28474, Q60855, O70343, Q5SWU9, P70671, Q9Z1E3, Q923E4, P70677, P50544, Q9R1E0, O54950, Q3U0V2, O88522, P25118, Q80UF7, P01027, Q99PI5, O89110	2173	141	9011	1.23522	1	0.273692	0.20108

## Sheet: kidney
Term	Count	%	PValue	Genes	List Total	Pop Hits	Pop Total	Fold Enrichment	Bonferroni	Benjamini	FDR
mmu01100:Metabolic pathways	844	15.8438	2.8717e-79	Q9CR68, O70250, Q9CR61, Q9CQU0, O70252, Q9R1J0, Q8QZY2, Q3TNA1, P97355, P26150, Q920E5, Q924M7, Q9CQT1, Q9CR51, Q64277, P17439, P54869, Q9D110, Q9DCU9, Q9JJ06, Q9DB25, Q9CXA2, Q8K183, A6H5Y3, Q9Z2V4, P29416, Q8BTY1, Q9DB20, Q9Z0R9, Q6P3D0, O70475, P07607, Q80VQ0, Q80W21, P97328, Q8JZK9, Q9Z0S1, Q6PDE7, Q9DCT2, Q91X52, P50285, Q8R3F5, Q8VCZ9, Q9D4V0, Q5U5V2, Q62077, Q8CFX1, P17665, Q9D2R0, P16332,…	2860	1621	9011	1.64046	9.84995e-77	9.87867e-77	5.94443e-77
mmu03040:Spliceosome	114	2.14004	7.36602e-37	Q9CQ49, Q9QXA5, Q8BL97, Q8QZY9, Q91YR7, Q923D5, Q923D4, Q62241, Q9D883, A2A4P0, D3Z0M9, P17156, Q62093, P60335, Q9JIX8, Q8VE80, Q6NV83, Q569Z5, P62996, Q9CQL1, Q62376, Q91VC3, Q9DC48, Q3TIX9, Q9R1C7, Q8CFQ3, Q99NB9, Q61656, Q9D868, Q6PFR5, Q9D0W5, Q91VJ5, Q62189, Q9DCD2, Q6ZWM4, P83870, Q9QZH3, P83877, P61327, Q9CSN1, P61979, Q8R3N6, P62309, Q3UYV9, Q8CGZ0, Q6PE01, Q99PV0, Q9JHS9, O08583, P62305,…	2860	134	9011	2.68045	2.52655e-34	1.26696e-34	7.62383e-35
mmu05012:Parkinson disease	181	3.39778	5.18402e-35	P10639, Q9CR68, P10637, O35099, Q9CR61, Q99LY9, P68181, Q9R0P9, Q3V132, Q8BW75, P62196, Q9DC51, Q9Z2U1, P48962, P56480, Q923T9, Q9Z2U0, Q99LX0, P12787, Q9DBK7, Q03265, Q3UX10, P14685, Q9CXZ1, Q02053, Q9CQC7, Q9DBS5, O88447, P00416, O88448, Q9QUM9, P00015, O88685, Q6ZWX6, Q91Y86, Q3UIU2, Q9DB20, P51881, Q9D8W5, Q811U4, P03888, P03921, Q6R0H7, Q8VDM4, Q91WD5, Q80U63, Q9CPQ1, Q5S006, Q8K2B3, P62254,…	2860	264	9011	2.16014	1.77812e-32	5.94434e-33	3.57697e-33
mmu05016:Huntington disease	192	3.60428	1.86065e-30	Q8VD65, Q9CR68, O35099, Q9CR61, Q9JLN9, P17427, Q99LY9, P17426, Q3V132, Q80W47, Q9Z1B3, P62196, Q9Z2U1, P48962, Q9WUB4, P56480, Q9Z2U0, P62876, P12787, Q03265, Q3UX10, P14685, Q9CXZ1, Q9CQC7, Q9DBS5, P42859, Q9JM63, O88447, P00416, O88448, Q9QUM9, P00015, P46412, O88685, P62488, Q91Y86, Q3UIU2, Q8VHE6, Q9DB20, P51881, Q9D8W5, Q6PF93, P03888, P03921, P70288, Q8VDM4, Q80UW8, Q91WD5, Q9CPQ1, Q8K2B3,…	2860	302	9011	2.00309	6.38202e-28	1.60016e-28	9.62885e-29
mmu05014:Amyotrophic lateral sclerosis	222	4.16745	3.87933e-30	Q9CR68, Q8BL97, Q9CR61, Q91WF7, Q63850, Q99LY9, Q80W47, Q9CQD1, P63328, Q9Z2U1, P56480, Q9WUB4, Q9Z2U0, P12787, Q3UX10, Q9CQC7, Q9DBS5, O88447, O88569, O88448, P00416, O88685, Q9Z2V5, P46412, Q3UIU2, Q8VHE6, Q9DB20, Q921F2, Q6PF93, P03921, Q8VDM4, P70444, Q91WD5, Q7TQH0, Q9CPQ1, Q8R2U0, Q8R480, P61164, Q9D3D9, P56382, Q9D6J6, Q8C570, Q91VR2, Q9D6J5, Q9DCT2, Q9CPP6, P97450, P03930, Q3UYV9, Q64373,…	2860	369	9011	1.89554	1.33061e-27	2.66898e-28	1.60604e-28
mmu00190:Oxidative phosphorylation	106	1.98986	1.65377e-28	Q9CR68, Q8BVE3, Q9D1K2, Q9CR61, Q9JHF5, P15920, Q8BMC1, P51863, Q99LY9, P56480, P12787, Q9CR51, Q03265, Q6P8I6, Q9CXZ1, Q9CQC7, P00416, P00015, Q3UIU2, Q9DB20, Q99L60, P03888, P03921, P56135, Q9CPQ8, Q91WD5, Q91YH6, Q9CPQ1, P57746, Q8K2B3, P00848, Q9D3D9, P56382, P62814, Q9D6J6, P62897, Q91VR2, Q9D6J5, Q9DCT2, P03893, Q9CQJ8, Q9CPP6, P97450, P03930, P03899, Q9D855, Q9CQZ6, P63082, Q9CQZ5, P52503,…	2860	135	9011	2.47388	5.67243e-26	9.48162e-27	5.70551e-27
mmu05020:Prion disease	172	3.22883	5.14875e-28	Q9CR68, Q60864, Q8BTI9, Q9CR61, Q99LY9, P68181, P13595, P49817, Q3V132, P17156, A2AIR5, P62196, P63328, Q9Z2U1, P48962, P56480, Q9Z2U0, P12787, P04925, Q03265, Q3UX10, P14685, Q9CXZ1, Q9CQC7, Q9DBS5, O88447, P00416, O88448, Q9QUM9, P00015, O88685, Q6ZWX6, Q91Y86, Q3UIU2, P42337, Q9DB20, P51881, Q9D8W5, P03888, P03921, Q8VDM4, Q91WD5, Q9CPQ1, Q8K2B3, P00848, Q9CWF2, O55234, Q9D3D9, P26516, P56382,…	2860	268	9011	2.02209	1.76602e-25	2.53024e-26	1.52256e-26
mmu05208:Chemical carcinogenesis - reactive oxygen species	146	2.74075	1.99026e-25	Q9CR68, Q64669, Q8BTI9, O35099, Q9CR61, Q99LY9, Q62245, Q3V132, P48962, P56480, P30115, P10649, Q60631, Q91VS7, P10648, P12787, Q03265, Q9CXZ1, Q9CQC7, P00416, O09131, Q91WU5, Q91Y86, Q3UIU2, P42337, Q9DB20, Q61411, P51881, P03888, P03921, P15626, P35235, Q80W21, Q91WD5, P32883, Q61133, Q9CPQ1, Q8K2B3, P00848, P34152, Q9D3D9, P56382, Q9D6J6, Q91VR2, Q9D6J5, Q9DCT2, P03893, Q9CQJ8, Q9CPP6, P24472,…	2860	222	9011	2.07208	6.82661e-23	8.55814e-24	5.14981e-24
mmu04714:Thermogenesis	145	2.72198	2.5536e-22	Q9CR68, P97742, Q9CZW4, O35099, Q9CR61, Q921H9, Q9JLN9, Q9Z0H3, Q99LY9, P68181, Q62245, Q9JKL4, Q9CR63, Q6PDG5, A2BH40, P56480, P62754, Q60631, P12787, Q03265, Q6P8I6, Q9CWX2, P18653, P18654, Q9CXZ1, Q9CQC7, A2APY7, Q99M07, Q9CWG8, P00416, Q3TKT4, Q3UIU2, P0C605, Q9DB20, Q61411, P03888, P03921, P56135, Q6R0H7, Q6DIC0, Q9CPQ8, Q8BRK8, Q91WD5, P32883, Q9CPQ1, Q8K2B3, Q9Z2N8, P00848, Q9D3D9, Q9D1H6,…	2860	231	9011	1.97771	8.75884e-20	9.76042e-21	5.87328e-21
mmu01200:Carbon metabolism	91	1.70828	3.28274e-22	Q8BGT5, Q61753, Q8BH95, Q9R0P3, O08749, O70250, P16858, Q9CS42, P17751, Q9EQ20, Q9R0H0, Q8CAY6, P12382, Q99MN9, Q9CZN7, Q05920, Q9NYQ2, Q9CZB0, P52480, P09411, Q8QZY2, Q9EPL9, Q91Y97, P08249, Q8R0J8, Q60597, P06745, Q9CXV1, Q8VC30, P70695, Q9Z2I8, P35486, Q8BMF4, P17710, Q07417, Q9Z2I9, Q99KI0, O88844, P05063, P05064, Q9D2G2, Q9D1I5, Q9CZU6, Q9QXG4, P54071, Q8QZT1, Q91W43, Q99K85, P26443, P50431,…	2860	121	9011	2.36953	1.12598e-19	1.12926e-20	6.79527e-21
mmu05022:Pathways of neurodegeneration - multiple diseases	248	4.65553	5.30503e-22	Q9CR68, Q9CR61, Q91WF7, Q99LY9, Q3V132, Q80W47, Q9Z1B3, Q9CQD1, P63328, Q9Z2U1, P48962, P56480, Q9WUB4, Q9Z2U0, Q8BK63, Q99LX0, P12787, P04925, Q3UX10, Q9CQC7, Q9DBS5, O88447, P42859, O88448, P00416, O88685, P46412, Q3UIU2, Q91Y86, Q8VHE6, Q9DB20, Q61411, Q921F2, Q811U4, Q6PF93, P03921, Q8VDM4, P70444, Q91WD5, Q7TQH0, Q9CPQ1, Q5S006, P62254, P61164, Q9D3D9, P56382, Q9D6J6, Q91VR2, Q9D6J5, Q9DCT2,…	2860	471	9011	1.65897	1.81963e-19	1.65903e-20	9.9831e-21
mmu05415:Diabetic cardiomyopathy	135	2.53426	6.46978e-22	Q9CR68, Q8BTI9, P16858, Q9CR61, P18242, Q9JLN9, Q99LY9, Q3V132, Q9Z1B3, P48962, P56480, Q923T9, P11859, Q8BYJ6, P12787, P58389, Q03265, P35486, Q9CXZ1, Q9CQC7, O55143, P00416, P20444, Q91Y86, Q3UIU2, P42337, Q9DB20, P51881, Q922H2, P03888, P03921, Q91WD5, Q9CPQ1, Q8K2B3, P00848, P14142, Q02956, Q9D3D9, P17809, P56382, P47856, P62137, Q9D6J6, Q91VR2, Q9D6J5, Q9DCT2, P03893, Q9CQJ8, Q9CPP6, P97450,…	2860	211	9011	2.01585	2.21913e-19	1.85467e-20	1.11604e-20
mmu03010:Ribosome	118	2.21513	1.06027e-21	P62918, P97461, P62082, P47915, Q80ZK0, P63323, P62751, Q9D1B9, Q9D7N6, P62911, Q9D8P4, Q9D7N3, Q9CQL6, P25444, P47911, P63325, P62754, P97351, Q9CR57, Q9CPR5, Q9CQL5, Q9CQL4, Q9D1R9, Q6ZWY3, Q9JJI8, P14206, Q9CPR4, P62242, O55142, P62245, Q9DCU6, P84099, Q9D1I6, P62889, P60867, Q9CZM2, P53026, Q6ZWV3, Q9DB15, Q924T2, Q6ZWU9, Q99N92, Q99N93, P51410, Q99N91, Q8R2L5, Q9D338, P62270, P14148, Q99N96,…	2860	176	9011	2.1124	3.63672e-19	2.80563e-20	1.68827e-20
mmu05010:Alzheimer disease	209	3.92341	5.24274e-21	Q9CR68, Q8BTI9, Q9CR61, Q99LY9, Q3V132, Q80W47, Q9Z1B3, P63328, Q9Z2U1, P48962, P56480, Q9Z2U0, Q8BK63, P12787, Q3UX10, Q9CQC7, Q9DBS5, O35598, O88447, O88448, P00416, O88685, Q3UIU2, Q91Y86, Q9DB20, Q61411, Q6PF93, P03921, Q8VDM4, P70444, Q91WD5, Q9CPQ1, Q9D3D9, P56382, Q9D6J6, Q91VR2, Q9D6J5, Q9DCT2, Q9CPP6, P97450, P03930, Q63844, Q9WV60, P68372, P70677, Q60692, P17665, P68369, Q9CQA3, P68368,…	2860	383	9011	1.71931	1.79826e-18	1.28822e-19	7.75177e-20
mmu04146:Peroxisome	69	1.29529	1.30315e-19	P51660, B1AUE5, Q9WUR2, O70579, Q921H8, P48410, Q8JZR0, Q9CZW4, P97865, P58137, Q8VC48, P19258, Q9R0H0, Q9DCN1, Q8C0L6, Q9NYQ2, O35488, Q91XC9, Q5BL07, Q9DC50, Q9EPL9, P41216, Q00519, P34914, Q6P6M5, Q99LC9, Q8VCH0, Q99J39, Q99P30, P11930, P18894, Q922Z0, Q99MZ7, Q9R0A0, O09012, P32020, O88844, Q9DCM2, Q9Z210, O09174, O89016, Q9D826, P54071, Q9Z211, P99029, A2AKK5, P09671, O35386, P42925, Q9QUJ7,…	2860	86	9011	2.52789	4.46979e-17	2.98855e-18	1.79834e-18
mmu01240:Biosynthesis of cofactors	99	1.85846	4.95404e-17	P10518, Q64669, Q9R1Z7, Q9QYC7, Q9D009, Q91WN4, Q9D404, Q9WTP7, Q9WUR9, Q9DBL7, P70303, Q9Z1J3, Q8VCM4, Q9WTP6, Q9CZN7, Q01768, P46664, Q9CXJ1, Q9R0Y5, Q8C5H8, Q924M7, P97478, P22907, P12265, Q64435, Q9Z2M7, P15532, Q99M04, Q8K183, P47740, P00375, Q9CXI0, Q8BMS4, P50431, O70475, Q91XF0, Q91ZJ5, Q8R1S0, Q3V3R1, Q8R084, Q8CGC7, P47738, Q5RKZ7, Q8R123, Q6TEK5, Q9QXL8, Q9QYF1, P22315, Q8BZB2, Q99JR6,…	2860	152	9011	2.0521	1.69924e-14	1.01789e-15	6.1251e-16
mmu03013:Nucleocytoplasmic transport	82	1.53933	5.03028e-17	Q9CQ49, Q9CR67, Q9Z1N5, Q8R0G9, Q9ERU9, Q99P88, O35691, Q6P5F9, Q63850, F6ZDS4, Q8BKC5, Q9JIH2, P63166, Q91YE6, Q9EPU0, Q9QZV9, Q924Z6, Q52KI8, Q9JIX8, Q8VE80, Q8BKT7, Q9CQL1, Q9ESJ0, P46061, A2AT37, P61957, Q9EPL8, Q6PFD9, Q8BFY9, Q9QY81, P59235, P58742, P10126, Q8VI75, Q91VC3, Q99JX7, Q99LG2, Q8CJF7, Q8R332, Q6ZQH8, P52293, Q8R4R6, Q9Z172, Q60960, Q6P2B1, Q9ERK4, Q61655, Q9D1M0, Q9EPK7, B1AZI6,…	2860	117	9011	2.20818	1.72538e-14	1.01789e-15	6.1251e-16
mmu04141:Protein processing in endoplasmic reticulum	106	1.98986	1.43485e-15	Q9DCF9, P07901, Q9WTX5, Q9WTX6, O35099, Q3U2P1, O08795, Q8K2C7, Q01405, P17156, Q8VEH8, Q9QZN4, P62878, P48722, Q922R8, P60904, Q99KV1, Q91YQ5, P14211, Q8VHE0, Q922Y1, Q9CQC9, Q8BMK4, O54734, Q6ZWX6, Q91Y86, Q9CQS8, Q9EPK6, Q9CZ44, Q99NB8, Q8R2E9, Q62186, Q9ES00, P62254, P23927, Q8BU14, Q9CVD2, Q9JKR6, Q9WUD1, G3X972, Q9BCZ4, Q9D0F3, Q3TDQ1, Q91V04, Q6NXL1, Q9Z2G6, O08734, Q80ZX0, Q3UPL0, Q01853,…	2860	172	9011	1.94171	4.95048e-13	2.74216e-14	1.65008e-14
mmu00280:Valine, leucine and isoleucine degradation	45	0.844753	1.92896e-12	Q9D0K2, Q921H8, Q3URE1, Q8BH95, Q9CZS1, Q99JY0, O08749, Q9DBF1, P50136, Q80X81, Q9JLJ2, Q9EQ20, Q3UEG6, Q8CAY6, Q9DBL1, Q91ZA3, Q99MN9, P47738, Q9D7B6, Q99MR8, Q8JZK9, Q8BWT1, P45952, Q8QZS1, Q9JLZ3, P61922, Q61425, Q3ULD5, P53395, Q6P3A8, Q8VCH0, P54869, Q99L13, O08756, Q9JHI5, Q9D2R0, Q9DBM2, O35855, P16332, Q07417, P38060, P47740, Q9D1I5, Q8BMS1, Q8QZT1	2860	57	9011	2.48739	6.61651e-10	3.49243e-11	2.10155e-11
mmu04932:Non-alcoholic fatty liver disease	92	1.72705	4.55884e-12	Q9D0M3, Q8BK30, Q9CR68, Q8BTI9, Q60823, Q8K3J1, P48771, P97864, Q9DCJ5, O35099, P15208, Q9CR61, Q7TMF3, Q9CR21, Q99LY9, P63001, Q9CZB0, O35683, Q9CZ13, Q9CQH3, Q9DB77, Q8R1I1, Q9WTU6, Q9CXV1, P12787, P19783, Q9CQ75, Q9CXZ1, P19536, Q9CQC7, Q07813, P00416, P00015, Q6ZWX6, Q91Y86, Q3UIU2, Q99LC3, P42337, Q9Z1P6, Q9CQ69, Q62425, O08609, P99028, Q8BRK8, Q9ERS2, Q9CPU2, P70444, Q91WD5, P31750, Q9CPQ1,…	2860	156	9011	1.8581	1.56367e-09	7.84121e-11	4.7184e-11
mmu05132:Salmonella infection	133	2.49671	6.58654e-12	P10639, Q9WV32, P07901, Q8R4K2, Q8BTI9, Q9WTX5, P97864, P16858, P70268, O35250, Q9QX11, P63321, P63168, Q5KU39, Q7TMB8, Q8VEH3, Q61160, P61021, Q9CQD1, Q9D4H1, P07356, Q9WUB4, Q8R307, P08207, Q9R0Q6, Q3UX10, Q3THE2, P84096, Q9DBS5, P39054, O88447, O88448, P00015, Q9JHU4, Q91Y86, P42337, Q60960, Q61411, Q91VR8, Q91ZR2, Q6PF93, Q8CF89, Q8R5C5, P61161, Q9CWF2, P51807, P61164, Q9EPB4, P62897, Q63844,…	2860	253	9011	1.6563	2.25917e-09	1.07894e-10	6.49244e-11
mmu00620:Pyruvate metabolism	37	0.694575	9.26072e-12	Q9CZS1, P56376, Q99KB8, P56375, O08749, Q9DBF1, Q9CPU0, Q80X81, Q9JLJ2, Q8CAY6, P16125, P97807, Q8BMF3, P47738, P00329, Q05920, P52480, Q99NB1, Q91Z53, P08249, P06801, P28474, Q5SWU9, E9Q4Z2, Q9JII6, P35486, Q9D051, Q8BMF4, Q9DBK0, P14152, P06151, Q7TNG8, P47740, Q9Z2V4, Q9QXG4, Q8BH04, Q8QZT1	2860	44	9011	2.64945	3.17642e-09	1.44804e-10	8.71349e-11
mmu00640:Propanoate metabolism	29	0.544396	1.51792e-11	Q8BH95, O08749, P50136, Q9EQ20, Q9R0H0, P16125, Q91ZA3, Q99MN9, Q99NB1, Q9EPL9, Q8QZS1, P61922, Q9D9V3, Q5SWU9, P53395, E9Q4Z2, Q6P3A8, Q99J39, Q9WUM5, Q9Z2I8, Q9DBM2, P16332, Q07417, Q9Z2I9, P06151, Q9D1I5, Q14DH7, Q8BMS1, Q9QXG4	2860	31	9011	2.94743	5.20646e-09	2.27028e-10	1.36613e-10
mmu03050:Proteasome	38	0.713347	4.09563e-11	Q9D8W5, P54775, O70435, P99026, P46471, Q9R1P0, Q8BG32, O35593, Q8VDM4, Q9R1P1, Q9R1P4, Q9R1P3, Q9WVJ2, P61290, O35226, Q5SSW2, Q8BHL8, O55234, P62196, Q9Z2U1, Q9JKV1, P26516, P62334, Q9Z2U0, O09061, P97371, P97372, Q3TXS7, Q9CX56, P70195, P62192, Q60692, P14685, Q99JI4, Q9QUM9, P49722, O88685, O35955	2860	47	9011	2.54737	1.4048e-08	5.8704e-10	3.53248e-10
mmu01232:Nucleotide metabolism	57	1.07002	4.35501e-11	Q9WUZ9, P55264, P50096, Q9WTP7, Q9WUR9, P70303, Q9CQ43, Q9WTP6, Q9DBP5, Q01768, P46664, Q9DBT5, Q6PEE3, Q00519, Q9WV85, Q9R0Y5, P28650, Q9DCZ1, Q3U5Q7, Q9WV84, Q9R088, Q9QX60, P03958, P70698, P54822, P15532, Q99L27, O55026, Q3SXD3, Q6DYE8, P23492, P00493, Q6P3D0, Q91YL3, P07607, Q9D020, Q9QY93, Q64520, Q9JM14, Q920P5, Q9QXL8, Q61503, P56389, P06802, P55772, P97930, Q3V1L4, O08739, P52623, Q3THK7,…	2860	84	9011	2.13797	1.49377e-08	5.9925e-10	3.60595e-10
mmu00020:Citrate cycle (TCA cycle)	29	0.544396	8.45311e-11	O08749, P70404, Q8K2B3, Q91VA7, P97807, Q05920, Q91V92, Q9CZB0, P08249, Q60597, Q9D6R2, Q9CXV1, P28271, Q9WUM5, Q9Z2I8, P35486, Q9D051, Q8BMF4, Q9CQA3, P14152, Q9Z2I9, Q99KI0, O88844, E9Q7L0, Q9D2G2, Q9Z2V4, Q9CZU6, Q8BH04, P54071	2860	32	9011	2.85532	2.89941e-08	1.11841e-09	6.72998e-10
mmu04144:Endocytosis	135	2.53426	7.63473e-10	Q8BWG8, Q9WV32, O70492, A2A5R2, P17427, Q07113, P17426, Q9QX11, Q80U87, Q6P8X1, P49817, P17156, Q8R0S2, P61021, Q60902, P47753, Q9CQD1, P61027, P47757, Q9DB34, Q6ZQK5, Q9CQD4, Q60751, Q7TN29, Q8R0J7, Q62419, Q9R0Q6, Q9QWY8, Q8R1T1, P46935, P39054, P39053, P01901, Q61411, Q9CQ26, Q8CHU3, Q8CHD8, Q3TXX3, P42567, Q8R361, P61161, Q02956, Q4LDD4, Q8BIJ7, P01898, Q91VZ6, P01897, Q8CFI0, Q9EPJ9, P14429,…	2860	272	9011	1.56377	2.61871e-07	9.72721e-09	5.85329e-09
mmu05017:Spinocerebellar ataxia	80	1.50178	1.67369e-09	Q8VD65, P54775, P98156, Q8BTI9, P62915, Q8R3E3, P46471, Q60823, Q8BG32, O35099, Q9JLN9, P11881, Q9D8H7, Q68FG2, Q3UMR5, Q3V132, Q80W47, Q9Z1B3, A2AIR5, P62196, Q9Z2U1, P48962, Q9Z2U0, Q9WTU6, P51432, Q9CX56, Q8JZQ2, Q80U78, Q99KR7, Q9Z329, P14685, Q920A7, O55143, Q9QUM9, P49722, P00015, O88685, P20444, Q91Y86, P42337, P51881, Q9D8W5, O70435, Q6PF93, P29037, P99026, Q9R1P0, O35593, Q8VDM4, Q9R1P1,…	2860	141	9011	1.78763	5.74077e-07	2.05625e-08	1.23734e-08
mmu01212:Fatty acid metabolism	43	0.807209	5.73035e-09	Q9Z0R9, P51660, Q921H8, Q3URE1, P50171, P19096, Q8JZR0, Q8BH95, Q99JY0, Q9CZW4, P97742, Q9D404, Q80X81, Q9R0H0, Q8CAY6, Q9DBL1, O35448, Q8K2C9, Q8BWT1, Q924X2, Q9QUJ7, Q920L1, O88531, Q9EPL9, P45952, P41216, Q91VT4, Q61425, Q8R3F5, Q5SWU9, P13516, P51174, P52825, Q8VCH0, P50544, Q9DBM2, Q07417, P32020, Q9CY27, O70503, Q9DCS3, Q8BMS1, Q8QZT1	2860	62	9011	2.18516	1.96551e-06	6.57612e-08	3.95714e-08
mmu00071:Fatty acid degradation	38	0.713347	5.73499e-09	Q9WUR2, Q921H8, Q8JZR0, Q8BH95, Q9CZS1, Q99JY0, Q9CZW4, P97742, Q9DBF1, Q80X81, Q9JLJ2, Q9R0H0, Q8CAY6, Q9DBL1, P42125, P47738, P00329, Q8BWT1, Q924X2, O88833, Q9QUJ7, O35728, Q9EPL9, P45952, P41216, Q61425, P28474, Q78JN3, P51174, P52825, Q8VCH0, P50544, Q9DBM2, Q07417, Q60759, P47740, Q8BMS1, Q8QZT1	2860	52	9011	2.30243	1.9671e-06	6.57612e-08	3.95714e-08
mmu01230:Biosynthesis of amino acids	51	0.957387	7.05867e-09	Q8BGT5, Q61753, O70250, P16858, Q9CS42, P17751, P12382, Q9CZN7, Q05920, P16460, Q3THS6, P52480, P09411, Q6XPS7, Q91Y97, Q91YI0, Q99KI0, O88844, P05063, Q922Q4, P05064, A6H5Y3, Q9CZU6, P54071, Q99K85, P50431, Q99JW2, P15105, Q99LS3, Q93092, P70404, Q91VA7, P40142, Q9DBJ1, O08691, P47857, Q9D6R2, Q9DCC4, P28271, Q61024, Q8VCN5, O35855, P16331, P17182, P21550, Q9Z110, Q9WUA3, P05201, Q9D7G0, Q8R238,…	2860	79	9011	2.034	2.42112e-06	7.71067e-08	4.63985e-08
mmu04142:Lysosome	76	1.42669	7.17272e-09	Q80SY3, Q8BFR4, Q8BVE3, Q6PNC0, O70370, P97821, P18242, Q9JHF5, P51863, P15920, Q07113, O35448, O35643, Q64191, Q8BPN8, P24638, Q99KR8, P54818, Q920R6, O09043, P22892, O88531, Q9DCR2, P49935, Q04519, O89023, P41731, O35604, P10605, Q8R0F3, Q9Z0M5, Q920I9, Q61207, Q9Z1G4, P17439, Q6PHU5, P70699, P12265, P16675, P17047, Q05117, O35114, P50429, O89017, O88325, P29416, Q6IRU5, P06797, Q8BJ48, Q9EQ08,…	2860	135	9011	1.77373	2.46024e-06	7.71067e-08	4.63985e-08
mmu00630:Glyoxylate and dicarboxylate metabolism	27	0.506852	1.04563e-08	P50431, O08749, Q80X81, P15105, Q8CAY6, Q91ZA3, Q99MN9, Q9CZN7, Q9NYQ2, Q8CFA2, Q99NB1, Q8QZY2, Q91Z53, P08249, P24270, P28271, Q91WK5, Q9DCU9, P16332, P14152, Q99KI0, Q8CHP8, Q9D1I5, Q9CZU6, Q9QXG4, Q8QZT1, Q91W43	2860	32	9011	2.6584	3.58651e-06	1.08999e-07	6.55897e-08
mmu00260:Glycine, serine and threonine metabolism	31	0.581941	2.24025e-08	Q9D964, Q99K85, Q61753, P50431, Q99LB7, O08749, O70250, Q9DBF1, Q99LS3, Q3UEG6, Q9DBT9, Q9QZX7, Q9CZN7, Q8CFA2, Q9DBJ1, Q8BW75, Q8QZY2, Q6XPS7, Q91Z53, O35969, Q9QXF8, O70423, Q8BJ64, Q64133, Q91WK5, P18894, Q8VCN5, O88986, Q9D826, Q91W43, Q8R238	2860	40	9011	2.44179	7.68401e-06	2.2666e-07	1.36391e-07
mmu00480:Glutathione metabolism	46	0.863525	6.95676e-08	E9Q6L7, Q8R5I6, O08709, Q91WR8, Q9DCD0, Q9CPY7, P15626, Q80W21, Q9CQU0, P97449, P19157, Q9D7B7, Q61133, Q9CPU4, Q99L20, Q00612, Q64471, Q8K010, Q60928, Q6PDE7, Q6PEE3, P30115, P10649, Q9D7X8, P24472, P97494, Q91VS7, O70325, Q9JIZ0, P97355, P47791, P10648, P51855, Q64674, P11352, Q9DCM2, O88844, O09172, P48774, O09131, P46412, Q9JIY7, O89112, Q9Z2A9, P54071, P07742	2860	72	9011	2.01295	2.38614e-05	6.8375e-07	4.11442e-07
mmu00010:Glycolysis / Gluconeogenesis	43	0.807209	1.68321e-07	Q7TSV4, Q9CZS1, O08749, Q80VQ0, O70250, P16858, P35576, Q9DBF1, Q9JLJ2, P17751, Q9Z2L6, P16125, P12382, P47738, P00329, Q9DBJ1, P09411, P52480, Q99NB1, Q9D0F9, Q91Y97, P47857, Q8K157, Q9QXD6, P06745, P28474, Q8VDL4, P70695, Q9JII6, P35486, Q9D051, Q8BMF4, P17710, P06151, P05063, P05064, P47740, P17182, P21550, Q9Z2V4, Q9WUA3, Q9QXG4, Q8BH04	2860	67	9011	2.02209	5.77325e-05	1.6084e-06	9.67847e-07
mmu03015:mRNA surveillance pathway	59	1.10757	1.92752e-07	Q6P1F6, Q8K4P0, Q9CQ49, Q9Z1N5, Q7TNP2, Q61151, O35691, P56959, Q9EPU4, Q7TNL5, Q9EPU0, Q9QZV9, Q52KI8, Q8BTV2, Q9JIX8, Q9D0L8, P62715, Q9CQL1, A2AT37, Q8BFQ4, Q60996, P29341, Q6PD03, Q91VC3, Q99JX7, P63330, Q920Q6, Q9QXK7, Q99LC2, Q921F2, Q62029, Q61655, Q9D824, Q8CCS6, Q80X82, Q6PHQ9, O55236, Q6NVF9, Q9CQF3, P61406, P62137, P61327, Q5RJH6, Q3UYV9, Q9CY97, Q61183, Q9JII5, Q9CWZ3, Q76MZ3, Q9D4E6,…	2860	103	9011	1.80477	6.61118e-05	1.79207e-06	1.07837e-06
mmu05171:Coronavirus disease - COVID-19	117	2.19636	3.78079e-07	P62918, P97461, Q8R4K2, Q8BTI9, P62082, Q8VCM7, Q9R117, Q00560, P42225, P47915, P63323, P62751, P62911, P25444, P47911, P63325, P42227, P62754, P97351, Q9CR57, Q9D1R9, Q6ZWY3, Q9JJI8, P19221, P14206, Q9CPR4, P62242, O55142, P62245, P84099, P62889, P20444, P60867, Q91Y86, P42337, Q9CZM2, P53026, Q6ZWV3, E9PV24, P04186, Q6ZWU9, Q8R0I0, P51410, Q63844, Q8BH61, P97333, P70671, Q62077, P62270, P14148,…	2860	248	9011	1.48642	0.000129673	3.42261e-06	2.05954e-06
mmu04510:Focal adhesion	98	1.83968	5.83998e-07	Q62523, Q8BTI9, Q71LX4, P11688, P70424, Q62245, P49817, Q60751, Q60631, P10923, Q3THE2, Q80YX1, Q61292, P20444, Q91Y86, Q9EPC1, P42337, Q61411, Q6PDN3, B8JK39, Q9DBR7, Q04857, Q8BUR4, A2ARA8, A0A5F8MPH8, P34152, P02469, P02468, P62137, P02463, Q63844, Q9WV60, Q9CQ19, Q62470, Q61140, Q64010, P11276, Q02788, P68404, Q99JI6, P43406, P16056, Q8BTW9, P28028, Q8CIN4, P60766, P70460, Q9Z0T9, Q60823, Q8B…	2860	201	9011	1.53616	0.000200291	5.15116e-06	3.09968e-06
mmu05100:Bacterial invasion of epithelial cells	46	0.863525	6.59768e-07	P09803, Q9WV32, Q8BTI9, Q68FD5, P11688, P63001, Q8BUR4, P61161, P49817, Q8BZ98, P09055, Q8BYZ7, P34152, Q8BHL5, P42208, P98083, Q80UG5, Q9D898, Q61301, Q8BH43, Q60598, P26450, Q8C1B7, Q8VI36, Q64010, Q61140, Q9R0Q6, Q9CR99, P11276, Q6Y5D8, Q8CHH9, P84096, O55222, P16056, Q9WVC3, P39054, P39053, O08585, Q9JLQ0, P05480, P47941, Q8BPU7, P22682, Q6IRU5, P42337, P60766	2860	76	9011	1.907	0.000226275	5.67401e-06	3.4143e-06
mmu00230:Purine metabolism	70	1.31406	1.36273e-06	Q9WUZ9, Q7TSV4, P55264, P50096, Q9WTP7, Q9WUR9, Q9CS42, Q9WTP6, O55057, Q01768, Q9JKX6, O89106, P46664, Q9DBT5, Q6PEE3, Q9ERL9, Q00519, Q9WV85, Q9R0Y5, Q8BIW1, P28650, Q9DCZ1, Q9WV84, Q9QX60, Q61481, P03958, P51830, P54822, P15532, Q8CIH9, Q3UEI1, Q99L27, Q8BVU5, O55026, Q3SXD3, Q6DYE8, P23492, P00493, Q6P3D0, F8VQK3, Q60967, Q64520, Q5SUR0, Q9DCL9, Q9JM14, Q9CWJ9, Q920P5, Q9QXL8, O54865, Q9D0F9,…	2860	134	9011	1.64589	0.000467308	1.14337e-05	6.88014e-06
mmu00983:Drug metabolism - other enzymes	52	0.976159	1.97958e-06	Q8R5I6, P50295, P50096, O55060, Q9CQ43, Q9DBP5, Q01768, Q64471, Q8K154, Q6PEE3, Q00519, P30115, P10649, Q9WV85, Q8VCT4, Q91VS7, P13439, P10648, Q9WV84, Q9R088, P12265, Q62452, Q64435, P15532, O09131, Q91WU0, Q8CHR6, P00493, E9Q6L7, Q91YL3, P15626, Q80W21, P19157, Q61133, Q9CPU4, Q99L20, Q8R084, Q9QXL8, Q6ZQM8, P24472, Q91WG0, P56389, Q64176, P52623, Q3THK7, P52624, O88425, E9PV38, Q8BK48, P48774,…	2860	92	9011	1.78083	0.000678766	1.5945e-05	9.59481e-06
mmu00240:Pyrimidine metabolism	36	0.675803	1.99313e-06	Q9WUZ9, Q91YL3, B2RQC6, P07607, Q9D020, Q9QY93, P70303, Q9CQ43, Q9JM14, Q9DBP5, Q01768, Q9QXL8, P56380, Q6PEE3, Q9WV85, P56389, Q61503, P55772, P06802, Q3U5Q7, P13439, Q9WV84, Q9R088, P97930, Q3V1L4, P52623, P70698, P52624, P15532, O35435, O88425, Q3SXD3, Q6DYE8, Q8CHR6, Q3UFY7, P07742	2860	56	9011	2.02545	0.000683409	1.5945e-05	9.59481e-06
mmu00970:Aminoacyl-tRNA biosynthesis	40	0.750892	3.91326e-06	P32921, Q8BIP0, Q8BYM8, Q8C0C7, Q8BGV0, Q9JJL8, Q99M01, Q922B2, Q61035, Q9CZN8, Q3U186, Q8CGC7, Q8BML9, Q9CZD3, Q8BIJ6, Q8BMJ2, P26638, Q8CFI5, Q8BU30, Q9CXJ1, Q99JT1, Q9Z1Q9, Q91WQ3, Q6P6M7, Q8BLY2, Q99MN1, Q8BYL4, Q9ER72, Q9D0R2, Q9WUA2, Q499X9, Q8BP47, Q3UQ84, Q8VDC0, Q3U2A8, Q14CH7, Q99KK9, Q8BGQ7, Q9D0I9, Q9CYK1	2860	66	9011	1.90951	0.00134135	3.05946e-05	1.84101e-05
mmu04910:Insulin signaling pathway	70	1.31406	7.25267e-06	Q63932, Q8BTI9, P19096, Q60823, P35576, Q8BSK8, P15208, O35250, Q9JLN9, Q62245, P68181, Q9WUB3, P63085, A2A8L5, P31938, P05132, P98083, P62754, Q9DBC7, Q60631, Q9WTU6, Q60634, Q62417, O08917, Q91WQ9, Q5SWU9, P70695, P31324, Q8BMB3, Q7TNC9, P17710, P47941, Q9Z2V4, Q91Y86, Q8BH04, P42337, Q61411, Q61337, P54310, Q8BRK8, P63073, P31750, P32883, P14142, Q02956, Q921J2, P62137, O88351, Q9QXD6, Q63844,…	2860	139	9011	1.58668	0.00248458	5.47202e-05	3.29276e-05
mmu04966:Collecting duct acid secretion	21	0.394218	7.47631e-06	Q80SY3, Q99L60, Q9D1K2, Q9CR51, Q9Z1G4, P63082, Q9WVL3, P50516, Q9JHF5, Q8BMC1, P51863, P15920, P04919, Q91YH6, Q9Z1G3, P57746, P50518, Q920R6, P00920, P62814, Q9WUB6	2860	27	9011	2.45054	0.0025611	5.47202e-05	3.29276e-05
mmu00650:Butanoate metabolism	21	0.394218	7.47631e-06	Q9D0K2, Q91YP0, Q61425, Q8K0L3, Q8BH95, Q8BWF0, P54869, Q80X81, Q8BGA8, Q9D2R0, Q91VA0, Q8CAY6, Q9DBM2, Q07417, Q80XN0, Q8JZK9, Q3UNX5, P38060, Q8BMS1, P61922, Q8QZT1	2860	27	9011	2.45054	0.0025611	5.47202e-05	3.29276e-05
mmu03018:RNA degradation	47	0.882298	9.66301e-06	F8VPK0, Q62029, Q9QXA5, Q6P3D0, Q9CZU3, Q9CQQ8, P38647, Q9D0M0, Q91YD3, Q8BT14, P12382, Q9DAR7, Q6ZWM4, Q6PHQ9, P62311, Q9CSH3, Q8K0V4, P47857, P62313, Q9DBR1, Q9ERF3, Q8K1R3, O35900, Q6ZQ08, Q3UJB9, Q9DAA6, Q9D753, Q6NZR5, Q921I9, Q8VBV3, P56960, P29341, Q9JHI7, Q7TQK4, Q8C5L3, P54823, Q9D4E6, Q8VHK9, Q8VDG3, Q9CRA8, Q8BTW3, P17182, P21550, P63038, Q9WUA3, Q9JKY0, Q8C0S1	2860	84	9011	1.76289	0.00330894	6.92516e-05	4.16717e-05
mmu00450:Selenocompound metabolism	15	0.281584	2.44638e-05	Q71RI9, P97364, Q6P6M7, Q60967, P40936, Q9JMH6, Q9JLI6, Q8VCN5, Q499X9, Q9JLT4, O88428, Q99MD6, A6H5Y3, Q8BH69, Q8BTY1	2860	17	9011	2.78003	0.00835609	0.000171746	0.000103347
mmu00270:Cysteine and methionine metabolism	33	0.619486	2.64759e-05	Q80SW1, Q71RI9, Q99K85, Q61753, P52196, P13864, Q9CQ65, Q3UEG6, P16125, Q3THS6, P08249, P97494, P97355, Q99JT9, Q9CQT1, P51855, Q64674, Q8BGB7, Q8VCN5, P50247, Q99J99, Q9WVQ5, O88508, O35855, P14152, P06151, Q68FL4, O09172, A6H5Y3, Q8BTY1, P05201, Q8R238, P05202	2860	54	9011	1.92543	0.00904025	0.000182154	0.00010961
mmu01524:Platinum drug resistance	44	0.825981	3.44116e-05	Q61337, E9Q6L7, Q8R5I6, P54276, P07903, Q8BTI9, Q60823, P10417, Q8VI47, P15626, Q80W21, O35099, P70444, P19157, P70424, P31750, Q61133, Q9CPU4, Q99L20, P63085, Q64471, Q61160, P62897, Q8K211, P30115, P10649, P24472, Q91VS7, Q63844, P26450, P10648, Q64373, Q64430, P70677, O08734, Q64511, Q8C3Q9, Q07813, P00015, P48774, O09131, P42337, O89110, P43247	2860	80	9011	1.73288	0.011734	0.00023211	0.000139671
mmu00030:Pentose phosphate pathway	23	0.431763	3.85399e-05	Q91YP3, Q9QXD6, Q8R0J8, P06745, Q7TSV4, Q9DCD0, P70695, Q9CQ60, Q93092, Q9CS42, Q8CFX1, P12382, P40142, Q00612, P05063, P05064, Q8QZY2, Q9WUA3, Q9D0F9, Q8R1Q9, Q91Y97, P47857, Q9D7G0	2860	33	9011	2.19594	0.0131324	0.000254956	0.000153418
mmu05230:Central carbon metabolism in cancer	39	0.732119	4.78703e-05	P05622, Q61411, Q63932, Q8BTI9, Q60823, O70250, Q9JLN9, P70424, P31750, P32883, P16125, P12382, P63085, Q00612, Q9DBJ1, Q8BFP9, Q8R104, P31938, P52480, P17809, P47857, Q63844, P26450, Q99N57, P51912, P35486, Q9D051, Q571F8, D3Z7P3, Q8VCL2, P14246, P17710, Q01279, P16056, P06151, O88844, Q9WUA3, P54071, P42337	2860	69	9011	1.78083	0.0162858	0.000310705	0.000186965
mmu04666:Fc gamma R-mediated phagocytosis	49	0.919842	4.96661e-05	Q9WV32, P70460, Q8BTI9, Q60823, Q8BSK8, P18760, Q99JY8, P63001, Q7TQF7, P63085, P31938, P47713, Q8BH43, O70161, Q9R0Q6, Q9QWY8, P39054, O88643, P47941, P20444, P42337, Q60604, P31750, Q7SIG6, Q8BUR4, P62331, F8VQB6, P61161, P08103, Q9D898, Q63844, Q9JIA7, P06800, Q61469, Q9Z1M4, Q9DAX2, P45591, P26450, Q64010, Q99N57, O08539, Q62077, P68404, Q6P549, P25911, P28867, P26645, P60766, P28667	2860	93	9011	1.66005	0.0168916	0.000316391	0.000190387
mmu04730:Long-term depression	35	0.65703	5.44422e-05	Q61411, Q63932, Q7TNP2, F8VQK3, Q6R0H7, P11881, P32883, P63085, Q9Z1B3, Q9DC51, P31938, P62715, O54865, P27601, P47713, B2RSH2, Q9ERL9, Q60751, P05017, P51432, Q63844, Q61625, Q99N57, P18872, Q9Z329, Q76MZ3, P68404, P63330, P25911, P20444, P08752, P21279, P28028, P21278, P0C605	2860	60	9011	1.83791	0.0185009	0.000340511	0.000204901
mmu00520:Amino sugar and nucleotide sugar metabolism	31	0.581941	5.72715e-05	P23591, Q91YN5, Q7TSV4, O70475, P20060, Q9R0N0, Q9DCJ9, Q91ZJ5, Q9DCN2, O88958, Q03249, Q61419, P82343, Q9DB73, Q9CYR6, Q9D0F9, P47856, P06745, Q924M7, Q91WG8, Q99J77, Q9CPT3, Q9Z2M7, P17710, Q68FH4, Q9CRC9, Q99KK2, Q9QZ08, Q8R059, Q3TDX8, P29416	2860	51	9011	1.91513	0.019453	0.000351811	0.0002117
mmu04216:Ferroptosis	26	0.48808	5.86186e-05	P09528, Q99J83, Q6P8J2, Q8JZR0, Q9CZW4, P10852, P29391, Q61990, P49282, Q9QUJ7, P60335, P41216, P97494, O70325, Q60930, Q60931, P04925, P51855, P14901, Q62351, Q9CQV6, Q9D906, O09172, Q8CI59, Q921I1, Q91V01	2860	40	9011	2.04795	0.019906	0.000353769	0.000212878
mmu04066:HIF-1 signaling pathway	57	1.07002	7.45232e-05	Q63932, Q8BTI9, Q60823, Q8BSK8, P15208, P16858, Q9JLN9, P70424, P12382, Q9D4H8, P63085, P31938, P09411, P62878, Q91Y97, Q923T9, P62754, P42227, Q60751, P05017, P35486, Q8BMB3, P17710, Q01279, P06151, P05063, P05064, P46414, P20444, P42337, Q6PHZ2, P45481, P10417, P63073, P31750, P16125, Q8BFP9, P17809, P47857, Q63844, Q9Z1M4, P26450, P14901, Q62351, Q9D051, Q62077, P70313, P68404, Q04207, P25799,…	2860	114	9011	1.57535	0.0252385	0.000442	0.000265971
mmu00330:Arginine and proline metabolism	32	0.600713	8.25046e-05	Q9D964, Q6P8J2, Q9CZS1, Q9CPY7, Q9DBF1, Q9JLJ2, Q9WU79, P47738, Q8BW75, O08691, O35969, Q9DCC4, Q8CHT0, P97355, Q8VCZ9, Q64133, P30275, P18894, Q64674, P70313, Q9DCU9, Q9CXA2, Q04447, Q60715, Q922Q4, Q60716, P47740, Q9Z110, P29758, Q9D1A2, P05201, P05202	2860	54	9011	1.86708	0.0279035	0.000481044	0.000289465
mmu04137:Mitophagy - animal	38	0.713347	8.47246e-05	Q61411, Q99J83, Q811U4, Q8BG51, P10833, Q9R210, Q3UKC1, P32883, Q80U63, O08989, Q80U87, Q8BX10, Q9CXF4, O88597, Q8R5H1, Q8BYH7, Q9WTU6, Q9DB70, P51150, Q64373, P62071, Q9D173, P59017, Q8K3K8, Q68FE2, Q9CQV6, Q8JZN7, Q04207, Q9CQ92, O55003, P67871, P05480, Q60737, O54833, P60521, P62983, Q8R3R8, Q91Y86	2860	68	9011	1.76068	0.0286435	0.000485754	0.0002923
mmu04964:Proximal tubule bicarbonate reclamation	17	0.319129	9.2764e-05	P26443, Q9QZD8, Q9WV27, Q02013, Q8VDN2, G3X939, Q64444, Q571F8, D3Z7P3, P14152, Q04646, P14094, Q6PIE5, P00920, Q9Z2V4, O88343, Q8BH04	2860	22	9011	2.43463	0.0313186	0.000523128	0.000314789
mmu04723:Retrograde endocannabinoid signaling	70	1.31406	9.60001e-05	Q8BK30, Q8K3J1, Q9DCJ5, Q9CR61, Q7TMF3, P11881, Q9CR21, Q99LY9, P68181, Q8BLE7, P63085, Q9Z1B3, O35683, Q9DC51, Q9CQH3, P05132, B2RSH2, Q9WTU6, P51432, P29387, P03911, O08914, P51830, Q9Z329, Q9CQ75, Q9CXZ1, O35678, P62880, Q9CQC7, P63213, P20444, Q91Y86, Q3UIU2, Q99LC3, Q9Z1P6, Q62425, P03888, P03921, Q9ERS2, Q9CPU2, Q91WD5, Q9D8B4, Q91WC9, Q9DC70, Q9D6J6, Q9D6J5, Q9DCT2, Q9CQJ8, P47811, P03893,…	2860	148	9011	1.4902	0.0323934	0.000532646	0.000320517
mmu04530:Tight junction	77	1.44547	0.000116996	Q6P1F6, Q9WV32, Q9JLB2, Q61316, P70460, Q7TNP2, Q61879, O35054, O35099, Q3UIA2, P30285, P70424, P68181, P63001, Q99NH2, Q8BU31, P09055, P61028, P62835, P05132, P62715, Q9Z0U1, Q60598, Q9WTU6, Q60875, Q8CC35, P70175, Q9R0Q6, Q3UX10, P70336, Q9CR99, P39447, Q3THE2, Q6AW69, P46935, P57780, P63330, P17918, Q91Y86, Q3TJ91, Q7TPR4, Q925N4, Q9JKB3, P26041, P26040, Q63ZW7, P26043, Q8BRK8, P70441, Q80X82,…	2860	167	9011	1.45272	0.0393375	0.000631571	0.000380044
mmu00250:Alanine, aspartate and glutamate metabolism	25	0.469307	0.000117502	Q8BGT5, P26443, B2RQC6, Q8C0M9, P15105, Q3UEG6, P16460, O35409, P46664, P47856, P61922, Q91YI0, Q8CHT0, P28650, Q8BWF0, Q571F8, Q922Z0, D3Z7P3, P54822, Q61024, Q8CIH9, Q8R3P0, P05201, Q9JHW2, P05202	2860	39	9011	2.01968	0.039504	0.000631571	0.000380044
mmu03030:DNA replication	23	0.431763	0.000144535	Q9CWY8, Q99J62, P52431, P97310, P97311, Q9CYR0, Q9WUK4, P39749, Q9CQ71, Q61881, P35601, Q9JKP7, P33610, Q80ZV0, Q8VEE4, P49718, O35654, P49717, Q62193, P25206, P17918, Q8R323, Q9D0F6	2860	35	9011	2.07046	0.0483701	0.000755147	0.000454405
mmu05205:Proteoglycans in cancer	91	1.70828	0.000144883	Q63932, Q8BTI9, P10833, Q60823, Q8BTM8, Q8BSK8, Q9JLN9, P11688, P70424, P11881, Q62245, P68181, O08989, P63001, P49817, P63085, P09055, Q8VHN8, P31938, P05132, Q923T9, P62754, P42227, P41731, Q60751, P05017, Q60631, Q60598, P28654, Q80X90, P06869, Q8VI36, P70336, Q61165, Q9CR99, Q9Z329, P15379, Q01279, Q61090, O88643, P20444, P42337, P06797, Q61411, Q61656, Q6PHZ2, P26041, Q8BG95, P26040, P29351,…	2860	205	9011	1.3986	0.0484836	0.000755147	0.000454405
mmu04613:Neutrophil extracellular trap formation	92	1.72705	0.000155062	Q9D2U9, Q63932, C0HKE3, Q8BTI9, C0HKE4, Q60823, C0HKE1, C0HKE2, Q9JLN9, Q8VCM7, P63001, Q9WVD4, Q3V132, P63085, Q9Z1B3, Q8R1M2, P31938, Q3THW5, O88895, P48962, P84228, Q9D8T2, P51432, Q8BFU2, P62806, P51791, Q99KR7, Q9D906, C0HKE7, C0HKE8, C0HKE5, Q9Z2V5, C0HKE6, P01027, P20444, Q8CGP6, Q8CGP5, P42337, C0HKE9, Q8CGP7, Q64525, P51881, Q8CCK0, Q61418, P70288, P31750, Q64522, O09106, P68433, E9PV24,…	2860	208	9011	1.39358	0.0518005	0.000796138	0.000479072
mmu05203:Viral carcinogenesis	99	1.85846	0.00023734	Q80SY3, Q9D2U9, Q9WTX8, Q8BTI9, P62915, Q3U1J4, P30285, Q80WQ2, P51863, Q00560, Q62167, P68181, Q99N84, P63001, P63085, P52480, P49138, P05132, O88895, P42227, Q9D0D5, Q60631, P62806, Q8VI36, O08759, Q9CR99, Q6PDQ2, Q07813, P57780, P01901, O88522, Q9Z2V5, P01027, P46414, P42337, Q61411, Q64525, Q7TPR4, P29037, Q61337, Q9D902, P45481, Q78PY7, Q60604, P70288, Q6A4J8, A2AN08, P32883, Q99M87, P63101,…	2860	229	9011	1.36209	0.078191	0.00118363	0.00071224
mmu04210:Apoptosis	64	1.20143	0.000237413	Q63932, Q8BTI9, Q60823, Q3UHC7, P97864, O70370, O35099, P97821, P18242, P11881, P63085, Q61160, P31938, P49935, P10605, Q9WTU6, Q3UX10, P16546, Q9Z329, Q64512, O08600, Q8C3Q9, P21619, Q07813, Q3ULW8, O88522, P48678, P00015, Q6ZWX6, Q91Y86, P42337, P06797, Q61411, Q61337, P10417, O08529, Q9R013, P11103, P14733, P70444, O35350, P31750, P32883, O54786, P62897, O88351, Q63844, Q60855, P26450, O08738,…	2860	136	9011	1.48268	0.0782142	0.00118363	0.00071224
mmu05418:Fluid shear stress and atherosclerosis	68	1.27652	0.000274271	P29533, P10639, P07901, Q08481, Q64669, Q8R5I6, Q8BTI9, Q9Z2X8, Q60823, O35099, P63001, P63166, P49817, Q64471, P16460, P30115, P10649, Q91VS7, Q9WTU6, Q60875, P61957, Q91WQ9, P10648, P11499, Q9CR99, P13597, O88522, P55284, O09131, Q9EPK8, Q91Y86, P42337, P06797, Q9Z172, E9Q6L7, P10417, Q8BRK8, P15626, Q80W21, P15306, P19157, P31750, Q61133, Q9CPU4, Q99L20, Q02956, P34152, O88351, O35988, P47811,…	2860	147	9011	1.45747	0.0897973	0.00134785	0.000811059
mmu00052:Galactose metabolism	21	0.394218	0.000324251	P23780, Q7TSV4, P35576, Q9R0N0, P51569, P70699, G5E895, Q91ZJ5, P17710, P12382, Q03249, Q8BVW0, P45376, A0A571BF69, Q8R059, P45377, Q9WUA3, Q9D0F9, P47857, Q8K157, P21300	2860	32	9011	2.06765	0.105273	0.00157102	0.000945352
mmu04922:Glucagon signaling pathway	51	0.957387	0.000343531	Q63810, Q60823, P97742, P35576, O70250, P11881, P68181, P12382, Q9WUB3, Q9Z1B3, P63328, P52480, P05132, Q923T9, P97470, P51432, Q91WQ9, Q5SWU9, P70695, P35486, Q9Z329, P14246, P06151, Q9Z2V4, Q8BH04, Q6PHZ2, Q6R0H7, P45481, Q8BRK8, P31750, Q9JIF0, P16125, Q01147, Q9DBJ1, Q924X2, P17809, P47857, Q9QXD6, Q6P2K6, Q8CI94, O70343, E9Q4Z2, Q5EG47, Q9D051, Q9Z1E4, O54950, P0DP26, P0DP27, P0DP28, Q9WUA3,…	2860	104	9011	1.54505	0.111172	0.00164132	0.000987652
mmu04012:ErbB signaling pathway	43	0.807209	0.000353354	Q61411, Q6PHZ2, Q63932, Q61337, Q8BTI9, Q60823, Q8BSK8, Q9JLN9, P70424, P31750, P32883, Q62245, O55033, P63085, P34152, P31938, P98083, Q923T9, Q60631, Q9WTU6, Q9Z1M4, Q63844, Q9WV60, P26450, Q64010, Q99N57, Q62077, Q99M51, P68404, Q01279, P47809, P42232, P05480, Q8BTW9, O88643, P47941, P22682, P46414, P20444, Q91Y86, P42337, Q8CIN4, P28028	2860	84	9011	1.61286	0.114162	0.00166512	0.00100198
mmu04931:Insulin resistance	53	0.994931	0.000441973	Q8BTI9, Q60823, P97742, Q8CGY8, P35576, Q8BSK8, P15208, Q9JLN9, Q9WUB3, O35488, A2A8L5, P42227, P11859, Q9WTU6, Q60714, Q8BYJ6, P58389, P18653, P18654, P14246, Q9Z2V4, Q91Y86, Q8BH04, P42337, Q9EQQ9, O08609, Q8BRK8, P35235, P31750, Q01147, P14142, Q02956, Q08857, Q924X2, P17809, P47856, P62137, O88351, Q9Z1M4, Q9WV60, Q8CI94, P26450, O70343, E9Q4Z2, Q5EG47, Q91VE0, Q9Z1E4, P70313, P68404, Q04207,…	2860	110	9011	1.51806	0.140694	0.00205458	0.00123633
mmu04114:Oocyte meiosis	57	1.07002	0.000529393	Q63810, Q9WTX8, Q9CW03, Q7TNP2, Q9WTX5, Q9WTX6, Q8BZQ7, Q61151, P11881, P68181, Q7TNL5, P63085, P60330, Q812E0, Q9Z1B5, Q91W96, P63328, P31938, P62878, P05132, P62715, Q923T9, Q8R349, Q8BTZ4, Q60751, P05017, Q60996, Q91WQ9, Q9WVM3, Q6PD03, Q99JP4, P51830, P18653, Q9Z329, P18654, P63330, Q6PHZ2, Q8BGZ4, Q9CU62, P63101, P68510, O54988, P62137, P62259, P47811, P53995, Q9CQV8, Q63844, P68254, Q5SRY7,…	2860	121	9011	1.48421	0.16609	0.00242815	0.00146113
mmu04140:Autophagy - animal	65	1.2202	0.000540903	Q8VD65, Q99J83, Q63932, Q8BTI9, Q8R3E3, P10833, Q60823, Q8BSK8, P18242, Q9JLN9, P11881, P68181, O08989, P63085, Q80W47, P31938, P05132, P62715, Q60751, Q570Y9, P10605, Q9WTU6, Q61249, P51150, Q80X95, P17047, P63330, Q9D906, Q6ZWX6, O70404, Q91Y86, P42337, P06797, Q61411, Q99KU0, Q6PF93, Q61337, P10417, Q8BRK8, P31750, P32883, O88597, Q8K296, Q921J2, Q9ERB0, P55258, Q63844, Q9Z1M4, P11438, P26450,…	2860	142	9011	1.44222	0.169377	0.0024483	0.00147325
mmu04071:Sphingolipid signaling pathway	58	1.08879	0.000585605	Q6P1F6, Q63932, Q7TNP2, O70572, Q8BTI9, Q60823, O35099, Q61151, P18242, Q6S9I3, Q7TNL5, P63001, O09005, O08677, P63085, Q9Z1B3, Q924Z4, Q9DC51, P31938, P62715, B2RSH2, Q04519, Q9WTU6, P51432, Q60996, Q6PD03, Q9JHE3, P70336, Q9CR99, Q07813, P63330, P20444, Q91Y86, P42337, Q61411, Q9WV54, P10417, P70444, P31750, P32883, Q02956, P27601, O35704, P47811, Q63844, Q9JIA7, P26450, Q99N57, P70313, Q76MZ3,…	2860	124	9011	1.47371	0.182023	0.00261621	0.00157429
mmu04961:Endocrine and other factor-regulated calcium reabsorption	33	0.619486	0.00059855	P12658, Q6R0H7, P15947, Q68FD5, P17427, P17426, P84091, P68181, Q8BZ98, P41593, Q9Z1B3, Q6PIE5, G5E829, P05132, P51432, Q9WV27, Q9DBG3, Q8VDN2, P51830, Q01341, O35082, P70414, P68404, P39054, P39053, O08585, P14094, Q04646, P20444, Q6IRU5, P62743, P21279, Q6Q477	2860	61	9011	1.70448	0.185649	0.00263976	0.00158846
mmu04540:Gap junction	43	0.807209	0.000663074	P05622, Q61411, P99024, Q63932, F8VQK3, Q6R0H7, Q922F4, P11881, P32883, Q62245, P68181, Q9CWF2, P63085, Q9Z1B3, Q9D6F9, Q9DC51, P31938, O54865, P05132, B2RSH2, Q9ERL9, Q60631, P51432, Q63844, Q99N57, P68372, Q3UX10, P39447, P51830, Q7TMM9, Q9Z329, Q01341, P68404, Q01279, P68369, P68368, Q9DC28, P05480, P20444, P08752, P21279, P21278, P0C605	2860	86	9011	1.57535	0.203485	0.00288731	0.00173742
mmu01250:Biosynthesis of nucleotide sugars	23	0.431763	0.000753339	P23591, P06745, Q91YN5, Q7TSV4, O70475, Q924M7, Q9R0N0, Q91WG8, Q99J77, Q91ZJ5, Q9CPT3, Q9Z2M7, P17710, Q68FH4, Q9QXN5, Q99KK2, Q03249, Q9QZ08, Q61419, Q9CYR6, Q8R059, P47856, Q9D0F9	2860	38	9011	1.907	0.227785	0.00320419	0.0019281
mmu00380:Tryptophan metabolism	29	0.544396	0.000754475	Q71RI9, Q8BH95, Q9CZS1, Q91WN4, O08749, Q9DBF1, Q80X81, Q9JLJ2, Q8CAY6, P47738, Q8BW75, O88533, Q9CXF0, Q8BH00, Q8R519, Q61425, P24270, P40936, Q64133, Q78JT3, Q9DBM2, A2ATU0, Q9WVM8, Q60759, Q9D2G2, P47740, Q8BMS1, Q8BTY1, Q8QZT1	2860	52	9011	1.75712	0.228086	0.00320419	0.0019281
mmu01521:EGFR tyrosine kinase inhibitor resistance	40	0.750892	0.000780687	P05622, Q61411, Q63932, Q61337, Q8BTI9, Q60823, P10417, Q8BSK8, Q61592, Q9JLN9, P63073, P70424, P31750, P32883, Q62245, P63085, P31938, P98083, P62754, P42227, Q60751, Q60631, P05017, Q9Z1M4, Q63844, Q9WV60, P26450, Q99N57, Q64373, Q62077, Q04690, Q8BMB3, P68404, Q01279, P16056, Q07813, P05480, P20444, P42337, P28028	2860	79	9011	1.59529	0.235	0.00327508	0.00197076
mmu04810:Regulation of actin cytoskeleton	97	1.82091	0.000908196	Q9ES28, Q9WV32, Q8BTI9, Q8BKX1, P18760, P11688, Q6S9I3, Q62245, O08677, Q7TMB8, P61148, P19221, Q9R0Q6, Q61165, Q3THE2, P62484, Q3UQ44, P42337, Q61411, Q91VR8, Q60604, Q6PDN3, B8JK39, P32883, Q9DBR7, Q8BUR4, P61161, A2ARA8, Q8VDD5, P34152, P27601, Q8K330, P62137, Q8R4H2, Q63844, Q9CQ19, Q62470, Q61140, Q64010, P11276, P43406, Q8BTW9, P28028, Q8CIN4, Q91XU3, P60766, Q63932, P10833, Q61879, Q9Z0T9,…	2860	231	9011	1.32302	0.267764	0.00362678	0.0021824
mmu00920:Sulfur metabolism	10	0.187723	0.000909836	Q8R086, Q9DCM0, P17563, Q80V26, O88428, Q60967, P52196, Q9R112, Q9Z0S1, Q99J99	2860	11	9011	2.86427	0.268176	0.00362678	0.0021824
mmu00562:Inositol phosphate metabolism	37	0.694575	0.000910443	Q8K337, Q6PF93, Q8BTI9, P49442, Q61194, O70172, Q9Z2D1, Q8BKC8, Q9EP69, Q91WF7, P17751, Q9EQ20, Q9Z2L6, Q8CHC4, Q9EPW0, Q91UZ5, Q9Z1B3, Q8CDA1, Q9QXN5, Q8K296, Q80XI4, Q2TBE6, Q6NVF0, P51432, Q8VE11, Q8R3B1, O70161, Q62077, Q7TNC9, O55023, Q9Z2C4, Q9JHU9, Q9Z2C5, Q6P549, E9Q3L2, P42337, Q91XU3	2860	72	9011	1.61911	0.268329	0.00362678	0.0021824
mmu04721:Synaptic vesicle cycle	39	0.732119	0.000914215	Q80SY3, Q99L60, Q64704, Q8BVE3, Q9D1K2, Q68FD5, P31650, P50516, Q9JHF5, Q8BMC1, P51863, P15920, P17427, Q91YH6, P17426, P84091, P57746, Q8BLE7, P84086, Q8BZ98, O08599, P50518, P51906, P63044, Q920R6, P62814, P31649, P46460, Q9CR51, Q9Z1G4, P63082, Q9DBG3, Q9Z1G3, P39054, P39053, O08585, P63011, Q6IRU5, P62743	2860	77	9011	1.59581	0.269276	0.00362678	0.0021824
mmu04120:Ubiquitin mediated proteolysis	66	1.23897	0.000917239	Q6PAV2, Q9DBY1, Q9Z2X8, Q3U1J4, Q9WTX5, Q9WTX6, Q8BZQ7, A2A432, Q3TCH7, Q8C878, Q8C7R4, O88738, Q9D4H8, Q8BZZ3, Q9Z1F9, Q9JLV5, Q91W96, P62878, Q8R349, Q8BTZ4, Q9D5V5, Q60953, P52483, Q9CR50, Q9DBK7, O08759, Q9WVM3, Q99JP4, P61082, Q02053, P46935, Q9WTZ1, Q6ZPJ3, Q9D787, Q6ZWZ2, Q6ZPT1, Q9R1T2, Q8CHQ0, G5E870, Q8BGZ4, Q9ES00, P62254, P68037, P61089, Q99KP6, P61087, Q9WUD1, Q7TMY8, Q3UE37, P62257,…	2860	147	9011	1.4146	0.270034	0.00362678	0.0021824
mmu00770:Pantothenate and CoA biosynthesis	15	0.281584	0.00104777	Q8BZB2, P06802, Q9CZS1, Q9DBE0, Q9DBL7, Q8K4K6, Q7M753, Q9Z0K8, O35855, P47738, Q8VDG5, P47740, Q6DYE8, Q8CHR6, Q9CQF6	2860	21	9011	2.2505	0.302027	0.0040522	0.00243839
mmu00760:Nicotinate and nicotinamide metabolism	24	0.450535	0.00104839	P23492, Q61941, Q61503, Q8C5H8, P06802, P58058, Q8CC86, Q8VDQ8, Q64277, Q3V1L4, Q99JR6, Q99KQ4, P56528, Q9JM14, Q9DCN1, Q8K2C6, Q9DCQ2, Q91X91, Q9EPA7, Q91W63, Q8R104, Q6DYE8, Q711T7, Q8R216	2860	41	9011	1.84431	0.302174	0.0040522	0.00243839
mmu00670:One carbon pool by folate	14	0.262812	0.00110641	Q9WU20, P50431, Q64737, P07607, L7N466, Q9D110, Q922D8, Q9CWJ9, Q8R0Y6, Q3V3R1, Q9CZN7, Q8CFA2, A6H5Y3, P00375	2860	19	9011	2.32157	0.31594	0.00422896	0.00254475
mmu00410:beta-Alanine metabolism	20	0.375446	0.00112914	O70423, Q8BH95, Q9CZS1, Q80VQ0, Q99J39, Q9DBE0, Q9DBF1, Q9JLJ2, Q9EQ20, Q9R0H0, Q9DBM2, P47738, Q07417, P47740, Q9EPL9, Q8BMS1, Q8CHR6, Q9D1A2, Q8QZS1, P61922	2860	32	9011	1.96919	0.321257	0.00426838	0.00256847
mmu05135:Yersinia infection	61	1.14511	0.00121615	Q9ES28, Q9WV32, Q8R4K2, Q63932, Q8BTI9, Q8BKX1, Q60823, P70268, P11688, P63001, P63085, P09055, P31938, Q8BH43, Q9WTU6, P97433, O70161, Q8VI36, Q9R0Q6, P70336, Q9CR99, P18653, P18654, P84096, Q8BWW9, Q9JLQ2, O88522, P47941, Q8BPU7, Q91Y86, P42337, Q8CF89, P31750, Q61210, Q8BUR4, P62331, P61161, P34152, Q9QVP9, Q9EPB4, Q8BHL5, O88351, P47811, Q8R4H2, Q9D898, Q63844, Q9WV60, P26450, P70671, Q64010,…	2860	135	9011	1.42365	0.341238	0.00454733	0.00273633
mmu05211:Renal cell carcinoma	35	0.65703	0.00125047	Q61411, Q63932, Q61337, Q8BTI9, P45481, Q60823, P35235, P31750, P32883, Q62245, P63001, P97807, Q9D4H8, P63085, P31938, P62878, P62835, P17809, Q60631, Q63844, P26450, Q64010, Q99N57, Q99JI6, P16056, Q8BTW9, O88643, P47941, P83940, P40338, P62869, P42337, Q8CIN4, P28028, P60766	2860	68	9011	1.62168	0.348957	0.00462539	0.0027833
mmu04070:Phosphatidylinositol signaling system	46	0.863525	0.00129759	Q8K337, Q6PF93, Q8BTI9, P49442, Q61194, O70172, Q9Z2D1, Q8BKC8, Q9EP69, P11881, Q99L43, Q8CHC4, Q9EPW0, Q91UZ5, Q9Z1B3, Q80V26, Q8CDA1, Q8K296, Q80XI4, Q2TBE6, Q6NVF0, P51432, Q8VE11, Q8R3B1, Q9CZX7, Q91WQ9, P26450, O70161, Q6ZQB6, Q80UP3, Q62077, Q6P5E8, Q9Z329, Q7TNC9, O55023, P68404, Q9Z2C4, Q9Z2C5, P0DP26, Q6P549, P0DP27, P0DP28, E9Q3L2, P20444, P42337, Q91XU3	2860	96	9011	1.50971	0.359409	0.00474864	0.00285747
mmu04611:Platelet activation	57	1.07002	0.00138924	P70460, Q8BTI9, Q60823, Q71LX4, Q8VCM7, P11881, P70302, P68181, P63085, O09044, P09055, Q9Z1B3, Q9DC51, P62835, P05132, P47713, B2RSH2, Q9ERL9, P51432, Q91YM2, P19221, P70336, Q9CR99, P51830, Q9Z329, Q3THE2, O70404, P42337, P0C605, F8VQK3, Q6R0H7, Q6PDN3, P31750, Q61210, Q9DBR7, Q02956, Q01149, O54865, E9PV24, P27601, P62137, P26039, P47811, Q8R4H2, Q63844, P26450, Q8CIZ8, Q62074, P70313, Q01341,…	2860	125	9011	1.43672	0.379259	0.00500394	0.00301109
mmu04962:Vasopressin-regulated water reabsorption	25	0.469307	0.00139645	Q61599, Q6R0H7, Q9D0M5, P55088, P35278, Q6PDL0, P68181, Q01147, P63168, P61021, P63044, Q9CQD1, Q8K0T2, P05132, Q9WUB4, Q8R1Q8, P56402, P46460, P70452, P51830, Q01341, Q8R2N1, O88487, Q9JHU4, Q45VK7	2860	44	9011	1.79017	0.380794	0.00500394	0.00301109
mmu04520:Adherens junction	36	0.675803	0.0014702	P09803, Q7TPR4, P32507, Q8BKX1, P45481, P29351, P15208, Q9JKF1, E9PYF4, P70424, Q04736, P63001, Q99NH2, P63085, A2A8L5, Q60751, Q61301, P97471, Q8BH43, Q91VS8, Q63844, Q62417, P30999, Q9CR99, Q64455, P39447, Q9QZQ1, Q01279, P16056, P57780, P67871, P05480, Q60737, O54833, P60766, Q9JLB9	2860	71	9011	1.59754	0.396283	0.0052139	0.00313743
mmu04152:AMPK signaling pathway	57	1.07002	0.00216636	Q6P1F6, Q7TNP2, Q8BTI9, P19096, Q60823, P97742, P35576, Q61151, Q8BSK8, P70265, P15208, Q9JLN9, Q7TNL5, P12382, P61027, P49698, Q60949, P62715, Q60751, P05017, Q60996, P70372, P13516, Q5SWU9, P70695, Q99J39, Q06138, Q6PD03, P63330, Q9Z2V4, Q8BH04, P42337, P54310, Q8BRK8, P31750, Q9DB16, Q01147, P14142, Q08857, Q924X2, Q921J2, P47857, P53994, Q9QXD6, P55258, Q9Z1M4, P26450, O70343, E9Q4Z2, Q5EG47,…	2860	127	9011	1.41409	0.524728	0.00760438	0.00457589
mmu01210:2-Oxocarboxylic acid metabolism	14	0.262812	0.00224556	Q8BGT5, Q9D6R2, Q99JW2, P28271, P70404, Q91VA7, O35855, Q9WVM8, Q99KI0, O88844, Q9CZU6, P54071, P05201, P05202	2860	20	9011	2.20549	0.537493	0.00780277	0.00469527
mmu00511:Other glycan degradation	13	0.24404	0.00243196	P23780, P20060, Q8K2I4, P17439, O09159, O54782, O35657, Q64191, Q99LJ1, Q99KR8, P29416, Q91W89, Q69ZF3	2860	18	9011	2.27551	0.566203	0.00836594	0.00503415
mmu01523:Antifolate resistance	18	0.337901	0.00248579	Q9WU20, P50431, P35846, Q64737, Q7TMS5, P07607, Q8VI47, Q9Z0L8, Q9CWJ9, Q04207, O35379, Q9CZN7, O88522, P25799, P41438, O88351, E9Q236, P00375	2860	29	9011	1.95561	0.574159	0.00846646	0.00509465
mmu00051:Fructose and mannose metabolism	21	0.394218	0.0025762	Q9QXD6, P23591, Q8VC30, Q924M7, P70695, P70265, Q64442, P97328, P17751, G5E895, Q9Z2M7, P17710, P12382, P05063, P45376, P05064, P45377, Q9WUA3, Q91Y97, P47857, P21300	2860	36	9011	1.83791	0.587194	0.00868837	0.00522818
mmu04919:Thyroid hormone signaling pathway	54	1.0137	0.00268768	Q63932, Q8BTI9, Q60823, P70265, Q9JLN9, P68181, P42225, P12382, P63085, Q9Z1B3, Q6PIE5, P31938, P05132, O88895, Q3U9N9, P51432, Q8BYJ6, Q8VDN2, Q61165, O55143, Q8C3Q9, P14094, P20444, P42337, O35516, Q61411, Q60520, Q61337, P45481, P70365, P70288, Q925J9, P31750, P32883, O09106, A2ABV5, P17809, Q921J2, P47857, Q63844, Q8R3B1, Q9WV60, P26450, Q9WV27, Q99N57, Q62077, A2AGH6, P68404, P43406, Q04646,…	2860	120	9011	1.41781	0.602721	0.00897634	0.00540146
mmu04370:VEGF signaling pathway	30	0.563169	0.00277961	Q61411, Q63810, Q63932, Q61337, Q8BTI9, Q60823, P31750, P32883, P63001, P63085, P34152, P63328, P31938, P49138, P47713, P47811, Q63844, Q9JIA7, P26450, Q8VI36, Q99N57, P14602, Q62077, P70313, P68404, Q8C3Q9, P05480, P20444, P42337, P60766	2860	58	9011	1.62967	0.615085	0.00919408	0.00553249
mmu05220:Chronic myeloid leukemia	37	0.694575	0.00304695	Q61411, Q63932, Q61337, Q8BTI9, Q60823, P70288, P35235, P30285, P31750, P32883, Q62245, O09106, P63085, O88712, P31938, P98083, O88351, P97471, Q60631, P56546, Q63844, P26450, Q64010, Q99N57, Q64373, O08734, Q04207, P42232, Q07813, Q64261, O88522, P47941, P25799, P22682, P46414, P42337, P28028	2860	76	9011	1.53389	0.648905	0.00988821	0.00595017
mmu05212:Pancreatic cancer	37	0.694575	0.00304695	Q61337, Q8BTI9, Q60823, Q8BSK8, P30285, Q9JLN9, P70424, P31750, P32883, P63001, P42225, P63321, P63085, P31938, O88351, P42227, P97471, Q9WTU6, Q9Z1M4, Q63844, P26450, Q99N57, Q64373, O08734, Q62432, Q01279, Q04207, Q8C3Q9, Q07813, Q9JIW9, Q64261, O88522, P25799, Q91Y86, P42337, P28028, P60766	2860	76	9011	1.53389	0.648905	0.00988821	0.00595017
mmu04722:Neurotrophin signaling pathway	54	1.0137	0.00333136	Q61599, Q8R4K2, Q63932, Q8BTI9, Q60823, O35099, Q62245, P63001, P63085, P31938, P49138, P62835, Q923T9, P98083, Q9QYH6, Q60631, Q9WTU6, Q91WQ9, Q6PHU5, Q9CR99, P18653, P18654, Q07813, P47941, Q91Y86, P42337, P49769, Q61411, Q6PHZ2, Q61337, P10417, P35235, P31750, P32883, E9Q9B7, O88351, P62259, P47811, Q63844, Q91ZM2, Q9WV60, P26450, Q64010, Q99N57, Q62077, Q99JI6, Q04207, P0DP26, P0DP27, P25799,…	2860	121	9011	1.4061	0.681637	0.0107102	0.00644478
mmu00900:Terpenoid backbone biosynthesis	15	0.281584	0.0037062	Q9WTN0, Q61239, Q920E5, Q8K2I1, Q80W54, P54869, Q80X81, Q8CAY6, Q9CQF9, P58044, Q8JZK9, Q9D1G2, Q9EQK7, Q8QZT1, Q99JF5	2860	23	9011	2.0548	0.720174	0.0117316	0.0070594
mmu05170:Human immunodeficiency virus 1 infection	97	1.82091	0.00371727	Q8R4K2, Q8BTI9, Q9WTX5, Q9WTX6, Q9R233, P18760, Q9JLN9, O35643, Q61160, Q9DC51, P63328, P62878, P29387, P62880, P14211, P63213, P01901, Q9WTZ1, P00015, P20444, Q91Y86, P42337, Q61411, Q8CF89, P70444, P32883, P34152, Q9QVP9, P01898, P01897, P62897, Q63844, Q9Z1M4, Q60855, P70671, P14429, Q64373, Q64010, Q62077, P35585, P70677, P18872, O08734, P68404, Q04207, Q3U0V2, Q8BTW9, P25799, P01887, O89110,…	2860	240	9011	1.27341	0.721239	0.0117316	0.0070594
mmu04978:Mineral absorption	28	0.525624	0.00383636	P09528, Q9D687, P29391, O70252, G3X939, P49282, Q8C3K6, P02802, Q60825, Q6PIE5, G5E829, Q9DBP0, Q8K211, Q9WV27, P14901, Q64430, Q8VDN2, O08997, P97816, P70414, P14094, Q04646, Q60738, P02798, Q8BWB6, Q921I1, Q9Z0Z4, Q6Q477	2860	54	9011	1.6337	0.732438	0.0119973	0.00721933
mmu05231:Choline metabolism in cancer	45	0.844753	0.00409486	P05622, Q61411, O70577, Q63932, Q8BTI9, P49586, Q60823, Q8BSK8, Q9JLN9, P97823, P31750, P32883, Q99JY8, Q62245, O08966, P63001, P63085, P31938, P47713, Q921J2, Q8BH43, Q60631, Q9Z306, Q9WTU6, Q61469, Q9Z1M4, Q63844, Q9DAX2, Q6X893, P26450, O70161, Q99N57, Q80UP3, Q62077, Q6P5E8, Q91VA1, P68404, Q01279, Q8BY89, Q9Z0E8, O55229, Q8C025, P20444, Q91Y86, P42337	2860	98	9011	1.44675	0.755227	0.0126904	0.00763637
mmu04720:Long-term potentiation	33	0.619486	0.00431847	Q61411, Q63810, Q6PHZ2, Q63932, P45481, P11881, P32883, P68181, P63085, Q9Z1B3, P63328, P31938, P62835, P05132, P62137, Q923T9, P51432, Q63844, Q91WQ9, Q9ERT9, Q99N57, P18653, Q9Z329, P18654, Q99JI6, P68404, P0DP26, P0DP27, P0DP28, Q8VCC8, P20444, P21279, P28028	2860	67	9011	1.55184	0.773371	0.0132639	0.00798146
mmu04213:Longevity regulating pathway - multiple species	31	0.581941	0.00443302	Q61411, Q99J83, Q8BTI9, Q60823, P70288, Q8BRK8, P15208, Q8BSK8, Q9JLN9, P31750, P32883, P68181, Q61696, P23927, O09106, P17156, P09671, Q60649, P05132, Q60751, P05017, P08228, Q9Z1M4, P24270, P26450, Q5EG47, P51830, Q01341, O54950, P42337, Q8K4Q0	2860	62	9011	1.57535	0.782141	0.0134952	0.00812067
mmu05034:Alcoholism	84	1.57687	0.00458536	Q9D2U9, C0HKE3, C0HKE4, C0HKE1, C0HKE2, Q62245, P68181, P63085, A2AIR5, Q8BW75, O88533, Q9DC51, Q8R1M2, P31938, Q3THW5, P05132, O88895, P84228, P98083, B2RSH2, Q60631, Q8BFU2, Q91WQ9, P29387, P62806, P62880, P63213, C0HKE7, C0HKE8, C0HKE5, Q9Z2V5, C0HKE6, Q8CGP6, Q8CGP5, C0HKE9, Q8CGP7, Q64525, Q61411, Q8CCK0, Q6R0H7, P70288, P32883, Q64522, Q01147, O09106, P68433, P62137, P27661, Q63844, Q99N57,…	2860	205	9011	1.29102	0.793281	0.0138365	0.00832604
mmu00061:Fatty acid biosynthesis	13	0.24404	0.00470432	Q3URE1, Q8R3F5, P50171, Q8JZR0, P19096, Q5SWU9, Q9D404, Q9CZW4, E9Q4Z2, Q9QUJ7, Q9DCS3, P41216, Q91VT4	2860	19	9011	2.15574	0.801584	0.014072	0.00846777
mmu04130:SNARE interactions in vesicular transport	19	0.356674	0.0054258	Q64704, Q8K1E0, O70480, P70452, Q6QD59, O08547, Q9CQ56, Q9Z2P8, Q8VDS8, O35623, Q9JKK1, P63024, O09044, O35166, P63044, O88983, O70404, O70439, Q9ERB0	2860	33	9011	1.81404	0.845277	0.0160577	0.00966265
mmu00790:Folate biosynthesis	16	0.300357	0.0054615	Q9R1Z7, Q8BVI4, Q64105, G5E895, Q9Z0L8, Q5RKZ7, P16331, Q9CZL5, P09242, P45376, P45377, Q8BUV3, P48758, P00375, P61458, P21300	2860	26	9011	1.93889	0.84717	0.0160577	0.00966265
mmu03320:PPAR signaling pathway	41	0.769664	0.00589459	Q9Z0R9, P51880, Q921H8, Q8JZR0, P11404, Q9CZW4, P97742, Q9R0H0, Q8BMF3, P11152, Q8JZK9, O35488, Q08857, Q924X2, O88833, Q9QUJ7, O35728, Q9EPL9, P45952, P41216, Q9QXD1, Q64516, P06801, P09813, Q62417, P13516, Q60714, P51174, P52825, Q8VCH0, P54869, Q91VE0, P31786, Q9DBM2, O55222, Q05816, Q00623, P32020, Q9Z2V4, Q8BH04, P28700	2860	89	9011	1.45145	0.868379	0.0170134	0.0102377
mmu04217:Necroptosis	73	1.37038	0.00591774	P09528, P07901, C0HKE3, C0HKE4, C0HKE1, C0HKE2, Q9R117, P52633, Q8BX10, P42225, Q9WUB3, Q3V132, Q61160, Q8R1M2, Q3THW5, P46467, P48962, Q9DB34, P47713, Q923T9, Q9CQD4, Q04519, P42227, Q9WTU6, Q8BFU2, Q8K1M6, Q9CR16, P11499, Q8R1T1, Q07813, C0HKE7, P0C0A3, C0HKE8, C0HKE5, C0HKE6, Q8CGP6, Q91Y86, Q8CGP5, C0HKE9, Q8CGP7, P51881, Q8CCK0, P26443, Q6PHZ2, P10417, O08529, P11103, P70444, P29391, O35350,…	2860	176	9011	1.30682	0.869426	0.0170134	0.0102377
mmu00561:Glycerolipid metabolism	31	0.581941	0.00593491	Q9CZS1, P51569, Q9DBF1, Q9JLJ2, Q99JY8, G5E895, Q9ESW4, P47738, P11152, P45376, Q8QZY2, P45377, P21300, Q64516, Q61469, Q9D517, Q9DAX2, Q8VC30, Q9Z1Q2, Q9JII6, Q80UP3, Q8K3K7, Q6P5E8, O35083, Q80W94, Q61586, O35678, Q3UN02, Q9D1E8, Q9Z2A7, P47740	2860	63	9011	1.55034	0.870197	0.0170134	0.0102377
mmu00040:Pentose and glucuronate interconversions	20	0.375446	0.00692784	Q3TNA1, O70475, Q9DBB8, Q64442, Q9JII6, Q99KP3, A2AJL3, Q62452, P12265, Q64435, G5E895, Q91ZJ5, O35082, Q8R084, P45376, P45377, Q6ZQM8, Q8K154, Q91X52, P21300	2860	36	9011	1.75039	0.907867	0.0196957	0.0118518
mmu05214:Glioma	35	0.65703	0.00708256	P05622, Q61411, Q6PHZ2, Q63932, Q8BTI9, Q60823, P30285, Q9JLN9, P31750, P32883, Q62245, P63085, P31938, P98083, Q923T9, Q60751, Q60631, P05017, Q63844, Q91WQ9, Q91YS8, P26450, Q99N57, Q62077, O08734, P68404, Q01279, Q07813, Q64261, P0DP26, P0DP27, P0DP28, P20444, P42337, P28028	2860	74	9011	1.4902	0.912661	0.0199705	0.0120171
mmu03430:Mismatch repair	14	0.262812	0.00729584	Q99J62, P52431, P54276, Q9CYR0, Q9WUK4, Q9CQ71, P35601, Q8VEE4, O35654, Q62193, P17918, Q8R323, P43247, Q9D0F6	2860	22	9011	2.00499	0.918865	0.0204046	0.0122784
mmu04912:GnRH signaling pathway	41	0.769664	0.00741783	Q61411, Q6PHZ2, Q63932, Q6R0H7, P11881, P32883, O08648, Q62245, P68181, P63085, Q9Z1B3, Q9QVP9, P31938, P05132, P47713, Q923T9, P47811, Q60631, P51432, Q9WTU6, Q63844, Q91WQ9, Q99N57, P51830, P70236, Q9Z329, Q01341, P68404, Q01279, P47809, O09110, P05480, P0DP26, P0DP27, P0DP28, P20444, P28867, Q91Y86, P21279, P60766, P21278	2860	90	9011	1.43532	0.922215	0.020497	0.0123339
mmu03060:Protein export	17	0.319129	0.00744803	Q9CQS8, Q8BGA9, F8VQC1, Q8BMA6, Q9DBG7, Q9R0P6, E9PXC0, Q8VHE0, Q8BU14, P20029, P16254, Q6ZWQ7, Q9CYN2, P61620, P49962, Q9D958, P47758	2860	29	9011	1.84696	0.923022	0.020497	0.0123339
mmu04933:AGE-RAGE signaling pathway in diabetic complications	45	0.844753	0.00794089	Q61411, P29533, O08808, Q8BTI9, Q60823, P10417, P15306, P30285, P31750, P32883, P63001, P42225, Q02956, P63085, Q9Z1B3, Q01149, P08122, P42227, P47811, P02463, P97471, P11859, P51432, Q9WTU6, Q63844, Q8R3B1, P26450, Q62077, P70677, P11276, P70313, P13597, Q62432, P68404, Q04207, P11087, P42232, Q07813, P25799, P46414, P20444, P28867, Q91Y86, P42337, P60766	2860	101	9011	1.40378	0.93508	0.0216567	0.0130318
mmu01522:Endocrine resistance	42	0.788436	0.00799535	Q61411, Q63932, Q61337, Q8BTI9, Q6R0H7, Q60823, P10417, Q925J9, Q8BSK8, P30285, Q9JLN9, P70424, P31750, P32883, Q62245, P68181, P63085, P34152, P31938, P05132, P98083, P47811, Q60751, Q60631, P05017, Q9WTU6, Q9Z1M4, Q63844, P26450, Q99N57, P51830, Q01341, Q60772, Q01279, Q9WVG6, Q07813, P05480, P46414, Q91Y86, P42337, P28028, O35516	2860	93	9011	1.4229	0.936291	0.0216567	0.0130318
mmu00500:Starch and sucrose metabolism	19	0.356674	0.00815564	Q9D6Y9, F8VPN4, Q9R062, P06745, Q7TSV4, P06802, Q8CI94, P35576, Q9Z1E4, P70699, Q91ZJ5, P17710, Q9WUB3, Q9JLT2, Q8CAA7, Q8BVW0, A0A571BF69, Q6DYE8, Q9D0F9	2860	34	9011	1.76068	0.939726	0.0219183	0.0131892
mmu05223:Non-small cell lung cancer	34	0.638258	0.00826735	Q61411, Q63932, Q61337, Q8BTI9, Q60823, P30285, P70424, P31750, P32883, Q62245, P63085, P31938, O89106, Q9JI11, P42227, Q60631, Q63844, Q61768, P26450, Q99N57, Q62077, O08734, P68404, Q01279, P16056, Q8C3Q9, P42232, Q07813, Q64261, Q3UMY5, P20444, P42337, P28028, P28700	2860	72	9011	1.48783	0.94201	0.0220463	0.0132662
mmu04371:Apelin signaling pathway	58	1.08879	0.0089487	P09803, Q8VD65, Q63932, P10833, Q60823, Q8BSK8, Q9JLN9, P11881, P68181, O08989, P63085, Q9Z1B3, Q9DC51, P31938, P05132, B2RSH2, P62754, P97471, P51432, Q63943, Q91WQ9, P29387, P10923, Q61165, P51830, Q9Z329, P70414, P40630, P62880, P63213, Q61411, Q6PF93, P54310, Q8BRK8, Q6PDN3, P31750, P32883, O88597, P27601, Q9WU00, Q63844, Q9JIA7, Q9Z1M4, O70343, Q99N57, Q5EG47, P62071, P70313, Q9CQV6, Q01341,…	2860	137	9011	1.33387	0.954189	0.0236796	0.0142491
mmu04215:Apoptosis - multiple species	18	0.337901	0.00960697	Q9WTU6, P10417, P97864, Q64373, P70444, P70677, O08734, O35425, O88738, Q8C3Q9, Q07813, Q61160, P00015, O88597, Q9JIY5, Q91Y86, P62897, O89110	2860	32	9011	1.77227	0.963525	0.0252275	0.0151805
mmu04145:Phagosome	74	1.38915	0.00971071	Q80SY3, Q61830, Q922F4, Q8BVE3, Q9D1K2, O70370, Q9ER00, P11688, Q6PDL0, Q9JHF5, Q8BMC1, P51863, O08547, P15920, Q8VDS8, P63001, P09055, P61021, Q9CQD1, Q920R6, P61620, Q8R1Q8, P51150, Q9CR51, Q9Z1G4, P35564, Q3UX10, Q7TMM9, Q9Z1G3, P14211, P17047, P01901, O88487, D3Z5D4, P01027, Q9JHU4, P06797, Q9CQS8, O89053, Q62028, P99024, Q99L60, Q6PF93, Q64449, P35278, P50516, Q91YH6, P57746, P63024, Q9CWF2,…	2860	182	9011	1.28105	0.964812	0.0253067	0.0152282
mmu05225:Hepatocellular carcinoma	71	1.33283	0.0103246	Q63932, Q64669, Q8R5I6, Q8BTI9, Q9Z2X8, Q60823, Q9JMH6, Q8BSK8, P30285, Q9JLN9, Q9Z0H3, Q62245, Q6PDG5, P63085, Q64471, P31938, A2BH40, P98083, Q60751, P30115, P10649, P97471, E9Q7E2, Q60631, Q8BK63, Q91VS7, P10648, Q01279, Q61090, Q07813, Q3TKT4, O09131, P20444, P42337, Q61411, E9Q6L7, Q61337, Q6DIC0, P15626, Q80W21, P19157, Q8BSQ9, P31750, P32883, Q61133, Q9Z2N8, Q9CPU4, Q99L20, Q9JLT4, Q99MD6,…	2860	174	9011	1.28563	0.971554	0.0267042	0.0160691
mmu04914:Progesterone-mediated oocyte maturation	41	0.769664	0.0114573	Q9WTX8, P07901, Q8BTI9, Q60823, Q8BZQ7, Q8BGZ4, P31750, P32883, P68181, O55098, P63085, Q9Z1B5, Q812E0, Q9DC51, Q91W96, P31938, P05132, B2RSH2, Q8R349, Q8BTZ4, P47811, Q60751, P05017, P53995, Q9WTU6, Q63844, P26450, Q99N57, P11499, Q9WVM3, Q99JP4, P51830, P18653, Q01341, P18654, Q8R034, Q7TN98, Q91Y86, P42337, P08752, P28028	2860	92	9011	1.40412	0.980794	0.0294126	0.0176989
mmu04979:Cholesterol metabolism	25	0.469307	0.0116701	Q9Z0J0, P55302, Q91ZX7, P34928, P50637, Q9QY76, Q9ER64, Q8BLF1, P11152, Q08857, P08226, O35604, P09813, Q9Z0M5, Q60930, Q60931, Q60932, P06728, A2ARV4, Q61263, Q6PHU5, Q01339, Q00623, E9Q414, Q8C142	2860	50	9011	1.57535	0.982161	0.0297371	0.0178941
mmu05165:Human papillomavirus infection	136	2.55303	0.0125227	Q8BTI9, Q8BVE3, Q9D1K2, Q61151, P11688, Q9JLN9, Q9JHF5, P15920, Q9R117, Q8BMC1, P51863, P68181, Q62245, Q7TNL5, P42225, Q61160, Q60631, Q8BK63, Q60996, P10923, Q9CR51, Q6PD03, Q6PDQ2, Q80YX1, P01901, P63330, Q61292, P46414, P42337, P49769, Q3TJ91, O35516, Q61411, Q99L60, Q6R0H7, Q63ZW7, P70288, P70441, B8JK39, A2AN08, P32883, Q91YH6, P57746, Q04857, A2ARA8, Q02956, A0A5F8MPH8, P34152, P01898, P01…	2860	362	9011	1.18369	0.986732	0.031675	0.0190603
mmu04935:Growth hormone synthesis, secretion and action	50	0.938615	0.0127201	Q63932, Q8BTI9, Q60823, Q9JLN9, P11881, Q62245, P68181, P42225, P63085, Q9Z1B3, Q9DC51, P31938, P05132, P98083, B2RSH2, P42227, P05017, Q60631, Q9WTU6, P51432, P51830, Q9Z329, P47941, P20444, Q91Y86, P42337, Q61411, Q6R0H7, P45481, P31750, P32883, Q01147, P34152, P47811, Q63844, Q9WV60, P26450, Q64010, Q99N57, Q61140, Q62077, P70236, Q01341, P68404, P47809, P42232, O09110, P08752, P21279, P21278	2860	117	9011	1.34645	0.987612	0.0319396	0.0192195
mmu03420:Nucleotide excision repair	22	0.41299	0.0141062	Q9QZD4, Q99J62, P52431, P07903, Q3U1J4, P54728, A2A432, Q9WUK4, Q9CQ71, P54726, P35601, Q3TCH7, Q9JKP7, P51612, Q8VEE4, O35654, Q62193, P51949, P62878, P17918, Q8R323, Q9D0F6	2860	43	9011	1.61199	0.992349	0.0347999	0.0209407
mmu00860:Porphyrin metabolism	22	0.41299	0.0141062	P10518, Q923D2, P51175, Q9CY64, Q9D273, P14901, P70697, O70252, P22907, Q62452, P12265, P53702, Q64435, O35943, Q8CGC7, Q8R084, Q6ZQM8, P22315, Q8K154, Q9Z0Z4, Q8BJ03, Q9CXJ1	2860	43	9011	1.61199	0.992349	0.0347999	0.0209407
mmu00470:D-Amino acid metabolism	6	0.112634	0.0141628	Q9QZX7, Q8BH86, P18894, Q922Z0, Q571F8, D3Z7P3	2860	6	9011	3.1507	0.992498	0.0347999	0.0209407
mmu00740:Riboflavin metabolism	7	0.131406	0.0151451	Q8CFV9, Q05117, Q923D2, Q8R123, P24638, P06802, Q6DYE8	2860	8	9011	2.75686	0.994671	0.0369498	0.0222343
mmu05210:Colorectal cancer	39	0.732119	0.0152819	Q61411, Q63932, Q61337, P54276, Q8BTI9, Q60823, P10417, Q8K3H0, Q8BSK8, Q9JLN9, P31750, P32883, Q62245, P63001, P63321, P63085, P31938, P62897, P97471, Q60631, Q9WTU6, Q9Z1M4, Q63844, Q9WV60, P26450, Q99N57, Q9CR99, P70677, O08734, Q62432, Q01279, Q8C3Q9, Q07813, Q9JIW9, P00015, Q91Y86, P42337, P43247, P28028	2860	88	9011	1.39633	0.994918	0.0370209	0.0222771
mmu00062:Fatty acid elongation	16	0.300357	0.0196896	Q3UUI3, Q61425, Q8BH95, Q99JY0, Q8BWN8, O35448, O55137, Q8K2C9, Q8BWT1, Q9QYR9, Q9CY27, O88531, Q9DCS3, O70503, Q8BMS1, Q91V12	2860	29	9011	1.73832	0.998909	0.0473652	0.0285017
mmu04512:ECM-receptor interaction	38	0.713347	0.0260439	Q61735, Q9Z0T9, A2ASQ1, B8JK39, P11688, Q62165, P19137, Q05793, P97927, Q04857, A2ARA8, P35441, A0A5F8MPH8, P09055, Q08857, Q01149, Q61738, P02469, E9PWQ3, P02468, P08122, O35988, P02463, Q60675, Q8CIZ8, P10923, Q62470, P11276, Q61001, Q80YX1, Q3V3R4, P15379, Q02788, P11087, P43406, Q61292, O70309, Q91V88	2860	88	9011	1.36053	0.999883	0.0618568	0.037222
mmu00220:Arginine biosynthesis	12	0.225268	0.0260734	Q8BGT5, Q99JW2, P26443, Q91YI0, P16460, O08691, P15105, Q571F8, P70313, D3Z7P3, P05201, P05202	2860	20	9011	1.89042	0.999884	0.0618568	0.037222
mmu05417:Lipid and atherosclerosis	83	1.5581	0.0287977	P29533, Q63810, P07901, P98156, Q8R4K2, Q61316, Q8BTI9, Q60823, P97864, O35099, P11881, P63001, P17156, P63085, Q9Z1B3, P63328, P62835, Q923T9, P42227, Q9WTU6, P51432, Q91WQ9, P11499, P70336, Q9CR99, Q8R180, P13597, Q8C3Q9, Q07813, Q00623, O88522, P00015, Q6ZWX6, P20444, Q91Y86, P42337, Q61411, Q6PHZ2, Q61337, Q8CF89, P10417, P70444, P31750, P32883, Q61210, Q61696, P09671, Q08857, P34152, Q3UNV2,…	2860	216	9011	1.21069	0.999956	0.0678522	0.0408297
mmu04960:Aldosterone-regulated sodium reabsorption	19	0.356674	0.0313897	P51661, P05017, O70456, Q63844, Q8BTI9, P26450, Q9WV27, P15208, Q8VDN2, P32883, P68404, P63085, Q9JHL1, Q04646, P14094, Q6PIE5, Q8CFI0, P20444, P42337	2860	38	9011	1.57535	0.999982	0.0734563	0.0442019
mmu00980:Metabolism of xenobiotics by cytochrome P450	32	0.600713	0.0341195	E9Q6L7, Q8R5I6, P50172, Q9DBB8, Q80VQ0, P15626, Q80W21, P19157, Q61133, Q9CPU4, Q99L20, Q8R084, P00329, Q64471, Q6ZQM8, Q8K154, Q8K354, Q9DBX6, P30115, P10649, P24472, Q9D379, Q91VS7, P28474, P10648, Q8CG76, Q62452, Q64435, Q9DCM2, P48774, O09131, P48758	2860	73	9011	1.38113	0.999993	0.0793047	0.0477212
mmu04670:Leukocyte transendothelial migration	48	0.90107	0.0374062	P29533, Q7TPR4, Q925N4, Q08481, Q925F2, P26041, P70460, P26040, Q8BTI9, O35054, P35235, P63001, P09055, P34152, Q9QVP9, Q9DC51, P01831, P62835, O88551, B2RSH2, Q9Z261, P97393, Q9Z260, P47811, Q61301, Q9Z0S6, P30999, Q9CQ19, Q91YM2, P26450, Q8VI36, Q61140, Q62077, Q9CR99, P70336, Q3THE2, P13597, Q9QZQ1, Q99JI6, P68404, Q9Z0G9, P57780, P55284, Q8VCC8, P20444, P42337, P08752, P60766	2860	118	9011	1.28164	0.999998	0.0863606	0.051967
mmu00982:Drug metabolism - cytochrome P450	31	0.581941	0.0393637	E9Q6L7, Q8R5I6, Q80VQ0, P15626, Q80W21, P19157, Q61133, Q9CPU4, Q99L20, Q8R084, P00329, Q64471, Q8BW75, Q6ZQM8, Q8K154, P30115, P10649, P24472, P50285, Q91VS7, P28474, P97872, P10648, Q8K2I3, Q64133, Q62452, Q64435, Q8VHG0, Q9DCM2, P48774, O09131	2860	71	9011	1.37566	0.999999	0.090274	0.0543219
mmu04918:Thyroid hormone synthesis	32	0.600713	0.0413372	P07724, P07309, Q6R0H7, Q9R155, Q91WR8, Q9D7B7, P11881, P68181, Q01147, Q9Z1B3, Q6PIE5, P08003, P05132, Q9DCX8, P51432, P47791, Q9WV27, A2ARV4, P35564, Q8VDN2, P51830, Q9Z329, P11352, Q01341, P68404, P20029, P14094, Q04646, P08113, P46412, P20444, P21279	2860	74	9011	1.36246	0.999999	0.0941723	0.0566676
mmu01040:Biosynthesis of unsaturated fatty acids	17	0.319129	0.0439671	Q9Z0R9, P51660, Q921H8, P13516, Q8VCH0, Q8BWN8, Q9R0H0, A2AKK5, O55137, Q8K2C9, Q9QYR9, P32020, Q9CY27, Q920L1, Q9EPL9, O70503, Q91V12	2860	34	9011	1.57535	1	0.0995045	0.0598762
mmu05160:Hepatitis C	64	1.20143	0.0448796	Q6P1F6, Q63932, Q7TNP2, Q8BTI9, Q60823, O35054, P30285, Q9R117, Q62245, P42225, P63085, Q61160, P31938, P62715, P42227, Q60631, Q01279, Q8C3Q9, Q64282, Q07813, P63330, O88522, P00015, Q6Q899, Q6ZWX6, P60229, P42337, Q61411, Q925N4, Q61337, P70444, P31750, P32883, P61290, P63101, P68510, Q03963, O88551, P62897, O88351, P62259, Q9Z261, Q9Z260, Q9CQV8, Q63844, Q9Z0S6, Q60855, Q9WV60, P26450, P70671,…	2860	165	9011	1.22209	1	0.100906	0.0607195
mmu03250:Viral life cycle - HIV-1	27	0.506852	0.0472979	Q6P2B1, Q922L6, Q9WU78, P45481, Q8BG30, Q9ERU9, Q6P5F9, Q9Z0H3, P14873, P19426, Q9QUR7, Q8VEJ9, Q9D8B3, Q6NVF9, Q8BTV2, P46467, Q99JF8, Q8C052, E9Q3G8, Q99J95, P62827, Q921C5, Q61187, P17742, O55201, P0C0A3, Q8C4Y3	2860	61	9011	1.39457	1	0.105652	0.0635758
mmu04150:mTOR signaling pathway	61	1.14511	0.0484763	Q922J3, Q63932, Q8BTI9, Q8BVE3, Q60823, Q8CF66, Q9D1K2, Q8BSK8, P15208, Q9JLN9, Q8BMC1, Q62245, P63085, P31938, O88653, P62754, Q60751, Q570Y9, P05017, Q60631, Q9CR51, Q06138, Q9CR99, P18653, Q9Z1G3, P18654, Q80X95, Q8BMB3, Q61090, P20444, P42337, Q61411, Q99L60, Q9D1M0, Q8BRK8, P50516, P10852, P63073, P31750, P32883, Q91YH6, Q60760, P57746, Q9DB16, Q8R2U0, P50518, Q9D1L9, P62814, Q921J2, O88351,…	2860	157	9011	1.22416	1	0.107586	0.0647393
mmu04971:Gastric acid secretion	32	0.600713	0.049635	P13808, Q6PHZ2, P26040, Q6R0H7, Q6PDN3, P11881, P68181, Q9Z1B3, Q9DC51, Q6PIE5, P00920, P05132, B2RSH2, Q923T9, P51432, Q91WQ9, Q9WV27, Q61165, Q8VDN2, P51830, Q9Z307, Q9Z329, Q01341, P68404, Q9JM63, P14094, P0DP26, P0DP27, P0DP28, P20444, P08752, P21279	2860	75	9011	1.3443	1	0.109452	0.0658618
mmu04136:Autophagy - other	16	0.300357	0.0521284	Q8VD65, Q99J83, Q6PF93, Q61249, Q8R3E3, Q9CPX6, Q9JLN9, Q68FE2, Q80W47, P63330, Q9D906, P60521, O88597, P62715, Q8R3R8, Q8K4Q0	2860	32	9011	1.57535	1	0.114042	0.068624
mmu05322:Systemic lupus erythematosus	58	1.08879	0.0523797	Q64525, Q8CCK0, Q9D2U9, Q7TPR4, C0HKE3, C0HKE4, C0HKE1, C0HKE2, O08848, P32067, Q64522, P68433, Q8R1M2, Q3THW5, P84228, P98086, P62315, P27048, P27661, Q8BFU2, P62806, P62320, Q8VCG4, P57780, P0C0S6, C0HKE7, Q9QZQ8, C0HKE8, C0HKE5, C0HKE6, P01027, Q8CGP6, Q8CGP5, Q8CG16, C0HKE9, Q8CGP7	2860	149	9011	1.22645	1	0.114042	0.068624
mmu04260:Cardiac muscle contraction	36	0.675803	0.0572172	Q9D0M3, Q9CQ69, Q9CR68, P48771, P99028, P58774, Q9CPQ1, O08532, P00405, Q6PIE5, Q9CZ13, A1L3P4, Q8R1I1, Q9DB77, Q8BSY0, Q9D855, Q9WV27, P12787, P19783, Q61165, Q8VDN2, Q9CPX8, Q61387, P17665, P70414, P19536, O55143, P14094, Q04646, P58771, P00416, Q6IRU2, P00158, P56392, P56391, P00397	2860	87	9011	1.30374	1	0.123791	0.0744904
mmu05163:Human cytomegalovirus infection	94	1.7646	0.0634181	Q63810, Q63932, Q8BTI9, Q60823, Q8BSK8, Q9R233, P30285, Q9JLN9, P11881, Q62245, P68181, P63001, P63085, Q9Z1B3, Q61160, Q9DC51, P63328, P31938, P05132, B2RSH2, P42227, Q60631, P51432, Q91WQ9, P29387, Q8VI36, P70336, Q9CR99, P51830, Q9Z329, P62880, P14211, Q01279, Q8C3Q9, P63213, Q07813, E9Q394, P01901, O88522, P47941, P00015, P20444, P42337, Q61411, P27773, Q6R0H7, P70444, P31750, P32883, Q61210,…	2860	256	9011	1.1569	1	0.136349	0.0820472
mmu04970:Salivary secretion	35	0.65703	0.0650518	P13808, F8VQK3, Q6R0H7, P11881, P68181, Q9Z1B3, P63044, Q6PIE5, G5E829, O54865, P05132, Q9ERL9, P51432, P21460, E9Q5I3, Q91WQ9, Q9WV27, Q64277, Q61165, Q8VDN2, P51830, P56528, Q9Z329, Q01341, P17897, P68404, P14094, Q04646, P0DP26, P0DP27, P0DP28, P20444, P21279, P0C605, Q6Q477	2860	85	9011	1.29735	1	0.138514	0.0833501
mmu04920:Adipocytokine signaling pathway	30	0.563169	0.0652305	Q8JZR0, Q60823, Q9CZW4, P97742, Q8BRK8, P35576, P35235, Q9JLN9, P31750, P14142, Q08857, Q924X2, Q9QUJ7, P17809, P41216, O88351, P42227, Q9WTU6, O70343, E9Q4Z2, Q5EG47, Q04207, O54950, Q3U0V2, O88522, P25799, Q9Z2V4, Q91Y86, Q8BH04, P28700	2860	71	9011	1.33128	1	0.138514	0.0833501
mmu00100:Steroid biosynthesis	11	0.206495	0.0680093	Q9CRA4, Q9Z0M5, Q8BLN5, O88736, Q3U9G9, O88455, P70245, Q61263, Q9R1J0, Q8K0C4, P52019	2860	20	9011	1.73288	1	0.143529	0.0863676
mmu04915:Estrogen signaling pathway	52	0.976159	0.069251	P07901, Q63932, Q8BTI9, Q60823, P18242, P11881, Q62245, P68181, P17156, P63085, Q9Z1B3, Q9DC51, P31938, P05132, P98083, B2RSH2, Q60631, P51432, Q91WQ9, P11499, P51830, Q9Z329, Q01279, P42337, P05784, Q61411, Q6R0H7, P10417, P70365, Q08423, P31750, P32883, Q61696, Q01147, Q63844, P30416, P26450, P19001, Q99N57, Q64378, P18872, P70313, Q01341, P05480, P0DP26, P08113, P0DP27, P02535, P0DP28, P28867,…	2860	134	9011	1.22266	1	0.145258	0.0874083
mmu04072:Phospholipase D signaling pathway	57	1.07002	0.0735822	Q63932, Q8BTI9, P10833, Q60823, P15208, Q9JLN9, Q62245, Q99JY8, Q9QX11, O08989, P63321, Q8BZ98, P63085, Q9Z1B3, P31938, P47713, P98083, Q60631, P11859, P51432, Q9D517, O70161, P19221, Q80UP3, O35083, Q9CR99, P51830, Q01279, Q9D1E8, P39054, P39053, Q9JIW9, P20444, Q8VCC8, P42337, P05622, Q61411, Q6R0H7, P35235, P31750, P32883, P62331, Q9QVP9, Q921J2, P27601, Q63844, Q9JIA7, Q61469, Q9DAX2, P26450,…	2860	149	9011	1.2053	1	0.153408	0.0923122
mmu05213:Endometrial cancer	25	0.469307	0.0766468	P09803, Q61411, Q63932, Q61337, Q8BTI9, Q60823, P70424, P31750, P32883, Q62245, P63085, P31938, Q61301, Q60631, Q63844, Q9WV60, P26450, Q99N57, O08734, O55222, Q01279, Q8C3Q9, Q07813, P42337, P28028	2860	58	9011	1.35806	1	0.158834	0.0955776
mmu00053:Ascorbate and aldarate metabolism	15	0.281584	0.0809275	Q9CZS1, O70475, Q9DBF1, Q9JII6, Q9JLJ2, Q62452, P12265, Q64435, O35082, Q8R084, P47738, Q9QXN5, P47740, Q6ZQM8, Q8K154	2860	31	9011	1.52453	1	0.165949	0.0998587
mmu00510:N-Glycan biosynthesis	22	0.41299	0.0810447	Q9DBE8, P27046, Q9D1Q4, Q91YQ5, O70152, Q9WUP4, Q9DBG6, P46978, Q80UM7, Q9DB25, Q3UGP8, P39098, Q921V5, Q8K2A8, P27808, O54734, Q921Q3, Q3TZM9, Q3TDQ1, Q10470, Q8BHN3, P45700	2860	50	9011	1.38631	1	0.165949	0.0998587
mmu00310:Lysine degradation	27	0.506852	0.0826753	Q8BH95, Q9CZS1, O08749, Q9DBF1, Q80X81, Q9JLJ2, Q99K67, Q8CAY6, P47738, Q6PDK2, Q9R0B9, Q8K297, Q8R1K4, Q61425, Q5U5V2, Q91ZE0, Q9DBM2, Q9R0E2, Q9R0E1, A2ATU0, Q9WVM8, Q60759, Q9D2G2, P47740, Q9D826, Q8BMS1, Q8QZT1	2860	64	9011	1.3292	1	0.168286	0.101265
mmu05145:Toxoplasmosis	43	0.807209	0.0882931	Q8R4K2, Q61337, Q60766, Q60823, Q8CF89, P10417, Q9R117, P31750, P19137, Q61696, P97927, P42225, P17156, P63085, P09055, Q9DC51, P02469, P02468, B2RSH2, P62897, O88351, P42227, P47811, Q9DCE9, Q60675, Q9WTU6, Q63844, Q99KR7, Q64373, P70677, P18872, Q61001, P70236, Q04207, Q8C3Q9, O09110, Q61292, O88522, P25799, P00015, Q91Y86, O89110, P08752	2860	110	9011	1.23164	1	0.178664	0.10751
mmu00785:Lipoic acid metabolism	4	0.0750892	0.0973078	Q99M04, Q9D009, Q8VCM4, Q91VA0	2860	4	9011	3.1507	1	0.195754	0.117794
mmu00130:Ubiquinone and other terpenoid-quinone biosynthesis	7	0.131406	0.0992832	Q8R1S0, Q64669, Q9QYC7, P97478, Q6TEK5, Q9CXI0, Q8BMS4	2860	11	9011	2.00499	1	0.198566	0.119486

## Sheet: liver
Term	Count	%	PValue	Genes	List Total	Pop Hits	Pop Total	Fold Enrichment	Bonferroni	Benjamini	FDR
mmu01100:Metabolic pathways	657	23.0123	1.07188e-114	Q9CR68, Q921H8, P52792, Q9D009, Q9CR61, Q9CQU0, O70252, P50136, Q9R1J0, O35490, Q9CQ43, Q9R0H0, Q9JK38, Q9DBT9, Q99LH2, Q9WUB3, Q80V26, P16460, Q8QZY2, Q8BTZ7, Q9EPL9, Q91X77, Q91Y97, Q2TBE6, Q3TNA1, Q91VS7, Q920E5, Q924M7, P97478, Q9CQT1, P54869, O70362, P53657, Q571F8, P17563, Q9CXA2, Q9Z2V4, P29416, Q8BTY1, Q3UIU2, Q91W43, Q9DB20, Q91WT9, Q9Z0R9, Q6P3D0, P54751, O70475, Q922H4, Q9CPQ8, Q80W21,…	1705	1621	9011	2.14206	3.63367e-112	3.64438e-112	2.71185e-112
mmu01200:Carbon metabolism	85	2.97723	3.40248e-34	Q8BGT5, Q8BH95, P52792, Q9R0P3, O08749, Q9WU19, Q9CS42, P17751, Q9EQ20, Q9R0H0, Q8CAY6, P12382, Q99MN9, Q9CZN7, Q05920, Q9CZB0, P52480, P09411, Q8QZY2, Q9EPL9, Q91Y97, P08249, Q8C196, Q8R0J8, Q60597, P06745, Q3TRM8, Q9Z2I8, P35486, Q8BMF4, P53657, Q99KE1, P17710, Q07417, Q9Z2I9, Q99KI0, O88844, P05063, P05064, Q9D2G2, Q9D1I5, Q9CZU6, Q9QXG4, P54071, Q91W43, Q8QZT1, Q99K85, P26443, P50431, Q80X81,…	1705	121	9011	3.71263	1.15344e-31	5.78421e-32	4.30413e-32
mmu01240:Biosynthesis of cofactors	90	3.15236	8.27289e-28	P10518, Q64669, B2RQC6, Q9QYC7, Q9D009, Q91WN4, Q9D404, Q8CC86, Q9WTP7, O08749, Q8K4H1, Q9WUR9, Q9DBL7, P70303, Q9Z1J3, Q64105, Q8VCM4, Q9WTP6, Q9DBP5, Q9CZN7, P36552, Q3THS6, Q8BTZ7, P46664, Q9CXF0, Q9WV85, P28650, Q3U5Q7, P13439, Q924M7, P97478, Q9D273, K9J7B2, Q8K4K6, Q62452, P70698, Q78JT3, Q64435, Q9R0M5, Q9Z2M7, Q05915, Q9DCQ2, O35435, Q99M04, Q8R0V5, P17717, O09172, P47740, Q8BJ03, Q8BMS4,…	1705	152	9011	3.1293	2.80451e-25	9.37594e-26	6.9768e-26
mmu03040:Spliceosome	76	2.662	5.70104e-22	Q9CQ49, Q9QXA5, Q8BL97, Q9Z1N5, Q91YR7, Q923D5, P56959, Q9D883, O35326, D3Z0M9, Q6P4T2, Q9CWL8, Q62093, P84104, Q810A7, Q9JIX8, P62317, Q8VE80, P62313, Q6NV83, Q9CQL1, Q9R0U0, Q9Z204, P27048, Q9D554, Q3TWW8, Q6PDM2, O35286, P16627, Q9D0T1, Q3UJB0, Q62376, Q9WV02, Q91VC3, Q9DC48, Q3TIX9, P63017, Q8CFQ3, Q99NB9, Q8JZX4, Q61656, B1AZI6, Q9D868, Q9D0W5, P57784, Q8VEK3, Q62189, Q9DCD2, Q61696, Q99KP6,…	1705	134	9011	2.99749	1.93265e-19	4.84589e-20	3.60591e-20
mmu05012:Parkinson disease	116	4.06305	6.15686e-21	P10639, Q9CR68, Q9CR61, Q99LY9, Q8BW75, P62196, Q9Z2U1, P48962, P56480, Q9Z2U0, Q99LX0, P12787, Q03265, Q3UX10, Q9CXZ1, Q02053, Q9CQC7, Q9DBS5, Q9QUM9, Q3UIU2, Q9DB20, P51881, Q6R0H7, Q8VDM4, Q91WD5, Q80U63, Q9CPQ1, Q8K2B3, O55234, Q9D3D9, P26516, P56382, Q9D6J6, P62897, Q91VR2, Q9D6J5, Q9DCT2, Q9CQJ8, Q9CPP6, P97450, P03930, Q9D855, Q9CQZ6, Q9CQZ5, Q62077, P70677, Q60692, P52503, Q99JI4, Q9CQA3,…	1705	264	9011	2.32222	2.08717e-18	4.18666e-19	3.11537e-19
mmu05020:Prion disease	117	4.09807	7.74357e-21	Q9CR68, Q9CR61, Q99LY9, P62196, P63328, Q9Z2U1, P48962, P56480, Q9Z2U0, P12787, P16627, Q03265, Q3UX10, Q9CXZ1, Q9CQC7, Q9DBS5, Q9QUM9, Q3UIU2, Q9DB20, P51881, Q8VDM4, Q91WD5, Q9CPQ1, Q8K2B3, O55234, Q9D3D9, P26516, P56382, P02468, Q9D6J6, P62897, Q91VR2, Q9D6J5, Q9DCT2, Q9CQJ8, Q9CPP6, P97450, P03930, Q63844, Q9D855, Q9CQZ6, Q9CQZ5, P70677, Q60692, P52503, Q05144, Q99JI4, Q9CQA3, Q9CQ91, Q9DCS9,…	1705	268	9011	2.30728	2.62507e-18	4.38802e-19	3.2652e-19
mmu05208:Chemical carcinogenesis - reactive oxygen species	102	3.57268	3.49318e-20	Q9CR68, Q64669, Q9CR61, Q99LY9, P48962, P56480, P30115, P10649, Q60631, Q91VS7, P12787, Q03265, Q9CXZ1, Q9CQC7, O09131, Q91WU5, Q3UIU2, Q9DB20, Q61411, P51881, P15626, P35235, Q80W21, Q91WD5, P32883, Q9CPQ1, Q8K2B3, Q9D3D9, P56382, Q9D6J6, Q91VR2, Q9D6J5, Q9DCT2, Q9CQJ8, Q9CPP6, P24472, P97450, P03930, Q63844, Q9D855, O35660, Q9CQZ6, Q9CQZ5, P52503, Q04207, Q9CQA3, P16056, Q9CQ91, Q9DCS9, P56391,…	1705	222	9011	2.42826	1.18419e-17	1.69669e-18	1.26254e-18
mmu05014:Amyotrophic lateral sclerosis	144	5.04378	5.52657e-20	Q07076, Q9CR68, Q8BL97, Q99P88, Q9CR61, Q7TNL9, Q9JLN9, F6ZDS4, Q99LY9, Q9JIH2, P62196, P63328, Q9Z2U1, P56480, Q9Z2U0, Q6PFD9, P12787, P59235, Q03265, Q3UX10, Q9CXZ1, Q9CQC7, Q9DBS5, Q9QUM9, Q9Z2V5, P46412, Q3UIU2, Q8R4R6, Q9DB20, Q921F2, Q99NB8, Q8BH74, Q8VDM4, Q91WD5, Q9CPQ1, Q8K2B3, Q8R2U0, Q8R480, O55234, Q9D3D9, P26516, P56382, Q9D6J6, P62897, Q8C570, Q91VR2, Q9D6J5, Q9DCT2, Q9CQJ8, Q9CPP6,…	1705	369	9011	2.06246	1.87351e-17	2.34879e-18	1.74778e-18
mmu00190:Oxidative phosphorylation	73	2.55692	1.56162e-19	Q9D0M3, Q06185, Q8BK30, Q9CR68, Q8K3J1, Q9CQQ7, P48771, Q9DCJ5, Q9CR61, Q7TMF3, Q99LY9, Q9CZB0, O35683, Q9CZ13, Q9CQH3, P56480, Q9DB77, P12787, Q03265, P19783, Q9Z1G3, Q9CQ75, Q9CXZ1, P19536, Q9CQC7, Q9D7I5, Q3UIU2, Q99LC3, Q8BJ03, Q9DB20, Q9Z1P6, Q9CQ69, Q62425, P56135, Q9CPQ8, Q9ERS2, P50516, Q91WD5, Q9CPQ1, Q8K2B3, P57746, P50518, Q9D8B4, P00405, Q9D3D9, Q9DCX2, Q9DC70, P56382, P62814, Q9D6J6,…	1705	135	9011	2.85784	5.2939e-17	5.89946e-18	4.38989e-18
mmu00280:Valine, leucine and isoleucine degradation	41	1.43608	3.41948e-17	Q9D0K2, Q921H8, Q3URE1, Q8BH95, Q99JY0, O08749, Q9DBF1, P50136, Q80X81, Q9JLJ2, Q9EQ20, Q3UEG6, Q8CAY6, Q9DBL1, Q91ZA3, Q99MN9, P47738, Q9D7B6, Q99MR8, Q8JZK9, Q8BWT1, P45952, Q8QZS1, Q9JLZ3, P61922, Q61425, Q3ULD5, P53395, Q8VCH0, P54869, Q99L13, O08756, Q9JHI5, Q9D2R0, P16332, Q07417, G3X982, P47740, Q9D1I5, Q8BMS1, Q8QZT1	1705	57	9011	3.80152	1.1592e-14	1.16262e-15	8.65128e-16
mmu04146:Peroxisome	51	1.78634	6.26526e-16	P51660, Q9WUR2, Q91X34, Q921H8, P48410, Q8JZR0, Q9CZW4, Q9WU19, Q9R0H0, Q9DCN1, O35488, Q5BL07, Q9DC50, Q9EPL9, P41216, Q00519, P34914, Q99LC9, Q8VCH0, Q99J39, Q99P30, P11930, Q61285, Q922Z0, Q9R008, Q99MZ7, Q9R0A0, O09012, O88844, Q9DCM2, O09174, Q9D826, P54071, P99029, A2AKK5, O35423, P09671, O35386, Q9QUJ7, P55096, Q9QXD1, Q99LB2, P47934, P08228, P24270, Q9QXY9, Q8C0I1, O35459, Q8BGI5, Q9QXE0,…	1705	86	9011	3.13415	2.25819e-13	1.93654e-14	1.44101e-14
mmu04714:Thermogenesis	97	3.39755	6.85941e-16	Q9CR68, Q9R078, P97742, Q9CZW4, Q9CR61, Q9JLN9, Q99LY9, Q9JKL4, Q6PDG5, A2BH40, P56480, Q60631, P12787, Q03265, Q9CWX2, P18654, Q9CXZ1, Q9CQC7, A2APY7, Q99M07, Q3TKT4, Q3UIU2, Q9DB20, Q61411, P56135, Q6R0H7, Q9CPQ8, Q8BRK8, Q91WD5, P32883, Q9CPQ1, Q8K2B3, Q9Z2N8, Q9D3D9, Q9D1H6, P56382, Q9D6J6, Q91VR2, Q9D6J5, Q9DCT2, Q9CQJ8, Q9CPP6, P97450, P03930, Q9D855, Q99JR8, Q9CQZ6, Q9CQZ5, P52503, Q9CQA3,…	1705	231	9011	2.21926	2.25819e-13	1.9435e-14	1.44619e-14
mmu01230:Biosynthesis of amino acids	48	1.68126	1.34873e-15	Q91WT9, Q99K85, Q8BGT5, P50431, Q99JW2, P11725, Q61176, Q99LS3, Q93092, P17751, Q9CS42, P15105, P70404, Q91VA7, P12382, Q9CZN7, Q05920, P40142, Q9DBJ1, P16460, Q3THS6, P09411, Q99LB6, P52480, Q91Y97, Q8C196, Q8QZR5, Q9D6R2, Q9DCC4, Q8VBT2, Q91YI0, P28271, Q8R4H7, P53657, Q8VCN5, P16331, Q8VEE0, Q99KI0, O88844, P05063, Q91X83, P05064, P17182, Q9CZU6, P54071, P05201, Q9D7G0, Q8R238	1705	79	9011	3.21117	4.51639e-13	3.52746e-14	2.62484e-14
mmu05016:Huntington disease	116	4.06305	1.87384e-15	Q9CR68, Q9CR61, Q9JLN9, Q99LY9, P62196, Q9Z2U1, P48962, P56480, Q9Z2U0, P12787, Q03265, Q3UX10, Q9CXZ1, Q9CQC7, Q9DBS5, Q9QUM9, P46412, Q3UIU2, Q9DB20, P51881, P70288, Q8VDM4, Q91WD5, Q9CPQ1, Q8K2B3, Q8CFI7, O55234, Q9D3D9, P21981, P26516, P56382, Q9D6J6, P62897, Q91VR2, Q9D6J5, Q9DCT2, Q9CQJ8, Q9CPP6, P97450, P03930, Q9D855, Q9CQZ6, Q9CQZ5, P70677, Q60692, P52503, Q99JI4, Q9CQA3, Q9CQ91, O08585,…	1705	302	9011	2.03002	6.39822e-13	4.31091e-14	3.20782e-14
mmu00020:Citrate cycle (TCA cycle)	28	0.980736	1.90187e-15	O08749, P70404, Q8K2B3, Q91VA7, P97807, Q05920, Q91V92, Q9CZB0, P08249, Q60597, Q9D6R2, P28271, Q9WUM5, Q9Z2I8, P35486, Q9D051, Q8BMF4, Q9CQA3, P14152, Q9Z2I9, Q99KI0, O88844, E9Q7L0, Q9D2G2, Q9Z2V4, Q9CZU6, Q8BH04, P54071	1705	32	9011	4.62441	6.39822e-13	4.31091e-14	3.20782e-14
mmu00620:Pyruvate metabolism	33	1.15587	1.09001e-14	P56376, Q99KB8, O08749, Q9DBF1, Q9CPU0, Q80X81, Q9JLJ2, Q8CAY6, P16125, P97807, P47738, P00329, Q05920, P52480, Q91Z53, P08249, P06801, P28474, Q5SWU9, Q9JII6, P35486, Q9D051, Q8BMF4, P53657, Q99KE1, P14152, P06151, Q7TNG8, P47740, Q9Z2V4, Q9QXG4, Q8BH04, Q8QZT1	1705	44	9011	3.96378	3.68838e-12	2.31627e-13	1.72358e-13
mmu05415:Diabetic cardiomyopathy	87	3.04729	8.70049e-14	Q9D0M3, Q8BK30, Q9CR68, Q8K3J1, Q9CQQ7, P48771, Q9DCJ5, P15208, Q9CR61, P18242, Q7TMF3, Q9JLN9, Q99LY9, Q9CZB0, O35683, P63087, Q9CZ13, Q9CQH3, P48962, P56480, Q9DB77, P11859, P47791, P12787, Q03265, Q99KR7, P19783, P35486, Q9CQ75, Q9CXZ1, P19536, Q9CQC7, Q61093, Q3UIU2, Q99LC3, Q9DB20, P51881, Q9Z1P6, Q9CQ69, Q6PHZ2, Q62425, Q9ERS2, P11103, Q91WD5, P31750, Q9CPQ1, Q8K2B3, Q8VCB3, Q00612, Q9D8B4,…	1705	211	9011	2.17914	2.95071e-11	1.7401e-12	1.29484e-12
mmu03013:Nucleocytoplasmic transport	58	2.03152	2.02848e-13	Q9CQ49, Q9Z1N5, Q8R0G9, Q9ERU9, Q99P88, O35691, Q6P5F9, F6ZDS4, Q8BKC5, Q9JIH2, P63166, Q9EPU0, Q52KI8, Q9JIX8, Q8VE80, Q9CQL1, Q9ESJ0, P46061, P61957, Q6PFD9, Q8BFY9, P59235, P58742, P10126, Q8VI75, Q91VC3, Q99JX7, P52293, Q8R4R6, Q9ERK4, Q61655, Q9EPK7, B1AZI6, Q8BJ71, Q8BH74, P70168, Q8R2U0, Q8R480, O35344, O35345, Q7TMY4, Q8C570, P61327, Q9Z0W3, Q8R3N6, P62827, Q3UYV9, P63280, Q924C1, Q9CWZ3,…	1705	117	9011	2.61994	6.8762e-11	3.83158e-12	2.85114e-12
mmu00071:Fatty acid degradation	34	1.19089	1.8258e-12	Q9WUR2, Q921H8, Q8JZR0, Q8BH95, Q99JY0, Q9CZW4, P97742, Q9DBF1, Q80X81, Q9JLJ2, Q9R0H0, Q8CAY6, Q9DBL1, P42125, P47738, P00329, Q8BWT1, O88833, Q9QUJ7, O35728, Q9EPL9, P45952, P41216, Q61425, P28474, P51174, P52825, Q8VCH0, P50544, Q07417, Q60759, P47740, Q8BMS1, Q8QZT1	1705	52	9011	3.45561	6.18933e-10	3.26723e-11	2.4312e-11
mmu00640:Propanoate metabolism	25	0.875657	2.52617e-12	Q8BH95, O08749, P50136, Q9EQ20, Q9R0H0, P16125, Q91ZA3, Q99MN9, Q9EPL9, Q8QZS1, P61922, Q9D9V3, Q5SWU9, P53395, Q99J39, Q9WUM5, Q9Z2I8, P16332, Q07417, Q9Z2I9, P06151, Q9D1I5, Q14DH7, Q8BMS1, Q9QXG4	1705	31	9011	4.26213	8.56382e-10	4.29449e-11	3.1956e-11
mmu00630:Glyoxylate and dicarboxylate metabolism	25	0.875657	8.29446e-12	P50431, O08749, Q8K4H1, Q9WU19, Q80X81, P15105, Q8CAY6, Q91ZA3, Q99MN9, O35423, Q9CZN7, Q8QZY2, Q91Z53, P08249, P24270, P28271, P16332, P14152, Q99KI0, Q8CHP8, Q9D1I5, Q9CZU6, Q9QXG4, Q91W43, Q8QZT1	1705	32	9011	4.12894	2.81183e-09	1.34291e-10	9.99285e-11
mmu05010:Alzheimer disease	127	4.44834	1.85801e-11	Q9CR68, Q9CR61, Q9JLN9, Q99LY9, P62196, P63328, Q9Z2U1, P48962, P56480, P25446, Q9Z2U0, P12787, Q03265, Q3UX10, Q9CXZ1, Q9CQC7, Q9DBS5, O35598, Q9QUM9, Q3UIU2, Q9DB20, Q61411, P51881, Q8VDM4, Q91WD5, P32883, Q9CPQ1, Q8K2B3, O55234, Q9D3D9, P26516, P56382, Q9D6J6, P62897, Q91VR2, Q9D6J5, Q9DCT2, Q9CQJ8, Q9CPP6, P97450, P03930, Q63844, Q9D855, Q9CQZ6, Q9CQZ5, P70677, Q60692, P52503, Q04207, Q99JI4,…	1705	383	9011	1.75248	6.29867e-09	2.87147e-10	2.13671e-10
mmu01212:Fatty acid metabolism	36	1.26095	4.6958e-11	Q9Z0R9, P51660, Q921H8, Q3URE1, P50171, P19096, Q8JZR0, Q8BH95, Q99JY0, Q9CZW4, P97742, Q9D404, Q9JLJ4, Q80X81, Q9R0H0, Q8CAY6, Q9DBL1, Q8K2C9, Q8BWT1, Q9QUJ7, Q920L1, O88531, Q9EPL9, P45952, P41216, Q61425, Q8R3F5, Q5SWU9, P51174, P52825, Q8VCH0, P50544, Q07417, Q9DCS3, Q8BMS1, Q8QZT1	1705	62	9011	3.06874	1.59188e-08	6.94162e-10	5.16538e-10
mmu00983:Drug metabolism - other enzymes	46	1.61121	5.94778e-11	P00493, Q8R5I6, P50295, O55060, P15626, Q80W21, F6RWR5, Q99N42, Q9CQ43, Q99L20, Q8BJL9, Q9DBP5, Q8R084, Q64471, Q3UEP4, Q9EQF5, Q00519, P30115, P10649, Q9WV85, P24472, Q8VCT4, Q8QZR3, Q91VS7, P56389, Q91WG0, P13439, Q9R088, Q8VC97, Q64176, O35660, K9J7B2, Q3THK7, Q62452, Q64435, Q8BWQ1, P19639, P17717, E9PV38, Q8BK48, Q91WU0, O09131, P24547, P23953, Q8CHR6, P07742	1705	92	9011	2.64252	2.0163e-08	8.42603e-10	6.26995e-10
mmu04932:Non-alcoholic fatty liver disease	65	2.27671	9.78756e-11	Q9D0M3, Q8BK30, Q9CR68, Q9R078, Q8K3J1, P48771, Q9DCJ5, P15208, Q9CR61, Q7TMF3, Q99LY9, Q9CZB0, O35683, Q9CZ13, Q9CQH3, Q9DB77, P25446, Q99MZ3, P12787, P19783, P53657, Q9CQ75, Q9CXZ1, P19536, Q9CQC7, Q07813, Q3UIU2, Q99LC3, Q9Z1P6, Q9CQ69, Q62425, Q8BRK8, Q9ERS2, Q91WD5, P31750, Q9CPQ1, Q8K2B3, Q9D8B4, P00405, Q9DC70, Q9D6J6, P62897, Q9D6J5, Q9DCT2, Q9CQJ8, P47811, Q91YT0, Q9CPP6, Q9D855, Q9CQZ6,…	1705	156	9011	2.2021	3.31798e-08	1.33111e-09	9.90501e-10
mmu03050:Proteasome	30	1.05079	1.11663e-10	P54775, O70435, P99026, P46471, Q9R1P0, Q8BG32, O35593, Q8VDM4, Q9R1P4, Q9WVJ2, Q9CR00, Q5SSW2, Q8BHL8, O55234, P62196, Q9Z2U1, P26516, P62334, Q9Z2U0, O09061, P97371, Q3TXS7, Q9CX56, P70195, P62192, Q60692, Q99JI4, Q9QUM9, P49722, O35955	1705	47	9011	3.37343	3.78536e-08	1.4602e-09	1.08656e-09
mmu00260:Glycine, serine and threonine metabolism	27	0.945709	1.94358e-10	Q9D964, Q91WT9, Q99K85, P50431, Q99LB7, O08749, Q9DBF1, O35490, Q99LS3, Q3UEG6, Q9DBT9, Q9QZX7, O35423, Q9CZN7, Q9DBJ1, Q8BW75, Q8QZY2, Q91Z53, O35969, Q9QXF8, Q8BJ64, Q8VBT2, Q8VCN5, O88986, Q9D826, Q91W43, Q8R238	1705	40	9011	3.5674	6.58873e-08	2.44747e-09	1.82121e-09
mmu05022:Pathways of neurodegeneration - multiple diseases	144	5.04378	5.24418e-10	Q9CR68, Q9CR61, Q9JLN9, Q99LY9, P62196, P63328, Q9Z2U1, P48962, P56480, P25446, Q9Z2U0, Q99LX0, P12787, Q03265, Q3UX10, Q9CXZ1, Q02053, Q9CQC7, Q9DBS5, Q9QUM9, P46412, Q3UIU2, Q9DB20, Q61411, P51881, Q921F2, Q8VDM4, Q91WD5, P32883, Q80U63, Q9CPQ1, Q8K2B3, O55234, Q9D3D9, P26516, P56382, Q9D6J6, P62897, Q91VR2, Q9D6J5, Q9DCT2, Q9CQJ8, Q9CPP6, P97450, P03930, Q63844, Q9D855, Q9CQZ6, Q9CQZ5, Q62077,…	1705	471	9011	1.61581	1.77778e-07	6.36793e-09	4.73849e-09
mmu00010:Glycolysis / Gluconeogenesis	36	1.26095	8.33523e-10	Q7TSV4, P52792, O08749, Q9DBF1, Q9JLJ2, P17751, Q9Z2L6, P16125, P12382, P47738, P00329, Q9DBJ1, P09411, P52480, Q9D0F9, Q91Y97, Q8K157, Q9QXD6, P06745, Q3TRM8, P28474, Q8VDL4, Q9JII6, P35486, Q9D051, Q8BMF4, P53657, P17710, P06151, P05063, P05064, P47740, P17182, Q9Z2V4, Q9QXG4, Q8BH04	1705	67	9011	2.83973	2.82564e-07	9.77234e-09	7.27177e-09
mmu00520:Amino sugar and nucleotide sugar metabolism	30	1.05079	1.72756e-09	P23591, Q91YN5, Q7TSV4, P52792, O70475, P20060, Q922H4, Q8JZV7, Q9R0N0, Q3TW96, Q9DCJ9, Q91ZJ5, Q9JK38, Q9DCN2, Q61419, P82343, Q9CYR6, Q8BTZ7, Q9D0F9, P47856, P06745, Q3TRM8, Q924M7, Q91WG8, Q99J77, Q9Z2M7, P17710, Q9QZ08, Q8R059, P29416	1705	51	9011	3.10885	5.85644e-07	1.95791e-08	1.45691e-08
mmu00270:Cysteine and methionine metabolism	31	1.08581	1.94042e-09	Q80SW1, Q71RI9, Q91WT9, Q99K85, P52196, P13864, O35490, Q9CQ65, Q3UEG6, P16125, Q3THS6, Q99LB6, P08249, P97494, Q8VBT2, Q99JT9, Q9CQT1, P51855, Q8BGB7, Q8VCN5, P50247, Q99J99, Q9WVQ5, P14152, P06151, Q91X83, O09172, Q8QZR1, Q8BTY1, P05201, Q8R238	1705	54	9011	3.03401	6.57802e-07	2.1282e-08	1.58363e-08
mmu00380:Tryptophan metabolism	30	1.05079	3.20446e-09	Q71RI9, Q8BH95, Q91WN4, O08749, Q8K4H1, Q9DBF1, Q80X81, Q9JLJ2, Q8CAY6, P47738, Q8BW75, O88533, Q9CXF0, Q8BH00, P00186, Q61425, P24270, P40936, Q78JT3, A2ATU0, Q9WVM8, Q8R0V5, P48776, G3X982, Q60759, Q9D2G2, P47740, Q8BMS1, Q8BTY1, Q8QZT1	1705	52	9011	3.04906	1.08631e-06	3.40474e-08	2.53353e-08
mmu00480:Glutathione metabolism	36	1.26095	9.91033e-09	Q8R5I6, O08709, Q9CPY7, P15626, Q80W21, Q9CQU0, F6RWR5, Q99L20, Q99LJ6, Q00612, Q64471, Q8CHQ9, Q8K010, Q8BG37, P30115, P10649, Q9D7X8, P24472, P97494, Q91VS7, O70325, Q9JIZ0, P47791, P51855, O35660, P11352, P19639, Q9DCM2, O88844, O09172, O09131, P46412, Q9CQG1, Q9Z2A9, P54071, P07742	1705	72	9011	2.64252	3.3596e-06	1.02106e-07	7.59792e-08
mmu01250:Biosynthesis of nucleotide sugars	24	0.84063	1.64926e-08	P23591, P06745, Q91YN5, Q7TSV4, Q3TRM8, P52792, O70475, Q924M7, Q922H4, Q9R0N0, Q3TW96, Q91WG8, Q99J77, Q91ZJ5, Q9Z2M7, Q9JK38, P17710, Q9QZ08, Q61419, Q9CYR6, Q8R059, Q8BTZ7, P47856, Q9D0F9	1705	38	9011	3.33792	5.59098e-06	1.64926e-07	1.22725e-07
mmu03320:PPAR signaling pathway	40	1.40105	5.42531e-08	Q9Z0R9, P51880, Q64505, P04117, Q921H8, Q8C7G5, Q8JZR0, Q9CZW4, P97742, Q9R0H0, Q8JZK9, O35488, O88833, Q9QUJ7, O35728, Q9EPL9, P45952, P55050, P41216, Q9QXD1, Q64516, P06801, P09813, Q60714, P51174, P52825, Q8VCH0, P54869, Q91VE0, Q9DBG1, P33622, P31786, Q05816, Q00623, O88962, Q9Z2V4, P43883, Q4LDG0, Q8BH04, P28700	1705	89	9011	2.3753	1.83916e-05	5.2703e-07	3.92172e-07
mmu05204:Chemical carcinogenesis - DNA adducts	37	1.29597	3.44591e-07	P56657, P56654, Q8R5I6, P50295, P15626, Q80W21, F6RWR5, Q64464, Q9EQW4, Q99L20, Q8BJL9, Q8R084, Q6XVG2, Q64471, Q3UEP4, Q91X77, Q8BGL3, P30115, P10649, Q64459, P24472, P00186, Q9D379, Q91VS7, K7N6C2, E9Q5K4, O35660, K9J7B2, Q62452, Q64435, Q8BWQ1, O09158, P19639, P17717, Q9DCM2, O09131, Q91W64	1705	84	9011	2.32794	0.000116809	3.25447e-06	2.42171e-06
mmu00830:Retinol metabolism	40	1.40105	8.35001e-07	P56657, P56654, Q64464, Q9EQW4, O55240, Q8BJL9, Q8R084, P00329, Q6XVG2, Q8VCH7, Q8K5C8, O88876, P15392, O88833, Q3UEP4, Q9QYF1, O35728, Q91X77, P20852, Q99LB2, O35945, Q64459, P00186, Q8K3M1, P28474, K7N6C2, E9Q5K4, O55071, K9J7B2, Q62452, Q64435, Q8BWQ1, O09158, P12791, Q9Z2A7, P24549, P17717, G3X982, P56593, Q91W64	1705	97	9011	2.1794	0.000283025	7.67298e-06	5.7096e-06
mmu00030:Pentose phosphate pathway	20	0.700525	8.85348e-07	Q91YP3, Q9QXD6, Q8R0J8, P06745, Q7TSV4, Q64374, Q93092, Q9CS42, Q8CFX1, P12382, Q8VEE0, P40142, Q00612, P05063, P05064, Q8QZY2, Q9D0F9, Q8R1Q9, Q91Y97, Q9D7G0	1705	33	9011	3.20306	0.000300088	7.92154e-06	5.89456e-06
mmu00250:Alanine, aspartate and glutamate metabolism	22	0.770578	1.06814e-06	Q8QZR5, Q8BGT5, P26443, Q91YI0, B2RQC6, Q8CHT0, P28650, Q8BWF0, Q8C0M9, Q922Z0, Q571F8, P15105, Q3UEG6, O35423, Q8CIH9, P16460, P46664, P47856, P61922, Q8C196, P05201, Q9JHW2	1705	39	9011	2.98131	0.000362033	9.31197e-06	6.9292e-06
mmu00650:Butanoate metabolism	17	0.595447	3.91385e-06	Q9D0K2, Q91YP0, Q61425, Q8BH95, Q8BWF0, P54869, Q80X81, Q8BGA8, Q9D2R0, Q91VA0, Q8CAY6, Q07417, Q80XN0, Q8JZK9, Q8BMS1, P61922, Q8QZT1	1705	27	9011	3.32762	0.00132592	3.32677e-05	2.47551e-05
mmu00040:Pentose and glucuronate interconversions	20	0.700525	5.18901e-06	Q3TNA1, O70475, Q9DBB8, Q64442, K9J7B2, Q9JII6, Q99KP3, A2AJL3, Q62452, Q64435, G5E895, Q91ZJ5, Q8BJL9, Q8BWQ1, Q8R084, Q8VEE0, P17717, Q3UEP4, P45377, Q91X52	1705	36	9011	2.93614	0.00175753	4.20063e-05	3.12576e-05
mmu00051:Fructose and mannose metabolism	20	0.700525	5.18901e-06	Q9QXD6, P23591, Q3TRM8, Q924M7, Q922H4, P70266, P70265, Q64442, P97328, P17751, G5E895, Q9Z2M7, P17710, P12382, P05063, P05064, Q8BTZ7, Q8BZA9, P45377, Q91Y97	1705	36	9011	2.93614	0.00175753	4.20063e-05	3.12576e-05
mmu00140:Steroid hormone biosynthesis	37	1.29597	6.19431e-06	Q3U0B3, P56657, Q64505, P56654, P50171, Q9EQ06, Q64464, Q9EQW4, Q61694, Q9WUP4, Q8BJL9, Q8R084, Q6XVG2, O88736, Q3UEP4, Q8CIM7, Q91X77, P24456, Q64459, P00186, K7N6C2, E9Q5K4, P51658, O55071, K9J7B2, P50427, Q62452, Q64435, Q8BWQ1, O09158, P12791, P17717, Q8VCX1, Q9JKY7, O88587, Q8K023, Q91W64	1705	93	9011	2.10265	0.00209767	4.89782e-05	3.64456e-05
mmu01210:2-Oxocarboxylic acid metabolism	14	0.490368	7.74955e-06	Q8QZR5, Q8BGT5, Q9D6R2, Q99JW2, P28271, Q8R4H7, P70404, Q91VA7, Q9WVM8, Q99KI0, O88844, Q9CZU6, P54071, P05201	1705	20	9011	3.69953	0.00262366	5.98829e-05	4.45599e-05
mmu00410:beta-Alanine metabolism	18	0.630473	1.45949e-05	Q8BH95, Q8VC97, Q99J39, Q9DBF1, Q9DBE0, Q9JLJ2, Q9EQ20, Q9R0H0, P47738, Q07417, P47740, Q9EPL9, Q8BMS1, Q8CHR6, Q9D1A2, Q8QZS1, P61922, Q9EQF5	1705	32	9011	2.97284	0.00493548	0.000108129	8.04609e-05
mmu00982:Drug metabolism - cytochrome P450	30	1.05079	1.46293e-05	Q8R5I6, P97501, P15626, Q80W21, F6RWR5, Q99L20, Q8BJL9, Q8R084, P00329, Q64471, Q8BW75, Q3UEP4, P30115, P10649, P24472, P00186, Q91VS7, P28474, P97872, Q8K2I3, O35660, K9J7B2, Q62452, Q64435, Q8BWQ1, P19639, P17717, Q9DCM2, G3X982, O09131	1705	71	9011	2.23312	0.00494708	0.000108129	8.04609e-05
mmu00770:Pantothenate and CoA biosynthesis	14	0.490368	1.68191e-05	P06802, Q8VC97, Q9DBE0, Q9DBL7, Q8K4K6, Q7M753, Q9Z0K8, P47738, Q9QZ25, P47740, Q6DYE8, Q8CHR6, Q9CQF6, Q9EQF5	1705	21	9011	3.52336	0.00568551	0.00012167	9.0537e-05
mmu00980:Metabolism of xenobiotics by cytochrome P450	30	1.05079	2.74264e-05	Q8R5I6, Q9DBB8, P15626, Q80W21, F6RWR5, Q99L20, Q8BJL9, Q8R084, P00329, Q64471, Q3UEP4, Q8BGL3, P30115, P10649, P24472, P00186, Q9D379, Q91VS7, P28474, Q8CG76, O35660, P33267, K9J7B2, Q62452, Q64435, Q8BWQ1, P19639, P17717, Q9DCM2, O09131	1705	73	9011	2.17194	0.00925457	0.00019427	0.00014456
mmu00860:Porphyrin metabolism	21	0.735552	3.35294e-05	Q61147, P10518, Q923D2, P51163, Q9CY64, Q9D273, P14901, K9J7B2, O70252, Q62452, P53702, Q64435, Q8BJL9, Q8BWQ1, Q8CGC7, Q8R084, P36552, P17717, Q3UEP4, P22315, Q8BJ03	1705	43	9011	2.58107	0.0113023	0.000232653	0.000173121
mmu00500:Starch and sucrose metabolism	18	0.630473	4.0947e-05	Q9D6Y9, F8VPN4, P06745, Q9ET01, Q7TSV4, Q3TRM8, P06802, P52792, Q8CI94, P70699, Q91ZJ5, P17710, Q8VCB3, Q9WUB3, A0A571BF69, P00687, Q6DYE8, Q9D0F9	1705	34	9011	2.79796	0.0137854	0.00027844	0.000207192
mmu04142:Lysosome	46	1.61121	4.30416e-05	Q9EQ08, Q8BFR4, P31996, Q9Z0J0, Q9WV54, P20060, Q9R013, P97821, P18242, P49282, Q07113, Q571E4, Q9JJ59, O35643, Q64191, Q9QWR8, P24638, O09043, O88531, Q9DCR2, P49935, O89023, O35604, P10605, Q8R0F3, P23780, P11438, Q61207, Q8R0H9, Q8K2I4, Q9WUU7, P70699, O09159, P16675, O35657, Q05117, O35114, P50429, O08585, O89017, O88325, P24668, Q3UDW8, P29416, Q6IRU5, P06797	1705	135	9011	1.80083	0.0144855	0.000286944	0.00021352
mmu00220:Arginine biosynthesis	13	0.455342	5.59438e-05	Q8QZR5, Q8BGT5, P26443, Q99JW2, Q91YI0, P11725, Q8R4H7, Q61176, Q571F8, P15105, P16460, Q8C196, P05201	1705	20	9011	3.43528	0.0187868	0.000365786	0.000272188
mmu04216:Ferroptosis	19	0.665499	0.000140505	Q61147, P97494, O70325, Q99J83, Q8JZR0, Q9CZW4, P51855, P14901, P10852, Q62351, Q61990, P49282, Q61093, Q9D906, Q9QUJ7, O09172, Q8CI59, Q921I1, P41216	1705	40	9011	2.5104	0.0465178	0.000901352	0.000670712
mmu00920:Sulfur metabolism	9	0.315236	0.000153862	Q8R086, Q9DCM0, P17563, Q80V26, O88428, P52196, Q9R112, Q9Z0S1, Q99J99	1705	11	9011	4.32413	0.0508259	0.000951144	0.000707763
mmu00130:Ubiquinone and other terpenoid-quinone biosynthesis	9	0.315236	0.000153862	Q8R1S0, Q64669, Q9QYC7, P97478, Q8QZR1, P49429, Q9CXI0, Q9CRC0, Q8BMS4	1705	11	9011	4.32413	0.0508259	0.000951144	0.000707763
mmu05100:Bacterial invasion of epithelial cells	29	1.01576	0.000177891	P09803, Q9WV32, P11688, Q99JY9, Q8BZ98, P09055, Q8BYZ7, Q8BHL5, P49710, P42208, P98083, Q80UG5, P60710, Q9D898, Q8BH43, P26231, Q8C1B7, Q9R0Q6, P11276, Q8CHH9, P84096, P16056, P39054, O08585, Q9JLQ0, Q02248, P05480, P47941, Q6IRU5	1705	76	9011	2.01666	0.0585277	0.00108005	0.000803685
mmu00053:Ascorbate and aldarate metabolism	16	0.56042	0.000186433	O70475, Q64374, K9J7B2, Q9DBF1, Q9JII6, P58710, Q9JLJ2, Q62452, Q64435, Q8BJL9, Q8BWQ1, Q8R084, P47738, P17717, Q3UEP4, P47740	1705	31	9011	2.72776	0.0612505	0.00111205	0.000827499
mmu03015:mRNA surveillance pathway	36	1.26095	0.000193035	Q8K4P0, Q9CQ49, Q921F2, Q61655, Q9Z1N5, Q7TNP2, Q69ZS7, Q8CCS6, Q61151, O35691, P56959, Q80X82, Q9EPU0, Q6PHQ9, P63087, Q6NVF9, Q52KI8, Q9CQF3, Q8BTV2, Q9JIX8, P61327, Q9CQL1, Q3UYV9, Q9JII5, Q99JX7, Q9CWZ3, Q91VC3, Q9D4E6, Q8R050, O08583, Q99M28, Q9QXK7, O55128, Q99LC2, Q8CHP5, O35218	1705	103	9011	1.8472	0.0633497	0.00113159	0.000842034
mmu01232:Nucleotide metabolism	31	1.08581	0.000201829	P00493, Q9WUZ9, Q6P3D0, Q9R111, P55264, Q9WTP7, Q9D020, Q9WUR9, P70303, Q99N42, Q9CQ43, Q9WTP6, Q9DBP5, P46664, Q00519, Q9WV85, P56389, P06802, P28650, Q9DCZ1, Q3U5Q7, Q9R088, P97930, Q3V1L4, Q3THK7, P70698, Q9CQA9, P08030, P24547, Q6DYE8, P07742	1705	84	9011	1.95043	0.0661383	0.00116308	0.000865471
mmu04141:Protein processing in endoplasmic reticulum	53	1.85639	0.000205884	P07901, Q61712, Q3U2P1, O08795, Q80UM7, Q8VEH8, Q91W90, P08003, P48722, Q922R8, Q8BHN3, P11499, P16627, Q9R049, Q8R180, P36536, P14211, Q8VHE0, Q07813, Q8BMK4, Q9CQC9, P09103, Q9QYI4, Q9QYI5, P63017, P27773, Q61699, Q9EPK6, Q99NB8, P70362, Q8R2E9, O08529, Q9ES00, Q9D662, Q61696, Q9JKR6, P60670, G3X972, Q9WUD1, Q9QYJ0, Q9QYJ3, Q9D0F3, P57759, Q6NXL1, P54728, Q80ZX0, Q6P5E4, Q01853, P63037, Q9DC23,…	1705	172	9011	1.62853	0.0674214	0.00116668	0.000868144
mmu00240:Pyrimidine metabolism	23	0.805604	0.000301583	Q9WV85, Q9WUZ9, P56389, B2RQC6, P06802, P13439, Q3U5Q7, Q8VC97, Q9R088, P97930, Q9D020, Q3V1L4, P70303, Q99N42, P70698, Q9CQ43, Q9DBP5, O35435, Q6DYE8, P56380, Q8CHR6, Q9EQF5, P07742	1705	56	9011	2.17064	0.0971982	0.00168096	0.00125083
mmu00120:Primary bile acid biosynthesis	11	0.385289	0.000563731	P51660, Q64505, Q91X34, O88962, Q8VCX1, Q9DBG1, O09174, Q4LDG0, Q9QXD1, Q9EQC1, A2AKK5	1705	18	9011	3.22975	0.173999	0.00309143	0.00230039
mmu00061:Fatty acid biosynthesis	11	0.385289	0.00098942	Q3URE1, Q8R3F5, P50171, P19096, Q8JZR0, Q5SWU9, Q9D404, Q9CZW4, Q9QUJ7, Q9DCS3, P41216	1705	19	9011	3.05976	0.285076	0.00533973	0.00397338
mmu00052:Galactose metabolism	15	0.525394	0.00108464	P23780, Q7TSV4, Q3TRM8, P52792, Q9R0N0, P70699, G5E895, Q91ZJ5, P17710, P12382, A0A571BF69, Q8R059, P45377, Q9D0F9, Q8K157	1705	32	9011	2.47736	0.307808	0.00576214	0.00428771
mmu04979:Cholesterol metabolism	20	0.700525	0.00122972	Q9Z0J0, Q64505, P55302, Q9WV55, P09813, P34928, Q60932, P06728, P35951, Q9DBG1, P33622, Q9QY30, Q9QY76, Q8BLF1, P41233, Q9DBM0, Q01339, Q00623, P08226, O35604	1705	50	9011	2.11402	0.341065	0.00643236	0.00478643
mmu00790:Folate biosynthesis	13	0.455342	0.00139065	Q9Z223, Q8BVI4, Q64105, G5E895, Q05915, Q5RKZ7, P16331, Q9CZL5, P45377, Q14CH1, Q8BUV3, P00375, P61458	1705	26	9011	2.64252	0.376095	0.00716394	0.00533082
mmu00970:Aminoacyl-tRNA biosynthesis	24	0.84063	0.00157727	Q9Z1Q9, Q8BYM8, Q8C0C7, Q8BLY2, Q99MN1, Q8BGV0, Q9JJL8, Q99M01, Q9ER72, Q61035, Q9D0R2, Q68FL6, Q3U186, Q9CZN8, Q8CGC7, Q9WUA2, Q8BIJ6, Q3U2A8, Q8CFI5, Q8BU30, Q14CH7, Q99KK9, Q8BGQ7, Q9CYK1	1705	66	9011	1.92183	0.414398	0.00800404	0.00595595
mmu00450:Selenocompound metabolism	10	0.350263	0.001693	Q71RI9, Q68FL6, P97364, Q9JLT4, O88428, Q9JMH6, P40936, Q9JLI6, Q8BTY1, Q8VCN5	1705	17	9011	3.10885	0.436965	0.008465	0.00629895
mmu04520:Adherens junction	25	0.875657	0.002026	P09803, Q7TPR4, P32507, Q8BKX1, P29351, P15208, Q9JKF1, Q04736, P63085, A2A8L5, P60710, Q8BH43, P26231, Q91VS8, Q63844, P39447, Q05144, Q9QZQ1, Q01279, P16056, P67871, Q02248, P05480, Q60737, O54833	1705	71	9011	1.86093	0.497174	0.00998318	0.00742866
mmu05017:Spinocerebellar ataxia	42	1.4711	0.00211545	P51881, P54775, O70435, P62915, P99026, P46471, Q9R1P0, Q8BG32, O35593, Q8VDM4, Q9R1P4, Q9JLN9, Q9WVJ2, Q9CR00, P31750, P58281, Q68FG2, Q3UMR5, O55234, P62196, Q9Z2U1, P48962, P26516, P62334, P28658, P62897, Q9Z2U0, O09061, Q3TXS7, Q9CX56, P70195, Q60932, Q8JZQ2, Q99KR7, Q80U78, P62192, Q9D6Z1, Q60692, Q99JI4, Q9QUM9, P49722, P21279	1705	141	9011	1.57427	0.512223	0.010275	0.00764584
mmu00310:Lysine degradation	23	0.805604	0.00240944	Q61425, Q8BH95, O08749, Q9DBF1, Q9JLJ2, Q80X81, Q99K67, Q91ZE0, Q8CAY6, Q9R0E2, Q924Y0, Q9R0E1, P47738, A2ATU0, Q9WVM8, Q60759, Q9D2G2, P47740, Q9D826, Q8K297, Q8R1K4, Q8BMS1, Q8QZT1	1705	64	9011	1.89931	0.558592	0.0115382	0.00858576
mmu00511:Other glycan degradation	10	0.350263	0.00282227	O09159, O54782, O35657, P23780, Q64191, P20060, Q8K2I4, Q91W89, P29416, Q69ZF3	1705	18	9011	2.93614	0.616379	0.0133274	0.00991714
mmu05230:Central carbon metabolism in cancer	24	0.84063	0.00305055	Q61411, Q63844, Q3TRM8, P52792, Q99N57, P35486, Q9D051, Q9JLN9, P31750, Q571F8, P32883, P16125, P17710, Q01279, P12382, P16056, P63085, Q00612, Q9DBJ1, P06151, O88844, P52480, Q8BZA9, P54071	1705	69	9011	1.83828	0.645029	0.0142081	0.0105725
mmu03430:Mismatch repair	11	0.385289	0.00399023	Q8VEE4, O35654, P54276, Q62193, Q9CYR0, P17918, Q8R323, Q9CQ71, Q9WUK4, P43247, P35601	1705	22	9011	2.64252	0.742154	0.018089	0.0134604
mmu04964:Proximal tubule bicarbonate reclamation	11	0.385289	0.00399023	Q9DCP2, P26443, Q9QZD8, P14152, P14094, P00920, Q9Z2V4, Q8VDN2, Q8BH04, Q571F8, P97370	1705	22	9011	2.64252	0.742154	0.018089	0.0134604
mmu04613:Neutrophil extracellular trap formation	56	1.96147	0.00436816	Q64525, P51881, P24063, P70288, Q9JLN9, Q8VCM7, P31750, O09106, P68433, P63085, E9PV24, P48962, P06684, P84228, P47811, P60710, P27661, Q63844, Q60932, P62806, P11835, Q99KR7, Q99N57, Q62077, Q05144, Q8K0E8, Q04207, O54890, P63158, Q61093, P05480, Q9D906, Q9Z2V5, P01027	1705	208	9011	1.4229	0.773282	0.0195418	0.0145414
mmu00230:Purine metabolism	39	1.36602	0.00481329	P00493, Q9WUZ9, Q6P3D0, Q7TSV4, Q9R111, P55264, Q9WTP7, Q9WUR9, Q9CS42, Q9WTP6, Q9CRB3, Q9JKX6, P46664, O54865, Q9D0F9, P56380, Q9ERL9, P25688, Q00519, Q9WV85, Q8BIW1, P06802, P28650, Q9DCZ1, Q64737, Q3V1L4, Q3THK7, Q8BTJ4, Q283N4, Q8CIH9, Q9CQA9, O88428, P08030, Q8BVU5, P24547, Q922S4, Q6DYE8, Q9D7G0, P07742	1705	134	9011	1.53818	0.805173	0.0212535	0.0158151
mmu04723:Retrograde endocannabinoid signaling	42	1.4711	0.00547835	Q9Z1P6, Q8BK30, Q62425, Q8K3J1, Q9ERS2, Q9DCJ5, Q9CR61, Q7TMF3, Q91WD5, Q99LY9, P63085, Q9D8B4, O35683, Q9CQH3, Q9DC70, Q9D6J6, Q9D6J5, Q9DCT2, Q91YT0, Q9CQJ8, P47811, Q9CPP6, Q63844, Q9CQZ6, Q9CQZ5, Q8R2Y0, P52503, Q9CQ54, Q9CQ75, Q9CXZ1, O35678, Q9CQC7, Q9DC69, Q91VD9, P63213, O09111, Q9CQ91, Q9DCS9, Q99LC3, Q3UIU2, P08752, P21279	1705	148	9011	1.49981	0.84468	0.02388	0.0177695
mmu00900:Terpenoid backbone biosynthesis	11	0.385289	0.00587963	Q920E5, P58044, Q8JZK9, Q01237, P54869, Q9D1G2, Q80X81, Q99JF5, Q8QZT1, Q8CAY6, Q9R008	1705	23	9011	2.52763	0.86454	0.0251618	0.0187233
mmu00760:Nicotinate and nicotinamide metabolism	16	0.56042	0.00592042	Q61941, P06802, Q8CC86, Q8VDQ8, Q3V1L4, Q99JR6, Q99KQ4, P56528, Q9DCN1, Q8K2C6, Q9DCQ2, Q91X91, Q9EPA7, G3X982, Q6DYE8, Q711T7	1705	41	9011	2.06246	0.866411	0.0251618	0.0187233
mmu00590:Arachidonic acid metabolism	27	0.945709	0.00630664	Q8VDQ1, P56657, P56654, Q91YR9, P22437, Q6XVG2, O88833, O35728, Q91X77, O54749, P34914, O70325, K7N6C2, E9Q5K4, O55071, Q9R0Q7, Q8BGC4, Q99P27, P97819, Q8BWM0, P12791, P24527, O54750, Q8VCC1, Q9DB60, Q9Z2A9, Q91W64	1705	85	9011	1.67878	0.882899	0.0264723	0.0196985
mmu00100:Steroid biosynthesis	10	0.350263	0.00678399	Q8BLN5, O88736, Q3U9G9, Q71KT5, Q8VCH6, O88822, Q9R1J0, Q8K0C4, P52019, P53798	1705	20	9011	2.64252	0.900501	0.0281287	0.0209311
mmu04610:Complement and coagulation cascades	29	1.01576	0.00702459	Q8BH35, P20918, Q8VCM7, P39039, Q6S9I3, P49182, O08675, O08677, Q00897, E9PV24, P97290, P41317, P04186, P06684, P98064, P29788, Q91Y47, Q61247, Q8CG14, Q61129, P11835, P19221, Q06890, P33587, Q8K0E8, O88947, Q8VCG4, P01027, O88783	1705	94	9011	1.63049	0.908346	0.0287754	0.0214123
mmu00740:Riboflavin metabolism	6	0.210158	0.00809185	Q05117, Q923D2, Q8R123, P24638, P06802, Q6DYE8	1705	8	9011	3.96378	0.936346	0.0327527	0.0243719
mmu00330:Arginine and proline metabolism	19	0.665499	0.00826436	Q9D964, Q9DCC4, Q8CHT0, Q8VCZ9, Q9CPY7, Q9DBF1, Q61176, Q9JLJ2, A2AS89, P47738, Q9CXA2, Q8BW75, Q04447, Q60715, P47740, P29758, Q9D1A2, O35969, P05201	1705	54	9011	1.85955	0.939991	0.0330574	0.0245986
mmu01524:Platinum drug resistance	25	0.875657	0.0109439	Q8R5I6, P54276, Q8VI47, P15626, Q80W21, F6RWR5, P31750, Q99L20, P63085, Q64471, P62897, P25446, P30115, P10649, P24472, Q91VS7, Q63844, O35660, P70677, Q64511, P19639, Q07813, O09131, O89110, P43247	1705	80	9011	1.65158	0.976018	0.0432667	0.0321955
mmu04666:Fc gamma R-mediated phagocytosis	28	0.980736	0.0115078	Q9WV32, P70460, P18760, P31750, Q99JY9, P62331, P63085, P08101, P08103, Q9D898, Q8BH43, P06800, Q63844, Q9JIA7, P45591, O70161, Q99N57, O08539, Q9R0Q6, Q62077, Q05144, Q60992, P13020, P97819, P39054, P47941, P26645, P28667	1705	93	9011	1.5912	0.980233	0.044973	0.0334652
mmu03060:Protein export	12	0.420315	0.0129948	Q8VHE0, Q8BGA9, Q9CYN2, Q9D7A6, F8VQC1, Q8BMA6, Q9D958, Q9R0P6, Q9DBG7, E9PXC0, P14576	1705	29	9011	2.18691	0.988135	0.0496432	0.0369404
mmu00062:Fatty acid elongation	12	0.420315	0.0129948	Q3UUI3, Q61425, O55137, Q8K2C9, Q8BH95, Q8BWT1, Q99JY0, Q9JLJ4, O88531, Q9DCS3, Q8BMS1, Q91V12	1705	29	9011	2.18691	0.988135	0.0496432	0.0369404
mmu05135:Yersinia infection	37	1.29597	0.0163239	Q9ES28, Q9WV32, Q8BKX1, Q8CF89, P70268, P11688, P31750, Q61210, Q99JY9, P62331, P63085, P09055, Q9QVP9, Q8BHL5, P60710, P47811, Q9D898, Q8BH43, Q63844, P97433, P70671, Q3UND0, O70161, Q9R0Q6, Q62077, P70336, P11276, Q05144, P18654, Q60992, P84096, Q04207, O09110, Q9JLQ2, P05480, P47941, P21279	1705	135	9011	1.44849	0.996225	0.061668	0.0458882
mmu04976:Bile secretion	29	1.01576	0.0168175	Q64505, Q91X34, Q6R0H7, P35951, O08705, Q8VI47, Q9QY30, A2AKK5, O08966, Q8BJL9, Q8BLF1, B2RX12, Q8R084, Q3UEP4, P00920, P97370, Q8BGL3, Q9D379, K9J7B2, Q8VDN2, Q62452, Q64435, Q8BWQ1, Q9DBM0, P14094, P17717, Q01237, Q4LDG0, P28700	1705	100	9011	1.53266	0.996816	0.0628347	0.0467564
mmu03010:Ribosome	46	1.61121	0.0170485	P97461, P35979, Q9D7S7, Q9CQ06, P58059, P62082, Q99N87, P62281, Q99N85, P12970, Q80ZK0, P62751, P35980, Q9DC71, Q9D7N3, Q924T2, P25444, P47911, P47955, P62830, Q99N93, P97351, Q9CR57, Q9DCA2, Q99N91, Q9CZX8, Q9D1R9, Q9D338, Q6ZWY3, Q99N95, P62264, P62242, P62245, P61255, P84099, Q9D8E6, P61358, P62702, P62900, P47963, Q8BP67, P27659, P62301, P62983, P41105, Q9CQE3	1705	176	9011	1.38132	0.99706	0.0630053	0.0468833
mmu01040:Biosynthesis of unsaturated fatty acids	13	0.455342	0.0179398	Q9Z0R9, P51660, Q91X34, Q921H8, Q8VCH0, Q9JLJ4, Q9R0H0, A2AKK5, O55137, Q8K2C9, Q920L1, Q9EPL9, Q91V12	1705	34	9011	2.02075	0.997838	0.0655863	0.0488039
mmu00785:Lipoic acid metabolism	4	0.140105	0.023185	Q99M04, Q9D009, Q8VCM4, Q91VA0	1705	4	9011	5.28504	0.999648	0.0838606	0.0624022
mmu04810:Regulation of actin cytoskeleton	57	1.9965	0.0245929	Q9ES28, Q9WV32, Q8BKX1, Q61879, P18760, P11688, Q6S9I3, Q68FF6, Q99JY9, O08677, Q7TMB8, P63085, P09055, P63087, P61148, Q9JJV2, Q8BH43, O70161, P19221, Q9R0Q6, P70336, Q60992, Q3UQ44, Q01279, O54890, Q8VCG4, P47941, P62962, Q61411, Q7TPR4, Q8BH35, P26041, O08808, P26040, P26043, P24063, Q6PDN3, B8JK39, Q9JKF1, P31750, P32883, Q61210, P27601, P06684, P60710, Q9D898, Q63844, P45591, P11835, Q99N57,…	1705	231	9011	1.3041	0.999784	0.0880168	0.0654948
mmu04922:Glucagon signaling pathway	29	1.01576	0.0279222	Q63810, Q6PHZ2, Q9ET01, Q6R0H7, P52792, Q9R078, P97742, P70266, Q8BRK8, P31750, Q9JIF0, P16125, Q8VCB3, P12382, Q9WUB3, Q9DBJ1, Q9DB30, P63328, P52480, Q9QXD6, Q8CI94, Q5SWU9, Q5EG47, P35486, Q9D051, P06151, Q9Z2V4, Q8BH04, P21279	1705	104	9011	1.47371	0.999932	0.0983927	0.0732157
mmu00910:Nitrogen metabolism	8	0.28021	0.0282849	P16015, P26443, P28651, P23589, P00920, P15105, Q9WVT6, Q8C196	1705	17	9011	2.48708	0.99994	0.0983927	0.0732157
mmu00350:Tyrosine metabolism	14	0.490368	0.0283602	P35505, Q8R0F8, P28474, P34884, Q9WVL0, P00329, Q8BW75, O09173, O88533, G3X982, O88587, Q8QZR1, P49429, P05201	1705	40	9011	1.84977	0.999942	0.0983927	0.0732157
mmu05203:Viral carcinogenesis	56	1.96147	0.0304293	Q64525, Q61411, Q9WTX8, Q7TPR4, P52332, Q9D902, P62915, P70288, Q6A4J8, P32883, Q62167, Q99M87, P63101, O09106, P63085, P01898, P52480, P49138, Q9D0D5, P42227, Q60631, P61979, Q63844, P62806, P70671, P68254, P62192, Q6PDQ2, P70677, Q04207, P13020, P42232, Q07813, P34022, O35892, P01901, Q64261, P05480, Q3U0V2, Q811D0, Q9Z2V5, P01027, P46414, O89110	1705	229	9011	1.29241	0.999972	0.104505	0.0777637
mmu05132:Salmonella infection	61	2.1366	0.0313167	P10639, P07901, Q9WV32, Q922F4, Q9D0M5, Q8BTM8, P70268, Q9D2Y4, Q6PDL0, Q99JY9, P63168, Q7TMB8, Q8BMP6, P63085, Q8CHG3, Q9JJV2, P07356, Q8R1Q8, P11499, Q9R0Q6, Q3UX10, P70336, Q7TMM9, Q9R0M6, P84096, Q9DBS5, P39054, Q07813, Q02248, Q9JHU4, P62962, Q61411, Q91ZR2, Q9ERK4, P99024, Q8CF89, Q5ND29, P35278, P31750, P62331, O35344, Q8BHL5, P62897, P47811, P60710, Q9D898, P97493, Q63844, P06800, Q6P9Q4,…	1705	253	9011	1.27426	0.999979	0.106477	0.0792314
mmu00531:Glycosaminoglycan degradation	9	0.315236	0.0316391	Q571E4, Q9EQ08, Q8BFR4, P23780, P50429, P20060, O88325, Q3UDW8, P29416	1705	21	9011	2.26502	0.999982	0.106508	0.0792543
mmu05207:Chemical carcinogenesis - receptor activation	55	1.92644	0.03215	Q8BWG8, P07901, Q8R5I6, Q64464, Q9JLN9, Q9EQW4, P63085, Q64471, P42227, P30115, P10649, P00186, P34914, Q60631, Q91VS7, Q91YI4, P11499, O55071, K9J7B2, Q9R0Q7, Q62452, P18654, Q64435, Q01279, P12791, P17717, P52293, O09131, Q61411, Q6R0H7, P15626, Q80W21, P70168, P31750, P32883, Q99L20, Q8BJL9, Q8R084, O35344, O35345, Q3UEP4, Q64459, P24472, Q9D379, Q63844, O35660, Q99N57, Q8BWQ1, O09158, Q04207,…	1705	225	9011	1.2919	0.999985	0.107167	0.0797446
mmu03018:RNA degradation	24	0.84063	0.0362692	Q3UJB9, Q9DAA6, Q9D753, Q6P3D0, Q9QXA5, P56960, Q8VBV3, Q9CZU3, Q7TQK4, Q9D0M0, P12382, Q9DAR7, Q9D4E6, Q6PHQ9, Q8VDG3, Q9CSH3, Q8BTW3, P17182, P63038, P62313, Q9DBR1, Q9JKY0, Q8K1R3, Q6ZQ08	1705	84	9011	1.51001	0.999996	0.119723	0.0890883
mmu00591:Linoleic acid metabolism	16	0.56042	0.0391839	P56657, Q64459, P00186, P56654, K7N6C2, E9Q5K4, Q64464, Q9EQW4, O09158, P97819, Q99P27, Q6XVG2, O54750, Q91X77, O54749, Q91W64	1705	50	9011	1.69121	0.999999	0.128101	0.0953224
mmu04910:Insulin signaling pathway	36	1.26095	0.0398947	Q61411, Q9ET01, P19096, P52792, P54310, Q9R078, Q8BRK8, P15208, Q9JLN9, P31750, P32883, Q8VCB3, Q9WUB3, P63085, P63087, A2A8L5, Q9DB30, P98083, Q9QXD6, Q60631, Q9DBC7, Q63844, Q60634, Q3TRM8, O08917, Q8CI94, Q5SWU9, Q99N57, Q5EG47, P53657, Q9EP53, P12367, P17710, P47941, Q9Z2V4, Q8BH04	1705	139	9011	1.36879	0.999999	0.129183	0.0961273
mmu00340:Histidine metabolism	10	0.350263	0.0430985	Q8VC12, P35492, Q80UY1, P47738, Q9DBA8, Q8BW75, Q9DBF1, P47740, Q9JLJ2, Q9D1A2	1705	26	9011	2.03271	1	0.138058	0.102731
mmu04144:Endocytosis	64	2.24168	0.0434477	Q9CR26, Q8BWG8, Q9WV32, P98078, Q9D8U8, O70493, Q91YJ2, A2A5R2, Q07113, Q68FF6, Q99JY9, Q6P8X1, Q8BZ98, Q8R0S2, Q60902, P61027, Q9WV80, Q9DB34, Q6ZQK5, Q62419, O70161, Q91YI4, P16627, Q9R0Q6, P46935, Q01279, Q9CWK8, P61750, P39054, Q9JLQ2, P01901, P0C0A3, Q6IRU5, P63017, Q61411, Q9WU78, Q9D8S3, P35951, P35278, Q8C0E2, Q61696, P62331, Q9D8B3, P01898, Q91VZ6, Q9EPJ9, Q9D898, O08539, Q80VP1, Q9EQP2,…	1705	272	9011	1.24354	1	0.138058	0.102731
mmu04122:Sulfur relay system	5	0.175131	0.0467474	Q9Z223, Q3U308, P52196, Q9Z1J3, Q99J99	1705	8	9011	3.30315	1	0.147168	0.10951
mmu04213:Longevity regulating pathway - multiple species	18	0.630473	0.0646672	Q61411, P08228, Q99J83, P24270, Q9R078, Q8BRK8, P70288, P15208, P16627, Q5EG47, Q9JLN9, P31750, P32883, Q61696, O09106, P09671, Q60649, P63017	1705	62	9011	1.53437	1	0.201714	0.150099
mmu05418:Fluid shear stress and atherosclerosis	36	1.26095	0.0800824	P10639, P07901, Q08481, Q64669, Q8R5I6, Q9Z2X8, Q8BRK8, P15626, Q80W21, F6RWR5, P31750, Q99L20, P63166, Q64471, P16460, P60710, P47811, P30115, P10649, P97493, P24472, Q91VS7, P61957, P14901, O35660, P11499, Q5EG47, Q05144, Q04207, P43406, O54890, P19639, Q02248, P05480, O09131, P06797	1705	147	9011	1.2943	1	0.247236	0.183972
mmu05171:Coronavirus disease - COVID-19	57	1.9965	0.0807152	P97461, P35979, Q9D7S7, P62082, P62281, Q8VCM7, P12970, P62751, P63085, P35980, P25444, P47911, P47955, P62830, P42227, P97351, Q9CR57, Q9D1R9, Q6ZWY3, P19221, P62242, Q01279, P62245, Q8VCG4, P84099, Q61093, P61358, P01027, Q8BH35, P52332, P39039, P41317, E9PV24, P04186, P06684, P98064, P47811, Q63844, Q8CG14, Q9CZX8, P70671, Q8R5F7, Q62077, Q8VCF0, Q8K0E8, P62264, Q04207, P61255, Q9D8E6, P62702,…	1705	248	9011	1.21471	1	0.247236	0.183972
mmu00360:Phenylalanine metabolism	8	0.28021	0.0850051	Q5FW57, P16331, Q8BW75, O88533, P34884, Q8QZR1, P49429, P05201	1705	21	9011	2.01335	1	0.256139	0.190597
mmu00470:D-Amino acid metabolism	4	0.140105	0.0858818	Q9QZX7, Q8BH86, Q922Z0, Q571F8	1705	6	9011	3.52336	1	0.256139	0.190597
mmu00232:Caffeine metabolism	4	0.140105	0.0858818	P00186, P50295, P25688, Q00519	1705	6	9011	3.52336	1	0.256139	0.190597
mmu04145:Phagosome	43	1.50613	0.0899949	O89053, Q62028, Q61830, P99024, Q922F4, Q5ND29, Q9ER00, P35278, P50516, P11688, Q6PDL0, P39039, Q8VDS8, P57746, P63024, P35441, P50518, P09055, P08101, P01898, P41317, P62814, Q8R1Q8, P60710, P11438, P11835, Q62351, Q3UX10, Q7TMM9, Q9Z1G3, P14211, P43406, O54890, Q61093, P21958, P01901, O70309, P24668, P01027, Q9JHU4, D3Z5D4, Q8BL66, P06797	1705	182	9011	1.24866	1	0.266072	0.197989
mmu04611:Platelet activation	31	1.08581	0.0913682	P70460, Q6R0H7, Q6PDN3, Q71LX4, Q8VCM7, P70302, P31750, Q61210, P22437, P63085, P09055, P63087, Q01149, E9PV24, O54865, P27601, Q9ERL9, P60710, P26039, P47811, Q63844, P20491, P19221, P70336, Q8K0E8, P11087, Q8K1B8, O54890, P05480, P08752, P21279	1705	125	9011	1.31069	1	0.267803	0.199277
mmu05134:Legionellosis	17	0.595447	0.0997978	Q9D8N0, Q69ZS7, P11835, P16627, P10126, P59017, P70677, P36536, Q61696, Q01853, Q04207, Q9CQC9, P01027, P63038, P63017, P62897, O89110	1705	61	9011	1.47288	1	0.290011	0.215802

## Sheet: lung
Term	Count	%	PValue	Genes	List Total	Pop Hits	Pop Total	Fold Enrichment	Bonferroni	Benjamini	FDR
mmu03040:Spliceosome	116	2.11216	8.44017e-40	Q9CQ49, Q9QXA5, Q8BL97, Q8QZY9, Q91YR7, Q923D5, Q923D4, Q62241, Q9D883, A2A4P0, Q8BHJ9, D3Z0M9, P17156, Q62093, P60335, Q9JIX8, Q8VE80, Q6NV83, Q569Z5, P62996, Q9CQL1, Q62376, Q91VC3, Q9DC48, Q3TIX9, Q9R1C7, Q8CFQ3, Q99NB9, Q61656, Q9D868, Q6PFR5, Q9D0W5, Q91VJ5, Q62189, Q9DCD2, Q6ZWM4, P83870, Q9QZH3, P83877, P61327, Q9CSN1, P61979, Q8R3N6, P62309, Q3UYV9, Q8CGZ0, Q6PE01, Q99PV0, Q9JHS9, O08583,…	2815	134	9011	2.77107	2.89498e-37	2.90342e-37	1.59519e-37
mmu01100:Metabolic pathways	668	12.1631	2.52456e-21	Q9CR68, Q8R3I2, Q921H8, Q9CQU0, O70252, P50136, Q9R1J0, Q9CQ43, Q9R0H0, Q9JK38, Q8BML9, Q9WUB3, Q80V26, P16460, Q8QZY2, Q8BTZ7, Q9EPL9, Q91VT4, Q2TBE6, Q3TNA1, Q91VS7, Q6P6M7, Q920E5, Q9CR51, Q64277, P17439, P22907, Q80UP3, Q9DCU9, Q9DB25, P17563, Q9CXA2, Q8K183, A6H5Y3, P29416, Q8BTY1, Q9Z0R9, Q6P3D0, Q5RJG7, O70475, Q922H4, Q8CBQ5, Q9CPQ8, Q80VQ0, Q80W21, P97449, Q8C0M9, P15105, Q9CPQ1, Q8JZK9,…	2815	1621	9011	1.31913	8.65923e-19	4.34224e-19	2.38571e-19
mmu05132:Salmonella infection	148	2.69483	2.26203e-19	P10639, Q9WV32, P07901, Q8BTI9, Q9WTX5, P97864, P70268, O35250, Q9DAJ5, D3YYY8, O08788, Q9QX11, P63321, Q5KU39, Q9Z0Y1, Q7TMB8, Q9JM76, Q8VEH3, Q8CHG3, Q61160, Q8BHB0, P61021, Q9CQD1, Q9D4H1, P07356, Q8R307, Q9JJZ2, Q8R5L3, P08207, A0A7N9VR94, Q3UX10, P59999, Q3THE2, P84096, Q9DBS5, Q9ER71, P39054, O88447, Q9JHU4, Q91Y86, Q61411, Q91VR8, Q6PF93, P28660, Q8CF89, Q8CBY8, O08967, Q8R5C5, Q9QVP4, P61…	2815	253	9011	1.87256	7.75875e-17	2.59379e-17	1.42508e-17
mmu03013:Nucleocytoplasmic transport	84	1.5295	6.46888e-19	Q9CQ49, Q9CR67, Q9Z1N5, Q8R0G9, Q9ERU9, Q99P88, O35691, Q6P5F9, Q63850, F6ZDS4, Q8BKC5, Q9JIH2, P63166, Q91YE6, Q9EPU0, Q9QZV9, Q924Z6, Q52KI8, Q9JIX8, Q8VE80, P62631, Q8K3Z9, Q8BKT7, Q9CQL1, Q9ESJ0, P46061, A2AT37, Q9EPL8, Q6PFD9, Q8BFY9, Q9QY81, P59235, Q8K0C1, P58742, P10126, Q8VI75, Q91VC3, Q99JX7, Q99LG2, Q8CJF7, Q8R332, Q6ZQH8, P52293, Q8R4R6, Q6P2B1, Q9ERK4, Q61655, Q9D1M0, Q9EPK7, B1AZI6,…	2815	117	9011	2.2982	2.21883e-16	5.56324e-17	3.05655e-17
mmu04141:Protein processing in endoplasmic reticulum	105	1.91187	1.47993e-15	Q9DCF9, P07901, Q9WTX5, Q9WTX6, O35099, Q3U2P1, O08795, Q8K2C7, Q01405, P17156, Q8VEH8, Q9QZN4, Q9JI78, Q6P073, P62878, P48722, Q922R8, P60904, Q99KV1, Q91YQ5, P14211, Q8VHE0, Q922Y1, Q9CQC9, Q8BMK4, O54734, Q6ZWX6, Q91Y86, Q9CQS8, Q9EPK6, Q9CZ44, Q99NB8, Q8R2E9, Q9ES00, P62254, P23927, Q9JKR6, A2AJ15, Q9WUD1, G3X972, Q9BCZ4, Q9D0F3, Q3TDQ1, P57759, Q6NXL1, P39429, Q9Z2G6, O08734, Q80ZX0, Q3UPL0,…	2815	172	9011	1.95414	4.95048e-13	1.01819e-13	5.59414e-14
mmu03050:Proteasome	40	0.728332	2.88358e-13	Q9D8W5, P54775, O70435, P99026, P46471, Q9R1P0, Q8BG32, O35593, Q8VDM4, Q9R1P1, P28063, Q9R1P4, Q9R1P3, Q9WVJ2, Q9CR00, P61290, O35226, Q5SSW2, O55234, P62196, Q9Z2U1, Q9JKV1, P26516, P62334, Q9Z2U0, O09061, P97371, P97372, Q3TXS7, Q9CX56, P70195, P28076, P62192, Q60692, P14685, Q99JI4, Q9QUM9, P49722, O88685, O35955	2815	47	9011	2.72431	9.88954e-11	1.65325e-11	9.08328e-12
mmu05016:Huntington disease	153	2.78587	1.6478e-12	Q8VD65, Q9CR68, O35099, P17427, O08788, P17426, Q91UZ1, Q05A62, Q9Z0Y1, Q9Z1B3, P62196, Q9Z2U1, P48962, P56480, Q9Z2U0, Q9JJZ2, P62876, P12787, Q03265, Q3UX10, P14685, Q9DBS5, P42859, O88447, Q9QUM9, P46412, O88685, P62488, Q91Y86, Q9D7M8, O70405, Q8VHE6, P51881, Q9D8W5, Q6PF93, P70288, Q8CBY8, Q8VDM4, Q80UW8, O89090, Q9CPQ1, Q8K2B3, Q8R5C5, Q9CWF2, Q8CFI7, O55234, P61164, Q9D3D9, P21981, P26516,…	2815	302	9011	1.62173	5.65193e-10	8.09777e-11	4.44907e-11
mmu05014:Amyotrophic lateral sclerosis	179	3.25929	2.47614e-12	Q8VD65, Q07076, Q9CR68, Q8BL97, P48453, Q99P88, O35099, Q63850, O08788, F6ZDS4, Q9JIH2, Q05A62, Q9Z0Y1, Q9QZV9, P62196, Q9CQD1, P63328, Q9Z2U1, P56480, Q9Z2U0, Q9JJZ2, Q6PFD9, P12787, P59235, Q03265, Q3UX10, P14685, Q9DBS5, O88447, O88569, Q9QUM9, Q9Z2V5, P46412, O88685, Q6ZWX6, O70405, Q8R4R6, Q8VHE6, Q921F2, Q91VR7, Q9D8W5, Q6PF93, Q99NB8, Q8BH74, Q8CBY8, Q8VDM4, Q7TQH0, Q9CPQ1, Q8K2B3, Q8R5C5,…	2815	369	9011	1.55282	8.49313e-10	1.06474e-10	5.84987e-11
mmu04530:Tight junction	96	1.748	4.17355e-12	Q6P1F6, P11609, Q9WV32, Q9JLB2, P70460, Q7TNP2, Q9R078, Q61879, Q6P9R4, O35099, Q9CPW4, Q3UIA2, P30285, P68181, Q99JY9, P63001, Q8CHG7, Q8BU31, Q9CVB6, Q9JM76, P09055, P61028, P62835, P05132, P62715, Q9JMC8, Q9JJZ2, Q9D4H4, Q9Z0U1, Q60598, Q8QZT4, Q60875, Q80U72, Q8CC35, P70175, O08638, Q3UX10, P70336, P39447, P59999, P70335, Q3THE2, Q6AW69, P46935, Q9QUI0, P57780, Q6RHR9, P59242, P63330, P17918,…	2815	167	9011	1.84013	1.43153e-09	1.51426e-10	8.31964e-11
mmu05171:Coronavirus disease - COVID-19	130	2.36708	4.40193e-12	P62918, P97461, Q8BTI9, Q9WVL2, P62082, Q9R117, Q00560, P42225, P63323, P62751, P62911, P25444, P47911, P63325, Q99MB1, P42227, P62754, P97351, Q9CR57, P03953, Q9D1R9, Q9JJI8, P19221, P14206, Q9CPR4, P62242, O55142, P62245, P84099, Q8CIH5, Q8K182, P62889, P20444, P60867, Q91Y86, Q9CZM2, P53026, P52332, Q6ZWV3, P09470, Q62073, Q6ZWU9, Q3TBT3, P51410, Q63844, Q8CG14, Q8BH61, P97333, P48025, P70671,…	2815	248	9011	1.67798	1.50986e-09	1.51426e-10	8.31964e-11
mmu04510:Focal adhesion	110	2.00291	7.11924e-12	P27870, Q8C6K9, Q8BTI9, Q60989, Q71LX4, P11688, Q62245, P49817, Q60751, Q60631, P39688, Q3THE2, Q80YX1, Q9Z1T2, P20444, Q91Y86, Q9EPC1, Q61411, Q62469, P35918, Q6PDN3, B8JK39, Q9DBR7, Q04857, Q8BUR4, Q9QVP4, Q00651, A2ARA8, A0A5F8MPH8, P02469, P02468, Q63844, Q61789, Q9CQ19, Q62470, Q61140, Q64010, A2A863, P11276, Q05144, Q02788, P68404, Q99JI6, O08586, P43406, P62141, Q8BTW9, P28028, Q8CIN4, P60…	2815	201	9011	1.75183	2.44188e-09	2.22638e-10	1.22322e-10
mmu04144:Endocytosis	139	2.53095	8.54744e-12	Q8BWG8, Q9WV32, Q91YJ2, A2A5R2, P17427, Q07113, P17426, Q9QX11, Q80U87, P49817, P17156, Q9JM76, Q8R0S2, P21803, P61021, Q9CQD1, P47754, P61027, Q9DB34, Q6ZQK5, Q60751, Q7TN29, Q8R0J7, Q62419, Q8K1I7, Q9QWY8, P59999, Q9CQC8, P46935, P39054, Q8C863, P39053, P01901, P56371, Q61411, Q9D620, Q8CHU3, Q8C0E2, O08967, P42567, P61161, Q02956, Q4LDD4, P62492, Q8BIJ7, P01898, P01897, Q8CFI0, Q9EPJ9, P14429,…	2815	272	9011	1.63584	2.93175e-09	2.45027e-10	1.34622e-10
mmu04810:Regulation of actin cytoskeleton	122	2.22141	1.12114e-11	P27870, Q9WV32, Q61315, Q8BTI9, Q8BKX1, P18760, P11688, Q62245, Q7TMB8, Q9JM76, P21803, P61148, P19221, Q61165, P59999, Q3THE2, P62484, Q3UQ44, P61793, Q8K182, Q61411, Q91VR8, Q62469, P28660, P24063, Q6PDN3, B8JK39, P32883, Q9DBR7, Q8BUR4, Q9QVP4, Q00651, P61161, A2ARA8, Q8VDD5, Q8K1X4, P27601, Q8K330, Q8R4H2, P05555, Q63844, Q9CQ19, P11835, Q62470, Q61140, Q64010, A2A863, P11276, Q05144, P43406,…	2815	231	9011	1.69061	3.8455e-09	2.9667e-10	1.62996e-10
mmu04611:Platelet activation	76	1.38383	2.31309e-11	Q8BWG9, Q60787, P70460, Q8BTI9, Q60823, Q91WF3, P36423, Q71LX4, P11881, P70302, P68181, P70227, Q8R5A3, Q91UZ1, O09044, P09055, Q9Z1B3, P08121, P62835, P05132, P47713, Q9ERL9, P51432, P30558, P56400, P20491, Q91YM2, P19221, P70336, P51830, P39688, P70335, Q9Z329, Q3THE2, O08911, Q9QUI0, O54890, Q8CIH5, O70404, P0C605, Q62469, A3KGF7, F8VQK3, Q6R0H7, Q6PDN3, P31750, Q61210, Q9DBR7, P22437, Q02956,…	2815	125	9011	1.94625	7.93387e-09	5.68359e-10	3.12267e-10
mmu05020:Prion disease	136	2.47633	2.78825e-11	Q9CR68, Q60864, P48453, Q8BTI9, Q09014, P68181, P13595, P49817, P17156, P62196, P63328, Q9Z2U1, P48962, P56480, Q9Z2U0, Q9JJZ2, P12787, Q03265, Q3UX10, P39688, P14685, Q9DBS5, O88447, Q8K182, Q9QUM9, O88685, Q6ZWX6, Q91Y86, P51881, Q9D8W5, Q8VDM4, Q9CPQ1, Q8K2B3, Q9CWF2, O55234, Q9D3D9, P26516, P02468, P62897, Q91VR2, P03930, Q63844, P03899, Q91W29, Q9D855, Q9CQZ6, P70677, Q60692, Q05144, P17665,…	2815	268	9011	1.62442	9.56369e-09	6.35578e-10	3.49199e-10
mmu01200:Carbon metabolism	74	1.34741	2.95618e-11	Q61753, Q8BH95, O08749, Q9CS42, Q9EQ20, Q9R0H0, Q8CAY6, Q99MN9, Q9CZN7, Q05920, Q9CZB0, P52480, P09411, Q8QZY2, Q9EPL9, P08249, Q60597, P06745, Q8VC30, Q3TRM8, Q9Z2I8, P35486, Q8BMF4, Q99KE1, P17710, Q07417, Q9Z2I9, Q99KI0, P05064, Q9D2G2, Q9D1I5, Q9CZU6, Q9QXG4, P54071, Q8QZT1, Q99K85, P26443, P50431, Q9DCD0, O08528, Q9CQ60, Q93092, P70404, Q8K2B3, Q91VA7, Q91ZA3, P97807, P40142, Q00612, Q99NB1,…	2815	121	9011	1.95768	1.01397e-08	6.35578e-10	3.49199e-10
mmu05100:Bacterial invasion of epithelial cells	52	0.946832	1.18467e-10	P09803, Q9WV32, Q8BTI9, Q9CPW4, P11688, D3YYY8, Q99JY9, P63001, P49817, Q8BZ98, Q9CVB6, Q9JM76, P09055, P98083, Q8BH43, P26231, Q60598, Q8VI36, P59999, P84096, O55222, Q9QUI0, P39054, P39053, Q91YD9, Q9JLQ0, Q02248, P47941, Q6IRU5, Q64727, Q68FD5, Q8BUR4, P61161, Q8BYZ7, O35904, Q8BHL5, P49710, P42209, Q80UG5, P60710, Q9D898, Q61301, P26450, Q64010, Q61140, P11276, Q8CHH9, Q9WVC3, O08585, P05480,…	2815	76	9011	2.1902	4.06341e-08	2.39721e-09	1.31707e-09
mmu04666:Fc gamma R-mediated phagocytosis	60	1.0925	1.34189e-10	P27870, Q9WV32, P70460, Q8BTI9, Q60823, Q9CPW4, Q8BSK8, P18760, Q09014, Q99JY8, Q99JY9, P63001, Q7TQF7, Q9CVB6, Q9JM76, P47713, Q9Z280, Q8BH43, Q9Z1S8, O70161, Q9QWY8, P59999, Q9ES52, P39054, Q8CIH5, P47941, P20444, P31750, Q7SIG6, Q8BUR4, P62331, F8VQB6, P61161, O35904, P08103, Q9D898, Q63844, Q9JIA7, P06800, Q61469, Q9Z1M4, P45591, P48025, P26450, Q64010, Q99N57, O08539, P97813, Q05144, P70315,…	2815	93	9011	2.0652	4.60269e-08	2.56451e-09	1.40899e-09
mmu05017:Spinocerebellar ataxia	81	1.47487	2.4874e-10	Q8VD65, P54775, P98156, Q8BTI9, P62915, Q8R3E3, P46471, Q60823, Q8BG32, O35099, P11881, P70227, Q9D8H7, Q91UZ1, Q3UMR5, Q9Z1B3, P62196, Q9Z2U1, P48962, Q9Z2U0, P51432, Q64518, Q9CX56, Q8JZQ2, Q80U78, Q99KR7, Q9Z329, P14685, O55143, Q9QUM9, P49722, O88685, P20444, Q91Y86, O70405, P51881, Q9D8W5, O70435, Q6PF93, A3KGF7, P29037, P99026, Q9R1P0, O35593, Q8VDM4, O89090, Q9R1P1, Q9R1P4, Q9WVJ2, Q9R1P3,…	2815	141	9011	1.83891	8.53177e-08	4.5035e-09	2.47431e-09
mmu05012:Parkinson disease	128	2.33066	4.63633e-09	P10639, Q9CR68, P10637, O35099, P68181, Q9R0P9, Q8BW75, P62196, Q6P073, Q9Z2U1, P48962, P56480, Q9Z2U0, Q9JJZ2, Q99LX0, P12787, Q9DBK7, Q03265, Q3UX10, P14685, Q02053, Q9DBS5, O88447, Q9QUM9, O88685, Q6ZWX6, Q91Y86, P51881, Q9D8W5, Q811U4, Q6R0H7, Q8VDM4, Q80U63, Q9CPQ1, Q5S006, Q8K2B3, P62254, Q9CWF2, O55234, Q9D3D9, P26516, P62897, Q91VR2, P03930, P03899, Q91W29, Q9D855, Q64373, Q9CQZ6, Q64133,…	2815	264	9011	1.55203	1.59026e-06	7.97449e-08	4.38133e-08
mmu05135:Yersinia infection	75	1.36562	9.21298e-09	Q6PEV3, P27870, Q9WV32, Q63932, Q60787, P29452, Q8BTI9, Q8BKX1, Q60823, Q9CPW4, P70268, P97305, P11688, Q99JY9, P63001, Q9CVB6, Q9JM76, P09055, Q8BH43, P97433, O70161, Q8VI36, Q8K1I7, P70336, P59999, P18653, P70335, P18654, O08911, P84096, Q9QUI0, Q9JLQ2, Q91YD9, P47941, Q91Y86, Q8CF89, P31750, Q61210, Q8BUR4, P62331, Q00651, P61161, Q9QVP9, Q62073, Q9EPB4, O35904, Q8BHL5, O88351, P47811, P60710,…	2815	135	9011	1.77837	3.16005e-06	1.50917e-07	8.29168e-08
mmu00640:Propanoate metabolism	26	0.473416	1.89144e-08	Q8BH95, O08749, P50136, Q9EQ20, Q9R0H0, P16125, Q91ZA3, Q99MN9, Q99NB1, Q9EPL9, Q8QZS1, P61922, Q9D9V3, Q5SWU9, P53395, Q99J39, Q9WUM5, Q9Z2I8, Q9DBM2, P16332, Q07417, Q9Z2I9, P06151, Q9D1I5, Q8BMS1, Q9QXG4	2815	31	9011	2.68476	6.48761e-06	2.95752e-07	1.62492e-07
mmu04070:Phosphatidylinositol signaling system	57	1.03787	3.24224e-08	Q8BTI9, Q3TWL2, Q61194, O70172, Q9Z2D1, Q8BKC8, P11881, Q99L43, P70227, Q8CHC4, Q91UZ1, Q91UZ5, Q9Z1B3, Q80V26, Q2TBE6, P51432, O70167, O70161, Q80UP3, Q9Z329, Q8BYN3, Q9ES52, Q7TNC9, O55023, Q8CIH5, Q9R1C6, P20444, B2RXC2, Q6PF93, Q8K337, A3KGF7, P49442, Q8CBQ5, Q9EP69, Q9EPW0, Q8CDA1, O35904, O88673, Q8VE11, Q8R3B1, Q9CZX7, P26450, E9PUQ8, Q6ZQB6, Q8VDP6, P68404, O08586, Q9JII1, Q9Z2C4, D3YXJ0,…	2815	96	9011	1.90063	1.11208e-05	4.84926e-07	2.66427e-07
mmu00280:Valine, leucine and isoleucine degradation	39	0.710124	3.70477e-08	Q9D0K2, Q921H8, Q8BH95, Q99JY0, O08749, Q9DBF1, P50136, Q9JLJ2, Q9EQ20, Q8CAY6, Q9DBL1, Q91ZA3, Q99MN9, P47738, Q9D7B6, Q99MR8, Q8JZK9, Q8BWT1, P45952, Q8QZS1, Q9JLZ3, P61922, Q61425, Q3ULD5, P53395, Q99L13, O08756, Q9JHI5, Q9D2R0, Q9DBM2, O35855, P16332, Q07417, G3X982, P38060, P47740, Q9D1I5, Q8BMS1, Q8QZT1	2815	57	9011	2.1902	1.27073e-05	5.31018e-07	2.91751e-07
mmu04670:Leukocyte transendothelial migration	66	1.20175	5.68443e-08	P27870, Q08481, P70460, Q8BTI9, Q09014, P33434, P63001, P09055, P01831, P62835, P97393, P26231, P30999, Q91YM2, Q8VI36, P70336, P70335, Q3THE2, P13597, O08911, P41245, Q9QUI0, P57780, Q61093, Q8CIH5, Q02248, P55284, P20444, Q8VCC8, Q7TPR4, Q925F2, P26041, Q64727, P26040, P24063, P97369, P35235, Q9D8B7, P56857, Q9QVP4, Q00651, Q8BIF0, Q9JI59, Q9QVP9, O35904, O54942, Q9Z261, P47811, P60710, O88792,…	2815	118	9011	1.79043	1.94974e-05	7.82177e-07	4.29743e-07
mmu00020:Citrate cycle (TCA cycle)	26	0.473416	6.07502e-08	O08749, P70404, Q8K2B3, Q91VA7, P97807, Q05920, Q91V92, Q9CZB0, P08249, Q60597, Q9D6R2, P28271, Q9WUM5, Q9Z2I8, P35486, Q9D051, Q8BMF4, Q9CQA3, P14152, Q9Z2I9, Q99KI0, E9Q7L0, Q9D2G2, Q9CZU6, Q8BH04, P54071	2815	32	9011	2.60087	2.08371e-05	8.03772e-07	4.41608e-07
mmu04120:Ubiquitin mediated proteolysis	78	1.42025	6.42695e-08	Q6PAV2, Q9Z2X8, P62838, Q3U1J4, Q9WTX5, Q60989, Q9WTX6, Q8BZQ7, Q06985, A2A432, Q3TCH7, Q8C878, Q8C7R4, O88738, Q9D4H8, Q8BZZ3, Q9Z1F9, Q9JLV5, Q6P073, Q91W96, P62878, Q8R349, Q8BTZ4, Q9D5V5, Q60953, P52483, Q8VE73, Q9CR50, Q9DBK7, O08759, Q9WVM3, Q99JP4, P61082, P61080, Q02053, P46935, Q8C863, Q9WTZ1, Q6ZPJ3, Q9D787, Q6ZWZ2, Q6ZPT1, Q9R1T2, Q9Z255, Q8CHQ0, G5E870, Q8BGZ4, Q9ES00, P61092, Q8BIA4,…	2815	147	9011	1.69852	2.20442e-05	8.18841e-07	4.49886e-07
mmu05208:Chemical carcinogenesis - reactive oxygen species	108	1.9665	6.75865e-08	Q9CR68, P53762, Q64669, Q8BTI9, O35099, Q09014, Q62245, P48962, P56480, P30115, P10649, Q60631, Q91VS7, P10648, P12787, Q03265, Q8K1Y2, O09131, Q91WU5, Q91Y86, Q61411, P51881, P15626, P35235, Q80W21, P32883, Q61133, Q62101, Q9CPQ1, Q8K2B3, Q9D3D9, Q91VR2, P24472, P03930, Q63844, P03899, Q91W29, Q9D855, Q9Z1E3, O35660, Q9CQZ6, P17665, O08586, Q04207, Q9CQA3, P25799, P48774, P00158, P56392, P56391,…	2815	222	9011	1.55728	2.31819e-05	8.30349e-07	4.56209e-07
mmu05022:Pathways of neurodegeneration - multiple diseases	201	3.65987	8.62748e-08	Q9CR68, Q61315, O08788, Q05A62, Q9Z1B3, Q9CQD1, P63328, Q9Z2U1, P48962, P56480, Q9Z2U0, O88572, Q8BK63, Q99LX0, P12787, Q3UX10, Q9DBS5, O88447, P42859, O88685, P46412, Q91Y86, Q8VHE6, Q61411, Q921F2, Q91VR7, Q811U4, Q6PF93, Q8VDM4, Q7TQH0, Q9CPQ1, Q5S006, P62254, P61164, Q9D3D9, Q91VR2, P03930, Q63844, Q91W29, P39429, Q64373, P70677, Q60692, P17665, P68369, Q9CQA3, P20029, P68368, P56392, P56391,…	2815	471	9011	1.36606	2.95918e-05	1.0234e-06	5.62274e-07
mmu03015:mRNA surveillance pathway	59	1.07429	1.04507e-07	Q6P1F6, Q8K4P0, Q9CQ49, Q9Z1N5, Q7TNP2, Q69ZS7, O35691, P56959, Q9EPU4, Q7TNL5, Q9EPU0, Q9QZV9, Q52KI8, Q8BTV2, Q9JIX8, Q9D0L8, P62715, Q9CQL1, A2AT37, Q8BFQ4, Q60996, P29341, Q6PD03, Q91VC3, Q99JX7, Q8R050, P63330, Q9QXK7, Q99LC2, Q921F2, Q61655, Q9D824, Q8CCS6, Q80X82, Q6PHQ9, O55236, Q6NVF9, Q9CQF3, P61406, Q8BQZ5, P61327, Q3UYV9, Q9CY97, Q61183, Q9JII5, Q9CWZ3, Q6ZPY2, Q76MZ3, Q9D4E6, O08583,…	2815	103	9011	1.83362	3.58454e-05	1.19835e-06	6.58396e-07
mmu01232:Nucleotide metabolism	50	0.910415	2.33461e-07	Q9WUZ9, Q9R111, P55264, P50096, Q9WTP7, P70303, Q9CQ43, Q9WTP6, Q9DBP5, Q01768, Q9D2H2, Q6PEE3, Q00519, Q9WV85, Q9R0Y5, P28650, Q9DCZ1, Q3U5Q7, Q9QX60, Q9D8C9, P03958, P70698, P15532, Q99L27, O55026, Q3SXD3, P23492, P00493, Q6P3D0, Q91YL3, Q9QY93, Q64520, Q9JM14, Q9QXL8, Q61503, P06802, P55772, P97930, Q3V1L4, Q8VCF1, O08739, P52623, Q3THK7, P52624, Q9D892, Q9CQA9, P08030, P24547, Q3UFY7, P07742	2815	84	9011	1.9054	8.0074e-05	2.59067e-06	1.42336e-06
mmu05010:Alzheimer disease	166	3.02258	4.03896e-07	Q8VD65, Q9CR68, Q61315, P48453, Q8BTI9, P10637, P97864, O35099, Q91UZ1, Q9Z1B3, P62196, Q61160, Q9QXJ1, P63328, Q9Z2U1, P48962, P56480, P25446, Q9Z2U0, Q9JJZ2, O88572, Q8BK63, P12787, Q9ES97, Q03265, Q3UX10, P12023, P14685, Q9DBS5, O55143, O35598, O88447, Q9QUM9, O88685, Q6ZWX6, Q91Y86, O70405, Q61411, P51881, Q9D8W5, Q6PF93, Q8VDM4, P32883, Q9CPQ1, Q8K2B3, P11152, Q9CWF2, O55234, Q9D3D9, P26516,…	2815	383	9011	1.38741	0.000138527	4.34188e-06	2.38551e-06
mmu03010:Ribosome	87	1.58412	6.25285e-07	P62918, P97461, Q9CXW4, P35979, Q9D7S7, P62717, P19253, P62082, P62281, P12970, P14115, Q99N85, P62751, P63323, P35980, O09167, P62911, P25444, P47911, P47955, P63325, P62830, P62754, P97351, Q9CR57, Q9DCA2, Q9CQL5, P62849, Q9D1R9, Q9JJI8, P14206, Q9DCI9, Q9CPR4, P62242, O55142, P14131, P62245, Q9DCU6, P84099, P83882, P61358, P62889, Q9D1I6, P60867, P61514, Q9CZM2, P62843, P53026, Q6ZWV3, P99027,…	2815	176	9011	1.58234	0.00021445	6.51812e-06	3.58118e-06
mmu05203:Viral carcinogenesis	107	1.94829	9.59398e-07	Q64700, Q9WTX8, P06339, Q8BTI9, P62915, Q3U1J4, P30285, Q80WQ2, P51863, Q00560, Q62167, P11440, P68181, P63001, P52480, P49138, P55271, P05132, O88895, P42227, Q9D0D5, Q60631, Q80U72, P62806, Q8VI36, O08759, Q6PDQ2, Q9QUI0, Q07813, P57780, P01901, P30282, Q9Z2V5, P01027, P46414, Q61411, Q7TPR4, P52332, P29037, Q9D902, P45481, Q78PY7, P70288, P13405, Q6A4J8, A2AN08, P32883, Q99M87, Q61179, Q01147,…	2815	229	9011	1.49569	0.000329019	9.70685e-06	5.33312e-06
mmu03030:DNA replication	26	0.473416	1.15112e-06	Q9CWY8, P52431, Q99J62, Q9EQ28, P37913, P33610, P49718, P49717, Q62193, P25206, Q8R323, Q9D0F6, P97310, P97311, P33609, Q9CQ18, Q9CYR0, Q9WUK4, P39749, Q9CQ71, Q61881, P35601, Q80ZV0, Q8VEE4, O35654, P17918	2815	35	9011	2.37793	0.000394757	1.13139e-05	6.21606e-06
mmu04540:Gap junction	49	0.892207	1.83987e-06	Q63932, Q922F4, Q91WF3, P11881, P11440, Q62245, P68181, P70227, Q91UZ1, Q9ERD7, P26618, Q9Z1B3, P05132, Q9ERL9, Q9JJZ2, Q60631, P51432, Q3UX10, P39447, P51830, Q7TMM9, Q9Z329, Q01279, P61793, P20444, P0C605, P05622, Q61411, P99024, A3KGF7, F8VQK3, Q6R0H7, P32883, Q9CWF2, Q9D6F9, O54865, Q63844, P97772, Q9WVS8, Q99N57, P68404, P68369, Q80TL1, P68368, Q9DC28, P05480, P08752, P21279, P21278	2815	86	9011	1.82386	0.000630877	1.7581e-05	9.65932e-06
mmu00620:Pyruvate metabolism	30	0.546249	2.22659e-06	P56376, Q99KB8, P56375, O08749, Q9DBF1, Q9CPU0, Q9JLJ2, Q8CAY6, P16125, P97807, P47738, P00329, Q05920, P52480, Q99NB1, Q91Z53, P08249, Q64437, P06801, Q5SWU9, P35486, Q9D051, Q8BMF4, Q99KE1, P14152, P06151, P47740, Q9QXG4, Q8BH04, Q8QZT1	2815	44	9011	2.18254	0.00076343	2.07013e-05	1.13737e-05
mmu05205:Proteoglycans in cancer	96	1.748	3.27583e-06	P27870, Q63932, Q8BTI9, P10833, Q60823, Q8BTM8, P35456, Q8BSK8, P11688, P11881, Q62245, P68181, P70227, P33434, P63001, P49817, P09055, Q8VHN8, P05132, Q9QZF2, P62754, P25446, P42227, Q60751, Q8C180, Q60631, Q60598, P28654, Q80X90, Q8VI36, Q8CFZ4, P70336, Q61165, P70335, Q9Z329, P15379, O08911, Q01279, P41245, Q9QUI0, O54890, Q61090, Q8CIH5, Q02248, P20444, Q61411, Q62469, Q61656, Q6PHZ2, P26041,…	2815	205	9011	1.49904	0.00112298	2.96549e-05	1.62929e-05
mmu04015:Rap1 signaling pathway	99	1.80262	4.3836e-06	P09803, P27870, Q8BTI9, Q91WF3, Q71LX4, Q91UZ1, Q8CHG7, P63321, P70429, Q9Z1B3, P21803, P61148, Q02858, Q60751, P30999, Q03145, Q6S5J6, Q6RHR9, P61793, Q8K1Y2, Q9JIW9, P20444, Q8VCC8, Q61411, Q6R0H7, P35918, P24063, P59764, P32883, Q62101, Q02956, Q80TE4, P05555, Q63844, P11835, Q62074, Q61140, Q64010, P18872, Q05144, P68404, Q99JI6, Q9QZQ1, Q80TL1, Q9JK83, P28028, P60766, Q9QUG9, Q63932, Q60787,…	2815	214	9011	1.48087	0.00150245	3.86656e-05	2.12436e-05
mmu05418:Fluid shear stress and atherosclerosis	73	1.32921	4.52804e-06	P10639, P07901, Q08481, Q64669, Q8R5I6, Q8BTI9, Q9Z2X8, Q60823, O35099, Q09014, P33434, P63001, P63166, P49817, Q64471, P16460, O35607, Q9QZF2, P30115, P10649, Q91VS7, Q60875, P10648, P13597, O08911, P41245, Q9QUI0, O54890, Q02248, P55284, O09131, Q91Y86, P35918, Q8BRK8, P15626, Q80W21, P15306, P19157, P31750, Q61133, Q9CPU4, Q99L20, Q02956, Q62073, Q00731, O35904, Q60929, O88351, P47811, P60710,…	2815	147	9011	1.58964	0.00155191	3.89411e-05	2.1395e-05
mmu00562:Inositol phosphate metabolism	42	0.764749	5.21547e-06	B2RXC2, Q8K337, A3KGF7, Q6PF93, Q8BTI9, P49442, Q8CBQ5, Q61194, O70172, Q9Z2D1, Q8BKC8, Q9EP69, Q9EQ20, Q9Z2L6, Q8CHC4, Q91UZ1, Q9EPW0, Q91UZ5, Q9Z1B3, Q8CDA1, O35904, Q2TBE6, P51432, Q8VE11, Q8R3B1, Q4KWH5, O70167, O70161, Q8BYN3, Q8VDP6, Q9ES52, Q8C5L6, Q7TNC9, O55023, O08586, Q9JII1, Q9Z2C4, Q9JHU9, Q8CIH5, Q9Z2C5, E9Q3L2, Q91XU3	2815	72	9011	1.86729	0.00178731	4.3759e-05	2.4042e-05
mmu04933:AGE-RAGE signaling pathway in diabetic complications	54	0.983248	6.63375e-06	Q8BTI9, Q60823, P30285, P33434, P63001, Q91UZ1, P42225, Q9Z1B3, P20352, Q9QZR9, P08121, P42227, B1AVK5, P97471, P11859, P51432, P13597, Q9QZS0, O08911, Q07813, Q61093, Q8CIH5, P46414, P20444, Q91Y86, Q61411, A3KGF7, O08808, P15306, P31750, P32883, Q02956, Q01149, Q00731, O35904, P47811, Q63844, Q8R3B1, P26450, Q62151, Q9WUI1, P11276, P70677, Q62432, P68404, Q04207, P11087, Q9R1E0, P42232, P16054,…	2815	101	9011	1.71146	0.0022728	5.43336e-05	2.98519e-05
mmu04145:Phagosome	86	1.56591	7.3097e-06	Q61830, P06339, P20040, Q922F4, Q8BVE3, Q9D1K2, O70370, P11247, Q9ER00, P11688, Q6PDL0, Q9JHF5, Q05895, P51863, O08547, P15920, Q09014, P63001, Q9ERD7, P09055, P61021, Q9CQD1, P01910, P61620, Q9JJZ2, Q31099, P51150, Q61009, Q9CR51, Q9Z1G4, Q3UX10, Q7TMM9, Q9Z1G3, P14211, P17047, O54890, Q61093, P01901, Q9Z1T2, P01027, Q9JHU4, Q9CQS8, O89053, Q62028, P99024, Q62469, Q99L60, Q6PF93, Q64449, P10810,…	2815	182	9011	1.51259	0.0025041	5.84776e-05	3.21287e-05
mmu05415:Diabetic cardiomyopathy	97	1.76621	7.68166e-06	Q9CR68, Q8BTI9, Q09014, Q91UZ1, Q9Z1B3, P48962, P56480, P11859, P12787, P58389, Q03265, P35486, P41245, O55143, P20444, Q91Y86, P51881, Q922H2, O89090, Q9CPQ1, Q8K2B3, P14142, Q02956, P09470, Q9D3D9, P48787, P47856, Q91VR2, P03930, P03899, Q91W29, Q9D855, Q9CQZ6, Q9D051, Q05144, P17665, P68404, O08586, Q04207, Q9CQA3, P62141, P25799, P00158, P56392, P56391, Q9D0M3, Q60823, P48771, Q9CQQ7, P15208,…	2815	211	9011	1.47158	0.00263135	6.00566e-05	3.29962e-05
mmu05165:Human papillomavirus infection	152	2.76766	1.12032e-05	Q64700, Q61315, Q8C6K9, Q8BTI9, Q8BVE3, Q9D1K2, Q9WVL2, P11688, Q9JHF5, P15920, Q9R117, P51863, P68181, Q62245, Q7TNL5, P42225, Q61160, Q99MB1, P25446, Q60631, Q8BK63, Q60996, Q80U72, Q9CR51, Q6PD03, Q6PDQ2, Q80YX1, Q6RHR9, P01901, P63330, Q9Z1T2, P46414, Q3TJ91, O35516, Q61411, Q62469, P52332, Q99L60, Q6R0H7, Q63ZW7, P70288, P70441, B8JK39, A2AN08, P32883, P57746, Q04857, Q00651, A2ARA8, Q02956,…	2815	362	9011	1.34409	0.00383535	8.56425e-05	4.70536e-05
mmu00520:Amino sugar and nucleotide sugar metabolism	32	0.582666	1.21278e-05	P23591, Q91YN5, Q7TSV4, O70475, P20060, Q922H4, Q9R0N0, O08528, Q3TW96, Q9DCJ9, Q9JK38, Q9DCN2, Q8K0C9, Q91XA9, Q03249, P82343, Q9DB73, Q9CYR6, Q8BTZ7, Q9D0F9, P47856, P06745, Q3TRM8, Q91WG8, Q99J77, Q9CPT3, Q9Z2M7, P17710, Q7TMC8, Q68FH4, Q99KK2, P29416	2815	51	9011	2.00851	0.00415122	9.06949e-05	4.98294e-05
mmu00630:Glyoxylate and dicarboxylate metabolism	23	0.418791	1.38189e-05	P50431, P24270, P28271, O08749, Q91WK5, P15105, Q8CAY6, Q91ZA3, Q9DCU9, Q99MN9, P16332, Q9CZN7, P14152, Q99KI0, Q8CHP8, Q99NB1, Q8QZY2, Q9D1I5, Q9CZU6, Q91Z53, P08249, Q9QXG4, Q8QZT1	2815	32	9011	2.30077	0.00472872	0.000101143	5.55698e-05
mmu05169:Epstein-Barr virus infection	103	1.87546	1.96253e-05	P20040, Q8BTI9, Q9R233, Q9WVL2, Q9R117, P42225, P62196, Q61160, P01910, P20152, P25446, P42227, P14685, P15379, P13597, P46935, P14211, P01901, Q8CIH5, O88685, P46414, Q91Y86, P27512, Q9D8W5, P52332, Q8CF89, P24063, P70288, Q8VDM4, Q6A4J8, Q62073, P01898, P01897, P26516, P62897, Q9CSN1, Q9WU42, P48025, P70671, P14429, P39429, Q9Z1E3, Q8HWB2, P70677, O08734, P31266, Q04207, Q99JI4, P35991, Q64261,…	2815	231	9011	1.42732	0.00670893	0.000140648	7.72746e-05
mmu04520:Adherens junction	40	0.728332	2.76633e-05	P09803, Q7TPR4, P32507, Q64727, Q8BKX1, P45481, P29351, P15208, Q9JKF1, E9PYF4, Q04736, P63001, Q62073, A2A8L5, P60710, Q60751, Q61301, P97471, Q8BH43, P26231, Q63844, Q62417, P30999, Q64455, P39447, P39688, B2RU80, Q05144, P70315, Q9QZQ1, Q01279, Q9QUI0, P57780, Q91YD9, P67871, Q02248, P05480, Q60737, O54833, P60766	2815	71	9011	1.80342	0.00944375	0.000194207	0.000106701
mmu04512:ECM-receptor interaction	47	0.85579	3.0197e-05	Q62469, Q8C6K9, Q61735, A2ASQ1, B8JK39, Q05895, P11688, Q62165, P97927, Q04857, Q00651, A2ARA8, A0A5F8MPH8, P09055, Q08857, Q01149, Q61738, Q61739, Q9QZR9, P02469, E9PWQ3, P02468, B1AVK5, P29788, Q60675, P56400, Q61789, Q8CIZ8, Q62470, Q61087, A2A863, P11276, Q61001, Q684R7, Q80YX1, Q3V3R4, P15379, Q9QZS0, Q02788, P11087, O35930, P43406, O54890, Q61092, Q9Z1T2, O70309, Q91V88	2815	88	9011	1.70966	0.0103043	0.000207756	0.000114145
mmu00230:Purine metabolism	65	1.18354	4.09782e-05	Q9WUZ9, Q8CG03, Q7TSV4, Q9R111, P55264, P50096, Q91WF3, Q9WTP7, Q99KS6, Q9CS42, Q9WTP6, O55057, Q01768, Q9JKX6, Q9D2H2, Q6PEE3, Q9ERL9, Q00519, Q9WV85, Q9R0Y5, P28650, Q9DCZ1, P18293, Q9QX60, Q9D8C9, P03958, P51830, P15532, Q8CIH9, Q99L27, O55026, Q3SXD3, P23492, P00493, Q6P3D0, F8VQK3, Q60967, Q64520, Q5SUR0, Q9DCL9, Q9JM14, Q9CWJ9, Q9QXL8, Q6VVW5, O54865, Q9D0F9, P56380, Q61503, P06802, P55772,…	2815	134	9011	1.55276	0.0139575	0.000269907	0.000148292
mmu03018:RNA degradation	45	0.819374	4.18297e-05	Q9QXA5, Q6P3D0, Q9CZU3, Q9CQQ8, P38647, Q68ED3, P97789, Q91YD3, Q8K2D3, Q8BT14, Q8BGF7, Q9DAR7, Q6ZWM4, Q6PHQ9, P62311, Q9CSH3, Q8K0V4, P47857, Q8BH15, P62313, Q9DBR1, Q9ERF3, O35900, Q6ZQ08, Q3UJB9, Q9DAA6, Q9D8X5, Q9D753, Q6NZR5, Q921I9, Q8VBV3, P56960, P29341, Q8C5L3, P54823, Q8VEG6, Q9D4E6, Q8VHK9, Q8VDG3, Q8BTW3, P17182, P21550, P63038, Q9WUA3, Q9JKY0	2815	84	9011	1.71486	0.0142455	0.000269907	0.000148292
mmu00480:Glutathione metabolism	40	0.728332	4.23185e-05	Q8R5I6, O08709, Q9DCD0, Q9CPY7, P15626, Q80W21, Q9CQU0, P97449, P19157, Q9D7B7, Q61133, Q9CPU4, Q99L20, Q99LJ6, Q00612, Q64471, Q8K010, Q8BG37, Q6PEE3, P30115, P10649, Q9D7X8, P24472, P97494, Q91VS7, O70325, P47791, P10648, P51855, O35660, Q64674, P11352, Q9DCM2, P48774, O09131, P46412, O89112, Q9Z2A9, P54071, P07742	2815	72	9011	1.77837	0.0144107	0.000269907	0.000148292
mmu05170:Human immunodeficiency virus 1 infection	105	1.91187	4.23691e-05	P48453, Q8BTI9, Q9WTX5, Q9WTX6, Q9R233, P18760, P11440, O35643, Q61160, P63328, P62878, P62874, P25446, D3Z3L3, P62880, P14211, P63213, P01901, Q8CIH5, Q9WTZ1, P20444, Q91Y86, P61953, Q61411, Q61016, Q61017, Q8CF89, P32883, Q9QVP9, Q62073, P01898, P01897, P62897, Q9CXP8, Q3TBT3, Q63844, Q9Z1M4, Q7TN05, P70671, P14429, P39429, Q9Z1E3, Q64373, Q64010, Q8HWB2, P35585, P70677, P18872, O08734, Q05144,…	2815	240	9011	1.40047	0.0144278	0.000269907	0.000148292
mmu04071:Sphingolipid signaling pathway	61	1.11071	4.37224e-05	Q6P1F6, Q63932, Q7TNP2, Q8BTI9, Q60823, P52592, O35099, Q7TNL5, P63001, O09005, Q91UZ1, Q9Z1B3, P62715, Q9Z280, Q04519, Q9Z1S8, P51432, Q60996, P20491, Q6PD03, P70336, P39688, P70335, O08911, Q9QUI0, Q9D6K9, Q07813, P63330, P20444, Q91Y86, Q61411, P97363, Q9WV54, A3KGF7, P31750, P32883, Q02956, O08530, O35904, P27601, P47811, Q63844, Q9JIA7, P26450, P39429, Q99N57, Q9WUI1, P97813, Q05144, Q76MZ3,…	2815	124	9011	1.57472	0.0148852	0.000273464	0.000150246
mmu01250:Biosynthesis of nucleotide sugars	25	0.455208	4.84036e-05	P23591, Q91YN5, Q7TSV4, O70475, Q922H4, Q9R0N0, O08528, Q3TW96, Q9JK38, Q8K0C9, Q03249, Q9CYR6, Q8BTZ7, Q9D0F9, P47856, P06745, Q3TRM8, Q91WG8, Q99J77, Q9CPT3, Q9Z2M7, P17710, Q7TMC8, Q68FH4, Q99KK2	2815	38	9011	2.10596	0.0164658	0.000297336	0.000163362
mmu04142:Lysosome	65	1.18354	5.44575e-05	Q8BVE3, Q6PNC0, O70370, P97821, Q9JHF5, P51863, P15920, Q9WVP1, Q07113, O35448, O35643, Q64191, P24638, Q3TYD4, O09043, P22892, P49935, Q04519, O89023, Q8R0F3, Q61207, P48441, P28293, Q9Z1G4, P50428, P17439, P70699, Q80V94, P12265, P17047, O35632, Q91ZJ9, O54774, Q05117, O35114, P50429, O89017, Q9Z1T1, Q3UDW8, P29416, Q8R2R9, Q6IRU5, Q8BJ48, P31996, Q7TST5, Q9Z0J0, Q9WV54, P20060, Q68FD5, Q99J21,…	2815	135	9011	1.54125	0.0185061	0.000328656	0.00018057
mmu04613:Neutrophil extracellular trap formation	92	1.67516	8.21329e-05	Q63932, P29452, Q8BTI9, Q60823, P11247, Q09014, P63001, Q91UZ1, Q8BY71, Q9Z1B3, O88895, P48962, P84228, Q9D8T2, P51432, P62806, P51791, P28293, Q99KR7, P51437, O08911, O54890, Q61093, Q8CIH5, Q9D906, Q9Z2V5, P01027, P20444, P51881, Q8CCK0, A3KGF7, P24063, Q61418, P97369, P70288, P31750, Q64522, O09106, P68433, Q62073, O35904, P06684, Q9Z183, P47811, P60710, P05555, Q64735, Q63844, Q60930, Q60932,…	2815	208	9011	1.41586	0.0277796	0.000487133	0.00026764
mmu04213:Longevity regulating pathway - multiple species	35	0.637291	9.3355e-05	Q61411, Q8BTI9, Q60823, Q9R078, P70288, Q8BRK8, Q91WF3, P15208, Q8BSK8, P31750, P32883, P70445, P68181, Q61696, P23927, O09106, P17156, P09671, Q9WVH4, O35904, P05132, Q60751, P08228, Q9Z1M4, P24270, P26450, P81122, Q5EG47, P51830, P35569, Q6PAM0, Q9R1E0, O54950, P17879, Q80TL1	2815	62	9011	1.80705	0.031515	0.000540816	0.000297134
mmu04371:Apelin signaling pathway	65	1.18354	9.43284e-05	P09803, Q8VD65, Q63932, P10833, Q60823, Q9R078, Q91WF3, Q8BSK8, P11881, P68181, P70227, Q91UZ1, Q9Z1B3, P05132, P62874, P62754, P97471, P51432, Q63943, Q9WV08, Q61165, P51830, Q9Z329, P70414, P40630, P62880, P63213, P09542, P09541, P61953, Q61411, Q91VR7, Q61016, Q61017, Q6PF93, A3KGF7, P54310, Q8BRK8, Q6PDN3, P31750, P32883, O88597, P27601, Q60929, Q9CXP8, Q9WU00, Q63844, Q9JIA7, Q9Z1M4, Q99N57,…	2815	137	9011	1.51875	0.0318383	0.000540816	0.000297134
mmu04730:Long-term depression	34	0.619082	0.000109258	Q61411, Q63932, A3KGF7, Q7TNP2, F8VQK3, Q6R0H7, P11881, P32883, P70227, Q91UZ1, Q9Z1B3, P62715, O54865, P27601, P47713, Q9ERL9, Q60751, P51432, Q63844, P97772, O70443, Q99N57, P18872, Q9Z329, Q76MZ3, P68404, P63330, P25911, P20444, P08752, P21279, P28028, P21278, P0C605	2815	60	9011	1.81394	0.036784	0.000616144	0.000338521
mmu04919:Thyroid hormone signaling pathway	58	1.05608	0.000127763	Q63932, Q8BTI9, Q60823, P70265, P68181, Q91UZ1, P42225, O09000, Q9Z1B3, Q6PIE5, P05132, O88895, P51432, Q64518, Q8VDN2, Q61165, O54890, O55143, P14094, Q02566, Q8CIH5, Q02248, P20444, O35516, Q61411, Q60520, A3KGF7, P45481, P70365, P70288, Q925J9, P31750, P32883, O09106, O35904, A2ABV5, P47857, P97370, P60710, Q61026, Q99K74, Q63844, Q60974, Q8R3B1, P26450, Q99N57, A2AGH6, Q5SWW4, Q61982, P68404,…	2815	120	9011	1.54718	0.0428792	0.000708881	0.000389473
mmu04072:Phospholipase D signaling pathway	69	1.25637	0.000140324	Q63932, Q8BTI9, P10833, Q60823, Q91WF3, P15208, Q62245, Q99JY8, Q9QX11, Q91UZ1, P63321, Q8BZ98, P26618, Q9Z1B3, P47713, P98083, Q9Z280, Q8K4X7, P05532, Q9Z1S8, Q60631, P11859, P51432, P30558, Q9D517, P20491, O70161, P19221, Q80UP3, P51830, P39688, Q01279, Q9QUI0, P39054, P61793, P39053, Q9JIW9, Q8CIH5, Q9R1C6, P20444, Q8VCC8, P05622, Q61411, A3KGF7, Q6R0H7, P35235, P31750, P32883, O08967, P62331,…	2815	149	9011	1.48237	0.0469944	0.000766214	0.000420972
mmu00450:Selenocompound metabolism	14	0.254916	0.000161048	Q71RI9, P97364, Q6P6M7, Q60967, P40936, Q9JLI6, Q8VCN5, Q68FL6, Q499X9, Q9JLT4, O88428, A6H5Y3, Q8BH69, Q8BTY1	2815	17	9011	2.63617	0.0537458	0.000865635	0.000475596
mmu05222:Small cell lung cancer	47	0.85579	0.000172554	Q62469, Q8BTI9, Q60823, Q60989, P13405, P30285, P31750, P97927, O88879, P09055, Q60803, Q61739, Q9QZR9, P02469, O35904, P02468, P55271, P62897, O88351, B1AVK5, Q60675, P70191, P28574, Q61789, P70196, P97377, P26450, P39429, Q9Z1E3, P39428, Q62470, Q64373, Q61087, P70677, O08734, P11276, Q61001, Q9QZS0, O08586, Q04207, P43406, Q07813, Q61092, Q64261, P25799, P46414, P28700	2815	93	9011	1.61774	0.0574734	0.000913209	0.000501734
mmu05163:Human cytomegalovirus infection	108	1.9665	0.000190076	P48453, Q8BTI9, Q91WF3, Q9R233, P68181, Q62245, Q91UZ1, Q9Z1B3, Q61160, P63328, P62874, P25446, P42227, Q60631, P62880, P14211, P63213, E9Q394, P01901, P20444, P61953, Q61411, Q61016, Q61017, P52332, Q6R0H7, O89090, P32883, Q9QVP9, P01898, P01897, P27601, P62897, Q9CXP8, Q8R4H2, Q3TBT3, Q63844, Q9Z1M4, P70671, P14429, P39429, Q9Z1E3, Q61140, Q64010, Q8HWB2, P70677, P18872, O08734, Q05144, P68404,…	2815	256	9011	1.35045	0.0631219	0.000990697	0.000544308
mmu01212:Fatty acid metabolism	34	0.619082	0.000251389	Q9Z0R9, P51660, Q921H8, P50171, P19096, Q8JZR0, Q8BH95, Q99JY0, P97742, Q9D404, Q9JLJ5, Q9R0H0, Q8CAY6, Q9DBL1, O35448, Q8K2C9, Q8BWT1, Q9QUJ7, Q920L1, Q9EPL9, P45952, P41216, Q9D3B1, Q91VT4, Q61425, Q5SWU9, P51174, P52825, P50544, Q9DBM2, Q07417, Q9DCS3, Q8BMS1, Q8QZT1	2815	62	9011	1.75542	0.0826236	0.00127242	0.000699093
mmu05200:Pathways in cancer	208	3.78733	0.000255083	Q9Z0P7, P09803, Q61315, P53762, Q8BTI9, Q91WF3, P63321, P17433, Q9D4H8, Q9Z1B3, P21803, P61148, P55271, O88572, P97471, P28574, Q91VS7, P63213, P15261, P46414, Q91Y86, P61953, Q61411, P52332, Q6R0H7, O89090, Q80W21, P19157, P21107, Q9JLT4, O54784, Q9CXP8, Q8R4H2, Q61301, Q63844, Q61789, P39429, Q9Z1E3, P39428, Q64010, Q64373, P70677, Q05144, O08586, Q80TL1, Q64261, P22682, P60766, P43247, P27577,…	2815	543	9011	1.22619	0.0837854	0.00127242	0.000699093
mmu05146:Amoebiasis	52	0.946832	0.000255224	P11609, Q8BTI9, P68181, Q91UZ1, O08797, Q9Z1B3, P61021, Q9CQD1, Q9QZR9, P08121, P05132, B1AVK5, Q60675, P51432, P51150, P28293, Q61087, P14602, Q61001, Q9QZS0, Q8VCG4, Q61092, P57780, Q8K182, P20444, Q7TPR4, Q8BH35, A3KGF7, Q64727, P10810, Q6R0H7, O08804, P35278, P97927, Q01149, P02469, O35904, P02468, P05555, Q61789, Q60854, P26450, P11835, P11276, P70677, P35700, P68404, Q04207, P11087, P25799,…	2815	107	9011	1.55566	0.0838298	0.00127242	0.000699093
mmu01240:Biosynthesis of cofactors	69	1.25637	0.000288691	P10518, Q64669, B2RQC6, Q9R1Z7, Q9QYC7, Q9D404, Q8CC86, Q9WTP7, P58058, O08749, P70303, Q9Z1J3, Q64105, Q9WTP6, Q9Z0L8, Q9DBP5, Q9CZN7, Q01768, P36552, Q8CEE7, Q8BTZ7, Q9D2H2, Q9WV85, Q8CFV9, D3YZG8, Q9R0Y5, Q8C5H8, P28650, Q3U5Q7, P13439, Q9D273, P70697, P22907, Q8K4K6, P12265, P70698, Q64435, P15532, Q9Z2M7, O35435, Q8K183, P47740, P00375, Q9CXI0, Q99K85, P50431, O70475, Q922H4, Q7M753, Q922D8,…	2815	152	9011	1.45312	0.0942892	0.00141871	0.000779465
mmu04910:Insulin signaling pathway	64	1.16533	0.000307448	Q63932, Q9ET01, Q8BTI9, P19096, Q60823, Q9R078, Q8BSK8, P15208, O35250, Q62245, P68181, Q9WUB3, A2A8L5, P05132, P98083, P62754, Q8CJ53, Q9DBC7, Q60631, Q60634, Q62417, O08917, Q3TRM8, Q5SWU9, P35569, Q8BMB3, Q7TNC9, P17710, P47941, Q91Y86, Q8BH04, Q61411, P54310, Q8BRK8, O08528, P63073, P31750, P32883, P14142, Q02956, O35904, Q8R527, O88351, P12849, Q63844, Q9Z1M4, Q8CI94, P26450, P81122, Q62074,…	2815	139	9011	1.47387	0.100099	0.00148961	0.000818417
mmu04370:VEGF signaling pathway	32	0.582666	0.000348345	Q61411, Q63810, Q63932, P48453, Q8BTI9, P35918, Q60823, P31750, P32883, P63001, Q00731, P63328, P49138, O35904, P47713, P47811, Q63844, Q9JIA7, P26450, Q8VI36, Q99N57, Q9WUI1, P14602, Q05144, O08911, P68404, Q3UMW7, Q8CIH5, P05480, Q8CI15, P20444, P60766	2815	58	9011	1.76611	0.112639	0.00166432	0.000914406
mmu03430:Mismatch repair	16	0.291333	0.000395012	Q99J62, P52431, P54276, Q9EQ28, Q9CYR0, Q9WUK4, P37913, Q9CQ71, P35601, Q8VEE4, O35654, Q62193, P17918, Q8R323, P43247, Q9D0F6	2815	22	9011	2.32805	0.126735	0.00186143	0.0010227
mmu05164:Influenza A	76	1.38383	0.000467558	Q61510, P11928, Q63932, P29452, P20040, Q8BTI9, Q60823, Q9WVL2, P30285, Q6P5F9, Q9R117, P42225, Q9QZV9, Q61160, Q05921, P01910, Q8BVZ5, P48962, Q99MB1, P25446, Q31099, Q60953, Q920E5, Q6PFD9, Q99JX7, P13597, Q07813, P15261, P30282, P52293, Q6Q899, Q6ZWX6, P20444, P51881, P52332, P45481, P50592, Q8CCS6, Q8VDM6, Q99MU3, P31750, Q61179, Q3TL44, O88879, O35345, P62492, Q03963, Q60803, Q9QYJ3, Q9EPB4,…	2815	173	9011	1.40625	0.148205	0.00215402	0.00118346
mmu05220:Chronic myeloid leukemia	39	0.710124	0.000469626	Q61411, Q63932, Q8BTI9, Q60823, P70288, P35235, P13405, P30285, Q6PAJ1, P31750, P32883, Q62245, O09106, O88712, O35904, P98083, P00520, O88351, P97471, Q60631, P56546, Q9Z1S8, Q63844, P26450, Q9Z1E3, Q64010, Q99N57, Q64373, O08734, Q04207, P42232, Q07813, P42230, Q64261, P47941, P25799, P22682, P46414, P28028	2815	76	9011	1.64265	0.14881	0.00215402	0.00118346
mmu04210:Apoptosis	62	1.12891	0.000533354	Q63932, Q8BTI9, Q60823, Q60989, Q3UHC7, P97864, O70370, O35099, P97821, P11881, P70227, Q61160, P49935, P25446, Q9JJZ2, E9PYK3, Q3UX10, P16546, Q9Z329, O08600, P21619, Q07813, Q3ULW8, P48678, Q6ZWX6, Q91Y86, Q61411, P28661, P50592, P29594, O08529, P11103, P14733, O35350, P31750, P32883, O88879, O35904, O88554, P62897, O88351, P60710, O54918, Q63844, P26450, P39429, O08738, Q9Z1E3, P39428, Q64373,…	2815	136	9011	1.45931	0.167223	0.00241413	0.00132637
mmu01521:EGFR tyrosine kinase inhibitor resistance	40	0.728332	0.000551336	P05622, Q61411, P52332, Q63932, Q8BTI9, P35918, Q60823, Q8BSK8, Q61592, P63073, P31750, P32883, Q62245, Q00993, P26618, Q00731, Q9WVH4, P21803, O35904, P98083, P62754, P42227, Q60751, O54918, Q60631, Q9Z1M4, Q63844, P26450, Q99N57, Q64373, Q04690, Q8BMB3, P68404, O08586, Q01279, Q07813, Q8CIH5, P05480, P20444, P28028	2815	79	9011	1.62079	0.172346	0.00246311	0.00135328
mmu00071:Fatty acid degradation	29	0.528041	0.000568118	Q921H8, Q8JZR0, Q8BH95, Q99JY0, P97742, Q9DBF1, Q9JLJ2, Q9R0H0, Q8CAY6, Q9DBL1, P42125, P47738, P00329, Q8BWT1, Q9QUJ7, Q9EPL9, P45952, P41216, Q64437, Q61425, P51174, P52825, P50544, Q9DBM2, Q07417, Q60759, P47740, Q8BMS1, Q8QZT1	2815	52	9011	1.78521	0.177099	0.00250123	0.00137422
mmu05225:Hepatocellular carcinoma	76	1.38383	0.000574411	Q61315, Q63932, Q64669, Q8R5I6, Q8BTI9, Q9Z2X8, Q60823, E9Q4N7, Q8BSK8, P30285, Q9Z0H3, Q62245, Q6PDG5, Q6P9Z1, Q64471, A2BH40, P98083, O88572, Q60751, P30115, P10649, P97471, E9Q7E2, Q60631, Q8BK63, Q91VS7, P10648, Q01279, Q61090, Q07813, Q8CIH5, Q02248, Q3TKT4, O09131, Q60838, P20444, Q61411, Q6DIC0, P15626, P13405, Q80W21, P19157, Q8BSQ9, P31750, P32883, Q61133, Q9Z2N8, Q9CPU4, Q99L20, Q9JLT4,…	2815	174	9011	1.39817	0.178875	0.00250123	0.00137422
mmu00983:Drug metabolism - other enzymes	45	0.819374	0.000601898	P00493, Q91YL3, Q8R5I6, P50096, P11247, O55060, P15626, Q80W21, P19157, Q61133, Q9CQ43, Q9CPU4, Q99L20, Q9DBP5, Q8R084, Q01768, Q64471, Q9QXL8, Q6ZQM8, Q6PEE3, Q00519, P30115, P10649, Q9WV85, P24472, Q8VCT4, Q91VS7, Q91WG0, P13439, P10648, Q64176, O35660, P52623, Q3THK7, P12265, P52624, Q64435, Q9D892, P15532, E9PV38, P48774, O09131, P24547, P23953, P07742	2815	92	9011	1.56574	0.186584	0.00258816	0.00142198
mmu03420:Nucleotide excision repair	25	0.455208	0.000700942	P52431, Q99J62, Q61458, Q3U1J4, Q9EQ28, A2A432, P37913, Q3TCH7, Q03147, Q62193, P51949, P62878, Q8R323, Q9D0F6, O70422, P49135, P54728, Q9WUK4, Q9CQ71, P54726, P35601, Q8VEE4, O35654, Q9R1K9, P17918	2815	43	9011	1.86108	0.213771	0.00297666	0.00163543
mmu04912:GnRH signaling pathway	44	0.801165	0.000709553	Q61411, Q6PHZ2, Q63932, A3KGF7, Q6R0H7, Q91WF3, P11881, P32883, Q62245, P68181, P33434, P70227, Q91UZ1, Q9Z1B3, Q9QVP9, P05132, P47713, Q9Z280, P47811, Q60631, P51432, Q63844, Q9WVS8, Q99N57, Q9WUI1, P97813, P51830, P70236, Q9Z329, O08911, P68404, Q01279, P47809, Q80TL1, P05480, P0DP26, P0DP27, P0DP28, P20444, P28867, Q91Y86, P21279, P60766, P21278	2815	90	9011	1.56497	0.216091	0.00297666	0.00163543
mmu00920:Sulfur metabolism	10	0.182083	0.000798515	Q8R086, Q9DCM0, P17563, Q80V26, O88428, Q60967, P52196, Q9R112, Q9Z0S1, Q99J99	2815	11	9011	2.91006	0.239668	0.00330951	0.0018183
mmu04066:HIF-1 signaling pathway	53	0.96504	0.000829557	Q63932, P53762, Q8BTI9, Q60823, Q8BSK8, P15208, Q9DBD0, Q9D4H8, P09411, P62878, O35608, Q02858, P62754, P42227, Q60751, P35969, Q3TRM8, P35486, Q91YE3, Q8BMB3, P17710, Q01279, Q61093, P06151, P15261, Q8CIH5, P05064, P46414, P20444, Q6PHZ2, P45481, O08528, P63073, P31750, P16125, Q00731, Q8BFP9, O35904, P47857, Q63844, Q9Z1M4, P26450, P14901, Q62351, Q9D051, P68404, Q04207, P25799, P83940, P17182,…	2815	114	9011	1.48821	0.247727	0.00339723	0.0018665
mmu03250:Viral life cycle - HIV-1	32	0.582666	0.00107762	Q6P2B1, Q9QZI9, Q922L6, Q9WU78, P45481, Q8BG30, Q9ERU9, Q6P5F9, Q9Z0H3, P14873, P19426, Q9QUR7, Q8BHJ6, Q9QYR6, Q6NVF9, Q8BTV2, P46467, Q99JF8, Q8C052, Q8R2Q8, E9Q3G8, Q60710, Q99J95, P62827, Q921C5, D3Z3L3, P17742, O08856, O55201, Q9ESC8, P0C0A3, Q8C4Y3	2815	61	9011	1.67925	0.309142	0.00431673	0.00237169
mmu04664:Fc epsilon RI signaling pathway	34	0.619082	0.00108431	Q61411, P27870, Q63932, Q60787, Q8BTI9, Q60823, P31750, P32883, Q62245, P63001, O35904, P47713, P47811, Q60631, Q9Z1S8, Q63844, P20491, P48025, P26450, Q99N57, Q9WUI1, P39688, P70236, Q05144, P30355, Q9ES52, O08911, P35991, P47809, Q8CIH5, P25911, P20444, Q91Y86, P48999	2815	66	9011	1.64903	0.31073	0.00431673	0.00237169
mmu05417:Lipid and atherosclerosis	90	1.63875	0.00109173	Q63810, P07901, P27870, P98156, P29452, P48453, Q8BTI9, Q60823, P97864, O35099, Q64343, P97305, P11881, Q09014, P63001, Q91UZ1, P17156, Q9Z1B3, P63328, P62835, P25446, P42227, P51432, P70336, Q8R180, P13597, O08911, P41245, Q9QUI0, P17879, Q07813, Q61093, Q6ZWX6, P20444, Q91Y86, P27512, Q61411, Q6PHZ2, A3KGF7, P10810, P50592, Q8CF89, P97369, P31750, P32883, Q61210, Q61696, P41233, O88879, P09671,…	2815	216	9011	1.33378	0.312482	0.00431673	0.00237169
mmu05145:Toxoplasmosis	51	0.928623	0.00113876	P20040, Q60823, Q60989, Q9R117, P42225, P17156, P09055, P01910, P42227, Q31099, Q9DCE9, Q60675, Q99KR7, Q61087, Q61001, O08911, P17879, Q61092, P15261, A0A140LIF8, Q91Y86, P48999, P27512, P52332, Q60766, Q8CF89, P31750, Q61696, P97927, Q62073, Q61739, P02469, P02468, P62897, O88351, P47811, Q63844, Q61789, P70196, Q9Z1E3, Q64373, Q9WUI1, P70677, P18872, P70236, Q04207, P22366, P01921, P25799, P04…	2815	110	9011	1.48413	0.323496	0.00445152	0.00244575
mmu04926:Relaxin signaling pathway	58	1.05608	0.0012423	Q8BWG8, Q63932, Q8BTI9, Q60823, Q91WF3, Q62245, P68181, P33434, Q91UZ1, Q9Z1B3, Q9QZR9, P08121, P05132, P98083, P62874, B1AVK5, Q60631, P51432, P51830, Q9QZS0, O08911, P62880, Q01279, P41245, P63213, P20444, Q91Y86, P61953, Q61411, Q61016, Q61017, A3KGF7, Q6R0H7, P31750, P32883, Q01147, Q02956, Q01149, Q00731, O35904, P48302, Q9CXP8, P47811, Q63844, P26450, Q9Z1E3, Q99N57, Q9WUI1, P18872, Q62432,…	2815	129	9011	1.43924	0.347128	0.00477349	0.00262264
mmu04114:Oocyte meiosis	55	1.00146	0.00124888	Q63810, Q9WTX8, Q9CW03, Q7TNP2, P48453, Q9WTX5, Q9WTX6, Q91WF3, Q8BZQ7, Q07832, P11881, P11440, P68181, Q7TNL5, P70227, Q9Z1B5, Q91W96, P63328, P62878, P05132, P62715, Q8R349, Q8BTZ4, Q60751, Q60996, Q9WVM3, Q6PD03, Q99JP4, P51830, P18653, Q9Z329, P18654, O08911, P63330, Q6PHZ2, Q8BGZ4, Q9CU62, P68510, O54988, P47811, P53995, Q63844, P97377, P68254, Q9WUI1, Q5SRY7, Q9CPX9, Q76MZ3, Q80TL1, Q8R034,…	2815	121	9011	1.45503	0.348601	0.00477349	0.00262264
mmu04970:Salivary secretion	41	0.74654	0.0015439	P13808, A3KGF7, F8VQK3, Q6R0H7, Q91WF3, Q0VF55, P18762, P11881, P68181, P70227, Q91UZ1, Q9Z1B3, Q6PIE5, G5E829, O54865, P05132, P97370, Q9ERL9, P51432, P08905, P21460, Q9WTY4, P55012, P51437, Q64277, Q61165, Q8VDN2, P51830, P56528, Q9Z329, P17897, P68404, Q80TL1, P14094, P0DP26, P0DP27, P0DP28, P20444, P21279, P0C605, Q6Q477	2815	85	9011	1.54404	0.411376	0.00583629	0.00320657
mmu01524:Platinum drug resistance	39	0.710124	0.00161842	Q8R5I6, P54276, Q8BTI9, Q60823, Q60989, P15626, Q80W21, O35099, P19157, P31750, Q61133, Q64446, Q9CPU4, Q99L20, O88879, Q64471, Q61160, O35904, P62897, P25446, P30115, P10649, P24472, Q91VS7, Q63844, P26450, P10648, Q64373, O35660, Q64430, P70677, Q01320, O08734, Q64511, Q07813, P48774, O09131, O89110, P43247	2815	80	9011	1.56052	0.426255	0.00601255	0.00330341
mmu01522:Endocrine resistance	44	0.801165	0.00162549	Q61411, Q63932, Q8BTI9, Q6R0H7, Q60823, Q91WF3, Q925J9, O89090, P13405, Q8BSK8, P30285, Q9QY30, P31750, P32883, Q62245, P68181, P33434, O09000, O35904, P05132, P98083, P47811, Q60751, Q60631, Q60974, Q9Z1M4, Q63844, P26450, Q99N57, Q9WUI1, P51830, Q61982, O08911, Q60772, Q01279, P41245, Q9WVG6, Q07813, Q80TL1, P05480, P46414, Q91Y86, P28028, O35516	2815	93	9011	1.51448	0.427645	0.00601255	0.00330341
mmu05410:Hypertrophic cardiomyopathy	43	0.782957	0.00191069	Q62469, Q9R078, Q8BRK8, P58774, B8JK39, P11688, Q62165, P50752, O08532, Q00651, P21107, A2ARA8, P09055, P09470, P48787, Q61738, Q61739, P82347, P82349, P60710, Q60675, P11859, Q64518, Q62470, P31001, P19123, Q5EG47, A2A863, O08579, Q3V3R4, P11531, Q6PAM0, P70414, Q8R3Z5, P43406, O54890, O55143, O54950, Q02566, Q6IRU2, O70309, P09542, P48678	2815	91	9011	1.51259	0.481074	0.00699232	0.00384171
mmu04146:Peroxisome	41	0.74654	0.00202868	P51660, Q921H8, Q922J9, P48410, Q8JZR0, P99029, P19258, Q9R0H0, Q9DCN1, P09671, O35386, P42925, Q9QUJ7, P55096, Q9EPL9, P41216, Q9QXD1, P47934, Q00519, P08228, P24270, Q99J39, P11930, P35700, Q99MZ7, Q9R008, Q8C0I1, Q9DBM2, O35459, Q9R0A0, Q8VIK2, O09012, Q8BGI5, Q8VCI5, Q9DCM2, P38060, Q9Z210, P98192, O09174, O89016, P54071	2815	86	9011	1.52609	0.501695	0.00734595	0.004036
mmu05212:Pancreatic cancer	37	0.673707	0.00225308	P52332, Q8BTI9, Q60823, P13405, Q8BSK8, P30285, P31750, P32883, P63001, P42225, P63321, Q00731, Q62172, O35904, Q9Z280, O88351, P42227, P97471, Q9Z1M4, Q63844, P26450, Q99N57, Q64373, Q8K4I3, O08734, P97813, Q05144, Q62432, Q01279, Q04207, Q07813, Q9JIW9, Q64261, P25799, Q91Y86, P28028, P60766	2815	76	9011	1.55841	0.538687	0.00807354	0.00443575
mmu04961:Endocrine and other factor-regulated calcium reabsorption	31	0.564457	0.00249473	A3KGF7, Q6R0H7, Q68FD5, Q0VF55, P17427, P17426, P84091, P68181, Q91UZ1, Q8BZ98, Q9Z1B3, P62492, Q6PIE5, G5E829, P05132, P97370, P51432, Q9DBG3, Q8VDN2, P51830, P70414, P68404, P39054, P39053, O08585, P14094, P20444, Q6IRU5, P62743, P21279, Q6Q477	2815	61	9011	1.62677	0.575465	0.00878	0.0048239
mmu00240:Pyrimidine metabolism	29	0.528041	0.00252313	Q9WUZ9, Q91YL3, B2RQC6, Q9QY93, P70303, Q9CQ43, Q9JM14, Q9DBP5, Q01768, Q9QXL8, P56380, Q6PEE3, Q9WV85, Q61503, P55772, P06802, Q3U5Q7, P13439, P97930, Q3V1L4, Q8VCF1, P52623, P70698, P52624, P15532, O35435, Q3SXD3, Q3UFY7, P07742	2815	56	9011	1.65769	0.579591	0.00878	0.0048239
mmu01230:Biosynthesis of amino acids	38	0.691916	0.0025268	Q99K85, Q61753, P50431, Q93092, Q9CS42, P15105, P70404, Q91VA7, Q9CZN7, Q05920, P40142, P16460, P09411, P52480, Q6XPS7, P47857, Q8QZR5, Q9D6R2, Q9DCC4, Q91YI0, P28271, Q8VCN5, O35855, P47968, Q8VEE0, Q99KI0, Q922Q4, Q91X83, P05064, A6H5Y3, P17182, P21550, Q9Z110, Q9CZU6, Q9WUA3, P54071, P05201, P05202	2815	79	9011	1.53975	0.580122	0.00878	0.0048239
mmu04260:Cardiac muscle contraction	41	0.74654	0.00264001	Q9D0M3, Q9CQ69, Q9CR68, P48771, P99028, P58774, P50752, Q9CPQ1, O08532, P21107, P00405, P48787, Q6PIE5, O09161, Q9CZ13, A1L3P4, Q8R1I1, Q9DB77, P97370, Q8BSY0, Q64518, Q91W29, Q9D855, P12787, P19123, P19783, Q61165, Q8VDN2, P17665, P70414, Q8R3Z5, P19536, O55143, P14094, Q02566, Q6IRU2, P09542, P00158, P09541, P56392, P56391	2815	87	9011	1.50855	0.596154	0.00908164	0.00498962
mmu00410:beta-Alanine metabolism	19	0.345958	0.00287267	O70423, Q8BH95, Q80VQ0, Q99J39, Q9DBE0, Q9DBF1, Q9JLJ2, Q9EQ20, Q9R0H0, Q9DBM2, P47739, P47738, Q07417, P47740, Q9EPL9, Q8BMS1, Q9D1A2, Q8QZS1, P61922	2815	32	9011	1.90063	0.627211	0.00978414	0.00537559
mmu04714:Thermogenesis	93	1.69337	0.00310617	Q9D0M3, Q06185, Q9CR68, Q8JZR0, Q9R078, Q9CQQ7, P48771, P97742, E9Q4N7, Q91WF3, O35099, Q8BSK8, Q9Z0H3, Q9CR21, Q62245, P68181, Q9JKL4, Q6PDG5, Q6P9Z1, Q9CZB0, A2BH40, Q9CZ13, P05132, P56480, P41216, Q9DB77, Q8R1I1, P62754, Q9D7J4, Q8C180, Q60631, P18293, Q6ZQ88, P12787, Q03265, P19783, P51830, P18653, P18654, O08911, P19536, Q99M07, Q3TKT4, Q9Z2Z6, P0C605, Q61411, Q9CQ69, Q62425, P56135, Q6R0H7,…	2815	231	9011	1.28874	0.655986	0.0104757	0.00575554
mmu04720:Long-term potentiation	33	0.600874	0.00328542	Q61411, Q63810, Q6PHZ2, Q63932, A3KGF7, P48453, P45481, P11881, P32883, P68181, P70227, Q91UZ1, Q9Z1B3, P63328, P62835, P05132, P51432, Q63844, P97772, Q99N57, P18653, Q9Z329, P18654, Q99JI6, P68404, P62141, P0DP26, P0DP27, P0DP28, Q8VCC8, P20444, P21279, P28028	2815	67	9011	1.57664	0.676564	0.0109727	0.00602858
mmu04922:Glucagon signaling pathway	47	0.85579	0.00342369	Q63810, Q6PHZ2, A3KGF7, Q9ET01, P48453, Q6R0H7, P45481, Q60823, Q9R078, P97742, Q8BRK8, P11881, P31750, P68181, Q9JIF0, P70227, P16125, Q91UZ1, Q01147, Q9WUB3, Q9Z1B3, P63328, Q922R5, P52480, P05132, P47857, P97470, P51432, Q6P2K6, Q8CI94, Q5SWU9, Q5EG47, P35486, Q9D051, Q9Z329, Q6PAM0, Q9R1E0, O54950, Q80TL1, Q8CFH6, P06151, P0DP26, P0DP27, P0DP28, Q9WUA3, Q8BH04, P21279	2815	104	9011	1.44664	0.691595	0.0113245	0.0062219
mmu05140:Leishmaniasis	34	0.619082	0.00370581	P52332, P20040, P29351, Q8CF89, P97369, Q09014, P42225, Q00651, P09055, Q62073, P01910, P62631, Q31099, P47811, P05555, Q64735, Q63844, P70196, O70145, P11835, Q9Z1E3, Q9WUI1, P10126, Q61462, O08911, P68404, Q04207, Q61093, P15261, P22366, P01921, P25799, P01027, P04230, P28667	2815	70	9011	1.5548	0.720137	0.0121409	0.00667046
mmu04931:Insulin resistance	49	0.892207	0.00392468	Q9ET01, Q8BTI9, Q60823, Q9R078, P97742, Q8CGY8, Q8BSK8, P15208, Q9WUB3, A2A8L5, P42227, P11859, Q60714, P58389, P18653, P35569, P18654, Q91Y86, Q8BH04, O88561, Q9EQQ9, Q8BRK8, P35235, P31750, Q01147, P14142, Q02956, Q08857, O35904, P47856, O88351, E9Q9W4, Q9Z1M4, Q8CI94, P26450, P81122, Q9Z1E3, Q5EG47, Q6PAM0, P68404, O08586, Q04207, Q9R1E0, O54950, P16054, P62141, P25799, P28867, A2AJW4	2815	110	9011	1.42593	0.740452	0.0127367	0.00699779
mmu05414:Dilated cardiomyopathy	43	0.782957	0.00402347	Q62469, Q6R0H7, Q91WF3, P58774, B8JK39, P11688, Q62165, P50752, P68181, O08532, Q00651, P21107, A2ARA8, P09055, P48787, Q61738, Q61739, P05132, P82347, P82349, P60710, Q60675, P11859, Q64518, Q62470, P31001, P19123, A2A863, P51830, O08579, Q3V3R4, P11531, P70414, Q8R3Z5, P43406, O54890, O55143, Q80TL1, Q02566, Q6IRU2, O70309, P09542, P48678	2815	94	9011	1.46432	0.749134	0.0129353	0.00710688
mmu04216:Ferroptosis	22	0.400583	0.00406434	Q61147, P09528, P97494, Q91VR7, O70325, Q60930, Q8JZR0, P51855, P14901, Q9DBD0, P10852, P29391, Q62351, Q61990, P39654, Q61093, Q9D906, Q9QUJ7, P60335, Q8CI59, P41216, Q91V01	2815	40	9011	1.76059	0.752639	0.0129457	0.00711259
mmu04137:Mitophagy - animal	33	0.600874	0.00437617	Q61411, Q91VR7, Q811U4, Q8BG51, P10833, Q9R210, O89090, P32883, Q80U63, Q80U87, Q8BX10, Q9CXF4, Q9Z2F7, Q9WVH4, O88597, Q8R5H1, Q9DB70, P51150, Q64373, P62071, P59017, Q68FE2, Q8JZN7, Q04207, Q9CQ92, P67871, P05480, Q60737, O54833, P62983, Q8R3R8, O70405, Q91Y86	2815	68	9011	1.55346	0.777832	0.0136855	0.00751906
mmu05211:Renal cell carcinoma	33	0.600874	0.00437617	Q61411, P53762, Q63932, Q8BTI9, P45481, Q60823, P35235, P31750, P32883, Q62245, P63001, P97807, Q9D4H8, Q00731, P62878, P62835, O35904, Q60631, Q63844, P26450, Q64010, Q99N57, Q91YE3, Q99JI6, Q9EQC8, Q8BTW9, P47941, P83940, P62869, Q8CIN4, P28028, P60766, P27577	2815	68	9011	1.55346	0.777832	0.0136855	0.00751906
mmu05152:Tuberculosis	74	1.34741	0.00469154	Q63810, Q61830, P48453, P20040, Q8BVE3, Q60823, Q9Z0H7, P38647, O70370, Q9JHF5, P51863, P15920, P19973, P42225, Q61160, P61021, Q9CQD1, P63328, P01910, P04441, Q31099, P20491, P51150, Q9Z1G4, P51437, O08911, P17047, Q9QUI0, Q07813, P15261, P01027, Q91Y86, P63139, O89053, Q62028, Q6PHZ2, Q6PF93, P52332, Q64449, P10810, P45481, P35278, P31750, Q01147, O88879, Q9QXH4, P62897, P47811, Q8R4H2, P05555,…	2815	180	9011	1.31599	0.800708	0.0145395	0.0079883
mmu05231:Choline metabolism in cancer	44	0.801165	0.00543846	P05622, Q61411, Q63932, Q8BTI9, P49586, Q60823, O89090, Q8BSK8, P31750, P32883, Q99JY8, Q62245, P63001, P26618, O35904, Q921V7, P47713, O54804, O88673, Q9Z280, Q8BH43, Q60631, Q61469, Q9Z1M4, Q63844, Q6X893, P26450, E9PUQ8, O70161, Q99N57, Q80UP3, P97813, Q8C0L9, Q05144, P70315, P68404, Q01279, Q8BY89, D3YXJ0, O55229, Q9R1C6, Q8C025, P20444, Q91Y86	2815	98	9011	1.43721	0.845951	0.0167039	0.00917741
mmu04022:cGMP-PKG signaling pathway	71	1.29279	0.00591243	Q63810, Q8CG03, Q63932, P70460, P48453, Q60823, Q91WF3, P15208, P97305, P18762, P11881, P70227, Q91UZ1, Q9Z1B3, Q6PIE5, P63328, P48962, Q9ERL9, P51432, Q63943, Q64518, P18293, Q9ESZ8, Q99KR7, Q8VDN2, P70336, P51830, P70335, Q9Z329, P35569, P70414, Q9QUI0, O55143, P14094, Q02566, P0C605, P51881, A3KGF7, F8VQK3, Q61614, Q9WUX5, Q6PDN3, Q0VF55, P31750, Q9DBR7, Q01147, Q6VVW5, G5E829, P48302, O54865,…	2815	173	9011	1.31373	0.869186	0.0177209	0.0097362
mmu05412:Arrhythmogenic right ventricular cardiomyopathy	36	0.655499	0.00592414	Q62469, B8JK39, P11688, Q62165, O08532, Q00651, A2ARA8, P09055, Q02257, Q61738, Q61739, P82347, P82349, P60710, Q61301, Q60675, Q9JI91, P26231, Q64518, Q62470, Q9CQ73, P31001, A2A863, P15116, O08579, Q3V3R4, P11531, P70414, Q8R3Z5, P43406, O54890, O55143, Q02248, O70309, P48678, E9Q557	2815	77	9011	1.4966	0.869714	0.0177209	0.0097362
mmu04721:Synaptic vesicle cycle	36	0.655499	0.00592414	Q99L60, Q64704, Q8BVE3, Q9D1K2, Q68FD5, P31650, P50516, Q9JHF5, P51863, P15920, P17427, P17426, P84091, Q9Z1N9, P57746, P84086, Q8BZ98, O08599, P50518, P51906, P62814, P46460, P56564, P28571, Q9CR51, Q9Z1G4, Q9DBG3, O55192, Q9Z1G3, Q9DB05, P39054, P39053, O08585, P63011, Q6IRU5, P62743	2815	77	9011	1.4966	0.869714	0.0177209	0.0097362
mmu00270:Cysteine and methionine metabolism	27	0.491624	0.00672003	Q80SW1, Q71RI9, Q99K85, Q61753, P52196, P13864, Q9CQ65, P16125, P08249, P97494, Q99JT9, P51855, Q64674, Q8VCN5, P50247, Q99J99, Q9WVQ5, O88508, O35855, P14152, P06151, Q68FL4, Q91X83, A6H5Y3, Q8BTY1, P05201, P05202	2815	54	9011	1.60053	0.901011	0.0199284	0.010949
mmu00010:Glycolysis / Gluconeogenesis	32	0.582666	0.00679088	Q7TSV4, O08749, Q80VQ0, O08528, Q9DBF1, Q9JLJ2, Q9Z2L6, P16125, P47739, P47738, P00329, P09411, P52480, Q99NB1, Q9D0F9, P47857, Q64437, P06745, Q3TRM8, Q8VDL4, P35486, Q9D051, Q8BMF4, P17710, P06151, P05064, P47740, P17182, P21550, Q9WUA3, Q9QXG4, Q8BH04	2815	67	9011	1.52887	0.903404	0.0199664	0.0109699
mmu04722:Neurotrophin signaling pathway	52	0.946832	0.00695564	Q61599, Q63932, Q8BTI9, Q60823, O35099, Q62245, P63001, Q9WVH4, P49138, P62835, P98083, Q9QYH6, Q8C180, Q60631, P18653, P35569, P18654, O08911, Q8K4B2, Q9QUI0, Q07813, Q8CIH5, P47941, Q91Y86, Q61411, Q6PHZ2, P35235, P31750, P32883, E9Q9B7, O35904, P00520, O88351, P47811, Q63844, P70196, Q91ZM2, P26450, Q9WVS8, Q9Z1E3, Q64010, Q99N57, Q9WUI1, Q99JI6, Q04207, P0DP26, P0DP27, P25799, P0DP28, P28867,…	2815	121	9011	1.37566	0.908747	0.0202774	0.0111408
mmu00650:Butanoate metabolism	16	0.291333	0.00742544	Q9D0K2, Q91YP0, Q61425, Q8BH95, Q8BWF0, Q9D2R0, Q91VA0, Q8CAY6, Q9DBM2, Q07417, Q80XN0, Q8JZK9, P38060, Q8BMS1, P61922, Q8QZT1	2815	27	9011	1.89693	0.922419	0.0214651	0.0117933
mmu04152:AMPK signaling pathway	54	0.983248	0.00760706	Q6P1F6, Q7TNP2, Q8BTI9, P19096, Q60823, Q9R078, P97742, Q8BSK8, P70265, P15208, Q7TNL5, Q9WVH4, Q8C078, P61027, Q60949, P62715, Q60751, Q60994, Q60996, P70372, Q5SWU9, Q99J39, Q06138, Q6PD03, P35569, P63330, P48356, Q8BH04, O70405, Q6DTY7, P54310, Q8BRK8, P31750, Q9DB16, Q01147, P14142, Q08857, Q62073, O35904, P47857, P53994, P55258, Q9Z1M4, P26450, P81122, Q5EG47, Q6PAM0, Q76MZ3, P46638, Q9R1E0,…	2815	127	9011	1.36108	0.927139	0.0218069	0.0119811
mmu04270:Vascular smooth muscle contraction	60	1.0925	0.00803109	Q63932, Q61879, Q91WF3, P11881, P68181, P70227, Q91UZ1, Q91VC7, Q9Z1B3, P05132, P47713, Q9ERL9, P11859, P51432, Q9R1W5, P18293, O08638, P70336, P51830, P70335, Q9Z329, Q9QUI0, P20444, P0C605, Q9WUP0, A3KGF7, Q8BG95, F8VQK3, Q61614, Q6R0H7, Q9WUX5, Q6PDN3, Q61210, E9QA15, Q9DBR7, P63268, Q8VDD5, Q3UMT1, Q60605, Q6VVW5, O54865, P27601, Q8R4H2, Q63844, Q9CQ19, Q99N57, P68404, P97819, Q80TL1, P16054,…	2815	144	9011	1.33378	0.937073	0.0228322	0.0125444
mmu05167:Kaposi sarcoma-associated herpesvirus infection	88	1.60233	0.00865394	Q63810, P06339, Q63932, P48453, Q8BTI9, Q60823, Q69ZK0, Q9WVL2, P30285, P97305, P11881, Q9R117, Q00560, P70227, P63001, P42225, Q61160, P63328, P49138, O35608, Q99MB1, P62874, P25446, P42227, Q9Z329, P13597, O08911, P62880, P63213, Q07813, P15261, P01901, Q8CIH5, Q02248, P01027, Q91Y86, P61953, Q61411, Q91VR7, Q61016, Q61017, Q6PF93, P52332, P45481, P13405, P31750, P32883, Q61179, Q01147, Q03963,…	2815	224	9011	1.25756	0.949269	0.0244013	0.0134065
mmu04110:Cell cycle	53	0.96504	0.00875734	O70456, Q64700, Q9WTX8, Q9CW03, Q9WTX5, Q9WTX6, Q8BZQ7, Q07832, P30285, Q61550, P11440, Q03147, Q9Z1B5, P25206, Q91W96, P62878, P55271, Q8R349, Q8BTZ4, P97471, P97310, P97311, P97313, Q9WVM3, Q99JP4, Q61881, Q9D3E6, P30282, P17918, P46414, O35638, Q9WVA3, Q61458, P45481, P70288, P13405, Q8BGZ4, Q9CU62, P49718, O09106, P49717, P68510, P49919, P00520, P53995, P97377, P68254, Q9CPX9, O88708, Q60772,…	2815	125	9011	1.35725	0.951052	0.0244921	0.0134564
mmu05134:Legionellosis	29	0.528041	0.011156	P29452, P10810, Q69ZS7, P97864, O08547, Q61696, P17156, O88879, Q9EPB4, P62631, P62897, P05555, Q64735, Q9D8N0, P11835, Q9Z1E3, P10126, P59017, P70677, Q8BSL7, Q01853, Q04207, P17879, Q9CQC9, P22366, P25799, P01027, P63038, O89110	2815	61	9011	1.52182	0.978678	0.0308719	0.0169616
mmu05133:Pertussis	35	0.637291	0.0112327	P29452, P10810, P97864, P18760, P11688, P09055, P35242, Q8BHB0, Q9EPB4, P97290, P06684, P47811, P05555, Q8CG14, Q63844, P70196, P45591, P70671, P11835, Q9WUI1, P70677, O08911, Q04207, Q9QUI0, P22366, P0DP26, P0DP27, P23611, P01029, P25799, P0DP28, P01027, Q8CG16, Q91Y86, P08752	2815	77	9011	1.45503	0.979238	0.0308719	0.0169616
mmu05230:Central carbon metabolism in cancer	32	0.582666	0.0113077	P05622, Q61411, Q63932, Q8BTI9, Q60823, O08528, P31750, P32883, P16125, P26618, Q00612, P21803, Q8BFP9, P52480, O35904, P47857, P05532, Q9Z127, Q63844, Q3TRM8, P26450, Q99N57, P51912, P35486, Q9D051, D3Z7P3, P17710, O08586, Q01279, P06151, Q9WUA3, P54071	2815	69	9011	1.48455	0.979771	0.0308719	0.0169616
mmu05235:PD-L1 expression and PD-1 checkpoint pathway in cancer	39	0.710124	0.0116918	Q61411, Q63810, P52332, Q63932, P48453, Q8BTI9, P29351, Q60823, P35235, Q8BSK8, P97305, P31750, P32883, P42225, P63328, O35904, O88351, P42227, P47811, Q9Z1M4, Q63844, P70196, P26450, Q9Z1E3, Q99N57, Q9WUI1, P70236, O08911, O08586, Q01279, P43404, Q04207, P15261, P67871, Q60737, O54833, P22366, Q3UMY5, P25799	2815	88	9011	1.41865	0.982295	0.0314371	0.0172721
mmu04014:Ras signaling pathway	91	1.65696	0.0116975	Q63932, Q8BTI9, P10833, Q60823, P15208, Q6GYP7, Q62245, P68181, P63001, P63321, P26618, P61021, Q62172, Q8R3U1, P21803, Q9CQD1, P61148, Q9D4H1, P62835, P05132, O35608, Q02858, P47713, P98083, P62874, Q9Z280, P05532, Q60751, P35969, Q9Z1S8, Q60631, Q03145, E9PYG6, P62880, Q01279, Q9QUI0, P63213, Q9JIW9, Q8CIH5, E9PW37, O88520, P20444, Q91Y86, P61953, P05622, Q61411, Q61016, Q61017, P35918, P35235,…	2815	235	9011	1.23956	0.98233	0.0314371	0.0172721
mmu04130:SNARE interactions in vesicular transport	18	0.327749	0.0118898	Q64704, O35153, P70452, Q8BVI5, Q6QD59, O08547, Q9Z2P8, O35623, Q9JKK1, P63024, O09044, O35166, O88983, O70404, O88384, Q9D3G5, O70439, Q9ERB0	2815	33	9011	1.74604	0.983471	0.0317061	0.0174199
mmu04921:Oxytocin signaling pathway	62	1.12891	0.0138196	Q63810, Q63932, P48453, Q9R078, Q91WF3, P97305, P11881, P68181, P70227, Q91UZ1, Q9Z1B3, P63328, Q8C078, P05132, P47713, Q9ERL9, P51432, P18293, P70336, P51830, P70335, Q9Z329, P56528, Q01279, Q9QUI0, P20444, Q61411, Q6PHZ2, A3KGF7, Q8BG95, F8VQK3, Q6R0H7, Q8BRK8, Q6PDN3, P32883, O08532, Q9DBR7, Q3UMT1, Q60605, Q6VVW5, O54865, P60710, Q63844, Q9CQ19, Q91YS8, Q9WVS8, Q99N57, Q5EG47, P18872, Q6PAM0,…	2815	153	9011	1.29716	0.991546	0.0365687	0.0200915
mmu04932:Non-alcoholic fatty liver disease	63	1.14712	0.0141605	Q9D0M3, Q9CR68, Q8BTI9, Q60823, Q9R078, P48771, P97864, O35099, P15208, Q9CR21, P63001, Q9CZB0, Q9CZ13, Q9DB77, Q8R1I1, P25446, Q60994, P12787, P19783, P35569, O08911, P19536, Q07813, Q8C863, P48356, Q6ZWX6, Q91Y86, Q9CQ69, Q62425, P99028, Q8BRK8, P31750, Q9CPQ1, Q8K2B3, P00405, Q80XI6, O35904, P62897, O88351, P47811, O54918, P26450, Q91W29, P81122, Q9D855, P39429, Q9CQZ6, Q9WUI1, Q5EG47, P70677,…	2815	156	9011	1.29274	0.992492	0.037054	0.0203582
mmu00051:Fructose and mannose metabolism	19	0.345958	0.0142184	P23591, Q6DTY7, Q8VC30, Q3TRM8, Q922H4, O08528, P70265, Q64442, G5E895, Q9Z2M7, P17710, Q7TMC8, Q8K0C9, P45376, P05064, Q8BTZ7, P45377, Q9WUA3, P47857	2815	36	9011	1.68945	0.992642	0.037054	0.0203582
mmu05160:Hepatitis C	66	1.20175	0.0151439	Q6P1F6, P11928, Q63932, Q7TNP2, Q8BTI9, Q60823, Q9WVL2, P30285, Q9R117, Q62245, P42225, Q61160, Q05921, P62715, Q99MB1, P25446, P42227, Q60631, Q61009, P35762, Q01279, Q64282, Q07813, Q02248, P63330, Q6Q899, Q6ZWX6, P60229, Q61411, P52332, P13405, P31750, P32883, P61290, P56857, Q61179, P68510, O88879, Q03963, Q60803, O35904, O54942, P62897, O88351, Q9Z261, Q63844, P70196, P97377, P26450, P70671,…	2815	165	9011	1.28043	0.994668	0.0388918	0.0213679
mmu04914:Progesterone-mediated oocyte maturation	40	0.728332	0.0151497	Q9WTX8, P07901, Q8BTI9, Q60823, Q8BZQ7, Q91WF3, Q07832, Q8BGZ4, P31750, P32883, P11440, P68181, O55098, Q9Z1B5, Q91W96, O35904, P05132, Q8R349, Q8BTZ4, P47811, Q60751, P53995, Q63844, P97377, P26450, Q99N57, Q9WVM3, Q9WUI1, Q99JP4, P51830, P18653, Q9CPX9, P18654, O08911, Q80TL1, Q8R034, Q7TN98, Q91Y86, P08752, P28028	2815	92	9011	1.39177	0.994679	0.0388918	0.0213679
mmu04935:Growth hormone synthesis, secretion and action	49	0.892207	0.0152839	Q63932, Q8BTI9, Q60823, Q91WF3, P11881, Q62245, P68181, P70227, Q91UZ1, P42225, Q9Z1B3, P05132, P98083, P42227, Q60631, P51432, P51830, Q9Z329, P35569, O08911, Q8CIH5, P47941, P20444, Q91Y86, Q61411, A3KGF7, Q6R0H7, P45481, P31750, P32883, Q01147, O35904, P47811, Q63844, P26450, P81122, Q64010, Q99N57, Q61140, Q9WUI1, P70236, P68404, P47809, P42232, Q80TL1, P42230, P08752, P21279, P21278	2815	117	9011	1.34062	0.994922	0.0389291	0.0213884
mmu00980:Metabolism of xenobiotics by cytochrome P450	33	0.600874	0.0153906	Q8R5I6, P50172, Q9DBB8, Q80VQ0, P15626, Q80W21, P19157, Q61133, Q9CPU4, Q99L20, P47739, Q8R084, P00329, Q64471, Q6ZQM8, Q8K354, Q9DBX6, Q64437, P30115, P10649, P24472, Q9D379, Q91VS7, P10648, Q8CG76, O35660, P33267, Q64435, Q9DCM2, P08074, P48774, O09131, P48758	2815	73	9011	1.44706	0.995107	0.0389291	0.0213884
mmu04211:Longevity regulating pathway	39	0.710124	0.0175631	Q61411, Q8BTI9, Q60823, Q9R078, Q8K3H0, Q8BRK8, Q91WF3, P15208, Q8BSK8, P63073, P31750, P32883, P68181, Q01147, P09671, Q9WVH4, Q8C078, O35904, P05132, Q60751, Q60994, Q9Z1M4, P24270, Q9Z148, P26450, P81122, Q5EG47, P51830, P35569, Q6PAM0, Q8BMB3, Q04207, Q9R1E0, O54950, Q07813, Q80TL1, P25799, Q5DW34, O70405	2815	90	9011	1.38713	0.997706	0.0441	0.0242294
mmu04062:Chemokine signaling pathway	75	1.36562	0.01774	Q8BWG8, P27870, Q8BTI9, Q60823, Q69ZK0, O70293, Q91WF3, Q9WVL2, Q09014, Q62245, P68181, P14234, P63001, Q91UZ1, P42225, Q9Z1B3, Q9WVL7, Q9WVH4, P62835, P05132, P98083, P62874, P42227, Q60631, P51432, Q9Z126, Q8VI36, P70336, P51830, P70335, P62880, Q9QUI0, P63213, Q8CIH5, P47941, Q9EQI5, P61953, Q61411, Q61016, Q61017, A3KGF7, P31750, P32883, Q8VEB1, Q02956, Q9QVP9, O35904, O88351, P08103, Q9CXP8,…	2815	192	9011	1.25042	0.997844	0.0442215	0.0242961
mmu04918:Thyroid hormone synthesis	33	0.600874	0.0191718	P07724, A3KGF7, Q6R0H7, Q91WF3, Q9D7B7, P11881, P68181, P70227, Q91UZ1, Q99LJ6, Q01147, Q9Z1B3, Q6PIE5, P08003, P05132, Q9DCX8, P97370, P51432, P47791, A2ARV4, Q8VDN2, P51830, Q9Z329, P11352, P68404, P20029, Q80TL1, P14094, P08113, Q5NC05, P46412, P20444, P21279	2815	74	9011	1.4275	0.998693	0.0474035	0.0260444
mmu04936:Alcoholic liver disease	57	1.03787	0.0192921	P19096, Q60823, Q9R078, Q91ZP3, P97742, O35099, Q9JLJ2, Q9R0H0, Q61160, Q9WVH4, Q8C078, Q9EPL9, P25446, P62996, Q64437, Q60994, Q5SWU9, Q99J39, O08911, P50544, Q02248, P01029, P47740, P01027, Q91Y86, P10810, Q8CF89, P12710, Q8BRK8, Q6PFR5, Q9DBF1, P31750, P47738, P00329, Q62073, Q60803, P45952, P06684, O88351, P47811, P70196, P70671, Q9Z1E3, Q9WUI1, Q5EG47, P70677, P70236, Q6PAM0, Q04207, Q9R1E0,…	2815	141	9011	1.29405	0.998747	0.0474035	0.0260444
mmu00510:N-Glycan biosynthesis	24	0.436999	0.01978	Q9WTS2, Q9DBE8, P61804, Q9JMF7, Q91YQ5, Q8BRK9, O70152, P15535, Q3TAE8, Q9DBG6, P46978, Q80UM7, Q9DB25, A2AJ15, P39098, Q921V5, P27808, Q9D081, O54734, Q8BTV1, Q3TZM9, Q3TDQ1, Q8BHN3, P45700	2815	50	9011	1.53651	0.998943	0.0482577	0.0265137
mmu00513:Various types of N-glycan biosynthesis	20	0.364166	0.0224952	Q9WTS2, Q9DBE8, P61804, P20060, Q91YQ5, Q8BRK9, P15535, Q9DBG6, P46978, A2AJ15, P39098, Q921V5, P27808, Q9D081, O54734, Q8BTV1, Q3TZM9, Q3TDQ1, P29416, P45700	2815	40	9011	1.60053	0.999592	0.0544954	0.0299408
mmu04068:FoxO signaling pathway	53	0.96504	0.0237514	Q64700, Q63932, Q8BTI9, Q60823, Q9R078, Q07832, P15208, Q62245, Q9WVH4, P55271, P42227, Q60751, P97471, Q60631, P35569, O08911, Q01279, P46414, Q91Y86, Q8BH04, Q61411, P45481, P50592, Q8BRK8, Q6A4J8, P31750, P32883, Q9JIF0, P14142, P09671, O08530, Q9JI11, O35904, O88351, P47811, O54918, Q63844, P97772, P97377, P24270, P26450, P81122, Q99N57, Q9WUI1, Q5EG47, Q8VHL1, Q6PAM0, O08586, Q9R1E0, O54950,…	2815	131	9011	1.29509	0.999737	0.0571362	0.0313917
mmu04662:B cell receptor signaling pathway	35	0.637291	0.0261003	Q61411, Q63810, P97484, P27870, Q63932, Q9D103, P48453, Q8BTI9, P29351, Q60823, Q9Z0H7, P97305, P31750, P32883, Q62245, P63001, P63328, O35904, O88351, Q60631, Q63844, P48025, P26450, Q9Z1E3, Q99N57, P35762, Q05144, Q9ES52, Q9EQ32, P68404, Q04207, P35991, Q8CIH5, P25799, P25911	2815	81	9011	1.38318	0.999885	0.0623506	0.0342566
mmu04625:C-type lectin receptor signaling pathway	46	0.837582	0.0271324	Q61411, Q63810, P29452, P48453, Q8BTI9, P10833, Q60823, Q9Z0H7, P35235, Q9WVL2, P97305, P11881, P31750, P32883, P19973, Q61179, P70227, P42225, P63328, Q9EPB4, P49138, O35904, O88351, P47811, Q8R4H2, Q63844, P20491, P48025, P26450, Q9Z1E3, Q99N57, Q9WUI1, P62071, Q9Z329, O08911, Q04207, Q9QUI0, Q8CIH5, P05480, P0DP26, P0DP27, P25799, P0DP28, P28867, Q91Y86, O89110	2815	112	9011	1.31472	0.99992	0.0643692	0.0353656
mmu00564:Glycerophospholipid metabolism	41	0.74654	0.0275037	Q8R3I2, P13707, P49586, Q91ZP3, Q99KS6, Q64521, Q99L43, Q99JY8, Q3ULJ0, Q8BHF7, Q8K2C8, Q8R3U1, P47713, O54804, Q8VEB4, O88673, Q9Z280, Q91YX5, O35405, Q8K4X7, Q61469, Q9D517, Q922E4, E9PUQ8, Q3TRM4, Q80UP3, Q8K3K7, P97813, Q8C0L9, Q8VDP6, P97819, D3YXJ0, O55229, P98192, Q9R1C6, P98191, Q8C025, Q9Z1X2, Q99PI5, Q91V01, Q8BG07	2815	98	9011	1.33922	0.99993	0.0648032	0.0356041
mmu00190:Oxidative phosphorylation	54	0.983248	0.0281486	Q9D0M3, Q06185, Q9CR68, Q8BVE3, Q9CQQ7, P48771, Q9D1K2, Q9JHF5, P51863, P15920, Q9CR21, Q9CZB0, Q9CZ13, P56480, Q9DB77, Q8R1I1, P12787, Q9CR51, Q03265, Q9Z1G4, P19783, Q9Z1G3, P19536, Q9D7I5, Q9CQ69, Q99L60, Q62425, P56135, P99028, Q9CPQ8, P50516, Q9CPQ1, Q8K2B3, P57746, P50518, P00405, Q9D3D9, Q9DCX2, P62814, P62897, Q91VR2, Q9D819, P03930, P03899, Q91W29, Q9D855, Q9CQZ6, Q91VM9, Q9CQ54, P17665,…	2815	135	9011	1.28043	0.999944	0.0656057	0.036045
mmu00030:Pentose phosphate pathway	17	0.309541	0.0282257	Q91YP3, P06745, Q7TSV4, Q9DCD0, Q9CQ60, Q93092, Q9CS42, Q8CFX1, P47968, Q8VEE0, P40142, Q00612, P05064, Q8QZY2, Q9WUA3, Q9D0F9, P47857	2815	33	9011	1.64903	0.999946	0.0656057	0.036045
mmu00982:Drug metabolism - cytochrome P450	31	0.564457	0.0320365	Q8R5I6, Q80VQ0, P97501, P15626, Q80W21, P19157, Q61133, Q9CPU4, Q99L20, P47739, Q8R084, P00329, Q64471, Q8BW75, Q6ZQM8, Q64437, P30115, P10649, P24472, P50285, Q91VS7, P97872, P10648, Q8K2I3, O35660, Q64133, Q64435, Q9DCM2, G3X982, P48774, O09131	2815	71	9011	1.39765	0.999986	0.0739636	0.040637
mmu05214:Glioma	32	0.582666	0.0335634	P05622, Q61411, Q6PHZ2, Q63932, Q8BTI9, Q60823, P13405, P30285, P31750, P32883, Q62245, P26618, O35904, P98083, Q60751, Q60631, Q63844, Q91YS8, P26450, Q99N57, O08734, P68404, O08586, Q01279, Q07813, Q8CIH5, Q64261, P0DP26, P0DP27, P0DP28, P20444, P28028	2815	74	9011	1.38424	0.999992	0.0767084	0.042145
mmu00561:Glycerolipid metabolism	28	0.509832	0.0336714	Q8R3I2, Q91ZP3, Q9DBF1, Q9JLJ2, Q99JY8, G5E895, Q9ESW4, P47738, Q8K2C8, P11152, P45376, Q8QZY2, P45377, O88673, Q8K4X7, Q64516, Q61469, Q9D517, Q8VC30, Q9Z1Q2, E9PUQ8, Q80UP3, Q8K3K7, Q9Z2A7, D3YXJ0, P47740, Q9R1C6, Q99PI5	2815	63	9011	1.4227	0.999992	0.0767084	0.042145
mmu00790:Folate biosynthesis	14	0.254916	0.0350375	Q9R1Z7, Q8BVI4, Q64105, G5E895, Q9Z0L8, Q5RKZ7, Q9CZL5, P09242, P45376, P45377, Q8BUV3, P48758, P00375, P61458	2815	26	9011	1.72365	0.999995	0.0792954	0.0435664
mmu04915:Estrogen signaling pathway	53	0.96504	0.0366609	P07901, Q63932, Q8BTI9, Q60823, Q91WF3, P11881, Q62245, P68181, P70227, P33434, Q91UZ1, P17156, O09000, Q9Z1B3, Q9QWL7, P05132, P98083, Q60631, P51432, P51830, Q9Z329, Q01279, P41245, P17879, P05784, Q61411, A3KGF7, Q6R0H7, P70365, O89090, Q99PS0, P31750, P32883, Q61696, Q01147, O35904, Q61026, Q63844, P30416, P97772, P26450, P19001, Q99N57, P18872, Q80TL1, P05480, P0DP26, P08113, P0DP27, P0DP28,…	2815	134	9011	1.26609	0.999997	0.082427	0.0452869
mmu05161:Hepatitis B	63	1.14712	0.0369399	Q63932, Q8BTI9, Q60823, Q3U1J4, Q9WVL2, P97305, Q9R117, Q62167, Q62245, P52633, P42225, Q61160, Q99MB1, P25446, P42227, P97471, Q60631, O08911, P41245, Q07813, P17918, Q6Q899, P20444, Q91Y86, Q61411, P52332, P45481, Q8CF89, P13405, P31750, P32883, Q01147, O88879, Q9QVP9, Q62073, Q60803, O35904, P62897, O88351, P47811, Q63844, P70196, P97377, P26450, P70671, Q8R5F7, Q9Z1E3, Q99N57, P68254, Q9WUI1,…	2815	163	9011	1.23722	0.999998	0.0825151	0.0453353
mmu04261:Adrenergic signaling in cardiomyocytes	59	1.07429	0.0399506	Q6P1F6, Q7TNP2, Q60823, Q91WF3, P58774, P18762, P68181, Q7TNL5, Q91UZ1, Q9Z1B3, Q6PIE5, P05132, P62715, P11859, P51432, Q60996, Q64518, Q6PD03, Q8VDN2, Q61165, P51830, O08911, P70414, O55143, P14094, Q02566, P63330, Q6IRU2, P09542, P09541, P20444, Q8VCC8, B1AYL1, Q6PHZ2, A3KGF7, Q6R0H7, Q0VF55, P50752, P31750, O08532, Q01147, P21107, P48787, G5E829, P97370, P47811, Q63844, Q9WUI1, P19123, Q76MZ3,…	2815	152	9011	1.24252	0.999999	0.0886646	0.048714
mmu03060:Protein export	15	0.273125	0.040547	Q9CQS8, Q9D8V7, C0HK79, F8VQC1, Q8BMA6, Q9DBG7, P14576, Q8VHE0, C0HK80, P20029, Q9CYN2, P61620, P49962, P47758	2815	29	9011	1.65572	0.999999	0.0894112	0.0491242
mmu00310:Lysine degradation	28	0.509832	0.0413656	Q8BH95, O08749, Q9DBF1, E9Q5F9, Q9JLJ2, E9PYH6, Q8CAY6, A2A7B5, P47738, Q6PDK2, O88974, Q9R0B9, Q8K297, Q8R1K4, Q61425, Q9Z148, P70351, Q8VHL1, Q91ZE0, Q9DBM2, Q9R0E2, Q9R0E1, Q60759, Q9D2G2, P47740, Q5DW34, Q8BMS1, Q8QZT1	2815	64	9011	1.40047	0.999999	0.0906354	0.0497968
mmu00670:One carbon pool by folate	11	0.200291	0.0423876	Q9CWJ9, Q9WU20, Q8R0Y6, Q3V3R1, P50431, D3YZG8, Q9CZN7, Q64737, A6H5Y3, P00375, Q922D8	2815	19	9011	1.85325	1	0.0922868	0.0507041
mmu05166:Human T-cell leukemia virus 1 infection	92	1.67516	0.0440135	Q63810, Q9WTX8, P06339, Q63932, P48453, P20040, Q8BTI9, Q60823, Q60989, Q91WF3, Q8BZQ7, Q71LX4, P30285, P97305, Q6P5F9, Q80WQ2, P68181, Q68ED7, P17433, Q9Z1B5, Q91W96, P63328, P01910, P55271, P05132, P48962, Q8R349, Q8BTZ4, Q31099, P97471, Q9CT10, Q920E5, Q9WVM3, Q99JP4, P51830, P13597, P14211, Q07813, P01901, P30282, Q91Y86, Q9WVA3, P63139, P27512, P51881, Q61411, P52332, P29037, P45481, P24063,…	2815	250	9011	1.17799	1	0.0952242	0.052318
mmu04012:ErbB signaling pathway	35	0.637291	0.0449642	Q61411, Q6PHZ2, Q63932, Q8BTI9, Q60823, Q8BSK8, P31750, P32883, Q62245, O55033, O35904, P98083, P00520, Q60631, Q9Z1M4, Q63844, P26450, Q64010, Q99N57, Q99M51, P68404, Q01279, P47809, P42232, P42230, Q8CIH5, P05480, Q8BTW9, P47941, P22682, P46414, P20444, Q91Y86, Q8CIN4, P28028	2815	84	9011	1.33378	1	0.096673	0.053114
mmu04215:Apoptosis - multiple species	16	0.291333	0.0457136	O54918, P28661, Q60989, P97864, Q64373, P70677, O08734, O88738, Q07813, O88879, Q61160, O88597, Q9JIY5, Q91Y86, P62897, O89110	2815	32	9011	1.60053	1	0.0976737	0.0536637
mmu04140:Autophagy - animal	55	1.00146	0.0490661	Q8VD65, Q63932, Q8BTI9, Q8R3E3, P10833, Q60823, Q8BSK8, P11881, P68181, Q8VDF3, Q8C078, P05132, P62715, Q60751, Q570Y9, P51150, P35569, P17047, P63330, Q9D906, Q6ZWX6, O70404, Q91Y86, O70405, Q61411, Q91VR7, Q6PF93, Q8BRK8, P31750, P32883, Q62073, O54784, O88597, O35904, Q9ERB0, Q7TT00, P55258, Q63844, Q9Z1M4, P11438, P70196, P26450, P81122, Q9CPX6, Q64373, Q99N57, Q5EG47, P62071, Q68FE2, O08586,…	2815	142	9011	1.23985	1	0.10419	0.0572438
mmu00330:Arginine and proline metabolism	24	0.436999	0.0510437	Q9DCC4, Q8CHT0, Q9CPY7, Q9DBF1, Q64133, P30275, Q9JLJ2, Q9WU79, Q64674, Q9DCU9, P47738, Q9CXA2, Q8BW75, Q04447, Q60715, Q922Q4, Q60716, P47740, Q9Z110, P29758, Q9D1A2, O35969, P05201, P05202	2815	54	9011	1.4227	1	0.107724	0.0591857
mmu04150:mTOR signaling pathway	60	1.0925	0.0515652	Q922J3, Q63932, Q8BTI9, Q8BVE3, Q60823, Q91ZP3, Q9D1K2, Q8BSK8, P15208, Q62245, P62754, O88572, Q60751, Q570Y9, Q9Z127, Q60631, Q9CR51, Q06138, P18653, P35569, Q9Z1G3, P18654, Q8BMB3, Q9QUI0, Q61090, Q60838, P20444, O70405, Q61411, Q99L60, Q9D1M0, Q8BRK8, P50516, P10852, P63073, P31750, P32883, Q60760, P57746, Q9DB16, Q8R2U0, P50518, O35904, P62814, O88351, Q63844, Q9Z1M4, P26450, O70421, Q61062,…	2815	157	9011	1.22334	1	0.108161	0.0594258
mmu05162:Measles	56	1.01966	0.056065	P11928, Q8BTI9, Q60823, Q9WVL2, P30285, Q9R117, P42225, P17156, Q61160, P25446, P42227, Q9CR50, Q9R0M6, P17879, Q07813, P30282, Q6Q899, Q6ZWX6, P46414, Q91Y86, P52332, P26041, Q99MU3, P68040, P31750, Q61179, Q61696, O88879, Q03963, Q62073, Q60803, O35904, P62897, O88351, P70196, P97377, P26450, Q91WK2, P70671, Q8R5F7, Q9Z1E3, Q64373, Q8VCF0, P70677, O08734, Q04207, P42232, P42230, Q64261, Q3U0V2,…	2815	146	9011	1.22781	1	0.116887	0.0642199
mmu04660:T cell receptor signaling pathway	41	0.74654	0.0602981	Q61411, Q63810, P27870, Q63932, Q60787, P48453, Q8BTI9, P29351, Q60823, Q9Z0H7, P30285, P97305, P31750, P32883, Q62245, O55033, Q62073, P63328, O35904, O88351, O89100, P47811, Q60631, P06800, Q63844, P26450, Q9Z1E3, Q99N57, Q9WUI1, P39688, Q99M51, O08911, P43404, Q04207, Q9QUI0, Q811D0, Q8BTW9, P25799, Q91Y86, Q8CIN4, P60766	2815	103	9011	1.27421	1	0.124955	0.0686527
mmu01210:2-Oxocarboxylic acid metabolism	11	0.200291	0.0616282	Q8QZR5, Q91VA7, O35855, Q9D6R2, Q99KI0, P28271, Q9CZU6, P54071, P70404, P05201, P05202	2815	20	9011	1.76059	1	0.126947	0.0697469
mmu04962:Vasopressin-regulated water reabsorption	20	0.364166	0.0630243	Q61599, P46460, Q6R0H7, P55088, Q8CBY8, P70452, P35278, Q6PDL0, P51830, O08788, P68181, P46638, Q01147, P62492, P61021, Q9CQD1, Q9JHU4, P05132, Q45VK7, Q99KJ8	2815	44	9011	1.45503	1	0.12905	0.0709023
mmu05223:Non-small cell lung cancer	30	0.546249	0.0644672	Q61411, Q63932, Q8BTI9, Q60823, P13405, P30285, P31750, P32883, Q62245, Q9WVH4, Q9JI11, O35904, P42227, Q60631, Q63844, Q61768, P26450, Q99N57, O08734, P68404, Q01279, P42232, Q07813, P42230, Q8CIH5, Q64261, Q3UMY5, P20444, P28028, P28700	2815	72	9011	1.33378	1	0.131223	0.0720965
mmu00900:Terpenoid backbone biosynthesis	12	0.2185	0.070809	Q9WTN0, Q61239, Q920E5, P58044, P57791, Q8JZK9, Q8K2I1, Q80W54, Q99JF5, Q8QZT1, Q8CAY6, Q9R008	2815	23	9011	1.67012	1	0.143284	0.0787229
mmu04360:Axon guidance	67	1.21996	0.0742576	P52795, Q63810, P48453, Q8BTI9, P10833, P97348, P18760, P97305, O09118, P63001, O08553, P09055, Q64151, Q7TPD3, Q9EQF6, P63328, O35607, O89026, Q9R1B9, Q76I79, Q03145, Q69ZX8, E9PYG6, P70336, P39688, P70335, P52800, Q3THE2, Q99M51, Q8K4G5, Q60750, O55222, Q9QUI0, Q62181, Q8CIH5, P20444, Q61411, Q6PHZ2, P35235, P32883, Q03173, P70206, Q9QUR8, Q80UG2, O55033, Q02956, O88632, O35904, Q8K330, Q9WVB4,…	2815	181	9011	1.18492	1	0.149384	0.0820742
mmu00500:Starch and sucrose metabolism	16	0.291333	0.077707	Q9D6Y9, F8VPN4, Q9R062, P06745, Q9ET01, Q7TSV4, Q3TRM8, P06802, Q8CI94, O08528, P70699, P17710, Q9WUB3, Q8CAA7, Q8BVW0, Q9D0F9	2815	34	9011	1.50638	1	0.155414	0.0853873
mmu04925:Aldosterone synthesis and secretion	40	0.728332	0.0782961	Q8BWG9, Q6PHZ2, A3KGF7, Q6R0H7, P54310, Q91WF3, Q0VF55, P11881, Q62101, P68181, Q8BZ03, P70227, Q91UZ1, Q01147, Q9Z1B3, Q91WC9, Q6PIE5, G5E829, P05132, P97370, P11859, P51432, Q61009, P18293, Q91YS8, Q8VDN2, P51830, Q9Z329, P68404, Q80TL1, P16054, P14094, Q8K1Y2, P0DP26, P0DP27, P0DP28, P20444, P21279, P21278, Q6Q477	2815	102	9011	1.25532	1	0.155687	0.0855374
mmu01523:Antifolate resistance	14	0.254916	0.0860934	Q9WU20, P50431, Q64737, P39655, Q9Z0L8, Q9CWJ9, B2RX12, Q04207, O35379, Q9CZN7, P25799, O88351, E9Q236, P00375	2815	29	9011	1.54534	1	0.168477	0.0925642
mmu00062:Fatty acid elongation	14	0.254916	0.0860934	Q3UUI3, Q61425, Q8BH95, Q99JY0, Q9JLJ5, O35448, O55137, Q8K2C9, Q8BWT1, Q9QYR9, Q9DCS3, Q8BMS1, Q9D3B1, Q91V12	2815	29	9011	1.54534	1	0.168477	0.0925642
mmu04610:Complement and coagulation cascades	37	0.673707	0.0861974	Q8BH35, P26262, P35456, P15306, Q07235, E9Q6D8, Q9JHH6, P49182, Q61475, Q08761, O08675, Q00897, Q00896, P20352, Q9QXH4, P97290, P41317, P06684, P29788, P05555, Q64735, Q8CG14, P30558, P03953, Q8BH61, Q8CIZ8, P11835, P19221, P06909, Q06890, Q8VCG4, P32261, Q8K182, P01029, P01027, Q8CG16, D3YXF5	2815	94	9011	1.25999	1	0.168477	0.0925642
mmu04920:Adipocytokine signaling pathway	29	0.528041	0.0871824	Q8JZR0, Q60823, Q9R078, P97742, Q8BRK8, P35235, P31750, P14142, Q08857, Q9QUJ7, Q8C078, P41216, O88351, P42227, Q60994, P81122, P39429, Q9Z1E3, Q5EG47, P35569, Q6PAM0, Q04207, O54950, Q3U0V2, P25799, P48356, Q91Y86, Q8BH04, P28700	2815	71	9011	1.30748	1	0.169126	0.0929212
mmu00260:Glycine, serine and threonine metabolism	18	0.327749	0.087513	Q99K85, O70423, Q61753, P50431, Q99LB7, O08749, Q9DBF1, Q91WK5, Q64133, Q8VCN5, Q9QZX7, Q9CZN7, O88986, Q8BW75, Q8QZY2, Q6XPS7, Q91Z53, O35969	2815	40	9011	1.44048	1	0.169126	0.0929212
mmu04621:NOD-like receptor signaling pathway	77	1.40204	0.0904911	P10639, P07901, P11928, P29452, Q60989, Q9WVL2, P70268, P11881, Q9R117, P70227, P0DOV2, Q91WA6, Q9WUB0, Q91UZ1, P42225, Q3UMR5, Q9Z1B3, Q61160, Q05921, Q8BHB0, Q9D8T2, P51432, Q8K1M6, Q9CZ52, P51437, Q9Z0E6, Q8BG60, Q9Z329, O08911, Q6DFX2, Q9QUI0, Q61093, Q91Y86, Q9WTR1, Q91VR7, Q811U4, P52332, A3KGF7, Q8CF89, Q99KQ4, Q80U63, Q61179, Q3TL44, Q9QZL0, Q62073, Q60803, Q9EPB4, O88351, Q924T7, P47811,…	2815	213	9011	1.15719	1	0.173905	0.0955464
mmu00052:Galactose metabolism	15	0.273125	0.0924467	Q7TSV4, Q3TRM8, Q9R0N0, O08528, P15535, P70699, G5E895, P17710, Q03249, Q8BVW0, P45376, P45377, Q9WUA3, Q9D0F9, P47857	2815	32	9011	1.5005	1	0.1757	0.0965327
mmu03020:RNA polymerase	15	0.273125	0.0924467	Q8K202, P52432, P97760, Q923G2, Q9D483, Q80UW8, B2RXC6, O08740, Q8CFI7, Q921X6, P62488, Q9D7M8, P60898, P08775, P62876	2815	32	9011	1.5005	1	0.1757	0.0965327
mmu00970:Aminoacyl-tRNA biosynthesis	27	0.491624	0.0978345	P32921, Q8BYM8, Q8C0C7, Q9JJL8, Q922B2, Q61035, Q3U186, Q8CGC7, Q8BML9, Q9CZD3, Q8BIJ6, Q8BMJ2, P26638, Q8BU30, Q9Z1Q9, Q91WQ3, Q6P6M7, Q99MN1, Q9ER72, Q9D0R2, Q68FL6, Q9WUA2, Q499X9, Q8BP47, Q99KK9, Q8BGQ7, Q9D0I9	2815	66	9011	1.30953	1	0.184918	0.101597

## Sheet: muscle
Term	Count	%	PValue	Genes	List Total	Pop Hits	Pop Total	Fold Enrichment	Bonferroni	Benjamini	FDR
mmu05020:Prion disease	47	6.74319	9.34995e-16	Q9Z1P6, Q63810, Q9D0M3, P54775, Q9CQ69, Q60864, Q62425, P46471, P03921, P99028, Q9DCJ5, Q9CR61, Q9CPQ1, P13595, P49817, P17156, P62196, P63328, Q9JKV1, P56382, P05132, Q9D6J6, Q9D6J5, P62897, Q9CPP6, P97450, P08228, P03930, Q60931, P26450, P62192, Q9CQZ5, P51637, Q7TMM9, Q61387, Q02789, Q9DC69, Q99JI4, P68369, P68368, Q9CQ91, P00015, P56392, Q99LC3, P63017, P00397, Q9DB20	400	268	9011	3.95072	2.71783e-13	2.87043e-13	2.63669e-13
mmu05014:Amyotrophic lateral sclerosis	51	7.31707	7.25293e-13	Q63810, Q9D0M3, P54775, P46471, Q9DCJ5, Q9CR61, Q9QY76, P15331, P62196, P63328, Q7TMM9, P00015, Q99LC3, Q8R4R6, Q9DB20, Q9Z1P6, Q921F2, Q9CQ69, Q62425, P03921, P99028, Q9CPQ1, Q9JKV1, P56382, Q9D6J6, P62897, Q9D6J5, E9Q3G8, Q9CPP6, P97450, P08228, P03930, P24270, Q9CQZ5, P62192, P19246, P11352, Q61387, Q9DC69, Q99JI4, P68369, O08583, P68368, O09110, Q9CQ91, Q9QZM0, P08553, O70305, P56392, Q8BG05,…	400	369	9011	3.11356	2.21944e-10	1.11332e-10	1.02266e-10
mmu05012:Parkinson disease	40	5.73888	2.09806e-11	Q9Z1P6, Q9D0M3, P54775, Q9CQ69, Q62425, P46471, P03921, P99028, P10637, Q9DCJ5, Q9CR61, Q9CPQ1, P62254, P62196, Q9JKV1, P56382, P05132, Q9D6J6, Q9D6J5, P62897, Q9CPP6, P97450, P08228, P28652, P03930, Q60931, P62192, Q9CQZ5, Q7TMM9, Q61387, Q9DC69, Q99JI4, P68369, P68368, Q9CQ91, P00015, P56392, Q99LC3, P00397, Q9DB20	400	264	9011	3.41326	6.42008e-09	2.14702e-09	1.97218e-09
mmu05415:Diabetic cardiomyopathy	34	4.87805	1.71688e-10	Q9Z1P6, Q9D0M3, Q9CQ69, Q62425, P03921, P99028, Q9DCJ5, P11103, Q9CR61, P31750, Q9CPQ1, P14142, Q00612, Q08857, P09470, P08121, P56382, Q9D6J6, Q9D6J5, Q9CPP6, P97450, P28652, P03930, Q60931, P26450, Q9CQZ5, Q61387, Q62432, Q9DC69, Q9CQ91, P56392, Q99LC3, P00397, Q9DB20	400	211	9011	3.63002	5.25365e-08	1.31771e-08	1.2104e-08
mmu05022:Pathways of neurodegeneration - multiple diseases	53	7.60402	6.12463e-10	Q63810, Q9D0M3, P54775, P46471, P10637, Q9DCJ5, Q9CR61, Q9QY76, P15331, P62196, P63328, Q8BK63, P28652, Q7TMM9, P00015, Q99LC3, Q9DB20, Q9Z1P6, Q921F2, Q9CQ69, Q62425, P03921, P99028, O35350, Q9CPQ1, P62254, Q9JKV1, P56382, Q9D6J6, P62897, Q9D6J5, Q9CPP6, P97450, P08228, P03930, Q60931, P24270, Q9CQZ5, P62192, P19246, P11352, Q61387, Q02789, Q9DC69, Q99JI4, P68369, P68368, O09110, Q9CQ91, P08553,…	400	471	9011	2.53494	1.87414e-07	3.76052e-08	3.45429e-08
mmu00190:Oxidative phosphorylation	26	3.73027	8.30075e-10	Q9Z1P6, Q9D0M3, Q9CQ69, Q62425, P03921, P99028, Q9DCJ5, Q9CR61, Q9CPQ1, P56382, Q9D6J6, Q9D6J5, P62897, Q9D819, Q9CPP6, P97450, P03930, Q9CQZ5, Q61387, Q9DC69, Q9CQ91, P00015, P56392, Q99LC3, P00397, Q9DB20	400	135	9011	4.33863	2.54003e-07	4.24722e-08	3.90135e-08
mmu05016:Huntington disease	39	5.59541	4.30209e-09	Q9Z1P6, Q9D0M3, P54775, Q9CQ69, Q62425, P46471, P03921, P99028, P70288, Q9DCJ5, Q9CR61, Q9CPQ1, P62196, Q9JKV1, P56382, Q9D6J6, Q9D6J5, P62897, P60898, Q9CPP6, P97450, P08228, P03930, Q60931, P62192, Q9CQZ5, Q7TMM9, P11352, Q61387, Q9DC69, Q99JI4, P68369, P68368, Q9CQ91, P00015, P56392, Q99LC3, P00397, Q9DB20	400	302	9011	2.90918	1.31644e-06	1.88678e-07	1.73313e-07
mmu04714:Thermogenesis	33	4.73458	7.37691e-09	Q9Z1P6, Q9D0M3, Q9CQ69, Q62425, P03921, Q6DIC0, P99028, Q8BRK8, Q9DCJ5, Q9CR61, Q9CPQ1, Q9D1H6, P56382, P05132, Q9D6J6, Q9D6J5, Q9CPP6, Q9D2R6, P97450, P03930, Q9CQZ5, Q8BGD8, Q61387, P18654, Q6PAM0, Q9DC69, Q99M07, O09110, Q9CQ91, P56392, Q99LC3, P00397, Q9DB20	400	231	9011	3.21821	2.25733e-06	2.83089e-07	2.60036e-07
mmu05208:Chemical carcinogenesis - reactive oxygen species	32	4.5911	1.05717e-08	Q9Z1P6, Q9D0M3, Q9CQ69, Q62425, Q8R5I6, P03921, P99028, Q9DCJ5, Q9CR61, Q60680, P31750, Q9CPQ1, P56382, Q9D6J6, Q9D6J5, Q9CPP6, P97450, P08228, P03930, Q60931, P24270, P26450, Q9JII6, Q9CQZ5, Q61387, Q9DC69, Q9CQ91, P56392, P48758, Q99LC3, P00397, Q9DB20	400	222	9011	3.24721	3.23495e-06	3.60614e-07	3.31248e-07
mmu05010:Alzheimer disease	44	6.31277	1.30527e-08	Q9Z1P6, Q63810, Q9D0M3, P54775, Q9CQ69, Q62425, P46471, P03921, P99028, P10637, Q9DCJ5, Q9CR61, Q60680, O35350, P31750, Q9CPQ1, P62196, P63328, Q9JKV1, P56382, Q9D6J6, Q9D6J5, P62897, Q9CPP6, P97450, Q8BK63, P03930, Q60931, P26450, P62192, Q9CQZ5, Q7TMM9, Q61387, Q02789, Q9DC69, Q99JI4, P68369, P68368, Q9CQ91, P00015, P56392, Q99LC3, P00397, Q9DB20	400	383	9011	2.58802	3.99412e-06	4.00718e-07	3.68086e-07
mmu04932:Non-alcoholic fatty liver disease	25	3.5868	7.93583e-08	Q9Z1P6, Q9D0M3, Q9CQ69, Q62425, P99028, Q8BRK8, Q9DCJ5, Q9CR61, P31750, Q9CPQ1, Q9D6J6, Q9D6J5, P62897, Q9CPP6, P26450, Q9CQZ5, Q61387, Q6PAM0, Q9DC69, Q9CQ91, P00015, P56392, Q99LC3, P60766, P00397	400	156	9011	3.61018	2.42834e-05	2.21482e-06	2.03446e-06
mmu04141:Protein processing in endoplasmic reticulum	25	3.5868	5.14661e-07	Q9CQS8, Q9EPK6, Q9CZ44, Q9WTX5, P56695, Q91YN9, Q6NXK9, O35350, P62254, P17156, Q9JKR6, P60670, P08003, Q99PL5, P54728, P35564, P54726, P61080, P14211, P63037, Q9QZM0, Q9CQC9, P08113, Q9QYI5, P63017	400	172	9011	3.27435	0.000157474	1.31668e-05	1.20945e-05
mmu04260:Cardiac muscle contraction	16	2.29555	5.36188e-06	Q9D0M3, E9Q9K5, Q9CQ69, P99028, Q9CPQ1, Q61387, Q8R3Z5, Q02789, P14094, P09542, Q6IRU2, O09161, P09541, P56392, G5E8J6, P00397	400	87	9011	4.14299	0.00163939	0.000126623	0.000116312
mmu03040:Spliceosome	20	2.86944	6.32267e-06	Q9CSN1, Q8VE97, P61979, P62309, Q6PDM2, P57784, O35286, Q91VC3, Q9CWZ3, O35326, Q6PGH1, Q9CWL8, P17156, O08583, Q62093, P63017, P62313, Q8BG05, P62996, P26369	400	134	9011	3.36231	0.00193287	0.000138647	0.000127357
mmu01100:Metabolic pathways	105	15.0646	2.58074e-05	Q80UY1, Q923D2, Q921H8, O08709, Q8BH95, Q9R111, Q9CR61, Q9CQU0, Q9Z1J3, Q9WTP6, Q99MR8, Q91UZ5, Q80V26, P24638, Q2TBE6, P97478, Q9R0Q7, Q9DCM0, P17563, O55026, P05063, P00015, Q9D1I5, P54071, Q9DB20, Q9WV54, P03921, Q9CXY9, P56376, P56375, P97449, Q6NXK9, Q64520, Q9CPQ1, Q6VVW5, P56382, P56380, Q9D6J6, P62897, Q9D6J5, Q9CPP6, P97450, Q9D6R2, P06801, P03930, Q9CQZ5, Q61387, Q9CQ91, P09242, Q3U9G9,…	400	1621	9011	1.45921	0.00786608	0.000528192	0.00048518
mmu04217:Necroptosis	21	3.01291	9.69609e-05	P28652, C0HKE3, Q8BFU2, Q60931, C0HKE4, C0HKE1, C0HKE2, P11103, O35350, P63158, C0HKE7, Q8R1M2, P0C0A3, C0HKE8, C0HKE5, P46467, C0HKE6, Q8CGP6, Q8CGP5, C0HKE9, Q8CGP7	400	176	9011	2.68794	0.0292356	0.00186044	0.00170894
mmu05410:Hypertrophic cardiomyopathy	14	2.00861	0.000170573	Q60675, Q8BRK8, P31001, P11531, Q6PAM0, Q8R3Z5, Q02789, P82350, P09470, P09542, Q6IRU2, P48678, Q61739, P82347	400	91	9011	3.46577	0.0508609	0.00308035	0.00282951
mmu03010:Ribosome	20	2.86944	0.000282541	Q9CXW4, P51410, Q9CZX8, Q9DCI9, P14148, Q9CPR4, Q9CQR2, P63276, P62892, Q9DB15, P67984, P63323, P84099, Q8BP67, Q9DC71, Q9D8P4, P27659, P62858, Q9CQF0, P62852	400	176	9011	2.55994	0.0828367	0.00481889	0.00442647
mmu04613:Neutrophil extracellular trap formation	21	3.01291	0.000889003	Q64525, C0HKE3, Q8BFU2, Q60931, C0HKE4, C0HKE1, P26450, C0HKE2, P70288, Q8VCM7, P31750, P63158, C0HKE7, Q8R1M2, C0HKE8, C0HKE5, C0HKE6, Q8CGP6, Q8CGP5, C0HKE9, Q8CGP7	400	208	9011	2.27441	0.238264	0.0143644	0.0131947
mmu04144:Endocytosis	25	3.5868	0.000971083	P98078, Q9D8U8, O70492, P49817, P17156, P35285, Q60902, P47753, P01898, P47754, P46467, Q8CHS8, Q9EPJ9, Q62351, P51637, Q62432, P46935, P46638, Q91XD6, Q8R3V5, P39053, Q91YD9, P0C0A3, P63017, P60766	400	272	9011	2.07054	0.257176	0.0149061	0.0136923
mmu04510:Focal adhesion	20	2.86944	0.00145256	Q60675, O08808, Q64727, P26450, Q6PDN3, P97457, Q64010, P51637, P31750, Q8VCR8, P49817, P57780, Q61292, Q61739, E9PWQ3, P02469, P08122, Q9EPC1, P60766, P26039	400	201	9011	2.24154	0.359052	0.0210502	0.019336
mmu04213:Longevity regulating pathway - multiple species	10	1.43472	0.00150848	P08228, P17156, P24270, P26450, Q8BRK8, P70288, P05132, P31750, P63017, Q6PAM0	400	62	9011	3.63347	0.369942	0.0210502	0.019336
mmu05100:Bacterial invasion of epithelial cells	11	1.57819	0.00180613	P26231, P49817, Q64727, P39053, P26450, Q91YD9, Q9JLQ0, Q64010, P51637, Q80UG5, P60766	400	76	9011	3.26056	0.424879	0.0241079	0.0221447
mmu05412:Arrhythmogenic right ventricular cardiomyopathy	11	1.57819	0.00199586	Q8R3Z5, P26231, Q02789, Q60675, P82350, Q02257, Q61739, P48678, P31001, P82347, P11531	400	77	9011	3.21821	0.457379	0.0255304	0.0234514
mmu05322:Systemic lupus erythematosus	16	2.29555	0.00243708	Q64525, C0HKE3, Q8BFU2, C0HKE4, C0HKE1, C0HKE2, P57780, C0HKE7, Q8R1M2, C0HKE8, C0HKE5, C0HKE6, Q8CGP6, Q8CGP5, C0HKE9, Q8CGP7	400	149	9011	2.41906	0.526052	0.0299274	0.0274903
mmu01200:Carbon metabolism	14	2.00861	0.00263072	Q9D6R2, P06801, P24270, Q8BH95, O08528, Q9Z2I8, Q99LS3, P17751, Q00612, P05063, P21550, Q9D1I5, P54071, P05201	400	121	9011	2.60649	0.553387	0.0310628	0.0285332
mmu05414:Dilated cardiomyopathy	12	1.72166	0.0028224	Q8R3Z5, Q02789, Q60675, P82350, P09542, Q6IRU2, Q61739, P48678, P31001, P05132, P82347, P11531	400	94	9011	2.87585	0.578896	0.0320917	0.0294784
mmu04530:Tight junction	17	2.43902	0.00293762	Q9JKB3, Q8CC35, P26040, Q8BRK8, Q6PAM0, P46935, P68369, Q8VDD5, Q8BU31, P68368, P57780, Q811D0, Q60605, P17918, P62715, P05132, P60766	400	167	9011	2.29322	0.593526	0.032209	0.0295861
mmu03050:Proteasome	8	1.14778	0.00429801	P54775, Q99JI4, Q8BHL8, P46471, P62196, Q9JKV1, P62192, P97371	400	47	9011	3.83447	0.732336	0.0454996	0.0417944
mmu04723:Retrograde endocannabinoid signaling	15	2.15208	0.00586353	Q9CPP6, Q9Z1P6, Q62425, Q80SZ7, P03921, Q9CR61, Q9DCJ5, Q9CQZ5, Q02789, Q9DC69, Q9CQ91, P05132, Q9D6J6, Q99LC3, Q9D6J5	400	148	9011	2.28319	0.834622	0.0600034	0.0551172
mmu05034:Alcoholism	18	2.5825	0.0094313	Q64525, Q80SZ7, C0HKE3, Q8BFU2, C0HKE4, C0HKE1, C0HKE2, P70288, C0HKE7, Q8R1M2, C0HKE8, C0HKE5, C0HKE6, P05132, Q8CGP6, Q8CGP5, C0HKE9, Q8CGP7	400	205	9011	1.97802	0.944959	0.0934003	0.0857944
mmu04910:Insulin signaling pathway	13	1.86514	0.0202004	Q9DBC7, P07934, Q62417, P19096, P26450, Q8BRK8, Q64010, O08528, P31750, Q6PAM0, P14142, Q6P549, P05132	400	139	9011	2.10689	0.998059	0.193797	0.178016
mmu05222:Small cell lung cancer	10	1.43472	0.0216002	Q60675, P26450, Q61292, Q61739, P02469, P00015, Q60680, P08122, P31750, P62897	400	93	9011	2.42231	0.998747	0.200948	0.184584
mmu05017:Spinocerebellar ataxia	13	1.86514	0.0223312	P54775, Q60931, P46471, P26450, P62192, P31750, Q99JI4, P62196, P00015, Q9JKV1, O70305, P28658, P62897	400	141	9011	2.077	0.999003	0.201522	0.185111
mmu01230:Biosynthesis of amino acids	9	1.29125	0.023127	Q9D6R2, Q99JW2, P05063, P21550, Q6XPS7, Q99LS3, P17751, P54071, P05201	400	79	9011	2.56642	0.999223	0.201522	0.185111
mmu05145:Toxoplasmosis	11	1.57819	0.0236312	Q60675, P17156, O09110, Q61292, Q61739, P02469, P00015, Q60680, P31750, P63017, P62897	400	110	9011	2.25275	0.999336	0.201522	0.185111
mmu05171:Coronavirus disease - COVID-19	19	2.72597	0.026795	Q9CXW4, P51410, Q9CZX8, P26450, Q60680, Q8VCM7, P14148, Q9CPR4, Q9CQR2, P63276, P62892, P67984, P63323, P84099, P09470, Q8BP67, P27659, P62858, P62852	400	248	9011	1.7259	0.999754	0.22193	0.203858
mmu05169:Epstein-Barr virus infection	18	2.5825	0.0274702	Q9CSN1, P54775, P46471, P26450, P70288, P62192, Q60680, P31750, P15379, P46935, P14211, Q99JI4, O09110, P62196, P01898, P00015, Q9JKV1, P62897	400	231	9011	1.75539	0.999801	0.22193	0.203858
mmu03015:mRNA surveillance pathway	10	1.43472	0.0384884	Q921F2, O08583, Q99M28, Q8CCS6, Q9CY97, Q920Q6, P62715, Q9JII5, Q91VC3, Q9CWZ3	400	103	9011	2.18714	0.999994	0.28318	0.260119
mmu04210:Apoptosis	12	1.72166	0.0386025	P68369, P68368, P26450, P11103, P48678, P14733, P00015, Q60680, O35350, P31750, P62897, P06797	400	136	9011	1.98772	0.999994	0.28318	0.260119
mmu04921:Oxytocin signaling pathway	13	1.86514	0.0387334	Q63810, P28652, Q91YS8, Q6PDN3, Q8BRK8, Q6PAM0, Q8VCR8, Q8R3Z5, Q02789, P63328, Q60605, Q6VVW5, P05132	400	153	9011	1.9141	0.999994	0.28318	0.260119
mmu00480:Glutathione metabolism	8	1.14778	0.0394536	Q8R5I6, O08709, Q00612, P51855, Q9CQU0, P97449, P11352, P54071	400	72	9011	2.50306	0.999996	0.28318	0.260119
mmu04512:ECM-receptor interaction	9	1.29125	0.040586	Q60675, Q61735, Q08857, Q61292, Q61739, E9PWQ3, P02469, P08122, P15379	400	88	9011	2.30395	0.999997	0.28318	0.260119
mmu05416:Viral myocarditis	9	1.29125	0.040586	Q60675, P49817, P82350, P01898, P00015, Q6NZJ6, P82347, P62897, P11531	400	88	9011	2.30395	0.999997	0.28318	0.260119
mmu04918:Thyroid hormone synthesis	8	1.14778	0.0447577	P07724, P07309, P14094, P08003, P08113, P35564, P05132, P11352	400	74	9011	2.43541	0.999999	0.299635	0.275235
mmu04612:Antigen processing and presentation	9	1.29125	0.0454057	P14211, P17156, O89017, P01898, Q9ESY9, P35564, P63017, P06797, P97371	400	90	9011	2.25275	0.999999	0.299635	0.275235
mmu00740:Riboflavin metabolism	3	0.430416	0.0458725	Q8CFV9, Q923D2, P24638	400	8	9011	8.44781	0.999999	0.299635	0.275235
mmu05146:Amoebiasis	10	1.43472	0.0472398	Q60675, Q64727, P57780, P26450, Q61292, P02469, P08121, P14602, P05132, P08122	400	107	9011	2.10537	1	0.302138	0.277534
mmu04152:AMPK signaling pathway	11	1.57819	0.0548766	Q9DB16, P46638, P14142, P70372, P19096, P26450, Q08857, Q8BRK8, P62715, P31750, Q6PAM0	400	127	9011	1.9512	1	0.343819	0.315821
mmu01210:2-Oxocarboxylic acid metabolism	4	0.573888	0.0561603	Q9D6R2, Q99JW2, P54071, P05201	400	20	9011	4.5055	1	0.344824	0.316744
mmu05418:Fluid shear stress and atherosclerosis	12	1.72166	0.061364	P63166, P49817, P61957, Q8R5I6, P26450, Q8BRK8, P08113, Q60680, P51637, Q9QZF2, P31750, P06797	400	147	9011	1.83898	1	0.369387	0.339307
mmu00920:Sulfur metabolism	3	0.430416	0.082594	Q9DCM0, P17563, Q80V26	400	11	9011	6.14386	1	0.487622	0.447914
mmu05417:Lipid and atherosclerosis	15	2.15208	0.098367	Q63810, P28652, P06728, P26450, Q60680, P31750, P17156, O09110, Q08857, P63328, P08113, P00015, P63017, P62897, P60766	400	216	9011	1.56441	1	0.564154	0.518213
mmu04216:Ferroptosis	5	0.71736	0.0992324	Q60931, P51855, P10852, Q62351, Q61990	400	40	9011	2.81594	1	0.564154	0.518213

## Sheet: skin
Term	Count	%	PValue	Genes	List Total	Pop Hits	Pop Total	Fold Enrichment	Bonferroni	Benjamini	FDR
mmu03040:Spliceosome	118	2.20643	2.61781e-42	Q9CQ49, Q9QXA5, Q8BL97, Q8QZY9, Q91YR7, Q923D5, Q923D4, Q62241, Q9D883, A2A4P0, Q8BHJ9, D3Z0M9, P17156, Q8BM39, Q62093, P60335, Q9JIX8, Q8VE80, Q6NV83, Q569Z5, P62996, Q9CQL1, Q62376, Q91VC3, Q9D198, Q9DC48, Q3TIX9, Q9R1C7, Q8CFQ3, Q99NB9, Q61656, Q9D868, Q6PFR5, Q9D0W5, Q91VJ5, Q62189, Q9DCD2, Q6ZWM4, P83870, Q9QZH3, P61327, Q9CSN1, P61979, Q8R3N6, P62309, Q3UYV9, Q8CGZ0, Q6PE01, Q99PV0, Q9JHS9,…	2804	134	9011	2.82991	8.95292e-40	8.97909e-40	5.52358e-40
mmu05012:Parkinson disease	175	3.27225	3.15085e-32	Q9CR68, Q75N73, P10637, O35099, Q9CR61, Q99LY9, P68181, Q9R0P9, Q3V132, Q8BW75, P62196, Q9DC51, Q9Z2U1, P48962, P56480, Q923T9, Q9Z2U0, Q4FZG9, Q99LX0, P12787, Q03265, Q3UX10, P14685, Q9CXZ1, Q02053, Q9CQC7, Q9QUM9, Q91W40, O88685, Q6ZWX6, Q3UIU2, Q9DB20, P51881, Q9D8W5, P03888, P03921, Q6R0H7, Q8VDM4, Q91WD5, Q80U63, Q9CPQ1, Q5S006, Q8K2B3, P62254, P00848, Q9CWF2, O55234, Q9D3D9, P26516, P56382,…	2804	264	9011	2.13024	1.07759e-29	5.4037e-30	3.32414e-30
mmu01100:Metabolic pathways	706	13.2012	9.00628e-32	Q9CR68, Q8R3I2, Q9CR61, O70250, Q9CQU0, O70252, P18761, P50136, Q9R1J0, Q9CQ43, Q9R0H0, Q8BML9, Q99LH2, Q9WUB3, Q80V26, P16460, Q8QZY2, Q9EPL9, Q91VT4, Q9DCV3, Q4FZG9, Q2TBE6, Q91VS7, Q6P6M7, P97355, P26150, Q920E5, Q924M7, P97478, Q9CQT1, Q64277, P54869, P17439, O70362, P22907, Q80UP3, P53657, Q9CXA2, Q8K183, A6H5Y3, Q9Z2V4, P29416, Q8BTY1, Q3UIU2, Q9DB20, Q91WT9, Q6P3D0, P97443, O70475, Q922H4,…	2804	1621	9011	1.39964	3.08015e-29	1.02972e-29	6.33441e-30
mmu05016:Huntington disease	190	3.55273	1.60351e-30	Q9CR68, O35099, Q9CR61, Q9JLN9, P17427, O08788, Q99LY9, P17426, Q91UZ1, Q9Z0Y1, Q3V132, Q80W47, P62196, Q9Z2U1, P48962, Q9WUB4, P56480, Q9Z2U0, P62876, Q4FZG9, P12787, Q03265, Q3UX10, P14685, Q9CXZ1, Q9CQC7, P42859, Q9QUM9, Q91W40, P46412, O88685, P62488, Q9D7M8, Q3UIU2, Q9DB20, P51881, Q9D8W5, P03888, P03921, P70288, Q8CBY8, Q8VDM4, Q80UW8, O89090, Q91WD5, Q9CPQ1, Q8K2B3, P00848, Q9CWF2, Q8CFI7,…	2804	302	9011	2.02182	5.484e-28	1.37501e-28	8.4585e-29
mmu05020:Prion disease	172	3.21616	3.8141e-29	Q9CR68, Q60864, P48453, Q9CR61, Q99LY9, Q09014, P68181, P13595, Q9Z1B7, P49817, Q3V132, P17156, P62196, P63328, Q9Z2U1, E9PZQ0, P48962, P56480, Q9Z2U0, Q4FZG9, P12787, P04925, Q03265, Q3UX10, P14685, Q9CXZ1, Q9CQC7, Q9QUM9, Q91W40, O88685, Q6ZWX6, Q3UIU2, Q9DB20, P51881, Q9D8W5, P03888, P03921, Q8VDM4, Q91WD5, Q9CPQ1, Q8K2B3, P00848, Q9CWF2, O55234, Q9D3D9, P26516, P56382, P02468, Q9D6J6, P62897,…	2804	268	9011	2.06247	1.30442e-26	2.61647e-27	1.60955e-27
mmu05014:Amyotrophic lateral sclerosis	216	4.03889	2.36905e-28	Q9CR68, Q8BL97, Q9CR61, Q63850, Q99LY9, O08788, Q9Z1B7, Q80W47, P63328, Q9Z2U1, P56480, Q9WUB4, Q9Z2U0, Q4FZG9, P12787, Q3UX10, Q9CQC7, O88569, Q91W40, O88685, Q9Z2V5, P46412, Q3UIU2, Q9DB20, Q921F2, Q91VR7, P03921, Q8VDM4, Q91WD5, Q7TQH0, Q9CPQ1, Q8R2U0, Q8R480, P61164, Q9D3D9, P56382, Q9D6J6, Q8C570, Q91VR2, Q9D6J5, Q9DCT2, Q9CPP6, P97450, Q3UYV9, P39429, Q64373, P68372, P70677, Q60692, Q8K3K8,…	2804	369	9011	1.88115	8.10216e-26	1.35431e-26	8.33117e-27
mmu05415:Diabetic cardiomyopathy	137	2.56171	5.21623e-24	Q9CR68, Q8R429, P16858, Q9CR61, Q9JLN9, Q99LY9, Q09014, Q91UZ1, Q9Z1B7, Q3V132, P48962, P56480, Q923T9, Q4FZG9, P11859, Q8BYJ6, P12787, P58389, Q03265, P35486, Q9CXZ1, Q9CQC7, O55143, P20444, Q3UIU2, Q9DB20, P51881, Q922H2, P03888, P03921, O89090, Q91WD5, Q9CPQ1, Q8K2B3, P00848, P14142, P09470, Q9D3D9, P17809, P56382, P62137, Q9D6J6, Q91VR2, Q9D6J5, Q9DCT2, P03893, Q9CQJ8, Q9CPP6, P97450, Q9WV60,…	2804	211	9011	2.08657	1.78395e-21	2.55595e-22	1.57232e-22
mmu05022:Pathways of neurodegeneration - multiple diseases	247	4.61855	6.49182e-23	Q9CR68, Q9CR61, Q99LY9, O08788, Q9Z1B7, Q3V132, Q80W47, P63328, Q9Z2U1, P48962, P56480, Q9WUB4, Q9Z2U0, Q4FZG9, Q8BK63, Q99LX0, P12787, P04925, Q3UX10, Q9CQC7, P42859, Q91W40, O88685, P46412, Q3UIU2, Q9DB20, Q921F2, Q91VR7, P03921, Q8VDM4, Q91WD5, Q7TQH0, Q9CPQ1, Q5S006, P62254, P61164, Q9D3D9, P56382, Q9D6J6, Q91VR2, Q9D6J5, Q9DCT2, Q9CPP6, P97450, Q63844, Q9WV60, P39429, Q64373, P68372, P11798,…	2804	471	9011	1.68528	2.2202e-20	2.78337e-21	1.71222e-21
mmu05208:Chemical carcinogenesis - reactive oxygen species	140	2.6178	9.70925e-23	Q9CR68, Q64669, Q64429, O35099, Q9CR61, Q99LY9, Q09014, Q9Z1B7, Q3V132, P48962, P56480, Q4FZG9, P30115, P10649, Q60631, Q91VS7, P10648, P12787, Q03265, Q9CXZ1, Q9CQC7, O09131, Q91WU5, Q3UIU2, Q9DB20, P51881, P03888, P03921, P15626, P35235, Q80W21, Q91WD5, Q9CPQ1, Q8K2B3, P00848, P34152, Q9D3D9, P56382, Q9D6J6, Q91VR2, Q9D6J5, Q9DCT2, P03893, Q9CQJ8, Q9CPP6, P24472, P97450, Q63844, P04627, Q9D855,…	2804	222	9011	2.02661	3.32056e-20	3.7003e-21	2.27628e-21
mmu05010:Alzheimer disease	205	3.83321	1.9447e-20	Q9CR68, Q9CR61, Q99LY9, Q3V132, Q80W47, P63328, Q9Z2U1, P48962, P56480, Q9Z2U0, Q4FZG9, Q8BK63, P12787, Q3UX10, Q9CQC7, O35598, Q91W40, O88685, Q3UIU2, Q9DB20, P03921, Q8VDM4, Q91WD5, Q9CPQ1, Q9D3D9, P56382, Q9D6J6, Q91VR2, Q9D6J5, Q9DCT2, Q9CPP6, P97450, Q63844, Q9WV60, P39429, P68372, P70677, Q60692, P17665, P68369, Q9CQA3, P68368, Q9DCS9, P56392, P56391, P46471, Q60823, P48771, Q8BG32, Q9DCJ5,…	2804	383	9011	1.72009	6.65089e-18	6.67034e-19	4.10333e-19
mmu01200:Carbon metabolism	86	1.60808	5.04747e-19	Q8BGT5, Q61753, Q8BH95, Q9R0P3, O08749, O70250, P16858, Q9CS42, P17751, Q9EQ20, Q9R0H0, Q8CAY6, P12382, Q99MN9, Q9CZN7, Q05920, Q9CZB0, P52480, P09411, Q8QZY2, Q9EPL9, P08249, Q60597, P06745, Q9CXV1, Q8VC30, P70695, Q9Z2I8, P35486, Q8BMF4, P53657, Q99KE1, P17710, Q07417, Q9Z2I9, Q99KI0, O88844, P05063, P05064, Q9D2G2, Q9D1I5, Q9CZU6, Q9QXG4, P54071, Q8QZT1, Q99K85, P26443, P50431, Q9DCD0, O08528,…	2804	121	9011	2.28406	1.72624e-16	1.57389e-17	9.68197e-18
mmu03010:Ribosome	111	2.07554	3.534e-18	P62918, P97461, P62082, P47915, Q80ZK0, P63323, P62751, Q9D1B9, P62911, Q9D8P4, Q9D7N3, P25444, P47911, P63325, P62754, P97351, Q9CR57, Q9CPR5, Q9CQL5, Q9CQL4, Q9D1R9, Q9JJI8, P14206, Q9CPR4, P62242, O55142, P62245, Q9DCU6, P84099, Q9D1I6, P62889, P60867, Q9CZM2, P53026, Q6ZWV3, P62892, Q9DB15, Q924T2, Q6ZWU9, Q99N92, Q99N93, P51410, Q8R2L5, Q9D338, P62270, P14148, Q99N96, Q9CQR2, Q9D1P0, Q99N94,…	2804	176	9011	2.02677	1.20863e-15	1.01014e-16	6.21395e-17
mmu04714:Thermogenesis	135	2.52431	7.531e-18	Q61037, Q9CR68, Q9R078, P97742, Q9CZW4, O35099, Q9CR61, Q921H9, Q9JLN9, Q9Z0H3, Q99LY9, P68181, Q9JKL4, Q9Z1B7, Q6PDG5, A2BH40, Q8BJ56, P56480, P62754, Q4FZG9, Q60631, P12787, Q03265, Q99N32, Q9CWX2, P18653, P18654, Q9CXZ1, Q9CQC7, Q9CWG8, Q3TKT4, Q3UIU2, P0C605, Q9DB20, P03888, P03921, P56135, Q6R0H7, Q9CPQ8, Q8BRK8, Q91WD5, Q9CPQ1, Q8K2B3, Q9Z2N8, P00848, Q9D3D9, O54941, P56382, Q9D6J6, Q91VR2,…	2804	231	9011	1.87809	2.5756e-15	1.98703e-16	1.22234e-16
mmu00190:Oxidative phosphorylation	91	1.70157	9.91024e-18	Q9D0M3, Q06185, Q8BK30, Q9CR68, Q8BVE3, Q8K3J1, Q9CQQ7, P48771, Q9DCJ5, Q9CR61, Q7TMF3, Q9JHF5, P15920, Q9CR21, Q99LY9, Q9CZB0, O35683, Q9CZ13, Q9CQH3, P56480, Q9DB77, Q8R1I1, Q4FZG9, Q9CXV1, P03911, P12787, Q03265, Q9Z1G4, P19783, Q9Z1G3, Q9CQ75, Q9CXZ1, P19536, Q9CQC7, Q9D7I5, Q3UIU2, Q99LC3, Q9DB20, Q9Z1P6, Q9CQ69, Q99L60, Q62425, P03888, P03921, P56135, P99028, Q9CPQ8, Q9ERS2, P50516, Q91WD5,…	2804	135	9011	2.16622	3.3893e-15	2.42801e-16	1.49362e-16
mmu03013:Nucleocytoplasmic transport	82	1.53328	1.37331e-17	Q9CQ49, Q9CR67, Q9Z1N5, Q8R0G9, Q9ERU9, Q99P88, Q99L48, O35691, Q6P5F9, Q63850, F6ZDS4, Q8BKC5, Q9JIH2, P63166, Q91YE6, Q9EPU0, Q924Z6, Q52KI8, Q9JIX8, Q8VE80, P62631, Q8BKT7, Q9CQL1, Q9ESJ0, P46061, A2AT37, P61957, Q9EPL8, Q6PFD9, Q8BFY9, Q9QY81, P59235, P58742, P10126, Q8VI75, Q91VC3, Q99JX7, Q99LG2, Q8CJF7, Q8R332, Q6ZQH8, P52293, Q8R4R6, Q6P2B1, Q9ERK4, Q61655, Q9EPK7, B1AZI6, Q8BJ71, Q8BH74,…	2804	117	9011	2.25228	4.69673e-15	3.14031e-16	1.93179e-16
mmu03050:Proteasome	42	0.78534	1.66093e-15	Q9D8W5, P54775, O70435, P99026, P46471, Q9R1P0, Q8BG32, O35593, Q8VDM4, Q9R1P1, P28063, Q9R1P4, Q9R1P3, Q9WVJ2, Q9CR00, P61290, O35226, Q5SSW2, Q8BHL8, O55234, P62196, Q9Z2U1, Q9JKV1, P26516, P62334, Q9Z2U0, O09061, P97371, P97372, Q3TXS7, Q9CX56, P70195, P28076, P62192, Q60692, Q9CQT5, P14685, Q99JI4, Q9QUM9, P49722, O88685, O35955	2804	47	9011	2.87175	5.69544e-13	3.56062e-14	2.19035e-14
mmu04932:Non-alcoholic fatty liver disease	92	1.72027	1.30546e-12	Q9D0M3, P53566, Q8BK30, Q9CR68, Q60823, Q9R078, Q8K3J1, P48771, Q9DCJ5, O35099, P15208, Q9CR61, Q7TMF3, Q9CR21, Q99LY9, P63001, Q9Z1B7, Q9CZB0, O35683, Q9CZ13, Q9CQH3, Q9DB77, Q8R1I1, Q4FZG9, Q60994, Q9WTU6, Q9CXV1, P12787, P19783, P53657, P35569, O08911, Q9CQ75, Q9CXZ1, P19536, Q9CQC7, Q07813, Q8C863, Q6ZWX6, Q3UIU2, Q99LC3, Q9Z1P6, Q9CQ69, Q62425, P99028, Q8BRK8, Q9ERS2, Q91WD5, P31750, Q9CPQ1,…	2804	156	9011	1.89521	4.46485e-10	2.63395e-11	1.6203e-11
mmu05171:Coronavirus disease - COVID-19	130	2.43082	3.23528e-12	P62918, P97461, Q8R4K2, Q9WVL2, P62082, Q8VCM7, Q00560, P42225, P47915, Q9Z1B7, P63323, P62751, P62911, P25444, P47911, P63325, P42227, P62754, P97351, Q9CR57, P03953, Q9D1R9, Q9JJI8, P19221, P14206, Q9CPR4, P62242, O55142, P62245, P84099, Q8CIH5, P62889, P20444, P60867, Q9CZM2, P53026, P52332, Q6ZWV3, P62892, Q07968, P09470, Q62073, E9PV24, P04186, Q6ZWU9, Q8R0I0, Q3TBT3, P51410, Q63844, Q8CG14,…	2804	248	9011	1.68456	1.10647e-09	6.165e-11	3.79247e-11
mmu00020:Citrate cycle (TCA cycle)	29	0.542259	5.01472e-11	O08749, P70404, Q8K2B3, Q91VA7, P97807, Q05920, Q91V92, Q9CZB0, P08249, Q60597, Q9D6R2, Q9CXV1, P28271, Q9WUM5, Q9Z2I8, P35486, Q9D051, Q8BMF4, Q9CQA3, P14152, Q9Z2I9, Q99KI0, O88844, E9Q7L0, Q9D2G2, Q9Z2V4, Q9CZU6, Q8BH04, P54071	2804	32	9011	2.91235	1.71503e-08	9.05289e-10	5.56898e-10
mmu00640:Propanoate metabolism	28	0.52356	1.42267e-10	Q8BH95, O08749, P50136, Q9EQ20, Q9R0H0, P16125, Q91ZA3, Q99MN9, Q99NB1, Q9EPL9, Q8QZS1, P61922, Q9D9V3, Q5SWU9, P53395, E9Q4Z2, Q6P3A8, Q99J39, Q9WUM5, Q9Z2I8, Q9DBM2, P16332, Q07417, Q9Z2I9, P06151, Q9D1I5, Q8BMS1, Q9QXG4	2804	31	9011	2.90263	4.86552e-08	2.43987e-09	1.50091e-09
mmu05017:Spinocerebellar ataxia	81	1.51458	2.01236e-10	P54775, Q8R429, P62915, Q8R3E3, P46471, Q60823, Q8BG32, O35099, Q9JLN9, Q91UZ1, Q68FG2, Q3UMR5, P23708, Q3V132, Q80W47, P62196, Q9Z2U1, E9PZQ0, P48962, Q9Z2U0, Q9WTU6, P51432, Q9CX56, Q924A2, Q8JZQ2, Q80U78, Q99KR7, P14685, Q920A7, O55143, Q9QUM9, P49722, O88685, P20444, P51881, Q9D8W5, O70435, Q60841, P29037, P99026, Q9R1P0, P97445, O35593, Q8VDM4, O89090, Q9R1P1, Q9R1P4, Q9WVJ2, Q9R1P3, Q9CR00,…	2804	141	9011	1.84612	6.88228e-08	3.28686e-09	2.02194e-09
mmu00620:Pyruvate metabolism	35	0.65445	3.52205e-10	P56376, P56375, O08749, Q9DBF1, Q9CPU0, Q9JLJ2, Q8CAY6, P16125, P97807, P47738, P00329, Q05920, P52480, Q99NB1, Q91Z53, P08249, Q64437, P06801, P28474, Q5SWU9, E9Q4Z2, Q9JII6, P35486, Q9D051, Q8BMF4, P53657, Q99KE1, P14152, P06151, Q7TNG8, P47740, Q9Z2V4, Q9QXG4, Q8BH04, Q8QZT1	2804	44	9011	2.55629	1.20454e-07	5.49119e-09	3.37796e-09
mmu04666:Fc gamma R-mediated phagocytosis	58	1.08452	1.59695e-09	Q9WV32, Q60823, Q9CPW4, Q8BSK8, P18760, Q09014, Q99JY8, Q99JY9, P63001, Q7TQF7, Q9CVB6, Q9JM76, P31938, P47713, Q8BH43, Q50L42, P26151, Q50L41, O70161, Q9R0Q6, Q9QWY8, P59999, Q9ES52, P39054, Q8CIH5, P47941, P20444, Q60604, P31750, Q8BUR4, F8VQB6, P61161, P08101, Q9D898, Q63844, Q9JIA7, P06800, Q61469, Q9Z1M4, P45591, P48025, P26450, P08508, Q99N57, O08539, Q62077, P97813, Q05144, P70315, P68404,…	2804	93	9011	2.0042	5.46156e-07	2.38154e-08	1.46503e-08
mmu03018:RNA degradation	53	0.991025	5.05616e-09	F8VPK0, Q9QXA5, Q8VC85, Q9CQQ8, P38647, P97789, Q9D0M0, Q8K2D3, Q8BT14, P12382, P62311, Q9CSH3, Q8BH15, P62313, Q8K1R3, Q3UJB9, Q9DAA6, Q9D8X5, Q9D753, Q6NZR5, Q8VBV3, P56960, P29341, Q9JHI7, Q8C5L3, P54823, Q9CRA8, Q8C0S1, Q6P3D0, Q9CZU3, Q640Q5, Q91YD3, Q9D1Q1, Q8BGF7, Q6ZWM4, Q8K0V4, P47857, Q9ERF3, Q60809, Q9DBR1, O35900, Q6ZQ08, Q921I9, Q7TQK4, Q8VHK9, Q8VDG3, Q8BTW3, P17183, P17182, P21550,…	2804	84	9011	2.02764	1.7292e-06	7.22609e-08	4.44521e-08
[truncated: 138 more rows]

## Sheet: stomach
Term	Count	%	PValue	Genes	List Total	Pop Hits	Pop Total	Fold Enrichment	Bonferroni	Benjamini	FDR
[truncated: 133 more rows]

[truncated: 1 more sheets: spleen]
