# Supplementary material for: The mouse multi-organ proteome from infancy to adulthood
Source: Nat Commun. 2024 Jul 9;15:5752. doi: 10.1038/s41467-024-50183-6 (PMC11233712; doi:10.1038/s41467-024-50183-6)
Supplement: Supplementary file 11 — Supplementary data 8 [file 41467_2024_50183_MOESM11_ESM.xlsx]

## Sheet: Comment
Sheet	Comment
1.115 DEPs data	Ten organs coexpressed age-related DEPs
2.DAVID annotation	the 115 age-related DEPs DAVID annotation results
3. 9 spliceosome data	9 spliceosome data after log transfer and normalization in fig2 h

## Sheet: 1.115 DEPs data
brain_1w_F_5	brain_1w_F_7	brain_1w_F_8	brain_1w_F_10	brain_1w_M_1	brain_1w_M_3	brain_1w_M_4	brain_1w_M_7	brain_1w_M_12	brain_4w_F_1	brain_4w_F_2	brain_4w_F_4	brain_4w_F_5	brain_4w_F_6	brain_4w_M_1	brain_4w_M_2	brain_4w_M_3	brain_4w_M_5	brain_4w_M_6	brain_8w_F_1	brain_8w_F_3	brain_8w_F_4	brain_8w_F_5	brain_8w_F_6	brain_8w_M_1	brain_8w_M_2	brain_8w_M_3	brain_8w_M_4	brain_8w_M_5	heart_1w_F_5	heart_1w_F_7	heart_1w_F_8	heart_1w_F_10	heart_1w_F_11	heart_1w_M_1	heart_1w_M_3	heart_1w_M_4	heart_1w_M_9	heart_1w_M_12	heart_4w_F_1	heart_4w_F_2	heart_4w_F_4	heart_4w_F_5	heart_4w_F_6	heart_4w_M_1	heart_4w_M_2	heart_4w_M_3	heart_4w_M_5	heart_4w_M_6	heart_8w_F_1
-0.962531	-0.96742	-1.06265	-1.05663	-1.04057	-0.946591	-0.983208	-1.04225	-1.02979	-0.841564	-0.784704	-0.793468	-0.864452	-0.837157	-0.737625	-0.691061	-0.780048	-0.753334	-0.780254	-0.817745	-0.79782	-0.73886	-0.870543	-0.669136	-0.743134	-0.862626	-0.806628	-0.657507	-0.71183	-0.974367	-0.937136	-0.995313	-0.886684	-0.939842	-0.924602	-0.953784	-0.966926	-0.926322	-1.04593	-0.995556	-0.65159	-1.03731	-0.964532	-1.29931	-1.31307	-1.15215	-1.19613	-1.40309	-1.06793	-1.11612
-0.75541	-0.750618	-0.859146	-0.762105	-0.793214	-0.756137	-0.757291	-0.861456	-0.821413	-0.00167091	-0.064685	-0.104447	-0.0074243	0.0025661	-0.0214237	0.119802	-0.01038	-0.0429378	-0.0281933	0.140864	0.244165	0.0583645	0.190682	0.141635	0.101082	-0.0211496	0.0835115	0.0246064	0.127206	-0.018865	0.141629	0.0489022	0.0342487	0.0245724	-0.0869544	-0.0190491	-0.0496924	-0.0171386	0.098059	1.19479	1.11749	1.26585	1.35334	1.2206	1.24301	1.19479	1.24587	1.13691	1.07031	1.5825
0.97366	0.883966	0.97366	1.12188	0.980865	0.97366	0.92607	0.815305	0.97366	0.789618	0.750363	0.58465	0.96136	0.602044	0.626567	0.669356	0.642175	0.567829	0.664413	0.632652	0.879491	0.506707	0.677213	0.814787	0.588165	0.573976	0.579126	0.739054	0.634361	-0.388781	-0.237373	-0.364902	-0.261464	-0.256096	-0.229213	-0.365129	-0.226523	-0.250158	-0.232932	-0.870167	-0.665743	-0.359766	-0.425584	-0.290408	-0.287132	-0.191106	-0.453497	-0.721732	-0.708799	-1.09531
0.264964	0.173734	0.201769	0.444114	0.295267	0.184891	0.143095	0.128272	0.155997	-2.01691	-1.84323	-2.13978	-1.99854	-1.93832	-1.91434	-1.81377	-1.86715	-1.86442	-1.89198	-2.19062	-1.9622	-2.39167	-1.95618	-2.09343	-1.93432	-1.89694	-1.9229	-2.14414	-2.05364	0.381042	0.154054	0.374567	0.285738	0.53365	0.409297	0.383549	0.411144	0.158795	0.212566	0.472723	0.547034	0.579776	0.825816	0.566233	0.678162	0.229989	0.578819	0.371492	0.363693	0.304648
0.842534	0.69793	0.833252	0.916736	0.74663	0.672569	0.512471	0.578634	0.722849	0.364453	0.25807	0.413145	0.28946	0.376566	0.165828	0.274851	0.0329485	0.0680932	0.331571	0.133422	0.0865049	-0.0401351	-0.389263	0.0782146	-0.168479	0.227776	-0.052358	0.136134	0.107469	-0.167705	-0.0942239	-0.202962	-0.349566	-0.404691	-0.00261862	-0.0901055	0.0335514	-0.214574	-0.221684	-0.718362	-0.941596	-1.38538	-0.927734	-0.804398	-0.519641	-0.692494	-0.732892	-0.9281	-0.86145	-1.58908
0.169032	0.0289435	0.00833797	-0.12039	-0.153011	-0.166118	-0.376057	-0.321438	-0.120062	-0.495983	-0.893803	-0.493338	-1.01843	-0.432256	-0.341231	-0.883566	-0.808395	-0.460425	-0.574091	-0.477522	-0.237792	-1.21123	-1.38904	-0.478578	-0.859792	-0.575484	-0.994491	-0.354498	-0.873063	-0.525182	-0.282862	-0.495267	-0.443871	-0.489557	-0.359054	-0.449588	-0.49294	-0.417744	-0.519089	-0.840461	-1.23888	-0.550314	-1.45155	-0.873528	-0.402457	-0.488356	-0.290903	-0.865862	-0.720089	-1.17918
0.998609	0.814046	0.884388	1.00302	0.740088	0.784459	0.801844	0.610424	0.813994	0.385177	0.143408	0.275063	0.206265	0.497396	0.200761	0.269455	0.47679	0.331193	0.191337	0.293264	0.741857	0.0985344	-0.147649	0.2232	0.0290092	0.157446	0.107844	0.343325	0.28032	-0.438022	-0.171377	-0.246731	-0.401482	-0.362327	-0.548871	-0.689506	-0.595643	-0.394267	-0.34908	-1.31763	-1.51639	-0.974545	-0.801629	-1.19267	-1.15461	-1.21033	-1.05119	-1.31098	-0.91775	-1.26179
0.446514	0.227424	0.467497	0.710604	0.0852696	-0.00210235	0.0302183	0.122203	0.198834	-0.628263	-0.252448	-0.422779	-0.0475833	0.0850171	-0.705733	-0.657797	-0.643626	-0.684478	-0.397091	-0.339453	0.0261003	-0.984842	0.17453	-0.534153	-0.760358	-0.704025	-0.664052	-0.640482	-0.50077	-0.217468	-0.163138	-0.675816	-0.614847	-0.380681	-0.465473	-0.358462	-0.40629	-0.696212	-0.471322	-0.980137	-1.45921	-1.62811	-1.5873	-0.638095	-1.0002	-1.20384	-0.956393	-1.75626	-1.42471	-2.02097
0.204295	0.170438	-0.027068	0.449943	0.374296	0.149749	0.221259	0.346512	0.464893	-0.312978	-0.526789	-0.739459	-0.559818	-0.368477	-0.381881	-0.223022	-0.242333	-0.286654	-0.162323	-0.543107	-0.365142	-0.631329	-0.892943	-0.361191	-0.241229	-0.306583	-0.151892	-0.140053	0.208491	-0.499613	-0.585948	-0.438289	-0.359932	-0.331451	-0.378832	-0.420334	-0.444893	-1.0677	-0.537568	-1.84522	-1.48838	-1.52659	-1.34627	-1.6722	-0.896431	-0.55872	-1.6172	-1.84998	-1.30158	-1.94631
0.265681	0.144588	0.0334908	0.229589	0.080208	0.16515	0.117215	-0.0190273	0.147991	-0.37023	-0.492661	-0.413247	-0.308566	-0.260706	-0.378608	-0.37595	-0.401377	-0.331067	-0.575673	-0.255017	-0.290993	-0.340083	-0.575945	-0.613713	-0.538077	-0.588163	-0.492236	-0.316161	-0.426312	-0.235485	-0.0908579	-0.276519	-0.310348	-0.333525	-0.163129	-0.237355	-0.12668	-0.27244	-0.210187	-0.344305	-0.423444	-0.369572	-0.828064	-0.403496	-0.344437	-0.480253	-0.259111	-0.370948	-0.459077	-0.619772
0.489652	0.476023	0.467662	0.650533	0.465464	0.454564	0.430958	0.362232	0.487266	0.040528	0.0991599	0.224924	0.069036	0.251898	0.193454	0.124879	0.110628	0.156826	0.372155	0.0267994	0.0982142	-0.131057	-0.190609	0.0179812	0.182557	0.16208	-0.0018392	0.143748	0.476971	-0.420132	-0.41498	-0.600887	-0.588902	-0.149818	-0.243822	-0.211855	-0.212085	-0.391945	-0.190293	-1.02035	-1.33913	-1.00997	-0.813856	-1.14885	-0.387231	-0.602012	-0.472769	-0.912825	-0.849805	-1.44486
0.541011	0.325119	0.41113	0.511872	0.630387	0.675032	0.501011	0.429779	0.593639	-0.303918	-0.239067	-0.308863	-0.564407	-0.586629	-0.122001	-0.294576	-0.294576	-0.347487	-0.221676	-0.294576	0.166782	-0.294576	0.120571	0.119892	-0.0270618	-0.294576	-0.294576	-0.294576	-0.39241	-0.294576	-0.412177	-0.408125	-0.128526	-0.501349	0.145087	-0.0837772	0.233366	-0.431218	-0.484324	0.584276	-0.00732518	0.423149	0.830966	0.445193	0.578878	0.316988	0.776897	0.415731	0.462387	0.54876
1.24206	1.24753	1.17757	1.12277	0.694707	0.960941	0.814492	0.58828	0.930233	1.4656	1.68673	1.13107	1.39044	1.18477	1.20963	1.41455	1.0467	0.979951	1.20431	1.79829	1.66023	1.64264	1.73688	1.98237	1.18477	1.14118	1.22198	1.39527	1.36437	-0.0291647	0.0169983	-0.0671981	-0.142832	0.0624231	-0.0403081	-0.0995846	0.246736	-0.0467403	-0.253087	-0.121218	-0.46657	-0.33212	0.0640876	-0.263675	-0.452173	-0.259867	0.0343529	-0.323276	-0.715614	0.00978564
0.0194676	0.14003	-0.0057326	0.153916	0.0903694	-0.114334	0.0860604	-0.00368499	0.0691336	-0.185183	-0.441228	0.26457	-0.0252604	0.20614	-0.123143	-0.273605	0.0430529	-0.294866	-0.290414	-0.274503	0.317489	0.00663861	0.300313	-0.130924	0.466328	0.368485	-0.355143	0.212924	0.374339	-0.356793	-0.0616571	0.038281	-0.0414501	0.202631	-0.447474	-0.453984	-0.460089	-0.195456	-0.4302	-0.646397	-0.534231	-0.597566	0.16598	-0.17823	-1.00216	-0.388211	-0.721867	-1.14746	-1.70843	-0.112329
-0.651439	-0.643147	-0.662307	-0.512801	-1.00713	-0.796522	-1.23712	-0.936308	-0.795433	-0.466387	-0.332407	-0.449977	-0.233019	-0.791498	-0.905599	-0.360638	-0.434783	-0.301742	-0.601086	-0.220031	0.0993181	-0.675511	-0.664837	-0.194536	-0.216875	-0.986076	-0.750204	-0.306043	-0.243708	-1.01103	-0.845526	-0.796648	-1.02497	-0.706313	-0.940407	-0.98368	-1.05607	-1.10888	-1.00214	-0.199571	-0.452694	-0.755895	0.187216	0.357435	-0.0593447	-0.192855	-0.182058	0.323115	-0.733299	0.28613
1.76728	1.58781	1.50009	1.92723	1.73192	1.76059	1.47146	1.42197	1.72611	-0.0852988	0.421266	0.182779	0.0257589	0.078722	0.808174	0.675493	0.341322	0.411055	0.762545	0.146055	0.777549	0.167317	-0.25707	0.697348	0.60534	0.404144	0.234482	0.148267	0.266406	0.237479	0.38563	0.354092	0.26539	0.190517	0.0317561	-0.110321	0.209482	0.399476	-0.215776	0.323965	0.269865	1.13039	1.23593	1.00293	0.385227	0.272446	0.63822	0.0460911	-0.065481	0.649528
0.91541	1.0141	0.831656	1.00231	1.08387	1.2523	1.22446	1.13506	1.11855	1.82401	2.19709	1.69693	1.88858	1.49904	2.17074	2.01801	2.00058	2.14819	2.15252	2.27724	2.01449	2.03026	1.99951	2.20597	2.2527	1.84481	2.02416	2.23548	2.02378	0.12487	0.408609	0.420971	0.545049	0.38845	0.0154537	-0.11369	0.0805989	0.0270302	-0.0543527	0.36838	0.443628	0.0597615	0.63097	0.441742	0.157828	0.0700866	0.257954	0.101267	0.0642172	0.461867
0.305206	-0.0106926	0.192762	0.124271	0.0338338	0.00830218	0.114745	0.0571494	0.153612	-0.46909	-0.493759	-0.325644	-0.643155	-0.444417	-0.386061	-0.352617	-0.413779	-0.551811	-0.227958	-0.121272	-0.40533	-0.515411	-0.49016	-0.492923	-0.0655383	-0.542015	-0.528018	-0.420649	-0.34604	-0.312449	-0.333588	-0.100906	0.0576625	-0.284762	-0.249353	-0.541542	-0.338318	-0.10686	-0.286344	-0.0119388	-0.293662	0.104597	0.22357	-0.0300685	0.0102417	0.115365	0.209336	0.117782	0.00585374	-0.422438
-0.0223655	0.0244347	-0.0964513	0.125393	0.180631	0.126997	0.0610945	0.0425309	0.184108	-0.588498	-0.456543	-0.369093	-0.511754	-0.670289	-0.28654	-0.249457	-0.284983	-0.334047	-0.260971	-0.820487	-0.561722	-0.658643	-0.894166	-0.518519	-0.330408	-0.592621	-0.497706	-0.456278	-0.387324	-0.185107	-0.219079	-0.34209	-0.183907	-0.341562	-0.183228	-0.0858151	-0.058495	-0.346441	-0.581032	-0.426928	-0.555416	-0.594104	-0.523979	-0.235271	-0.0993003	-0.131079	-0.110105	-0.170287	-0.265084	-0.799625
-1.19506	-1.06524	-1.21953	-1.35204	-1.20803	-1.10887	-1.14981	-1.15927	-1.15496	-0.179738	-0.0581804	-0.0549621	0.0104923	-0.1061	0.0389788	0.155983	0.0540506	0.0456939	-0.00152512	0.0757076	0.168905	0.0740472	0.219978	0.0643324	0.119145	-0.0845692	-0.00437275	0.00603382	0.196152	-0.262227	-0.266172	-0.208939	-0.376276	-0.112002	-0.335833	-0.315232	-0.38029	-0.44445	-0.289943	1.24629	0.950458	1.13123	1.31077	1.23127	1.06842	1.02372	1.30151	1.28856	1.08342	1.46912
-0.744215	-0.745899	-0.827213	-0.758204	-0.771885	-0.787689	-0.747389	-0.759405	-0.729943	-1.18003	-1.08089	-1.1529	-1.24998	-1.05165	-1.02942	-1.02572	-0.917148	-1.04121	-1.04627	-1.0752	-1.26483	-1.23968	-0.967873	-1.06403	-0.84307	-1.17964	-1.16729	-1.12132	-0.995935	-1.04186	-1.10893	-0.99317	-1.10645	-1.04121	-0.927034	-0.98407	-0.919254	-1.06999	-1.31624	-1.11131	-1.25554	-1.40313	-1.29783	-1.39928	-1.19909	-0.957004	-1.21162	-1.25763	-1.14809	-1.63335
-0.0557459	-0.0475177	-0.263764	0.0708245	0.0254246	-0.0120136	-0.0466516	0.00430865	0.195708	-0.236986	-0.00838045	-0.142127	-0.0933723	-0.262133	0.129908	0.209852	-0.0153819	0.0667679	0.0438623	-0.078681	-0.268275	-0.189039	-0.230304	-0.102855	-0.0243786	-0.0949354	0.0364879	-0.00969083	0.177295	0.113173	0.093256	0.125867	0.165135	0.0500936	0.0719467	0.117803	0.0316594	-0.00243494	0.0286849	0.92271	0.773898	0.917718	0.987165	0.884265	0.683858	0.783843	0.897297	0.766623	0.599478	0.879778
-0.227312	-0.183194	-0.234025	-0.324583	-0.165968	-0.220491	-0.169788	-0.255287	-0.180339	-0.0183175	0.0316518	-0.142256	-0.114499	-0.0510419	-0.0656924	0.091636	-0.0937455	-0.0660532	-0.052305	0.085419	0.0389038	-0.103132	0.0245189	0.0189165	0.132607	-0.147152	-0.0427616	-0.0435089	-0.0358858	-1.1689	-1.26565	-1.17508	-1.22315	-1.26093	-1.19009	-1.25585	-1.22076	-1.25146	-1.43339	-0.877674	-0.895346	-1.02075	-0.962002	-0.960604	-0.938421	-0.987091	-0.930724	-0.946095	-0.970994	-0.965856
0.787496	0.686748	0.699819	0.409126	0.862112	0.740992	0.704199	0.498213	0.660089	0.168915	0.688497	0.0257318	0.0720189	0.0521483	0.603906	0.428019	0.561481	0.280541	0.880144	0.467707	0.622435	0.521381	0.675347	0.696227	1.27501	-0.048615	0.507792	0.508009	0.447747	0.41628	0.525031	0.223476	0.306952	0.218583	0.235078	-0.12768	0.234164	0.0271266	-0.145971	0.935672	0.833963	1.0551	1.28705	1.19441	0.831268	0.604942	1.36046	0.746735	0.473783	1.03831
0.872467	0.916697	0.905197	1.00733	0.941972	0.759184	0.64531	0.544953	0.896919	0.524898	0.693836	0.553572	0.200431	0.204866	0.859813	0.553401	0.405969	0.421408	0.644669	0.714826	0.37476	0.554991	0.785009	0.847293	0.716459	0.160534	0.322049	0.518077	0.677148	0.296225	0.358051	0.00493184	0.339597	0.322797	0.184779	-0.0964122	0.400179	0.103074	-0.0926765	0.813555	0.694685	0.620852	1.28575	0.969909	0.733253	0.428426	0.703624	0.190233	0.2058	0.926394
0.68807	0.682087	0.623544	0.473753	0.609674	0.648154	0.597855	0.58142	0.712711	0.489672	0.469405	0.373105	0.281267	0.252302	0.507717	0.360057	0.409482	0.43611	0.590757	0.330812	0.213991	0.364137	0.204642	0.412054	0.258411	0.30374	0.200618	0.490352	0.312193	0.39182	0.417255	0.305302	0.434581	0.233875	0.40062	0.29775	0.450149	0.255832	0.276094	0.409926	0.122436	0.456201	0.401174	0.35865	0.557364	0.444144	0.644638	0.523862	0.417775	0.412657
-0.138084	-0.192926	-0.180024	-0.11069	-0.0335616	-0.141481	-0.178626	-0.197303	-0.116964	0.0542801	0.105733	-0.00341944	0.140088	-0.0682546	0.19389	0.199393	0.0520039	0.16727	0.143936	0.105856	0.107913	-0.043233	0.114868	0.0470873	0.123597	0.11012	0.0642432	0.137037	0.134619	-1.01102	-0.853469	-0.814427	-1.01129	-0.890605	-1.10576	-1.09081	-1.03246	-1.15798	-0.996945	1.05736	1.22032	1.52286	1.40453	1.46609	1.50387	1.22738	1.40081	1.408	1.37519	1.99969
-0.068484	-0.20634	-0.135345	0.0653519	0.159586	0.100351	0.0292703	-0.0172438	0.160385	-0.675905	-0.914545	-0.843256	-0.854308	-0.693254	-0.809114	-0.625542	-0.316107	-0.51288	-0.655832	-0.820715	-0.513956	-0.881106	-1.00345	-0.680079	-0.750567	-0.690978	-0.910892	-0.541864	-0.58967	-0.61694	-0.500268	-0.595702	-0.801786	-0.61183	-0.230954	-0.488389	-0.538025	-0.643549	-0.451207	-1.08859	-1.3142	-0.983576	-0.608571	-1.16516	-0.948937	-1.1236	-0.933443	-0.946236	-0.848321	-1.02151
-0.171965	0.0187174	-0.318895	0.265931	0.153955	0.145225	0.239074	0.165193	0.226695	-0.687953	-0.401911	-0.407771	-0.515632	-0.533	-0.327526	-0.545858	-0.270443	0.016461	-0.361011	-1.00913	-0.752432	-0.81723	-1.46534	-0.970663	-0.637341	0.131204	-0.630845	-0.219016	-0.268844	-0.552821	-0.430203	-0.280506	-0.512301	-0.219461	-0.140648	-0.180157	-0.275241	-0.306495	-0.240132	-0.969855	-0.993048	-0.942731	-0.785914	-0.921769	-0.855927	-1.23732	-0.828898	-0.97993	-0.948181	-1.46027
0.273292	0.313575	0.287185	0.329683	0.19618	0.23264	0.339619	0.120712	0.143915	-0.25842	-0.361478	-0.195211	-0.433077	-0.183082	-0.0993408	-0.258644	-0.365318	-0.0265635	-0.411603	-0.425314	0.128234	-0.33711	-0.602299	-0.632177	-0.133425	-0.268221	-0.530505	-0.0807691	-0.217046	-0.850635	-0.313301	-0.206186	-0.38994	-0.328672	-0.536905	-0.501012	-0.477585	-0.424	-0.234728	-1.11163	-0.773999	-1.25751	-0.777892	-1.01246	-0.764061	-1.11811	-0.976706	-1.02498	-1.18211	-0.337046
0.437081	0.57612	0.502224	0.464375	0.562392	0.548214	0.339009	0.334027	0.581846	0.186062	0.113799	0.668444	0.560586	0.201364	0.0512749	0.090391	0.175343	0.380314	0.324688	0.0148566	0.927385	-0.071086	0.193687	0.113799	0.113799	0.125136	-0.261766	0.141216	0.113799	0.0247252	0.15872	0.113799	0.0461221	0.450258	0.00292882	0.218383	0.113799	0.19646	0.27403	0.414083	-0.531242	0.394776	0.909629	0.0126575	-0.125845	-0.299731	-0.24867	0.0676043	-0.0364092	0.25935
1.08269	1.04598	0.938478	0.998692	0.642264	0.80547	1.13797	0.804031	1.11759	-0.121857	0.12125	-0.476294	0.545356	0.227649	0.224512	0.0633629	0.0853888	0.148149	0.220153	0.0275982	0.497088	-0.233835	-0.472243	-0.346719	0.162127	0.283873	-0.4136	0.410596	0.0823872	-1.2632	-0.648003	-1.06099	-0.782219	-0.91944	-0.431987	-0.827397	-0.673489	-0.772643	-1.01726	-1.69731	-1.64607	-2.00318	-1.4129	-1.65693	-2.13805	-1.87149	-1.16305	-1.36631	-1.74337	-2.10098
-1.09965	-1.1071	-1.03286	-1.07355	-1.01983	-0.976364	-1.08083	-1.03373	-1.15819	0.361894	0.432079	0.358337	0.392889	0.237347	0.540272	0.671047	0.492528	0.4136	0.489022	0.84164	0.89769	0.703541	0.873203	0.733758	0.62203	0.401237	0.595162	0.571587	0.646203	-0.915883	-0.778312	-0.863725	-0.888022	-0.832192	-1.11111	-1.04072	-1.09102	-1.00314	-1.04135	0.179759	0.243433	0.3832	0.339755	0.334445	0.138983	-0.000203578	0.248633	0.18921	0.0942723	0.790603
-1.23148	-1.07978	-1.20475	-1.5614	-1.40048	-1.27958	-1.22905	-1.26388	-1.16841	-0.0192121	0.0289791	-0.114948	-0.103893	-0.211605	-0.178979	0.0781761	-0.245052	-0.0816151	-0.224201	0.272612	0.405657	0.315323	0.561628	0.305159	0.269741	-0.0650306	0.025907	-0.0526745	0.225816	-1.62998	-1.58763	-1.37404	-1.48416	-1.29349	-1.60898	-1.51385	-1.44152	-1.47839	-1.67894	-0.967226	-0.876462	-0.890576	-0.934179	-0.824807	-0.831608	-0.789232	-0.849031	-1.22909	-1.07354	-0.731461
1.07543	1.20399	1.21337	1.06748	1.14736	1.23745	1.15976	1.12346	1.17066	2.21981	1.97886	2.07416	2.09317	2.16991	1.99138	2.13596	2.13333	2.19761	1.9856	2.11757	2.13186	2.16195	2.09234	2.18554	1.92682	2.08871	2.0757	2.16684	2.29603	-0.0684056	-0.187277	-0.165405	-0.137881	-0.00191063	-0.0788879	-0.129099	-0.0133076	0.0126673	-0.0392201	0.63543	0.32234	0.519985	0.634106	0.776511	0.610169	0.551216	0.760752	0.426358	0.611915	0.723968
-0.614505	-0.760243	-1.18597	-0.662663	-0.637999	-0.457802	-0.498607	-0.806359	-0.714388	0.684425	0.585154	0.503232	0.503367	0.531414	0.385407	0.339975	0.36173	0.753448	0.233381	1.15584	1.06204	1.16366	1.40048	1.0789	0.251738	0.784277	0.53904	0.342396	0.908803	-1.91307	-1.60206	-1.92242	-1.95976	-1.66956	-1.26367	-1.01579	-1.38945	-1.4125	-1.69716	-0.440261	-0.357018	-0.894903	-0.308346	-0.716959	-0.311697	-0.192753	-0.635146	-0.668439	-0.0361178	-0.662459
0.24653	0.189383	0.18905	0.313654	0.438807	0.295115	0.171607	0.135534	0.163365	1.43992	1.53849	1.56034	1.44813	1.24038	1.46415	1.34622	1.36963	1.38684	1.41512	1.47032	1.5475	1.59191	1.47422	1.62463	1.3823	1.47825	1.35267	1.58965	1.44923	-0.848334	-0.714457	-0.875785	-0.892024	-0.897086	-0.776588	-0.747703	-0.778824	-0.857517	-0.814367	-0.195739	0.0535289	-0.0884271	-0.036931	-0.164416	-0.173723	-0.0745228	-0.120251	-0.22458	-0.175456	-0.135057
-1.31724	-1.34503	-1.52946	-1.29668	-1.25409	-1.20085	-1.34797	-1.44675	-1.30641	0.0345909	0.104193	0.0706976	-0.081751	-0.0491612	0.0484993	0.269235	0.123644	0.162707	0.0448095	0.16774	0.171181	0.0477303	0.216522	0.13037	0.159879	0.109268	0.0348332	-0.00478494	0.16231	-0.734203	-0.642904	-0.873533	-0.832336	-0.889668	-0.838406	-0.744529	-0.664313	-0.696732	-0.836099	-0.313341	-0.290328	-0.202839	-0.286614	-0.161774	-0.245785	-0.335344	-0.16077	-0.221232	-0.259077	-0.16154
2.83921	2.84587	2.81686	2.85795	2.78215	2.67508	2.82334	2.65465	2.81768	2.55074	2.76094	2.60749	2.49827	2.4851	2.65866	2.59226	2.56777	2.67633	2.76072	2.62261	2.63507	2.68343	2.66605	2.6254	2.76599	2.63751	2.55574	2.63162	2.61961	-0.218894	-0.162866	-0.175094	-0.0716397	-0.162394	-0.292043	-0.219669	-0.233632	-0.0737977	-0.282276	-0.526973	-0.669007	-0.627171	-0.474837	-0.502986	-0.526859	-0.482109	-0.513497	-0.471662	-0.488165	-0.542736
0.705622	0.696459	0.673205	0.701051	0.663378	0.657149	0.636967	0.62888	0.691476	0.344603	0.363887	0.325577	0.290313	0.288716	0.357201	0.445595	0.353543	0.361043	0.383531	0.429933	0.38598	0.325539	0.475627	0.411153	0.434321	0.269153	0.338813	0.245755	0.347056	-1.01444	-1.09724	-1.03376	-1.00456	-1.04061	-0.980646	-1.03364	-0.870341	-1.08363	-1.11114	-1.27286	0.00522537	-1.21422	-1.07049	-0.861812	-0.880372	-0.539262	-1.38199	-1.09922	-1.03757	-1.53238
0.840784	0.898564	0.833228	0.58395	0.58145	0.851069	0.813725	0.795177	0.924819	-0.950437	-0.842562	-0.893414	-1.10132	-1.12542	-0.99683	-0.74002	-0.944162	-0.953455	-0.837032	-0.860265	-0.978388	-1.05725	-0.925192	-0.676112	-0.791852	-0.895525	-1.06382	-0.77745	-0.991009	0.507138	0.336218	0.58395	0.525589	0.58395	0.507795	0.391822	0.58395	0.414705	0.278885	0.38552	0.198687	0.359021	0.439402	0.387349	0.471929	0.32542	0.429237	0.597068	0.474335	0.465574
-1.62789	-1.6486	-1.70131	-1.60478	-1.63142	-1.66444	-1.74218	-1.8288	-1.67577	-2.70891	-2.20446	-1.8445	-2.25482	-2.43575	-1.88003	-2.34543	-1.84565	-2.5163	-2.29086	-2.04091	-1.61642	-2.01519	-2.25717	-2.39459	-2.46871	-1.7749	-2.09397	-2.29289	-2.03124	-0.378481	-0.465743	-0.255395	-0.574022	-0.848339	-0.486582	-0.582354	-0.340967	-0.497851	-0.77405	0.337576	0.500059	0.868678	0.878343	0.889015	0.478438	0.556338	0.695856	0.749119	0.76826	0.873897
-1.46744	-1.47019	-1.58937	-1.57629	-1.45499	-1.42741	-1.41356	-1.46027	-1.48515	-0.787089	-0.781516	-0.794129	-0.863253	-0.750204	-0.743764	-0.6935	-0.726497	-0.735103	-0.800371	-0.705838	-0.660639	-0.74282	-0.618049	-0.710749	-0.686121	-0.716574	-0.736059	-0.739268	-0.680007	0.256568	0.304528	0.264403	0.242674	0.320061	0.324794	0.363243	0.289583	0.218315	0.369429	0.70854	0.537522	0.683975	0.697586	0.77152	0.711455	0.680656	0.663985	0.687833	0.604768	1.01444
-0.314329	-0.26917	-0.341205	-0.306334	-0.207904	-0.151479	-0.291446	-0.301694	-0.238366	1.01384	1.044	0.964339	1.06111	0.929468	1.08488	1.13508	1.06042	1.03194	1.02177	1.15982	1.11475	1.16534	1.1883	1.17304	1.10469	0.96291	1.07046	1.08128	1.19843	0.900818	1.05957	0.886674	0.886674	0.9364	0.874805	0.8936	0.859405	0.911395	0.957652	2.00228	1.99849	2.1141	2.06284	1.94396	2.00725	1.90219	2.07686	1.9328	1.80963	2.22882
-0.607645	-0.865986	-0.921157	-0.721475	-0.747655	-0.917241	-0.876862	-0.760264	-0.846134	-0.720342	-1.9882	-1.54662	-1.43697	-0.607442	-1.38088	-0.875239	-0.83956	-1.17138	-2.04601	-1.38941	-0.825505	-1.57371	-2.17626	-1.43989	-1.38574	-1.41227	-1.87079	-1.39387	-0.715557	-0.249731	-0.204652	-0.224612	-0.304942	-0.00679242	-0.367312	-0.621358	-0.584837	-0.26612	-0.270736	-0.474488	-1.1495	-0.88864	-0.114848	-0.465371	-0.46652	-0.517392	-1.10623	-1.15878	-0.904076	-0.634413
0.620392	0.596534	0.402639	0.738944	0.673909	0.733607	0.636786	0.455651	0.749818	0.301467	0.333204	0.196628	0.483938	0.439502	0.526382	0.594668	0.295042	0.613898	0.620596	0.538938	0.567551	0.426509	0.455651	0.610964	0.348608	0.422826	0.333754	0.536233	0.594705	0.668792	0.625395	0.454242	0.550325	0.605603	0.700012	0.546936	0.720851	0.728726	0.380517	1.1114	0.78028	0.57013	1.0083	0.886402	0.902157	1.08379	1.00629	0.642787	0.622005	0.616428
-1.637	-1.75901	-1.77179	-1.68998	-1.74177	-1.76992	-1.70484	-1.64377	-1.73393	-1.99948	-1.98581	-2.12958	-1.93759	-1.85835	-1.91989	-1.68494	-1.86025	-1.94269	-1.97964	-1.64879	-1.66935	-1.9057	-1.56849	-1.5466	-1.73779	-2.01332	-1.81954	-1.94706	-1.73052	0.138106	0.180578	0.15375	0.17966	0.106744	0.0811666	0.00555091	0.0879916	0.168408	-0.00692704	-0.0964603	-0.384022	-0.148912	-0.277212	-0.383905	-0.63865	-0.520852	-0.329205	-0.687633	-0.663381	-0.627581
-1.13649	-1.06058	-1.15355	-1.13709	-1.1367	-1.14266	-1.13004	-1.11484	-1.1436	-0.82869	-0.789117	-0.779251	-0.810036	-0.819341	-0.719294	-0.763131	-0.797212	-0.77626	-0.787181	-0.718414	-0.649979	-0.720247	-0.654309	-0.674227	-0.759859	-0.812302	-0.776052	-0.766271	-0.721941	1.4593	1.5557	1.53568	1.46689	1.567	1.35645	1.4265	1.40982	1.43069	1.55103	2.09389	2.03192	2.15296	2.18647	2.06234	2.09008	1.98967	2.11233	2.06217	2.00237	2.35776
-0.150268	-0.441694	-0.572514	-0.187337	-0.350805	-0.272472	-0.301441	-0.264702	-0.146366	-1.6735	-1.81258	-1.71572	-1.58823	-1.67169	-1.48515	-1.3768	-1.60362	-1.5292	-1.48667	-1.4877	-1.53313	-1.6547	-1.4563	-1.52488	-1.27374	-1.61843	-1.61977	-1.82657	-1.47358	0.19345	0.135255	0.35739	0.42024	0.383476	0.405446	0.320248	0.477902	0.18507	0.251337	-0.878478	-0.850475	-1.10966	-0.954219	-0.699967	-0.757556	-0.663269	-0.925145	-0.68708	-0.895717	-1.21381
-0.239667	-0.62478	-0.727349	-0.15262	-0.174624	-0.380435	-0.106197	-0.198948	-0.162634	-0.785599	-1.25479	-0.801939	-0.68272	-0.482086	-0.983482	-1.07032	-1.01382	-0.873044	-1.56319	-1.38285	-0.90491	-1.2993	-2.123	-1.64623	-1.96918	-1.02674	-1.26789	-0.801018	-0.897496	-0.488448	-0.489375	-0.558498	-0.482719	-0.720283	-0.268986	-0.335827	-0.315888	-0.573622	-0.379546	-0.68204	-0.784214	-0.312515	-0.897434	-0.471154	-0.276923	-0.699581	-0.221752	-0.581173	-0.552926	-0.650397
0.406282	0.576344	0.274426	0.578115	0.330652	0.419381	0.360596	0.290142	0.365246	0.120792	0.0201634	0.284066	0.125738	0.23854	-0.0605436	-0.0999079	0.20521	-0.056574	0.0229938	0.0547539	-0.031081	-0.341892	-0.477596	0.190911	0.0628304	0.0559761	-0.18565	-0.0579621	0.304872	0.752781	0.645518	0.738373	0.576178	0.712217	0.541913	0.486086	0.608841	0.527301	0.656406	0.112706	-0.138554	0.153359	0.225907	0.233718	0.407932	-0.0508142	0.442628	0.0234469	0.355443	0.191584
-0.825156	-0.800356	-0.917792	-0.824654	-0.668871	-0.671746	-0.764016	-0.558438	-0.748402	-0.0737559	-0.100007	0.1213	-0.0535657	-0.0800823	0.137402	0.0900235	0.022908	0.0707291	-0.0515154	0.161107	0.084283	0.188724	0.0264185	0.188354	-0.0665417	-0.127844	-0.00488379	0.124544	0.122537	0.711035	0.866361	0.726883	0.728373	0.768606	0.80132	0.8339	0.776319	0.745817	0.772933	2.13541	2.04394	2.1411	2.21078	2.10887	2.19911	2.07332	2.19127	2.10146	2.0631	2.31202
-0.220882	-0.287849	-0.413494	-0.377072	-0.0678006	0.0736245	-0.0723491	-0.287849	-0.0873916	0.555735	0.69096	0.646396	0.660768	0.527818	0.766782	0.579531	0.586256	0.698082	0.76416	0.725317	0.839567	0.90559	0.840899	0.853869	0.776608	0.761542	0.484487	0.619481	0.791042	1.97786	2.00952	1.92385	1.93689	2.00662	2.04303	1.99412	2.04744	2.016	1.99917	1.76848	1.46028	1.78592	1.69129	1.51676	1.77763	1.49872	2.1641	1.61356	1.72604	1.67771
-0.778381	-0.625437	-0.806133	-0.61462	-0.782543	-0.676822	-0.772988	-0.771437	-0.658324	-0.746434	-0.94839	-0.797676	-0.912549	-0.740012	-0.635648	-0.600291	-0.558639	-0.730896	-0.7897	-1.09229	-0.724092	-0.881076	-0.99898	-0.507577	-0.810012	-1.1323	-0.839638	-0.631582	-0.594894	-0.542681	-0.462479	-0.508226	-0.605134	-0.527214	-0.693025	-0.726934	-0.736918	-0.596912	-0.847957	-0.585936	-0.428093	-0.624718	-0.47691	-0.362673	-0.184809	-0.408684	-0.197611	-0.523347	-0.48184	-0.588888
-1.00767	-0.903689	-1.01959	-1.06317	-0.954314	-1.03024	-0.925949	-1.07558	-1.08231	-0.274422	-0.193682	-0.247732	-0.292116	-0.321533	-0.103142	0.0794117	-0.193887	-0.300524	-0.218395	0.214597	0.0297255	0.0368953	0.201088	0.0559641	0.18633	-0.307889	-0.0640695	-0.20009	0.0301063	-0.617611	-0.798683	-0.70395	-0.722323	-0.661516	-0.83291	-0.75325	-0.729901	-0.824739	-0.817	0.408543	0.317038	0.580302	0.526015	0.472167	0.283141	0.280486	0.282297	0.189198	0.175639	0.679978
-0.624651	-0.580076	-0.652614	-0.687672	-0.68083	-0.559274	-0.594421	-0.615851	-0.578364	0.0159799	-0.0638649	-0.0307308	-0.00452084	-0.00973281	0.0339365	0.120844	0.0159769	0.000875926	-0.0191909	0.17256	0.111589	0.0845769	0.210784	0.109948	0.144594	-0.0527017	0.0236953	0.00198877	0.0527925	0.547972	0.672042	0.519493	0.513107	0.502601	0.414384	0.487571	0.443921	0.48329	0.5831	1.80286	1.78241	1.82107	1.81369	1.80048	1.77414	1.68782	1.75849	1.65199	1.65535	2.11662
-0.235455	0.0356771	-0.0431706	-0.103958	-0.158763	-0.163325	-0.131915	-0.144027	-0.0925987	0.220861	0.261577	0.173256	0.148113	-0.0670134	0.411623	-0.234685	0.160444	0.204294	0.283708	0.265935	-0.0582773	0.377705	0.548623	0.108758	-0.435131	-0.0566745	-0.143831	0.110163	0.00157888	-0.315669	-0.520476	-0.357017	-0.407213	-0.686591	-0.182614	-0.352519	-0.188887	-0.526703	-0.836158	0.543828	0.644925	0.3105	0.922364	0.407173	0.404777	0.439284	0.850176	0.769116	0.677725	0.727805
-0.56297	-0.666364	-0.767815	-0.646011	-0.570512	-0.512857	-0.504532	-0.639236	-0.580492	0.488365	0.604258	0.325853	0.52395	0.466172	0.591484	0.576009	0.523779	0.470713	0.399061	0.69029	0.631572	0.782025	0.773733	0.674753	0.671863	0.424239	0.464659	0.505075	0.678375	0.948272	1.27469	1.14964	1.135	1.07969	0.912636	0.948577	0.914206	0.956108	1.04895	2.19803	2.21355	2.39991	2.48205	2.29015	2.16472	2.05763	2.24432	1.96243	1.92239	2.61999
-2.24917	-2.4412	-2.53382	-2.74474	-2.59604	-2.48245	-2.3973	-2.41812	-2.26715	-1.9262	-1.92641	-2.32876	-2.04556	-1.7762	-2.04854	-1.50126	-1.74066	-1.86027	-2.06642	-2.0849	-1.42412	-1.86953	-1.43301	-1.16147	-1.91001	-1.75931	-2.06951	-1.53187	-1.74772	-1.21468	-1.24371	-1.5526	-1.36842	-1.82124	-1.05404	-1.17369	-0.916178	-1.31216	-1.23197	0.13787	0.465851	0.350137	0.429454	0.333354	0.240612	0.519474	0.56455	0.697389	0.631629	0.149336
0.00108989	0.0877714	0.0233751	-0.0769691	0.0454408	0.0969885	0.0769794	0.0185099	0.0208247	1.07123	1.11901	1.13442	1.04345	1.02097	1.07022	1.14683	1.0758	1.04649	1.05954	1.22688	1.19588	1.24305	1.25882	1.24092	1.13674	1.13996	1.09191	1.11976	1.1617	0.683868	0.754557	0.641025	0.645884	0.639865	0.699063	0.736969	0.781721	0.712934	0.632983	1.72194	1.68269	1.73991	1.77329	1.69086	1.71431	1.59334	1.75598	1.63934	1.64322	1.87482
1.03304	1.07173	1.10069	1.10624	1.05008	1.06864	1.07874	0.912258	1.01554	0.763047	0.848207	0.696637	0.830042	0.424409	0.630398	0.471335	0.472141	0.667119	0.673457	0.61548	0.705126	0.769784	0.656215	0.879014	0.441164	0.706935	0.491917	0.71046	0.56498	0.990121	0.828506	0.869812	0.916387	0.874239	1.13069	1.04705	1.11124	0.937736	1.0888	0.783545	0.624023	0.694496	0.85086	0.584258	1.07474	0.924429	1.07874	0.9839	0.811691	0.896293
-0.252264	-0.271869	-0.125849	-0.0888218	-0.300297	-0.20777	-0.282776	-0.275338	-0.17656	0.246174	0.56863	0.192979	0.628242	0.154294	0.308792	0.466716	0.328709	0.283658	0.506923	0.369709	0.45702	0.453052	0.570649	0.311572	0.482525	0.287184	0.273136	0.397143	0.402052	0.51991	0.728985	0.477266	0.530525	0.359391	0.51991	0.709066	0.419139	0.569182	0.737092	1.34461	1.14473	1.24745	1.2261	1.17975	1.38289	1.02693	1.20117	1.23799	1.08705	1.58183
-1.75555	-1.48861	-1.50785	-1.5218	-1.56187	-1.22787	-1.7237	-1.28624	-1.63044	-0.285707	-0.459128	-0.519594	-0.514627	-0.564438	-0.661909	-0.722485	-0.82775	-0.722536	-0.960538	-0.177294	-0.621633	-0.720049	-0.185733	-0.189849	-0.453495	-0.337634	-0.162104	-0.562275	-0.683851	-0.379456	-0.313126	-0.488015	-0.621295	-0.945931	-0.422269	-0.34167	-0.304321	-0.286613	-0.394635	0.252726	0.0403079	0.327021	0.471291	0.143348	0.467703	0.124824	0.188542	-0.197629	-0.83844	0.551124
0.530979	0.526393	0.512725	0.405445	0.360802	0.410229	0.420447	0.403134	0.416111	0.216884	0.168503	0.0738456	0.0471202	0.0201269	0.132229	0.27982	0.0550988	0.0347997	-0.0450414	0.24186	0.234497	0.242651	0.294254	0.169936	0.311682	0.0269322	0.123303	0.057892	-0.00300548	-0.145329	-0.167305	-0.13408	-0.0342404	-0.34315	-0.376956	-0.0201197	-0.191273	-0.308136	-0.458063	0.173366	-0.0762836	0.230957	0.220575	0.130155	0.338134	-0.191273	-0.220912	0.0318881	-0.0229074	0.2659
-0.730434	-0.743412	-0.758035	-0.793773	-0.641673	-0.63284	-0.602926	-0.718688	-0.675178	0.355487	0.451873	0.324255	0.399912	0.179599	0.287775	0.277402	0.159741	0.183328	0.263004	0.512458	0.480771	0.424384	0.446627	0.417081	0.343491	0.350605	0.363737	0.44234	0.411895	0.223861	0.486599	0.402964	0.377022	0.508454	0.349544	0.413682	0.413019	0.325582	0.379532	1.92953	1.894	2.04236	2.08269	1.93412	1.8608	1.69453	1.99191	1.86427	1.61839	2.40805
-0.857914	-0.597207	-0.660424	-0.688156	-0.931183	-0.691897	-0.876697	-0.772926	-0.924114	-0.07468	-0.123415	-0.265577	-0.0754383	-0.028417	0.0713044	0.0615522	-0.0499022	-0.176274	-0.130947	0.135983	-0.0926511	-0.0345922	0.0369249	-0.128939	0.182376	0.12953	0.0393324	-0.160216	-0.228129	-1.2572	-1.24974	-0.942528	-1.22968	-1.14279	-0.976845	-1.30278	-1.14279	-1.25554	-1.21751	-0.658155	-0.76258	-0.379099	-0.564939	-0.658591	-1.01991	-0.430352	-0.386263	-0.602754	-0.339097	-0.25419
-0.898114	-0.756728	-0.818063	-1.0329	-1.00707	-0.941418	-0.908701	-0.971722	-0.934361	-0.266367	-0.379459	-0.364012	-0.312743	-0.185774	-0.213575	0.000888511	-0.130397	-0.108839	-0.163861	0.151806	0.0369749	-0.0696356	0.206048	-0.138558	0.185937	-0.29739	-0.109023	-0.210163	-0.0601287	-0.58097	-0.418666	-0.343539	-0.426204	-0.167424	-0.736657	-0.607936	-0.630114	-0.606141	-0.521345	0.901434	0.73202	0.836481	1.07245	0.755156	0.917529	0.79457	0.920975	0.668333	0.686704	1.33999
0.590331	0.63983	0.574965	0.593966	0.684855	0.921091	0.640685	0.688234	0.821402	0.964726	1.14739	1.33997	1.08329	0.672683	0.959937	1.32178	1.11317	0.917833	0.974984	1.10012	0.959937	1.07786	1.00355	1.28035	0.980968	1.57181	1.13343	0.814949	1.05843	-0.807883	-0.770185	-1.10099	-0.263175	-0.669303	-0.324385	-0.426992	-0.281924	-0.685486	-0.48506	0.279437	-0.493615	0.146271	0.434525	0.442102	0.981167	0.75361	0.488139	0.687248	0.768279	1.14822
-0.729266	-0.864127	-1.0869	-1.09775	-1.09106	-0.865474	-1.20061	-1.14898	-0.878229	-0.00195023	-0.093194	-0.1849	-0.100953	-0.0996245	-0.172596	0.108944	0.0300118	-0.160688	-0.093947	0.175223	0.15732	0.0939079	0.323292	0.104141	0.198194	0.0283967	0.0193159	0.027896	0.229008	0.802201	0.806818	0.768964	0.751085	0.930236	0.858289	0.943727	0.879546	0.738623	0.95188	2.12021	1.84528	2.03017	2.14468	2.08866	2.14496	1.98306	2.0825	2.05876	1.96656	2.29023
-1.31724	-1.26759	-1.46311	-1.30214	-1.32111	-1.2005	-1.33656	-1.34251	-1.3073	-0.207292	-0.241674	-0.294287	-0.241617	-0.370943	-0.261751	-0.182191	-0.293464	-0.357111	-0.37673	-0.0473694	-0.0897549	-0.0609499	0.0406417	-0.0422357	-0.197593	-0.215656	-0.231398	-0.269111	-0.1497	0.650675	0.788863	0.638401	0.665	0.761824	0.680375	0.693754	0.604942	0.650398	0.686563	1.96323	1.88899	1.95213	2.00922	1.9087	1.87125	1.75181	1.93968	1.7879	1.70077	2.25856
-1.06843	-0.99798	-0.9949	-1.11554	-0.931138	-0.91421	-1.03721	-1.04667	-0.990769	0.168846	0.111658	0.0648371	0.0933261	0.140135	0.123196	0.35473	0.246606	0.0539564	0.0838679	0.43919	0.408385	0.249689	0.523839	0.37789	0.465851	0.0734913	0.21926	0.207855	0.343175	0.704531	0.947336	0.812625	0.743078	0.900968	0.797614	0.919141	0.716364	0.791566	0.802008	1.97965	1.90497	2.22271	2.22943	2.18248	2.00067	1.88221	2.06075	2.03102	2.0327	2.38779
-0.372117	-0.383543	-0.46694	-0.381845	-0.257721	-0.242818	-0.393238	-0.437313	-0.445307	0.289096	0.378025	0.440423	0.231513	0.268089	0.378716	0.233268	0.310538	0.323504	0.392738	0.287709	0.418653	0.384813	0.275743	0.525811	0.210301	0.423887	0.203541	0.431394	0.432913	0.273541	0.420669	0.327949	0.311841	0.362481	0.394088	0.361095	0.371757	0.403435	0.442923	1.51096	1.43811	1.48208	1.70197	1.50177	1.52455	1.35029	1.77671	1.58883	1.59522	1.75748
0.566395	0.602643	0.583369	0.490737	0.600271	0.640861	0.571365	0.436663	0.549786	0.252976	0.506403	0.368777	0.178962	0.0742768	0.420652	0.220798	0.244312	0.331134	0.489473	0.209506	0.17508	0.28975	0.102518	0.359365	0.237472	0.194875	0.186409	0.371259	0.216238	0.0966954	0.16372	0.0542888	0.10175	0.188246	0.215315	0.116583	0.268678	0.164059	0.145626	0.381355	0.294049	0.42706	0.636077	0.559417	0.478324	0.338812	0.590628	0.399634	0.398285	0.562366
0.811932	0.824879	0.76655	0.775098	0.625801	0.623034	0.471002	0.526688	0.743599	0.165548	0.332548	0.17564	0.390596	0.284429	0.455013	0.33622	0.299754	0.384344	0.613469	0.333625	0.293849	0.22002	0.659322	0.7424	0.536764	-0.124606	0.382264	0.482642	0.42806	0.540686	0.538083	0.429161	0.545205	0.360946	0.483923	0.410297	0.544603	0.324115	0.298846	0.651583	0.159584	0.535167	0.99205	0.736024	0.586606	0.503845	0.673038	0.473499	0.544485	0.341588
-0.0127012	0.0288655	-0.132238	0.0662272	0.147046	0.233694	0.189936	0.133545	0.100533	-0.0114423	0.12838	0.154391	-0.0453682	-0.105563	0.235532	-0.0177862	0.00801344	0.206853	0.13288	-0.0871482	-0.0504693	-0.00198419	-0.207914	0.0913455	-0.00739823	0.160567	0.0444175	0.273658	0.0963224	0.483407	0.45325	0.425696	0.511024	0.489161	0.641867	0.686049	0.77232	0.484006	0.532437	0.517113	0.441906	0.373822	0.401705	0.25739	0.401092	0.464049	0.504323	0.357227	0.425694	-0.0581013
-0.0485049	-0.224649	-0.258188	0.0317936	0.0987603	-0.150225	0.0539431	-0.232071	-0.105926	-0.916475	-0.504303	-0.609523	-0.751629	-1.02897	-0.75764	-0.767796	-0.66564	-0.519059	-0.37782	-0.810477	-0.49962	-0.840681	-0.891354	-0.186313	-0.345022	-0.6692	-0.70047	-0.545115	-0.542257	-0.259917	-0.113965	-0.395138	-0.249059	-0.293803	-0.134442	-0.0204492	0.007136	-0.217471	-0.148912	0.486218	0.0942656	0.23825	0.692834	0.225087	0.37837	0.310777	0.605701	0.548798	0.291583	0.175699
-0.986676	-1.06716	-1.32635	-1.07054	-1.08059	-1.13374	-1.09399	-0.996423	-1.06265	-1.8776	-1.99605	-2.06625	-1.8499	-1.8583	-1.67809	-1.67448	-1.59111	-1.66744	-1.68381	-1.73625	-1.62426	-2.02605	-1.6151	-1.84694	-1.58476	-1.99162	-1.88525	-2.13197	-1.79618	-0.14549	0.0132721	-0.0413777	-0.067997	-0.139229	-0.402405	-0.470772	-0.571437	-0.249359	-0.487251	-0.660567	-0.849249	-0.915994	-0.908116	-0.619992	-0.771154	-0.759268	-0.692171	-0.771154	-0.771154	-0.963159
0.258049	0.242213	0.180643	0.32707	0.268348	0.315856	0.281107	0.184344	0.395983	-0.138743	-0.0140954	0.100395	0.0677843	0.0218378	-0.00138615	0.0981817	0.0350464	-0.0452059	0.0130965	-0.276685	0.23716	-0.191185	-0.386616	-0.128222	-0.0923401	-0.127108	-0.0804528	-0.0224135	0.0245255	0.0709262	0.133642	0.172664	0.11115	0.267378	0.174462	0.18833	0.08328	0.0713351	0.156272	-0.343484	-0.322103	-0.157754	-0.175054	-0.109667	0.0267592	-0.0994581	0.213788	-0.161258	-0.106436	-0.218825
-0.36525	-0.455519	-0.449315	-0.286984	-0.556647	-0.495113	-0.545061	-0.481508	-0.402251	-1.31114	-1.39896	-1.41503	-1.37718	-1.19457	-1.39931	-1.23359	-1.14356	-1.23661	-1.44591	-1.39889	-1.12644	-1.14493	-1.28924	-1.44137	-1.37564	-1.34649	-1.31387	-1.23084	-1.20298	0.025597	-0.0678395	-0.00884783	0.0540625	0.0944999	0.0733213	-0.0776428	0.0286725	-0.135144	-0.201253	-0.281567	-0.186576	-0.199897	-0.0066111	-0.0538731	-0.222639	-0.485574	-0.278011	-0.185195	-0.280629	-0.321621
-0.117218	-0.151931	-0.367382	0.156337	-0.280357	-0.242355	-0.241948	-0.271951	-0.133617	-1.24575	-1.36403	-1.88274	-1	-1.79367	-0.652212	-1.28162	-1.25828	-1.0453	-1.65763	-1.33414	-0.285685	-0.525835	-1.5109	-1.21585	-0.513414	-0.896824	-1.25142	-1.53968	-1.41351	-0.269481	-0.318936	-0.201822	-0.0326292	-0.240269	-0.00388601	-0.219019	0.0200947	-0.449946	-0.420177	-0.632198	-0.444028	-0.534011	0.0712865	-0.0206187	-0.0439184	-0.975446	-0.285634	-0.235807	-0.273549	-0.794194
0.782333	0.954774	0.900505	0.839231	0.724174	0.735577	0.751825	0.756003	0.770029	1.09938	0.773825	1.0139	0.91509	1.12562	0.898266	0.854954	0.937781	0.794091	0.815339	0.821167	0.997324	0.597134	0.387995	0.579366	0.691462	0.813324	0.765655	0.836364	0.826103	0.0390951	0.133033	0.2166	-0.022574	0.154876	-0.11832	-0.273275	-0.204191	-0.145807	-0.145807	0.0436891	0.328066	0.52005	0.304775	0.505053	0.196955	0.168002	0.244183	0.19419	0.214729	0.425601
1.57559	1.53592	1.44912	1.40016	1.50345	1.569	1.53092	1.40475	1.49513	1.94621	1.40203	1.72203	1.66778	1.8925	1.2823	1.08111	1.21472	1.19215	1.09154	1.3055	1.30836	1.35984	0.527596	1.15445	0.684963	1.65337	1.32755	1.80722	1.07708	0.179519	-0.368758	-0.512024	-0.271302	-0.572579	0.0826429	0.181565	0.0981514	0.00406948	-0.246073	-0.500042	-0.52688	-0.473652	-0.488955	-0.664788	-0.0977924	-0.0838029	-0.0417583	-0.111088	-0.332293	-0.191371
0.75141	0.629874	0.683912	0.803531	0.602136	0.640266	0.612237	0.602126	0.739015	0.694692	0.517725	0.70217	0.72506	0.599926	0.466674	0.509908	0.626898	0.710846	0.431947	0.514635	0.789878	0.779986	0.318376	0.430274	0.448178	0.520493	0.27363	0.811882	0.634638	0.147957	0.544482	0.50201	0.381256	0.518114	0.485136	0.325104	0.445397	0.17694	0.22235	0.28694	0.11024	0.0620842	0.394701	0.505401	0.293094	-0.0134026	0.105059	-0.156599	-0.0849322	-0.0989108
0.815666	0.749236	0.683596	0.814815	0.830273	0.80714	0.748946	0.735475	0.849793	0.519694	0.34123	0.554046	0.464499	0.557115	0.498287	0.507002	0.510221	0.522353	0.526083	0.422058	0.495781	0.372258	0.318695	0.515225	0.40737	0.460187	0.397707	0.526807	0.620979	0.221866	0.193791	0.269521	0.070326	0.0592756	0.109326	0.128927	0.195632	0.112278	0.231907	0.0516262	-0.463574	-0.192812	-0.043224	0.0367404	0.093968	-0.115545	0.128902	-0.266474	0.0635989	-0.191034
0.962716	0.957921	0.906837	1.00927	0.989258	0.984577	0.94521	0.936551	1.06617	0.58857	0.549049	0.739852	0.761894	0.744742	0.703627	0.686694	0.68544	0.703253	0.797639	0.59512	0.734973	0.669722	0.458652	0.519489	0.70208	0.714375	0.604693	0.731904	0.819616	0.35026	0.371418	0.35026	0.346356	0.387369	0.323903	0.32814	0.358833	0.248895	0.349582	-0.298662	-0.454601	-0.238163	-0.185384	-0.269605	-0.266843	-0.212519	-0.174297	-0.268159	-0.336461	-0.599392
1.55623	1.53205	1.55725	1.61113	1.54819	1.52328	1.56517	1.51754	1.58523	1.12499	1.35199	1.4068	1.28215	1.48054	1.41895	1.44371	1.58765	1.50587	1.58593	1.22474	1.50432	1.15246	0.9097	1.33276	1.38543	1.39956	1.20472	1.3798	1.58245	0.016064	0.1907	0.204886	0.0283912	0.215878	-0.0811005	-0.115659	-0.0634362	0.0892486	0.102118	-0.455773	-0.422136	-0.249895	-0.263881	-0.258067	-0.235052	-0.486055	-0.254073	-0.487078	-0.413161	-0.3066
1.40883	1.38017	1.51704	1.6319	1.40342	1.39211	1.20207	1.23028	1.38977	0.920637	0.800325	0.669701	1.04705	1.14299	0.775528	0.871796	0.831989	0.807655	0.739613	0.874411	1.15745	0.82806	0.566608	0.71601	0.57164	0.753044	0.691842	0.776316	0.749519	0.395885	0.51681	0.419007	0.378405	0.385462	0.260752	0.172576	0.108176	0.178162	0.287946	-0.71812	-0.55116	-0.194438	-0.457799	-0.458231	-0.588338	-0.474175	-0.34802	-0.202152	-0.231058	-0.71812
1.85521	1.72333	1.68376	1.71331	1.63232	1.68389	1.43799	1.2529	1.6838	1.4898	1.4058	1.52357	1.65256	1.64513	1.33391	1.23334	1.42534	1.4944	1.47849	1.47552	1.26976	1.45945	0.973499	1.74229	1.3048	1.48816	1.33989	1.56868	1.34796	-0.228603	0.35536	-0.174815	0.046387	-0.278799	0.0444256	-0.00909496	0.0640432	-0.0322319	-0.0162143	-0.752436	-0.779122	-0.414925	-0.744089	-0.522909	-0.342729	-0.127093	-0.276473	-0.282446	-1.54146	-0.568206
2.16226	2.24233	2.24619	2.10004	2.10716	2.24421	2.20182	2.1521	2.24554	1.4077	1.44812	1.24789	1.31617	1.43446	1.44547	1.53342	1.17479	1.3461	1.43254	1.5264	1.34628	1.33404	1.37061	1.34148	1.43933	1.18552	1.56449	1.32256	1.26984	0.186768	0.0380073	0.148559	0.285032	0.128111	0.362022	0.24855	0.380605	0.254335	0.236292	0.0907435	0.209443	0.212719	0.290243	0.216453	0.319857	0.14054	0.333769	0.24479	0.135596	0.156318
1.96862	1.96985	1.96463	2.03078	1.95576	1.96206	1.96422	1.86625	2.04141	1.83201	2.0704	1.86965	1.93106	1.76415	2.07293	2.07714	1.94336	1.9346	1.96208	2.1651	2.14553	2.1876	2.3028	2.30567	2.0579	1.88985	1.88812	1.95087	1.94348	0.975868	0.922944	0.969607	0.930586	0.996341	1.11978	1.12601	1.22929	0.953614	1.09171	1.50043	1.19514	1.31813	1.45397	1.4616	1.50625	1.22117	1.63241	1.38001	1.3231	1.69413
1.28781	1.28949	1.23477	1.02836	1.32693	1.51006	1.44429	1.43695	1.35357	0.567874	0.555674	0.667395	0.220397	0.316206	0.812772	0.943385	0.600527	0.954292	0.746033	0.404818	0.504955	0.817623	0.670611	0.574395	1.13209	0.606448	0.62662	0.909924	0.771629	-0.157667	-0.0418176	-0.0871951	-0.0171945	-0.308129	-0.0553674	-0.0563161	0.265944	-0.119697	-0.0581181	0.631323	0.275612	0.463095	0.749464	0.254106	0.461561	0.453549	0.856988	0.242981	0.405049	0.69878
0.577172	0.547653	0.585927	0.560182	0.584937	0.633962	0.59929	0.508735	0.631678	0.0148136	0.224346	-0.20411	-0.145875	0.200763	0.27394	0.321341	0.261802	0.0911783	0.427527	0.323415	0.411874	0.289128	0.389065	0.351558	0.554587	0.0226009	0.217386	0.21885	0.385791	0.603684	0.507554	0.696532	0.696105	0.687409	0.578815	0.466994	0.500173	0.591975	0.544242	0.744326	0.514093	0.776272	0.942233	0.776323	0.605268	0.681231	0.637605	0.489282	0.512174	0.756535
1.68995	1.71936	1.62651	1.69928	1.57843	1.66325	1.66549	1.59767	1.71486	1.26249	1.70416	1.31138	1.36418	1.30598	1.53358	1.55885	1.55633	1.57462	1.67123	1.75221	1.48227	1.61721	1.72255	1.71903	1.83059	1.28565	1.55245	1.54642	1.60788	0.167148	0.379423	0.254065	0.398824	0.158891	0.222846	0.0102175	0.248385	0.06874	0.0212981	0.339742	0.777593	0.350498	0.409252	0.71508	0.595259	0.574429	0.264246	0.542092	0.731471	0.0221684
1.21215	1.16454	1.22837	1.2827	1.30437	1.12818	1.14831	1.03334	1.41076	0.717097	0.682469	1.21986	0.602624	0.511701	0.790516	0.801549	0.5869	0.698616	0.799301	0.82245	1.19347	0.834514	0.814886	1.39994	0.842756	1.17715	0.28854	0.826617	0.92561	1.32009	1.07934	1.61488	1.55615	1.09206	1.02344	0.799588	1.04578	0.892528	1.01148	0.666896	0.384585	0.495026	0.945281	0.769928	0.906714	0.382685	0.614984	0.369676	0.516721	0.555012
1.87251	1.82979	1.99184	2.12476	1.84828	1.97974	1.86096	2.03964	2.1813	0.959804	0.88821	0.909502	1.1521	1.41835	1.23327	1.27021	1.25674	1.24973	1.33402	1.187	1.40189	1.04457	0.895783	0.942374	1.36083	0.861573	1.0418	1.21802	1.62526	0.61763	0.671151	0.656508	0.537508	0.814643	0.267707	0.18929	0.216334	0.302512	0.294792	-0.0858725	-0.108658	0.183603	0.092978	0.0157095	-0.17682	-0.0549451	0.0860635	-0.325166	-0.276529	-0.250797
0.262485	0.533085	0.286935	0.380329	0.461198	0.172367	0.428911	0.420339	0.357331	-0.656099	-0.40108	-0.497488	-0.619513	-0.783188	-0.189842	-0.372792	-0.560789	-0.510924	-0.0768331	-0.531123	-0.474202	-0.442086	-0.8378	-0.339341	-0.206908	-0.831548	-0.588787	-0.358842	-0.379351	-0.75352	-0.729088	-0.861393	-0.774875	-0.928002	-0.919215	-0.86691	-0.928002	-0.655802	-0.927412	-1.1093	-0.75834	-1.09794	-1.09794	-1.09794	-1.24807	-0.948644	-1.07374	-1.31019	-1.29161	-1.09794
0.631013	0.646336	0.736744	0.88967	0.749184	0.701186	0.753769	0.838201	0.738849	0.516602	0.293239	0.280539	0.339407	0.751319	0.545824	0.863996	0.671072	0.697093	0.925794	0.70194	0.826913	0.706352	0.696702	0.313614	0.750767	0.368333	0.442038	0.447986	0.683357	0.542178	0.433796	0.634759	0.397074	0.934785	0.13891	0.17113	0.212402	0.0620667	0.352334	0.0852877	-0.0539219	0.285009	0.17852	0.395489	-0.0988594	-0.494018	-0.191525	-0.213939	-0.284941	-0.0994987
0.656683	0.65087	0.342376	0.429122	0.649809	0.690058	0.372733	0.310427	0.660137	0.0310023	0.329319	-0.144646	-0.00598052	-0.131445	0.460823	-0.235216	-0.492936	0.365766	0.0596581	-0.0825212	0.306658	0.00136853	0.481041	0.297607	-0.770067	-0.354309	-0.32798	0.307979	-0.561735	-0.657538	-0.404841	-0.683	-0.902339	-0.600978	-0.567791	-0.313663	-0.0183358	-0.513402	-0.651996	-1.74573	-1.49606	-2.12019	-1.19595	-1.55257	-1.15311	-1.20641	-1.30658	-2.07301	-2.74208	-1.40728
-0.959159	-1.27915	-1.3619	-1.29196	-1.66013	-1.53208	-1.59263	-1.3508	-1.23501	-0.975661	-1.91788	-1.89988	-1.32382	-0.802509	-1.78157	-1.14177	-1.24232	-1.40786	-2.07235	-0.560716	-0.389616	-1.0579	-0.712283	-1.53762	-1.46057	-1.18278	-1.38349	-1.34567	-1.00125	1.02346	1.2336	1.29673	1.03506	1.31647	0.930217	0.755206	0.860959	0.841969	1.10783	-0.0954293	-0.209848	-0.225022	-0.279243	-0.123333	-0.138989	-0.456322	-0.00959553	-0.514552	-0.0228097	-0.494894
0.131108	0.112829	0.0575967	0.21665	0.0803088	0.0982188	0.0658576	0.108737	0.201287	-0.12744	-0.673223	-0.369896	-0.224162	0.294597	-0.495534	-0.134811	-0.136521	-0.181777	-0.606847	-0.444597	-0.105591	-0.715306	-0.875604	-0.96531	-0.446002	-0.309876	-0.435685	-0.199268	-0.0911703	0.292815	0.350331	0.384516	0.217752	0.47481	0.171998	0.217638	0.228723	0.183907	0.30947	-0.0749968	0.0933504	0.203961	0.153617	0.195982	0.28951	-0.0674679	0.128976	-0.073021	0.179541	0.0646351
1.00085	0.843767	0.845488	1.14188	0.88242	0.842817	0.836705	0.694799	0.859436	-0.207271	-0.214206	-0.108773	-0.215973	-0.161722	-0.406131	-0.463881	-0.644954	-0.303037	-0.465095	-0.499702	-0.280591	-0.483045	-0.85301	-0.576621	-0.746017	-0.187034	-0.609903	-0.224557	-0.601748	-0.223161	-0.210155	-0.310807	-0.290581	-0.242902	0.00201612	0.005482	-0.0452784	-0.143788	-0.0614943	-1.53513	-1.4583	-1.43495	-1.4535	-1.47774	-1.09521	-0.953042	-1.30937	-1.41568	-1.18726	-1.98944
-0.0234918	-0.0700246	-0.193014	0.0292738	-0.296642	-0.0935179	-0.0763945	-0.207451	-0.0232999	-0.805295	-0.617372	-0.590059	-0.693719	-0.703587	-0.764861	-0.781902	-0.722916	-0.616927	-0.793993	-0.942276	-0.408847	-0.764175	-1.14876	-0.976493	-0.77077	-0.897742	-0.901498	-0.724759	-0.76232	-0.59323	0.0403838	-0.169542	-0.223749	-0.357952	-0.282583	-0.227392	-0.0440485	-0.473399	-0.150826	-0.748846	-0.677217	-0.0285548	-0.556689	-0.414215	-0.396108	-0.68264	-0.815195	-0.886105	-0.497557	-0.804908
0.237365	0.265733	0.164798	0.230093	0.211797	0.070452	0.174479	0.0990913	0.0923393	-0.794374	-0.605699	-0.53096	-0.424784	-0.581475	-0.259	-0.947852	-0.71536	-0.696448	-0.339059	-0.961163	-0.22624	-0.600367	-0.739832	-1.12594	-0.564731	-0.361702	-0.576275	-0.340028	-0.896503	-0.815964	-1.2182	-1.16544	-0.81465	-0.97476	-0.771347	-0.732422	-0.66724	-1.15032	-0.929243	-1.83773	-1.18745	-1.87579	-1.24506	-1.71444	-1.8917	-1.35163	-1.37112	-1.60307	-2.41893	-1.7079
0.992717	0.742932	0.516227	0.916907	0.819289	0.866227	0.599012	0.837918	0.96286	0.0450941	-0.60048	0.264248	-0.0803573	0.421536	0.400087	-0.64387	0.389233	0.653171	0.274399	-0.845531	-0.627888	0.284312	-0.952564	-0.374962	-0.574488	0.330806	-0.704608	0.363672	-0.716843	0.293028	0.47012	0.293028	0.263489	0.106556	0.596056	0.287989	0.284104	1.01701	0.939087	-0.432891	-0.405493	-0.0590085	0.200642	-0.652183	-0.149418	-0.200136	0.456736	-0.313188	-0.554238	-0.139845
0.322249	0.0220479	0.179664	0.46012	0.255053	0.305875	0.368344	0.0229645	0.144981	-0.105664	-0.38161	-0.542249	-0.493629	-0.426161	-0.664205	-0.62984	-0.452366	-0.359215	-0.427938	-0.923176	-0.15986	-0.806969	-1.21108	-0.467119	-0.832041	-0.466667	-0.791631	-0.24339	-0.455876	-0.447311	-0.404719	-0.639169	-0.629066	-0.506529	-0.421927	-0.581918	-0.45761	-0.609318	-0.667078	-0.384592	-0.843383	-0.605568	-0.32295	-0.681077	-0.257887	-0.523065	-0.535174	-0.311435	-0.0485718	-1.12265
0.974426	1.11977	1.01858	1.2149	1.02242	1.00363	1.01265	0.888485	0.969088	0.341909	0.317026	0.512587	0.134908	0.437687	0.226718	0.111733	0.292535	0.289711	0.179628	0.153535	0.601412	0.0678805	-0.391831	0.201815	0.15718	0.263893	0.103687	0.411895	0.188559	-0.123359	0.320275	0.225476	-0.00769701	0.355126	-0.450382	-0.606234	-0.502257	-0.172577	-0.0781145	-0.149206	-0.733485	-0.184986	-0.440548	-0.0517724	-0.96187	-0.887107	-0.13704	-0.944467	-0.954676	-1.02326
-0.102556	-0.205105	-0.29973	-0.011335	-0.46018	-0.555561	-0.441005	-0.349859	-0.293426	-0.27951	-0.951634	-0.412582	-0.51985	-0.0710368	-1.02523	-0.693033	-0.734354	-0.742581	-1.17033	-0.849307	-0.315605	-0.788166	-1.4882	-1.24596	-1.0219	-0.99392	-1.03809	-0.84108	-0.767965	0.420231	0.573023	0.536478	0.422876	0.599846	0.0193355	0.215669	0.0775691	0.360784	0.279448	-0.160936	-0.122536	0.21795	0.155342	0.108541	0.00746072	-0.326438	-0.156445	-0.339229	-0.172364	-0.206524
0.716489	0.762506	0.820915	0.778971	0.757673	0.342438	0.533411	0.531761	0.803154	-0.156756	0.291623	0.0491911	-0.117494	-0.280461	0.0501743	-0.15467	-0.28513	-0.186625	0.238058	0.178603	-0.0442046	0.164037	0.0454589	0.07098	0.112089	-0.595683	-0.11544	-0.226542	0.178198	0.401719	0.203962	0.669071	0.314295	0.379119	0.436701	0.301132	0.246849	0.443878	0.601014	-0.359607	-0.361383	-0.599651	-0.420119	-0.556977	-0.609422	-0.517579	-0.178113	-1.02553	-1.01043	-0.524001
0.648789	0.685024	0.693713	0.716078	0.725045	0.680213	0.695843	0.826858	0.851328	0.307213	0.801758	0.649722	0.479487	0.185399	1.02834	0.803176	0.794735	0.767126	1.05702	0.87244	0.825671	0.825807	0.766106	1.05276	0.919352	0.559403	0.902674	0.934691	0.758395	-0.058335	-0.138962	0.0190791	0.126738	-0.072534	-0.496451	-0.548557	-0.138962	-0.12323	-0.352313	-0.720686	-0.978381	-1.11372	-1.00319	-0.809456	-1.14788	-0.917421	-1.0112	-0.910994	-1.09876	-1.15706
0.875668	0.908639	1.12792	1.14643	0.831692	0.757918	0.704198	0.596182	0.719751	0.951464	1.06258	0.760178	0.966251	0.936415	0.606748	0.65463	0.554927	0.634546	0.900917	0.767359	0.987488	0.849691	0.490827	1.40237	0.282166	0.706776	0.80952	0.794172	0.594408	-1.06742	-1.27164	-1.1337	-1.12024	-0.806507	-0.511873	-0.750323	-0.706442	-0.971919	-0.656578	-0.893913	-1.16207	-0.334398	-0.668195	-1.01993	-0.823849	-0.696767	-0.787084	-0.922036	-1.08201	-1.16398
-1.71188	-1.66173	-1.72401	-1.83306	-1.91545	-1.87109	-1.84429	-1.7482	-1.70315	NaN	-1.30256	-0.859461	-1.27345	-1.11107	-0.710785	-0.811909	-0.652116	-0.994453	-0.930014	-0.672962	-0.674694	-1.06002	-0.660981	-0.932875	-0.843988	-0.506555	-0.692009	-1.0186	-0.726497	-0.910801	-1.13321	-0.776907	-1.02297	-1.29004	-1.23325	-0.796057	-0.785768	-0.669646	-0.927207	0.551798	0.583741	1.01318	1.03663	1.08012	0.86966	1.0515	0.980587	1.10455	1.23634	1.06811
-1.19975	-1.12575	-1.16074	-1.2059	-1.20908	-1.13871	-1.23561	-1.24715	-1.13113	-2.12983	-1.70836	-1.34064	-1.93521	-1.92786	-1.35509	-1.73863	-1.26006	-1.7849	-1.667	-1.34689	-1.13996	-1.46573	-1.64421	-1.71765	-1.84109	-1.49108	-1.66398	-1.77102	-1.96835	-0.032634	-0.0422497	0.0688771	-0.24294	-0.55348	-0.134452	-0.241374	-0.0740257	-0.0625757	-0.302447	0.576858	0.675011	1.02071	0.912933	0.919283	0.651949	0.656279	0.773388	0.921645	0.904855	0.930148
-0.382282	-0.498018	-0.549137	-0.404317	-0.334112	-0.289029	-0.368736	-0.499625	-0.327585	-1.22332	-1.30696	-1.3713	-1.33334	-1.20716	-1.14157	-1.03133	-1.21079	-1.03916	-1.18763	-1.27488	-1.48706	-1.4653	-1.64025	-1.37798	-1.27687	-1.14663	-1.24936	-1.2035	-1.32839	0.759562	0.671602	0.604566	0.765002	0.376902	0.856818	0.907455	0.83839	0.838557	0.554086	0.42679	0.282009	0.0937123	0.192641	-0.0323469	0.193525	0.646237	0.205292	0.165036	0.162864	-0.307132
0.312382	0.312825	0.295573	0.0429154	0.286492	0.389286	0.505885	0.370177	0.409014	-0.876397	-0.590569	-1.02153	-1.04283	-1.18926	-0.710139	-0.350213	-0.963182	-0.741251	-0.801508	-0.623069	-0.698104	-0.992652	-0.707839	-0.917655	-0.266707	-1.23047	-0.579158	-0.695767	-0.977578	0.468757	0.070439	0.395433	0.408965	0.15392	0.519173	0.485844	0.542865	0.475808	-0.0477293	-0.361085	-0.599615	-0.667541	-0.49201	-0.406668	-0.450015	-0.00715565	-0.337711	0.00631836	-0.159138	-0.805893
-1.9513	-1.86156	-1.98387	-1.8689	-1.8466	-1.78735	-1.8487	-1.81499	-1.86138	-1.16561	-1.14985	-1.26673	-1.27372	-1.14595	-1.06076	-1.04104	-1.11634	-1.27372	-1.10756	-0.758691	-0.701907	-1.12582	-0.964249	-0.901563	-0.996195	-1.29096	-0.963648	-1.16857	-1.11654	-1.10075	-0.956687	-1.24933	-1.27372	-1.16213	-1.0885	-1.07153	-1.08961	-1.11389	-1.22818	-0.373429	-0.599121	-0.572545	-0.450487	-0.424866	-0.440688	-0.319375	-0.344772	-0.475438	-0.383722	-0.781178
[truncated: 260 more columns]

## Sheet: 2.DAVID annotation
Category	Term	Count	%	PValue	Genes	List Total	Pop Hits	Pop Total	Fold Enrichment	Bonferroni	Benjamini	FDR
GOTERM_CC_DIRECT	GO:0016607~nuclear speck	20	17.3913	1.02058e-12	Q921F2, Q3TEA8, Q8K019, Q9D1J3, Q8CCS6, Q501J6, Q99K48, Q6PDM2, P57784, Q99KQ4, Q9CWZ3, O35326, P63166, Q9QUR7, O08583, Q99M28, Q62093, Q7TNC4, Q9CY57, P26369	112	428	21038	8.77754	2.65363e-10	2.65351e-10	2.44939e-10
GOTERM_CC_DIRECT	GO:0005634~nucleus	70	60.8696	8.41074e-12	P54775, Q922B1, O08709, P46471, Q61033, Q61550, Q61990, O35326, P63166, Q9CWL8, Q9CRB9, Q62093, P62196, P43276, Q61686, Q3UJB9, Q9JIX0, P61759, P70372, Q9D1J3, Q8BJU0, Q9ESZ8, Q6PDM2, Q6NZJ6, P11531, Q9JIK5, P46935, Q9DCM0, Q7TNC4, P17918, Q8R4R6, Q921F2, Q9WV54, Q9JKB3, Q9R1T2, Q8K019, Q7TPV4, Q8CCS6, Q501J6, Q99K48, Q9WUP7, O70591, P57784, P14733, Q99KQ4, Q8VDM6, P70168, P31750, Q9QUR7, P84089,…	112	6477	21038	2.03007	2.18679e-09	1.0934e-09	1.00929e-09
GOTERM_MF_DIRECT	GO:0003723~RNA binding	26	22.6087	3.05535e-10	Q921F2, Q9JKB3, Q8CCS6, Q501J6, Q99K48, P57784, Q8VDM6, Q61990, O35326, Q62093, Q9CY57, P61979, P70372, Q9D1J3, Q6PDM2, Q99J36, Q6NZJ6, Q9JII5, Q9JIK5, P17225, O08583, Q99M28, P84099, Q8BP67, O35737, P26369	114	936	18541	4.51779	1.04798e-07	1.04798e-07	1.02965e-07
GOTERM_BP_DIRECT	GO:0008380~RNA splicing	15	13.0435	5.46342e-10	Q921F2, P61979, Q501J6, Q99K48, Q6PDM2, P57784, Q8VDP4, Q9CWZ3, O35326, P17225, O08583, Q99M28, Q62093, O35737, P26369	113	279	19984	9.50804	5.11922e-07	5.11376e-07	5.07552e-07
GOTERM_MF_DIRECT	GO:0003676~nucleic acid binding	20	17.3913	1.53139e-09	Q921F2, P61979, Q9JKB3, P70372, Q8CCS6, Q501J6, Q99K48, Q6PDM2, Q61990, Q9JII5, Q9JIK5, O35326, P17225, P63158, O08583, Q99M28, Q62093, O35737, Q8R4R6, P26369	114	569	18541	5.71671	5.25267e-07	2.62634e-07	2.5804e-07
GOTERM_BP_DIRECT	GO:0006397~mRNA processing	16	13.913	2.06353e-09	Q921F2, P61979, Q8CCS6, Q501J6, Q99K48, Q6PDM2, P57784, Q8VDP4, Q9CWZ3, O35326, P17225, O08583, Q99M28, Q62093, O35737, P26369	113	366	19984	7.73113	1.93353e-06	9.65732e-07	9.5851e-07
GOTERM_CC_DIRECT	GO:0005654~nucleoplasm	43	37.3913	5.06803e-08	Q921F2, P54775, Q91YN5, Q9R1T2, Q922B1, Q8K019, Q99K48, Q9WUP7, P57784, P14733, P70168, Q8VDM6, Q61990, Q61550, P31750, Q9CQ86, P63166, O35326, Q9QUR7, Q9CWL8, Q62093, Q8R2U4, P43276, Q61686, Q3UJB9, Q9JIX0, P08228, P61979, P70372, Q62318, Q6PDM2, Q9ESZ8, P62192, Q8VDP4, Q9JII5, Q9JIK5, Q9DCM0, Q99M28, P17918, O35737, Q6P542, Q8R4R6, P05201	112	3468	21038	2.32903	1.31768e-05	4.07062e-06	3.7575e-06
GOTERM_CC_DIRECT	GO:0005737~cytoplasm	68	59.1304	6.2625e-08	P54775, Q91YN5, O08709, P19096, P46471, Q9WTP7, Q9R0P5, Q61550, Q61990, Q61233, Q9CQ86, P63166, Q9CRB9, Q62093, P62196, Q3UJB9, Q9DBC7, P61759, P70372, Q8BJU0, Q9ESZ8, Q6PDM2, Q80TV8, Q6NZJ6, Q7TMM9, P11531, Q9JIK5, P46935, Q9DCM0, Q9JJU8, P84099, O89017, Q6IRU2, Q921F2, P07724, Q9JKB3, Q9R1T2, Q8K019, Q7TPV4, Q8CCS6, Q501J6, Q9WUP7, O70591, P14733, Q99KQ4, P70168, P31750, Q9QUR7, Q8R2U4, P28658,…	112	7429	21038	1.71935	1.62824e-05	4.07062e-06	3.7575e-06
GOTERM_MF_DIRECT	GO:0003729~mRNA binding	13	11.3043	1.03476e-07	P61979, P70372, Q6PDM2, Q6NZJ6, Q61990, Q9JII5, Q9CWZ3, O35326, P17225, O08583, Q7TNC4, Q8BP67, Q9CY57	114	272	18541	7.77325	3.54916e-05	1.18307e-05	1.16238e-05
GOTERM_MF_DIRECT	GO:0019899~enzyme binding	16	13.913	1.57324e-07	P08228, P07724, P70168, Q8VDM6, Q8VDP4, Q61990, P31750, O35887, P63166, P46935, Q9CWL8, Q7TNC4, P17918, O35737, P28658, P26369	114	467	18541	5.57226	5.39607e-05	1.34905e-05	1.32545e-05
GOTERM_CC_DIRECT	GO:0005829~cytosol	45	39.1304	1.88379e-06	P54775, Q9JKB3, Q91YN5, O08709, P19096, P46471, Q501J6, O70591, Q9WUP7, P70168, Q99KQ4, Q61990, Q61550, P31750, Q61233, Q9CQ86, P63166, O35326, Q9QUR7, Q9CWL8, Q62093, Q8R2U4, P28658, P08228, P61979, P61759, P70372, Q8BJU0, P51855, P62192, Q6NZJ6, Q9JII5, Q9CWZ3, Q9JIK5, P46935, Q8BY87, P20108, P63158, P84099, Q9JJU8, Q8BP67, O35737, P54071, Q6P542, P05201	112	4241	21038	1.99311	0.000489666	9.79571e-05	9.04219e-05
GOTERM_MF_DIRECT	GO:0036402~proteasome-activating ATPase activity	4	3.47826	4.35021e-06	P54775, P46471, P62196, P62192	114	6	18541	108.427	0.00149101	0.000298425	0.000293204
GOTERM_CC_DIRECT	GO:0005681~spliceosomal complex	9	7.82609	4.52643e-06	Q9CWL8, P61979, O08583, Q62093, Q6PDM2, P57784, O35737, Q9CWZ3, P26369	112	177	21038	9.55115	0.00117618	0.000196145	0.000181057
GOTERM_BP_DIRECT	GO:0000398~mRNA splicing, via spliceosome	9	7.82609	7.62451e-06	O35326, Q9CWL8, Q99M28, Q62093, Q6PDM2, Q99K48, P57784, Q9CWZ3, P26369	113	179	19984	8.89188	0.00711874	0.00237885	0.00236106
KEGG_PATHWAY	mmu03040:Spliceosome	9	7.82609	8.43547e-06	O35326, Q9CWL8, P61979, O08583, Q62093, Q6PDM2, P57784, Q9CWZ3, P26369	71	134	9011	8.52417	0.00156777	0.00157743	0.00152682
GOTERM_MF_DIRECT	GO:0005515~protein binding	55	47.8261	1.84601e-05	Q9D0M3, O08709, P46471, Q61033, Q61550, Q61990, Q61233, Q9CQ86, O35326, P63166, Q9CWL8, Q9CRB9, Q62093, P40240, P62196, P43276, Q61686, Q3UJB9, Q9DBC7, P70372, P07759, Q9ESZ8, Q6PDM2, Q80TV8, P18572, Q6WVG3, Q6NZJ6, P11531, Q9JIK5, P46935, Q9CQC9, P17918, Q921F2, P07724, Q9JKB3, Q8K019, Q7TPV4, Q8CCS6, Q501J6, Q99K48, P70168, P31750, Q9QUR7, Q60605, Q9CY57, P28658, P28656, P08228, P61979, Q62318,…	114	5382	18541	1.66206	0.00631186	0.0010553	0.00103684
GOTERM_CC_DIRECT	GO:0008540~proteasome regulatory particle, base subcomplex	4	3.47826	3.93385e-05	P54775, P46471, P62196, P62192	112	13	21038	57.7967	0.0101761	0.00139089	0.0012839
GOTERM_CC_DIRECT	GO:0005739~mitochondrion	25	21.7391	4.27967e-05	Q921F2, Q9D0M3, Q922B1, O08709, P19096, Q8BH95, Q9WTP7, O70591, Q64521, P31750, P62077, Q9QUR7, Q8K1Z0, Q99MR8, Q9CRB9, Q9JIX0, Q9D6R2, P08228, P61979, P18572, Q9Z2I8, Q9JIK5, Q9DCM0, P20108, P54071	112	1896	21038	2.47678	0.0110657	0.00139089	0.0012839
GOTERM_MF_DIRECT	GO:0003697~single-stranded DNA binding	7	6.08696	6.6708e-05	P17225, P63158, P61979, Q9JKB3, O08583, Q61990, Q8R4R6	114	113	18541	10.0751	0.0226218	0.00326869	0.00321151
GOTERM_CC_DIRECT	GO:0022624~proteasome accessory complex	4	3.47826	9.21033e-05	P54775, P46471, P62196, P62192	112	17	21038	44.1975	0.0236635	0.00266076	0.00245609
GOTERM_MF_DIRECT	GO:0042802~identical protein binding	27	23.4783	0.000100516	Q921F2, P07724, Q91YN5, O08709, P19096, Q99K48, Q9WTP7, Q99KQ4, Q61033, P31750, Q00897, P01898, P28658, Q61686, P08228, P61979, Q8BJU0, P51855, Q6WVG3, Q6NZJ6, Q9JIK5, Q9DCM0, P20108, Q6IRU2, P17918, O35737, Q8R4R6	114	1960	18541	2.24045	0.0338911	0.00430962	0.00423423
GOTERM_BP_DIRECT	GO:0033120~positive regulation of RNA splicing	4	3.47826	0.000110045	O35326, P61979, Q6PDM2, P26369	113	17	19984	41.6117	0.0979796	0.0257506	0.025558
GOTERM_CC_DIRECT	GO:0071013~catalytic step 2 spliceosome	6	5.21739	0.000180069	P61979, O08583, Q6PDM2, P57784, O35737, Q9CWZ3	112	99	21038	11.3842	0.045743	0.00468181	0.00432167
GOTERM_BP_DIRECT	GO:0006406~mRNA export from nucleus	5	4.34783	0.000205708	Q9JIX0, O08583, Q9D1J3, Q9CY57, Q9CWZ3	113	52	19984	17.0048	0.175327	0.0333213	0.0330721
GOTERM_BP_DIRECT	GO:0043161~proteasome-mediated ubiquitin-dependent protein catabolic process	8	6.95652	0.000242632	P46935, P54775, Q9JJU8, P46471, P62196, P62192, Q61990, P31750	113	220	19984	6.43089	0.203377	0.0333213	0.0330721
GOTERM_BP_DIRECT	GO:0051028~mRNA transport	6	5.21739	0.000249198	Q9JIX0, O08583, Q9D1J3, Q6PDM2, Q8R4R6, Q9CWZ3	113	100	19984	10.611	0.208264	0.0333213	0.0330721
GOTERM_CC_DIRECT	GO:0000502~proteasome complex	5	4.34783	0.000323489	P54775, P46471, P62196, Q9WUP7, P62192	112	62	21038	15.1483	0.0806799	0.00764612	0.00705795
GOTERM_MF_DIRECT	GO:0003730~mRNA 3'-UTR binding	6	5.21739	0.000400443	Q921F2, P61979, P70372, Q9JKB3, Q99M28, Q9JII5	114	102	18541	9.56708	0.128361	0.0152613	0.0149944
GOTERM_BP_DIRECT	GO:0048025~negative regulation of mRNA splicing, via spliceosome	4	3.47826	0.000405583	P17225, P61979, Q99M28, P26369	113	26	19984	27.2076	0.316213	0.0474532	0.0470983
GOTERM_CC_DIRECT	GO:1990904~ribonucleoprotein complex	7	6.08696	0.000475991	Q61686, P61979, P70372, Q8CCS6, Q501J6, O35737, Q9JII5	112	187	21038	7.03142	0.116432	0.0103131	0.00951983
GOTERM_BP_DIRECT	GO:0000381~regulation of alternative mRNA splicing, via spliceosome	5	4.34783	0.000515642	P17225, Q99M28, Q62093, Q501J6, Q9CWZ3	113	66	19984	13.3977	0.383244	0.0536268	0.0532258
GOTERM_CC_DIRECT	GO:0000785~chromatin	10	8.69565	0.000534278	P46935, P61979, Q78ZA7, Q62318, P17918, P43276, Q8VDP4, Q61033, Q61550, P28656	112	439	21038	4.2788	0.129728	0.0105751	0.00976162
GOTERM_CC_DIRECT	GO:0031597~cytosolic proteasome complex	3	2.6087	0.000569428	P54775, P62196, Q9WUP7	112	7	21038	80.5026	0.137649	0.0105751	0.00976162
KEGG_PATHWAY	mmu03015:mRNA surveillance pathway	6	5.21739	0.00118915	Q921F2, O08583, Q99M28, Q8CCS6, Q9JII5, Q9CWZ3	71	103	9011	7.39314	0.198534	0.0979091	0.0947676
GOTERM_CC_DIRECT	GO:0010494~cytoplasmic stress granule	5	4.34783	0.00126962	Q921F2, P61979, P70372, Q6NZJ6, P70168	112	89	21038	10.5528	0.281301	0.0220068	0.020314
GOTERM_BP_DIRECT	GO:0097421~liver regeneration	4	3.47826	0.00167791	O35326, P84099, Q6PDM2, P17918	113	42	19984	16.8428	0.792686	0.156898	0.155725
GOTERM_BP_DIRECT	GO:0045899~positive regulation of RNA polymerase II transcriptional preinitiation complex assembly	3	2.6087	0.00198064	P54775, P46471, P62196	113	12	19984	44.2124	0.843968	0.156898	0.155725
GOTERM_BP_DIRECT	GO:0031647~regulation of protein stability	5	4.34783	0.00201152	Q9QUR7, Q8BY87, P63166, Q921F2, Q8VDP4	113	95	19984	9.30787	0.848427	0.156898	0.155725
KEGG_PATHWAY	mmu03013:Nucleocytoplasmic transport	6	5.21739	0.00209336	P63166, O08583, Q99M28, P70168, Q8R4R6, Q9CWZ3	71	117	9011	6.50849	0.32279	0.0979091	0.0947676
KEGG_PATHWAY	mmu05014:Amyotrophic lateral sclerosis	10	8.69565	0.00209431	Q921F2, Q9D0M3, P54775, P08228, O08583, P46471, P62196, P62192, Q7TMM9, Q8R4R6	71	369	9011	3.43944	0.32291	0.0979091	0.0947676
GOTERM_BP_DIRECT	GO:0001893~maternal placenta development	3	2.6087	0.0023322	P20108, P31750, Q9JII5	113	13	19984	40.8114	0.887839	0.167918	0.166662
GOTERM_CC_DIRECT	GO:0005652~nuclear lamina	3	2.6087	0.00240865	P14733, P17918, Q8R4R6	112	14	21038	40.2513	0.465811	0.0391406	0.0361298
GOTERM_BP_DIRECT	GO:0006974~cellular response to DNA damage stimulus	10	8.69565	0.00252225	Q61686, Q8BY87, P63158, Q922B1, Q99K48, Q9WUP7, P17918, Q8VDP4, Q61550, P31750	113	517	19984	3.42069	0.906176	0.168631	0.16737
GOTERM_CC_DIRECT	GO:0000346~transcription export complex	3	2.6087	0.00276966	O08583, Q9D1J3, Q9CY57	112	15	21038	37.5679	0.513788	0.0423595	0.0391011
GOTERM_BP_DIRECT	GO:0070935~3'-UTR-mediated mRNA stabilization	3	2.6087	0.00354884	P17225, Q921F2, P70372	113	16	19984	33.1593	0.964249	0.221447	0.219791
GOTERM_CC_DIRECT	GO:0032991~macromolecular complex	13	11.3043	0.00355745	Q61686, Q9DBC7, P08228, P07724, Q62318, Q9Z2I8, P70168, P31750, Q9JII5, P11531, P46935, P20108, P40240	112	926	21038	2.63705	0.604097	0.0513853	0.0474326
GOTERM_BP_DIRECT	GO:0006103~2-oxoglutarate metabolic process	3	2.6087	0.00400734	Q9D6R2, P54071, P05201	113	17	19984	31.2087	0.976773	0.23443	0.232676
KEGG_PATHWAY	mmu05017:Spinocerebellar ataxia	6	5.21739	0.00468112	P54775, P46471, P62196, P62192, P31750, P28658	71	141	9011	5.40066	0.582192	0.175074	0.169457
GOTERM_CC_DIRECT	GO:0000792~heterochromatin	4	3.47826	0.00492382	Q61686, P63166, Q62318, P43276	112	65	21038	11.5593	0.722894	0.0673786	0.0621956
GOTERM_BP_DIRECT	GO:0030163~protein catabolic process	5	4.34783	0.00494599	P54775, P46471, P62196, P62192, P31750	113	122	19984	7.24793	0.990399	0.27232	0.270284
KEGG_PATHWAY	mmu03050:Proteasome	4	3.47826	0.00570139	P54775, P46471, P62196, P62192	71	47	9011	10.8013	0.654752	0.177693	0.171992
GOTERM_BP_DIRECT	GO:0016973~poly(A)+ mRNA export from nucleus	3	2.6087	0.00668349	Q9JIX0, Q9D1J3, Q8CCS6	113	22	19984	24.1158	0.998133	0.347542	0.344943
GOTERM_MF_DIRECT	GO:0003682~chromatin binding	10	8.69565	0.00703299	Q61686, Q9JIX0, Q3TEA8, Q78ZA7, Q9D1J3, Q62318, Q99K48, P17918, Q61550, P28656	114	557	18541	2.91993	0.911153	0.241232	0.237012
GOTERM_CC_DIRECT	GO:0035145~exon-exon junction complex	3	2.6087	0.00825485	O08583, Q6PDM2, Q9CWZ3	112	26	21038	21.6738	0.884116	0.107313	0.0990582
KEGG_PATHWAY	mmu05169:Epstein-Barr virus infection	7	6.08696	0.00889192	P46935, P54775, P46471, P62196, P01898, P62192, P31750	71	231	9011	3.84592	0.810107	0.237541	0.22992
GOTERM_CC_DIRECT	GO:0036464~cytoplasmic ribonucleoprotein granule	4	3.47826	0.00935901	Q3UJB9, Q9D1J3, P46471, Q9CY57	112	82	21038	9.16289	0.913257	0.115873	0.10696
GOTERM_BP_DIRECT	GO:0006417~regulation of translation	5	4.34783	0.0101298	P70372, Q9D1J3, Q6NZJ6, P31750, Q9CWZ3	113	150	19984	5.89499	0.999928	0.49081	0.48714
KEGG_PATHWAY	mmu01210:2-Oxocarboxylic acid metabolism	3	2.6087	0.0103265	Q9D6R2, P54071, P05201	71	20	9011	19.0373	0.854955	0.241382	0.233637
GOTERM_CC_DIRECT	GO:0005694~chromosome	9	7.82609	0.0106848	Q61686, P63158, Q3TEA8, Q99K48, Q80TV8, P43276, Q61033, Q61550, Q9JIK5	112	570	21038	2.96588	0.938762	0.126274	0.116561
GOTERM_BP_DIRECT	GO:0048511~rhythmic process	5	4.34783	0.010835	Q921F2, Q7TPV4, Q99K48, Q99KQ4, Q8VDP4	113	153	19984	5.7794	0.999963	0.49081	0.48714
GOTERM_MF_DIRECT	GO:0016209~antioxidant activity	3	2.6087	0.0108761	P20108, P08228, O08709	114	26	18541	18.7662	0.976504	0.334419	0.328569
GOTERM_BP_DIRECT	GO:0043484~regulation of RNA splicing	4	3.47826	0.0110118	P17225, Q9JIX0, Q6PDM2, O35737	113	82	19984	8.62681	0.999969	0.49081	0.48714
GOTERM_MF_DIRECT	GO:0017025~TBP-class protein binding	3	2.6087	0.0116998	P46471, P62196, P62192	114	27	18541	18.0712	0.982344	0.334419	0.328569
GOTERM_BP_DIRECT	GO:0016925~protein sumoylation	3	2.6087	0.0122246	P63166, Q9R1T2, Q62318	113	30	19984	17.685	0.99999	0.520102	0.516212
GOTERM_BP_DIRECT	GO:0046686~response to cadmium ion	3	2.6087	0.0130203	P51855, P17918, P05201	113	31	19984	17.1145	0.999995	0.523028	0.519117
GOTERM_BP_DIRECT	GO:0045892~negative regulation of transcription, DNA-templated	10	8.69565	0.013411	Q61686, Q8BY87, P63166, P61979, Q8K019, Q62318, Q7TPV4, P62196, Q99K48, Q8VDP4	113	673	19984	2.62778	0.999997	0.523028	0.519117
KEGG_PATHWAY	mmu01200:Carbon metabolism	5	4.34783	0.0143587	Q9D6R2, Q8BH95, Q9Z2I8, P54071, P05201	71	121	9011	5.24444	0.932124	0.297656	0.288106
GOTERM_CC_DIRECT	GO:0002102~podosome	3	2.6087	0.0146545	P61979, Q6IRU2, Q61233	112	35	21038	16.1005	0.978471	0.158757	0.146545
GOTERM_CC_DIRECT	GO:0042788~polysomal ribosome	3	2.6087	0.0146545	P84099, Q8BP67, Q6P542	112	35	21038	16.1005	0.978471	0.158757	0.146545
GOTERM_BP_DIRECT	GO:0006099~tricarboxylic acid cycle	3	2.6087	0.0146774	Q9D6R2, Q9Z2I8, P54071	113	33	19984	16.0772	0.999999	0.549522	0.545412
GOTERM_BP_DIRECT	GO:0071276~cellular response to cadmium ion	3	2.6087	0.0155383	P63166, P08228, P31750	113	34	19984	15.6044	1	0.559378	0.555194
GOTERM_CC_DIRECT	GO:0042470~melanosome	4	3.47826	0.015544	O35887, P19096, P08003, P28656	112	99	21038	7.58947	0.982977	0.161658	0.149223
KEGG_PATHWAY	mmu05012:Parkinson disease	7	6.08696	0.0163741	Q9D0M3, P54775, P08228, P46471, P62196, P62192, Q7TMM9	71	264	9011	3.36518	0.953616	0.297656	0.288106
KEGG_PATHWAY	mmu05020:Prion disease	7	6.08696	0.0175092	Q9D0M3, P54775, P08228, P46471, P62196, P62192, Q7TMM9	71	268	9011	3.31496	0.96258	0.297656	0.288106
GOTERM_MF_DIRECT	GO:1990829~C-rich single-stranded DNA binding	2	1.73913	0.0181736	P61979, Q61990	114	3	18541	108.427	0.998147	0.479503	0.471115
GOTERM_CC_DIRECT	GO:0098794~postsynapse	6	5.21739	0.019633	Q9QUR7, P61979, P70372, P62196, Q8BP67, Q6NZJ6	112	293	21038	3.84654	0.994232	0.19633	0.181228
GOTERM_MF_DIRECT	GO:0003690~double-stranded DNA binding	5	4.34783	0.021087	Q921F2, P63158, P61979, P14733, P43276	114	172	18541	4.72792	0.999331	0.516631	0.507594
GOTERM_BP_DIRECT	GO:0040001~establishment of mitotic spindle localization	2	1.73913	0.0222318	Q80TV8, P70168	113	4	19984	88.4248	1	0.724297	0.71888
GOTERM_BP_DIRECT	GO:0006281~DNA repair	7	6.08696	0.022347	Q8BY87, P63158, Q62318, Q99K48, Q9WUP7, P17918, Q61550	113	389	19984	3.18238	1	0.724297	0.71888
GOTERM_CC_DIRECT	GO:0005788~endoplasmic reticulum lumen	4	3.47826	0.0230384	O35887, Q9JKR6, P08003, Q05186	112	115	21038	6.53354	0.997666	0.221851	0.204786
GOTERM_BP_DIRECT	GO:0007568~aging	5	4.34783	0.0233661	P08228, P51855, Q99KQ4, P31750, P11531	113	193	19984	4.58159	1	0.724297	0.71888
GOTERM_BP_DIRECT	GO:0030307~positive regulation of cell growth	4	3.47826	0.0239885	Q8BY87, P43276, Q6NZJ6, P31750	113	110	19984	6.43089	1	0.724297	0.71888
GOTERM_BP_DIRECT	GO:0006334~nucleosome assembly	4	3.47826	0.0239885	Q3TEA8, Q78ZA7, P43276, P28656	113	110	19984	6.43089	1	0.724297	0.71888
GOTERM_MF_DIRECT	GO:0050816~phosphothreonine binding	2	1.73913	0.0241584	Q9QUR7, P46935	114	4	18541	81.3202	0.999772	0.552422	0.542758
GOTERM_CC_DIRECT	GO:0005635~nuclear envelope	5	4.34783	0.0244959	P14733, P70168, Q61033, Q6P542, Q8R4R6	112	208	21038	4.51537	0.998417	0.227462	0.209965
KEGG_PATHWAY	mmu00020:Citrate cycle (TCA cycle)	3	2.6087	0.0253943	Q9D6R2, Q9Z2I8, P54071	71	32	9011	11.8983	0.99164	0.395728	0.383031
GOTERM_CC_DIRECT	GO:0035061~interchromatin granule	2	1.73913	0.0261064	Q921F2, Q62093	112	5	21038	75.1357	0.99897	0.234057	0.216053
GOTERM_BP_DIRECT	GO:0032869~cellular response to insulin stimulus	4	3.47826	0.0263047	O35326, P61979, P31750, P05201	113	114	19984	6.20525	1	0.769411	0.763657
GOTERM_BP_DIRECT	GO:0010507~negative regulation of autophagy	3	2.6087	0.0274491	Q6NZJ6, Q99KQ4, P31750	113	46	19984	11.5337	1	0.778558	0.772735
KEGG_PATHWAY	mmu05016:Huntington disease	7	6.08696	0.029417	Q9D0M3, P54775, P08228, P46471, P62196, P62192, Q7TMM9	71	302	9011	2.94175	0.996127	0.423153	0.409576
GOTERM_MF_DIRECT	GO:0044388~small protein activating enzyme binding	2	1.73913	0.030107	P63166, Q9R1T2	114	5	18541	65.0561	0.999972	0.645419	0.634129
GOTERM_BP_DIRECT	GO:0043066~negative regulation of apoptotic process	9	7.82609	0.030771	Q8BY87, P20108, P08228, P07724, Q9JKR6, P61979, Q9JKB3, P31750, Q9CQ86	113	654	19984	2.43371	1	0.847107	0.840772
GOTERM_BP_DIRECT	GO:0045739~positive regulation of DNA repair	3	2.6087	0.0344147	Q62318, Q9WUP7, P17918	113	52	19984	10.2029	1	0.920348	0.913465
GOTERM_MF_DIRECT	GO:0043021~ribonucleoprotein complex binding	3	2.6087	0.0359503	Q61686, P61979, Q9JKB3	114	49	18541	9.95757	0.999996	0.650251	0.638876
GOTERM_MF_DIRECT	GO:0050815~phosphoserine binding	2	1.73913	0.0360197	Q9QUR7, P46935	114	6	18541	54.2135	0.999997	0.650251	0.638876
GOTERM_MF_DIRECT	GO:0050733~RS domain binding	2	1.73913	0.0360197	O35326, Q6PDM2	114	6	18541	54.2135	0.999997	0.650251	0.638876
GOTERM_CC_DIRECT	GO:0016272~prefoldin complex	2	1.73913	0.0363588	P61759, O70591	112	7	21038	53.6684	0.999934	0.31511	0.29087
GOTERM_BP_DIRECT	GO:0006102~isocitrate metabolic process	2	1.73913	0.0385836	Q9D6R2, P54071	113	7	19984	50.5284	1	1	0.993583
GOTERM_CC_DIRECT	GO:0005759~mitochondrial matrix	5	4.34783	0.0399194	Q9DCM0, Q99MR8, Q8BH95, Q9WTP7, Q8VDP4	112	243	21038	3.86501	0.999975	0.330643	0.305209
GOTERM_CC_DIRECT	GO:0005726~perichromatin fibrils	2	1.73913	0.0414448	Q921F2, Q62093	112	8	21038	46.9598	0.999983	0.330643	0.305209
GOTERM_MF_DIRECT	GO:0030628~pre-mRNA 3'-splice site binding	2	1.73913	0.0418967	P61979, P26369	114	7	18541	46.4687	1	0.718529	0.70596
GOTERM_CC_DIRECT	GO:0031965~nuclear membrane	5	4.34783	0.0419663	P63166, P14733, P70168, Q61033, Q8R4R6	112	247	21038	3.80241	0.999986	0.330643	0.305209
GOTERM_BP_DIRECT	GO:0009414~response to water deprivation	2	1.73913	0.0439737	P40240, P11531	113	8	19984	44.2124	1	1	0.993583
GOTERM_BP_DIRECT	GO:0010972~negative regulation of G2/M transition of mitotic cell cycle	2	1.73913	0.0439737	Q8BY87, Q61550	113	8	19984	44.2124	1	1	0.993583
GOTERM_CC_DIRECT	GO:0042564~NLS-dependent protein nuclear import complex	2	1.73913	0.0465042	Q7TPV4, P70168	112	9	21038	41.7421	0.999996	0.348175	0.321392
GOTERM_BP_DIRECT	GO:0006979~response to oxidative stress	4	3.47826	0.0465238	P20108, P08228, O08709, P31750	113	143	19984	4.94684	1	1	0.993583
GOTERM_CC_DIRECT	GO:0005730~nucleolus	10	8.69565	0.0468696	O35326, Q61686, P63166, P84099, Q7TPV4, Q501J6, Q9WUP7, P43276, Q9CY57, Q9JIK5	112	894	21038	2.10111	0.999996	0.348175	0.321392
GOTERM_BP_DIRECT	GO:0034644~cellular response to UV	3	2.6087	0.0473481	Q8BY87, P46935, P17918	113	62	19984	8.55724	1	1	0.993583
GOTERM_MF_DIRECT	GO:0008379~thioredoxin peroxidase activity	2	1.73913	0.0477382	P20108, O08709	114	8	18541	40.6601	1	0.779724	0.766084
GOTERM_BP_DIRECT	GO:0032287~peripheral nervous system myelin maintenance	2	1.73913	0.0493339	P08228, P31750	113	9	19984	39.2999	1	1	0.993583

## Sheet: 3. 9 spliceosome data
brain_1w_F_5	brain_1w_F_7	brain_1w_F_8	brain_1w_F_10	brain_1w_M_1	brain_1w_M_3	brain_1w_M_4	brain_1w_M_7	brain_1w_M_12	brain_4w_F_1	brain_4w_F_2	brain_4w_F_4	brain_4w_F_5	brain_4w_F_6	brain_4w_M_1	brain_4w_M_2	brain_4w_M_3	brain_4w_M_5	brain_4w_M_6	brain_8w_F_1	brain_8w_F_3	brain_8w_F_4	brain_8w_F_5	brain_8w_F_6	brain_8w_M_1	brain_8w_M_2	brain_8w_M_3	brain_8w_M_4	brain_8w_M_5	heart_1w_F_5	heart_1w_F_7	heart_1w_F_8	heart_1w_F_10	heart_1w_F_11	heart_1w_M_1	heart_1w_M_3	heart_1w_M_4	heart_1w_M_9	heart_1w_M_12	heart_4w_F_1	heart_4w_F_2	heart_4w_F_4	heart_4w_F_5	heart_4w_F_6	heart_4w_M_1	heart_4w_M_2	heart_4w_M_3	heart_4w_M_5	heart_4w_M_6	heart_8w_F_1
1.01853	0.868287	1.12338	1.09956	0.955743	0.834495	0.714689	0.840461	0.873809	0.371667	0.290959	0.467069	0.354435	0.450345	0.0759914	0.183981	-0.037946	0.0307528	0.342954	0.0216491	-0.204334	-0.0856335	-0.483914	-0.0472678	-0.290634	0.225735	-0.029654	0.0717527	-0.0165915	-0.17583	-0.152011	-0.250143	-0.3804	-0.416128	-0.025165	-0.101323	-0.0361588	-0.199371	-0.175782	-0.982328	-1.1244	-1.53907	-1.31762	-1.13928	-0.89319	-1.02058	-1.12191	-1.1295	-1.04808	-1.65135
0.412916	0.139044	0.585279	0.754881	0.108852	-0.110555	0.0599655	0.148192	0.116838	-0.977986	-0.410291	-0.592914	-0.199443	-0.0607331	-1.13418	-1.08696	-1.03519	-1.01765	-0.652214	-0.639475	-0.532075	-1.2283	-0.0562063	-0.959682	-1.17195	-1.10945	-0.920988	-0.977754	-0.89957	-0.281033	-0.20985	-0.779894	-0.713763	-0.407047	-0.631363	-0.479658	-0.650442	-0.772388	-0.478433	-0.885944	-1.25793	-1.33001	-1.56483	-0.666274	-1.03438	-1.24605	-1.00786	-1.52429	-1.19872	-1.51304
0.0744327	0.285259	0.0428486	0.524464	0.454949	0.411272	0.560351	0.548942	0.476636	-0.5819	-0.2465	-0.246572	-0.331729	-0.351152	-0.278278	-0.522429	-0.179434	0.145204	-0.232008	-1.00337	-0.921428	-0.723812	-1.40292	-0.977321	-0.594739	0.29987	-0.451501	-0.141599	-0.249937	-0.417177	-0.367814	-0.194064	-0.389451	-0.0888259	-0.0212548	-0.0455984	-0.204416	-0.142789	-0.0495714	-1.17637	-1.13315	-1.16168	-1.18994	-1.22159	-1.16785	-1.45042	-1.19156	-1.14577	-1.09766	-1.54454
0.343986	0.312009	0.201635	0.608307	0.565657	0.287263	0.419326	0.592738	0.609811	-0.311641	-0.485969	-0.703755	-0.507844	-0.307784	-0.445105	-0.286579	-0.266008	-0.28587	-0.135945	-0.612965	-0.591966	-0.630356	-0.933784	-0.443072	-0.286146	-0.304681	-0.0783903	-0.157998	0.161933	-0.446247	-0.567519	-0.413522	-0.314279	-0.266515	-0.351714	-0.376992	-0.466462	-1.00155	-0.434423	-1.80922	-1.45824	-1.49629	-1.50721	-1.72866	-1.08245	-0.76581	-1.72305	-1.77561	-1.29149	-1.77161
1.44528	1.35772	1.44229	1.37101	1.20107	1.30455	1.28207	1.28249	1.28228	0.869572	0.556364	0.677086	0.715337	0.980229	0.614278	0.64603	0.912343	0.769794	0.634272	0.516373	0.894561	0.404686	0.350457	0.594071	0.453493	0.750104	0.671194	0.698914	0.603951	-0.0975093	-0.0686869	-0.0286321	-0.0855151	-0.0892397	-0.135223	-0.255869	-0.191241	-0.017099	0.0243084	-1.81287	-1.87765	-1.7213	-1.66709	-1.82084	-1.74984	-1.66781	-1.76444	-1.78155	-1.4921	-2.01005
0.324609	0.175681	0.284507	0.0386645	0.0481544	-0.0336144	-0.169658	-0.0826519	0.00427675	-0.519772	-0.862799	-0.439155	-0.985974	-0.369194	-0.42792	-1.0196	-0.892645	-0.481566	-0.576482	-0.565984	-0.524275	-1.22989	-1.47243	-0.599146	-0.968421	-0.611643	-0.973728	-0.400472	-1.01294	-0.458648	-0.261451	-0.463111	-0.387906	-0.40634	-0.328011	-0.398378	-0.525928	-0.322868	-0.389163	-0.975871	-1.25318	-0.713211	-1.64788	-1.09009	-0.700054	-0.741196	-0.646745	-0.953694	-0.806522	-1.17004
0.134993	-0.00125523	0.198034	0.279766	0.418608	0.306312	0.30679	0.307938	0.351149	-0.612179	-0.784091	-0.707776	-0.707159	-0.549065	-0.822824	-0.651011	-0.284738	-0.450056	-0.570498	-0.831577	-0.733138	-0.797498	-0.947516	-0.717613	-0.751877	-0.628664	-0.772198	-0.513848	-0.625151	-0.482701	-0.426333	-0.501437	-0.67171	-0.465994	-0.140163	-0.370198	-0.49719	-0.479849	-0.260911	-1.17817	-1.29662	-1.07942	-0.96232	-1.3276	-1.16345	-1.27502	-1.19225	-1.02055	-0.918337	-1.0706
0.8609	0.886786	0.934833	0.986633	0.845573	0.849238	0.831538	0.865162	0.852239	0.33127	0.357348	0.490276	0.39084	0.582973	0.413078	0.322119	0.370347	0.422174	0.641938	0.146117	0.13894	0.0494643	0.0641229	0.202125	0.399431	0.502372	0.338605	0.353167	0.650074	-0.241067	-0.349443	-0.474386	-0.419111	-0.00341024	-0.0507742	-0.0133495	-0.0472826	-0.180747	0.0304496	-1.40457	-1.60556	-1.45766	-1.40398	-1.58985	-0.944243	-1.04335	-1.07762	-1.28702	-1.21834	-1.81978
0.651218	0.550021	0.459681	0.571414	0.439087	0.559181	0.499044	0.436132	0.511436	-0.135322	-0.309214	-0.21374	-0.0433066	0.0168452	-0.207414	-0.221253	-0.19881	-0.115321	-0.39854	-0.153379	-0.247418	-0.20266	-0.400428	-0.5056	-0.395019	-0.354283	-0.237495	-0.145191	-0.306296	-0.103353	-0.0613948	-0.203793	-0.197888	-0.238374	0.00391165	-0.0775371	0.0279038	-0.115037	-0.0385865	-0.873526	-0.894196	-0.982821	-1.46235	-0.996099	-0.915041	-0.965827	-0.894031	-0.877359	-0.945719	-1.25421
[truncated: 259 more columns]
