# Supplementary material for: The mouse multi-organ proteome from infancy to adulthood
Source: Nat Commun. 2024 Jul 9;15:5752. doi: 10.1038/s41467-024-50183-6 (PMC11233712; doi:10.1038/s41467-024-50183-6)
Supplement: Supplementary file 12 — Supplementary data 9 [file 41467_2024_50183_MOESM12_ESM.xlsx]

## Sheet: Comment
Sheet	Comments
1.9 organ_coexp raw data	Data on co-expression of proteins in organs not containing muscle
2.DAVID annotation	DAVID annotation of sheet_1.9 organ_coexp raw data
3.Metascape Enrichment analysis	Metascape Enrichment analysis of sheet_1.9 organ_coexp raw data

## Sheet: 1.9 organ_coexp raw data
brain_1w_F_5	brain_1w_F_7	brain_1w_F_8	brain_1w_F_10	brain_1w_M_1	brain_1w_M_3	brain_1w_M_4	brain_1w_M_7	brain_1w_M_12	brain_4w_F_1	brain_4w_F_2	brain_4w_F_4	brain_4w_F_5	brain_4w_F_6	brain_4w_M_1	brain_4w_M_2	brain_4w_M_3	brain_4w_M_5	brain_4w_M_6	brain_8w_F_1	brain_8w_F_3	brain_8w_F_4	brain_8w_F_5	brain_8w_F_6	brain_8w_M_1	brain_8w_M_2	brain_8w_M_3	brain_8w_M_4	brain_8w_M_5	heart_1w_F_5	heart_1w_F_7	heart_1w_F_8	heart_1w_F_10	heart_1w_F_11	heart_1w_M_1	heart_1w_M_3	heart_1w_M_4	heart_1w_M_9	heart_1w_M_12	heart_4w_F_1	heart_4w_F_2	heart_4w_F_4	heart_4w_F_5	heart_4w_F_6	heart_4w_M_1	heart_4w_M_2	heart_4w_M_3	heart_4w_M_5	heart_4w_M_6	heart_8w_F_1
1010000	1660000	1450000	1020000	1320000	1810000	1230000	1130000	1390000	2730000	2310000	2560000	2840000	2780000	2870000	2940000	2660000	2500000	1990000	2920000	2580000	2050000	2380000	2340000	2680000	2050000	2560000	2570000	2420000	4380000	4770000	4890000	4160000	5430000	4920000	5340000	4150000	4680000	5280000	10600000	11700000	11000000	10700000	10700000	10400000	11100000	10400000	10500000	10400000	11000000
263000000	279000000	278000000	253000000	290000000	307000000	285000000	265000000	261000000	674000000	643000000	718000000	656000000	664000000	632000000	641000000	626000000	653000000	569000000	645000000	658000000	643000000	665000000	638000000	507000000	699000000	634000000	607000000	601000000	1590000000	1830000000	1390000000	1360000000	1260000000	1590000000	1430000000	1430000000	1480000000	1480000000	1950000000	2100000000	1750000000	1530000000	2480000000	2690000000	2430000000	1780000000	1840000000	2720000000	1830000000
8590000	10000000	9280000	7270000	7680000	8630000	9380000	9190000	9010000	5340000	4590000	4890000	4480000	6150000	5440000	6450000	5270000	5700000	5520000	5000000	4460000	4780000	4840000	4370000	6180000	4490000	5050000	4190000	5250000	6590000	6560000	6490000	6750000	6510000	6300000	6180000	6660000	6200000	6550000	2260000	1990000	2160000	2020000	1760000	2350000	2770000	2490000	2450000	2320000	1610000
4480000	4930000	4390000	4920000	4940000	5180000	5040000	5470000	4920000	7880000	7350000	6980000	6990000	8600000	8330000	8450000	8290000	6900000	7950000	10400000	10900000	7080000	7880000	8420000	8490000	6700000	9660000	7310000	7630000	14100000	15800000	12100000	11600000	12900000	14400000	14900000	13900000	14500000	13100000	16600000	14500000	12000000	13000000	15600000	14900000	19500000	15900000	15400000	17700000	8020000
4340000	3680000	3450000	3660000	4560000	4290000	4140000	4230000	4160000	5200000	5300000	6060000	5210000	5430000	6810000	7060000	7380000	7220000	6960000	5810000	6420000	5570000	5180000	6540000	6970000	5870000	6820000	6270000	7280000	3720000	3340000	3440000	3700000	3220000	3910000	2970000	4310000	3940000	3510000	2400000	2650000	2140000	2050000	2010000	2870000	3070000	2850000	2320000	2170000	1660000
5570000	5830000	5030000	3720000	3730000	5640000	4330000	5640000	5070000	8660000	7330000	8140000	7730000	8260000	7710000	6780000	7120000	6520000	6560000	9300000	9160000	10400000	8890000	10100000	9630000	8860000	8780000	8350000	10100000	2400000	3030000	3180000	4050000	2510000	4130000	3590000	3250000	3880000	3580000	4170000	5860000	3700000	2890000	5320000	3490000	4900000	3120000	3370000	4490000	3690000
13200000	13900000	13700000	13100000	13800000	13400000	13100000	13700000	15200000	14900000	12700000	11700000	12400000	13000000	14100000	12800000	12700000	12700000	12100000	12300000	10700000	10700000	10500000	11900000	10700000	11800000	14200000	13800000	11900000	18900000	21600000	20400000	19400000	20600000	19700000	17000000	17000000	18200000	21300000	17700000	15900000	12200000	12500000	13300000	15100000	17500000	13400000	14000000	14300000	10900000
14200000	14100000	13200000	14200000	15600000	15600000	14100000	14200000	13300000	20300000	20200000	22900000	19100000	21300000	20900000	18200000	20700000	20500000	21200000	17600000	19600000	19100000	16300000	20500000	17100000	22200000	18700000	21500000	21300000	33500000	37000000	35200000	34100000	35400000	37700000	37200000	35700000	39300000	41400000	57500000	59300000	49700000	58000000	56500000	56000000	55200000	68100000	63600000	66900000	52900000
1710000	1720000	1750000	1760000	1550000	1580000	1540000	1540000	1630000	1730000	1880000	1730000	1800000	2070000	1810000	1920000	1990000	2000000	2620000	1880000	2600000	1610000	2230000	2130000	2230000	1710000	1840000	1760000	1990000	6340000	6850000	6010000	5920000	6040000	6580000	7320000	6020000	6960000	7560000	6310000	5770000	5120000	5640000	5900000	6540000	6290000	6620000	5840000	6000000	3810000
4360000	4990000	4760000	3880000	3900000	4090000	4370000	4320000	4220000	6150000	5080000	5520000	5840000	7090000	6130000	7440000	6980000	6970000	6430000	7880000	7000000	6370000	7760000	5640000	8480000	5780000	7090000	6030000	6860000	7680000	8630000	9580000	8720000	11000000	6700000	7680000	7150000	7820000	8600000	17000000	16000000	14200000	16900000	14700000	16600000	17100000	16100000	14100000	15000000	18800000
25400000	24100000	24000000	26300000	24300000	24100000	23900000	24700000	24400000	24300000	22900000	23400000	23200000	26500000	21800000	25300000	25000000	24500000	20600000	22200000	26000000	19900000	23800000	19800000	22100000	21900000	22300000	20500000	22400000	28400000	28500000	27800000	27600000	27100000	28300000	28100000	27400000	28100000	29500000	20800000	23900000	21200000	19400000	22600000	21300000	22700000	20700000	19200000	20000000	15700000
5540000	5460000	5680000	5910000	5220000	4950000	5040000	5300000	5700000	3430000	2950000	3450000	3400000	3490000	3360000	3830000	3560000	3380000	3270000	3240000	3340000	3050000	2810000	2990000	3280000	2890000	3650000	3360000	3340000	4650000	4590000	4870000	4740000	5090000	5200000	4730000	4870000	4940000	5230000	2760000	2870000	2370000	2540000	2940000	2680000	2960000	2780000	2740000	2890000	2000000
16200000	18000000	18000000	13400000	15200000	16800000	15800000	16200000	13800000	35900000	40500000	39000000	37700000	32400000	36800000	34300000	34000000	37700000	38300000	36700000	33100000	36300000	36600000	38100000	32700000	33700000	38900000	32500000	35200000	2870000	3700000	2760000	2430000	2550000	3890000	2950000	3790000	3990000	2890000	5570000	4710000	3590000	3630000	4910000	5050000	6240000	4070000	5230000	4470000	3790000
4150000	4290000	4140000	4010000	4960000	5170000	4650000	4890000	4760000	2970000	2650000	2330000	2740000	2800000	3210000	3200000	3310000	3130000	3100000	3000000	3100000	2500000	3050000	3030000	3020000	2970000	3240000	2850000	2860000	5700000	6640000	6650000	5850000	5300000	6340000	6330000	6590000	5810000	5680000	5160000	6450000	4720000	5200000	5350000	4970000	5620000	4980000	5190000	6720000	4720000
4640000	4380000	4400000	4810000	4470000	4300000	4270000	4380000	4650000	2380000	2330000	2750000	2930000	3220000	2690000	2660000	2580000	2550000	2580000	2620000	2640000	2720000	2490000	2270000	2810000	2430000	2730000	2520000	2750000	3770000	3690000	3700000	3410000	3660000	4310000	4350000	4200000	4330000	4350000	1970000	1860000	1800000	1760000	1960000	2020000	1750000	2110000	2040000	2440000	1310000
8900000	8630000	9230000	10700000	8060000	8340000	8390000	9430000	9050000	4990000	4600000	5360000	5140000	5510000	6510000	4910000	4930000	5300000	5100000	5220000	5410000	5250000	4790000	4630000	4910000	4460000	5120000	3770000	5170000	11600000	10900000	13000000	11700000	12300000	11900000	11600000	11300000	12000000	12600000	5930000	6750000	6480000	5180000	6420000	6750000	5940000	6010000	6560000	7440000	3970000
2250000	2400000	2300000	2130000	1980000	2430000	2500000	2520000	2480000	5120000	5030000	4470000	5290000	5050000	5570000	5480000	4910000	4660000	5120000	5210000	5360000	4890000	4550000	4600000	6120000	4900000	5300000	5180000	5140000	5960000	5750000	6500000	5790000	6180000	5410000	5300000	5410000	5950000	6660000	2340000	2150000	1920000	1700000	1920000	2300000	3240000	2530000	2490000	2590000	1570000
5480000	5350000	5040000	5700000	5400000	5100000	4770000	4460000	5150000	1030000	1840000	3170000	1860000	1580000	2920000	1570000	3220000	1300000	1700000	2160000	3740000	2220000	1520000	1270000	1280000	3420000	2310000	1660000	2320000	37400000	32200000	44000000	28400000	19600000	32700000	29300000	38300000	33300000	23500000	53600000	73200000	95900000	92800000	110000000	62100000	79500000	80000000	95100000	102000000	80000000
439696	513589	447097	567063	508441	407556	510286	591349	440337	193143	222316	174773	257094	329981	469013	403115	258119	288842	267289	401600	NaN	192096	496650	246939	953339	75384.4	333598	318369	292190	26700000	19800000	20900000	19300000	19800000	27800000	26500000	23500000	25500000	18900000	30300000	36200000	30500000	26800000	31600000	36700000	46100000	28400000	33600000	44200000	33500000
8410000	8350000	7710000	8300000	8220000	8620000	8560000	8440000	8690000	12700000	10000000	10000000	10600000	13800000	10100000	12200000	11800000	11100000	9270000	12100000	13700000	13000000	10700000	10900000	11100000	11700000	11000000	12000000	13600000	8150000	8690000	9290000	8300000	8320000	8330000	8200000	7500000	7690000	8480000	8120000	8630000	7360000	6650000	7000000	7780000	7900000	7520000	8070000	8160000	7940000
10700000	10200000	10100000	11200000	11400000	10800000	10600000	10200000	10800000	12800000	13200000	14600000	13100000	12500000	13300000	10800000	12000000	14200000	13600000	10600000	11200000	11300000	9830000	12400000	11200000	13700000	11100000	12900000	11700000	5130000	4720000	5060000	5220000	4970000	6080000	5830000	5610000	5780000	5740000	4840000	3300000	2970000	2560000	2310000	3550000	4460000	3410000	3390000	3920000	2270000
46800000	50000000	43500000	46000000	54300000	55000000	54800000	52200000	52100000	78800000	78300000	84100000	79600000	81700000	90200000	67400000	82400000	95800000	88500000	50900000	51800000	54400000	44500000	51000000	61400000	70700000	70300000	80700000	63800000	53500000	74400000	62500000	62000000	59100000	53400000	61800000	57200000	69300000	62800000	183000000	162000000	166000000	183000000	165000000	157000000	187000000	191000000	161000000	159000000	173000000
7570000	7120000	5840000	7140000	6950000	6570000	7030000	7970000	7130000	2900000	2420000	2450000	2940000	3150000	3230000	3220000	3650000	3360000	3220000	2820000	3050000	2220000	2910000	2420000	3320000	2560000	2870000	2200000	2850000	19500000	21400000	21200000	20400000	19100000	16000000	15400000	13500000	18700000	15700000	7180000	6800000	5190000	4990000	7350000	6320000	7370000	6510000	6770000	7080000	4140000
4080000	4540000	4620000	4090000	4280000	4540000	4420000	4500000	4410000	8030000	6070000	7020000	7190000	8250000	6340000	7080000	7490000	7720000	6320000	6420000	6420000	6610000	5890000	6360000	5740000	6990000	7120000	7160000	7860000	2130000	1870000	1970000	1980000	2190000	2130000	2080000	2170000	2370000	2310000	2090000	1790000	1690000	1770000	2320000	1970000	2170000	2150000	1820000	2210000	1650000
42400000	42200000	40700000	44800000	44000000	42700000	40300000	39300000	37300000	59700000	60400000	68400000	63000000	65300000	64600000	53100000	62000000	64100000	66100000	43300000	43300000	39700000	37800000	41400000	46200000	54300000	51300000	57500000	56300000	1290000	1340000	1820000	1440000	1520000	1010000	1030000	1160000	1300000	1510000	7370000	3450000	1720000	3380000	2320000	1410000	6670000	4770000	1850000	1440000	11600000
1450000	1980000	1900000	1390000	1340000	1550000	1660000	1760000	1630000	1810000	990770	1430000	866770	1410000	1870000	1200000	1140000	1880000	1830000	1180000	461489	782763	926548	786364	1590000	882782	1130000	1340000	1610000	4520000	4580000	5580000	4700000	5060000	4230000	3840000	3820000	4450000	4660000	3210000	3800000	3190000	2280000	3300000	2950000	3570000	2880000	2480000	2730000	2700000
3480000	4630000	3900000	3200000	2610000	2490000	3510000	3540000	2900000	2020000	2670000	1930000	2330000	3300000	2420000	2300000	2380000	2340000	2520000	2550000	3900000	2380000	2660000	2720000	2120000	2080000	2520000	2150000	2010000	6110000	6180000	7340000	6740000	6660000	6730000	6800000	7440000	7710000	6830000	4080000	5250000	3510000	3340000	4220000	4250000	5830000	4500000	3980000	4530000	2070000
10400000	11200000	11100000	10700000	10500000	10600000	12900000	11300000	11300000	5960000	5720000	7270000	7110000	7130000	6700000	5270000	5720000	6730000	6060000	4700000	5730000	4760000	4520000	5130000	5090000	6480000	5870000	5900000	6150000	10100000	9780000	10100000	8330000	9490000	10800000	11600000	11600000	10100000	12000000	4090000	4160000	3840000	4300000	4000000	4870000	3500000	4590000	4700000	4540000	2130000
90500000	101000000	97000000	90500000	88400000	96500000	87000000	89700000	100000000	18600000	31300000	56900000	24400000	26600000	53800000	30800000	65000000	29900000	34400000	49800000	66300000	41700000	30400000	27400000	25500000	45100000	36200000	29000000	21600000	636000000	606000000	736000000	462000000	293000000	554000000	483000000	584000000	635000000	457000000	851000000	1080000000	1430000000	1170000000	1380000000	912000000	1060000000	1050000000	1440000000	1470000000	1040000000
9800000	9150000	8510000	10700000	10600000	9410000	10400000	10700000	9760000	12800000	11400000	13700000	14300000	14300000	12700000	11400000	12000000	12000000	12600000	9090000	11300000	10000000	8310000	9420000	9780000	12000000	11500000	10600000	11900000	9070000	10300000	10100000	8930000	9510000	9620000	9860000	9840000	10200000	11600000	4830000	5430000	4490000	4560000	5120000	5140000	5630000	4650000	4900000	5620000	3290000
929623	1040000	750230	940543	638789	685415	647245	723116	966857	NaN	337515	347988	373223	566019	583205	287096	548443	493939	376399	516071	362758	716154	1300000	457491	330672	392552	275767	208101	276714	5090000	7830000	7540000	5520000	3760000	4320000	3860000	4510000	7220000	5020000	7860000	10600000	12200000	12600000	14200000	8430000	11100000	11700000	13900000	16100000	9260000
6460000	7430000	7340000	5600000	6080000	6530000	6850000	7270000	6270000	5370000	5330000	5220000	5320000	6070000	5120000	6210000	4930000	5140000	4830000	6080000	5490000	5290000	5960000	5560000	6540000	4970000	6180000	4670000	5660000	4700000	4150000	4120000	4370000	4080000	4000000	4220000	4930000	3970000	4530000	2840000	3460000	2900000	2920000	2920000	3360000	3980000	2800000	2800000	2840000	3190000
3780000	5450000	4310000	4450000	5060000	4790000	5530000	5500000	4180000	1990000	2800000	2710000	2400000	2220000	5420000	5250000	3420000	2610000	3450000	2710000	3820000	1850000	3190000	2180000	4580000	2780000	4470000	3440000	3020000	70900000	73100000	67600000	65600000	66800000	66800000	60500000	63000000	74600000	63300000	46300000	49400000	35800000	36900000	50000000	36800000	50300000	33600000	34300000	36600000	35200000
9030000	9580000	9780000	8520000	8310000	7970000	8910000	9070000	8960000	2220000	1830000	1920000	2360000	2630000	1920000	2760000	2410000	2160000	2480000	2020000	1990000	1660000	2140000	1580000	2780000	1690000	2400000	1970000	2190000	3160000	3220000	2950000	2950000	2820000	3570000	3430000	3390000	3100000	3470000	2070000	1920000	1410000	1700000	1930000	1940000	1760000	1750000	1760000	2160000	1160000
9220000	9350000	9330000	8740000	8470000	8880000	8720000	8760000	9010000	5030000	4980000	5320000	4760000	5650000	5300000	5310000	5100000	5080000	5170000	4380000	4510000	4260000	4040000	4540000	4770000	4980000	5240000	4810000	4630000	5500000	5300000	5060000	5550000	4890000	4820000	5220000	5190000	5790000	5130000	4230000	4560000	3090000	3340000	3090000	3380000	4420000	3680000	3470000	3410000	2060000
342510	420436	418499	412297	392514	498365	355140	518099	376879	814457	655671	670929	679281	705669	581669	552328	540788	573070	464885	767366	542275	505916	713899	712925	649308	757579	890372	614955	555004	1270000	1290000	1170000	1040000	806791	1240000	1340000	1310000	1420000	1330000	1140000	1070000	1070000	1140000	1040000	1290000	1150000	1010000	835926	538721	1050000
11900000	12000000	11700000	12500000	12600000	13300000	13300000	12800000	12600000	15700000	16000000	16400000	14000000	15200000	15100000	16000000	15200000	15300000	15400000	13800000	13500000	13700000	13800000	14200000	14900000	16900000	16300000	16900000	15900000	10300000	9630000	9490000	9540000	9490000	10300000	10200000	11100000	10900000	10000000	9080000	9230000	7410000	8520000	8360000	8200000	9020000	8400000	8070000	9190000	7670000
2320000	2140000	2170000	2710000	2180000	2460000	2010000	2540000	2360000	2730000	2440000	2250000	2770000	2660000	2420000	2730000	2500000	2720000	2510000	2710000	2690000	2780000	2950000	3200000	2740000	2790000	3050000	2660000	2760000	2580000	3270000	3350000	3130000	2370000	2740000	2950000	2750000	3340000	3860000	2050000	2380000	1410000	1780000	2480000	1580000	2000000	2070000	1290000	1590000	1230000
3890000	3450000	3260000	3260000	3210000	3110000	2920000	2520000	2970000	2320000	2030000	2220000	2810000	2490000	2190000	2160000	2260000	1970000	2310000	3910000	2850000	2450000	2940000	2650000	1990000	1600000	2400000	1720000	2040000	3620000	3460000	3670000	3290000	3450000	2890000	3020000	3360000	3040000	2980000	1930000	2250000	2080000	2200000	1460000	1860000	1740000	1230000	1410000	1380000	1410000
2830000	2460000	3310000	2980000	2530000	2630000	3360000	2810000	3080000	2010000	1910000	1640000	1760000	1570000	NaN	994121	NaN	NaN	1450000	1340000	1120000	1160000	927959	1240000	407917	1430000	1350000	1170000	810076	2220000	2580000	2510000	2520000	2800000	2610000	3220000	2540000	2970000	3200000	1670000	1480000	1300000	1750000	1710000	1870000	1900000	2030000	1960000	2140000	1140000
4320000	4650000	4180000	4500000	5180000	5110000	5410000	5170000	5200000	6830000	7280000	7770000	6990000	6920000	7500000	7110000	6720000	7380000	7000000	5980000	5570000	6080000	5570000	5900000	6970000	7790000	6810000	7650000	6970000	12100000	13300000	12300000	11300000	12700000	13600000	13900000	13000000	12600000	14800000	12300000	10800000	12300000	11700000	13200000	14400000	13500000	14400000	14300000	14600000	9990000
15700000	15800000	15000000	15100000	16500000	16700000	16400000	15900000	16100000	8430000	8850000	9590000	8700000	8700000	9120000	7540000	8310000	9340000	9080000	7630000	7120000	7050000	6660000	7090000	6360000	8260000	7800000	7750000	7260000	18400000	17800000	15700000	17200000	16700000	18100000	18700000	18800000	19700000	17500000	12200000	10600000	11300000	12000000	12000000	12600000	13600000	13200000	12400000	12100000	8490000
3140000	2800000	2780000	2600000	3310000	3400000	3750000	3940000	3110000	4180000	4580000	3720000	3950000	3900000	3870000	3650000	3830000	3780000	4060000	3510000	3320000	2790000	2940000	3290000	3750000	3960000	4430000	3910000	3200000	7690000	10400000	7780000	8180000	7670000	7280000	7900000	7150000	7930000	9590000	12800000	15200000	13400000	13400000	13300000	12700000	13100000	13800000	13800000	14200000	14000000
4480000	4340000	4000000	3580000	5060000	4740000	4260000	4380000	4290000	6410000	5860000	6560000	5570000	5610000	6550000	5730000	6230000	7210000	5720000	4600000	4750000	5760000	4390000	5660000	5730000	7150000	6390000	8430000	6280000	5520000	4360000	5720000	5420000	4950000	6290000	6370000	5880000	6210000	5670000	3220000	3630000	4200000	3270000	3060000	4020000	4160000	3610000	3460000	4630000	2340000
8250000	8750000	8550000	8090000	8400000	8350000	9380000	9170000	8330000	8940000	7480000	7800000	7520000	8730000	7350000	8030000	8240000	7500000	7120000	7600000	7510000	7210000	7780000	6590000	8170000	7760000	7240000	6800000	8250000	8140000	7930000	8210000	8390000	8840000	8340000	8770000	8680000	8660000	9300000	6400000	6150000	5530000	5760000	6240000	6080000	5700000	5480000	5430000	5050000	4470000
4820000	4760000	5410000	5550000	4590000	4880000	4760000	5020000	5130000	5650000	6730000	5320000	7630000	5610000	5640000	6370000	6040000	5700000	6630000	5420000	5750000	5760000	5970000	4850000	6190000	5650000	5750000	5940000	5900000	11800000	13500000	11400000	11700000	10100000	11900000	14100000	10600000	12800000	14900000	12800000	12000000	10500000	9860000	11100000	12700000	11000000	10600000	12100000	11200000	11400000
2150000	2400000	2220000	1720000	1890000	2030000	2180000	2230000	2250000	3950000	3750000	3630000	3690000	3690000	3350000	3990000	3370000	3700000	3250000	4210000	4570000	4310000	4830000	4040000	4380000	3700000	4060000	3590000	4320000	2130000	2120000	2550000	2320000	2630000	2180000	2370000	2370000	2470000	2180000	1890000	2220000	1770000	1640000	2070000	2000000	2380000	1910000	1620000	1890000	1640000
6360000	6400000	6420000	6740000	5550000	5900000	5230000	6100000	6050000	5320000	5120000	5260000	5730000	5070000	4320000	5210000	5380000	5520000	4820000	5040000	5580000	4260000	4030000	4770000	5260000	4280000	4790000	5240000	5300000	7340000	7520000	7920000	7180000	7970000	7590000	7600000	7040000	7390000	7800000	5450000	5490000	3970000	5300000	6580000	5510000	6070000	5100000	6760000	4860000	4760000
1270000	1170000	1090000	1300000	1190000	1120000	1500000	1290000	1330000	2890000	2060000	1870000	2000000	2550000	2300000	3680000	3100000	2050000	1690000	3210000	3110000	2150000	3390000	2330000	3960000	1910000	3200000	2080000	2730000	14400000	13900000	15200000	13400000	14800000	13400000	14100000	13700000	14400000	15600000	23200000	19200000	20900000	21600000	20800000	21000000	20300000	23100000	19000000	19900000	26200000
495887	532876	566716	461907	482521	505552	484163	529040	553308	354728	375510	289452	334992	371502	443897	397929	447338	346046	465345	393803	408699	364830	300340	344786	440291	337024	402916	317122	475221	483078	472110	552149	429902	408800	483954	419762	401129	509708	521389	302951	470580	102250	316610	206091	206372	254223	197510	162880	202748	NaN
317411	348305	314750	257920	218462	233285	253632	315657	322753	NaN	473951	1120000	539373	777528	1410000	1170000	1650000	876272	954642	1380000	1360000	686819	1320000	813691	1060000	2070000	1530000	797926	1330000	1740000	1130000	2210000	1400000	861475	986579	2190000	2120000	2790000	1790000	13200000	15400000	26700000	26600000	33600000	22400000	35800000	26400000	36500000	48300000	24400000
708366	637399	689102	641108	409700	447760	542968	737757	658404	305787	231184	189214	284379	343506	347879	356509	649180	263022	638450	987326	348913	305370	281232	465375	330895	315806	210691	462937	253487	753120	760687	941830	1070000	895145	810570	744778	851628	872243	854474	449466	372253	611280	354059	443860	377077	448046	495100	472256	548690	330286
18900000	19900000	20200000	22700000	20700000	19600000	19900000	19900000	20000000	13200000	12400000	14300000	13600000	15800000	13800000	13500000	14200000	13900000	13400000	11300000	11700000	10800000	8790000	11200000	11500000	13600000	12500000	14100000	12800000	5280000	5830000	5410000	5020000	5430000	5780000	5490000	5710000	5610000	6000000	1250000	1390000	854103	960766	1520000	1880000	2020000	1570000	1480000	1470000	1270000
4270000	4670000	4230000	5000000	4600000	4510000	4380000	4680000	4650000	2570000	2920000	2710000	2820000	2900000	3140000	2800000	2670000	2780000	2930000	2810000	2780000	2420000	2210000	2200000	2820000	2380000	2850000	2450000	2650000	9410000	8600000	8970000	9210000	8770000	8610000	9000000	9180000	9490000	9920000	3190000	2990000	2890000	2970000	3750000	3810000	3850000	3290000	3630000	4490000	2720000
430827	390716	2880000	444720	237683	457191	386275	366408	307235	1120000	930488	878584	949794	1010000	1030000	1250000	873612	903878	1120000	1180000	942775	1200000	1410000	1030000	1410000	948111	1250000	904321	1040000	2300000	2820000	1110000	2230000	2300000	2420000	2880000	2610000	2920000	2800000	10100000	11400000	9100000	9920000	9290000	10200000	10700000	10000000	9170000	8810000	11900000
25200000	22400000	22700000	23100000	22800000	23100000	23600000	24200000	22800000	10800000	9000000	8240000	7980000	10400000	9210000	10700000	10100000	10100000	9030000	11200000	7930000	9860000	11300000	8270000	11400000	8950000	10700000	8470000	9290000	23500000	20300000	22100000	23800000	22100000	24600000	24400000	22800000	22500000	21400000	13800000	15700000	11400000	11200000	14900000	11100000	13200000	15100000	12500000	12600000	9710000
1240000	1240000	1360000	1460000	1160000	1120000	1130000	1150000	1320000	1080000	863952	1140000	873319	970697	795551	771720	902759	934583	1010000	1080000	883535	752885	650588	798666	1100000	679822	804286	731143	1150000	1640000	1520000	1840000	1630000	2000000	1640000	1560000	1600000	1450000	1800000	720448	760091	534983	624210	1310000	664000	688114	689264	745851	607043	NaN
56600000	54700000	49800000	48000000	52000000	60700000	60300000	63700000	61400000	170000000	149000000	157000000	160000000	176000000	163000000	193000000	193000000	177000000	156000000	205000000	195000000	198000000	226000000	160000000	195000000	147000000	168000000	176000000	197000000	105000000	114000000	101000000	100000000	110000000	92900000	106000000	95600000	106000000	102000000	313000000	305000000	304000000	301000000	319000000	238000000	242000000	269000000	267000000	233000000	320000000
8270000	8910000	7730000	7990000	8790000	10400000	9320000	10300000	10000000	8520000	7750000	8670000	7720000	7670000	9100000	8500000	9110000	9290000	8540000	7570000	7160000	7830000	6220000	6930000	8060000	8260000	8660000	8920000	8300000	18500000	20300000	17100000	17900000	16100000	18300000	20900000	19100000	19100000	19400000	15000000	16800000	17700000	15100000	17300000	19500000	19100000	18400000	19600000	19600000	15000000
1240000	1250000	1240000	1390000	1520000	1260000	1580000	1210000	1520000	754306	753353	897130	892954	1010000	842472	915934	970647	1050000	878810	703995	575573	723921	435623	496986	789915	795005	946205	959415	795593	1870000	2010000	1860000	2160000	1360000	1400000	2060000	1250000	1680000	1650000	555898	762185	550409	543714	609880	629511	688293	640400	571259	622335	498254
12900000	13900000	14200000	11900000	14400000	15500000	15000000	14300000	14000000	35300000	39600000	36700000	37100000	31300000	31800000	24500000	26100000	31400000	32600000	31300000	27200000	35800000	27800000	37800000	22700000	39400000	30500000	37900000	30100000	3600000	3350000	3150000	3180000	3010000	3990000	4490000	4160000	4080000	3850000	2420000	2090000	2200000	1830000	2670000	3200000	2800000	2410000	3200000	3120000	1750000
1690000	1410000	1050000	1030000	1020000	1370000	897774	1010000	1380000	3580000	2900000	2740000	3100000	3350000	2690000	3930000	3740000	2820000	3000000	3960000	3820000	3520000	4540000	3370000	4260000	3610000	3670000	3470000	4520000	18000000	17500000	17200000	16500000	20900000	19600000	22400000	19500000	17200000	23400000	60800000	46000000	47700000	53300000	57700000	60500000	56000000	53700000	57600000	53100000	56400000
712131	891946	540856	932696	1000000	969220	564967	971243	767599	1110000	1340000	1120000	1380000	1320000	1750000	1440000	1480000	1300000	1190000	1350000	1100000	1170000	1320000	1130000	1670000	1070000	1570000	1250000	1430000	483079	228122	347242	288224	372165	283188	464902	291238	364412	234848	394646	416184	371715	472873	484418	464054	610927	636413	356134	284912	411923
8690000	8610000	8530000	8940000	8230000	8300000	8410000	8700000	9270000	5150000	5280000	4900000	5030000	5800000	5300000	4760000	4850000	5130000	5140000	4260000	4380000	4390000	3940000	4600000	4440000	4770000	4810000	4790000	4660000	9300000	8710000	8300000	9420000	8580000	9910000	9090000	10000000	9940000	10000000	5510000	5240000	4740000	4710000	5750000	5430000	6220000	5910000	6020000	6710000	3560000
1790000	1770000	1950000	2570000	1760000	2260000	1670000	2060000	2350000	732021	1300000	1050000	1140000	1390000	1230000	1390000	1600000	1450000	1320000	1370000	1530000	1340000	1290000	1080000	1520000	1590000	1320000	1320000	1370000	1430000	1560000	1120000	1380000	1380000	1690000	1350000	1580000	1550000	1590000	682779	363876	NaN	466591	751847	686503	664836	685045	500507	533172	NaN
11000000	10400000	10500000	11900000	13300000	11300000	10300000	10400000	10100000	29800000	30300000	33200000	29800000	25900000	29000000	25500000	27700000	27600000	27600000	26700000	28600000	30100000	25100000	29400000	25400000	30000000	27100000	32400000	27700000	4620000	5130000	4490000	4340000	4280000	5020000	5260000	4840000	4770000	5070000	5070000	7240000	5030000	5070000	5190000	4990000	6390000	5100000	5070000	5580000	3970000
6430000	6870000	6390000	6450000	6600000	6430000	6640000	6480000	6720000	3290000	3700000	3370000	3380000	3100000	3780000	3080000	3210000	3500000	4200000	2750000	2610000	2440000	2530000	2610000	2800000	2800000	3230000	3320000	2750000	3890000	4350000	4050000	4160000	3940000	3740000	4140000	3820000	4550000	4670000	1950000	1990000	1750000	1690000	1740000	1960000	2360000	2290000	2380000	2160000	1560000
2030000	1750000	2030000	1750000	1990000	1770000	1640000	1820000	1680000	2250000	2300000	1880000	2040000	2440000	2310000	2270000	2170000	2150000	2410000	2210000	1860000	2020000	1750000	2530000	2090000	1910000	2150000	2100000	2080000	2280000	2080000	2540000	2440000	2120000	2240000	1950000	2380000	2410000	2060000	1450000	1300000	1550000	1230000	1680000	1230000	1190000	1150000	1320000	1270000	664699
6990000	7300000	5960000	6820000	6580000	6900000	7520000	7430000	6990000	4940000	4300000	4270000	4310000	4230000	4470000	6310000	5430000	5470000	4600000	5030000	6020000	4510000	5150000	4520000	5650000	4470000	4890000	3850000	5060000	3490000	3370000	3930000	3590000	4280000	3800000	3710000	4380000	3930000	4490000	NaN	1840000	513097	1090000	1380000	1030000	1630000	1080000	1140000	1490000	761586
1450000	2280000	2820000	886001	1670000	2560000	2610000	2410000	2270000	14800000	11400000	12900000	10700000	11800000	9450000	15600000	13800000	12000000	7770000	12600000	10900000	11700000	12800000	10000000	13500000	12000000	11700000	9150000	16600000	1290000	1230000	824885	698868	1300000	945773	1070000	1020000	1400000	1300000	3480000	5220000	3910000	3120000	4600000	3360000	5910000	3560000	4150000	4640000	3150000
906592	1010000	899295	1130000	1010000	946412	1120000	1070000	1040000	1110000	1140000	1220000	1460000	1270000	1580000	1420000	1440000	1350000	1630000	1620000	1180000	1060000	1170000	1320000	1450000	1360000	1460000	1140000	1330000	1120000	1140000	1170000	1000000	1120000	984074	1370000	986405	943839	1150000	611647	652945	717740	351536	620361	734784	758035	565782	458908	687737	483879
10200000	11600000	9360000	9980000	12600000	11200000	11400000	11400000	11500000	34000000	34600000	34300000	39000000	36800000	35400000	46800000	38600000	32500000	32600000	44300000	42300000	38200000	44600000	40800000	46100000	33700000	43700000	35500000	42800000	87400000	94600000	86700000	73300000	100000000	86700000	92400000	78400000	83500000	92900000	208000000	212000000	223000000	217000000	232000000	202000000	203000000	229000000	202000000	201000000	214000000
3420000	3440000	3200000	3330000	3260000	3490000	3540000	3600000	3370000	1640000	1740000	1750000	1740000	1780000	1710000	1830000	1810000	1710000	1800000	1610000	1510000	1590000	1560000	1530000	1740000	2160000	1670000	1820000	1750000	2070000	2180000	2080000	2050000	2090000	2070000	2120000	2170000	2210000	1840000	1530000	1470000	1010000	887589	1390000	1070000	1300000	823690	1390000	1110000	893113
3310000	3170000	3140000	3130000	2770000	3240000	3150000	2970000	3150000	3990000	3790000	3730000	3860000	3950000	3870000	4590000	3990000	3980000	3940000	4420000	4440000	4100000	4820000	4390000	4810000	4240000	4520000	3740000	3650000	2390000	2480000	2390000	2580000	2630000	2450000	2250000	2650000	2540000	2370000	2310000	2990000	2250000	2260000	2230000	2330000	2360000	2210000	2420000	2540000	2040000
8680000	8980000	9280000	9280000	8710000	8720000	9110000	8370000	8570000	5490000	5390000	5120000	5740000	4490000	4690000	4110000	4360000	4980000	4860000	4240000	4500000	4760000	4100000	4900000	3850000	5080000	4410000	4900000	4320000	11000000	9350000	10000000	10200000	9780000	12400000	11800000	11800000	11000000	12600000	5200000	5050000	4300000	4650000	4400000	6300000	6460000	6110000	6280000	5730000	4180000
3250000	3360000	3200000	2510000	2740000	3000000	2150000	2060000	2460000	3300000	2630000	2820000	3390000	3090000	3530000	3790000	3600000	3650000	3400000	2850000	3280000	3700000	3210000	3850000	3660000	2980000	4380000	3500000	2880000	1680000	2070000	1950000	2210000	1960000	1770000	1650000	1790000	1940000	1970000	1210000	1120000	1390000	979287	1090000	1390000	1370000	1450000	1670000	1600000	1290000
2370000	2110000	2130000	2470000	1630000	2010000	2250000	2240000	1940000	1440000	1090000	1490000	1490000	1620000	1080000	1290000	1320000	1080000	1340000	1170000	1180000	855176	848025	902030	1200000	1440000	1250000	1090000	1310000	1350000	1340000	1310000	1200000	1230000	1520000	1220000	1250000	1020000	1550000	599814	412508	512647	495138	996591	506217	435406	390295	847989	683556	403529
823922	934547	486345	539679	621676	654063	592195	959366	667859	1140000	689580	643240	968507	1390000	891472	1410000	1460000	981214	817501	1280000	1170000	986831	1360000	1330000	1340000	1190000	1120000	1160000	1300000	2030000	1790000	2240000	1720000	1550000	2340000	2120000	1780000	2020000	2230000	1370000	1350000	1680000	883506	1170000	880783	1250000	1170000	1040000	1190000	980619
2560000	2930000	2520000	2880000	2580000	2400000	2380000	2510000	2570000	1070000	998535	1250000	1250000	1130000	1220000	1090000	1080000	1130000	1230000	823123	1030000	899694	780206	1050000	1030000	1030000	1060000	1120000	895300	2000000	1930000	1970000	1960000	1830000	2500000	2350000	2490000	2210000	2090000	1900000	1610000	1540000	1550000	1920000	2230000	2340000	2240000	2150000	2270000	1270000
830000000	840000000	817000000	858000000	763000000	655000000	823000000	693000000	808000000	447000000	539000000	473000000	414000000	439000000	488000000	445000000	457000000	515000000	558000000	426000000	428000000	458000000	422000000	401000000	535000000	484000000	448000000	462000000	450000000	20500000	21300000	21700000	24400000	21500000	18800000	21000000	19600000	25800000	20000000	7650000	7010000	5960000	6940000	7820000	7360000	9010000	7240000	8470000	8670000	5510000
187000000	193000000	192000000	152000000	197000000	207000000	209000000	207000000	187000000	719000000	744000000	644000000	694000000	683000000	792000000	762000000	754000000	721000000	732000000	751000000	772000000	772000000	740000000	735000000	778000000	703000000	759000000	694000000	749000000	564000000	670000000	539000000	558000000	545000000	500000000	496000000	523000000	625000000	522000000	1100000000	1070000000	981000000	904000000	997000000	778000000	898000000	938000000	932000000	906000000	860000000
1400000	1460000	1310000	1290000	1690000	1650000	1670000	1480000	1450000	2550000	3100000	2750000	2580000	2360000	2970000	2380000	2950000	3170000	3120000	2290000	2250000	2760000	2100000	3120000	2720000	2860000	2750000	3340000	2780000	1910000	1810000	1430000	1520000	1860000	1670000	1530000	1660000	1730000	1720000	1170000	1020000	839062	755532	1180000	962022	1430000	1100000	1150000	1080000	645681
10200000	10800000	10600000	10400000	10600000	10400000	9940000	10400000	10800000	7250000	6470000	8590000	8310000	7800000	6530000	6590000	7220000	7650000	7270000	5890000	8290000	5660000	5910000	5740000	6380000	6850000	6070000	6630000	6490000	11400000	11600000	11800000	11300000	13100000	11400000	12600000	11500000	12700000	13300000	7380000	5640000	6500000	7580000	6260000	5760000	6220000	5310000	6650000	6680000	5110000
3320000	3260000	2880000	3970000	2970000	3000000	3110000	3200000	3290000	1290000	1100000	853626	1490000	981608	1770000	1190000	1280000	1430000	949174	1060000	2010000	1740000	889235	1070000	1840000	1550000	1280000	1000000	1070000	3960000	3710000	4130000	4510000	3930000	4710000	4190000	4620000	3690000	3820000	1760000	2180000	1660000	2310000	2550000	2440000	1580000	2030000	2320000	2370000	1170000
1820000	1740000	1810000	2110000	1950000	1870000	2020000	2120000	2170000	880229	588574	634966	760167	928374	1210000	864502	947759	857119	1060000	730888	1100000	609414	863704	738085	910952	619627	765066	937600	965727	3500000	3660000	4080000	4070000	4000000	3630000	3320000	3480000	3370000	3680000	1950000	2020000	1940000	1710000	2050000	1710000	1560000	1760000	1850000	1490000	1050000
2990000	3020000	2960000	2960000	2690000	2650000	2540000	2740000	2890000	1680000	1680000	1660000	1870000	1910000	1850000	1730000	1800000	1840000	2010000	1590000	1540000	1490000	1760000	1840000	1840000	1400000	1870000	1840000	1770000	3410000	3290000	3220000	3360000	3030000	3340000	3270000	3330000	3180000	3190000	2010000	1720000	1680000	2030000	2080000	1870000	2070000	1890000	1890000	2050000	1260000
4710000	5090000	4610000	4270000	4190000	3900000	4090000	4330000	4220000	2460000	2220000	2570000	2560000	2800000	2240000	2370000	2380000	2290000	2290000	2310000	2250000	2020000	2310000	2280000	2570000	2170000	2370000	2230000	2240000	2600000	2430000	2570000	2970000	2370000	2610000	2510000	2860000	2590000	2350000	952259	1270000	644284	876646	1070000	1140000	1190000	1070000	1250000	1250000	577016
13600000	14100000	13400000	11500000	12700000	13300000	13200000	13500000	14000000	8540000	8050000	8020000	7680000	9300000	9750000	10300000	9370000	8900000	9140000	8710000	8060000	8240000	9010000	8150000	10300000	8560000	8800000	8740000	8880000	8090000	7480000	8810000	8030000	7670000	7960000	7890000	8670000	7800000	8310000	5920000	6240000	4730000	4770000	5510000	5040000	5670000	4710000	5090000	5150000	4030000
6350000	6380000	5980000	6110000	6760000	6780000	6690000	6230000	6580000	4720000	5230000	4940000	4910000	5550000	4510000	4730000	4480000	4740000	4010000	4330000	4010000	4230000	4100000	3410000	4140000	4950000	4590000	4190000	4510000	8070000	6950000	7110000	7190000	6400000	8700000	8930000	8130000	8360000	7420000	7790000	6490000	8140000	7770000	7060000	6960000	8170000	6840000	6890000	5790000	5840000
1210000	1020000	1010000	1160000	1010000	1060000	1190000	1940000	1190000	3600000	3430000	5440000	3480000	4420000	4250000	5150000	4330000	3890000	2420000	5700000	5320000	3680000	3770000	3040000	5430000	3620000	2940000	3570000	4440000	248198	418321	384090	481245	NaN	177057	155782	156973	408214	271918	1410000	1540000	1420000	2050000	2190000	1080000	1250000	1290000	1210000	1330000	1020000
20800000	21000000	18000000	23100000	21900000	21000000	21200000	23100000	25200000	14200000	15500000	15000000	15700000	14900000	17800000	18800000	16800000	17500000	16700000	13900000	11900000	12700000	11600000	12800000	15100000	15300000	17400000	15700000	17900000	31000000	29500000	31300000	31700000	28800000	30300000	31900000	28400000	29600000	30800000	31900000	31400000	28200000	28400000	30700000	25600000	31900000	29100000	29200000	26900000	22700000
2790000	2680000	2910000	3190000	2620000	2430000	2440000	2650000	2680000	588119	467214	416400	594315	683868	883407	879141	448994	525549	629467	1610000	813864	242316	NaN	NaN	1690000	587353	638637	440720	1150000	5950000	6710000	6400000	6810000	5440000	6310000	6040000	6480000	6690000	7190000	2150000	2090000	1930000	2050000	2240000	1810000	2160000	1820000	1790000	2390000	1250000
3100000	3170000	3450000	3270000	3610000	3070000	3610000	3220000	3170000	3800000	4100000	3870000	3890000	4130000	3990000	4830000	5120000	4290000	4350000	4440000	4390000	3330000	4370000	3460000	5150000	4030000	4580000	4210000	4700000	3520000	3930000	3620000	3490000	3470000	3310000	3090000	3430000	3470000	3300000	1770000	1710000	1200000	1630000	1940000	2620000	2230000	1570000	1680000	1940000	1190000
9000000	8660000	9120000	9730000	8940000	8790000	8910000	8870000	9010000	6470000	5830000	5780000	6950000	6340000	5690000	5770000	6040000	5710000	5800000	5220000	5790000	4890000	4990000	5330000	5330000	5660000	5840000	5880000	5540000	6250000	6480000	6320000	6520000	6480000	6790000	6480000	6570000	6950000	7120000	2780000	3370000	3130000	2900000	3610000	3510000	4240000	3140000	3070000	3230000	1840000
22100000	22500000	21700000	22400000	20700000	21300000	22100000	22400000	22400000	14000000	16000000	14100000	14600000	15300000	15200000	15300000	16200000	16000000	16300000	15500000	13400000	14400000	14300000	14300000	16800000	13700000	16100000	15000000	15300000	13600000	14600000	14200000	15000000	13200000	14100000	12900000	13800000	13500000	13400000	8250000	11300000	7360000	7240000	9850000	9010000	10300000	7390000	9400000	10800000	5180000
24000000	21900000	22200000	24500000	25800000	23600000	24500000	24400000	25100000	11500000	11400000	10300000	11400000	11200000	12300000	11400000	10400000	10800000	11400000	10000000	9200000	9630000	9090000	10300000	11500000	11600000	13200000	11600000	10900000	30200000	24700000	27900000	29100000	27600000	30900000	32400000	31900000	30200000	26100000	15100000	14700000	11700000	13100000	14800000	15000000	19200000	15700000	15100000	15800000	9970000
68200000	63600000	67000000	71100000	61900000	60600000	61300000	64900000	62600000	42200000	34600000	37100000	36700000	46400000	36500000	37200000	39300000	39500000	37600000	31500000	35000000	29000000	25500000	29000000	33300000	36900000	35400000	39600000	38700000	50000000	49900000	49900000	48500000	49900000	51100000	47900000	49100000	49700000	54500000	19600000	22700000	18600000	16600000	20600000	19500000	21700000	20700000	20500000	22100000	14500000
3590000	3420000	3490000	3340000	3380000	3680000	3410000	3550000	3880000	992993	693911	810344	332532	1040000	1010000	1350000	1140000	1020000	1130000	655544	699560	NaN	586646	826142	896889	765468	937305	552009	826549	2850000	2730000	2220000	2700000	2880000	2060000	2390000	1940000	2570000	2380000	1110000	1040000	644627	451331	176375	499861	615727	808378	1350000	1040000	NaN
43200000	46100000	47500000	39000000	41800000	48300000	42800000	41200000	43800000	38600000	35600000	38600000	37100000	42600000	41800000	40400000	42700000	42400000	44200000	32600000	34000000	31900000	32300000	33300000	40200000	33200000	40700000	35300000	34900000	19100000	19300000	18700000	17100000	16400000	18300000	18900000	18100000	20100000	19800000	15700000	14200000	14900000	13000000	15500000	16500000	16100000	17700000	16800000	18200000	13400000
3880000	3860000	4070000	3690000	4030000	3590000	3630000	3950000	3720000	3160000	3170000	3080000	2660000	2920000	3050000	2790000	2870000	3040000	3490000	2860000	2950000	2890000	2800000	3160000	3050000	2850000	2920000	2890000	2590000	2960000	2770000	2560000	2900000	2560000	2600000	2800000	2980000	3090000	2880000	1540000	1340000	965286	1100000	1290000	1130000	1070000	1160000	1390000	1630000	934665
7230000	7170000	7330000	7490000	7130000	6950000	7350000	7530000	7340000	4600000	4710000	5180000	4920000	5840000	5030000	5060000	5750000	5410000	5460000	4190000	4740000	4020000	3370000	4140000	4720000	5080000	4760000	4840000	5280000	4510000	4740000	4940000	4460000	4840000	4340000	4340000	4230000	4870000	4980000	2000000	2240000	1960000	1860000	2180000	2140000	2190000	2050000	2030000	2200000	1580000
10900000	12700000	10000000	7900000	9940000	12300000	12800000	12400000	11800000	23100000	18700000	19500000	20800000	24900000	20100000	26200000	22700000	20900000	17900000	25300000	21900000	22400000	26100000	18300000	24600000	20500000	24300000	18600000	23300000	48100000	51200000	45500000	48800000	45400000	48100000	49900000	51300000	52900000	49400000	70900000	70500000	72100000	66000000	75200000	71900000	72600000	75600000	77800000	75300000	74100000
58000000	58300000	56400000	61400000	60800000	57800000	59800000	59900000	61100000	43600000	46100000	45000000	44000000	45100000	48200000	42900000	46500000	47300000	46300000	43400000	43900000	43000000	41700000	40200000	45700000	46200000	45500000	47300000	46600000	33100000	33400000	32700000	32400000	32000000	30100000	31400000	32100000	32600000	31300000	25000000	26500000	22800000	22900000	24600000	22900000	24400000	22400000	24700000	25100000	20000000
10500000	9600000	9420000	11400000	10600000	10200000	10800000	10600000	11500000	4010000	3590000	4140000	4000000	4460000	4880000	4230000	4730000	4990000	4780000	3000000	3070000	3360000	2590000	3310000	4290000	4350000	3740000	4610000	4080000	18600000	18000000	19800000	19500000	19000000	17700000	18000000	18400000	17100000	16900000	11600000	10900000	8870000	10100000	11100000	9980000	9610000	9060000	8670000	8800000	7930000
8330000	8130000	8180000	9520000	7920000	7610000	7540000	8100000	8580000	6000000	5130000	5030000	5180000	6670000	3880000	4670000	5200000	5160000	3760000	3640000	5330000	3740000	3410000	3960000	3890000	4840000	4930000	4850000	5220000	10900000	9790000	12000000	11000000	12600000	10400000	10000000	9290000	9430000	11100000	4190000	4140000	2790000	3010000	3190000	3510000	3510000	3150000	3780000	3780000	2200000
19100000	19900000	20200000	20400000	19700000	19200000	19300000	19300000	20100000	12700000	12800000	12200000	12900000	13600000	13300000	12800000	12800000	12900000	13300000	12500000	12700000	12800000	11600000	13500000	12900000	13000000	13200000	13600000	12800000	10800000	11000000	11400000	11200000	10600000	12000000	11600000	12200000	11200000	11400000	6890000	6580000	5650000	5650000	6100000	6400000	6700000	6270000	6170000	6740000	4160000
96900000	87600000	89000000	106000000	95900000	89500000	88600000	100000000	98200000	34700000	32600000	29400000	35200000	41100000	38000000	35100000	37100000	37600000	35100000	31000000	33400000	30200000	28400000	27700000	31400000	26700000	36400000	35300000	29200000	64500000	60500000	62900000	63900000	62800000	56800000	53400000	49900000	58300000	63700000	21200000	20900000	21000000	17400000	20100000	15100000	19600000	17400000	17700000	17400000	12600000
2340000	2370000	2240000	2460000	2770000	2770000	2450000	2640000	2520000	2430000	2050000	2440000	2340000	2660000	2220000	2510000	2210000	2280000	2080000	1980000	1970000	2030000	1800000	1950000	2070000	2360000	2280000	2510000	2130000	3110000	3140000	3370000	3390000	3240000	2650000	2740000	2720000	3550000	3500000	2220000	2200000	2010000	2280000	2000000	1900000	1890000	2210000	2430000	1850000	1640000
4450000	5230000	4360000	4090000	4690000	5190000	5240000	5920000	4850000	14300000	12600000	13800000	13900000	13200000	12400000	17000000	15000000	13100000	11500000	17000000	18900000	16500000	19300000	14600000	16700000	13600000	14300000	12800000	15300000	25400000	29700000	24000000	26100000	24600000	22300000	23500000	23700000	29000000	24800000	28400000	27900000	26200000	27000000	30400000	26100000	31400000	29500000	31100000	32800000	28700000
1460000	1950000	1580000	1910000	1730000	1600000	1890000	1580000	1520000	4480000	3960000	4370000	5000000	4220000	4850000	7610000	5530000	5300000	3890000	7660000	7310000	4640000	8510000	4840000	6040000	6340000	6480000	4350000	6710000	7510000	9280000	8290000	9480000	9200000	10400000	10800000	9170000	9120000	9540000	7490000	10600000	7780000	7630000	9880000	8870000	9350000	9750000	11300000	10900000	7290000
1600000	1470000	1380000	1510000	1410000	2040000	1710000	1860000	1550000	2480000	1500000	2300000	2460000	2610000	2070000	2050000	2090000	2260000	1750000	2390000	2940000	2530000	1680000	1930000	1910000	2060000	1950000	2220000	2010000	925241	925786	2580000	1090000	637685	946648	885290	907793	877365	1280000	2270000	3470000	1930000	1590000	2290000	3010000	4340000	1970000	2660000	2350000	2180000
105000000	101000000	80300000	103000000	92400000	89300000	104000000	112000000	96200000	44300000	31200000	37000000	42800000	58200000	51300000	62600000	61300000	46600000	49400000	48400000	58100000	35100000	30400000	27900000	53200000	41100000	51000000	43500000	57400000	514000000	524000000	540000000	480000000	462000000	488000000	462000000	433000000	551000000	397000000	241000000	298000000	179000000	169000000	226000000	167000000	390000000	167000000	191000000	250000000	126000000
2420000	1970000	3250000	2590000	2890000	2030000	2010000	2180000	2570000	41200000	28100000	31500000	33100000	39900000	25900000	37700000	37400000	31400000	20400000	33200000	37100000	35000000	29200000	29800000	26500000	35500000	30000000	33600000	41400000	9270000	8920000	7820000	7860000	8920000	8880000	9210000	8200000	8590000	7670000	21000000	32500000	19800000	19400000	20800000	22600000	23500000	23900000	23600000	22200000	19900000
2970000	3390000	2940000	3440000	2930000	3160000	3020000	3170000	3290000	2390000	1850000	2250000	2060000	2570000	2490000	2550000	2800000	2370000	2190000	1550000	2090000	1840000	1570000	2380000	2050000	1670000	2200000	2450000	2500000	4750000	4910000	4890000	4430000	4690000	4220000	4170000	3930000	4730000	3890000	2550000	3210000	2190000	2370000	3050000	3440000	3290000	3290000	2770000	3000000	1870000
147000000	118000000	130000000	112000000	169000000	165000000	171000000	183000000	187000000	99500000	76400000	78600000	66900000	90500000	103000000	97500000	89100000	98700000	102000000	82000000	73300000	65600000	62200000	59800000	104000000	89300000	106000000	78900000	89400000	20600000	25800000	22600000	24100000	20800000	23200000	22200000	21000000	23400000	22400000	9450000	7890000	7050000	6580000	7800000	7900000	9790000	9540000	7150000	7450000	5140000
26200000	27100000	25300000	29100000	29600000	28200000	28000000	29000000	30000000	14200000	14200000	16100000	14800000	14400000	16400000	16700000	17300000	16400000	16700000	10600000	12400000	11700000	9460000	12100000	15200000	13700000	15000000	14400000	14900000	30900000	29200000	27900000	30400000	27200000	31200000	33800000	32700000	29000000	25300000	14700000	14900000	11700000	11700000	16500000	17500000	19800000	16800000	17900000	17600000	8480000
18700000	21700000	19200000	20100000	20600000	17400000	20700000	21600000	19700000	8940000	9410000	9570000	9040000	8930000	10900000	9820000	9410000	9460000	11600000	8300000	8460000	8650000	6590000	8630000	10300000	7870000	9230000	9760000	9550000	14200000	13900000	13400000	13800000	12600000	13100000	13700000	12600000	15600000	13700000	6530000	8690000	5830000	5570000	6510000	5830000	7910000	6190000	6040000	6380000	4830000
10700000	11800000	10700000	10600000	11000000	10600000	11500000	10400000	10200000	15600000	13800000	16000000	15300000	15400000	14200000	13900000	14300000	14500000	13500000	14800000	14200000	14300000	13500000	14800000	12300000	13900000	14500000	13800000	13000000	39600000	50700000	47200000	45800000	45100000	34800000	39500000	34100000	41900000	46600000	74500000	74300000	70100000	74000000	73100000	69700000	73000000	69100000	69100000	68100000	83900000
1830000	1670000	1920000	1690000	1680000	1870000	1970000	1950000	1800000	1170000	1070000	1100000	1010000	1180000	1340000	1810000	1580000	1530000	1230000	1080000	1710000	1080000	1630000	842127	1410000	1150000	1350000	1100000	1170000	4510000	4420000	4510000	4350000	4350000	3990000	3650000	4150000	3770000	3870000	2390000	2450000	2140000	2560000	3040000	2180000	2470000	1900000	2070000	2630000	2120000
3320000	3210000	3070000	3530000	3110000	2920000	2790000	3220000	3050000	4530000	5040000	4550000	4070000	4100000	4980000	4010000	4440000	4900000	4600000	4250000	4190000	4470000	3750000	4600000	4250000	4290000	4160000	4690000	4170000	2490000	2360000	2510000	2490000	2980000	2630000	2840000	2890000	2770000	2940000	1780000	1870000	2100000	1970000	1910000	1750000	2340000	1590000	1610000	1340000	1400000
4920000	5260000	5190000	4950000	5150000	4970000	5270000	5370000	4940000	7280000	6910000	7120000	6940000	7640000	6670000	7180000	6690000	6620000	6430000	7030000	7120000	7100000	7460000	6980000	7790000	7150000	6990000	6240000	8010000	5920000	5270000	5530000	5500000	5460000	5920000	5450000	6070000	6240000	5880000	8430000	7420000	7610000	7820000	8730000	8770000	8130000	7980000	7680000	8440000	6490000
5420000	5300000	4880000	6170000	5560000	5730000	6680000	5980000	6000000	2820000	3100000	3670000	3980000	3740000	3860000	3990000	3790000	4420000	3730000	3030000	2910000	2440000	3120000	3010000	4650000	4200000	3750000	3190000	3660000	8480000	7460000	7690000	7660000	9880000	8060000	8410000	7380000	7360000	6960000	6330000	5510000	5610000	5020000	6140000	4090000	5360000	3690000	5190000	4080000	3730000
5810000	5110000	5550000	5920000	5870000	5620000	5790000	5950000	5840000	4100000	3470000	3770000	4130000	5090000	4450000	4770000	4950000	4820000	4330000	4240000	4480000	3920000	3700000	3790000	4370000	4500000	4260000	4960000	5180000	4990000	4790000	5500000	5130000	5210000	4980000	4990000	4580000	5080000	5160000	2370000	2780000	2250000	1860000	2530000	2360000	3010000	2210000	2370000	2300000	1620000
3000000	3080000	2570000	2950000	3870000	3190000	3090000	3800000	3470000	2520000	1810000	2640000	2530000	2440000	2570000	1980000	2060000	2120000	2130000	1950000	1830000	1740000	1790000	2100000	2330000	1810000	1900000	1950000	1950000	3810000	2790000	2940000	2230000	3080000	3050000	2910000	4050000	2210000	3120000	2960000	1920000	1870000	1950000	2020000	2060000	1620000	1720000	1430000	1790000	1060000
4500000	4550000	4210000	4410000	4520000	4780000	4950000	5150000	4550000	6690000	5950000	6090000	5850000	6210000	6870000	7490000	7040000	6930000	6660000	6170000	6230000	6280000	5880000	5920000	7150000	6210000	7020000	6630000	6890000	4230000	4980000	4600000	4080000	4460000	4690000	4870000	4860000	4990000	4870000	2310000	2670000	2040000	2090000	2570000	2390000	3050000	2430000	2450000	3070000	1960000
5330000	5320000	5690000	5340000	4540000	6350000	4310000	5760000	5870000	6470000	6900000	6120000	6460000	6590000	7150000	6020000	5750000	6340000	6630000	6630000	5650000	6690000	6100000	5990000	5760000	6080000	6210000	6400000	6250000	3790000	3950000	4120000	3810000	4410000	4580000	4960000	4620000	5260000	4350000	3100000	2800000	2840000	2450000	3150000	2980000	3150000	3130000	2850000	3950000	2200000
1120000	1500000	1340000	902652	881039	2180000	2140000	2240000	1910000	1160000	916422	582459	1130000	1500000	1200000	1640000	1280000	927778	792145	918805	1120000	645572	NaN	807941	982835	1480000	1120000	1090000	1010000	2430000	2570000	2360000	2440000	2620000	2290000	2610000	1930000	2480000	2200000	1350000	2340000	1070000	1280000	1900000	1390000	1740000	1270000	1520000	1560000	1370000
7120000	7030000	6570000	6250000	6510000	6530000	6940000	7100000	6590000	10400000	8090000	8610000	8430000	11600000	8220000	10300000	10400000	9640000	7540000	8180000	9030000	8560000	8030000	7820000	8920000	9240000	8660000	8290000	9680000	5650000	6120000	6030000	6150000	5640000	5090000	5290000	5150000	5620000	5770000	5050000	5430000	4970000	4860000	5660000	4530000	4770000	4380000	4460000	5380000	5630000
9920000	10300000	10000000	9280000	10300000	9740000	10500000	10300000	10300000	9140000	8720000	8160000	8410000	9530000	8360000	9390000	8620000	8620000	8460000	8600000	8200000	7380000	7680000	7660000	9300000	8000000	8930000	8340000	8300000	6260000	5610000	6230000	5900000	5680000	6210000	6000000	5860000	6120000	5400000	4370000	4750000	3470000	3470000	4060000	4010000	4460000	3900000	4270000	4380000	3000000
749358	534041	601261	567845	579344	621281	662731	643085	683302	496698	624000	297836	347142	655971	440814	893913	401787	425850	431221	625680	524820	362546	983201	430841	695091	625510	678935	509923	590109	885016	820337	957398	969872	956504	929220	855502	849859	995618	1050000	535393	538202	361094	415734	313156	469224	466031	425121	453180	518649	270618
14900000	15800000	16000000	14400000	14200000	15400000	15500000	15700000	15800000	6930000	6540000	6100000	6450000	7550000	6750000	7130000	5900000	6500000	6700000	6530000	5700000	5680000	5490000	5390000	6410000	5750000	7690000	6080000	5800000	4990000	4350000	4860000	5250000	4670000	5680000	5340000	5560000	5450000	5470000	2600000	3110000	2510000	2530000	2810000	2930000	2990000	2860000	2980000	2890000	2000000
15200000	15200000	15200000	14000000	13300000	13600000	14200000	14700000	14000000	9480000	8400000	8400000	8310000	8790000	8460000	9360000	8430000	8130000	7450000	8380000	8240000	8330000	8150000	7460000	9190000	7990000	8820000	7860000	7440000	12200000	11600000	12300000	13000000	10300000	10400000	13700000	11500000	11300000	10300000	8560000	7870000	7920000	7510000	8220000	9280000	7300000	5980000	7960000	8000000	6730000
41300000	41200000	37200000	37300000	37300000	41100000	40800000	39900000	38200000	37300000	36600000	38800000	36000000	40100000	40000000	42000000	40100000	40500000	38100000	33300000	33700000	36300000	29300000	37200000	37900000	35200000	38700000	43100000	40000000	53400000	53900000	52100000	58200000	54200000	57100000	56100000	52500000	58900000	52000000	29000000	47900000	24500000	25500000	20100000	19200000	26800000	21300000	18500000	28700000	18500000
105000000	304000000	45300000	146000000	173000000	41000000	129000000	211000000	56600000	397000000	316000000	161000000	394000000	209000000	104000000	234000000	235000000	244000000	242000000	260000000	313000000	311000000	420000000	343000000	231000000	170000000	101000000	263000000	371000000	67800000	64000000	59300000	62400000	59900000	64200000	61800000	69000000	70100000	64600000	21500000	21600000	17400000	18500000	20400000	19000000	24200000	20400000	19900000	19900000	11200000
3900000	4220000	3760000	3980000	3710000	4000000	3790000	4150000	3850000	5830000	5250000	6490000	5670000	6460000	6300000	5690000	5860000	5720000	4960000	5540000	5880000	5620000	5590000	5280000	5000000	5200000	5100000	5160000	5770000	2360000	2350000	2310000	1950000	2150000	1930000	2010000	1910000	2040000	2020000	1500000	1410000	1390000	1300000	1360000	1580000	1680000	1530000	1370000	1450000	1120000
21700000	18200000	18700000	18500000	19500000	23300000	23500000	23800000	26400000	44400000	31500000	36500000	35300000	49400000	37100000	39900000	31600000	36800000	27100000	35300000	34200000	39200000	27900000	24400000	26100000	32500000	36200000	49500000	35300000	2970000	2870000	2870000	3170000	2580000	3030000	3280000	3000000	3420000	2960000	2670000	2910000	2090000	2530000	2830000	2890000	2840000	3510000	2910000	2930000	2410000
3820000	3560000	3590000	4420000	3890000	3420000	3450000	3860000	3820000	2170000	1870000	1900000	2340000	2610000	2300000	1870000	2190000	2100000	2300000	1910000	2380000	1560000	1630000	2430000	1700000	2260000	2070000	2130000	2070000	4670000	4600000	5190000	4700000	5040000	4230000	4280000	4490000	4580000	4740000	2160000	2220000	1880000	1670000	2470000	2150000	2460000	2310000	2230000	2590000	1680000
29000000	26800000	30600000	32200000	26200000	24700000	27600000	28100000	28300000	16300000	14200000	14800000	15700000	20000000	15600000	16600000	17300000	16700000	15400000	13600000	14800000	12600000	10200000	12700000	13900000	14400000	14900000	16800000	15900000	18500000	21300000	21000000	19000000	20900000	18300000	16300000	15300000	19300000	20000000	6510000	6040000	6060000	4500000	6370000	5560000	6860000	5680000	6230000	7220000	4460000
2170000	2420000	2330000	2180000	1890000	2100000	2200000	2250000	2030000	3050000	2960000	3070000	2920000	2800000	2420000	2570000	2750000	2580000	2940000	2510000	2570000	2360000	2500000	2210000	2420000	2790000	2590000	2340000	2700000	9260000	10800000	8550000	8050000	9410000	9510000	10400000	9230000	10600000	10800000	9130000	8760000	8590000	8170000	8610000	10300000	8810000	9440000	9310000	9130000	7730000
6000000	6180000	6540000	6900000	7000000	6630000	6210000	6080000	6650000	5370000	5070000	4610000	5570000	5660000	5070000	4920000	5180000	5380000	4950000	4210000	4560000	4370000	3550000	4190000	3940000	5470000	4800000	4820000	4700000	4130000	3990000	4290000	3910000	4180000	3340000	3570000	3430000	3650000	3740000	1510000	1710000	1700000	1570000	1620000	1550000	1870000	1540000	1420000	1670000	1100000
5990000	6250000	5810000	6400000	5770000	6160000	5940000	6200000	6170000	3870000	3540000	4050000	3580000	4550000	3550000	3750000	3890000	3980000	3720000	3030000	3230000	2970000	2820000	3090000	3490000	3720000	3460000	3450000	3870000	5690000	5000000	5410000	5390000	5370000	5660000	5450000	5500000	5280000	5850000	2520000	2770000	2190000	2270000	2950000	2600000	2370000	2330000	2530000	2460000	1380000
1480000	1600000	1460000	1480000	1420000	1500000	1520000	1470000	1510000	1070000	804780	947831	948297	1040000	845019	1080000	1170000	1100000	935697	985903	1000000	862734	854910	877221	968588	1020000	991274	990670	1070000	1760000	1720000	1720000	1600000	1610000	1660000	2000000	1680000	1720000	1680000	746684	968873	727849	816562	782559	933357	662643	980850	855481	674194	670520
11300000	12300000	11100000	11500000	12300000	13100000	12700000	12600000	12100000	34300000	29500000	30300000	32500000	33100000	29300000	46100000	35000000	32200000	25800000	49600000	49600000	46400000	58100000	40900000	45900000	35000000	39500000	28500000	46000000	13100000	13000000	12300000	12600000	12600000	12000000	12600000	12500000	13900000	13200000	15400000	17200000	16600000	17800000	18900000	15500000	17800000	17900000	16500000	17400000	19600000
7800000	6700000	6960000	7720000	6460000	8090000	8260000	7670000	8460000	12500000	11200000	11300000	13000000	12700000	12100000	17400000	14300000	12100000	12200000	15700000	15400000	11300000	18800000	12800000	20700000	11200000	14400000	11600000	15900000	186000000	214000000	192000000	165000000	207000000	159000000	179000000	154000000	186000000	196000000	418000000	430000000	460000000	395000000	427000000	376000000	357000000	396000000	442000000	406000000	470000000
8940000	8590000	9500000	10700000	8730000	9980000	8670000	9980000	8690000	5730000	5120000	6030000	6400000	6470000	5550000	6400000	6690000	5630000	5160000	6320000	6700000	5150000	5460000	6120000	6070000	5530000	6200000	5990000	7030000	8310000	7570000	8590000	8400000	8050000	9160000	7990000	7950000	7900000	8650000	2880000	3830000	3130000	3900000	3820000	4040000	4680000	3770000	3550000	3220000	2320000
7770000	7630000	7400000	7420000	7110000	7060000	7610000	7540000	7240000	6500000	5940000	6680000	5740000	6940000	6220000	6750000	6670000	6460000	6310000	5860000	5550000	5190000	5530000	5400000	6080000	6040000	6190000	5880000	6060000	7640000	7250000	7280000	7250000	7680000	7690000	7910000	7750000	8080000	7360000	8730000	9070000	8580000	8350000	9860000	9830000	10900000	10100000	9750000	9880000	7080000
3830000	3520000	3440000	4090000	3470000	3980000	3780000	3660000	3940000	2330000	1720000	1920000	2340000	2770000	2240000	1970000	2490000	2350000	1850000	1880000	2090000	1830000	1840000	1860000	2460000	1780000	1820000	2230000	2290000	4790000	4650000	4890000	4470000	4270000	4760000	4550000	4440000	4800000	4680000	2320000	2320000	1810000	2460000	2600000	1980000	1920000	1450000	2170000	2470000	1380000
3700000	3640000	3920000	3370000	3940000	3220000	3530000	3490000	3700000	3610000	3600000	3070000	3650000	3210000	3400000	3280000	3970000	3080000	3360000	2740000	3090000	3590000	2760000	3870000	3450000	2860000	2820000	3020000	3630000	1740000	1820000	2140000	2040000	2090000	1920000	2150000	1920000	1990000	1870000	676366	813371	NaN	745877	623940	1820000	463741	314758	683302	491030	NaN
7220000	7670000	6970000	7660000	7880000	8570000	8740000	8700000	8130000	9570000	10900000	8740000	9850000	8480000	11100000	10100000	10600000	11300000	11000000	10800000	9170000	9300000	8610000	9720000	11100000	9370000	10700000	11300000	9890000	5990000	6820000	7110000	7510000	6800000	5670000	5350000	5690000	5900000	5720000	3840000	4420000	2850000	3790000	3970000	3270000	3590000	3350000	3390000	3470000	2980000
7230000	7470000	7260000	7310000	7570000	8590000	7540000	8130000	8300000	7070000	7230000	8680000	7520000	6360000	6690000	8240000	7720000	6730000	6760000	6650000	6050000	6520000	5880000	6940000	6460000	9800000	7780000	6020000	6880000	4140000	4090000	3480000	5620000	4380000	5560000	5320000	5510000	4640000	5310000	4390000	3060000	3600000	4080000	4790000	6400000	6460000	4620000	5760000	6320000	5400000
11200000	10500000	11300000	11700000	10600000	10100000	9710000	10500000	10600000	7010000	6120000	7050000	6710000	7540000	6060000	6340000	6000000	5970000	6560000	5460000	5280000	5000000	4000000	4990000	4940000	6360000	5740000	5860000	5720000	9140000	9140000	8990000	8250000	7970000	9960000	9720000	9790000	9320000	9440000	3930000	3900000	2550000	3020000	3740000	4150000	4420000	3630000	3670000	3960000	1920000
8900000	8320000	8050000	8670000	7360000	8010000	7790000	8570000	8660000	6000000	5090000	5520000	6620000	7340000	5190000	6180000	6860000	5520000	5590000	5130000	5500000	4450000	3670000	5180000	5270000	5670000	5560000	5980000	5420000	10200000	9750000	10800000	10900000	9710000	9900000	9880000	9970000	9680000	10000000	5170000	5840000	5510000	4520000	6410000	4450000	5420000	4770000	5150000	5210000	4360000
3550000	3530000	3580000	3740000	3230000	2930000	3130000	3180000	3060000	2790000	2790000	2620000	2990000	2790000	2300000	2630000	2770000	2710000	2640000	2550000	2980000	2400000	2480000	2340000	2640000	2450000	2560000	2450000	2640000	2680000	2580000	2660000	2820000	2940000	2820000	2750000	2740000	2750000	2730000	1860000	1170000	1710000	935814	1310000	1490000	1720000	1290000	1300000	1460000	994758
640035	703982	704651	716848	907155	763093	806745	761656	653314	1900000	1730000	2280000	1880000	2130000	1840000	2550000	2330000	1920000	1700000	2070000	2290000	2240000	2350000	2050000	2330000	1980000	2060000	1560000	2240000	1550000	1580000	1650000	1440000	1630000	1740000	1820000	1710000	1710000	1820000	1310000	1350000	1390000	1290000	1480000	1680000	1920000	1880000	1930000	1960000	1060000
2940000	2770000	3070000	3200000	3070000	2720000	2740000	2850000	2940000	1650000	1670000	1500000	1540000	1730000	1600000	1590000	1870000	1600000	1590000	1530000	1580000	1420000	1320000	1410000	1450000	1580000	1660000	1430000	1330000	2820000	2450000	2440000	2620000	2420000	2900000	2470000	2750000	2550000	3140000	980503	1380000	619668	513531	825976	1140000	947977	871877	1260000	1090000	581070
4980000	4570000	4740000	5230000	5180000	4810000	4400000	4440000	4590000	3890000	4070000	3910000	4260000	4280000	4340000	3640000	4150000	4180000	4330000	3920000	4630000	3580000	3860000	4220000	3420000	3720000	3800000	3980000	3910000	1940000	2330000	2240000	2180000	1860000	1970000	1910000	1930000	2130000	1810000	1280000	1200000	1010000	1200000	1130000	1250000	1270000	1410000	1460000	1360000	970746
34300000	36700000	35200000	37300000	45200000	43200000	36800000	37100000	34600000	222000000	233000000	256000000	241000000	194000000	243000000	200000000	212000000	212000000	240000000	221000000	222000000	241000000	241000000	235000000	213000000	234000000	231000000	216000000	242000000	2380000	2120000	2080000	2010000	2110000	2180000	2310000	1920000	2270000	1940000	2810000	5370000	3180000	2920000	2820000	3250000	4200000	3490000	2740000	2720000	3540000
8930000	8340000	8310000	8540000	7920000	8300000	8280000	8430000	8260000	4640000	3960000	4570000	4610000	4910000	4180000	4690000	4520000	4690000	4270000	4120000	3560000	3350000	3450000	3570000	3710000	3720000	4460000	3650000	3960000	2670000	2560000	2680000	3060000	3280000	3030000	3180000	3330000	3040000	3280000	877547	904866	783893	1100000	1270000	1390000	1250000	737054	1110000	794432	1050000
322000000	326000000	347000000	347000000	335000000	328000000	325000000	330000000	343000000	77000000	96200000	93200000	84500000	87700000	113000000	72700000	81200000	89400000	124000000	53100000	47700000	42900000	49600000	44200000	81800000	67200000	77000000	69400000	59600000	38700000	35400000	39200000	37500000	38100000	35000000	33900000	35800000	37300000	37300000	12600000	14000000	9390000	8440000	12400000	10500000	15000000	9700000	10400000	11200000	5830000
7350000	7380000	7430000	7700000	7220000	7150000	7420000	7330000	7690000	5300000	5620000	5330000	5580000	5440000	5820000	5800000	5670000	5520000	5450000	5630000	5500000	5670000	5730000	5750000	5500000	5310000	5460000	5300000	5220000	5280000	4940000	5260000	5050000	5210000	5810000	5930000	6000000	5430000	6000000	4040000	3700000	3210000	3330000	3910000	3900000	3790000	4070000	3870000	3910000	3340000
7140000	7750000	7840000	6540000	6570000	6950000	7050000	6600000	6770000	4920000	5800000	4360000	4630000	4960000	4240000	5160000	4440000	4230000	4180000	4510000	3740000	3490000	3690000	3580000	4690000	3710000	5150000	4350000	4010000	5650000	5840000	5880000	6060000	5740000	5730000	6360000	5760000	6130000	5690000	4580000	5180000	3510000	4040000	4080000	4140000	4850000	4610000	4340000	4040000	2510000
1240000	1230000	954137	1100000	1240000	1180000	1160000	1160000	1070000	2550000	2390000	2480000	2570000	2470000	2190000	2280000	2310000	2190000	1990000	2670000	2540000	2340000	2420000	2350000	2240000	2370000	2510000	2590000	2550000	4540000	3810000	4240000	4030000	4490000	3990000	4030000	4070000	3890000	4500000	3610000	4430000	3900000	4060000	4460000	4100000	4590000	3580000	3890000	3680000	4150000
4680000	4210000	4390000	4970000	5040000	4840000	4820000	4550000	4880000	2440000	2130000	2390000	2220000	2650000	2410000	2330000	2330000	2480000	2050000	2020000	2460000	2060000	1630000	2210000	1620000	2660000	2410000	2370000	1960000	1490000	1850000	1510000	1850000	1370000	1500000	1430000	1200000	1560000	1700000	463648	604725	551137	377474	422065	726312	846566	502931	662517	1230000	309572
2700000	2900000	2890000	2310000	3020000	3310000	3310000	3320000	3040000	6880000	6990000	6410000	6130000	6350000	6780000	7010000	7050000	7170000	6910000	5620000	6370000	5600000	5620000	6710000	7460000	6660000	7140000	6350000	6150000	10100000	9030000	9280000	9450000	9930000	8610000	8350000	8240000	8610000	8720000	5100000	4440000	4440000	4570000	5110000	4610000	4620000	4940000	5120000	5490000	3550000
2280000	2060000	1760000	2310000	2810000	2480000	1680000	1730000	2030000	1040000	911066	NaN	736190	1430000	NaN	1190000	1540000	1320000	1150000	691815	NaN	NaN	NaN	720622	1060000	1530000	1160000	1030000	1010000	5610000	4870000	5430000	5130000	4480000	5280000	4820000	4810000	5250000	5440000	2030000	2070000	1380000	1780000	1240000	NaN	1820000	NaN	1610000	1350000	727110
2080000	2000000	1770000	2140000	1790000	2040000	1810000	1850000	2040000	1840000	1730000	1760000	1770000	1790000	1850000	1870000	2040000	2000000	1820000	1560000	2040000	2080000	1650000	1770000	2130000	1510000	1620000	1640000	1500000	2120000	1940000	1850000	2130000	1700000	2370000	2360000	2230000	2010000	1980000	957242	1500000	930556	1180000	1310000	1390000	1290000	1200000	1340000	1270000	1070000
25300000	24800000	25500000	24500000	26700000	26300000	26300000	27000000	26700000	21100000	21200000	19000000	20300000	22100000	21800000	23100000	22400000	23600000	22000000	21600000	20400000	21000000	19300000	22100000	22100000	22600000	22800000	23500000	23100000	17500000	13300000	17200000	16700000	15500000	16700000	14000000	13000000	15000000	13800000	3320000	4560000	2810000	2870000	2340000	2240000	3250000	2250000	1980000	2730000	2000000
6210000	5820000	6250000	5830000	5290000	5530000	5890000	5820000	5880000	7260000	6870000	6390000	7540000	8840000	7450000	8820000	8520000	7630000	8420000	9100000	7910000	6550000	7690000	7360000	8310000	7800000	8420000	6920000	9150000	2890000	2350000	3670000	3290000	3020000	3490000	2760000	2850000	3240000	3250000	2300000	1990000	1920000	2260000	2580000	2030000	2380000	2030000	2090000	2440000	1330000
6670000	6800000	6490000	6970000	7770000	6510000	6920000	7380000	6640000	6210000	6240000	6240000	6060000	6320000	6300000	7220000	7050000	6690000	6300000	6590000	6470000	5770000	6170000	5930000	6640000	6700000	7010000	6400000	6340000	6550000	6370000	6940000	6990000	6440000	6240000	7100000	7120000	6530000	6960000	4720000	4860000	4170000	4010000	4170000	4830000	4610000	4620000	4840000	4650000	4040000
3060000	2960000	3060000	2960000	2730000	2390000	2480000	2750000	2990000	2280000	1330000	1770000	1830000	2580000	2000000	2080000	2530000	2190000	1600000	2040000	1570000	1860000	1460000	1710000	1760000	1670000	1980000	1560000	1780000	2270000	2790000	2220000	2170000	2340000	2800000	2780000	2500000	2570000	2910000	1360000	962328	765550	971652	1290000	1150000	1300000	1110000	1030000	919931	536866
4440000	3290000	3540000	4100000	3230000	4030000	3940000	4370000	4410000	1510000	676449	3260000	2840000	2010000	2920000	971453	4940000	2770000	4670000	2450000	1730000	1050000	2870000	2720000	1060000	1770000	3980000	2690000	4450000	5620000	4260000	4570000	3960000	4960000	3820000	4200000	3760000	4460000	4410000	5070000	4180000	5620000	5720000	5880000	7860000	5980000	7710000	6050000	6530000	5510000
1870000	1980000	2130000	1910000	1970000	2030000	2360000	1930000	1680000	2840000	2450000	2690000	2780000	2500000	2290000	2100000	2000000	2460000	2130000	2180000	2050000	2220000	1860000	2110000	1910000	2430000	2210000	2390000	2070000	7550000	9120000	7250000	7260000	7440000	9770000	10500000	9520000	9520000	10200000	10300000	9070000	8800000	8920000	8790000	10700000	11300000	10500000	9360000	9560000	7010000
1120000	1390000	1470000	1400000	1280000	1260000	1250000	1230000	1350000	761636	648682	702153	909868	1100000	735808	760040	706367	970591	601283	624965	903859	NaN	802835	468586	673826	792093	688607	940593	734565	2260000	2140000	2480000	2290000	2180000	1660000	1910000	1890000	1750000	2100000	1160000	1550000	1000000	893683	1250000	1020000	675503	937311	1110000	NaN	1460000
4190000	3930000	3780000	3790000	3360000	3320000	3720000	3500000	3390000	2670000	2010000	2690000	2630000	3190000	2140000	2210000	2600000	2700000	2130000	2590000	3240000	2310000	2800000	2220000	2740000	2880000	3030000	1930000	3170000	5760000	6330000	6180000	6130000	6670000	5530000	5510000	4920000	6700000	5870000	3490000	4560000	4110000	3830000	4360000	3400000	3470000	4030000	3150000	3900000	4620000
33200000	33100000	33300000	36100000	32500000	31900000	32700000	33200000	33200000	21100000	19900000	22600000	21200000	24900000	21500000	20700000	21800000	21800000	23400000	18200000	18600000	16800000	15400000	17000000	20400000	21600000	20600000	20600000	23800000	28500000	27600000	26200000	25900000	31500000	31200000	32200000	30600000	30100000	33600000	12000000	11400000	10700000	11200000	11200000	15500000	16200000	14400000	13000000	14000000	7240000
13900000	15300000	12700000	12700000	15200000	15600000	16800000	16100000	15400000	60600000	50600000	56000000	59800000	70300000	51000000	64600000	62800000	55600000	50200000	60800000	60500000	57700000	56600000	52800000	58600000	55800000	61300000	56200000	69400000	5090000	4710000	4960000	4560000	4210000	4660000	4900000	4430000	5050000	4350000	4850000	5800000	4200000	4350000	4810000	4130000	5480000	4880000	4780000	5040000	4100000
5780000	5070000	5100000	5460000	3710000	3150000	3690000	3660000	4010000	3550000	2600000	4230000	3330000	4150000	2050000	1970000	1990000	2250000	1960000	2110000	3870000	2390000	2080000	1990000	1700000	2270000	1990000	2310000	2090000	4640000	5270000	4400000	4480000	4540000	4590000	5340000	4540000	5190000	5140000	1800000	1910000	2210000	1760000	1940000	2380000	2260000	2330000	1860000	2270000	1590000
610848	531461	694356	591641	586483	801065	722272	610790	713313	1230000	1270000	1210000	1170000	1250000	964461	1380000	1190000	1210000	1180000	1220000	1290000	1000000	1980000	1130000	1280000	933353	1550000	953504	1110000	8470000	7590000	7290000	8580000	8420000	9510000	8410000	7280000	7580000	8430000	12600000	11100000	11800000	11500000	12600000	12200000	12000000	11900000	10600000	10900000	9390000
394203	326174	300177	241835	275509	304628	343891	353042	387581	427038	391826	280229	375597	530939	358400	617101	514466	446549	352551	316116	606620	389842	569432	749170	392786	488448	368246	590325	470256	1460000	1370000	1040000	1230000	773991	1730000	1560000	1920000	1380000	1520000	3160000	4840000	3470000	3590000	3810000	3370000	5150000	4510000	5710000	5590000	2350000
3260000	3460000	3050000	3560000	3290000	3720000	3770000	3890000	3640000	2300000	2630000	2360000	2420000	3010000	2410000	2590000	2380000	2180000	2500000	2020000	1820000	2000000	2070000	2550000	1890000	2350000	2400000	2200000	2470000	3270000	3440000	3050000	2980000	3310000	3210000	3620000	3490000	3190000	3580000	1270000	1500000	NaN	1270000	1560000	1490000	1500000	1370000	1320000	1380000	958615
856000000	904000000	848000000	1030000000	635000000	567000000	603000000	706000000	793000000	546000000	429000000	662000000	554000000	736000000	431000000	531000000	474000000	426000000	437000000	473000000	663000000	494000000	372000000	357000000	580000000	373000000	357000000	386000000	437000000	1530000000	1400000000	1370000000	1150000000	1530000000	1110000000	1330000000	1100000000	1190000000	1400000000	579000000	646000000	647000000	570000000	772000000	669000000	644000000	648000000	632000000	686000000	472000000
2100000000	2080000000	1940000000	2250000000	1410000000	1210000000	1570000000	1880000000	1750000000	1560000000	1070000000	1590000000	1410000000	1840000000	1100000000	1200000000	1110000000	1130000000	1170000000	1200000000	1900000000	1340000000	987000000	957000000	1170000000	843000000	1010000000	1100000000	1250000000	4290000000	4760000000	4630000000	4400000000	3740000000	2980000000	3640000000	3000000000	3990000000	3910000000	2180000000	2730000000	2470000000	2090000000	2500000000	1630000000	1990000000	1650000000	1380000000	1620000000	1770000000
34800000	34500000	33800000	34900000	32600000	31900000	32200000	33400000	34200000	17000000	16000000	16300000	15700000	16900000	16400000	18300000	17200000	17000000	17000000	16500000	15400000	14300000	16400000	15100000	17300000	14900000	16800000	13900000	15700000	4810000	4170000	4690000	4790000	4530000	5070000	4810000	5660000	4580000	4490000	1910000	11200000	1830000	2110000	3240000	3070000	5540000	1540000	2470000	2800000	1000000
2220000	2190000	2430000	2260000	2230000	2340000	2310000	2490000	2510000	3630000	3790000	3500000	3840000	3510000	4270000	4730000	3700000	4040000	4120000	4770000	5350000	5080000	5620000	4280000	4670000	3780000	4630000	3450000	4310000	3490000	3860000	3920000	4150000	4080000	4540000	4420000	4220000	4310000	4490000	2850000	2500000	1970000	2480000	2670000	2450000	2510000	2260000	2390000	2370000	1760000
2320000	2500000	2240000	2270000	2050000	2380000	2590000	2530000	2670000	1940000	1690000	1830000	2170000	2270000	1830000	2070000	2020000	2130000	1770000	1680000	2310000	1780000	1760000	1950000	1860000	2050000	1690000	1920000	2210000	3000000	3040000	3300000	3370000	3270000	2990000	2950000	2780000	2640000	3100000	1050000	1450000	1050000	958612	1200000	1270000	1150000	1100000	915240	1140000	741506
239000000	220000000	213000000	242000000	204000000	176000000	214000000	236000000	221000000	216000000	136000000	188000000	178000000	263000000	145000000	182000000	180000000	158000000	147000000	203000000	245000000	166000000	130000000	124000000	185000000	114000000	156000000	147000000	191000000	723000000	767000000	882000000	780000000	883000000	503000000	519000000	480000000	643000000	699000000	369000000	385000000	480000000	409000000	406000000	290000000	312000000	296000000	270000000	341000000	363000000
21500000	21800000	22500000	24600000	21400000	20900000	20100000	21900000	22400000	14100000	11700000	14500000	13200000	15300000	13800000	14100000	13600000	14100000	13300000	10300000	12100000	11200000	9060000	11500000	10300000	12600000	12400000	12500000	12500000	21500000	21800000	21500000	19500000	19100000	20200000	22000000	20300000	22600000	22200000	9820000	10800000	7740000	7850000	9970000	10600000	12500000	8640000	8910000	11200000	6290000
4340000	4120000	4050000	4600000	4250000	4230000	4010000	4140000	4290000	1920000	2060000	2050000	1970000	2160000	2400000	2290000	2190000	2190000	2370000	1790000	2150000	1790000	1480000	1990000	2150000	2160000	2110000	1920000	1970000	3550000	3590000	3680000	3520000	3410000	3360000	3270000	3430000	3890000	3270000	2030000	2200000	2310000	2280000	2480000	1990000	2220000	2080000	1920000	1940000	1650000
1260000	1250000	1170000	1260000	1090000	1080000	1090000	1320000	1220000	1190000	500460	566945	715056	887537	954484	862567	836727	689902	799915	971363	691938	760775	511819	604540	913317	578786	662314	673375	1020000	1500000	1380000	1370000	1490000	1560000	1310000	1350000	1270000	1240000	1290000	544402	716808	726300	709950	678620	669927	540798	630189	713004	945624	494828
5590000	5230000	5050000	5420000	5020000	4930000	4910000	4830000	4940000	3100000	2980000	2860000	3000000	3050000	2620000	2810000	2620000	2630000	2680000	2710000	2680000	2330000	2700000	2510000	2660000	2700000	2830000	2340000	2490000	2320000	2760000	2530000	3300000	2820000	2080000	2890000	2630000	2620000	3900000	3920000	2420000	4390000	3890000	4400000	5160000	4450000	5320000	5220000	6070000	3930000
2580000	2480000	2250000	2400000	2570000	2340000	2020000	2320000	2440000	1700000	1420000	1900000	1490000	1640000	2070000	1580000	1580000	1940000	1750000	1470000	1170000	1440000	1510000	1630000	1650000	2000000	1660000	1850000	1440000	3750000	3060000	2240000	2250000	2150000	2680000	2730000	2760000	2310000	2050000	1450000	1560000	1360000	1190000	2170000	3050000	1360000	1540000	2270000	2230000	1340000
43100000	44900000	39200000	46700000	49300000	52600000	52400000	52200000	47800000	33800000	35200000	38600000	32500000	33200000	40100000	31700000	34400000	40300000	36600000	27400000	28000000	29400000	23000000	30200000	30700000	38200000	35400000	40700000	34300000	88500000	83200000	84000000	89200000	86700000	103000000	109000000	112000000	92300000	98000000	50800000	52300000	39600000	38800000	39800000	44000000	53800000	46700000	45300000	50400000	22200000
14600000	15400000	14500000	13700000	14400000	15900000	15400000	16200000	15800000	8970000	10900000	9160000	10500000	9300000	11100000	11100000	10700000	10100000	10500000	9450000	9270000	9730000	8590000	9790000	10700000	8050000	11400000	9920000	10300000	6270000	6620000	6580000	7140000	7190000	6970000	6100000	5590000	6510000	7370000	4330000	4970000	3340000	4520000	3280000	3620000	4820000	4300000	4550000	4640000	2650000
64800000	66500000	65400000	63100000	63700000	63300000	63900000	64400000	64100000	55400000	56700000	57400000	54500000	55300000	55900000	54000000	54800000	56700000	54800000	53200000	53700000	55600000	52900000	54500000	50900000	56000000	55000000	53700000	53600000	36400000	37000000	34600000	35600000	34500000	36800000	36600000	38000000	38800000	37700000	25400000	26000000	23600000	23800000	25900000	26500000	29200000	27800000	27900000	28900000	20100000
569501	626336	505128	641501	661472	503966	628946	586310	535388	410246	206780	257905	351454	350437	456970	392360	514553	289407	481710	178999	375875	233180	377900	185731	166434	358667	224924	244268	334601	621678	517678	702459	687970	745993	549466	635221	644786	583194	573087	238621	247574	158791	178833	473079	173179	252649	164666	390643	269448	233400
8890000	8600000	9380000	9580000	10000000	9300000	9130000	9700000	9020000	8870000	9590000	9760000	9270000	8560000	9590000	8660000	8960000	9580000	9640000	7660000	7510000	7520000	6340000	8170000	8380000	8890000	8440000	8930000	7910000	4420000	4320000	4230000	3920000	3950000	4140000	4460000	4200000	4470000	4170000	3720000	3920000	3230000	3050000	3760000	3380000	3630000	3780000	3750000	4010000	2830000
48100000	44600000	41900000	47400000	42200000	44000000	44200000	42400000	44600000	24900000	21100000	23800000	25700000	28600000	23500000	23400000	24400000	25000000	20700000	23300000	22500000	21900000	17700000	17300000	20200000	20900000	22900000	24000000	22100000	45500000	48300000	44300000	42600000	41600000	48100000	46600000	47600000	46300000	49000000	23600000	24700000	20600000	14600000	22500000	22700000	24000000	23200000	23900000	23600000	14500000
1710000	1670000	1410000	1760000	1800000	1870000	1680000	1600000	1730000	4980000	4890000	5070000	4410000	4910000	4790000	5900000	5430000	5520000	4780000	4920000	4880000	4350000	4830000	4450000	5090000	5180000	4960000	4460000	5190000	3950000	4170000	3450000	3530000	3310000	3600000	4010000	4120000	4270000	3790000	3310000	3730000	3270000	2880000	3800000	3400000	3600000	3570000	3730000	3760000	2820000
28200000	32700000	31200000	28700000	29700000	31500000	32700000	32400000	31800000	28300000	31200000	35100000	34400000	32900000	33500000	29000000	32300000	33100000	33000000	27400000	22200000	30700000	18900000	30500000	27500000	32800000	30200000	33900000	29500000	14000000	13700000	13200000	13100000	12700000	15000000	13500000	12500000	14300000	13100000	8640000	10200000	6390000	5950000	6970000	5570000	7410000	4650000	4850000	5610000	5470000
11900000	11900000	11600000	12400000	12000000	11800000	11900000	12400000	12800000	7190000	6420000	7850000	8040000	8570000	7390000	7260000	7690000	7620000	7900000	6270000	6830000	6560000	5340000	5580000	7040000	7590000	7240000	7390000	7770000	10200000	10000000	10200000	10000000	10200000	10100000	10300000	10000000	9910000	10800000	3620000	3580000	3350000	3320000	3660000	3560000	4270000	3670000	3810000	3800000	2160000
8370000	8230000	7880000	8640000	7360000	7930000	8280000	8200000	8380000	4670000	4650000	5040000	4860000	5220000	4510000	4450000	4840000	4960000	4460000	3820000	4760000	4100000	3270000	3530000	4290000	4340000	4460000	4500000	4380000	8570000	10900000	10300000	9890000	9250000	9890000	10300000	10600000	9410000	11000000	4460000	5070000	5410000	4110000	5110000	5000000	5100000	4030000	4330000	5360000	3200000
7710000	8260000	7970000	8670000	7800000	7630000	7940000	7870000	7700000	4540000	4120000	4820000	4100000	5070000	4090000	3860000	4440000	4340000	4010000	3620000	4380000	3460000	2650000	3470000	3780000	4240000	4060000	4360000	3900000	6160000	7270000	7210000	6380000	7450000	5360000	5080000	5060000	6280000	6660000	3390000	2870000	2960000	2520000	3510000	2260000	2700000	3170000	2440000	2540000	1680000
68900000	69100000	70600000	68100000	60600000	57200000	59800000	61800000	62500000	45200000	39300000	41000000	40100000	45400000	36200000	35900000	38500000	40600000	34300000	33500000	37300000	31200000	26500000	30100000	31300000	35700000	34100000	40400000	36400000	56300000	47000000	54200000	49000000	46000000	54900000	58000000	54900000	52700000	50200000	20000000	22300000	20300000	17400000	20000000	21200000	20400000	17600000	19900000	20400000	13000000
41000000	33700000	38700000	36900000	34200000	33200000	36800000	37200000	37300000	19700000	17800000	21200000	17500000	21400000	19700000	20000000	20400000	18300000	21800000	21300000	17600000	16500000	15800000	15800000	23000000	18200000	18900000	18900000	19600000	36400000	34700000	41600000	45200000	36100000	38200000	32300000	34900000	43200000	39200000	24500000	22600000	23400000	24100000	24000000	23900000	29500000	26200000	27400000	26700000	13900000
32500000	29800000	31000000	31800000	28900000	28500000	29300000	28500000	28100000	16400000	16400000	16700000	14800000	16500000	16600000	13400000	14400000	17800000	16400000	13000000	12100000	12700000	11300000	13400000	13100000	14200000	14400000	15600000	13400000	38600000	32000000	34700000	34800000	34600000	43200000	46700000	42400000	37800000	37600000	22400000	18200000	17800000	17100000	16900000	25000000	26600000	23900000	26600000	29000000	11300000
6430000	7010000	7310000	8090000	8040000	7200000	7390000	7290000	7140000	4290000	3880000	4070000	4640000	4490000	3980000	4500000	5050000	4380000	4460000	2870000	3850000	3130000	2650000	3030000	3830000	4370000	4240000	4120000	4240000	7690000	7420000	6800000	6900000	6840000	7030000	6600000	7160000	6990000	7870000	3270000	3290000	2940000	2730000	2720000	2560000	3090000	2460000	2960000	3320000	2320000
12900000	11800000	10800000	12000000	11000000	11100000	10500000	11300000	11500000	7190000	6460000	7060000	7550000	8190000	6390000	7070000	7470000	7420000	7010000	6190000	7030000	5850000	5370000	5920000	6490000	7050000	6820000	6640000	6270000	11400000	12200000	13100000	11700000	11800000	11000000	10500000	10300000	10900000	11300000	6440000	7040000	5980000	6690000	6970000	5810000	5870000	6250000	6030000	5950000	4900000
3410000	3450000	3660000	3960000	3600000	3460000	3690000	4050000	3620000	2510000	2040000	2170000	2260000	3050000	2420000	2860000	2730000	2710000	2980000	2410000	2550000	2400000	2250000	1830000	2580000	2240000	2400000	2250000	2530000	4260000	3880000	4480000	3870000	5140000	3450000	3570000	3470000	3420000	4070000	1850000	1890000	1830000	1650000	2170000	1610000	1500000	1480000	1620000	1630000	1230000
45100000	42500000	45600000	52300000	34800000	37600000	36100000	43300000	42600000	17800000	14300000	14700000	16100000	22000000	18400000	19700000	20800000	18000000	18100000	16400000	20000000	13900000	13700000	13500000	18200000	15000000	18200000	14500000	17600000	49500000	56100000	59400000	55900000	56600000	44900000	44800000	43200000	46600000	48400000	17000000	19500000	14700000	13300000	16800000	17300000	17000000	14800000	15600000	17100000	12600000
2430000	2300000	2340000	2430000	2530000	2500000	2580000	2630000	2410000	1590000	1440000	1700000	1580000	1690000	1550000	1740000	1680000	1570000	1610000	1360000	1420000	1190000	1050000	1290000	1670000	1900000	1820000	1660000	1640000	2280000	2520000	2840000	2550000	2830000	2970000	3200000	2950000	2860000	2320000	1160000	1140000	869841	729486	1080000	1370000	1130000	1620000	1100000	1210000	629600
796250	679591	521535	759320	836227	615974	821898	949460	869168	1090000	862627	1080000	1120000	1210000	949971	984463	952485	979203	805559	990547	879662	1120000	1110000	1040000	991955	1180000	1110000	949718	1000000	4480000	4830000	4270000	4110000	4260000	4740000	5310000	4740000	4750000	5530000	5300000	6070000	5240000	4510000	4940000	6310000	6320000	6860000	6830000	6980000	6140000
1160000	1500000	1470000	1040000	1410000	1390000	1390000	1320000	1460000	1600000	4500000	1820000	2000000	1920000	1500000	1880000	1710000	1630000	2200000	1860000	1960000	1290000	1780000	1910000	1810000	1670000	1860000	2700000	2130000	4430000	4170000	4080000	3670000	3710000	4620000	5490000	5440000	4290000	4610000	6370000	7590000	6960000	6490000	7430000	8360000	9240000	7730000	8050000	7290000	9090000
4380000	4340000	4250000	4670000	4210000	4330000	4110000	4100000	4280000	2880000	2590000	3120000	3200000	3550000	2850000	2750000	3030000	3000000	2910000	2560000	2560000	2220000	2120000	2200000	2410000	2810000	2650000	2800000	2890000	4330000	4000000	4080000	4160000	4050000	4490000	4650000	4500000	4530000	4770000	1670000	1690000	1510000	1510000	1770000	1950000	2070000	1530000	1910000	1910000	1140000
8080000	8350000	6920000	6600000	7610000	8150000	8630000	8380000	7470000	17100000	13300000	15100000	14500000	17600000	14600000	18600000	16700000	14200000	13700000	16100000	17000000	13900000	16200000	12500000	18200000	14600000	17000000	15000000	16100000	313000000	356000000	331000000	322000000	345000000	316000000	336000000	293000000	317000000	378000000	473000000	481000000	569000000	493000000	635000000	527000000	472000000	542000000	626000000	549000000	528000000
12600000	11500000	11500000	12200000	11500000	11100000	12100000	13300000	11700000	7450000	6910000	6620000	7750000	8890000	7520000	8970000	8300000	7620000	7190000	8490000	8260000	6910000	8460000	8620000	8260000	7130000	8530000	7220000	8450000	65500000	65400000	66300000	66500000	62300000	63200000	60600000	61400000	69900000	62000000	30400000	26800000	25900000	22400000	24100000	19200000	24300000	23600000	19800000	21100000	14800000
14800000	14000000	14400000	14800000	13400000	13000000	13300000	14100000	13800000	8720000	7530000	8910000	8090000	10600000	8980000	8690000	9240000	9830000	7740000	7370000	8490000	7760000	5570000	7040000	7410000	8490000	8220000	9170000	8340000	13000000	12300000	13400000	12500000	13600000	13000000	12800000	12800000	12500000	13200000	5940000	5140000	5900000	5540000	6510000	5280000	5890000	4770000	4630000	5440000	3110000
1000000	1250000	1020000	1090000	1130000	958724	935743	1190000	985825	3650000	3040000	3380000	2860000	3620000	2730000	4230000	3640000	3000000	2150000	3820000	3250000	3260000	3670000	3040000	3360000	3180000	3950000	3600000	3650000	2260000	1920000	2190000	1860000	1740000	2290000	2390000	2280000	2470000	1860000	5470000	6090000	4280000	4030000	4750000	3830000	6140000	3640000	4400000	4970000	3930000
9440000	8860000	9090000	9680000	9580000	8660000	8870000	9440000	9030000	6030000	5000000	5600000	6200000	6500000	5500000	5970000	5900000	5410000	5490000	5140000	5400000	4510000	5030000	4560000	5220000	5770000	5370000	5280000	5620000	10200000	11500000	10900000	10200000	11300000	10600000	10600000	9940000	10900000	11100000	5360000	5520000	4140000	4690000	6480000	5330000	5230000	4480000	4530000	5070000	3290000
1160000	1400000	1340000	1280000	1210000	1190000	1260000	1310000	1280000	1240000	1170000	1180000	1170000	1090000	1340000	857560	1190000	1200000	1230000	1110000	879824	1190000	1260000	935354	717718	992885	963081	1070000	983096	1440000	1210000	1400000	1330000	1090000	1590000	1440000	1530000	1300000	1070000	1440000	1700000	1090000	1580000	1300000	1260000	1490000	1650000	1730000	1700000	1200000
4970000	4440000	4640000	5260000	4710000	4700000	4660000	4980000	5010000	2650000	2120000	3070000	2680000	3170000	2410000	2430000	2440000	2170000	2420000	2220000	2530000	2170000	1860000	1640000	2120000	2880000	2230000	2450000	2460000	4710000	4750000	4590000	4220000	4320000	4510000	4530000	4170000	4560000	4880000	2120000	1430000	2060000	1430000	1410000	1520000	1800000	1560000	1620000	1540000	1010000
4760000	4480000	4890000	4980000	4920000	4760000	4860000	4880000	4700000	3270000	3540000	3100000	3180000	3130000	3510000	3270000	3550000	3510000	3850000	3190000	3510000	3190000	2860000	3580000	3740000	3240000	3720000	3510000	3320000	4600000	5340000	4710000	5240000	4670000	4400000	4270000	4580000	4770000	4280000	2530000	3360000	2260000	2020000	2650000	2500000	2480000	3470000	2700000	2990000	1970000
975374	883291	548992	694864	734250	595342	721270	669554	795102	1670000	1920000	1370000	1370000	2000000	1630000	2230000	1450000	1490000	1180000	1570000	1750000	1970000	1590000	1810000	2230000	1650000	1960000	1920000	1720000	2180000	2410000	2090000	2180000	2230000	2550000	2550000	2430000	2460000	2320000	4980000	4730000	5020000	4560000	5460000	5610000	6920000	5400000	5740000	6050000	7100000
19700000	18600000	19300000	20400000	18100000	18200000	18600000	19400000	19600000	15000000	12600000	14800000	15100000	15300000	12700000	12900000	14500000	14800000	12500000	11900000	13500000	13500000	10100000	10700000	12000000	13300000	12100000	14800000	13400000	19100000	22500000	22800000	21100000	22400000	22800000	21400000	21600000	20200000	21000000	11400000	11500000	9040000	10200000	12600000	11000000	10900000	9680000	9410000	10200000	6910000
2490000	2410000	2540000	2620000	2520000	2390000	2480000	2640000	2390000	3150000	3040000	3000000	3000000	3190000	3620000	3870000	3830000	3530000	3470000	3360000	3230000	2940000	3500000	3320000	3710000	2800000	3510000	3270000	3500000	8070000	8510000	8200000	8100000	7770000	7120000	7380000	6930000	7940000	8210000	4340000	4920000	4440000	4150000	4670000	4080000	4170000	4330000	4030000	4580000	3230000
36200000	38700000	36200000	33400000	39100000	41500000	45600000	43100000	38300000	89400000	97600000	86400000	88400000	97000000	101000000	101000000	88000000	93300000	102000000	98200000	96900000	96200000	114000000	102000000	117000000	97500000	117000000	94600000	115000000	253000000	305000000	232000000	241000000	236000000	211000000	229000000	191000000	252000000	250000000	573000000	508000000	483000000	497000000	559000000	431000000	426000000	529000000	418000000	515000000	494000000
3050000	2910000	2870000	3510000	3300000	2760000	3050000	3210000	3460000	1700000	1540000	1580000	1690000	2090000	2050000	1800000	1750000	1820000	1920000	1640000	1320000	1400000	1420000	1670000	1880000	2260000	1720000	1670000	1920000	2620000	2090000	2260000	2090000	2840000	2500000	2760000	2510000	1780000	2720000	713746	1010000	896346	1140000	1140000	1210000	1200000	1540000	1360000	1180000	821984
3530000	3620000	3520000	3820000	3750000	3640000	3690000	4160000	3680000	1970000	1560000	2240000	1880000	2320000	2190000	1990000	1980000	2130000	2270000	1710000	1810000	1720000	1280000	1730000	1720000	2110000	1900000	2170000	1980000	3450000	3480000	3740000	3270000	4000000	3640000	3850000	3690000	3860000	3600000	2050000	1580000	1440000	1330000	1820000	1790000	1880000	1540000	1670000	1980000	1340000
10100000	10400000	10200000	9080000	8900000	9910000	10100000	10500000	10500000	3540000	3410000	3570000	3280000	3500000	3290000	3670000	3550000	3460000	3540000	3200000	3000000	2910000	2910000	3260000	3440000	3510000	3350000	3560000	3200000	11400000	10200000	11800000	11300000	11500000	11500000	11100000	11500000	11400000	10900000	6010000	6090000	5270000	5220000	5960000	6010000	6500000	5700000	6810000	6740000	4580000
8510000	8390000	7650000	9750000	9200000	8080000	8690000	9720000	9750000	5100000	4190000	4020000	4450000	5300000	4670000	5040000	5290000	5060000	5240000	3930000	4260000	3730000	3070000	4050000	4790000	4950000	5520000	5190000	6150000	7750000	7160000	8000000	8190000	8240000	8320000	8280000	7770000	6020000	8050000	2150000	2850000	2250000	2360000	2330000	3380000	4650000	2250000	2210000	3070000	1500000
13200000	15300000	14200000	13900000	13300000	13600000	13600000	14400000	14100000	36300000	29100000	32500000	32300000	33100000	28200000	31400000	33100000	33500000	26600000	30300000	27900000	29700000	26100000	29000000	27500000	30000000	30800000	36400000	31700000	19700000	23100000	21500000	20700000	21100000	21000000	21400000	21600000	23700000	25000000	36000000	37700000	36600000	36900000	38700000	43700000	42600000	44600000	46100000	40200000	43500000
10300000	11200000	9810000	12500000	11700000	11500000	12400000	12600000	12200000	6490000	6720000	7180000	6920000	7410000	7170000	6500000	7740000	8550000	7080000	4920000	5420000	5300000	3800000	4690000	6000000	8870000	6620000	7360000	7130000	11500000	11700000	12900000	11500000	12900000	13800000	13800000	12600000	13300000	13900000	5370000	5860000	4820000	4920000	5430000	5420000	5330000	5300000	5510000	5840000	3210000
16900000	16200000	16400000	18400000	17900000	16800000	16500000	16200000	16500000	18300000	21400000	20200000	18300000	17700000	21600000	19800000	19700000	21700000	21900000	21100000	18900000	20900000	20300000	23400000	21700000	21300000	21600000	20500000	21000000	2750000	2470000	2790000	2850000	2710000	2870000	2710000	2900000	2770000	2580000	3330000	3050000	3080000	3250000	3890000	3220000	4100000	3630000	3430000	3430000	3160000
5800000	5150000	3640000	5620000	5630000	6460000	6470000	5240000	5340000	13500000	11400000	11400000	11500000	12700000	9970000	9540000	10300000	14000000	8790000	17400000	15900000	17400000	20000000	15300000	8500000	14200000	11900000	9430000	15000000	2560000	3210000	2540000	2420000	3060000	4450000	5570000	3870000	4060000	3250000	4900000	5790000	2970000	4640000	3850000	5250000	6700000	3870000	4170000	7410000	2990000
3450000	3330000	3280000	3660000	3400000	3470000	3530000	3510000	3380000	2710000	2650000	2630000	3040000	3310000	3040000	2840000	3230000	3060000	2780000	2660000	2920000	2610000	2080000	2690000	2870000	2880000	2850000	2890000	2980000	4120000	4390000	4410000	4310000	4260000	4340000	4530000	4220000	4240000	4800000	2240000	2640000	2110000	1940000	2150000	2320000	2340000	2420000	2490000	2650000	1870000
9630000	10200000	10200000	8700000	9850000	9880000	9600000	9300000	9200000	14200000	15300000	16100000	15400000	13900000	15100000	12500000	13600000	13600000	14800000	12100000	12000000	11800000	12200000	12600000	12000000	14100000	12800000	13500000	12300000	7160000	8200000	8980000	8080000	8270000	7490000	8110000	7120000	7780000	7970000	8640000	9680000	9660000	9780000	9320000	8800000	8900000	9090000	9740000	9650000	7470000
2440000	2290000	2530000	2490000	2660000	2410000	2540000	2680000	2560000	1740000	1700000	1610000	1810000	2100000	1730000	2020000	1690000	1770000	2020000	1710000	1490000	1460000	1450000	1350000	1810000	2090000	1860000	1710000	1960000	1310000	1390000	1430000	1310000	1770000	1500000	1470000	1550000	1400000	1290000	963571	1230000	883856	1020000	901111	1020000	988425	884525	998353	883388	679667
4080000	3880000	4090000	4690000	3930000	3510000	3570000	3820000	3760000	1920000	1660000	1890000	2000000	1870000	1890000	1490000	1760000	1690000	2000000	1540000	1640000	1760000	1200000	1730000	1890000	1870000	1710000	1860000	1670000	2990000	3040000	3290000	2990000	3340000	3400000	3320000	3060000	3600000	3590000	1470000	1540000	1170000	1480000	1450000	1610000	2110000	1640000	1430000	1210000	753435
2970000	2910000	3100000	3210000	3020000	3070000	2890000	3160000	3350000	2460000	2480000	2040000	2250000	2330000	2260000	2280000	2360000	2180000	2330000	2590000	2070000	1890000	2060000	2160000	2500000	2480000	2540000	2410000	2280000	3310000	3280000	3740000	3080000	3270000	3340000	3550000	3490000	3520000	3550000	2060000	2140000	1820000	1830000	1970000	2010000	1980000	1700000	1690000	1990000	1230000
8830000	8850000	8490000	8830000	8590000	8390000	8920000	9280000	8920000	5250000	5130000	5250000	4980000	6090000	5480000	5460000	6200000	5610000	5430000	4870000	4270000	4360000	4880000	4600000	5880000	5080000	5270000	5070000	5430000	9590000	8880000	9890000	9050000	9350000	10400000	10200000	10100000	9820000	8540000	5110000	5140000	3770000	3850000	4220000	4650000	6260000	4460000	4800000	5380000	2700000
7170000	7320000	6420000	8090000	6960000	6950000	7220000	7320000	7860000	4390000	3650000	4840000	4560000	4960000	4240000	4530000	4800000	4650000	4400000	3430000	3830000	3650000	3110000	3380000	3590000	4120000	4240000	4460000	4370000	7980000	7390000	8470000	7290000	8650000	7300000	7340000	7590000	7650000	7520000	3540000	3900000	3340000	3390000	4210000	3630000	3750000	3300000	3260000	3630000	2360000
241000000	226000000	248000000	239000000	232000000	251000000	233000000	254000000	242000000	199000000	207000000	183000000	179000000	191000000	202000000	200000000	195000000	193000000	181000000	158000000	178000000	174000000	164000000	172000000	175000000	179000000	210000000	190000000	170000000	98600000	99000000	86700000	93600000	78800000	98300000	90000000	95500000	98000000	93500000	44600000	45000000	38800000	36600000	39600000	42600000	46200000	43300000	42600000	51500000	26500000
19500000	22900000	18700000	19200000	22700000	23000000	24300000	24600000	22600000	43200000	38500000	42600000	40800000	41000000	47500000	51200000	50100000	47300000	44700000	40200000	37800000	38100000	36400000	40200000	48800000	39200000	47200000	44600000	48300000	183000000	214000000	200000000	191000000	203000000	168000000	189000000	168000000	191000000	206000000	383000000	374000000	351000000	368000000	351000000	318000000	327000000	339000000	298000000	277000000	370000000
3240000	3300000	3170000	3530000	3000000	3230000	3020000	3320000	3320000	2140000	1820000	1970000	2030000	2520000	2190000	2070000	1890000	2120000	2000000	2290000	2090000	1900000	1640000	1750000	2170000	2350000	2000000	2330000	2160000	3410000	4010000	3560000	3710000	4040000	3450000	3350000	3530000	3520000	3830000	1010000	954710	903253	1010000	1290000	1480000	1830000	1550000	1790000	2210000	1240000
5900000	5610000	5660000	5810000	6050000	5770000	5580000	5300000	5490000	5370000	5520000	5470000	5350000	5230000	6290000	4630000	5320000	5460000	6530000	3460000	3530000	3390000	2830000	4400000	4670000	4160000	4840000	5270000	4100000	5010000	5940000	4950000	5230000	4970000	6030000	6600000	5860000	6320000	6310000	2330000	2900000	2760000	2890000	2810000	2830000	2680000	2940000	2460000	2880000	1510000
8580000	9700000	6680000	3770000	8890000	9820000	6130000	10200000	10200000	13600000	24600000	21100000	17500000	13200000	17900000	5760000	6570000	23200000	24100000	32000000	9520000	28000000	29100000	26000000	30900000	26100000	26000000	29800000	26800000	12900000	10000000	10600000	9880000	9250000	10200000	11000000	9510000	11600000	9240000	14600000	11100000	11400000	13100000	11500000	12500000	11400000	11200000	11600000	10900000	23700000
5690000	5260000	5450000	6020000	5780000	5430000	5740000	5820000	5800000	3050000	2690000	3040000	3000000	3550000	3140000	2910000	3250000	3120000	3140000	2910000	2780000	2510000	2590000	2530000	2560000	3100000	2860000	3140000	3080000	6220000	6930000	6840000	6730000	6880000	6290000	5770000	6020000	6790000	6780000	2340000	2550000	1960000	2090000	2420000	2230000	2860000	2060000	2190000	2390000	1510000
11800000	12200000	12800000	12400000	12000000	9030000	10600000	11100000	12500000	5230000	6430000	5880000	5320000	5160000	5680000	4940000	4810000	5020000	6430000	5650000	4830000	5560000	4850000	4940000	5640000	3800000	5350000	4650000	5990000	12600000	10700000	15000000	11700000	12100000	13000000	12100000	11100000	13500000	15200000	4270000	4700000	3240000	3480000	3720000	3490000	4280000	4470000	2850000	3010000	2820000
20000000	21400000	20300000	17900000	18900000	20800000	20700000	21000000	19300000	41700000	37700000	40300000	39400000	42400000	37700000	41500000	40400000	39200000	38200000	41100000	41600000	37000000	39500000	35000000	40900000	36100000	39100000	38700000	41300000	163000000	180000000	171000000	162000000	171000000	162000000	173000000	155000000	172000000	190000000	329000000	315000000	349000000	345000000	305000000	313000000	314000000	326000000	301000000	284000000	335000000
14700000	16300000	16200000	12400000	14400000	16800000	17200000	17000000	16300000	16200000	17500000	16400000	18100000	16900000	19100000	17800000	17200000	18200000	17500000	19700000	17600000	19700000	18400000	18100000	19600000	18800000	18300000	18500000	18200000	10100000	10800000	9560000	9480000	10600000	10400000	11200000	10700000	10800000	12000000	12900000	12900000	14000000	14400000	13200000	13700000	14200000	13700000	13800000	14600000	11200000
46300000	44200000	45900000	51900000	45100000	43800000	44800000	46400000	46600000	26000000	23500000	25100000	25100000	26800000	22800000	23300000	25200000	24700000	22800000	18900000	22900000	19600000	15200000	18300000	18300000	23800000	21200000	22800000	22900000	36500000	35000000	36900000	36400000	34900000	39700000	36600000	37800000	34600000	38600000	12500000	11300000	10700000	10200000	13000000	14600000	14600000	12700000	14100000	14100000	7930000
8430000	8040000	7870000	7160000	8650000	9100000	9390000	8500000	7490000	12700000	11300000	13200000	11600000	12600000	11100000	11900000	11800000	11900000	11000000	11100000	11400000	12500000	9690000	11800000	10600000	13100000	11700000	14200000	12700000	6680000	7000000	7500000	6380000	7070000	7310000	7070000	7360000	7400000	7730000	3710000	4310000	3820000	3540000	3960000	3720000	4800000	3940000	3980000	4370000	2470000
28100000	27000000	29900000	32600000	29800000	25100000	28900000	31700000	30200000	13200000	12800000	16000000	14000000	17700000	17700000	16300000	16800000	16600000	18400000	13400000	14800000	13500000	11100000	13600000	16500000	15700000	16800000	16500000	15900000	23400000	22700000	26100000	22400000	25100000	18600000	19500000	19100000	21500000	23800000	10600000	9850000	7560000	7640000	7680000	8320000	8730000	7080000	8110000	9000000	5670000
75200000	79400000	79200000	76100000	95400000	98100000	98200000	93500000	92700000	231000000	223000000	224000000	239000000	215000000	240000000	233000000	234000000	229000000	232000000	233000000	234000000	248000000	232000000	234000000	250000000	241000000	256000000	265000000	264000000	232000000	279000000	245000000	254000000	254000000	236000000	269000000	225000000	256000000	272000000	468000000	533000000	500000000	490000000	504000000	487000000	473000000	482000000	447000000	429000000	514000000
11300000	11900000	10800000	10000000	11600000	11800000	10800000	10600000	10400000	16400000	16000000	14900000	14800000	15400000	14800000	16300000	14700000	15200000	15100000	17200000	16000000	15300000	16300000	16000000	16800000	14300000	15600000	13400000	14800000	11300000	11500000	11100000	11400000	11000000	11300000	11400000	11900000	12700000	12200000	4890000	4840000	4490000	4400000	4880000	4490000	4950000	4440000	4860000	4630000	3370000
95400000	89600000	92800000	96400000	86100000	86300000	90000000	88100000	89400000	60000000	50500000	56700000	55800000	66800000	53300000	54300000	62000000	57600000	53200000	50400000	58500000	46700000	40300000	46100000	47800000	53500000	54100000	55000000	53200000	74800000	79500000	80100000	74500000	74900000	72500000	70100000	68900000	79200000	81800000	30400000	31200000	30500000	31000000	31500000	31000000	35100000	31100000	31400000	37800000	22800000
7390000	7420000	7320000	6670000	7440000	7940000	8000000	8360000	7610000	4250000	3880000	4360000	3630000	4080000	4480000	4710000	4310000	4910000	4360000	3440000	3550000	4080000	3610000	3470000	4900000	4180000	4340000	4580000	4270000	5210000	5290000	5370000	5440000	4760000	5490000	5580000	6090000	5520000	5760000	4070000	3850000	3360000	3630000	3430000	3640000	4190000	4170000	3550000	3980000	3080000
96400000	87800000	81100000	106000000	68100000	61400000	70900000	81000000	80600000	63900000	31100000	55400000	50500000	83200000	30000000	40800000	41600000	40400000	26200000	32400000	53000000	34100000	16600000	20900000	28700000	31500000	31100000	35000000	37100000	207000000	231000000	231000000	204000000	239000000	143000000	175000000	146000000	204000000	192000000	66600000	76100000	84500000	76100000	85100000	75100000	63300000	62200000	58000000	71000000	46900000
53100000	62900000	54900000	54200000	56000000	53500000	62200000	59600000	62100000	142000000	130000000	161000000	125000000	143000000	134000000	171000000	162000000	146000000	141000000	131000000	144000000	148000000	138000000	138000000	152000000	144000000	129000000	130000000	155000000	452000000	497000000	441000000	414000000	450000000	431000000	459000000	435000000	468000000	508000000	800000000	723000000	839000000	821000000	739000000	774000000	806000000	788000000	675000000	768000000	741000000
8740000	9790000	8640000	8810000	8650000	8460000	8930000	9570000	8660000	10700000	10400000	11300000	10900000	11600000	11900000	11100000	11200000	11300000	10800000	10900000	11900000	10800000	11200000	10900000	10700000	10600000	11500000	10900000	11500000	495000000	550000000	553000000	492000000	564000000	430000000	484000000	449000000	495000000	599000000	692000000	697000000	669000000	671000000	655000000	662000000	661000000	661000000	681000000	653000000	746000000
6520000	5490000	6370000	7680000	5680000	5380000	5930000	6470000	7160000	3660000	3220000	3000000	3320000	4230000	4050000	3980000	4130000	3500000	4260000	4720000	5110000	3450000	3700000	3790000	4580000	3050000	3940000	3460000	3970000	6230000	7470000	8200000	6890000	7770000	5540000	5440000	4730000	6700000	7820000	3300000	3620000	2260000	2730000	3480000	2510000	2680000	2530000	2180000	3060000	2090000
31600000	29300000	29200000	32200000	30200000	28900000	29700000	29800000	30800000	15900000	14300000	15900000	15800000	17900000	15300000	15100000	16200000	16000000	15900000	13600000	14000000	13100000	10800000	12800000	13500000	15400000	15000000	15200000	15100000	31600000	30400000	32600000	31200000	32500000	33800000	32500000	32400000	32600000	34200000	14500000	15400000	12800000	11400000	12700000	13300000	14400000	13300000	13800000	13300000	7730000
54800000	54000000	58400000	61500000	53700000	56000000	55200000	62400000	62500000	29200000	26000000	28100000	31400000	37900000	31100000	31400000	33100000	32300000	32500000	27900000	30200000	26100000	23100000	23600000	31300000	27100000	30100000	30300000	35600000	42300000	41800000	43000000	40200000	44800000	36800000	36200000	34800000	38600000	39100000	17500000	19100000	17400000	16000000	18100000	16200000	19700000	17500000	16300000	17400000	12000000
35100000	33600000	33800000	36000000	33900000	33600000	34100000	34200000	34500000	20100000	17600000	20900000	19200000	21700000	19300000	18600000	20600000	20700000	19300000	14900000	16800000	15700000	12700000	14600000	16700000	19700000	18300000	19400000	17700000	41900000	46500000	44100000	41600000	45000000	44700000	43300000	42100000	45600000	47200000	17700000	17600000	16600000	16000000	18000000	19200000	20900000	19600000	18500000	20000000	12200000
29500000	30500000	28400000	29100000	31200000	33300000	33200000	32100000	33600000	84100000	73000000	87200000	81700000	84300000	77100000	79900000	77200000	75700000	71300000	83800000	81000000	84800000	83000000	78500000	74900000	83200000	82300000	80000000	83500000	222000000	265000000	215000000	209000000	221000000	242000000	258000000	231000000	247000000	268000000	439000000	412000000	442000000	418000000	447000000	502000000	475000000	506000000	482000000	462000000	437000000
3330000	3380000	3430000	3520000	3140000	3070000	2840000	3070000	3080000	3300000	2860000	3310000	3370000	3830000	2760000	3090000	3110000	2840000	2890000	2910000	3150000	2770000	2600000	2580000	3020000	2880000	2850000	2670000	3170000	3170000	3030000	3000000	2690000	2970000	2940000	3050000	2920000	3190000	3410000	2110000	1670000	1760000	2070000	2140000	2360000	2330000	2110000	2030000	2220000	1560000
15900000	16600000	14600000	13900000	16100000	17700000	17200000	17200000	16100000	39200000	38900000	41300000	40400000	36700000	36800000	42500000	35400000	37700000	33700000	42800000	40800000	40300000	43400000	40500000	41100000	41900000	39900000	38500000	39200000	116000000	130000000	107000000	102000000	108000000	127000000	139000000	123000000	125000000	124000000	247000000	237000000	241000000	238000000	221000000	268000000	243000000	279000000	221000000	232000000	222000000
56100000	59900000	56800000	52600000	61100000	65800000	63400000	62400000	60600000	200000000	192000000	189000000	198000000	192000000	195000000	222000000	210000000	198000000	188000000	218000000	204000000	207000000	208000000	197000000	224000000	195000000	213000000	203000000	228000000	442000000	497000000	501000000	481000000	516000000	465000000	492000000	440000000	457000000	539000000	1010000000	1070000000	1020000000	1030000000	902000000	962000000	985000000	1050000000	955000000	831000000	1060000000
5540000	5370000	7010000	5980000	5330000	5130000	5340000	5360000	5320000	3510000	3050000	3370000	3520000	3800000	3280000	4440000	4050000	3260000	3070000	3430000	3600000	2790000	2460000	3060000	3240000	3380000	3760000	3480000	3580000	5580000	6380000	5820000	5270000	5690000	5950000	5490000	5440000	6080000	6200000	2850000	2710000	2190000	2570000	2450000	2670000	2790000	2740000	2620000	2710000	1940000
1150000	1210000	1070000	896441	1310000	1260000	1310000	1110000	1290000	4040000	4010000	3580000	3830000	3880000	4030000	4430000	4120000	3770000	3600000	4200000	4220000	4150000	4290000	4010000	4660000	3900000	4350000	3910000	4330000	14900000	16900000	15100000	14200000	15800000	15500000	17000000	14800000	15200000	16600000	30400000	27300000	26800000	27700000	31100000	27800000	28600000	29400000	29900000	29800000	26500000
11000000	11100000	10800000	8930000	10000000	10300000	11600000	10700000	10500000	7140000	6250000	6430000	5340000	6320000	5720000	6730000	6990000	5720000	5780000	5970000	6570000	5520000	5900000	5560000	7990000	5350000	6130000	5900000	5620000	6260000	5650000	6180000	6850000	6480000	6260000	6860000	6230000	5940000	6430000	4410000	3950000	3980000	4090000	3780000	4080000	4820000	4490000	4600000	4400000	3640000
9350000	9570000	9540000	9700000	8910000	8950000	9780000	9200000	8780000	5630000	4910000	5710000	5120000	6250000	5780000	5310000	5340000	6180000	4960000	4500000	5850000	4670000	3860000	3810000	5420000	5420000	4900000	5720000	5290000	7030000	8860000	9670000	8680000	8870000	8280000	8570000	8240000	9050000	10100000	3440000	4480000	2840000	3440000	3580000	3930000	3810000	3420000	3700000	3580000	3710000
1140000	1530000	1440000	1390000	1040000	1340000	1130000	1330000	1060000	2140000	1860000	1700000	2120000	2410000	2390000	2350000	2200000	1870000	1910000	2350000	1800000	1930000	1970000	1640000	2580000	2600000	2420000	1810000	1660000	957294	932570	1360000	970416	1060000	1320000	932953	1060000	999712	1060000	1040000	1020000	1260000	978356	1030000	668151	1490000	1310000	1140000	1600000	1200000
286000000	295000000	286000000	255000000	267000000	283000000	279000000	272000000	274000000	707000000	679000000	698000000	708000000	750000000	640000000	715000000	659000000	684000000	635000000	751000000	737000000	706000000	730000000	652000000	690000000	684000000	715000000	695000000	749000000	1980000000	2290000000	1870000000	1910000000	2000000000	1820000000	2000000000	1740000000	1990000000	2110000000	3910000000	3560000000	3600000000	3530000000	3700000000	3730000000	3670000000	3740000000	3560000000	3600000000	3730000000
7600000	7530000	7330000	7450000	6470000	6750000	7840000	7330000	7700000	3940000	3930000	3430000	4910000	4750000	4210000	3960000	4230000	4230000	4210000	3600000	4180000	3270000	2840000	2970000	3930000	4380000	3550000	4400000	3890000	4460000	5320000	4780000	5170000	4890000	5980000	5310000	5320000	5500000	5140000	2140000	2400000	1710000	2000000	2150000	1770000	2240000	2390000	2470000	2270000	1370000
2510000	2240000	2410000	2480000	2060000	2250000	2200000	2280000	2460000	1580000	1600000	1260000	1530000	1350000	1640000	1690000	1470000	1360000	1580000	1300000	1420000	1270000	1300000	1410000	1460000	1220000	1520000	1370000	1570000	3050000	3330000	4030000	3510000	3810000	3660000	3250000	3420000	3850000	3440000	1930000	1660000	1480000	1750000	1840000	1930000	2080000	1740000	2100000	2030000	1250000
190000000	197000000	181000000	174000000	202000000	204000000	201000000	180000000	209000000	520000000	513000000	557000000	526000000	468000000	520000000	490000000	511000000	514000000	469000000	469000000	434000000	508000000	452000000	455000000	445000000	541000000	489000000	525000000	533000000	1320000000	1630000000	1250000000	1340000000	1320000000	1380000000	1280000000	1140000000	1300000000	1510000000	3090000000	2580000000	2770000000	2690000000	3000000000	3130000000	3190000000	2940000000	2940000000	2330000000	2750000000
1970000	1960000	1870000	2160000	1850000	1760000	1780000	1800000	2090000	676933	416025	698602	586020	884122	1320000	867092	1050000	866385	864194	499493	512846	672026	393559	824498	575235	700252	634548	957568	697093	1580000	1720000	1710000	1550000	1530000	1590000	1500000	1450000	1760000	1730000	740111	685764	813162	NaN	333712	878133	740295	887673	882373	1180000	678371
16700000	16500000	17000000	16700000	16600000	16800000	17100000	17100000	17200000	9760000	9990000	8560000	8900000	11500000	10600000	10800000	11100000	9940000	11500000	9950000	10300000	9710000	9640000	9470000	11700000	9480000	10800000	10100000	10900000	22200000	20400000	23300000	22900000	22600000	22100000	21200000	20500000	23000000	22800000	13300000	13000000	12000000	12500000	13400000	11900000	14300000	11700000	12000000	12700000	9840000
46300000	45500000	46400000	50800000	42000000	44300000	45300000	47200000	47200000	26600000	25800000	23000000	25800000	28100000	25700000	28500000	26400000	25300000	25900000	24900000	26700000	23500000	22200000	21800000	28400000	25200000	26600000	25900000	26000000	38900000	36200000	40600000	40100000	40900000	37600000	36600000	38400000	40000000	37300000	17800000	18600000	14500000	14400000	19100000	15200000	16100000	16900000	16400000	18100000	11900000
2090000	2130000	2030000	2180000	1910000	2120000	1880000	2130000	2170000	2080000	1810000	1830000	2130000	2250000	1820000	2040000	2200000	2090000	1840000	1820000	2040000	1770000	1740000	2050000	1840000	1920000	2240000	1860000	2090000	2560000	2780000	2870000	2680000	2950000	2460000	2530000	2460000	2800000	2600000	1360000	1680000	1400000	1510000	1600000	1510000	1560000	1580000	1460000	1700000	1070000
13500000	11800000	11500000	11800000	9880000	10300000	10400000	12100000	12000000	10500000	6420000	6930000	8960000	12100000	7040000	9220000	9360000	8530000	6220000	10900000	11600000	8740000	9560000	6710000	7710000	9290000	8770000	8330000	9560000	41600000	44000000	46800000	41100000	46000000	40300000	38000000	37800000	40100000	45700000	14300000	15000000	12000000	11200000	14000000	13500000	13600000	13800000	12300000	15900000	8850000
2990000	2780000	2870000	3020000	2390000	2490000	2580000	2600000	2830000	756477	973194	728116	984009	1110000	962521	1160000	1180000	1140000	1110000	897265	839544	630906	908920	589840	933318	915471	1060000	872880	1070000	4770000	3670000	4230000	4090000	3790000	3800000	3720000	3600000	3760000	3890000	2050000	2200000	1700000	1760000	2130000	1760000	1690000	1600000	1700000	2250000	1320000
9780000	9680000	9750000	9750000	9890000	10100000	9650000	9040000	9600000	17900000	17500000	18100000	16600000	16200000	15300000	15000000	15300000	16300000	14900000	14800000	16000000	16900000	14800000	17300000	15200000	16900000	16400000	16200000	16100000	5720000	5680000	5610000	5640000	5590000	6080000	5980000	6240000	5860000	5450000	5590000	5300000	4530000	5100000	5300000	5100000	5970000	5880000	5420000	5760000	4280000
17700000	17500000	18100000	18600000	16900000	16300000	17100000	16600000	18000000	12500000	11700000	13200000	13000000	13600000	12700000	11500000	13200000	13000000	11600000	9970000	11600000	10100000	8240000	9950000	10600000	12500000	10900000	12100000	11600000	15200000	14600000	16000000	15200000	15600000	15100000	14400000	13900000	14900000	16100000	5500000	6130000	5480000	4930000	5530000	5840000	6540000	6030000	5940000	5830000	4260000
43400000	46400000	43900000	41300000	48000000	47100000	47600000	47200000	44900000	123000000	118000000	117000000	116000000	126000000	124000000	132000000	132000000	129000000	116000000	130000000	121000000	118000000	120000000	120000000	135000000	113000000	123000000	123000000	136000000	348000000	394000000	350000000	348000000	369000000	348000000	372000000	326000000	374000000	403000000	721000000	672000000	703000000	634000000	697000000	628000000	622000000	650000000	684000000	705000000	686000000
28600000	29300000	25500000	30300000	29900000	29900000	31200000	32500000	31900000	13100000	13800000	15300000	14900000	16000000	17100000	18100000	17700000	16600000	14800000	8330000	11600000	10300000	10600000	10400000	15500000	15800000	16000000	15900000	14500000	31700000	35500000	37400000	35500000	36400000	38300000	36600000	36600000	36900000	39100000	14900000	14000000	11800000	11200000	13200000	15200000	15900000	14700000	15800000	15100000	8210000
19200000	21000000	20200000	19200000	22600000	23400000	21700000	25200000	23000000	60500000	53900000	52600000	55900000	62600000	60700000	76200000	72300000	56800000	57300000	76800000	66600000	65900000	68100000	61500000	73100000	56000000	64900000	58400000	68100000	173000000	193000000	196000000	181000000	189000000	148000000	170000000	144000000	190000000	188000000	357000000	357000000	355000000	343000000	333000000	307000000	316000000	331000000	308000000	276000000	352000000
5130000	4410000	4390000	4950000	4410000	5370000	5220000	5440000	5210000	3250000	2570000	2650000	2560000	3190000	2820000	2920000	3220000	2820000	2790000	2480000	2920000	2000000	2230000	1970000	3000000	2470000	2570000	2350000	2650000	5690000	5230000	5230000	4990000	5770000	5320000	5240000	5290000	5140000	4980000	1900000	2130000	2420000	1670000	1350000	2640000	2150000	1780000	1840000	2340000	1120000
32400000	34300000	31800000	33000000	36400000	38400000	33700000	34900000	35500000	123000000	117000000	114000000	129000000	119000000	127000000	134000000	130000000	123000000	118000000	127000000	119000000	127000000	123000000	121000000	124000000	112000000	131000000	124000000	141000000	180000000	210000000	177000000	174000000	183000000	176000000	183000000	167000000	190000000	204000000	371000000	407000000	376000000	338000000	343000000	359000000	366000000	377000000	352000000	318000000	357000000
15500000	16300000	15600000	15400000	16900000	15600000	16600000	15900000	15000000	16400000	15600000	17300000	15700000	16100000	14300000	13400000	14500000	14600000	15100000	14100000	14500000	15000000	13200000	16300000	13200000	16100000	14600000	14500000	14200000	11600000	11800000	11100000	10900000	11200000	11900000	12500000	12300000	12500000	11600000	12500000	11800000	9360000	10300000	11900000	10400000	12100000	9780000	11000000	11400000	9490000
27300000	24400000	22000000	25100000	26800000	28200000	29500000	26600000	26800000	69300000	72400000	56800000	71500000	72300000	73800000	72100000	72100000	66500000	59600000	75400000	69800000	83000000	77500000	69500000	77000000	62400000	67200000	65700000	78900000	194000000	270000000	243000000	235000000	219000000	188000000	199000000	182000000	204000000	230000000	437000000	490000000	486000000	509000000	480000000	405000000	415000000	428000000	346000000	346000000	515000000
16900000	16900000	16400000	17300000	15500000	14600000	15800000	15900000	15400000	10500000	8890000	9680000	9370000	10800000	9240000	9820000	12200000	10900000	9400000	7740000	9440000	8120000	5830000	7610000	8970000	9010000	9170000	9850000	9090000	16000000	17100000	17500000	16100000	15000000	15500000	16200000	16200000	17100000	15900000	5510000	6630000	5930000	5370000	6360000	7040000	6680000	7090000	7070000	7170000	4260000
39400000	39600000	41100000	38400000	39200000	41500000	40500000	41000000	39600000	20800000	18800000	18200000	19200000	23500000	19800000	19800000	20400000	23500000	23500000	18400000	14500000	15400000	15100000	17300000	19300000	14800000	19100000	18200000	18000000	17200000	17600000	15900000	16800000	15600000	16400000	17000000	16800000	16300000	17000000	9820000	10700000	8280000	7640000	8670000	8800000	11000000	9410000	9230000	10500000	5620000
23100000	22700000	21300000	22300000	20700000	21000000	22900000	23600000	22400000	14200000	14000000	11900000	12800000	13500000	16500000	15900000	14900000	14900000	15900000	16200000	14600000	14300000	14300000	14600000	18200000	12900000	15400000	14800000	15200000	17200000	16900000	19300000	17700000	15600000	16800000	17000000	17700000	17800000	18800000	7160000	6780000	6990000	6470000	8230000	8030000	9230000	8120000	7440000	9500000	5200000
13500000	13800000	14000000	14100000	13900000	13400000	14000000	15700000	15000000	8870000	10500000	10400000	9610000	8910000	12200000	10800000	11400000	11000000	12400000	10300000	9940000	9990000	9130000	10600000	11000000	9770000	12000000	11400000	10300000	12300000	11400000	12800000	13300000	11900000	9900000	9800000	11500000	12400000	11200000	4870000	4700000	3530000	3570000	4610000	3760000	4890000	3900000	4550000	4320000	2860000
31800000	33600000	31600000	29900000	31000000	33000000	33400000	34500000	33100000	96500000	87300000	80500000	93200000	98500000	89700000	102000000	96900000	86500000	85800000	110000000	105000000	99000000	109000000	91700000	111000000	85900000	103000000	94700000	105000000	244000000	308000000	260000000	238000000	265000000	232000000	261000000	228000000	249000000	277000000	515000000	550000000	567000000	521000000	509000000	516000000	496000000	505000000	501000000	446000000	538000000
46700000	45800000	43400000	42700000	46000000	45100000	45900000	41500000	45000000	116000000	116000000	113000000	104000000	118000000	105000000	124000000	108000000	110000000	101000000	137000000	129000000	124000000	138000000	123000000	118000000	117000000	113000000	120000000	115000000	265000000	338000000	280000000	285000000	302000000	322000000	350000000	303000000	326000000	356000000	635000000	619000000	610000000	658000000	525000000	613000000	612000000	638000000	608000000	535000000	579000000
4890000	5510000	5360000	4240000	4790000	5010000	5000000	5110000	4410000	13700000	12600000	14200000	13600000	11600000	10500000	10200000	11500000	12200000	10000000	11500000	12100000	12500000	10900000	14100000	8670000	13300000	10700000	14500000	11600000	2120000	1420000	1370000	1610000	1640000	1890000	1650000	2200000	2140000	1860000	2070000	2970000	2130000	2440000	1610000	2520000	3260000	1920000	2090000	1680000	1400000
3190000	2960000	3050000	3290000	2960000	3000000	2980000	3220000	3090000	2440000	1810000	2040000	2360000	3040000	2060000	2160000	2460000	2100000	2050000	2200000	2410000	1590000	1370000	1480000	2430000	2130000	2240000	2160000	2340000	4950000	4630000	4950000	4570000	5100000	5000000	4540000	4530000	4750000	5190000	2190000	2260000	1860000	1900000	2420000	2350000	2410000	2450000	2240000	2560000	1490000
2550000	2260000	2640000	2990000	2530000	2590000	2480000	2710000	2590000	1660000	1440000	1600000	1500000	1620000	1800000	1560000	1700000	1960000	1830000	1360000	1720000	1250000	1140000	1500000	1450000	1580000	1670000	1790000	1700000	2040000	2520000	2600000	2390000	2540000	1780000	1700000	1820000	2380000	2260000	959820	1200000	800781	867266	1040000	689893	799533	965366	900561	784946	633908
12600000	13800000	12500000	12600000	14000000	11600000	12700000	12000000	12000000	24800000	17900000	16300000	17500000	22600000	15900000	24500000	20000000	17700000	15900000	24200000	23900000	28300000	25600000	19900000	20900000	18400000	19300000	16200000	19700000	11300000	11400000	11200000	11000000	10200000	12100000	11800000	12100000	12900000	12100000	7240000	6960000	6810000	6190000	7000000	8800000	9350000	8260000	9670000	9400000	5310000
16200000	18000000	16500000	16200000	16700000	16900000	16900000	16800000	15900000	56800000	61500000	53500000	60700000	56900000	56300000	61900000	54200000	56100000	60600000	67700000	66100000	62200000	69900000	56600000	67700000	52000000	66300000	58700000	69200000	102000000	127000000	113000000	100000000	104000000	95200000	102000000	93900000	110000000	108000000	203000000	203000000	201000000	186000000	221000000	201000000	200000000	199000000	193000000	180000000	201000000
7750000	6900000	7420000	8260000	7470000	7520000	7990000	7300000	7230000	5120000	4210000	4230000	4350000	4820000	3890000	3920000	4460000	4530000	4280000	3210000	4300000	3340000	2680000	3610000	3470000	4290000	3880000	4510000	4100000	7480000	7350000	6930000	6840000	7120000	7620000	7270000	7260000	7310000	7260000	4270000	3920000	3470000	3710000	3760000	4320000	4490000	3740000	4530000	5260000	2340000
1350000	1430000	1320000	1280000	1390000	1580000	1620000	1540000	1400000	3420000	3500000	3140000	3130000	2980000	2830000	2960000	2630000	2770000	2570000	3010000	2970000	2980000	2910000	3170000	2640000	3060000	3190000	3010000	3030000	681813	695277	614422	618159	604908	704020	888124	722064	641442	792723	586078	530209	684305	884105	621873	661489	723174	870220	785820	654366	651064
7480000	7700000	7690000	8910000	7910000	8150000	8290000	8070000	8880000	4740000	4390000	4570000	5290000	5140000	4780000	4430000	4530000	4420000	4430000	4040000	3910000	4050000	3580000	3700000	4060000	5240000	4190000	4370000	4830000	7260000	7740000	7420000	7560000	6990000	7490000	7370000	6770000	7310000	7410000	3920000	3320000	2730000	2740000	4890000	3510000	2710000	3040000	2430000	3330000	1980000
1030000	989049	1020000	1090000	1060000	882019	945496	984544	1020000	683565	448639	602582	637935	816722	477239	555350	658484	522884	625872	634335	686847	445027	290496	518692	657441	808878	547323	498599	759798	1640000	1780000	1770000	1760000	1760000	1680000	1800000	1620000	1680000	1810000	764332	960914	560595	630368	755469	774301	857585	751880	769464	814748	469730
1180000	1610000	1050000	1140000	1680000	1510000	1490000	1730000	1540000	4030000	3580000	3460000	3940000	3730000	3900000	3650000	3700000	3900000	3430000	4210000	3760000	4080000	3880000	3700000	4370000	3870000	3970000	3930000	3680000	3440000	4320000	3990000	4310000	3600000	3550000	3580000	3910000	3720000	3180000	4900000	4080000	4420000	4600000	4440000	4400000	4510000	4810000	3870000	2980000	3710000
1410000	1290000	1430000	1360000	1240000	1160000	1280000	1290000	1220000	599513	569022	643408	693898	1000000	714901	739080	1040000	921683	572080	NaN	NaN	238881	1270000	415036	657812	879170	755861	307056	487594	1420000	1590000	1480000	1540000	1360000	1960000	1790000	1600000	1770000	1590000	661244	1360000	1030000	1870000	975610	1370000	1290000	737856	636030	1280000	1800000
2220000	2030000	2010000	2150000	2090000	1940000	2040000	2230000	2040000	1670000	971949	1220000	1280000	1860000	1250000	1490000	1600000	1390000	985815	1140000	1380000	1060000	804555	1050000	1190000	1260000	1100000	1220000	1540000	3310000	3250000	3340000	3190000	3520000	3200000	2970000	2860000	3430000	3480000	1700000	1470000	1300000	1640000	1690000	1640000	1860000	1260000	1370000	1570000	1180000
4150000	4010000	4070000	3370000	4750000	4370000	4730000	4470000	4210000	6690000	5190000	5380000	5760000	6300000	5670000	8300000	6660000	5800000	5940000	6330000	6400000	5340000	6180000	5140000	8790000	5190000	8090000	5700000	6880000	7990000	9420000	11700000	8150000	9360000	7830000	7870000	8070000	9400000	10100000	12500000	11900000	10600000	11600000	12900000	10700000	12600000	11000000	11200000	12900000	12500000
10100000	9960000	11300000	9710000	11700000	11300000	11800000	10800000	10700000	39600000	51200000	42900000	41800000	29000000	43400000	37200000	37800000	41600000	40800000	46500000	43000000	46500000	43200000	62300000	41100000	41200000	44200000	51200000	39900000	36600000	31500000	32900000	34400000	30800000	23600000	22800000	20000000	28000000	25300000	13300000	17300000	11500000	12500000	16500000	7620000	13600000	10200000	9600000	12800000	9710000
10300000	10300000	9260000	9510000	9270000	10400000	10500000	10900000	10300000	21400000	18400000	20800000	20900000	21300000	19100000	21500000	21300000	19900000	18200000	21900000	20800000	21800000	22100000	20100000	21600000	18900000	20400000	19700000	23500000	2630000	3080000	3270000	2700000	2990000	2240000	2350000	2390000	2480000	2970000	5700000	8280000	5110000	6050000	5890000	5440000	7940000	5330000	5100000	5280000	7460000
3580000	3340000	3220000	3850000	3380000	3530000	3380000	3590000	3700000	2870000	2220000	2320000	2430000	3460000	2260000	2670000	2680000	2290000	2030000	2330000	2890000	2070000	2090000	2090000	2650000	2390000	2620000	2300000	2400000	7000000	7700000	7800000	7090000	7930000	6980000	6800000	6820000	7370000	7580000	3430000	3350000	2940000	2980000	3660000	3300000	3580000	3370000	3350000	3820000	2470000
4230000	4260000	3900000	4950000	3610000	3820000	4020000	4070000	3890000	2600000	2660000	1930000	2600000	3100000	2890000	2990000	2920000	2640000	3320000	2590000	2780000	2370000	2670000	2370000	3340000	2570000	2500000	2640000	2760000	3760000	3890000	4170000	4800000	4970000	5590000	4890000	4750000	4610000	4530000	3160000	1950000	2390000	2400000	3640000	2350000	2680000	2380000	2540000	2170000	1440000
3580000	3370000	3230000	2900000	3210000	3500000	3560000	3600000	3300000	3100000	2550000	2730000	2770000	3100000	2760000	3020000	2940000	2870000	2640000	3050000	2590000	2740000	2850000	2490000	2910000	2770000	2910000	2780000	2580000	106000000	104000000	105000000	95900000	103000000	106000000	118000000	97600000	108000000	124000000	93600000	127000000	126000000	113000000	125000000	105000000	121000000	97200000	121000000	122000000	163000000
2960000	2890000	3040000	3430000	2910000	2840000	2940000	3190000	3180000	1080000	1070000	1250000	1170000	1070000	1140000	962617	1340000	1110000	1510000	781814	1000000	836670	646069	924048	855029	1090000	1020000	1130000	1150000	2130000	2380000	2220000	2190000	2650000	2160000	2110000	2040000	2260000	2330000	645081	794565	764355	510733	603200	780331	890824	561551	561057	607214	894330
5630000	5210000	5740000	5410000	5230000	5020000	5170000	4910000	4950000	2150000	1910000	1920000	1920000	2290000	2630000	2140000	2330000	2090000	1960000	1960000	1690000	1900000	1510000	1820000	2260000	2030000	2290000	2120000	1930000	7490000	6030000	7290000	7510000	6490000	7330000	7880000	7030000	6800000	6540000	4350000	4240000	3570000	3400000	3560000	4070000	4680000	3930000	4250000	4210000	2450000
505271	574332	561998	682361	594875	546512	573751	726418	649679	272204	159295	214092	306029	393466	319748	430018	430142	339563	393496	280845	473973	337544	309683	290716	480790	391623	392195	291435	416919	600323	767766	877259	741384	815845	564972	492999	577881	654460	709151	354627	699715	201864	555605	972291	501473	484318	213351	241668	408335	81903.5
3340000	3460000	2920000	2920000	3670000	3710000	3660000	2910000	2850000	27500000	26900000	25700000	25500000	26300000	19400000	24700000	22000000	22900000	19600000	27000000	30400000	28300000	26600000	28400000	21100000	30100000	25200000	26800000	27500000	5570000	5230000	4620000	4950000	5240000	5240000	5230000	5110000	5860000	4850000	3900000	4180000	3340000	3200000	4220000	3270000	3740000	4060000	3960000	4490000	3100000
1450000	1550000	1450000	1570000	1490000	1320000	1520000	1520000	1490000	1020000	818228	1270000	1100000	1340000	1000000	918443	1150000	942381	917210	844845	1140000	972973	1070000	854496	1300000	1320000	928874	1170000	1260000	1560000	1760000	1920000	1810000	2040000	1500000	1520000	1440000	1770000	1590000	745943	871928	679132	969220	945325	595188	949280	666738	590689	460004	726088
4590000	4770000	4450000	5150000	4810000	4340000	4580000	4640000	4540000	2760000	2380000	2430000	2990000	3570000	3010000	2710000	3050000	3180000	2700000	2540000	2600000	2460000	2330000	2240000	2460000	2750000	2660000	2740000	2610000	5030000	4730000	5040000	4950000	4920000	5000000	4810000	4430000	4440000	4970000	2020000	2400000	1540000	1720000	2130000	2160000	2330000	1660000	1900000	2180000	1480000
4670000	4330000	4310000	4820000	4640000	4590000	4560000	4550000	4790000	3010000	2920000	3230000	3320000	3200000	2980000	3400000	3410000	3330000	3310000	2590000	2710000	2610000	2530000	2530000	3060000	3060000	3220000	2880000	3100000	10700000	11900000	10900000	11500000	11400000	11200000	10600000	10400000	11400000	11600000	9180000	9490000	7390000	8810000	8800000	8730000	9320000	9080000	8910000	8570000	5660000
16100000	14800000	13700000	15300000	14700000	16100000	14400000	14900000	14800000	9400000	8800000	10900000	9970000	10600000	8230000	8170000	8110000	8320000	8200000	8050000	8000000	7610000	7660000	6940000	6750000	9250000	8450000	9170000	7950000	11300000	12600000	13200000	13800000	12000000	11800000	13000000	11800000	13500000	13600000	4460000	4770000	4650000	3800000	4900000	5780000	6370000	4860000	5450000	4790000	2680000
78000000	76100000	76400000	80600000	75700000	75400000	79600000	85000000	81200000	56100000	44200000	55100000	57700000	74200000	52300000	56600000	56700000	61600000	52700000	48400000	54300000	49000000	36300000	41500000	53500000	59400000	56400000	55100000	57900000	28900000	27500000	27600000	29700000	27100000	26200000	25000000	24600000	27100000	27400000	8650000	9050000	6420000	7020000	8630000	7560000	9890000	8120000	8220000	8370000	5350000
3000000	3150000	2970000	3230000	2820000	3320000	3420000	3310000	3200000	4830000	4550000	4750000	4300000	4930000	5390000	5500000	5580000	5370000	4490000	4910000	5150000	4700000	4840000	4960000	6790000	4740000	5780000	4900000	5640000	8070000	8030000	8640000	7560000	8510000	7950000	9090000	7520000	7750000	8570000	11200000	12300000	13000000	12300000	11600000	12900000	12400000	11700000	12800000	11700000	13300000
8020000	7630000	7920000	8520000	8670000	8360000	8430000	8680000	8770000	4970000	4160000	4580000	4600000	5280000	4480000	4780000	5710000	5180000	4760000	4080000	4540000	3960000	3560000	4040000	4370000	4780000	4520000	4870000	4730000	8510000	8600000	8580000	7790000	8310000	9960000	9170000	8550000	8780000	9610000	3950000	3990000	3650000	4030000	3800000	4010000	4330000	3900000	4300000	4670000	2980000
4250000	3890000	3980000	4350000	3600000	3920000	3990000	4180000	4110000	2410000	1820000	2510000	2100000	2470000	2260000	1990000	2270000	2400000	2030000	1760000	1960000	1910000	1300000	1630000	1570000	2330000	1920000	2080000	2020000	3420000	3660000	3200000	3390000	3640000	3520000	3670000	3380000	3370000	3190000	1320000	1540000	928428	1160000	1250000	1170000	1420000	1140000	1080000	1090000	641356
1950000	1900000	2040000	2050000	2140000	2100000	2030000	1990000	1550000	1060000	1320000	1330000	1240000	1390000	1250000	1410000	1320000	1560000	1420000	1360000	1260000	1110000	1280000	1400000	1380000	1470000	1580000	1470000	1190000	1670000	1510000	1430000	1650000	1320000	1880000	2280000	1890000	1780000	1910000	861514	858427	1040000	694096	729309	1130000	1320000	1170000	1100000	942150	786689
1750000	1730000	1830000	1640000	1270000	1670000	1590000	1650000	1510000	1630000	1700000	1470000	1490000	1620000	1310000	1280000	1220000	1530000	1290000	1530000	1320000	1220000	1720000	1140000	1090000	1250000	1370000	1290000	1190000	1320000	1260000	1210000	1050000	1290000	1120000	1180000	1220000	1330000	1200000	605888	966809	487236	867149	753093	1120000	780763	667538	898778	1150000	828540
7100000	6640000	6480000	6670000	6890000	6520000	6930000	6980000	7000000	4570000	4320000	4350000	4680000	5520000	5010000	5730000	5750000	5560000	4970000	4430000	4550000	3750000	4390000	3320000	5860000	4640000	4480000	3800000	5030000	9090000	8380000	9410000	8060000	8860000	8650000	7850000	8200000	9730000	7960000	3900000	4160000	3350000	3010000	3380000	3890000	4610000	3200000	3350000	3870000	2500000
14900000	15000000	15300000	13200000	14600000	15800000	16600000	14900000	16300000	71400000	64200000	66200000	70100000	66700000	59200000	59400000	59000000	61400000	55000000	70500000	73600000	74900000	73100000	69100000	58200000	71100000	66700000	67200000	76100000	83600000	71100000	81700000	75600000	103000000	92500000	107000000	88500000	77600000	100000000	271000000	255000000	257000000	262000000	240000000	268000000	244000000	258000000	265000000	233000000	260000000
4440000	4780000	4260000	4810000	4260000	4360000	4410000	4490000	4370000	3090000	2720000	3250000	3070000	3470000	2720000	2660000	3200000	2810000	2820000	2610000	2490000	2200000	1960000	2590000	2730000	2910000	2710000	2670000	3070000	6720000	6210000	6680000	6140000	6440000	6210000	6170000	6170000	6380000	6840000	2870000	2850000	2590000	2550000	2990000	3120000	2980000	3060000	2850000	3420000	2180000
6200000	5920000	6690000	6720000	6910000	6570000	6690000	6450000	6420000	5350000	5370000	5470000	5210000	5300000	6020000	4830000	5220000	5800000	6260000	4550000	4550000	4790000	3830000	4820000	4790000	5340000	5560000	5630000	5310000	5560000	5500000	5740000	5630000	6340000	6700000	6340000	6480000	5990000	6140000	4240000	4510000	3090000	3460000	3660000	3890000	4760000	3870000	3650000	3900000	2900000
48600000	45200000	46300000	50100000	44700000	46500000	44200000	45000000	44600000	24200000	24600000	27000000	21800000	23500000	23300000	22000000	22700000	22600000	22900000	21200000	20400000	20200000	16600000	20000000	18800000	21800000	22300000	22400000	19900000	54700000	51000000	44900000	53600000	46200000	65100000	68800000	68700000	64600000	61000000	32300000	28800000	32000000	32200000	37100000	39100000	38300000	41800000	42300000	47000000	20900000
5160000	5170000	4850000	4930000	5100000	5080000	4880000	5040000	5170000	3480000	3430000	3280000	3420000	3580000	3660000	3080000	3070000	3690000	3330000	2940000	3190000	2980000	3150000	3020000	2600000	3070000	3180000	3460000	2780000	4940000	5070000	4910000	4580000	4880000	5090000	5500000	5610000	5330000	5240000	2120000	2480000	1720000	2050000	2200000	2350000	2680000	2190000	2020000	1800000	1690000
16300000	15400000	15300000	16700000	16000000	16000000	14700000	14900000	15000000	18900000	20900000	19200000	21300000	18000000	21200000	16900000	18300000	19500000	18700000	18200000	17700000	19600000	17600000	21000000	17600000	18800000	18800000	21600000	18200000	7360000	7110000	6900000	6440000	6480000	7320000	8000000	7500000	7310000	6690000	17800000	18100000	15800000	17900000	16800000	17200000	15100000	17900000	18700000	16000000	17800000
3830000	3640000	3690000	4050000	3380000	3460000	3480000	3790000	3750000	1700000	1480000	1570000	1620000	1950000	1530000	1680000	1880000	1740000	1490000	1400000	1630000	1620000	1400000	1280000	1480000	1610000	1690000	1660000	1670000	6350000	5800000	6220000	6350000	6450000	6590000	6120000	6200000	6010000	5870000	2940000	3430000	2740000	2940000	3340000	2930000	2890000	2740000	3210000	3170000	2110000
35300000	37900000	34500000	29400000	39100000	41700000	39700000	38600000	37200000	111000000	110000000	103000000	106000000	103000000	101000000	103000000	94700000	101000000	95400000	113000000	105000000	113000000	108000000	115000000	102000000	105000000	108000000	107000000	107000000	113000000	118000000	106000000	109000000	100000000	100000000	102000000	102000000	112000000	104000000	126000000	137000000	116000000	129000000	122000000	123000000	135000000	128000000	130000000	118000000	117000000
2070000	2670000	2130000	1870000	2380000	1930000	2090000	2250000	2080000	4160000	5170000	4320000	5010000	4510000	3920000	4950000	4870000	3620000	4610000	5140000	4710000	4550000	4770000	4870000	5120000	4300000	4760000	4250000	5590000	4010000	4130000	4590000	3730000	4190000	4000000	4310000	3460000	4460000	4330000	3450000	5150000	3260000	3290000	4030000	3480000	3810000	3420000	3560000	3890000	3820000
1990000	1990000	1740000	1760000	2000000	2040000	2150000	2130000	1950000	3550000	3280000	3460000	3210000	3970000	3550000	3750000	3820000	3700000	3320000	3400000	3550000	3230000	3540000	3170000	3630000	3740000	3760000	3500000	3720000	21000000	21500000	21200000	20300000	22100000	23000000	24500000	21300000	20900000	25500000	20200000	18100000	17400000	16900000	21600000	19500000	21700000	17800000	20300000	19200000	21500000
2120000	1930000	2010000	2260000	2110000	2220000	1820000	2180000	2210000	1910000	1160000	1120000	1300000	1570000	1010000	1350000	1470000	1340000	1080000	1040000	1140000	976693	615219	805415	992402	1020000	1230000	1240000	1390000	2870000	3140000	3440000	3130000	3650000	3350000	3450000	3090000	3220000	3570000	2600000	1120000	NaN	984991	1540000	1360000	1530000	1110000	1870000	1390000	5380000
6010000	6730000	6690000	5970000	6300000	6230000	7310000	6240000	6120000	34400000	28600000	30200000	32900000	34400000	27700000	36500000	32000000	27100000	26500000	42600000	38600000	36100000	41800000	34500000	36200000	33000000	34800000	31000000	39200000	13000000	14400000	13200000	12500000	13400000	12400000	14400000	12300000	13000000	16000000	43600000	41100000	39900000	42900000	41200000	40100000	38700000	41100000	37400000	38700000	48400000
3210000	3380000	3290000	3680000	3430000	3280000	3460000	3350000	3270000	2550000	2290000	2760000	2610000	3120000	2310000	2380000	2420000	2550000	2530000	2160000	2560000	2180000	1830000	2270000	1980000	2860000	2150000	2170000	2490000	3680000	3600000	3500000	3430000	3630000	4240000	4210000	4090000	3950000	4320000	1620000	1890000	1660000	1370000	1890000	1880000	2070000	2080000	1690000	2140000	1010000
3900000	3960000	4330000	4340000	3800000	3650000	3710000	3740000	3690000	3140000	3000000	2880000	3130000	3340000	2630000	2660000	2720000	2740000	2930000	2550000	2730000	2610000	2160000	3010000	2230000	2780000	2970000	2760000	2540000	2530000	2270000	2470000	2440000	2710000	3120000	2910000	2810000	2730000	3110000	1500000	1500000	1630000	1380000	1420000	1480000	1790000	1450000	1530000	1510000	1000000
15900000	16300000	16500000	17200000	17900000	16900000	15700000	15700000	15700000	29400000	34400000	36400000	32800000	25900000	33300000	28100000	32000000	30300000	32100000	29600000	31400000	35200000	28100000	39500000	29000000	32100000	31500000	37100000	33100000	2350000	3050000	2890000	2730000	2800000	2830000	3240000	2600000	2770000	2520000	2950000	3070000	2620000	3240000	3230000	2890000	3300000	2970000	3310000	3590000	1740000
2050000	2080000	2060000	1980000	1820000	1760000	1890000	1900000	1930000	2210000	1950000	1960000	1650000	1710000	1750000	1840000	1790000	1810000	1720000	1720000	1640000	1370000	1430000	1490000	1870000	1550000	1650000	1720000	1480000	1130000	1120000	1010000	1000000	1130000	1310000	1300000	1250000	1240000	1220000	546947	613755	576615	550110	565287	679994	940704	614506	564514	540995	510424
2480000	2690000	2520000	2730000	2550000	2390000	2520000	2540000	2340000	1150000	1150000	1440000	1480000	1540000	1640000	1020000	1370000	1570000	975666	1290000	1120000	1150000	945545	1150000	1110000	1100000	1200000	1260000	1050000	17800000	18500000	20200000	16600000	17600000	17300000	17400000	18100000	19800000	18100000	3700000	4350000	3500000	3530000	3950000	4060000	4750000	4000000	4200000	4190000	2640000
9470000	9460000	9640000	8440000	9700000	8750000	9130000	9280000	9220000	3750000	3960000	4980000	3870000	3910000	3620000	3360000	3430000	3750000	4260000	2320000	2340000	2720000	2120000	3200000	3280000	3840000	3620000	3030000	3090000	6100000	6140000	6230000	6320000	5950000	6480000	5610000	6660000	6060000	6240000	4280000	4460000	3390000	3770000	3590000	4050000	4370000	4330000	3710000	4130000	2860000
9760000	9040000	8730000	10200000	8760000	9310000	9370000	9300000	9640000	7240000	6210000	7700000	7050000	8230000	6430000	6300000	7380000	6990000	6100000	5590000	6090000	5580000	4620000	5080000	5600000	7320000	6150000	6820000	6600000	9400000	9610000	9930000	9600000	10600000	9780000	9300000	9030000	10200000	10800000	4010000	4320000	4040000	3420000	4180000	4750000	5240000	4360000	4580000	4540000	2590000
3220000	3000000	2510000	3170000	2630000	2700000	3110000	3110000	3290000	716198	1020000	526629	586114	868115	1200000	964385	2040000	559841	417745	NaN	1310000	2710000	1270000	646656	1190000	NaN	416621	688341	303030	5230000	4810000	5560000	5660000	5190000	5720000	5760000	6390000	5870000	6270000	904004	1300000	1770000	1680000	912462	1360000	1360000	1240000	1150000	1450000	624347
9940000	11300000	9420000	10800000	9290000	11200000	11600000	10200000	12000000	14400000	17900000	14000000	14500000	14600000	15600000	13700000	13500000	13300000	11800000	15900000	12900000	15000000	21300000	14700000	11100000	15700000	14400000	13600000	13800000	47900000	42800000	40600000	44900000	40100000	35100000	37700000	38300000	42900000	41600000	144000000	172000000	116000000	154000000	120000000	107000000	158000000	112000000	99800000	96000000	185000000
30700000	26600000	24400000	25500000	30400000	27800000	27000000	26300000	27500000	26900000	30300000	26400000	27400000	27300000	26100000	27200000	25000000	25900000	25300000	25200000	25000000	23600000	25600000	28000000	23800000	24700000	26400000	24400000	26900000	18900000	20900000	20900000	18700000	19300000	22900000	24400000	19900000	22100000	22300000	15000000	15000000	14000000	12200000	11900000	13600000	15700000	17000000	14000000	18800000	11000000
1500000	1540000	1380000	1440000	1870000	1620000	1630000	1710000	1780000	979087	1030000	1340000	815641	875134	1060000	1060000	1240000	991977	1110000	725357	851472	983146	852990	895503	1220000	1150000	958325	1160000	994424	1520000	1310000	1340000	1420000	1530000	1640000	1700000	1720000	1430000	1340000	857656	812961	735471	746361	747055	1020000	1130000	995641	1140000	826931	692013
1640000	1740000	1610000	1550000	1310000	1370000	1450000	1460000	1500000	1240000	1020000	1090000	940654	959980	853609	886091	869818	937627	1080000	937315	989504	1020000	1020000	980829	850413	999563	996189	982288	789509	1870000	1510000	1520000	1830000	1620000	1810000	2000000	2170000	2140000	2000000	888487	952020	766719	849120	786882	920102	1180000	1090000	1020000	1090000	605028
2130000	2190000	1970000	2150000	2460000	2420000	2290000	2940000	2300000	3500000	3130000	4170000	3540000	3720000	4090000	3880000	3850000	3950000	3400000	3830000	3510000	3910000	3140000	3690000	3190000	3210000	3730000	3960000	3910000	12700000	14300000	12900000	12700000	13100000	14000000	14700000	13200000	13700000	14300000	28800000	29000000	25700000	26300000	27800000	29500000	30100000	28300000	28700000	28900000	25200000
866234	901685	609259	655036	876163	766705	789842	839398	805906	2760000	2660000	2460000	2570000	2800000	2580000	2800000	2800000	2580000	1970000	2740000	2760000	2810000	2910000	2780000	2750000	2260000	2780000	2760000	2940000	19500000	22200000	21200000	19700000	20500000	21300000	22100000	19100000	19400000	24000000	34200000	32900000	38500000	35700000	44500000	45400000	37400000	41800000	41200000	41200000	35400000
11100000	11700000	11100000	11400000	10900000	10900000	11000000	10700000	10500000	7300000	7260000	7730000	6980000	7350000	7140000	6030000	6580000	7010000	7460000	6020000	6140000	6240000	5530000	6290000	6230000	6810000	6090000	6560000	6030000	11900000	11300000	11100000	11600000	11300000	13100000	11900000	12000000	12800000	12600000	9740000	8590000	7700000	7620000	7590000	8560000	8760000	9100000	9320000	8730000	6390000
13500000	14100000	13900000	12200000	12000000	13000000	12900000	12900000	12700000	8000000	7840000	8020000	7400000	8470000	7710000	7240000	7510000	7360000	8540000	6340000	6290000	6360000	6080000	6180000	7020000	7230000	7590000	6600000	7160000	6340000	6350000	6340000	6850000	6000000	6670000	6920000	6930000	7020000	7220000	3690000	3550000	3410000	3390000	3830000	4090000	3930000	3800000	4060000	3510000	2890000
45600000	48800000	47900000	43000000	50600000	51000000	49500000	48400000	47600000	144000000	143000000	148000000	149000000	129000000	143000000	129000000	127000000	142000000	134000000	143000000	147000000	151000000	133000000	151000000	126000000	150000000	142000000	160000000	147000000	80800000	86700000	78600000	76100000	79900000	78300000	81200000	81200000	80800000	89800000	69400000	68300000	64200000	68700000	67000000	74200000	78100000	69700000	75900000	71500000	49100000
4310000	4350000	4080000	4400000	4100000	3910000	4260000	4380000	4680000	2470000	2460000	2380000	2720000	3430000	2420000	2610000	3170000	2710000	2420000	2370000	2530000	1940000	2180000	2110000	1910000	2560000	2670000	2860000	2380000	5010000	5340000	5060000	4640000	4540000	4570000	4600000	4850000	5320000	4990000	2110000	2160000	2610000	1690000	2070000	2410000	2340000	2420000	1680000	2140000	1220000
3660000	3550000	3790000	4020000	3880000	3810000	3720000	3710000	3490000	2010000	2360000	2540000	2330000	2000000	2310000	2100000	2440000	1880000	2420000	1930000	2120000	2050000	1950000	2020000	2000000	2160000	2050000	2280000	2100000	2280000	1830000	2260000	2520000	2270000	2400000	2500000	2550000	2370000	2700000	1100000	965821	683050	1480000	944121	1220000	1140000	982170	1330000	941240	485843
26200000	30700000	27000000	20900000	23400000	30200000	30300000	32100000	30400000	77400000	66000000	76700000	74900000	72100000	65300000	87600000	75400000	64200000	58700000	91000000	89200000	90700000	86200000	79700000	83300000	81200000	71200000	91700000	100000000	16400000	16800000	17300000	14200000	15600000	15300000	16500000	15700000	15300000	15800000	67800000	82900000	61400000	73500000	68200000	59300000	72800000	55200000	53500000	49900000	78800000
1910000	2450000	1970000	2180000	2070000	2000000	1970000	2310000	2480000	8560000	6450000	7130000	6870000	6880000	6280000	7430000	6990000	5610000	4470000	7970000	9200000	8700000	5970000	8920000	4530000	6210000	6500000	8160000	9370000	3080000	3240000	2710000	2670000	1880000	1740000	1660000	1790000	2410000	2120000	10000000	9070000	5390000	9420000	8320000	5870000	7290000	5280000	5030000	4710000	9620000
14800000	15400000	15000000	14000000	16500000	15900000	16400000	15600000	15500000	23700000	23000000	24000000	22600000	21500000	20600000	18900000	19200000	21100000	19500000	21000000	20100000	21800000	20200000	20300000	17500000	23000000	19700000	21100000	20600000	8320000	8310000	7970000	7790000	7150000	8500000	8210000	8590000	8230000	8170000	5890000	5310000	5190000	5430000	5930000	5750000	7050000	6090000	6330000	6130000	4110000
6640000	6820000	5720000	6520000	5830000	5940000	6820000	6590000	6210000	3800000	3590000	3560000	4250000	4480000	4580000	5040000	4090000	3750000	3330000	4190000	4030000	3540000	3520000	3700000	5270000	3230000	4540000	3800000	4220000	39100000	35700000	34900000	36100000	31800000	37600000	37200000	34900000	42900000	32100000	22100000	32800000	15000000	17800000	23400000	15600000	31000000	17200000	17700000	33500000	10100000
60900000	61500000	57400000	56700000	59100000	63900000	64800000	64900000	63800000	145000000	156000000	152000000	144000000	146000000	154000000	162000000	157000000	156000000	134000000	161000000	154000000	163000000	159000000	153000000	159000000	154000000	151000000	151000000	160000000	169000000	195000000	172000000	180000000	172000000	160000000	160000000	172000000	189000000	173000000	213000000	209000000	200000000	196000000	209000000	202000000	205000000	213000000	207000000	226000000	177000000
9780000	9810000	9730000	9010000	9070000	9200000	8970000	8660000	8620000	17500000	16300000	16000000	16100000	15600000	12800000	13700000	13700000	14100000	12400000	16200000	16900000	16200000	13900000	17600000	12400000	15600000	14800000	17200000	15600000	5840000	5950000	7080000	5670000	6630000	6040000	5810000	5620000	6540000	6450000	3840000	3940000	3940000	3320000	4720000	3830000	4320000	3900000	4140000	3860000	2400000
768014	732457	722290	720383	764913	789959	818239	672746	749542	1580000	1630000	1900000	1390000	1760000	1280000	1470000	1460000	1460000	1430000	1350000	1740000	1330000	1710000	1420000	1360000	1720000	1310000	1880000	1640000	2580000	2680000	2290000	2240000	1940000	3280000	3360000	3300000	3170000	2930000	4250000	4600000	3330000	4320000	4500000	4290000	4480000	4860000	4320000	4140000	3350000
10500000	10900000	10500000	10800000	9470000	10100000	9910000	10400000	10000000	7910000	7640000	8030000	7940000	8060000	6340000	5590000	5520000	6650000	6720000	6540000	6360000	6720000	6120000	6870000	5920000	7920000	6750000	7220000	6280000	8830000	8610000	7870000	8360000	7830000	9860000	9840000	9890000	9660000	9710000	4800000	4920000	4470000	4400000	5100000	5560000	5530000	5010000	5700000	5740000	3510000
6170000	5930000	6050000	6360000	6630000	6010000	6050000	6250000	6280000	5620000	5370000	5280000	5960000	5460000	5950000	5940000	5610000	6010000	5730000	5080000	5030000	4490000	4790000	4550000	5370000	5680000	5640000	5580000	5510000	4080000	4460000	4760000	4010000	4370000	3820000	3930000	3910000	3790000	4370000	11500000	14400000	14700000	12800000	15700000	15700000	14600000	14000000	15600000	15900000	17700000
11500000	13100000	12400000	11100000	11400000	12700000	13800000	12500000	11500000	49600000	38000000	43300000	48300000	51800000	42500000	59100000	51000000	41100000	36000000	51800000	50800000	49400000	48800000	41600000	48700000	41700000	51400000	46700000	44700000	38800000	45600000	44100000	41800000	39600000	37900000	41100000	42000000	43300000	38000000	73500000	79000000	77400000	76100000	69800000	69800000	74000000	72500000	76600000	74700000	83800000
13600000	14200000	12200000	12400000	12000000	11800000	12900000	13400000	13500000	22400000	17600000	20900000	20800000	25300000	21300000	24200000	21500000	20800000	19600000	25300000	21400000	25000000	23100000	22200000	25000000	20500000	20000000	19700000	24700000	20600000	20600000	21200000	19500000	20700000	20500000	20000000	16900000	18800000	23600000	26100000	23400000	19600000	21700000	21800000	23600000	27000000	21400000	22600000	26700000	22800000
64400000	69100000	66100000	60600000	66500000	64800000	63000000	61600000	63200000	60800000	59900000	63500000	63400000	63100000	55700000	52100000	52100000	53700000	58900000	60900000	55700000	60200000	53100000	60700000	47500000	59800000	58000000	60700000	57500000	23000000	25600000	23300000	24000000	23400000	27300000	22800000	25700000	26400000	24900000	29600000	27000000	23300000	24400000	26300000	29300000	30800000	28100000	29900000	30800000	18600000
2750000	2580000	2560000	2700000	2440000	2340000	2670000	2630000	2520000	1630000	1310000	1700000	1870000	1950000	1410000	1410000	1620000	1550000	1380000	1200000	1460000	1340000	1110000	1350000	1210000	1690000	1400000	1580000	1660000	2650000	2770000	2600000	2790000	2550000	2670000	2780000	2540000	2760000	2790000	1330000	1860000	1670000	1420000	1440000	1490000	1360000	1560000	1130000	1590000	1150000
15600000	15700000	15900000	16100000	14800000	14700000	14700000	13400000	13400000	16000000	15600000	15600000	16900000	15000000	12600000	11600000	12300000	11900000	14600000	14300000	13600000	12900000	13000000	15000000	10600000	15100000	13000000	13400000	12700000	5670000	4700000	5530000	5500000	5490000	6950000	6890000	6480000	5710000	6040000	7980000	8350000	6780000	8830000	7870000	8750000	9260000	9160000	8980000	10000000	6650000
18200000	17800000	17000000	16400000	17200000	17700000	17900000	17300000	17300000	18100000	11700000	15400000	15000000	18700000	11200000	9780000	11300000	10900000	9920000	10400000	10300000	10700000	5900000	8850000	7270000	14500000	12100000	15400000	9520000	9710000	6590000	6220000	7140000	5830000	9200000	9970000	8980000	9040000	7820000	3490000	3780000	3150000	2980000	3110000	4350000	5070000	4360000	4620000	4190000	3130000
1280000	1190000	1240000	1420000	1380000	1070000	1140000	1130000	1170000	566726	664599	653201	643290	634468	449946	432590	400473	517138	489596	457454	399551	287163	212745	283601	283417	548634	514257	322407	424624	1410000	1560000	1540000	1700000	1380000	1570000	1500000	1650000	1400000	1400000	759286	1150000	1370000	657063	2360000	760957	1860000	1660000	575291	1620000	483227
82700000	95300000	105000000	87900000	110000000	113000000	108000000	114000000	100000000	505000000	447000000	503000000	510000000	482000000	492000000	467000000	546000000	516000000	456000000	509000000	547000000	518000000	435000000	569000000	374000000	537000000	501000000	589000000	540000000	178000000	224000000	196000000	181000000	185000000	190000000	176000000	179000000	188000000	183000000	234000000	253000000	228000000	220000000	229000000	240000000	242000000	241000000	230000000	246000000	205000000
129000000	132000000	126000000	122000000	131000000	139000000	139000000	139000000	132000000	397000000	364000000	356000000	344000000	375000000	355000000	425000000	383000000	360000000	327000000	455000000	414000000	432000000	435000000	378000000	434000000	375000000	414000000	390000000	412000000	290000000	341000000	292000000	298000000	268000000	257000000	267000000	295000000	315000000	284000000	354000000	334000000	327000000	331000000	345000000	303000000	319000000	329000000	321000000	307000000	297000000
5850000	5810000	5640000	6170000	5830000	5930000	6010000	5920000	6400000	3550000	3530000	4070000	4020000	4210000	3680000	3900000	3970000	3690000	3720000	2820000	3880000	2960000	2460000	2910000	3310000	3460000	3670000	3560000	3630000	6800000	6840000	7260000	6860000	7520000	7330000	7520000	6680000	7090000	7610000	2900000	3240000	2900000	2740000	3340000	3540000	3770000	3860000	3360000	3640000	2310000
599170	937054	629940	627579	548216	544627	588172	674956	539420	1340000	1070000	1440000	1390000	1160000	1120000	1320000	1250000	1070000	991323	1770000	1360000	1330000	975328	989796	868363	900586	994400	893513	912306	2580000	2930000	2340000	2570000	2840000	2340000	2730000	2620000	2440000	2460000	4890000	4920000	4890000	4430000	5700000	5040000	5110000	4730000	5010000	4450000	5380000
77000000	75700000	72500000	79000000	71800000	71300000	69600000	71600000	71400000	61800000	54300000	57300000	55500000	68800000	56300000	73300000	67400000	62500000	54400000	65900000	64900000	61200000	67800000	54700000	67300000	53200000	62400000	49900000	62300000	22000000	21400000	20500000	20800000	18800000	19600000	20000000	19200000	20400000	18300000	13600000	21900000	12100000	12000000	14700000	12000000	16200000	12400000	12600000	14000000	10500000
9510000	9570000	9300000	9440000	8690000	9260000	9540000	9470000	9120000	5590000	5780000	7150000	5620000	6930000	5910000	5860000	5510000	6020000	5510000	5500000	5770000	6310000	5620000	5730000	5910000	6380000	5780000	6380000	5970000	10900000	9350000	9840000	10300000	10200000	9480000	9200000	9440000	10200000	9990000	6090000	6400000	6430000	5660000	5710000	7100000	4800000	6420000	5630000	4980000	5500000
1210000	1470000	1140000	1400000	973877	989136	1280000	1040000	851790	3280000	2770000	2730000	3130000	3260000	2300000	3270000	2670000	2510000	2390000	3560000	3300000	3170000	3960000	3370000	3100000	2580000	3500000	2710000	3630000	2900000	3610000	3340000	2560000	2620000	2330000	2780000	2220000	2990000	3040000	4850000	5900000	4670000	5290000	5260000	6010000	6770000	5330000	5370000	6000000	5340000
2300000	2130000	2360000	2150000	2670000	2500000	2370000	2090000	2150000	4720000	4160000	4710000	4730000	4570000	4210000	3910000	4140000	3980000	3730000	4200000	4530000	4020000	4380000	3850000	3650000	4760000	4010000	4050000	3840000	10900000	10300000	9570000	10200000	10200000	11800000	12000000	11600000	11500000	12100000	13500000	15500000	12600000	13400000	13200000	13700000	16000000	14000000	15200000	13000000	12800000
17600000	15900000	14600000	17200000	16200000	16300000	15100000	17500000	17400000	9260000	6480000	9980000	8710000	11600000	10200000	6540000	10700000	11700000	9690000	5530000	5990000	8830000	4950000	6320000	6460000	10100000	6730000	9850000	6190000	17200000	17900000	17200000	16700000	15500000	19700000	17600000	16700000	24300000	23900000	7060000	7870000	7330000	7810000	6380000	7650000	8650000	9540000	7650000	7230000	5870000
2370000	2500000	2170000	1620000	2370000	2210000	2380000	2120000	2120000	6060000	4980000	6120000	5330000	6000000	4390000	5810000	4910000	4740000	4520000	6930000	6420000	6360000	6890000	5440000	6020000	5420000	5150000	4600000	5550000	14500000	13500000	15200000	13200000	14500000	16000000	17100000	15300000	16400000	15900000	22500000	22800000	21600000	22800000	22800000	25200000	24300000	22300000	26500000	23400000	23800000
13400000	13400000	13100000	12000000	12700000	12800000	12900000	13400000	13600000	9400000	8530000	8660000	8300000	8810000	9010000	8250000	8990000	8930000	9450000	7470000	6920000	7560000	6520000	7330000	7480000	8200000	7970000	8750000	7840000	14900000	14600000	14200000	15000000	13300000	15100000	14500000	15000000	14400000	14800000	8380000	7870000	7630000	7070000	8070000	8750000	9490000	8880000	9200000	9070000	6170000
5300000	5290000	5560000	4450000	5530000	6360000	5510000	5520000	5790000	10500000	11100000	12100000	11500000	9230000	10000000	8920000	11400000	10300000	10600000	9460000	8980000	11000000	9740000	10600000	7380000	11400000	9630000	10700000	9830000	10900000	10800000	10100000	10800000	10700000	14200000	15300000	13300000	12900000	12500000	18700000	17600000	18200000	18100000	21000000	20700000	18700000	22600000	22500000	20600000	17000000
2570000	2650000	2410000	2650000	2720000	2650000	2660000	2760000	2450000	6060000	6140000	6290000	5820000	5910000	6160000	6130000	5980000	5850000	6060000	6100000	6590000	6140000	6350000	6520000	6450000	6190000	6190000	6360000	6520000	7790000	10400000	9020000	8450000	9270000	8070000	9040000	7950000	9210000	9730000	25300000	26200000	24500000	27200000	25700000	24800000	27000000	26800000	25100000	22400000	32200000
4310000	4650000	4010000	4570000	4830000	5000000	4800000	4980000	4830000	10200000	10200000	10600000	9790000	10100000	10700000	10200000	9940000	10600000	10300000	11000000	10800000	10500000	11400000	11000000	10900000	11000000	10400000	10900000	11300000	12300000	14600000	13800000	11900000	12800000	12600000	14400000	13300000	14200000	15000000	37800000	38000000	34300000	40000000	36500000	37800000	40700000	38500000	38200000	37400000	44300000
10700000	10700000	11400000	11500000	9750000	9250000	9090000	9320000	10000000	7490000	6190000	6360000	6920000	7500000	6030000	6470000	6030000	5700000	6540000	6590000	7100000	5750000	4970000	5670000	5560000	6040000	6070000	5240000	6280000	8650000	8940000	8570000	7980000	9090000	8080000	8720000	8080000	8540000	9270000	4520000	4860000	4150000	3620000	4550000	4340000	4470000	4470000	4710000	4800000	2890000
16200000	16100000	15300000	18600000	16800000	15900000	15600000	17000000	17100000	9630000	8580000	10800000	9590000	11600000	10200000	9650000	10800000	9500000	9070000	8350000	7920000	8150000	7030000	7570000	7860000	8930000	8780000	8980000	7740000	14900000	15200000	16700000	16600000	16500000	16200000	16700000	15200000	15900000	15600000	6770000	8450000	7260000	6750000	7500000	8540000	8060000	8400000	8500000	8610000	5380000
4170000	4880000	4490000	3810000	4430000	4280000	4730000	4590000	4360000	7280000	6470000	6540000	6200000	6710000	7000000	7290000	7110000	6350000	7110000	6480000	6360000	5700000	6580000	6500000	8340000	6530000	7450000	7330000	6990000	9050000	10600000	9820000	9050000	9550000	9120000	9640000	9330000	10300000	11100000	35700000	36500000	33000000	38000000	35000000	34800000	39800000	39600000	36900000	35700000	51400000
2810000	2630000	2690000	3110000	2660000	2560000	2490000	2560000	2700000	1850000	1450000	1600000	1590000	1830000	1540000	1730000	1550000	1680000	1670000	1400000	1160000	1270000	1120000	1220000	1130000	1470000	1630000	1430000	1500000	2250000	1950000	2020000	2120000	2440000	2570000	2480000	2360000	2130000	2690000	1170000	1210000	974719	737481	1020000	1410000	1170000	1200000	1150000	1180000	887028
35100000	34600000	34200000	32200000	37200000	39800000	38200000	37800000	36200000	103000000	100000000	104000000	102000000	97400000	105000000	106000000	101000000	101000000	98400000	110000000	104000000	111000000	113000000	111000000	102000000	103000000	106000000	105000000	112000000	183000000	229000000	189000000	186000000	204000000	214000000	240000000	204000000	228000000	236000000	427000000	383000000	416000000	398000000	427000000	493000000	477000000	508000000	502000000	447000000	388000000
4430000	4410000	4270000	4540000	3610000	3850000	4080000	4060000	3980000	2940000	2470000	2660000	2860000	3420000	2450000	2380000	2450000	2720000	2560000	2230000	2770000	2460000	2100000	2000000	1740000	2520000	2430000	2780000	2270000	3940000	3920000	4340000	3960000	3760000	4020000	4030000	4000000	4460000	4620000	2150000	1700000	1380000	1630000	1960000	1920000	1990000	1680000	1880000	1430000	1350000
5590000	5740000	3850000	4720000	5530000	6860000	6670000	5660000	5440000	66600000	61100000	67800000	49000000	59600000	52800000	87800000	78300000	71900000	49100000	58400000	68400000	64600000	76500000	65000000	77600000	65200000	62300000	41700000	73400000	2860000	2840000	2720000	2760000	2770000	3210000	3120000	2860000	3270000	2930000	2660000	3350000	2950000	2930000	2960000	2890000	3350000	3440000	3250000	2990000	2940000
3500000	3710000	3040000	3180000	3350000	3470000	3690000	3640000	3310000	5570000	4670000	5510000	5450000	6200000	5260000	4950000	5010000	5490000	4890000	4540000	5050000	4570000	4300000	4450000	4690000	4760000	4740000	4990000	4670000	162000000	191000000	166000000	162000000	175000000	183000000	194000000	166000000	175000000	197000000	276000000	274000000	311000000	264000000	346000000	334000000	281000000	323000000	344000000	327000000	283000000
1080000	1170000	945355	989187	967551	1110000	1130000	1340000	1170000	2910000	2740000	3080000	3090000	3360000	2930000	3420000	2920000	3210000	2580000	3330000	3380000	3180000	3310000	2800000	2910000	2950000	3370000	2910000	3340000	3860000	4030000	3960000	3340000	3540000	4030000	3790000	4340000	4110000	4320000	24300000	25100000	23600000	25100000	22500000	23100000	30300000	23300000	23600000	19200000	32800000
991989	1060000	644443	658162	571633	663375	723161	769075	734105	1730000	1250000	886152	1440000	1860000	1150000	1100000	1110000	1000000	1260000	1810000	1350000	1080000	1310000	1800000	1510000	1070000	1340000	1040000	1220000	3980000	4690000	4120000	4160000	3940000	4070000	4570000	4100000	4520000	4320000	6960000	6340000	5920000	6100000	7170000	7230000	7030000	7100000	6930000	6590000	5350000
8580000	7850000	8550000	9120000	9530000	7990000	7690000	7400000	7830000	16800000	15600000	16600000	15600000	16200000	14600000	14500000	14700000	14500000	15500000	14000000	14100000	14100000	12900000	14300000	12300000	15100000	14600000	14700000	14500000	23600000	20400000	20800000	22100000	19100000	22900000	25200000	24400000	25000000	23100000	32900000	32500000	29000000	35500000	36300000	37300000	33700000	36900000	32700000	35200000	30300000
9410000	10300000	9810000	7650000	9260000	9970000	10100000	10100000	9810000	33700000	31100000	32700000	29500000	32100000	31300000	33400000	32200000	31800000	31700000	36300000	33700000	36000000	35600000	34700000	34800000	35900000	35100000	35400000	36500000	47800000	54300000	52300000	45900000	53800000	49200000	54400000	47400000	55000000	58400000	122000000	123000000	123000000	137000000	127000000	128000000	135000000	127000000	125000000	112000000	140000000
4930000	4920000	4830000	4720000	5600000	4800000	5090000	5220000	4380000	7730000	7670000	7460000	7510000	7070000	7570000	8470000	7540000	7100000	6160000	8090000	8230000	7970000	8300000	7820000	7690000	7400000	8400000	7700000	7300000	20600000	18300000	18400000	15700000	16300000	20100000	19300000	20200000	20500000	17300000	23600000	24300000	18600000	19300000	25400000	23400000	28400000	21700000	23500000	24400000	20800000
19600000	20600000	20200000	17600000	18500000	20400000	19800000	21600000	19800000	38800000	33100000	38100000	34800000	39500000	35700000	37900000	35700000	36000000	32000000	39000000	41000000	37900000	37900000	32400000	36200000	33700000	37100000	34900000	39100000	24300000	20700000	21700000	21300000	21000000	22100000	23500000	23200000	23900000	22900000	34900000	35700000	33800000	35800000	33100000	34800000	35400000	33500000	35900000	32600000	33300000
5760000	5760000	5860000	6260000	5450000	5510000	5320000	5660000	5710000	3680000	3380000	3570000	3560000	4130000	3450000	3510000	3600000	3560000	3360000	3020000	3120000	2870000	2500000	2860000	2970000	3500000	3400000	3540000	3510000	6130000	6380000	6300000	6180000	6090000	6580000	6250000	6470000	6500000	6970000	2450000	2720000	2220000	2330000	2480000	2780000	3120000	2750000	2840000	2980000	1770000
3570000	3690000	3800000	3620000	3710000	3550000	4130000	4220000	3840000	5650000	5270000	5730000	5760000	6060000	5200000	6230000	5710000	5410000	4620000	5560000	5480000	5720000	5380000	5660000	6010000	6330000	5510000	5740000	6000000	7120000	6570000	6920000	6820000	7200000	6950000	7760000	6220000	7320000	7470000	15300000	14900000	14400000	13500000	15600000	14700000	14400000	14900000	15300000	13500000	15400000
8950000	8800000	8540000	8550000	9170000	8870000	8960000	8680000	8760000	9500000	10400000	10900000	9510000	8670000	9660000	8170000	9250000	9770000	10200000	7780000	7560000	8890000	7750000	9000000	7540000	9220000	8480000	9410000	8220000	8480000	7830000	7370000	8050000	7430000	8260000	8310000	8810000	8660000	8240000	4900000	4370000	4230000	4580000	4810000	5190000	5800000	5460000	5590000	4800000	3260000
19800000	19400000	19600000	18700000	18300000	18700000	18900000	18400000	19300000	14500000	14300000	14000000	13700000	13400000	14600000	13900000	13700000	12600000	14600000	13800000	12800000	12500000	13300000	13800000	15200000	12300000	13900000	13100000	13200000	17700000	18200000	17600000	18100000	19500000	18300000	19900000	20100000	19300000	17600000	12800000	13800000	10500000	11900000	12300000	11100000	13400000	11600000	11200000	12500000	9860000
3300000	3150000	3140000	3000000	2890000	3160000	2910000	2850000	3160000	7740000	7280000	7710000	8220000	7020000	6470000	7100000	8130000	7140000	6650000	7160000	7820000	6940000	7670000	7740000	6810000	6980000	7380000	7740000	7400000	3020000	3520000	3100000	3340000	3310000	3390000	3410000	3390000	3480000	3770000	1240000	785395	657406	2250000	1570000	1060000	2120000	1060000	1020000	2120000	972820
1960000	2110000	1830000	1870000	2140000	1920000	2050000	1990000	1790000	3850000	3810000	4200000	3980000	3840000	4270000	3750000	3950000	3650000	4250000	4330000	4210000	4100000	4230000	4350000	3860000	4320000	3840000	3630000	4290000	1860000	2680000	2060000	2310000	2320000	1350000	1720000	1610000	1650000	2340000	4710000	4960000	5060000	4340000	4950000	4680000	5030000	5380000	5270000	5610000	4510000
8390000	8790000	7400000	7890000	9740000	9850000	9340000	7620000	9060000	21200000	15100000	23000000	17700000	17800000	23300000	18600000	18100000	21700000	16700000	18900000	24600000	24900000	21400000	22900000	16800000	26400000	19400000	25300000	19100000	7470000	7270000	6240000	6270000	4990000	6680000	7450000	7210000	6880000	7040000	6820000	4970000	7400000	6390000	6760000	7610000	6830000	7220000	6190000	7940000	7610000
2080000	1980000	1890000	1900000	1730000	1900000	1970000	2030000	1830000	1450000	1190000	1370000	1450000	1570000	1160000	1100000	1210000	1120000	1240000	1140000	1370000	1010000	1170000	1130000	1300000	1460000	1030000	1350000	1270000	2050000	1980000	2120000	2390000	2180000	2110000	1870000	1960000	2340000	2280000	952897	1200000	955721	939818	1090000	1310000	1270000	1130000	1060000	1180000	808450
5640000	5630000	6590000	5850000	5080000	4840000	4870000	4610000	4720000	3930000	4510000	4190000	5200000	3880000	4230000	4600000	4640000	3300000	4140000	5260000	3870000	3080000	4020000	3980000	4350000	3360000	4860000	3270000	4050000	5180000	4660000	5240000	5090000	4150000	5120000	5490000	5280000	5480000	5490000	1930000	1900000	1830000	1990000	2200000	2680000	3250000	2500000	2670000	3140000	1580000
986016	1060000	890864	781540	969255	735383	927049	876769	818354	1710000	1250000	1270000	1230000	1870000	1330000	1470000	1480000	1370000	1320000	1800000	1350000	1200000	1160000	1180000	1680000	1180000	1480000	1250000	1590000	7610000	7850000	7510000	7360000	7410000	7120000	7080000	6740000	7290000	7530000	4490000	5130000	3960000	3800000	4850000	4330000	4930000	4170000	4160000	4960000	3840000
2250000	2170000	1960000	2380000	2350000	2130000	2290000	2360000	2190000	2760000	2470000	2640000	3250000	3310000	2890000	3250000	3060000	3030000	2870000	3330000	3340000	3160000	3320000	2580000	3090000	3140000	2990000	2780000	3830000	7570000	7950000	6930000	7490000	6830000	8280000	9180000	8740000	9510000	9300000	11500000	12200000	13000000	12500000	11100000	13300000	13500000	13100000	11800000	12300000	12000000
12500000	11900000	12700000	12000000	12700000	11100000	11500000	11100000	12000000	7070000	7230000	6540000	7690000	6480000	7780000	7870000	7940000	7790000	8080000	6870000	6660000	7330000	6610000	7260000	8350000	6930000	8120000	7640000	7200000	1690000	1460000	1630000	1540000	2500000	1450000	2110000	1070000	1860000	3440000	1660000	1320000	783866	NaN	1180000	NaN	2940000	981676	807072	850194	368810
144000000	150000000	141000000	130000000	142000000	145000000	151000000	157000000	146000000	355000000	348000000	352000000	333000000	348000000	371000000	377000000	343000000	361000000	350000000	407000000	367000000	389000000	380000000	342000000	420000000	342000000	369000000	345000000	402000000	193000000	216000000	192000000	205000000	197000000	153000000	156000000	172000000	188000000	182000000	136000000	148000000	127000000	132000000	138000000	105000000	115000000	118000000	111000000	113000000	117000000
6940000	6980000	7040000	6970000	7530000	7160000	7160000	7060000	7020000	6150000	7110000	6490000	6390000	5970000	6490000	6220000	6210000	6250000	6710000	6020000	5850000	6000000	6530000	6490000	6350000	6040000	6460000	5860000	6030000	1430000	1670000	1490000	1460000	1480000	1510000	1550000	1450000	1390000	1600000	984809	905490	1090000	1050000	1210000	1180000	1020000	1230000	955700	1110000	918582
2800000	2860000	2800000	2770000	2670000	2720000	2790000	2650000	2580000	2430000	2190000	2420000	2240000	2330000	2350000	2390000	2360000	2330000	2260000	2170000	2360000	2000000	2070000	1930000	2380000	2300000	2490000	2060000	2240000	2990000	2950000	2880000	2930000	2770000	2940000	2640000	2980000	3050000	2810000	1880000	1920000	1620000	1620000	2070000	1570000	1940000	1900000	1910000	1750000	1240000
1580000	1470000	1470000	1470000	1590000	1570000	1570000	1560000	1500000	1090000	637700	662965	1180000	1150000	570091	636834	540927	548137	623309	608270	616540	488482	618797	NaN	1360000	663404	753849	542180	1010000	2460000	2170000	2340000	2050000	2480000	2320000	2520000	2710000	2350000	2490000	628228	705478	841625	881375	713686	944105	976472	NaN	1010000	947219	558187
4240000	4420000	4220000	4340000	3810000	4500000	4210000	4040000	4180000	6160000	5610000	6190000	5580000	5980000	5820000	5670000	5520000	5700000	5970000	5280000	5320000	5870000	5400000	5380000	6390000	5210000	5540000	5780000	6350000	10300000	10900000	10400000	9850000	11800000	11200000	12100000	10700000	10500000	10400000	10800000	10100000	10200000	10800000	10100000	10100000	9770000	10200000	9960000	10200000	9880000
6640000	6910000	6000000	6030000	6320000	6870000	6760000	6860000	6910000	13100000	10100000	12800000	12000000	13500000	13400000	13200000	12500000	12600000	11800000	11800000	11400000	10700000	10600000	10100000	12900000	11400000	13400000	12400000	12300000	25200000	29000000	27200000	25200000	27900000	23900000	27800000	24300000	26700000	31600000	90800000	102000000	86600000	91200000	83700000	87300000	99400000	91300000	78600000	87000000	119000000
34000000	34900000	34500000	35300000	31600000	32400000	34500000	34300000	34500000	20100000	19200000	18500000	18500000	20700000	19400000	20500000	18700000	19900000	19700000	19700000	18600000	18600000	19300000	17300000	20600000	20100000	22000000	18500000	19200000	23700000	24100000	22400000	24700000	24500000	23500000	21900000	23100000	24200000	22900000	15100000	15200000	13800000	13300000	15600000	13500000	15400000	14000000	14300000	14800000	10700000
58700000	63100000	64200000	54600000	64800000	69300000	65600000	69000000	65400000	156000000	162000000	156000000	160000000	147000000	155000000	147000000	151000000	155000000	155000000	147000000	151000000	159000000	137000000	158000000	149000000	158000000	159000000	168000000	159000000	9540000	10100000	10500000	9820000	10500000	9490000	10600000	10400000	10900000	10200000	6750000	7220000	6140000	6500000	6320000	7380000	6770000	6740000	7420000	6560000	5500000
2210000	2300000	2110000	2030000	2420000	2110000	2120000	2040000	2160000	2260000	2230000	2290000	2200000	2060000	2100000	1770000	1650000	2050000	2040000	1820000	1890000	1830000	1890000	2130000	1700000	2120000	2110000	2020000	1750000	8530000	9800000	8230000	9030000	8920000	9070000	9130000	8830000	9860000	9790000	6940000	6540000	7510000	7460000	6500000	8130000	7180000	7230000	6980000	7220000	5060000
3180000	3220000	3090000	3250000	3000000	3250000	3030000	3190000	3230000	2560000	2100000	2230000	2480000	2770000	2280000	2360000	2510000	2490000	2280000	2160000	2100000	2150000	1950000	2010000	2070000	2270000	2280000	2370000	2360000	4970000	4950000	4830000	5260000	4590000	4890000	4580000	4980000	5230000	4950000	2230000	2450000	1970000	2020000	2170000	2410000	2860000	2720000	2480000	3070000	1780000
23100000	21600000	23700000	23900000	23400000	23700000	23100000	23200000	23200000	18100000	16100000	19200000	19000000	21200000	16500000	15600000	17700000	18000000	16700000	14400000	15800000	14600000	10900000	15000000	12500000	19100000	16700000	18200000	16400000	14400000	15500000	14000000	13700000	13000000	14400000	13900000	13300000	14600000	14900000	6570000	7470000	6530000	5480000	7750000	7120000	9160000	7530000	7240000	8730000	4350000
20500000	20600000	20400000	20000000	17400000	18500000	18400000	18100000	18800000	17100000	16700000	15300000	16600000	16900000	15100000	15900000	15200000	14600000	15100000	16300000	15500000	15500000	15000000	16100000	14300000	15100000	15900000	15600000	15300000	18800000	18400000	18600000	17900000	18800000	18900000	18900000	19800000	19500000	18700000	10200000	10200000	8530000	9110000	9710000	8940000	10900000	9910000	9930000	9300000	7780000
40400000	43800000	43500000	36300000	45300000	46600000	46700000	44000000	44400000	114000000	120000000	112000000	119000000	97400000	110000000	97700000	94900000	103000000	106000000	103000000	102000000	116000000	96800000	120000000	100000000	112000000	105000000	115000000	108000000	7380000	7760000	7930000	7430000	7890000	8530000	9080000	9460000	8560000	8630000	5180000	3940000	4340000	4210000	4560000	5570000	6200000	5530000	5220000	5620000	3360000
34000000	34200000	35600000	28000000	36800000	38500000	37800000	36700000	34800000	92200000	89900000	88700000	83600000	79800000	90700000	84900000	85500000	93000000	85100000	85500000	88300000	95700000	81800000	91800000	91600000	92100000	91700000	100000000	87600000	5080000	6240000	5090000	5350000	4520000	6350000	5860000	6150000	6050000	5600000	3830000	3780000	3380000	3430000	3390000	3590000	4670000	3560000	3880000	4200000	2800000
2580000	2820000	2490000	2360000	2690000	3180000	2830000	2920000	2390000	4700000	4240000	4530000	4500000	4610000	4700000	5130000	5140000	4540000	4990000	4140000	4970000	4470000	4210000	4390000	4420000	4790000	5120000	4360000	5500000	8770000	10200000	9990000	9210000	10100000	8700000	9360000	8110000	9690000	11300000	19800000	22100000	18500000	21500000	18900000	18700000	20500000	21200000	19200000	17000000	20700000
2540000	2560000	2600000	2500000	2500000	2500000	2840000	2480000	2450000	1470000	1340000	1960000	1260000	1350000	1340000	1530000	1460000	1500000	1600000	1410000	1150000	1110000	1030000	1400000	1440000	1580000	1270000	1600000	1650000	2390000	2330000	2010000	2110000	2030000	2780000	2320000	2630000	2790000	2500000	1350000	1450000	950418	782694	1180000	1410000	1530000	1250000	1610000	1410000	734548
13500000	13800000	13800000	13100000	13600000	13700000	13700000	13400000	13400000	9000000	9410000	9390000	8590000	8780000	9310000	8350000	8960000	9170000	9660000	7640000	7420000	7910000	6770000	7740000	8080000	8450000	8660000	8900000	8130000	13900000	13900000	13600000	13700000	14200000	14900000	14400000	14800000	15000000	15100000	8960000	9440000	8140000	8660000	9730000	9060000	9740000	9280000	9320000	9740000	7230000
4380000	4110000	3970000	4660000	3970000	3800000	4020000	4020000	4190000	2590000	2100000	2530000	2640000	3090000	2110000	2720000	2450000	2400000	2100000	2230000	2190000	1800000	1910000	1880000	2210000	2120000	2390000	2280000	2300000	5280000	5730000	5560000	5230000	5380000	5850000	5160000	5480000	5710000	5820000	2270000	2280000	2090000	2230000	2520000	2390000	2770000	2180000	2380000	2590000	1630000
30600000	30200000	33000000	35100000	30200000	29600000	27500000	29300000	30300000	18100000	15500000	15400000	19300000	22000000	15800000	16600000	17200000	16600000	15500000	15300000	17800000	14800000	12000000	13100000	13400000	15900000	15800000	15500000	15100000	22400000	23200000	22700000	21800000	21700000	20900000	20200000	18500000	20600000	22300000	6570000	7970000	7880000	6470000	7560000	6810000	8400000	7560000	9110000	9370000	4830000
3140000	3450000	3220000	3070000	3040000	3360000	3450000	3930000	3590000	2040000	1930000	2310000	1860000	2100000	1970000	2130000	2070000	2130000	2090000	1870000	1810000	1710000	1710000	1660000	2000000	2100000	2040000	1930000	2040000	1610000	1550000	1530000	1540000	1480000	1590000	1670000	1650000	1770000	1540000	732174	836665	631120	635462	691881	677923	802949	564315	737650	644248	364013
9090000	8900000	9230000	8160000	10100000	10300000	9540000	9130000	8850000	46500000	43900000	40800000	44100000	45000000	41900000	44100000	44600000	46200000	38900000	41000000	43200000	44200000	39900000	46200000	48500000	42800000	43900000	43200000	42600000	6780000	5490000	6000000	5700000	5400000	6420000	6930000	6070000	6210000	5620000	7980000	8820000	10000000	7780000	8230000	9190000	10700000	9110000	9860000	8990000	8830000
861704	804913	862531	958461	862229	769759	763980	614472	958102	655938	497432	430366	600342	658558	459653	387957	497172	451812	370736	329972	469800	435068	321512	447196	330700	442697	507918	386005	466993	759098	666469	644496	743840	636081	925355	695368	771140	821353	799641	NaN	526272	136929	269986	NaN	352809	181203	410383	490567	NaN	200184
58100000	63500000	58300000	56000000	60100000	55700000	62900000	58300000	54700000	83200000	81600000	83600000	81300000	85600000	90900000	105000000	88900000	79700000	82800000	108000000	91700000	92700000	100000000	88900000	110000000	78300000	98500000	82300000	98400000	105000000	87400000	97800000	94700000	98700000	88700000	96300000	93300000	92300000	94400000	136000000	139000000	139000000	127000000	142000000	118000000	136000000	114000000	117000000	121000000	125000000
19300000	20000000	20000000	19200000	18200000	19500000	19700000	19800000	19200000	14100000	14500000	15000000	12900000	14400000	14500000	14400000	13800000	15200000	15600000	14000000	13200000	12900000	12700000	13800000	13800000	13800000	15400000	13800000	14000000	17000000	18600000	17500000	17800000	17700000	15400000	16000000	16200000	18200000	17200000	12100000	13100000	11000000	10200000	12500000	10800000	11900000	11300000	12200000	11800000	10100000
4370000	4260000	3760000	4250000	4480000	4190000	4600000	4510000	4490000	2620000	2540000	3680000	2500000	2960000	3070000	3030000	2860000	3050000	2740000	2410000	2550000	2670000	2860000	2260000	2960000	2870000	2840000	2320000	3110000	5370000	5850000	5710000	5820000	5700000	5340000	5560000	5470000	6080000	5530000	2850000	2940000	2770000	2550000	3170000	2600000	3050000	2940000	2870000	2830000	2130000
1530000	1590000	1860000	1430000	1550000	1810000	1520000	1690000	1810000	3410000	3410000	3310000	2920000	3280000	3140000	3140000	3270000	3370000	2980000	2890000	2950000	3290000	2700000	2570000	3250000	3630000	3170000	3540000	3060000	37400000	39100000	37000000	33300000	37100000	39200000	43800000	38300000	38000000	44600000	63400000	59600000	72800000	61500000	68100000	76200000	64500000	74000000	84600000	70600000	71400000
2060000	2080000	1820000	2060000	1940000	2010000	2080000	1900000	1890000	4370000	3690000	3750000	4300000	4700000	4040000	4840000	4320000	4050000	4010000	4580000	5190000	4080000	4580000	4300000	4530000	4120000	4870000	4210000	4770000	7150000	8540000	7820000	7540000	7380000	6590000	7330000	6690000	7470000	8840000	19800000	19700000	19300000	20700000	20300000	20300000	22000000	19700000	18900000	18100000	24300000
18500000	17500000	18500000	19900000	18000000	17100000	17600000	17900000	17600000	11100000	10100000	11800000	11200000	12600000	10600000	9820000	11200000	10800000	10300000	8860000	10400000	8880000	7880000	8860000	9200000	10300000	10100000	10200000	10400000	13800000	13500000	14800000	13700000	14700000	13900000	13100000	13500000	13900000	15100000	4740000	5180000	4870000	4270000	5110000	5390000	6130000	4990000	5390000	5400000	3490000
11600000	12400000	10000000	10500000	9810000	10300000	10800000	11200000	10500000	5800000	5650000	6180000	6040000	6520000	6850000	8010000	7250000	6930000	6130000	6530000	7450000	5580000	6200000	5920000	7980000	5820000	7130000	5960000	7320000	116000000	115000000	111000000	106000000	104000000	113000000	108000000	107000000	130000000	92800000	57200000	65700000	42800000	41300000	55400000	47700000	66300000	52100000	46500000	54000000	32200000
8760000	9090000	8630000	7840000	8820000	9100000	8720000	9550000	8890000	16600000	14100000	15600000	15500000	16900000	16400000	18400000	17900000	17200000	15500000	16100000	16200000	16500000	15800000	15600000	17500000	16400000	17300000	16300000	18300000	10100000	11800000	11000000	11000000	10100000	8880000	9850000	9820000	11800000	10500000	14000000	14000000	13800000	11800000	14400000	13600000	13300000	13600000	12800000	12800000	11400000
18200000	18800000	18000000	18400000	17400000	18100000	19200000	18300000	18800000	12300000	13100000	13900000	13400000	13200000	14100000	13100000	12300000	13700000	12700000	11800000	10700000	11800000	11500000	11700000	12600000	13600000	12200000	12700000	11900000	18200000	15700000	15600000	15000000	16600000	15900000	18000000	16600000	17700000	16500000	11800000	11800000	9870000	11700000	11800000	11100000	11000000	11400000	11900000	13300000	8520000
1090000	998749	1220000	1030000	1240000	1080000	1040000	1150000	1140000	4830000	2990000	3440000	4060000	5870000	2920000	4480000	4150000	4060000	2680000	4290000	4020000	3640000	3370000	2900000	3560000	4070000	4010000	4250000	4480000	932715	1120000	1050000	1420000	1510000	827903	680662	1110000	1230000	1850000	2000000	1490000	2340000	2050000	2060000	1680000	1640000	1580000	1330000	1440000	1640000
3030000	2830000	2530000	3320000	2880000	3080000	3420000	3530000	3270000	1730000	1400000	1620000	1420000	2500000	2310000	1610000	2430000	1460000	1920000	1030000	1300000	1330000	749775	1360000	1330000	1560000	1450000	1430000	1910000	6520000	6710000	7520000	6640000	6580000	6360000	6600000	6540000	6460000	6480000	3810000	3910000	3170000	2890000	3610000	3420000	3860000	3620000	3460000	3620000	2760000
2910000	3270000	3390000	3150000	3260000	3210000	3070000	2850000	2910000	5630000	6120000	6130000	5270000	5370000	5720000	5120000	5440000	5560000	5710000	4710000	5230000	5080000	5060000	5490000	4600000	5510000	5460000	6040000	5290000	147000000	158000000	140000000	141000000	149000000	159000000	170000000	139000000	148000000	164000000	263000000	273000000	275000000	271000000	284000000	288000000	276000000	312000000	307000000	292000000	285000000
2750000	2830000	2780000	3010000	2530000	2620000	2650000	2550000	2330000	4570000	4070000	4930000	4220000	5070000	4510000	4530000	4160000	3780000	4320000	4700000	4710000	3860000	4640000	4470000	4870000	3880000	4510000	4690000	4620000	10800000	10900000	11000000	10400000	11500000	10600000	11300000	10200000	10300000	12800000	24300000	24400000	23900000	24900000	22600000	22100000	24900000	24300000	22100000	19500000	29600000
7190000	6500000	6750000	7210000	6580000	6740000	6490000	6680000	6630000	6490000	6330000	6240000	6560000	6800000	6060000	6190000	6330000	6170000	6030000	5960000	5930000	6190000	5540000	5920000	5390000	6010000	5750000	5980000	5950000	7290000	7710000	7010000	7280000	7300000	7150000	7040000	7240000	7170000	7810000	4540000	4290000	4220000	4200000	4910000	4910000	5590000	5310000	5200000	5600000	3850000
7040000	7810000	7000000	6290000	6900000	7350000	7380000	7680000	7270000	12100000	12200000	13100000	13900000	13700000	13600000	14800000	14500000	14100000	13200000	12800000	13600000	12700000	13400000	11900000	13800000	12600000	13800000	13000000	14900000	19000000	18300000	19800000	17100000	20800000	18100000	18700000	16900000	17200000	19700000	34000000	29800000	27600000	30300000	33300000	28500000	31800000	33000000	36200000	32300000	29700000
75600000	82700000	80100000	73300000	75500000	79900000	74400000	77900000	75500000	179000000	169000000	174000000	162000000	176000000	171000000	176000000	175000000	169000000	171000000	167000000	177000000	174000000	178000000	171000000	160000000	151000000	177000000	177000000	169000000	349000000	414000000	339000000	325000000	345000000	318000000	369000000	318000000	375000000	361000000	889000000	910000000	837000000	907000000	872000000	840000000	863000000	848000000	893000000	855000000	775000000
47200000	39900000	38500000	49500000	48100000	43300000	50700000	51000000	48900000	29000000	21600000	28300000	30100000	35500000	25200000	24100000	26200000	27300000	19500000	19300000	23600000	19900000	13000000	16100000	15500000	25200000	23300000	26800000	25400000	55400000	53500000	53700000	54600000	48700000	61600000	60800000	58300000	55600000	61600000	28300000	29800000	29600000	21800000	30800000	32600000	31200000	32300000	30500000	32300000	21100000
16600000	17600000	17100000	15600000	18100000	19100000	19500000	18100000	18100000	65600000	66100000	67400000	67100000	63000000	62100000	64100000	63200000	65800000	61100000	69800000	67000000	66300000	72600000	66100000	60300000	66500000	70700000	66100000	73100000	77000000	88000000	75900000	72500000	84100000	83800000	93300000	77000000	83300000	87800000	159000000	141000000	146000000	157000000	158000000	164000000	163000000	158000000	157000000	162000000	137000000
1990000	2020000	1760000	1810000	1770000	1950000	2120000	2090000	1810000	3540000	3570000	3280000	3160000	3500000	3520000	4790000	3810000	3480000	3010000	4520000	4330000	3550000	4290000	3610000	4790000	3510000	4560000	3710000	4170000	11300000	13300000	13300000	12600000	12700000	11600000	13100000	10800000	12000000	14200000	28200000	31700000	29900000	29000000	29900000	28100000	26800000	32600000	33100000	27600000	35500000
1640000	1860000	1840000	1520000	1770000	1940000	2020000	1920000	1960000	3910000	3660000	3410000	3910000	4590000	3830000	5110000	4380000	4050000	3700000	5020000	4750000	4320000	4740000	4040000	4880000	3850000	4610000	4120000	4750000	12400000	14300000	12200000	11600000	12500000	11900000	13100000	11700000	13200000	13800000	30500000	30500000	31000000	29700000	30400000	29400000	28600000	29000000	28600000	26100000	32700000
48500000	49400000	47400000	45200000	52900000	56300000	53800000	51100000	53300000	107000000	98400000	100000000	113000000	116000000	115000000	125000000	114000000	106000000	104000000	116000000	118000000	110000000	120000000	98000000	116000000	105000000	124000000	99300000	118000000	24900000	28400000	23500000	24700000	24200000	25700000	26300000	23300000	26200000	26400000	32400000	34900000	28500000	31900000	26900000	28900000	42300000	33600000	29000000	29900000	29500000
1320000	1840000	1750000	1320000	1320000	1830000	2000000	1760000	1550000	2830000	2650000	2330000	2250000	2500000	2770000	3430000	2100000	2090000	2340000	3310000	2430000	2170000	3200000	2400000	3760000	2340000	3930000	2890000	2270000	4270000	4090000	3390000	4220000	3900000	4900000	5530000	4460000	5000000	4090000	11000000	11500000	11300000	11300000	12100000	13100000	12700000	14200000	13300000	12500000	12000000
37300000	36400000	36300000	37700000	33300000	33800000	34900000	36100000	36100000	21500000	20200000	20000000	21000000	22100000	20200000	21800000	19800000	19900000	20700000	21600000	21000000	20100000	21800000	19500000	21500000	19500000	22500000	18900000	20400000	24300000	23500000	23700000	24400000	24100000	23800000	23500000	24400000	24200000	23900000	15000000	13900000	12600000	12900000	15300000	15300000	16600000	14300000	13800000	14900000	10500000
1770000	2160000	1900000	2400000	1720000	1680000	1700000	2160000	1900000	6400000	4440000	6030000	5770000	7820000	5580000	8020000	7500000	6270000	5110000	9570000	10600000	7430000	9640000	6260000	9510000	6120000	7900000	6910000	10400000	7860000	9550000	8360000	9070000	7950000	5290000	6410000	7660000	6000000	7020000	12600000	12600000	18000000	13600000	19800000	13000000	15600000	13800000	12700000	11400000	21900000
7990000	7830000	8180000	7100000	7730000	8670000	7540000	7690000	7470000	17700000	17500000	19500000	17800000	17400000	16300000	17000000	16700000	17200000	16000000	19100000	18900000	18300000	17600000	19600000	14200000	17300000	19200000	18300000	15000000	29400000	34900000	28100000	29600000	29800000	33000000	39400000	35300000	35600000	35300000	70800000	76200000	65800000	74900000	66800000	74300000	75300000	75600000	74500000	71800000	71100000
398032	468021	NaN	211921	240298	251685	139589	563787	342242	599468	661313	691008	728051	944810	897270	894584	855535	908690	813965	930344	1230000	666220	943939	834356	830405	696567	810932	918635	1010000	4320000	4380000	5310000	3920000	4730000	4630000	5450000	4310000	4460000	4860000	24500000	25000000	22600000	21700000	25500000	21200000	24700000	21500000	24000000	21600000	39400000
11400000	12300000	11500000	10300000	11700000	11300000	11900000	12300000	11800000	11000000	9490000	10600000	11200000	12500000	11100000	12700000	10900000	10300000	11200000	13300000	12600000	10700000	11900000	10100000	14100000	12200000	13300000	13000000	13900000	29900000	31600000	30900000	28800000	33200000	28300000	29900000	26900000	29400000	29700000	38900000	36200000	35700000	39100000	35400000	30600000	36400000	31400000	29900000	30200000	35100000
13600000	14500000	13500000	12700000	13300000	15700000	15500000	14300000	14200000	49900000	45800000	44900000	49100000	47900000	45000000	52000000	46500000	46000000	41400000	56100000	52600000	52800000	58800000	51800000	50200000	48600000	50700000	47500000	53200000	88400000	107000000	90600000	92100000	88700000	98900000	103000000	93300000	95100000	109000000	244000000	217000000	247000000	220000000	254000000	284000000	263000000	289000000	292000000	264000000	239000000
26000000	25900000	28100000	26900000	27800000	28600000	26800000	29400000	24600000	83400000	81900000	81700000	85200000	79100000	94000000	106000000	94600000	85800000	89600000	115000000	120000000	100000000	111000000	97200000	97000000	83800000	104000000	95000000	101000000	40700000	44900000	42800000	41100000	43000000	34000000	37000000	33500000	39000000	38200000	65200000	76400000	70400000	64500000	75000000	60300000	60900000	64800000	67800000	64700000	86400000
47600000	50900000	50800000	47300000	53200000	56100000	53800000	53700000	55700000	130000000	126000000	129000000	121000000	120000000	126000000	132000000	120000000	123000000	123000000	113000000	104000000	123000000	100000000	117000000	119000000	139000000	144000000	135000000	142000000	309000000	320000000	267000000	264000000	281000000	326000000	336000000	306000000	323000000	359000000	578000000	504000000	552000000	517000000	587000000	629000000	570000000	613000000	565000000	598000000	569000000
67800000	69600000	69600000	64800000	67700000	65800000	69500000	67600000	71100000	118000000	112000000	119000000	109000000	120000000	109000000	126000000	119000000	116000000	108000000	122000000	117000000	108000000	132000000	104000000	139000000	109000000	122000000	113000000	120000000	128000000	135000000	134000000	130000000	135000000	128000000	155000000	130000000	133000000	143000000	226000000	209000000	199000000	192000000	201000000	210000000	197000000	195000000	205000000	187000000	203000000
73200000	73000000	71200000	71200000	77900000	78600000	79200000	76800000	76000000	133000000	124000000	125000000	127000000	136000000	130000000	141000000	137000000	134000000	128000000	126000000	126000000	117000000	127000000	114000000	149000000	130000000	145000000	136000000	139000000	212000000	244000000	230000000	215000000	232000000	225000000	240000000	221000000	233000000	253000000	255000000	253000000	285000000	267000000	296000000	286000000	261000000	276000000	294000000	293000000	291000000
2690000	2630000	2750000	2820000	2800000	2510000	2630000	2590000	3000000	1610000	1450000	2080000	1500000	1540000	1590000	1590000	1500000	1560000	1600000	1480000	1790000	1480000	1380000	1900000	1560000	2000000	1270000	1590000	1660000	3740000	3170000	4390000	4180000	3220000	3210000	2890000	3140000	3090000	3350000	1460000	1380000	1180000	1440000	1530000	1600000	1390000	1320000	1280000	1450000	1010000
456891	500708	520136	447235	494346	514609	572056	604877	547627	335677	291753	324150	434430	387280	245848	510295	353070	273161	358057	278156	576316	263631	464842	332965	364700	406817	432770	306620	517352	729261	525154	635314	566313	665520	746973	730615	811849	516974	768353	352997	253469	278617	239365	274492	351680	344826	288197	341138	316600	143347
1920000	1690000	1620000	1790000	1680000	1720000	1700000	1920000	2030000	1020000	801732	875445	1070000	1170000	1370000	1110000	1280000	1120000	588005	946089	925566	471332	867183	625203	891854	838352	1080000	1390000	997516	4120000	4170000	4520000	4030000	4240000	3200000	3520000	3630000	3830000	3990000	1290000	1490000	1190000	1080000	1610000	1030000	1560000	1070000	815442	1090000	1010000
17300000	18400000	17300000	16800000	17900000	18500000	18600000	18500000	18000000	42300000	37700000	38900000	40200000	43300000	39500000	43100000	41300000	39500000	37700000	42600000	42200000	41400000	42900000	39700000	40500000	37800000	41100000	39400000	42700000	155000000	172000000	147000000	145000000	151000000	156000000	174000000	151000000	181000000	171000000	306000000	305000000	302000000	284000000	292000000	299000000	295000000	314000000	317000000	306000000	300000000
5710000	6140000	6220000	5500000	6470000	6490000	5960000	6190000	6170000	15100000	13100000	13400000	13900000	15700000	13700000	17100000	16300000	13200000	13200000	17100000	16400000	14100000	17400000	15100000	18300000	13300000	15800000	14600000	16500000	42800000	52500000	47600000	43700000	50600000	47300000	54200000	42200000	48600000	49900000	83500000	85500000	94100000	90500000	101000000	82000000	84300000	84100000	90500000	94800000	91700000
3440000	3790000	3390000	3190000	3540000	3330000	3640000	3610000	4010000	6020000	5300000	5160000	6090000	6280000	6230000	7610000	6780000	6020000	5980000	7390000	6590000	5340000	6980000	6480000	7800000	6130000	6950000	6970000	6680000	87900000	114000000	102000000	101000000	107000000	104000000	117000000	90100000	101000000	111000000	212000000	230000000	288000000	204000000	287000000	209000000	188000000	230000000	271000000	220000000	231000000
35400000	35300000	34800000	36700000	33700000	34900000	35500000	35500000	36200000	20400000	20300000	18900000	19900000	20900000	19700000	21400000	20700000	20800000	21200000	20300000	18900000	19100000	19100000	18500000	21500000	19900000	21400000	18700000	20600000	21000000	20900000	21400000	20600000	21500000	22600000	23600000	24700000	23400000	21800000	12700000	12200000	11300000	11800000	12600000	12800000	13800000	12800000	14100000	13000000	8880000
31600000	32000000	29400000	30400000	27600000	28400000	29000000	28600000	28400000	22300000	21100000	23500000	21000000	20900000	20700000	18400000	18800000	21100000	19900000	18600000	18900000	18500000	17500000	19200000	18200000	21500000	19400000	21300000	17600000	27300000	27300000	26300000	25500000	24800000	29700000	30100000	29300000	29200000	27700000	18600000	17900000	17400000	17300000	16700000	18900000	19900000	20800000	20800000	22700000	13600000
2700000	2620000	2620000	2240000	3320000	3050000	3180000	2990000	2560000	8290000	7980000	10100000	7850000	8620000	7800000	9280000	9320000	8390000	7300000	8530000	8420000	8590000	8540000	8530000	9070000	8910000	8420000	8910000	9620000	7660000	8240000	7750000	7310000	8190000	8230000	8840000	7830000	8150000	9460000	15100000	15900000	16900000	14000000	18200000	17800000	17400000	17900000	19100000	16900000	16400000
134000000	144000000	144000000	129000000	163000000	164000000	152000000	154000000	147000000	408000000	399000000	430000000	407000000	392000000	407000000	419000000	422000000	411000000	404000000	395000000	390000000	422000000	405000000	369000000	430000000	429000000	427000000	374000000	454000000	686000000	782000000	665000000	692000000	641000000	720000000	758000000	754000000	721000000	726000000	1180000000	1290000000	1230000000	1120000000	1330000000	1220000000	1300000000	1200000000	1280000000	1150000000	1170000000
13500000	13900000	12400000	12700000	11900000	12500000	13300000	14000000	13600000	35200000	24400000	29400000	27200000	38400000	24600000	38200000	33200000	28900000	22700000	35800000	35500000	31900000	36800000	26200000	37000000	28000000	31800000	29100000	35300000	11400000	13500000	12400000	13000000	14300000	9550000	10500000	10600000	12900000	11300000	37000000	42900000	37600000	39300000	40200000	28300000	34300000	29700000	28300000	28500000	41200000
2320000	2320000	2160000	2220000	1940000	2210000	2110000	2290000	2590000	4090000	3520000	3390000	3720000	3960000	3700000	4430000	3990000	3940000	3460000	3820000	4000000	3800000	4080000	3740000	4440000	3240000	4130000	3840000	4200000	5460000	6670000	6520000	5780000	6500000	4960000	5720000	4950000	5930000	6280000	18400000	20300000	18100000	19100000	18200000	17400000	18100000	17100000	16000000	15100000	21100000
159000000	141000000	164000000	161000000	153000000	143000000	143000000	148000000	153000000	34100000	43400000	35300000	36800000	30500000	45900000	36400000	40400000	39500000	50700000	40600000	38700000	39000000	38600000	42100000	46200000	36600000	44500000	39100000	34600000	16700000	17000000	19500000	19000000	15500000	16700000	16400000	17400000	19400000	21800000	1500000	1530000	1010000	920115	1470000	1630000	2780000	1570000	1580000	1430000	982779
1140000	813335	1970000	700376	1340000	1850000	1370000	1050000	1390000	2560000	1910000	1990000	2320000	2090000	1870000	2210000	2390000	1750000	1820000	2190000	2240000	1960000	1970000	1790000	2020000	2200000	1830000	2310000	2090000	14600000	14000000	14600000	13100000	14200000	13800000	13500000	13200000	13700000	14100000	14500000	15700000	13600000	14100000	15800000	14400000	14300000	13900000	15300000	15800000	12200000
1990000	1870000	1800000	1480000	1800000	1850000	1950000	1970000	1900000	3490000	3250000	3110000	2900000	3490000	3100000	3590000	3010000	2610000	2990000	3520000	3290000	3260000	3550000	3220000	4030000	3060000	3470000	2950000	3370000	67100000	67900000	59000000	66300000	60000000	72700000	70200000	70200000	67200000	62000000	63400000	63800000	47400000	54200000	63300000	63000000	65800000	53400000	62100000	63000000	31300000
9270000	10300000	9370000	9020000	9700000	9810000	9200000	9780000	9700000	22500000	22900000	22600000	22900000	21400000	20600000	20800000	20700000	21800000	19900000	22300000	21900000	22200000	21500000	22500000	20000000	20400000	22200000	21300000	22300000	41500000	44100000	37400000	37700000	39800000	42600000	45400000	40000000	43900000	48700000	69800000	73600000	70500000	69700000	70400000	79100000	78700000	78700000	78300000	76100000	71900000
2360000	2700000	2460000	2110000	2820000	2750000	2840000	2830000	2760000	4300000	3920000	4430000	4000000	4250000	4380000	4380000	4430000	4280000	4040000	4130000	4300000	4370000	4130000	3870000	4360000	4180000	4510000	4500000	4380000	3390000	3640000	3630000	3680000	3480000	3360000	3420000	3330000	3790000	3720000	4840000	5650000	4590000	4670000	5370000	5820000	5520000	5600000	5260000	4840000	5510000
7580000	8130000	8250000	6990000	7640000	7810000	8080000	7920000	7550000	5310000	4810000	5400000	4540000	5120000	5550000	5360000	5240000	5340000	5210000	4690000	4710000	4660000	4110000	4540000	4530000	4890000	4940000	5510000	4760000	5810000	5360000	5470000	5410000	5400000	6240000	5900000	6180000	5810000	5860000	2590000	2660000	2230000	2130000	2340000	2920000	2450000	2680000	3200000	2970000	2140000
5110000	5260000	5050000	4720000	5250000	5700000	5960000	5590000	5400000	16900000	15800000	16000000	16000000	15400000	15700000	17800000	16300000	15400000	14600000	16200000	18400000	16100000	17400000	17500000	18400000	15600000	17100000	16400000	16900000	18800000	22200000	20700000	20000000	19900000	20300000	22100000	19000000	22000000	22900000	50100000	47600000	46200000	40400000	48300000	43900000	51500000	49600000	47900000	41500000	48200000
3770000	4030000	3880000	3620000	4450000	4000000	4250000	4530000	3900000	10000000	9830000	9350000	9830000	8820000	9590000	10900000	11100000	9690000	9620000	9830000	9630000	10000000	9450000	10900000	9660000	9910000	10900000	10600000	11400000	15000000	15800000	14400000	14100000	15000000	15300000	16500000	15200000	15500000	17200000	21500000	22100000	21100000	21000000	22200000	24900000	23400000	23700000	23800000	24000000	20800000
9690000	10300000	9470000	9010000	8920000	10300000	10200000	10400000	10300000	17400000	14400000	16100000	16800000	18000000	16900000	18800000	17400000	16700000	15800000	18500000	16900000	16400000	18200000	16000000	18600000	15400000	17500000	15900000	16800000	58000000	65800000	55900000	54500000	53300000	49200000	55000000	49400000	55600000	64300000	164000000	176000000	149000000	141000000	162000000	152000000	157000000	144000000	139000000	146000000	181000000
8040000	6050000	5370000	7820000	6530000	6960000	7010000	7620000	8080000	1400000	1120000	1320000	1510000	1500000	1600000	1770000	1500000	1580000	1600000	1460000	1380000	1230000	1410000	1320000	1880000	1430000	1470000	1120000	1570000	14800000	13500000	17400000	18200000	17400000	18400000	17200000	19100000	15300000	16600000	2860000	3240000	2020000	2250000	3380000	3100000	3930000	2540000	3560000	3030000	1510000
2350000	2410000	2530000	2570000	2360000	2350000	2650000	2760000	2600000	1480000	1290000	1140000	1430000	1020000	1410000	1150000	1350000	1090000	1280000	1450000	1320000	1020000	1250000	1020000	1000000	1280000	1150000	1140000	1390000	2960000	2610000	2820000	2370000	2610000	2450000	2740000	2980000	2840000	2780000	1370000	1940000	1530000	1390000	1260000	1580000	1350000	1430000	780827	994525	1060000
23600000	23300000	23300000	23400000	23800000	23700000	24300000	24500000	24200000	16800000	16500000	16700000	16200000	16900000	17500000	15900000	16400000	17200000	17900000	14600000	15600000	14800000	13900000	15000000	14900000	15700000	16800000	16300000	15100000	26600000	29500000	27500000	27800000	26400000	26600000	25600000	26900000	27700000	26900000	18600000	19200000	16200000	17000000	18500000	17600000	19800000	18000000	18700000	18000000	14400000
2600000	2770000	2620000	3200000	2680000	2720000	2610000	2770000	2930000	1570000	1290000	1330000	1450000	1930000	1430000	1440000	1450000	1430000	1440000	1200000	1440000	1380000	1070000	1260000	1160000	1420000	1480000	1390000	1400000	2950000	3020000	2370000	2800000	2910000	2580000	2740000	2600000	2650000	2820000	1420000	1180000	1170000	1300000	1440000	1370000	1530000	1200000	1340000	1130000	919756
2770000	2790000	2300000	2360000	2520000	2650000	2730000	2860000	2590000	6330000	5150000	5360000	5710000	7610000	5300000	6480000	5920000	5640000	4940000	7260000	7150000	6030000	7370000	6120000	6620000	5570000	6590000	5640000	6960000	77900000	91000000	82100000	78300000	80800000	74700000	87900000	73000000	86100000	93700000	150000000	165000000	169000000	162000000	193000000	159000000	144000000	169000000	177000000	157000000	187000000
4380000	4480000	4580000	4270000	4500000	4550000	4500000	4830000	4540000	8290000	7300000	8260000	8500000	8780000	8570000	8570000	8940000	8250000	7540000	8800000	9880000	7940000	9000000	7760000	9020000	8590000	8500000	8820000	9060000	28500000	34300000	30900000	29100000	32000000	27900000	31000000	27400000	30000000	31600000	49400000	49700000	45100000	48900000	50700000	46700000	48900000	44100000	47300000	45600000	47400000
9240000	9650000	9740000	8570000	9180000	9270000	9520000	9960000	9290000	12600000	12300000	12300000	11800000	10900000	13000000	11600000	11300000	12500000	12400000	12000000	11600000	12500000	11500000	13300000	11600000	11400000	13300000	12700000	11900000	11400000	11600000	11400000	10800000	11700000	9910000	9130000	9240000	10400000	9430000	3620000	3860000	2810000	2870000	3360000	3180000	4670000	3370000	3880000	3730000	2560000
2120000	2250000	2160000	2140000	2130000	1970000	2000000	1980000	2010000	1840000	1900000	2060000	2020000	1810000	1980000	1730000	1870000	1720000	2150000	1770000	1760000	1700000	1610000	1700000	1730000	1750000	1820000	1580000	1740000	6470000	6940000	6190000	5990000	6330000	7020000	6990000	6910000	7160000	7340000	5100000	4330000	5200000	5060000	5430000	6450000	6030000	5620000	5760000	5960000	3490000
3680000	3740000	3650000	3450000	3570000	3790000	3820000	3480000	3410000	18700000	18900000	21200000	18100000	17300000	18200000	20700000	19800000	18400000	16400000	25200000	27600000	27100000	27600000	24500000	21900000	21900000	20100000	23500000	25100000	77200000	98700000	86800000	80100000	87000000	81300000	89000000	72700000	86800000	85900000	201000000	172000000	196000000	177000000	198000000	173000000	177000000	189000000	176000000	162000000	217000000
3660000	3890000	3370000	3320000	3360000	3670000	3630000	3680000	3420000	8550000	7220000	7760000	7330000	8940000	6970000	8370000	8200000	7080000	6800000	7770000	7670000	7110000	7410000	7130000	8100000	7710000	7710000	7380000	8000000	82700000	87800000	80700000	78500000	85400000	82500000	92400000	77700000	81200000	96600000	173000000	163000000	183000000	164000000	180000000	175000000	167000000	183000000	181000000	167000000	187000000
12800000	13500000	12700000	12600000	13200000	13700000	13100000	13100000	13500000	30000000	26800000	27700000	29300000	29700000	27300000	32000000	29000000	27700000	27300000	30800000	31400000	30600000	31000000	28100000	30100000	28500000	30300000	28300000	30400000	59700000	68600000	62000000	59200000	62900000	62000000	64700000	57500000	63900000	67300000	109000000	116000000	110000000	110000000	113000000	116000000	110000000	110000000	110000000	118000000	115000000
6280000	5910000	6060000	6620000	6120000	5930000	5890000	5920000	6030000	5730000	5320000	6220000	5950000	5740000	5540000	5510000	5890000	5800000	5920000	4880000	5270000	4720000	4150000	5300000	4980000	5360000	5650000	5560000	5200000	7350000	7630000	7380000	7930000	7470000	8740000	8270000	8480000	8430000	8330000	4820000	4940000	4430000	4380000	5050000	5540000	5990000	5790000	5990000	5370000	3600000
15800000	17600000	17200000	16500000	15100000	15000000	15700000	16500000	15700000	15000000	11300000	14000000	13300000	16300000	12600000	12200000	13600000	12200000	12000000	11000000	12100000	9540000	7920000	8910000	10600000	12200000	12200000	11900000	11700000	13200000	13500000	14700000	12500000	13800000	12100000	11200000	11100000	12300000	12500000	7370000	9650000	8730000	7320000	9660000	7780000	8830000	7740000	8320000	8810000	6830000
1270000	1160000	1080000	1220000	1290000	1190000	1230000	1140000	1180000	1020000	848356	914351	912723	942474	845178	1000000	1240000	884774	955562	1160000	1280000	1030000	779019	981184	1240000	939834	932331	1090000	1050000	5350000	5570000	5740000	4750000	6060000	5600000	5430000	5240000	5800000	6170000	3720000	3930000	3330000	3790000	4240000	3910000	4030000	3860000	3920000	4270000	3030000
1380000	1330000	1310000	1240000	1110000	1160000	1180000	1320000	1340000	398091	782157	765709	511403	832523	806936	821664	826856	715149	965322	595211	900238	733561	409913	391077	1020000	643239	989581	603356	930573	801744	954408	966534	1130000	1120000	883143	1160000	559651	1120000	960385	264940	274145	183817	315972	795684	NaN	377516	292313	173109	295776	NaN
23100000	22600000	22900000	21200000	23300000	22300000	22900000	22800000	22400000	15500000	16200000	14700000	15000000	16100000	16400000	15600000	17100000	15600000	17600000	14500000	14900000	14600000	14300000	14400000	18500000	14200000	16800000	15700000	15300000	27600000	27400000	26300000	26400000	25600000	26600000	24700000	25700000	26100000	25400000	17500000	18800000	16000000	16200000	18500000	16400000	17900000	18100000	17200000	16800000	13200000
24100000	23100000	22300000	24300000	24100000	23400000	23300000	24200000	24700000	15400000	12500000	15500000	14700000	16900000	14400000	14400000	15300000	15100000	14700000	12500000	13000000	12000000	10900000	12500000	12900000	14300000	14100000	14400000	15200000	21000000	19900000	21700000	18600000	18300000	19600000	20200000	20100000	20300000	22400000	10400000	8040000	7800000	8260000	10200000	10300000	10300000	10200000	8610000	11300000	6470000
29400000	34000000	30900000	26100000	31300000	33600000	33700000	32100000	30400000	133000000	132000000	145000000	126000000	131000000	126000000	142000000	134000000	125000000	124000000	149000000	140000000	152000000	147000000	143000000	134000000	144000000	137000000	134000000	142000000	118000000	128000000	110000000	109000000	107000000	122000000	132000000	135000000	129000000	115000000	360000000	372000000	329000000	332000000	339000000	342000000	324000000	354000000	324000000	341000000	340000000
8860000	9480000	7910000	7820000	8980000	9870000	9830000	9280000	8660000	21700000	18900000	21100000	22300000	21800000	20600000	21200000	21600000	20700000	18900000	20600000	21400000	21500000	22800000	20300000	21900000	21500000	22800000	22500000	22700000	24100000	26900000	26400000	23400000	25400000	26100000	30100000	24800000	26900000	30400000	83300000	93600000	79000000	86800000	73300000	84600000	97600000	93700000	88500000	76000000	106000000
5500000	5520000	5510000	4620000	5350000	5660000	6350000	6070000	5880000	1920000	2140000	1710000	1700000	1660000	2040000	2590000	1810000	2060000	1920000	1980000	1860000	1530000	1750000	1520000	2630000	1460000	2340000	2020000	1650000	8020000	5910000	7630000	7570000	6310000	8370000	8320000	8220000	8400000	5980000	2540000	2380000	1830000	1970000	2440000	2300000	3590000	2400000	3360000	3140000	1380000
1530000	1190000	1230000	1420000	1320000	1250000	1300000	1260000	1200000	828032	554554	845927	747176	1140000	904684	924151	872326	972954	780043	973328	1050000	846281	829216	706147	674118	876629	743721	714554	783577	1360000	1300000	1390000	1220000	1380000	1360000	1060000	1140000	1410000	1280000	477681	578300	380935	715691	629356	366321	544769	494038	670719	351364	370520
8780000	8220000	6780000	8420000	8220000	8380000	9020000	9390000	9180000	9140000	6720000	7760000	5960000	9080000	7500000	7170000	7720000	7460000	7890000	5870000	5870000	6210000	6040000	6230000	7760000	7660000	7130000	5340000	7160000	17900000	18800000	17900000	17000000	17600000	18600000	18800000	17500000	16600000	17600000	8210000	9820000	8850000	10100000	9140000	8540000	9550000	8250000	8100000	8330000	6290000
21100000	22800000	21200000	18000000	19100000	20600000	22000000	22100000	20500000	27100000	24300000	27900000	26100000	27500000	28000000	30400000	30500000	25800000	26700000	31300000	31500000	27300000	31800000	26700000	32200000	27600000	27700000	25900000	31100000	35600000	36200000	37600000	32000000	38100000	31600000	34500000	31900000	33500000	36500000	81300000	99200000	76000000	82800000	77900000	77300000	89400000	76300000	74700000	69000000	85800000
11500000	11200000	10900000	12200000	9960000	9780000	10100000	11000000	10500000	6970000	5790000	6700000	7180000	7860000	7050000	6190000	7020000	7530000	6620000	6420000	6500000	5970000	5540000	5190000	4580000	5840000	6310000	6760000	6030000	9620000	10700000	11300000	10700000	10600000	9380000	10400000	9340000	11000000	10600000	4010000	4240000	3670000	3720000	3690000	4170000	4160000	3900000	4200000	3840000	2800000
245959	235385	308711	168368	395046	230586	368125	361762	179183	4130000	3210000	2690000	2510000	3180000	2580000	5300000	4110000	3620000	1700000	6330000	7090000	6290000	9060000	6400000	5370000	3560000	4200000	2890000	4670000	311590	240618	NaN	232697	185965	220113	223900	262592	320216	361999	184066	281043	145366	NaN	163081	214632	NaN	233118	320524	NaN	200436
52800000	58600000	60500000	53700000	59200000	66000000	63900000	65300000	64700000	239000000	220000000	224000000	233000000	238000000	227000000	279000000	240000000	225000000	230000000	286000000	298000000	251000000	298000000	265000000	246000000	243000000	261000000	220000000	257000000	298000000	316000000	313000000	301000000	292000000	272000000	300000000	297000000	304000000	312000000	489000000	459000000	526000000	534000000	609000000	514000000	499000000	513000000	538000000	515000000	557000000
6160000	6200000	6420000	6130000	6450000	6260000	6340000	6370000	6430000	13200000	12900000	11400000	12500000	12800000	13200000	13600000	12900000	12900000	13200000	13800000	13400000	12600000	13900000	12400000	15100000	12900000	13300000	13200000	13100000	10100000	12200000	10900000	10300000	10200000	10500000	11200000	9830000	11000000	10500000	19600000	19100000	19800000	19600000	19600000	18500000	19100000	18000000	18000000	19800000	18500000
3190000	2930000	3260000	3580000	2730000	2600000	2730000	2970000	2890000	1620000	1730000	1730000	2030000	2310000	1490000	1510000	1610000	1550000	1690000	1580000	1810000	1210000	1820000	1370000	1390000	1520000	1590000	1500000	1570000	3200000	3160000	2660000	2680000	2920000	2920000	3100000	2890000	2750000	3060000	1310000	1190000	895155	869424	1490000	1250000	1330000	1230000	987134	1180000	632959
12500000	11600000	12000000	14700000	12700000	11400000	11400000	11800000	11400000	1390000	1480000	1230000	1400000	1590000	1440000	1560000	1580000	1550000	1470000	1040000	1250000	869937	1190000	1060000	1350000	1490000	1500000	1160000	1240000	18100000	14400000	18000000	16400000	20100000	18700000	18600000	18100000	15600000	16600000	10900000	12800000	10600000	12500000	11700000	12500000	9840000	11100000	10300000	10700000	6940000
1730000	1810000	2020000	1720000	2140000	2060000	2330000	1970000	1870000	5450000	5480000	6480000	5330000	5940000	6070000	5770000	6200000	5750000	6730000	6570000	6350000	6480000	5840000	6220000	6740000	6490000	6410000	5740000	5990000	11600000	11000000	10500000	10700000	10500000	12500000	12900000	12200000	12700000	12000000	15200000	14100000	13200000	14700000	13600000	16200000	14400000	15600000	15800000	15300000	11700000
1290000	1390000	1060000	1330000	1270000	1490000	1270000	1320000	1310000	4980000	4350000	4320000	4700000	4210000	4370000	4870000	4400000	3930000	3710000	5440000	5060000	5300000	5780000	5140000	4570000	4760000	4790000	4240000	4980000	28600000	33700000	28100000	28700000	32700000	30100000	31200000	26100000	29800000	31900000	105000000	104000000	91700000	95100000	96200000	88500000	86100000	94400000	84100000	77600000	118000000
13900000	14100000	14200000	14500000	14000000	13200000	13300000	13600000	14000000	9990000	9560000	9890000	9140000	9870000	10300000	9490000	9700000	9530000	9780000	9090000	8260000	8680000	8660000	8810000	9480000	8830000	9460000	9280000	9550000	15800000	15500000	14700000	15700000	15500000	15500000	14700000	15800000	15700000	15200000	10000000	10700000	8460000	9530000	10300000	9430000	10100000	9050000	8830000	9270000	7560000
20300000	20100000	20000000	19200000	22000000	21900000	23400000	21800000	21500000	48100000	48700000	45800000	49900000	43000000	42600000	41900000	39400000	39500000	41600000	49000000	46900000	44500000	42900000	41700000	43000000	46300000	48300000	48900000	46900000	70400000	88900000	84500000	80900000	91700000	80700000	87600000	83200000	81400000	87400000	223000000	237000000	222000000	221000000	222000000	200000000	195000000	221000000	215000000	175000000	267000000
19300000	18500000	19700000	19000000	22300000	19700000	19700000	19400000	18900000	10600000	9860000	12000000	10700000	10500000	11300000	7970000	10100000	10900000	10500000	7040000	7090000	9200000	5110000	9450000	6100000	10400000	8940000	10900000	8630000	8860000	8400000	7050000	8300000	7590000	12300000	11000000	11200000	10500000	11700000	3370000	3970000	3110000	2780000	2550000	4010000	4490000	3290000	4100000	3750000	2780000
9350000	9030000	8490000	8630000	10100000	10800000	10300000	9550000	10100000	11400000	11300000	11800000	12000000	12000000	12200000	10900000	11600000	12100000	12200000	10900000	11500000	12000000	10900000	11000000	11700000	12400000	10900000	11000000	12000000	42900000	42200000	41600000	41200000	42500000	44900000	44400000	43500000	45700000	46000000	21200000	19600000	19000000	17200000	18200000	20500000	20200000	24700000	20000000	22300000	14800000
19900000	18500000	18700000	21500000	18600000	18000000	18600000	18200000	18600000	8670000	7930000	8940000	8560000	9480000	7470000	7220000	7010000	8100000	7270000	6530000	7180000	6540000	5150000	5900000	6040000	8470000	7100000	8000000	6590000	14400000	14000000	13800000	13700000	13900000	16200000	16500000	15300000	15600000	16500000	4240000	4850000	3950000	3740000	4320000	5050000	6250000	4400000	4630000	5410000	2500000
43200000	41600000	41500000	41700000	39900000	40000000	38400000	38000000	41000000	30200000	27000000	30000000	31500000	33900000	27300000	26300000	29600000	29600000	28600000	26100000	24200000	25800000	20900000	26600000	25800000	29200000	28700000	28800000	26600000	29600000	34300000	30100000	31700000	28400000	32500000	32500000	31600000	32800000	33500000	14000000	15300000	13800000	11900000	14900000	15300000	18900000	15100000	16700000	11800000	10900000
16700000	16700000	17500000	20400000	17400000	17200000	16800000	18200000	18400000	8770000	8340000	8970000	7700000	8840000	8800000	9530000	9880000	9590000	8050000	6760000	7640000	6330000	5570000	7150000	6570000	8600000	8300000	8160000	8390000	20300000	19900000	22900000	20700000	20500000	23600000	22600000	21700000	21800000	22500000	8280000	8190000	7320000	8100000	7760000	8070000	9100000	8160000	8830000	7370000	6220000
4440000	4730000	4820000	3890000	4010000	4350000	4400000	4420000	4200000	4420000	3660000	3690000	4250000	4520000	3780000	4210000	3860000	3970000	3720000	4290000	3730000	4060000	4140000	3590000	4570000	3650000	4020000	3950000	4580000	2470000	2400000	2500000	2010000	2040000	2290000	2720000	2380000	3060000	2590000	1430000	2380000	1520000	1740000	1750000	1820000	1970000	1550000	1610000	1720000	1270000
6390000	6720000	6380000	6620000	6090000	6150000	6490000	6590000	6170000	3880000	3670000	3610000	4000000	4390000	3630000	3930000	4100000	3590000	3940000	3600000	3410000	3130000	3120000	3280000	3670000	3630000	3780000	3580000	3770000	5370000	4980000	4930000	4940000	4800000	4970000	5320000	5170000	5080000	5050000	2230000	2210000	1950000	1620000	2740000	2370000	2990000	2210000	2170000	2370000	1510000
7980000	8380000	7910000	8180000	8650000	8020000	8120000	8550000	8210000	7160000	7200000	7590000	7340000	7740000	7620000	6280000	7380000	7340000	7580000	6050000	6190000	6120000	5790000	6710000	6530000	7130000	6520000	7250000	6890000	7350000	6630000	6150000	6600000	6210000	7680000	7800000	7370000	7420000	7060000	4760000	4950000	5320000	4400000	4700000	5070000	5860000	5210000	5490000	5170000	3620000
5060000	5260000	4910000	4530000	4730000	4780000	5110000	5070000	5160000	2960000	2730000	2590000	2610000	3250000	2720000	3400000	2870000	3010000	2860000	2760000	2490000	2560000	2610000	2610000	3020000	2810000	2930000	2820000	2690000	10900000	8090000	9420000	8950000	7570000	10300000	9390000	9140000	11300000	6910000	3040000	3530000	1990000	1960000	2320000	2220000	3590000	2110000	2370000	2650000	1600000
5000000	5200000	5280000	5190000	4840000	5050000	5130000	5420000	4720000	3910000	3460000	3710000	3300000	3730000	3680000	3640000	3620000	3600000	3600000	3260000	3230000	3380000	3560000	2710000	3370000	3380000	3550000	3330000	3530000	5090000	5090000	5010000	5360000	5380000	5390000	4780000	5530000	5330000	5240000	3750000	3410000	3060000	3550000	4280000	4510000	4320000	4020000	4090000	4890000	3080000
5610000	5240000	4900000	5530000	4720000	4920000	4970000	5160000	5060000	3780000	3220000	3590000	3640000	4390000	3000000	3340000	3390000	3320000	3300000	3280000	3520000	3030000	2490000	2690000	3060000	3530000	3190000	3240000	3500000	4510000	4800000	4610000	4390000	4670000	4590000	4760000	4670000	4810000	4820000	2170000	2500000	1890000	2100000	2180000	2410000	2520000	2460000	2010000	2490000	1550000
5330000	4970000	4950000	5560000	5610000	4990000	5630000	5240000	5210000	2910000	3170000	3250000	3090000	2970000	2950000	2920000	3230000	3360000	3460000	2640000	2970000	2590000	2390000	3210000	3340000	3120000	3170000	3160000	3130000	6400000	6570000	6050000	6320000	6150000	6800000	7250000	6970000	6790000	7100000	4860000	4550000	3890000	4490000	4320000	4470000	5020000	4750000	5140000	4830000	3140000
4880000	5000000	4780000	5200000	4660000	4540000	4630000	4720000	4930000	3620000	3460000	3660000	3340000	3880000	3640000	3460000	3500000	3600000	3520000	3400000	3250000	3420000	3160000	3530000	3180000	3320000	3680000	3460000	3480000	3660000	3890000	4040000	4010000	3900000	3750000	3790000	3820000	3580000	3650000	1600000	1590000	1540000	1370000	1800000	1440000	1830000	2020000	2040000	1650000	1530000
21900000	18700000	19200000	23400000	21100000	19300000	20300000	24300000	22300000	8710000	6780000	5760000	6640000	8070000	7120000	6460000	10800000	9080000	7380000	5040000	6860000	6000000	5110000	4510000	6350000	3800000	5600000	7470000	7430000	42200000	37300000	50600000	49200000	48000000	27000000	27500000	29400000	41100000	39900000	8590000	9780000	7050000	8640000	6590000	6140000	5790000	5300000	6220000	5010000	4260000
8110000	7870000	7800000	8500000	7480000	7530000	7690000	8030000	8080000	6030000	5380000	5160000	5760000	7040000	5940000	5230000	6120000	6020000	5930000	6050000	5710000	5160000	5070000	5310000	5240000	5640000	5940000	5290000	5990000	6480000	6570000	6340000	5860000	5330000	5890000	5860000	5880000	6780000	5800000	2910000	2860000	2440000	2760000	3020000	2520000	3130000	2670000	2910000	3510000	1770000
19000000	17700000	17300000	18900000	19400000	19700000	19400000	18700000	19700000	8680000	7550000	7760000	8020000	9380000	8680000	9260000	8750000	9560000	8440000	7290000	6290000	6410000	5400000	6400000	7590000	8820000	8500000	8180000	7470000	51800000	47300000	46900000	51100000	39500000	55600000	58400000	53100000	56800000	48100000	23300000	23400000	16700000	17000000	17200000	19300000	29800000	18800000	20300000	21200000	10700000
4410000	4500000	4280000	4430000	4300000	3900000	4300000	4310000	4050000	1870000	1920000	2150000	2310000	2270000	2440000	1610000	1960000	1940000	2330000	1470000	2250000	1810000	1570000	1250000	1940000	2340000	2120000	2280000	1620000	3090000	2350000	2510000	3040000	2740000	3200000	3330000	3290000	2640000	3060000	936866	1520000	812731	1130000	998948	872740	1390000	1150000	1110000	714490	744045
14900000	13800000	13200000	14100000	14300000	13700000	15300000	15700000	14100000	7850000	6020000	7120000	7100000	7960000	7050000	7280000	7640000	7160000	6460000	5500000	6450000	5270000	5150000	4510000	6520000	6910000	7040000	6050000	6170000	26900000	26000000	28500000	24700000	29000000	24700000	23800000	24400000	25200000	28600000	9720000	9700000	7840000	7360000	9830000	9250000	9850000	7410000	8280000	10300000	5780000
1800000	1670000	1770000	1890000	1630000	1560000	1590000	1540000	1720000	831683	826547	784189	976009	1060000	759496	724440	771162	735028	764711	595186	931830	598117	952871	550751	882456	830223	696744	777502	812584	1900000	1650000	2230000	1850000	2050000	1970000	2160000	2050000	1830000	2310000	889186	206404	614011	881118	1510000	869153	762524	598772	799304	783871	NaN
9590000	9100000	9240000	10200000	9840000	9740000	9160000	10000000	10300000	5960000	5200000	6040000	6140000	6780000	6320000	5420000	6230000	6140000	5980000	5170000	5720000	5080000	4410000	5050000	5450000	6030000	6040000	5750000	6440000	10400000	10800000	10700000	10100000	10000000	11300000	11400000	10600000	11300000	11600000	4870000	4680000	4110000	4630000	4830000	5760000	5680000	4980000	5060000	5980000	3410000
6130000	5660000	5540000	6350000	5290000	5390000	5330000	5890000	6000000	3950000	3030000	3420000	4030000	5050000	3420000	3670000	4180000	3910000	2960000	3450000	3660000	3140000	2430000	2950000	3090000	3750000	3230000	3430000	3840000	6850000	7260000	6760000	7050000	7340000	6120000	6460000	6400000	6370000	6990000	3460000	4400000	3120000	3530000	3040000	3110000	3620000	2910000	2930000	3600000	2550000
6810000	6780000	6430000	7140000	6860000	6900000	6930000	6850000	7110000	4810000	4460000	4570000	5060000	5380000	4910000	4990000	4800000	5210000	5070000	4510000	4500000	4320000	4110000	4330000	4420000	4840000	4840000	4830000	4870000	9070000	8640000	8460000	8580000	8660000	9240000	8940000	8990000	9640000	8750000	5830000	5770000	4340000	4780000	5370000	5240000	6420000	5240000	5160000	5360000	3650000
38000000	40400000	36400000	44900000	40600000	38000000	39400000	36900000	40000000	26400000	25600000	29800000	26000000	29000000	25300000	25200000	26700000	27400000	26400000	19700000	20200000	21400000	14700000	20300000	22300000	27700000	26100000	24400000	24500000	35300000	33500000	36300000	35600000	39000000	38000000	38300000	35700000	36600000	41400000	20500000	17200000	18400000	18000000	20500000	17000000	19800000	20100000	19200000	18500000	13100000
843000000	807000000	900000000	917000000	856000000	708000000	853000000	960000000	922000000	362000000	414000000	371000000	343000000	348000000	462000000	377000000	395000000	433000000	466000000	408000000	391000000	437000000	397000000	376000000	477000000	388000000	410000000	412000000	370000000	203000000	197000000	189000000	191000000	182000000	146000000	141000000	164000000	169000000	170000000	51000000	44300000	39100000	35800000	45500000	45500000	55500000	37800000	40300000	51600000	21200000
5990000	5340000	5530000	6830000	6670000	6460000	7250000	6860000	6570000	2900000	3080000	3880000	3680000	3480000	4120000	3100000	3710000	3790000	3880000	2730000	3250000	2630000	2330000	2860000	3020000	4000000	3240000	3350000	3100000	8350000	8640000	8100000	8610000	8360000	5880000	5550000	6190000	8190000	9600000	2480000	2910000	2450000	2510000	2650000	3610000	2990000	3010000	2750000	3700000	1570000
7370000	6980000	6990000	6600000	6390000	6270000	5960000	6390000	6550000	4390000	3420000	4320000	3510000	4820000	4440000	3530000	3860000	4360000	4040000	3840000	4190000	2820000	2470000	3600000	3420000	4110000	3560000	4330000	3460000	7260000	7750000	7350000	7380000	7180000	7840000	7680000	7170000	7910000	7710000	3550000	3320000	3550000	2340000	3470000	4090000	4560000	4140000	3620000	4020000	2270000
48300000	47600000	53300000	63600000	56200000	59100000	58200000	59000000	63900000	28700000	27300000	29000000	30400000	34700000	31100000	32900000	32500000	32700000	32900000	26600000	26900000	23500000	19500000	20700000	29800000	29700000	30800000	30500000	30600000	40100000	33900000	40700000	35400000	36600000	39300000	36700000	34600000	40700000	42000000	14900000	17600000	11900000	14100000	13300000	15000000	15300000	16600000	15000000	14600000	8830000
15700000	13700000	12200000	16700000	12800000	13500000	14200000	14800000	14800000	7130000	2750000	4300000	5650000	9700000	2890000	5980000	5700000	4680000	2760000	3400000	4070000	2550000	2110000	1820000	3060000	4510000	4520000	4510000	4880000	30600000	30600000	33000000	29700000	35700000	27800000	29800000	28300000	34400000	36900000	7650000	6820000	7540000	7120000	8180000	9230000	8700000	9850000	7560000	8450000	4430000
29200000	29000000	28400000	30900000	28100000	28000000	28500000	30600000	30400000	19800000	13400000	17000000	18600000	26800000	15300000	18600000	19700000	18800000	14400000	14400000	17200000	12300000	10600000	10100000	15000000	17300000	16600000	17700000	18600000	41900000	41800000	44100000	39500000	45200000	39500000	41200000	39400000	41100000	44800000	19000000	23000000	19700000	18300000	21900000	22400000	21200000	19800000	19600000	23600000	15100000
9750000	8570000	8470000	10400000	9970000	9290000	8940000	9910000	10300000	1780000	1310000	1570000	2310000	1710000	2620000	3240000	1980000	2990000	2340000	1770000	3590000	1510000	1610000	1620000	1530000	1830000	2490000	1630000	1240000	9400000	9330000	9890000	9490000	10000000	10900000	10200000	10300000	8940000	10500000	2280000	2810000	1770000	2180000	2500000	3130000	3070000	2340000	3140000	2920000	1480000
11900000	11200000	11500000	12400000	11200000	11400000	11100000	11000000	11300000	6270000	6170000	6270000	7130000	6540000	6050000	5730000	6290000	6600000	6410000	5250000	6150000	5070000	4360000	4730000	5270000	6380000	6150000	5970000	6180000	9740000	9050000	9310000	9530000	9680000	11200000	11200000	10700000	9430000	10300000	4000000	4490000	3530000	3490000	3780000	4480000	4640000	4130000	4250000	4780000	2350000
4340000	3300000	4180000	4000000	2730000	2750000	2760000	3120000	3020000	1950000	1950000	2490000	1950000	2180000	1860000	1930000	2090000	1950000	1860000	1890000	1880000	1460000	1510000	1450000	1680000	1840000	1880000	2070000	1770000	2800000	3270000	2800000	4070000	2840000	2620000	2820000	2440000	3150000	2760000	1490000	1840000	1240000	1010000	1460000	1230000	1240000	1350000	1120000	1140000	825316
16600000	16100000	17100000	16100000	14400000	15400000	14600000	15700000	15700000	9270000	9260000	10200000	10200000	10900000	10400000	8480000	10500000	10100000	10500000	9680000	10100000	8340000	7850000	9030000	9180000	9560000	8850000	9990000	9400000	5980000	5730000	6120000	6150000	6840000	5180000	5170000	5260000	5120000	6030000	2370000	2960000	2390000	2540000	2760000	2140000	2610000	2280000	2030000	2370000	1930000
7780000	8450000	7410000	7250000	6570000	7340000	8070000	7290000	7390000	5310000	4420000	4980000	4680000	5980000	6120000	6240000	5390000	5290000	5250000	5710000	4830000	5030000	4370000	4960000	5800000	4340000	5730000	5090000	4990000	8570000	7920000	9210000	9070000	8240000	6740000	8690000	8870000	8490000	8640000	7020000	6600000	5620000	5500000	6570000	5560000	5290000	5510000	5450000	5910000	5470000
21600000	21700000	23000000	23200000	19600000	20900000	21100000	21700000	23500000	4900000	3760000	4990000	5150000	8150000	5340000	6140000	6030000	4850000	6050000	3910000	4150000	2320000	2630000	2810000	6240000	4730000	6430000	3980000	4300000	19400000	20500000	21000000	19400000	20500000	19400000	18500000	16300000	18900000	23700000	7870000	8680000	9020000	8010000	10000000	9920000	7910000	8970000	9500000	10500000	5020000
1660000	1480000	1670000	1600000	1790000	1480000	1680000	1540000	1570000	1430000	1750000	758910	1290000	1520000	1080000	1550000	1450000	1140000	1080000	1630000	1790000	829457	1560000	1440000	1570000	1420000	1840000	1260000	1480000	2040000	2290000	2300000	2190000	1980000	1950000	1820000	1970000	2320000	2510000	1770000	1110000	846168	1280000	1390000	1100000	1250000	1450000	1070000	1370000	1190000
11600000	10900000	11300000	11600000	11800000	11800000	11600000	11900000	11800000	7030000	6580000	6900000	6440000	6900000	7050000	6650000	7050000	6790000	6850000	6120000	6960000	6080000	6500000	6510000	6920000	6820000	7020000	6560000	6300000	11800000	11000000	11400000	12200000	10800000	13600000	12900000	13500000	11800000	11800000	8580000	7900000	7250000	7840000	8150000	8240000	8790000	8460000	8400000	8910000	6240000
10800000	10600000	10300000	10200000	10400000	10600000	10300000	10100000	10300000	7050000	7080000	6900000	6530000	7160000	6990000	6760000	6920000	7220000	7230000	6280000	6020000	6190000	5820000	5830000	6180000	6800000	6900000	6880000	6120000	11800000	12000000	12000000	11700000	11800000	12000000	11400000	12000000	11500000	11100000	7080000	7310000	6200000	6090000	7070000	7010000	7610000	7060000	7520000	7410000	5900000
8130000	7710000	8040000	8420000	8460000	7960000	8180000	8010000	7890000	5980000	6080000	5990000	5920000	5870000	6340000	5970000	6230000	6430000	6350000	5460000	5480000	5350000	4820000	5610000	5710000	5670000	6080000	6140000	5950000	6280000	5590000	6660000	6830000	6170000	7410000	6990000	7350000	6380000	6530000	3800000	3700000	3360000	3370000	3640000	3970000	3820000	3710000	3620000	4140000	2510000
3770000	3810000	3670000	3700000	3930000	3490000	3880000	3610000	3760000	2710000	2550000	2980000	2750000	3090000	3060000	3000000	3330000	3110000	3310000	2670000	2870000	2580000	2280000	2630000	3720000	2900000	3050000	3010000	2860000	3770000	3580000	3970000	3510000	3790000	3940000	4320000	4030000	4000000	3680000	3160000	3090000	2310000	2380000	3370000	2640000	3240000	2770000	2650000	2770000	1650000
7330000	8140000	7940000	7010000	7580000	7710000	7460000	7580000	7520000	5370000	4070000	4620000	4810000	5730000	4270000	4700000	4850000	4860000	4280000	3900000	3570000	4220000	2930000	3950000	3310000	4730000	3740000	5070000	4850000	2820000	2510000	2720000	2400000	2520000	2460000	2740000	2600000	2430000	2580000	1910000	2070000	1850000	1920000	1860000	2250000	2270000	1940000	2040000	2290000	1540000
[truncated: 225 more columns]

## Sheet: 2.DAVID annotation
Category	Term	Count	%	PValue	Genes	List Total	Pop Hits	Pop Total	Fold Enrichment	Bonferroni	Benjamini	FDR	-log10(FDR)
KEGG_PATHWAY	mmu03040:Spliceosome	41	6.94915	4.13491e-24	Q9QXA5, Q8BL97, Q8JZX4, Q61656, Q9D868, Q91YR7, Q923D5, P57784, P56959, Q62189, Q61696, O35326, Q6P4T2, Q9CWL8, Q62093, Q99KP6, P84104, Q6A068, Q9JIX8, P62317, Q8K4Z5, Q6NV83, Q9R0U0, Q9Z204, Q8R3N6, P61979, Q9D554, P49312, Q6PDM2, Q3TWW8, Q3UJB0, Q62376, Q8CGZ0, Q6PE01, Q3UEB3, Q9CWZ3, Q8CGF7, O08583, Q3TIX9, Q9D0E1, P26369	375	134	9011	7.35226	1.11643e-21	1.12056e-21	1.00478e-21	20.9979
KEGG_PATHWAY	mmu01200:Carbon metabolism	32	5.42373	8.30788e-17	P26443, Q8BH95, Q93092, Q9EQ20, P70404, Q8K2B3, Q91VA7, Q91ZA3, Q99MN9, Q05920, P40142, P09411, P52480, Q8QZS1, Q60597, Q9D6R2, P06745, P28271, Q9WUM5, Q9Z2I8, P35486, P17710, Q9CQA3, P14152, Q9Z2I9, Q99KI0, Q8CHP8, P05064, P17182, Q9CZU6, P54071, P05201	375	121	9011	6.35487	2.9976e-14	1.12572e-14	1.00941e-14	13.9959
KEGG_PATHWAY	mmu00020:Citrate cycle (TCA cycle)	17	2.88136	1.84708e-14	Q60597, Q9D6R2, P28271, Q9WUM5, Q9Z2I8, P35486, P70404, Q8K2B3, Q91VA7, Q9CQA3, Q05920, P14152, Q9Z2I9, Q99KI0, Q9CZU6, Q8BH04, P54071	375	32	9011	12.7656	4.97602e-12	1.66853e-12	1.49613e-12	11.825
KEGG_PATHWAY	mmu05322:Systemic lupus erythematosus	28	4.74576	6.60403e-11	Q7TPR4, P68433, P62806, P32067, P01027, P84228	375	149	9011	4.51558	1.78309e-08	4.47423e-09	4.01195e-09	8.39664
KEGG_PATHWAY	mmu01100:Metabolic pathways	117	19.8305	2.90046e-10	Q9CR68, O08709, Q8BH95, P55264, Q9R112, Q9CQ43, Q9Z2L6, Q99MR8, P09411, P56480, P10649, Q60597, Q91YI0, Q8BH86, P35486, P50544, P17710, Q9DCM0, Q9JHU9, Q80XN0, Q9DCM2, Q60759, P05064, Q9CZU6, Q8BMS1, Q9D1A2, Q8BH04, P54071, Q9WV54, Q6P3D0, P56135, P15626, P15105, Q93092, Q8K2B3, Q8R1S0, Q8R086, Q91VA7, Q91ZA3, Q3V3R1, P47738, P40142, P58044, Q9D3D9, P62814, Q9D0F9, P24472, Q9D6R2, Q61425, Q8CHT0,…	375	1621	9011	1.73438	7.83125e-08	1.57205e-08	1.40962e-08	7.8509
KEGG_PATHWAY	mmu04613:Neutrophil extracellular trap formation	31	5.25424	1.87371e-09	P51881, P63158, P68433, Q60932, P62806, P48962, P01027, P31750, P84228	375	208	9011	3.58129	5.05902e-07	8.46292e-08	7.58852e-08	7.11984
KEGG_PATHWAY	mmu03013:Nucleocytoplasmic transport	22	3.72881	1.1013e-08	P46061, Q61655, Q8R3N6, Q9ERU9, Q8BJ71, Q8BFY9, P63280, O35691, P70168, Q6P5F9, Q8VI75, F6ZDS4, Q9CWZ3, P63166, Q5U4D9, O08583, Q99M28, Q8BTS4, Q52KI8, Q9JIX8, O55128, Q8R4R6	375	117	9011	4.51834	2.9735e-06	4.26359e-07	3.82307e-07	6.41759
KEGG_PATHWAY	mmu00640:Propanoate metabolism	12	2.0339	2.1794e-08	P16125, Q91ZA3, Q99MN9, Q8BH95, Q9Z2I9, Q5SWU9, P53395, Q9WUM5, Q9Z2I8, Q8BMS1, Q8QZS1, Q9EQ20	375	31	9011	9.30168	5.88436e-06	7.38271e-07	6.61992e-07	6.17915
KEGG_PATHWAY	mmu00280:Valine, leucine and isoleucine degradation	15	2.54237	5.33887e-08	Q9D0K2, Q61425, Q8BH95, Q3ULD5, P53395, O08756, Q9JHI5, Q9EQ20, Q91ZA3, Q99MN9, P47738, Q99MR8, Q8BMS1, Q8QZS1, Q9JLZ3	375	57	9011	6.32351	1.44148e-05	1.60759e-06	1.44149e-06	5.84119
KEGG_PATHWAY	mmu01230:Biosynthesis of amino acids	17	2.88136	1.10836e-07	Q9D6R2, Q91YI0, P28271, Q93092, P15105, P70404, Q91VA7, Q05920, P40142, Q99KI0, P52480, P05064, P09411, P17182, Q9CZU6, P54071, P05201	375	79	9011	5.17087	2.99252e-05	3.00365e-06	2.69331e-06	5.56971
KEGG_PATHWAY	mmu05014:Amyotrophic lateral sclerosis	39	6.61017	1.72428e-07	Q921F2, Q9D0M3, P54775, Q9CR68, Q8BL97, P99024, P99026, P46471, Q922F4, Q9ERU9, Q8BJ71, Q9R1P0, Q9CQQ7, Q8VDM4, P56959, F6ZDS4, Q8K2B3, P62196, Q9D3D9, P84104, Q9Z2U1, Q9CZ13, Q9DCX2, P26516, P62334, P56480, Q9DB77, P08228, P49312, Q60932, Q9D855, P62192, Q7TMM9, Q9CQ54, Q9CQA3, O08583, Q8BTS4, P49722, Q8R4R6	375	369	9011	2.53969	4.65544e-05	4.24799e-06	3.80908e-06	5.41918
KEGG_PATHWAY	mmu05012:Parkinson disease	31	5.25424	4.57034e-07	P51881, Q9D0M3, P54775, Q9CR68, P99024, P99026, P46471, Q922F4, Q9R1P0, Q9CQQ7, Q8VDM4, Q8K2B3, P62196, Q9D3D9, Q9Z2U1, Q9CZ13, Q9DCX2, P48962, P26516, P62334, P56480, Q9DB77, P08228, Q60932, Q9D855, P62192, Q7TMM9, Q9CQ54, Q02053, Q9CQA3, P49722	375	264	9011	2.82163	0.000123392	1.03214e-05	9.25495e-06	5.03363
KEGG_PATHWAY	mmu05020:Prion disease	31	5.25424	6.34554e-07	P51881, Q9D0M3, P54775, Q9CR68, P99024, P99026, P46471, Q922F4, Q9R1P0, Q9CQQ7, Q8VDM4, Q8K2B3, Q61696, P62196, Q9D3D9, Q9Z2U1, Q9CZ13, Q9DCX2, P48962, P26516, P62334, P56480, Q9DB77, P08228, Q60932, Q9D855, P62192, Q7TMM9, Q9CQ54, Q9CQA3, P49722	375	268	9011	2.77951	0.000171315	1.3228e-05	1.18613e-05	4.92587
KEGG_PATHWAY	mmu05016:Huntington disease	33	5.59322	9.12582e-07	P51881, Q9D0M3, P54775, Q9CR68, P99024, P99026, P46471, Q922F4, Q9R1P0, Q9CQQ7, Q8VDM4, Q8K2B3, P09671, P62196, Q9D3D9, Q9Z2U1, Q9CZ13, Q9DCX2, P48962, P26516, P62334, P56480, Q9DB77, P08228, Q60932, Q8VD75, Q9D855, P62192, Q7TMM9, Q9CQ54, P40630, Q9CQA3, P49722	375	302	9011	2.62572	0.000246367	1.7665e-05	1.58398e-05	4.80025
KEGG_PATHWAY	mmu05034:Alcoholism	25	4.23729	3.95871e-06	P68433, P62806, P84228	375	205	9011	2.93041	0.00106828	7.15207e-05	6.41311e-05	4.19293
KEGG_PATHWAY	mmu01210:2-Oxocarboxylic acid metabolism	8	1.35593	9.7316e-06	Q91VA7, Q9D6R2, Q99KI0, P28271, Q9CZU6, P54071, P70404, P05201	375	20	9011	9.61173	0.0026241	0.000164829	0.000147799	3.83033
KEGG_PATHWAY	mmu03050:Proteasome	11	1.86441	1.75946e-05	P54775, P99026, P46471, P62196, Q9R1P0, Q8VDM4, Q9Z2U1, P49722, P62192, P26516, P62334	375	47	9011	5.62389	0.00473931	0.000280478	0.000251499	3.59946
KEGG_PATHWAY	mmu03015:mRNA surveillance pathway	16	2.71186	2.04763e-05	Q921F2, Q61655, Q8CCS6, O35691, P56959, Q9JII5, Q80X82, Q9CWZ3, O08583, Q99M28, Q6NVF9, Q52KI8, Q9CQF3, Q9JIX8, O55128, Q99LC2	375	103	9011	3.73271	0.00551341	0.000308283	0.000276431	3.55841
KEGG_PATHWAY	mmu00480:Glutathione metabolism	13	2.20339	3.53113e-05	P10649, P97494, P24472, O08709, P47791, P51855, P15626, Q64471, Q9DCM2, Q8K010, Q9Z2A9, P54071, P07742	375	72	9011	4.33863	0.0094889	0.000484651	0.000434576	3.36193
KEGG_PATHWAY	mmu00630:Glyoxylate and dicarboxylate metabolism	9	1.52542	3.57676e-05	Q91ZA3, Q99MN9, P14152, Q99KI0, P28271, Q8CHP8, Q9CZU6, Q91Z53, P15105	375	32	9011	6.75825	0.00961094	0.000484651	0.000434576	3.36193
KEGG_PATHWAY	mmu05208:Chemical carcinogenesis - reactive oxygen species	24	4.0678	4.64593e-05	P10649, P51881, P24472, Q9D0M3, Q9CR68, P08228, Q9D379, Q60932, Q9D855, Q9CQQ7, P15626, P35235, P31750, Q9CQ54, Q8K2B3, Q9CQA3, P09671, Q64471, Q9D3D9, Q9CZ13, Q9DCX2, P48962, P56480, Q9DB77	375	222	9011	2.59777	0.012466	0.000599547	0.000537601	3.26954
KEGG_PATHWAY	mmu00620:Pyruvate metabolism	10	1.69492	6.47241e-05	P16125, P47738, Q05920, P14152, Q5SWU9, P52480, P35486, Q9CPU0, Q91Z53, Q8BH04	375	44	9011	5.46121	0.0173242	0.000797283	0.000714907
KEGG_PATHWAY	mmu05017:Spinocerebellar ataxia	18	3.05085	7.09209e-05	P51881, P54775, P99026, P46471, Q60932, Q9R1P0, Q8VDM4, Q80U78, P62192, Q9D6Z1, P31750, P62196, Q9Z2U1, P49722, P26516, P48962, P62334, P28658	375	141	9011	3.06757	0.0189671	0.000835634	0.000749295
KEGG_PATHWAY	mmu00010:Glycolysis / Gluconeogenesis	12	2.0339	8.60939e-05	P16125, P17710, P47738, P06745, P52480, P05064, P09411, P17182, P35486, Q9D0F9, Q8BH04, Q9Z2L6	375	67	9011	4.30376	0.0229782	0.000972143	0.0008717
KEGG_PATHWAY	mmu00190:Oxidative phosphorylation	17	2.88136	0.000141494	Q9D0M3, Q9CR68, P56135, Q9D855, Q9CQQ7, P50516, Q9CQ54, Q9Z1G3, Q8K2B3, Q9CQA3, P50518, Q9D3D9, Q9CZ13, Q9DCX2, P62814, P56480, Q9DB77	375	135	9011	3.02592	0.0374855	0.0015338	0.00137532
KEGG_PATHWAY	mmu05010:Alzheimer disease	32	5.42373	0.000270102	P51881, Q9D0M3, P54775, Q9CR68, P99024, P99026, P46471, Q922F4, Q9R1P0, Q9CQQ7, Q8VDM4, P31750, Q8K2B3, P62196, Q9D3D9, Q9Z2U1, Q9CZ13, Q9DCX2, P48962, P26516, P62334, P56480, Q9DB77, Q60932, Q9D855, P62192, O08756, Q7TMM9, Q9CQ54, Q9CQA3, O35598, P49722	375	383	9011	2.00767	0.070341	0.00281529	0.00252442
KEGG_PATHWAY	mmu05022:Pathways of neurodegeneration - multiple diseases	35	5.9322	0.00109709	P51881, Q921F2, Q9D0M3, P54775, Q9CR68, P99024, P99026, P46471, Q922F4, Q9R1P0, Q9CQQ7, Q8VDM4, P56959, Q8K2B3, P62196, Q9D3D9, Q9Z2U1, Q9CZ13, Q9DCX2, P48962, P26516, P62334, P56480, Q9DB77, P08228, Q60932, Q8VD75, Q9D855, P62192, O08756, Q7TMM9, Q9CQ54, Q02053, Q9CQA3, P49722	375	471	9011	1.78562	0.256493	0.0110115	0.0098738
KEGG_PATHWAY	mmu05203:Viral carcinogenesis	21	3.55932	0.00132619	Q7TPR4, P61979, P34022, P62806, P52480, P01898, P62192, P01027, Q6PDQ2	375	229	9011	2.20356	0.301143	0.0128356	0.0115094
KEGG_PATHWAY	mmu00071:Fatty acid degradation	8	1.35593	0.00535297	P42125, Q61425, P47738, Q8BH95, Q60759, Q8BMS1, P41216, P50544	375	52	9011	3.69682	0.765238	0.0500225	0.0448542
KEGG_PATHWAY	mmu05415:Diabetic cardiomyopathy	18	3.05085	0.00673553	P51881, Q9D0M3, Q9CR68, Q60932, P47791, Q9D855, Q9CQQ7, P35486, P31750, Q9CQ54, Q8K2B3, Q9CQA3, Q9D3D9, Q9CZ13, Q9DCX2, P48962, P56480, Q9DB77	375	211	9011	2.0499	0.838741	0.0608443	0.0545578
KEGG_PATHWAY	mmu04146:Peroxisome	10	1.69492	0.00909389	O35459, P08228, Q9R0A0, O09012, P09671, P99029, Q9DCM2, P41216, P54071, P47934	375	86	9011	2.79411	0.915126	0.0794982	0.0712843
KEGG_PATHWAY	mmu00410:beta-Alanine metabolism	6	1.01695	0.00957731	P47738, Q8BH95, Q8BMS1, Q8QZS1, Q9D1A2, Q9EQ20	375	32	9011	4.5055	0.925603	0.0811078	0.0727277
KEGG_PATHWAY	mmu01212:Fatty acid metabolism	8	1.35593	0.0138357	Q61425, Q8BH95, P50171, P19096, Q5SWU9, Q8BMS1, P41216, P50544	375	62	9011	3.10056	0.976757	0.113621	0.101881
KEGG_PATHWAY	mmu00520:Amino sugar and nucleotide sugar metabolism	7	1.18644	0.0182836	P23591, Q9DCN2, P17710, P06745, Q91YN5, Q9R0N0, Q9D0F9	375	51	9011	3.29814	0.993141	0.145731	0.130674
KEGG_PATHWAY	mmu04145:Phagosome	15	2.54237	0.019141	O89053, P99024, P11438, Q922F4, Q9ER00, P50516, Q7TMM9, Q9Z1G3, P50518, O70309, P01898, P24668, P01027, Q9JHU4, P62814	375	182	9011	1.98044	0.994583	0.146834	0.131663
KEGG_PATHWAY	mmu01250:Biosynthesis of nucleotide sugars	6	1.01695	0.0195057	P23591, P17710, P06745, Q91YN5, Q9R0N0, Q9D0F9	375	38	9011	3.79411	0.9951	0.146834	0.131663
KEGG_PATHWAY	mmu00650:Butanoate metabolism	5	0.847458	0.0240671	Q9D0K2, Q61425, Q8BH95, Q80XN0, Q8BMS1	375	27	9011	4.44988	0.998609	0.176275	0.158062
KEGG_PATHWAY	mmu03250:Viral life cycle - HIV-1	7	1.18644	0.0400392	P19426, Q9QUR7, Q9ERU9, Q6NVF9, Q6P5F9, Q99JF8, Q8C052	375	61	9011	2.75746	0.999984	0.285543	0.25604
KEGG_PATHWAY	mmu00061:Fatty acid biosynthesis	4	0.677966	0.0419519	P50171, P19096, Q5SWU9, P41216	375	19	9011	5.05881	0.999991	0.291512	0.261393
KEGG_PATHWAY	mmu00030:Pentose phosphate pathway	5	0.847458	0.0462709	P06745, P40142, P05064, Q9D0F9, Q93092	375	33	9011	3.64081	0.999997	0.313485	0.281096
KEGG_PATHWAY	mmu00220:Arginine biosynthesis	4	0.677966	0.0478833	P26443, Q91YI0, P15105, P05201	375	20	9011	4.80587	0.999998	0.316497	0.283796
GOTERM_MF_DIRECT	GO:0003723~RNA binding	111	18.8136	9.97374e-36	P09405, Q9QXA5, Q8BL97, O70133, Q91YR7, P10630, Q8K1J6, P62751, Q62093, Q60749, Q91W50, P20152, Q8VDW0, Q6NV83, Q8VH51, Q9DAA6, P70372, Q9D1J3, Q80U78, Q99J36, Q6NZJ6, Q62376, P84099, Q9Z130, Q9CX86, Q921F2, Q61655, Q6P3D0, Q61656, Q9JKB3, Q921F4, Q8VE62, Q8CCS6, Q99K48, O70194, Q8VDM6, Q8BMA6, Q62189, P19426, Q6NVF9, Q8C854, Q61937, Q00PI9, Q9DBR1, O89086, Q60973, P61979, Q8R3N6, Q14C51, P28271,…	566	936	18541	3.88476	9.36534e-33	9.36534e-33	8.8467e-33
GOTERM_MF_DIRECT	GO:0003676~nucleic acid binding	69	11.6949	1.81464e-22	P09405, Q8CH25, Q8BL97, P10711, O70133, P10630, P32067, Q61990, O35326, Q6P4T2, Q62093, P84104, Q9JIX8, Q60749, Q91W50, Q8VDW0, Q6NV83, Q9R0U0, Q8VH51, Q9Z204, Q9D554, P70372, P56960, Q9JLI8, Q3TWW8, Q6PDM2, P70333, Q62376, Q5SS00, Q9JIK5, Q9Z130, Q8R4R6, Q9CX86, Q921F2, Q61655, Q8JZX4, Q61656, Q9JKB3, Q921F4, Q8CCS6, Q501J6, Q99K48, Q62189, P19426, Q8VIJ6, Q6NVF9, Q61937, Q9DBR1, Q8R326, O89086,…	566	569	18541	3.97241	1.70395e-19	8.51973e-20	8.04793e-20
GOTERM_MF_DIRECT	GO:0005515~protein binding	247	41.8644	6.79608e-14	Q8CAQ8, Q9CR68, Q8BL97, Q9QXZ0, Q9CW03, O70133, Q9ER00, P18760, Q9CQ45, Q99J45, Q61792, Q61550, Q07113, Q62093, P61027, O88696, P20152, P43276, P48962, P56480, Q61686, Q8VH51, Q9DAA6, Q61687, Q9DBC7, Q91YI0, P07759, P62806, Q6WVG3, Q6NZJ6, Q8VDN2, P39447, Q8VI75, Q99MI1, O35114, O35598, Q9CQC9, Q3TDN2, P25976, Q9WVE8, Q9D6K5, Q921F2, P07724, Q61656, Q9JKB3, Q7TPV4, Q8CF89, Q8CCS6, Q99K48, Q8VDM4,…	566	5382	18541	1.50338	6.3801e-11	2.12717e-11	2.00938e-11
GOTERM_MF_DIRECT	GO:0003729~mRNA binding	36	6.10169	5.9216e-13	Q9CX86, Q6P3D0, O70133, Q921F4, P32067, Q61990, F6ZDS4, O35326, Q6NVF9, Q8C854, Q9CQF3, P52480, Q60749, Q9CY57, Q80XI3, Q9Z204, P61979, P70372, P49312, Q6PDM2, Q3TWW8, Q80U78, Q8BG81, P97855, Q6NZJ6, Q62376, Q9JII5, Q9CWZ3, P17225, O08583, Q3U0V1, Q7TNC4, Q9QYS9, Q8BP67, Q9D0E1, Q3TIX6	566	272	18541	4.33561	5.56069e-10	1.39009e-10	1.31311e-10
GOTERM_MF_DIRECT	GO:0042802~identical protein binding	117	19.8305	1.15201e-12	P09405, O08709, Q91YR7, Q9WTP7, Q99J45, Q61033, Q6PER3, Q07113, Q9CQ43, Q60749, P20152, O88696, Q8VDW0, Q8K2T1, P07356, P10649, Q61686, Q91YI0, Q8BJU0, Q6WVG3, Q6NZJ6, Q61166, P50544, P17710, Q9DCM0, Q9R0A0, P05064, Q8R4R6, Q9WVE8, Q921F2, Q6P3D0, P07724, Q9ER69, Q99K48, P15626, Q62188, P15105, Q62189, Q93092, P47738, Q8CIG8, Q00897, O88712, P01898, Q61937, P28658, Q8C052, Q9DBR1, Q99M71, Q61425,…	566	1960	18541	1.95545	1.0817e-09	2.16347e-10	2.04366e-10
GOTERM_MF_DIRECT	GO:0051287~NAD binding	16	2.71186	1.02137e-10	Q9D6R2, P13707, Q8VDQ8, O08756, P70404, P16125, Q9DCN2, Q3ULJ0, Q91VA7, P47738, P24549, P14152, O88712, Q91Z53, Q8BMS1, P54071	566	57	18541	9.19521	9.5907e-08	1.59845e-08	1.50993e-08
GOTERM_MF_DIRECT	GO:0016491~oxidoreductase activity	52	8.81356	1.55336e-10	P23591, Q9CR68, P13707, Q9D6Y7, O08709, P50171, P19096, Q9R112, Q8BVI4, Q9EQ20, Q9DCN2, Q91W90, Q9JI75, Q60597, Q921G7, P47791, Q8CG76, Q8BGW1, P35486, O08756, Q9JHI5, P50544, Q9DCM0, Q80XN0, Q9DCM2, Q60759, Q8BMS1, P54071, P26443, P99029, Q9CQ62, Q64521, Q8K2B3, Q8R086, P16125, Q8R1S0, Q3ULJ0, P47738, P09671, O88712, Q8K370, Q91Z53, Q9D6R2, P08228, Q61425, Q8CHT0, P20108, Q9Z0X1, Q9CQA3, P24549,…	566	624	18541	2.72983	1.4586e-07	2.08371e-08	1.96832e-08
GOTERM_MF_DIRECT	GO:0019904~protein domain specific binding	37	6.27119	1.78305e-10	Q7TPR4, Q8BL97, P23198, P99024, P35235, P30681, P70168, Q6P5F9, Q8BMA6, O88712, Q60749, P20152, Q9DBC7, Q9Z204, P61979, E9Q7G0, P11438, P49312, P62806, Q8VDN2, P39447, P12367, P46935, P24668, Q9D0E1	566	349	18541	3.47291	1.67428e-07	2.09285e-08	1.97696e-08
GOTERM_MF_DIRECT	GO:0030527~structural constituent of chromatin	16	2.71186	2.26369e-10	Q3TEA8, P62806, P43276, P15864	566	60	18541	8.73545	2.12561e-07	2.36179e-08	2.23099e-08
GOTERM_MF_DIRECT	GO:0000166~nucleotide binding	99	16.7797	7.75495e-10	Q9CW03, O70133, P55264, P10630, Q9WTP7, Q8K1J6, P70268, Q99MR8, P62196, P61027, P09411, Q8VDW0, Q8BU30, P56480, Q61687, Q9DBC7, Q8VDN2, Q6PDQ2, Q02053, P17710, P39054, Q9CQC9, Q9JIW9, Q9JHU4, Q8BH04, Q6ZPJ3, Q61136, Q61655, Q6P3D0, Q61656, Q9EPK2, Q80X41, P15105, Q91ZA3, Q3V3R1, Q9JKR6, Q8BIJ6, P62814, Q3ULD5, Q9WUM5, P97855, P12367, P60122, Q9JHS4, P07742, P54775, Q922F4, Q9Z277, P46471, Q61879,…	566	1720	18541	1.88549	7.2819e-07	7.2819e-08	6.87864e-08
GOTERM_MF_DIRECT	GO:0046982~protein heterodimerization activity	37	6.27119	3.46131e-09	Q9DCG9, Q9R1T2, Q9CW03, Q8BJU0, P62806, Q8VD75, Q8VDN2, Q8VE37, Q8CIG8, P68433, Q9Z1F9, Q6IRU2, Q9WV80, Q9JKY5, P84228	566	389	18541	3.11579	3.25016e-06	2.9547e-07	2.79107e-07
GOTERM_MF_DIRECT	GO:0019899~enzyme binding	40	6.77966	1.36701e-08	Q9Z0J0, P26443, P23198, P07724, Q61656, P15626, P70168, Q8VDM6, Q61990, P31750, Q07113, Q61696, P63166, O35887, Q91ZA3, Q9CWL8, P09671, Q62193, Q9WUD1, Q61937, P48962, P28658, P10649, Q9D379, P08228, P11438, Q9CPX6, P63280, Q8VDP4, P46935, O09012, O35114, Q7TNC4, P17918, P17182, Q9WTX2, P46656, O35737, P63038, P26369	566	467	18541	2.80582	1.28361e-05	1.06969e-06	1.01045e-06
GOTERM_MF_DIRECT	GO:0016874~ligase activity	20	3.38983	4.57435e-08	P97494, Q9Z1Q9, Q9R1T2, Q3ULD5, Q5SWU9, P51855, Q9WUM5, Q9Z2I8, P15105, Q9D0R2, Q02053, Q91ZA3, Q99MN9, Q3V3R1, Q05920, Q99MR8, Q9Z2I9, Q8BIJ6, Q8BU30, P41216	566	139	18541	4.71337	4.29522e-05	3.30409e-06	3.12112e-06
GOTERM_MF_DIRECT	GO:0016616~oxidoreductase activity, acting on the CH-OH group of donors, NAD or NADP as acceptor	13	2.20339	9.37656e-08	Q9D6R2, P13707, Q61425, P50171, G5E895, P70404, P16125, Q3ULJ0, P14152, O88712, Q91Z53, Q8BMS1, P54071	566	56	18541	7.60452	8.80421e-05	6.289e-06	5.94072e-06
GOTERM_MF_DIRECT	GO:0005524~ATP binding	84	14.2373	1.79502e-07	P54775, Q9CW03, O70133, P46471, Q9Z277, Q61879, P55264, Q9WTP7, P10630, Q8K1J6, P70268, Q99J45, Q9ESW4, Q9DBP5, Q99MN9, Q6P4T2, Q05920, Q99MR8, P62196, Q9Z1F9, P52480, P09411, Q8VDW0, Q8BU30, P56480, P41216, Q61687, P52483, Q3U5Q7, Q5SWU9, Q9Z2I8, Q6NZJ6, Q8VDN2, Q6PDQ2, Q64433, Q9JIK5, Q02053, P17710, Q9Z2I9, Q9JHU4, Q91ZW3, Q6ZPJ3, Q61136, Q61699, P26443, Q61655, Q61656, Q80X41, Q501J6, Q9R0N0,…	566	1533	18541	1.79496	0.000168538	1.12368e-05	1.06146e-05
GOTERM_MF_DIRECT	GO:0003682~chromatin binding	41	6.94915	5.11931e-07	Q8K2T8, P23198, Q9CW03, Q99K48, Q8VDQ8, P70268, P56959, Q61550, F6ZDS4, Q9Z2N8, P19426, Q8VIJ6, Q8CIG8, O88712, Q9CQF3, Q61937, P84228, Q99JF8, P28656, Q61686, Q9JIX0, Q61687, Q3TEA8, Q78ZA7, Q9D1J3, Q62318, Q9Z103, Q6PDQ2, Q8VE37, P40630, Q61191, P25976, P17918, Q9R190	566	557	18541	2.41127	0.000480588	3.00439e-05	2.83802e-05
GOTERM_MF_DIRECT	GO:0003697~single-stranded DNA binding	16	2.71186	1.73968e-06	P09405, P61979, Q9JKB3, P49312, O70133, Q9CQ71, Q61990, P17225, P63158, P42669, O08583, Q62193, Q8C854, Q9Z130, Q3TIX6, Q8R4R6	566	113	18541	4.63829	0.00163222	9.60916e-05	9.07702e-05
GOTERM_MF_DIRECT	GO:0003730~mRNA 3'-UTR binding	15	2.54237	2.56506e-06	Q9CX86, Q921F2, Q9Z204, Q61656, P61979, Q9JKB3, P70372, P49312, Q80U78, P56959, Q9JII5, Q99M28, Q3U0V1, Q9JLZ3, P80316	566	102	18541	4.81735	0.0024057	0.000133811	0.0001264
GOTERM_MF_DIRECT	GO:0043531~ADP binding	10	1.69492	3.11749e-06	Q9DCN2, P97494, Q9D1P4, P26443, P60122, Q61879, P52480, P09411, Q8VDN2, P56480	566	41	18541	7.98974	0.00292305	0.00015407	0.000145538
GOTERM_MF_DIRECT	GO:0051082~unfolded protein binding	14	2.37288	4.74408e-06	P80315, Q9R0U0, P80314, Q9CQ48, P61759, Q9WU28, O70591, Q64433, Q61696, Q9QYJ3, Q9CWM4, Q61937, Q9JHS4, P80316	566	93	18541	4.9313	0.00444479	0.000222735	0.0002104
GOTERM_MF_DIRECT	GO:0016887~ATPase activity	23	3.89831	1.08378e-05	P80315, Q925I1, P80314, P54775, Q9QXZ0, Q9CW03, P46471, O70133, Q9CQQ7, P10630, P62192, Q8VDN2, Q6PDQ2, Q61696, P60122, P62196, Q9D3D9, Q9JHS4, Q8VDW0, P56480, P62334, Q91ZW3, P80316	566	253	18541	2.978	0.0101251	0.000484603	0.000457766
GOTERM_MF_DIRECT	GO:0036402~proteasome-activating ATPase activity	5	0.847458	1.21897e-05	P54775, P46471, P62196, P62192, P62334	566	6	18541	27.2983	0.011381	0.000503897	0.000475992
GOTERM_MF_DIRECT	GO:0044183~protein binding involved in protein folding	10	1.69492	1.23425e-05	P80315, P80314, O09012, Q3U0V1, Q9QYJ3, Q9CWM4, O70591, P97822, P80316, Q61696	566	48	18541	6.82457	0.0115228	0.000503897	0.000475992
GOTERM_MF_DIRECT	GO:0042393~histone binding	19	3.22034	1.61588e-05	Q61687, P09405, Q60973, Q9JIA7, Q78ZA7, Q9Z277, Q9JLI8, Q99MD9, Q80X41, P97822, P70268, Q9EST5, Q6PDQ2, Q8VE37, Q61937, Q7TNV0, Q91ZW3, P61965, P28656	566	186	18541	3.34624	0.0150587	0.000632214	0.000597204
GOTERM_MF_DIRECT	GO:0000287~magnesium ion binding	21	3.55932	2.70527e-05	P00493, P97494, Q9D6R2, Q6P3D0, Q9EPK2, P51855, Q9Z2I8, P15105, P70404, Q9CQ43, Q91VA7, P40142, P58044, Q9Z2I9, Q9Z1F9, Q8R4N0, Q8CHP8, P52480, P17182, Q9D0F9, P54071	566	230	18541	2.99094	0.0250829	0.0010161	0.00095983
GOTERM_MF_DIRECT	GO:0051015~actin filament binding	21	3.55932	3.06271e-05	O89053, Q9D898, Q9QYB5, Q7TPR4, Q9QXZ0, P97376, Q8VD75, Q61879, Q8BTM8, Q9R0P5, P18760, Q9D2V7, Q61792, Q61233, P11531, Q6IRU2, E9Q6R7, Q9JKY5, Q8C052, P26645, Q8R326	566	232	18541	2.96516	0.0283496	0.00110611	0.00104485
GOTERM_MF_DIRECT	GO:0003824~catalytic activity	28	4.74576	3.55745e-05	P23591, O08709, P19096, Q8BH95, P15105, P16125, P42125, Q05920, P40142, P52480, Q8K010, Q9JLZ3, P97494, Q9D379, Q91YI0, Q5SWU9, Q9WUM5, Q9Z2I8, P17710, O35459, Q80XN0, P14152, Q9Z2I9, Q8R4N0, P29758, Q8BMS1, P05201, P07742	566	375	18541	2.44593	0.0328533	0.0012372	0.00116869
GOTERM_MF_DIRECT	GO:0048487~beta-tubulin binding	9	1.52542	5.64009e-05	Q8BYA0, Q9R0A0, Q9CW03, Q9Z103, Q8VDQ8, P48428, Q8C052, P80316, P56812	566	45	18541	6.55159	0.0515839	0.00189144	0.0017867
GOTERM_MF_DIRECT	GO:0046933~proton-transporting ATP synthase activity, rotational mechanism	6	1.01695	8.53115e-05	P56135, Q9D3D9, Q9CQQ7, P50516, Q9DCX2, P56480	566	16	18541	12.2842	0.076986	0.00276233	0.00260936
GOTERM_MF_DIRECT	GO:0043021~ribonucleoprotein complex binding	9	1.52542	0.000106034	Q61686, Q9Z204, Q61656, P61979, Q8CIG8, Q9JKB3, Q9D868, Q91YR7, Q9JHW4	566	49	18541	6.01677	0.0947746	0.00331887	0.00313508
GOTERM_MF_DIRECT	GO:0044388~small protein activating enzyme binding	4	0.677966	0.000268872	P63166, Q9R1T2, Q9Z1F9, P63280	566	5	18541	26.2064	0.223147	0.00814421	0.0076932
GOTERM_MF_DIRECT	GO:0003677~DNA binding	83	14.0678	0.000337806	P09405, P10711, O70133, O35691, P30681, P56959, P32067, Q61033, Q61990, P42669, Q52KI8, A2BH40, P43276, P84228, Q61687, Q9D1J3, P62806, Q9ESZ8, Q9CQ71, Q6PDQ2, Q8VE37, P40630, P25976, Q9Z130, P17918, Q91ZW3, Q921F2, P07724, Q9JKB3, Q8K019, Q7TPV4, Q99K48, P15864, Q62189, P56812, Q8VIJ6, P68433, P09671, Q62193, Q6A068, Q61937, Q99JF8, Q8C052, Q9DBR1, Q8R3N6, P61979, P49312, Q3TEA8, Q62318, Q9Z103,…	566	1850	18541	1.46968	0.271854	0.00991249	0.00936356
GOTERM_MF_DIRECT	GO:0016853~isomerase activity	14	2.37288	0.00035706	P23591, P06745, Q8BH95, A2AR02, Q9QUR7, O35459, P42125, Q9JHU9, Q91W90, Q8K4Z3, P08003, P63038, Q9D0F9, Q922R8	566	140	18541	3.2758	0.284904	0.01016	0.00959733
GOTERM_MF_DIRECT	GO:0003857~3-hydroxyacyl-CoA dehydrogenase activity	4	0.677966	0.000525553	Q61425, P50171, O08756, Q8BMS1	566	6	18541	21.8386	0.38959	0.0145145	0.0137108
GOTERM_MF_DIRECT	GO:0004386~helicase activity	13	2.20339	0.00058584	Q61687, Q61655, Q61656, O70133, Q501J6, P10630, P97855, Q6PDQ2, Q9JIK5, Q6P4T2, P60122, Q8VDW0, Q91ZW3	566	129	18541	3.30119	0.423203	0.0157173	0.0148469
GOTERM_MF_DIRECT	GO:0036002~pre-mRNA binding	5	0.847458	0.00089089	P17225, Q61656, P49312, Q62093, Q3TWW8	566	15	18541	10.9193	0.566957	0.0232374	0.0219505
GOTERM_MF_DIRECT	GO:0003725~double-stranded RNA binding	10	1.69492	0.00102684	Q7TPR4, P63158, P70372, O70133, P20152, Q9WTX2, P63038, Q80WJ7, Q9JIK5, Q61696	566	84	18541	3.89976	0.618901	0.0260595	0.0246164
GOTERM_MF_DIRECT	GO:0015078~hydrogen ion transmembrane transporter activity	6	1.01695	0.00167192	P51881, Q9D3D9, Q9CQQ7, Q9DCX2, P48962, Q9Z1G3	566	29	18541	6.77751	0.792214	0.041314	0.0390262
GOTERM_MF_DIRECT	GO:0004300~enoyl-CoA hydratase activity	4	0.677966	0.00206103	P42125, Q8BH95, Q8BMS1, Q9JLZ3	566	9	18541	14.5591	0.855908	0.0496233	0.0468753
GOTERM_MF_DIRECT	GO:0003724~RNA helicase activity	9	1.52542	0.00216347	Q6P4T2, Q61655, Q61656, O70133, Q501J6, P10630, P97855, Q8VDW0, Q9JIK5	566	76	18541	3.87923	0.86915	0.0507875	0.047975
GOTERM_MF_DIRECT	GO:0050660~flavin adenine dinucleotide binding	9	1.52542	0.00235136	Q8R1S0, Q9DCN2, Q9Z0X1, P47791, Q8K370, Q60759, Q9JHI5, Q8K2B3, P50544	566	77	18541	3.82885	0.890358	0.053852	0.0508698
GOTERM_MF_DIRECT	GO:0031625~ubiquitin protein ligase binding	21	3.55932	0.00264553	P46061, P51881, Q9DBC7, P80314, P99024, P06745, O08709, Q62318, P53395, Q61990, P12367, Q61696, P63166, Q62193, Q9WUD1, Q9JIW9, Q3TDN2, Q9CZ13, Q60739, Q9Z1R2, P63038	566	327	18541	2.10372	0.916878	0.0544366	0.051422
GOTERM_MF_DIRECT	GO:0004367~glycerol-3-phosphate dehydrogenase [NAD+] activity	3	0.508475	0.00272473	Q3ULJ0, P13707, Q64521	566	3	18541	32.758	0.922851	0.0544366	0.051422
GOTERM_MF_DIRECT	GO:0004776~succinate-CoA ligase (GDP-forming) activity	3	0.508475	0.00272473	Q9Z2I9, Q9WUM5, Q9Z2I8	566	3	18541	32.758	0.922851	0.0544366	0.051422
GOTERM_MF_DIRECT	GO:0051538~3 iron, 4 sulfur cluster binding	3	0.508475	0.00272473	Q9CQA3, Q99KI0, P28271	566	3	18541	32.758	0.922851	0.0544366	0.051422
GOTERM_MF_DIRECT	GO:0004775~succinate-CoA ligase (ADP-forming) activity	3	0.508475	0.00272473	Q9Z2I9, Q9WUM5, Q9Z2I8	566	3	18541	32.758	0.922851	0.0544366	0.051422
GOTERM_MF_DIRECT	GO:0070404~NADH binding	3	0.508475	0.00272473	P47738, P50171, Q8BVI4	566	3	18541	32.758	0.922851	0.0544366	0.051422
GOTERM_MF_DIRECT	GO:0051010~microtubule plus-end binding	5	0.847458	0.00337898	E9Q7G0, Q80TV8, Q9Z0H8, Q61166, Q6PER3	566	21	18541	7.79951	0.958341	0.0661014	0.0624408
GOTERM_MF_DIRECT	GO:0009055~electron carrier activity	6	1.01695	0.00345718	Q9D0M3, Q9CQA3, Q921G7, Q9JI75, P46656, Q8K2B3	566	34	18541	5.78081	0.9613	0.0662509	0.0625821
GOTERM_MF_DIRECT	GO:0044877~macromolecular complex binding	35	5.9322	0.00369638	Q9CR68, P99024, Q9ERU9, Q8CF89, Q9CQQ7, Q99MD9, Q8BTM8, P70168, Q8BX10, Q8CIG8, Q9D3D9, P01898, Q60749, Q9CZ13, Q9DCX2, Q9DB77, Q61686, P97494, E9Q7G0, Q60932, Q9D855, Q8BG81, Q9WUM5, Q9Z2I8, Q99020, Q60770, P12367, P11531, P17710, P39054, Q8BTS4, P17918, P17182, P63038, Q8BMS1	566	685	18541	1.67376	0.96911	0.068103	0.0643316
GOTERM_MF_DIRECT	GO:0016829~lyase activity	13	2.20339	0.00369888	Q91YI0, Q8BH95, P19096, Q8BH86, P28271, Q9CPU0, O35215, P63158, Q99KI0, Q8R4N0, Q8BMS1, Q8BH04, Q9JLZ3	566	160	18541	2.66158	0.969183	0.068103	0.0643316
GOTERM_MF_DIRECT	GO:0042803~protein homodimerization activity	40	6.77966	0.00379359	O89053, Q7TPR4, P13707, Q6P3D0, Q9D7M1, Q8BTM8, P15626, Q99J45, P31750, F6ZDS4, Q3ULJ0, Q3V3R1, Q8K1Z0, Q8VIJ6, Q9WVJ3, P40142, O88712, Q9WUD1, Q9CQF3, O54988, P01898, Q61937, P52480, P26516, Q9WV80, Q9JI75, Q91Z53, P10649, P70372, Q8BJU0, Q8VD75, P51855, Q62393, O35114, O35598, Q6IRU2, Q8VE70, P17182, Q9JKY5, Q9WTX2	566	816	18541	1.60578	0.971815	0.0685035	0.0647099
GOTERM_MF_DIRECT	GO:0070063~RNA polymerase binding	5	0.847458	0.00476446	P46935, Q8CGF7, O70133, Q8CCS6, Q9EST5	566	23	18541	7.12129	0.988718	0.0832185	0.07861
GOTERM_MF_DIRECT	GO:0042277~peptide binding	10	1.69492	0.00478573	Q64514, Q8C129, Q9QUR6, Q91YP2, P63158, Q8C1A5, Q9Z103, P51855, P01898, O89023	566	105	18541	3.1198	0.988942	0.0832185	0.07861
GOTERM_MF_DIRECT	GO:0003995~acyl-CoA dehydrogenase activity	4	0.677966	0.00504183	Q8K370, Q60759, Q9JHI5, P50544	566	12	18541	10.9193	0.991316	0.0860777	0.0813109
GOTERM_MF_DIRECT	GO:0004449~isocitrate dehydrogenase (NAD+) activity	3	0.508475	0.00533941	Q91VA7, Q9D6R2, P70404	566	4	18541	24.5685	0.993442	0.0895304	0.0845724
GOTERM_MF_DIRECT	GO:0046961~proton-transporting ATPase activity, rotational mechanism	5	0.847458	0.00558166	P50518, P50516, P62814, P56480, Q9Z1G3	566	24	18541	6.82457	0.994783	0.0919505	0.0868585
GOTERM_MF_DIRECT	GO:0003690~double-stranded DNA binding	13	2.20339	0.00655476	Q921F2, P61979, Q9CW03, O70133, P14733, P30681, P15864, Q3UMU9, P63158, P42669, Q9Z130, P43276, Q99JF8	566	172	18541	2.47589	0.99792	0.106119	0.100243
GOTERM_MF_DIRECT	GO:0051087~chaperone binding	11	1.86441	0.00683838	Q60597, P08228, P07724, O35114, Q9WUD1, Q9QYJ3, P01898, Q60739, P63038, Q64433, Q8VDN2	566	131	18541	2.75067	0.998409	0.108835	0.102808
GOTERM_MF_DIRECT	GO:0003713~transcription coactivator activity	16	2.71186	0.00704695	Q9JIX0, Q62318, O70133, Q91YR7, Q501J6, P30681, P56959, P63158, P60122, Q61191, O88712, Q61937, P52480, Q99JF8, Q9R190, Q80WJ7	566	240	18541	2.18386	0.998694	0.110285	0.104177
GOTERM_MF_DIRECT	GO:0097100~supercoiled DNA binding	3	0.508475	0.00871977	P63158, P30681, Q99JF8	566	5	18541	19.6548	0.999732	0.134227	0.126794
GOTERM_MF_DIRECT	GO:0016627~oxidoreductase activity, acting on the CH-CH group of donors	5	0.847458	0.00977266	Q8K370, Q60759, Q9JHI5, Q8K2B3, P50544	566	28	18541	5.84963	0.999901	0.148009	0.139812
GOTERM_MF_DIRECT	GO:0031072~heat shock protein binding	8	1.35593	0.0109836	P40630, Q60597, P61979, Q9WUD1, Q60739, P17182, F6ZDS4, Q61696	566	80	18541	3.2758	0.999969	0.163708	0.154643
GOTERM_MF_DIRECT	GO:1990825~sequence-specific mRNA binding	4	0.677966	0.0117235	P49312, O70133, P84104, P32067	566	16	18541	8.18949	0.999984	0.169359	0.15998
GOTERM_MF_DIRECT	GO:0070403~NAD+ binding	4	0.677966	0.0117235	P26443, Q61425, Q8VDQ8, Q8BMS1	566	16	18541	8.18949	0.999984	0.169359	0.15998
GOTERM_MF_DIRECT	GO:0008134~transcription factor binding	13	2.20339	0.0123038	Q7TPV4, Q8BTM8, P63280, Q8VDQ8, P30681, Q6PDQ2, P63166, P62196, Q9Z1F9, O88712, Q61937, P17918, O55128	566	187	18541	2.27729	0.999991	0.175049	0.165355
GOTERM_MF_DIRECT	GO:0050733~RS domain binding	3	0.508475	0.0128169	O35326, Q8VH51, Q6PDM2	566	6	18541	16.379	0.999995	0.176986	0.167185
GOTERM_MF_DIRECT	GO:0005047~signal recognition particle binding	3	0.508475	0.0128169	F8VQC1, Q8BMA6, Q9DBG7	566	6	18541	16.379	0.999995	0.176986	0.167185
GOTERM_MF_DIRECT	GO:0008301~DNA binding, bending	4	0.677966	0.0139185	P40630, P63158, P30681, O54879	566	17	18541	7.70775	0.999998	0.189413	0.178923
GOTERM_MF_DIRECT	GO:0031491~nucleosome binding	5	0.847458	0.0156026	Q3TEA8, Q78ZA7, A2BH40, Q91ZW3, Q8VE37	566	32	18541	5.11843	1	0.209298	0.197708
GOTERM_MF_DIRECT	GO:0003714~transcription corepressor activity	13	2.20339	0.0166428	Q9WV54, Q62318, Q7TPV4, Q61696, Q8CGF7, Q8CIG8, P63158, Q9R0A0, O88712, Q9QYJ3, P17182, O55128, Q9R190	566	195	18541	2.18386	1	0.220107	0.207918
GOTERM_MF_DIRECT	GO:0051536~iron-sulfur cluster binding	7	1.18644	0.0173235	Q9CR68, Q9CQA3, Q9QZ23, Q921G7, Q99KI0, P28271, P46656	566	68	18541	3.37214	1	0.221017	0.208778
GOTERM_MF_DIRECT	GO:0004364~glutathione transferase activity	5	0.847458	0.0173377	P10649, P24472, Q64471, Q9DCM2, P15626	566	33	18541	4.96333	1	0.221017	0.208778
GOTERM_MF_DIRECT	GO:0003779~actin binding	21	3.55932	0.0174178	O89053, Q9D898, Q9QYB5, Q7TPR4, Q9QXZ0, P97376, Q8VD75, Q61879, Q8BTM8, Q9R0P5, P18760, Q9D2V7, Q61792, Q61233, P11531, E9Q0S6, Q6IRU2, E9Q6R7, Q9JKY5, Q8C052, P26645	566	391	18541	1.75938	1	0.221017	0.208778
GOTERM_MF_DIRECT	GO:0035613~RNA stem-loop binding	4	0.677966	0.0189622	O70133, Q61879, Q91W50, Q9JII5	566	19	18541	6.89641	1	0.23124	0.218435
GOTERM_MF_DIRECT	GO:0043295~glutathione binding	4	0.677966	0.0189622	P10649, P47791, P51855, P15626	566	19	18541	6.89641	1	0.23124	0.218435
GOTERM_MF_DIRECT	GO:0070402~NADPH binding	4	0.677966	0.0189622	Q9CQ62, Q8BVI4, Q91Z53, G5E895	566	19	18541	6.89641	1	0.23124	0.218435
GOTERM_MF_DIRECT	GO:0008379~thioredoxin peroxidase activity	3	0.508475	0.0229768	P20108, O08709, P99029	566	8	18541	12.2842	1	0.276606	0.261288
GOTERM_MF_DIRECT	GO:0003712~transcription cofactor activity	10	1.69492	0.0245081	Q8CGF7, Q3UMU9, Q61656, Q8K019, O70133, P56959, Q64012, Q99JF8, Q80WJ7, Q9R190	566	137	18541	2.39109	1	0.291305	0.275173
GOTERM_MF_DIRECT	GO:0005200~structural constituent of cytoskeleton	7	1.18644	0.0252126	Q9QYB5, P99024, P21619, Q922F4, P20152, P14733, Q7TMM9	566	74	18541	3.09873	1	0.295933	0.279545
GOTERM_MF_DIRECT	GO:0016787~hydrolase activity	64	10.8475	0.0278198	Q922B1, O08709, P19096, O70133, Q8C1A5, P10630, Q8VDK1, Q9CQ43, Q9Z2L6, Q8BLF1, Q8BX10, Q6P4T2, P61027, O88696, Q8VDW0, O89023, Q64514, Q61687, P56960, Q8R0F6, Q6PDQ2, Q99KR3, Q9JIK5, P39054, O35598, Q9JIW9, Q8R4N0, O89017, Q9D1A2, Q9Z2A9, Q91ZW3, Q91YP2, Q6P3D0, Q8R1G2, Q9WV54, Q61655, Q61656, P49442, Q501J6, Q9WUP7, P35235, Q62188, P35831, Q9QUR6, P50518, Q9WVJ3, P58044, Q8R164, Q8K370, Q9CQF3,…	566	1625	18541	1.29016	1	0.3188	0.301145
GOTERM_MF_DIRECT	GO:0005543~phospholipid binding	9	1.52542	0.02797	Q99M71, Q69ZN7, Q80XN0, Q8VD75, Q9JKY5, Q9WVE8, Q8R4R6, P26645, P53810	566	118	18541	2.49849	1	0.3188	0.301145
GOTERM_MF_DIRECT	GO:0030515~snoRNA binding	4	0.677966	0.0281793	Q6P3D0, Q6DFW4, Q9D6Z1, Q9JIK5	566	22	18541	5.95599	1	0.3188	0.301145
GOTERM_MF_DIRECT	GO:1990446~U1 snRNP binding	3	0.508475	0.0289528	P62317, Q62376, Q62189	566	9	18541	10.9193	1	0.323651	0.305728
GOTERM_MF_DIRECT	GO:0031267~small GTPase binding	16	2.71186	0.0316073	P46061, P08228, Q9ERU9, Q8BFY9, Q8BTM8, Q8R1A4, P70268, P70168, Q6P5F9, Q8VI75, Q8VE37, Q99MI1, O09012, Q5FWK3, P07356, Q6ZQK5	566	288	18541	1.81989	1	0.346028	0.326865
GOTERM_MF_DIRECT	GO:0000062~fatty-acyl-CoA binding	4	0.677966	0.0316916	Q60759, Q8BMS1, P53810, P50544	566	23	18541	5.69703	1	0.346028	0.326865
GOTERM_MF_DIRECT	GO:0004175~endopeptidase activity	9	1.52542	0.033199	Q9QUR6, P99026, O35598, Q9R1P0, Q9DC61, Q9Z2U1, P49722, O88696, O89023	566	122	18541	2.41657	1	0.358147	0.338314
GOTERM_MF_DIRECT	GO:0017056~structural constituent of nuclear pore	4	0.677966	0.0354215	Q8BJ71, Q8BTS4, F6ZDS4, Q8R4R6	566	24	18541	5.45966	1	0.358147	0.338314
GOTERM_MF_DIRECT	GO:0043878~glyceraldehyde-3-phosphate dehydrogenase (NAD+) (non-phosphorylating) activity	3	0.508475	0.0354715	P47738, P24549, Q8CHT0	566	10	18541	9.82739	1	0.358147	0.338314
GOTERM_MF_DIRECT	GO:0051920~peroxiredoxin activity	3	0.508475	0.0354715	P20108, O08709, P99029	566	10	18541	9.82739	1	0.358147	0.338314
GOTERM_MF_DIRECT	GO:0008641~small protein activating enzyme activity	3	0.508475	0.0354715	Q9R1T2, Q9Z1F9, Q02053	566	10	18541	9.82739	1	0.358147	0.338314
GOTERM_MF_DIRECT	GO:0001094~TFIID-class transcription factor binding	3	0.508475	0.0354715	P60122, P35550, Q6DFW4	566	10	18541	9.82739	1	0.358147	0.338314
GOTERM_MF_DIRECT	GO:0070573~metallodipeptidase activity	3	0.508475	0.0354715	Q9WVJ3, O35598, Q9D1A2	566	10	18541	9.82739	1	0.358147	0.338314
GOTERM_MF_DIRECT	GO:0051117~ATPase binding	8	1.35593	0.0363471	P61979, P50518, P60122, P35550, Q6DFW4, Q9JIW9, Q9QYJ3, O88696	566	102	18541	2.56925	1	0.363084	0.342977
GOTERM_MF_DIRECT	GO:0051539~4 iron, 4 sulfur cluster binding	5	0.847458	0.0383417	Q9CQA3, Q9QZ23, Q921G7, Q99KI0, P28271	566	42	18541	3.89976	1	0.378978	0.357991
GOTERM_MF_DIRECT	GO:0016209~antioxidant activity	4	0.677966	0.0435256	P20108, P08228, O08709, P99029	566	26	18541	5.03968	1	0.425735	0.402159
GOTERM_MF_DIRECT	GO:0071949~FAD binding	5	0.847458	0.0443702	Q8R1S0, Q9DCN2, Q9Z0X1, Q9R112, Q9JI75	566	44	18541	3.72249	1	0.429522	0.405736
GOTERM_MF_DIRECT	GO:0017124~SH3 domain binding	9	1.52542	0.0472997	P39054, Q9JJU8, O35598, Q9QYS9, Q5FWK3, Q60749, Q9JKY5, Q62188, P35831	566	131	18541	2.25055	1	0.449724	0.424819
GOTERM_MF_DIRECT	GO:0017025~TBP-class protein binding	4	0.677966	0.0478939	P60122, P46471, P62196, P62192	566	27	18541	4.85303	1	0.449724	0.424819
GOTERM_MF_DIRECT	GO:0048027~mRNA 5'-UTR binding	4	0.677966	0.0478939	P09405, Q61879, P28271, P80316	566	27	18541	4.85303	1	0.449724	0.424819
GOTERM_CC_DIRECT	GO:0005739~mitochondrion	160	27.1186	3.01655e-39	Q8CAQ8, Q9CR68, Q922B1, O08709, Q8BH95, Q9WTP7, Q9ER88, Q9R112, Q8K1J6, Q9CQ45, Q9CQ43, Q8BX10, P62077, Q9DCN2, Q8K1Z0, Q99MR8, Q8BGH2, O88696, P48962, P56480, O89023, Q60597, Q9JIX0, Q921G7, Q8BH86, P35486, Q64433, P50544, Q02053, P17710, Q9DCM0, O09012, Q80XN0, Q9DCM2, Q60759, P05064, Q9CZU6, P46656, Q8BMS1, Q8BH04, P54071, Q9D6K5, P51881, Q921F2, Q91YP2, P56135, P35235, O70591, Q64521, P15105,…	580	1896	21038	3.06096	1.89138e-36	1.89138e-36	1.68323e-36
GOTERM_CC_DIRECT	GO:0005654~nucleoplasm	215	36.4407	9.96611e-34	Q8BL97, Q9CW03, O70133, P55264, Q9ER00, Q61550, Q9CQ43, Q62093, Q9Z2U1, P43276, Q61686, Q8VH51, Q61687, P62806, Q3TIX9, Q9Z130, Q3TIX6, Q9D1A2, Q921F2, Q61655, Q6P3D0, Q61656, Q9D7M1, Q9EPK2, Q80X41, Q99K48, G5E870, Q8VDM6, Q62189, Q8R2U4, Q62193, Q9WUD1, P61965, Q9DBR1, O89086, P61979, Q61425, Q14C51, Q9D6Z1, Q5U4D9, Q9CQA3, Q3U0V1, Q8R4X3, E9Q6R7, P29758, P05201, Q8CH25, Q91YN5, P10711, Q9ERU9,…	580	3468	21038	2.24872	6.24875e-31	3.12438e-31	2.78054e-31
GOTERM_CC_DIRECT	GO:0000228~nuclear chromosome	28	4.74576	1.98876e-28	Q61687, P68433, Q61191, P62806, P84228, Q9Z1M8	580	53	21038	19.1628	1.24695e-25	4.15651e-26	3.6991e-26
GOTERM_CC_DIRECT	GO:0005634~nucleus	304	51.5254	4.38313e-28	Q8BL97, Q9CW03, O70133, P55264, P18760, Q61550, Q07113, Q9CQ43, Q62093, P61022, Q52KI8, Q9Z2U1, P20152, P43276, Q61686, Q8VH51, Q60597, Q9DAA6, Q61687, Q91YI0, P62806, Q8BJU0, Q9WU28, Q6NZJ6, P39447, Q8VI75, O35598, Q3TIX9, Q7TNC4, P25976, Q9Z130, Q3TIX6, Q921F2, Q9WV54, Q61655, Q6P3D0, Q61656, Q9JKB3, Q9D7M1, Q7TPV4, Q8CF89, Q921F4, Q8CCS6, Q80X41, Q99K48, G5E870, O70591, Q8VDM4, Q8VDM6, Q62189,…	580	6477	21038	1.70246	2.74822e-25	6.87055e-26	6.11446e-26
GOTERM_CC_DIRECT	GO:0016607~nuclear speck	62	10.5085	1.88514e-26	Q8BL97, Q91YR7, Q923D5, O35691, O35326, P63166, O35841, Q62093, Q52KI8, P84104, Q9JIX8, Q8VDW0, Q9R0U0, Q8VH51, Q9D554, Q9D1J3, Q9JLI8, Q3TWW8, Q6PDM2, Q8VHR5, Q8BGW1, Q3UJB0, Q62376, Q7TNC4, Q9WVE8, Q61136, Q921F2, Q61656, Q9ER69, Q8K019, Q9D868, Q8CF89, Q8CCS6, Q501J6, Q99K48, G5E870, P57784, Q99KQ4, A2AR02, Q61696, Q9QUR7, Q8VIJ6, Q99KP6, Q6NVF9, Q6A068, Q61937, Q8K4Z5, Q9CY57, Q8R326, Q8R3N6,…	580	428	21038	5.25442	1.18198e-23	2.36396e-24	2.10381e-24
GOTERM_CC_DIRECT	GO:0005737~cytoplasm	327	55.4237	7.90117e-26	Q9CQ48, Q8BL97, Q9QXZ0, Q8C1A5, O70133, P55264, Q9WTP7, P18760, Q99J45, Q61792, Q61550, Q9CQ43, Q62093, P61022, Q9Z2U1, P61027, Q91W50, P20152, Q9DAA6, Q61687, Q9DBC7, Q91YI0, Q8BJU0, Q9WU28, Q6NZJ6, P39447, Q8VI75, Q99MI1, O35114, O35598, Q3TDN2, Q9Z130, Q3TIX6, Q9D1A2, Q9WVE8, Q8BYA0, Q921F2, Q61655, Q6P3D0, P07724, Q61656, Q9JKB3, Q9D7M1, Q7TPV4, Q9EPK2, Q8CCS6, Q80X41, O70591, Q62188, P15105,…	580	7429	21038	1.59659	4.95404e-23	8.25673e-24	7.34809e-24
GOTERM_CC_DIRECT	GO:0005681~spliceosomal complex	39	6.61017	2.78722e-23	Q61136, Q9QXA5, P09405, Q8JZX4, Q61656, Q9D868, Q91YR7, Q923D5, P57784, O35691, Q62189, Q6P4T2, O35841, Q9CWL8, Q62093, Q99KP6, Q52KI8, Q6A068, P62317, Q8K4Z5, O89086, Q9Z204, P61979, Q9D554, P49312, P97376, Q6PDM2, Q3UKJ7, Q3UJB0, Q64012, Q62376, Q6PE01, Q9CWZ3, Q9Z1M8, O08583, Q3TIX9, Q9D0E1, O35737, P26369	580	177	21038	7.99223	1.74758e-20	2.49655e-21	2.22181e-21
GOTERM_CC_DIRECT	GO:0032991~macromolecular complex	85	14.4068	2.08065e-22	Q9QXA5, O70133, P70268, P30681, Q6P5F9, P40240, Q60749, Q9WV80, P07356, P84228, Q61686, P10649, Q8VH51, Q9DBC7, Q9Z204, P62806, Q9Z2I8, Q8VDN2, Q6PDQ2, P39447, Q8VI75, P11531, Q8VE37, P40630, P17710, P46935, Q9R0A0, O09012, P39054, P47941, P05064, P01027, O89053, Q61699, P07724, P99024, Q8JZX4, Q8CF89, Q99MD9, P15626, P35235, P70168, P31750, P15105, Q61696, Q04857, Q8CIG8, P68433, Q61937, P08228,…	580	926	21038	3.32954	1.30457e-19	1.63071e-20	1.45125e-20
GOTERM_CC_DIRECT	GO:0043209~myelin sheath	37	6.27119	4.82736e-20	P51881, Q8CAQ8, Q9CR68, P07724, Q9CQQ7, Q8VDQ8, P50516, P15105, Q8K2B3, P16125, P40142, P09671, P52480, Q9CZ13, Q9DCX2, P48962, P62814, P56480, Q9DB77, P10649, P80314, Q9D6R2, P08228, P06745, Q60932, P35486, Q8VDN2, P53810, Q8CHH9, P20108, P14152, Q9Z2I9, Q99KI0, P05064, P17182, P63038, P80316	580	192	21038	6.99	3.02676e-17	3.36306e-18	2.99297e-18
GOTERM_CC_DIRECT	GO:0005759~mitochondrial matrix	41	6.94915	5.45302e-20	Q9D0K2, P26443, Q8BKZ9, P50171, Q8BH95, Q9WTP7, Q9ER88, Q91ZA3, Q99MN9, P42125, P47738, Q05920, Q99MR8, P09671, Q8BIJ6, O88696, Q60597, Q61425, Q9CQR4, Q3ULD5, Q8CHT0, Q8BH86, P53395, P35486, Q8VDP4, Q9JHI5, Q64433, Q99KR3, P40630, Q9DCM0, Q80XN0, Q99KI0, Q9DCM2, Q60759, Q9JHS4, Q9DC61, Q9CZU6, P29758, P46656, P63038, Q8BH04	580	243	21038	6.12004	3.41905e-17	3.41905e-18	3.04279e-18
GOTERM_CC_DIRECT	GO:0005829~cytosol	209	35.4237	1.76315e-19	Q9CQ48, O70133, P55264, P18760, Q61550, Q9CQ43, Q62093, P61022, Q9Z2U1, Q91W50, P20152, Q9DAA6, Q91YI0, Q8BJU0, Q9WU28, Q6NZJ6, P39447, Q9D1A2, P54071, Q8BH04, Q9WVE8, Q9JKB3, Q9D7M1, Q8CF89, Q80X41, O70591, Q62188, P15105, A2AR02, P56812, Q8R2U4, Q9WUD1, P62814, P28658, P61979, Q9CQR4, P11438, Q14C51, Q80ZX0, P14152, Q3U0V1, E9Q6R7, P05201, P07742, Q91YN5, P46471, P19096, Q8BTM8, G5E895, Q61233,…	580	4241	21038	1.78753	1.1055e-16	1.005e-17	8.94398e-18
GOTERM_CC_DIRECT	GO:0000786~nucleosome	31	5.25424	3.60526e-18	Q9JIA7, P68433, Q3TEA8, P60122, P62806, P43276, P84228, P15864, Q9Z2N8	580	145	21038	7.75479	2.2605e-15	1.88375e-16	1.67644e-16
GOTERM_CC_DIRECT	GO:0005743~mitochondrial inner membrane	56	9.49153	1.08579e-17	Q9D0M3, Q8CAQ8, Q9CR68, Q9CQQ7, Q9R112, Q9ER88, Q9ESW4, Q9DCN2, P62077, Q8K1Z0, Q05920, Q99MR8, Q9CRB9, Q9CZ13, Q91W50, Q8BGH2, Q9DCZ4, P48962, P56480, Q9DB77, Q9Z2I0, Q921G7, O08756, P50544, Q80XN0, Q9DCM2, Q60759, Q8BMS1, P54071, P51881, P26443, Q8VE22, P56135, Q64521, Q8K2B3, P16125, Q8R1S0, P42125, P09671, Q9D3D9, Q9DCX2, P47934, Q925I1, Q61425, Q9JIA7, Q60932, Q9D855, Q791V5, Q14C51, Q9WUM5,…	580	524	21038	3.87644	6.80792e-15	5.23686e-16	4.66055e-16
GOTERM_CC_DIRECT	GO:0071013~catalytic step 2 spliceosome	24	4.0678	2.31574e-15	Q61136, Q9Z204, Q9D554, Q61656, P61979, P49312, P97376, Q91YR7, Q6PDM2, P57784, O35691, Q64012, Q3UJB0, Q6PE01, Q9CWZ3, Q6P4T2, O08583, Q99KP6, Q52KI8, P62317, Q6A068, Q8K4Z5, Q9D0E1, O35737	580	99	21038	8.79331	1.46183e-12	1.03712e-13	9.22986e-14
GOTERM_CC_DIRECT	GO:0043505~CENP-A containing nucleosome	13	2.20339	3.3762e-13	P62806	580	24	21038	19.6476	2.11687e-10	1.41125e-11	1.25594e-11
GOTERM_CC_DIRECT	GO:1990904~ribonucleoprotein complex	25	4.23729	3.90831e-10	P09405, Q61656, O70133, Q8CCS6, Q501J6, Q6P5F9, P32067, Q61696, Q6NVF9, Q8C854, Q61937, P20152, Q61686, P61979, P70372, P49312, P97855, P70333, Q99020, Q9JII5, P60122, Q8R4X3, Q9D0E1, O35737, Q9JHW4	580	187	21038	4.84925	2.45051e-07	1.53157e-08	1.36302e-08
GOTERM_CC_DIRECT	GO:0016363~nuclear matrix	18	3.05085	1.2099e-07	Q8R3N6, E9Q7G0, Q9CW03, Q99K48, P14733, P18760, Q61550, A2AR02, Q9Z2N8, Q8CGF7, Q8VIJ6, P60122, Q52KI8, Q61937, P20152, Q9D0E1, P07356, Q8R326	580	131	21038	4.984	7.58577e-05	4.46238e-06	3.97131e-06
GOTERM_CC_DIRECT	GO:0071005~U2-type precatalytic spliceosome	12	2.0339	1.35498e-07	Q6P4T2, Q9QXA5, Q9D554, Q91YR7, P57784, P62317, Q8K4Z5, Q3UKJ7, Q3UJB0, C0HKD8, Q9Z1M8, C0HKD9	580	52	21038	8.37056	8.49537e-05	4.71985e-06	4.20044e-06
GOTERM_CC_DIRECT	GO:0042645~mitochondrial nucleoid	11	1.86441	5.88398e-07	P40630, Q925I1, P51881, P09671, Q60932, P53395, Q9JHS4, O08756, P56480, Q8BMS1, P50544	580	48	21038	8.31243	0.000368858	1.94172e-05	1.72803e-05
GOTERM_CC_DIRECT	GO:0000502~proteasome complex	12	2.0339	8.88827e-07	P54775, P99026, P46471, P62196, Q9R1P0, Q8VDM4, Q9Z2U1, P49722, Q9WUP7, P62192, P26516, P62334	580	62	21038	7.02047	0.00055714	2.78647e-05	2.47983e-05
GOTERM_CC_DIRECT	GO:0042382~paraspeckles	6	1.01695	1.78444e-06	Q8VIJ6, Q6NVF9, Q99K48, Q9CQF3, Q9D0E1, Q8R326	580	9	21038	24.1816	0.00111822	5.27245e-05	4.69223e-05
GOTERM_CC_DIRECT	GO:0000785~chromatin	32	5.42373	1.84998e-06	P23198, Q9CW03, Q99MD9, P30681, Q61033, Q61550, Q9Z2N8, P19426, Q8VIJ6, Q8CIG8, Q62193, Q6A026, A2BH40, P43276, P84228, P28656, P61979, Q78ZA7, Q62318, Q8VDP4, Q6PDQ2, Q8VI75, Q8VE37, P46935, P17918	580	439	21038	2.644	0.00115927	5.27245e-05	4.69223e-05
GOTERM_CC_DIRECT	GO:0008540~proteasome regulatory particle, base subcomplex	6	1.01695	1.66298e-05	P54775, P46471, P62196, Q8VDM4, P62192, P62334	580	13	21038	16.7411	0.0103728	0.000453343	0.000403454
GOTERM_CC_DIRECT	GO:0005730~nucleolus	47	7.9661	3.72536e-05	Q6P3D0, P09405, Q61656, P10711, O70133, Q9Z277, Q7TPV4, Q80X41, Q501J6, Q8BTM8, Q9WUP7, Q8VDQ8, P30681, Q6P5F9, F8VQC1, Q8BMA6, P70404, Q8K2B3, P63166, Q9DBP5, O35326, P35980, Q6DFW4, Q9QYJ3, Q9JIX8, Q61937, P43276, Q9CY57, P48428, Q8C052, Q9DBR1, Q61686, Q9DAA6, P97376, P56960, Q9D6Z1, P35486, Q9EST5, E9PZM7, Q9JIK5, P50544, P84099, P35550, P25976, Q7TNV0, Q91ZW3, Q80WJ7	580	894	21038	1.90694	0.0230877	0.000973249	0.000866145
GOTERM_CC_DIRECT	GO:0046540~U4/U6 x U5 tri-snRNP complex	8	1.35593	3.96782e-05	Q6P4T2, Q9QXA5, Q9D868, Q3TIX9, Q91YR7, P62317, Q62189, Q6PE01	580	35	21038	8.29084	0.0245718	0.00099513	0.000885618
GOTERM_CC_DIRECT	GO:0005938~cell cortex	17	2.88136	6.76602e-05	O89053, Q9QYB5, P09405, P61979, Q9QXZ0, E9Q7G0, Q61879, Q8BTM8, Q80TV8, Q99J45, Q9WUU7, P46935, P17182, Q9JHU4, Q9JKY5, P07356, P26645	580	188	21038	3.27995	0.041537	0.00160119	0.00142498
GOTERM_CC_DIRECT	GO:0000792~heterochromatin	10	1.69492	6.89509e-05	Q61686, P63166, Q61687, P23198, Q62318, P05064, Q8VDQ8, P43276, Q99JF8, Q02053	580	65	21038	5.58037	0.0423124	0.00160119	0.00142498
GOTERM_CC_DIRECT	GO:0022624~proteasome accessory complex	6	1.01695	7.29695e-05	P54775, P46471, P62196, Q8VDM4, P62192, P62334	580	17	21038	12.802	0.0447226	0.001634	0.00145418
GOTERM_CC_DIRECT	GO:0042470~melanosome	12	2.0339	8.80652e-05	P80315, O35887, O09117, P11438, P19096, P08003, P62814, P07356, Q8VDN2, Q922R8, P28656, O89023	580	99	21038	4.39666	0.0537224	0.00190403	0.0016945
GOTERM_CC_DIRECT	GO:0015630~microtubule cytoskeleton	18	3.05085	0.000141821	Q8VH51, Q9CQ48, P99024, Q9QXZ0, Q922F4, P53395, Q80TV8, Q9Z0H8, P31750, Q7TMM9, Q61166, Q6PER3, Q8CHH9, P39054, P61022, J3QN89, P48428, Q8C052	580	221	21038	2.95431	0.0850886	0.00296406	0.00263787
GOTERM_CC_DIRECT	GO:0010494~cytoplasmic stress granule	11	1.86441	0.000166666	Q921F2, Q61655, P61979, P70372, Q3U0V1, Q3TLH4, Q80U78, P97855, Q91W50, Q6NZJ6, P70168	580	89	21038	4.48311	0.0992324	0.00328525	0.00292372
GOTERM_CC_DIRECT	GO:0048471~perinuclear region of cytoplasm	42	7.11864	0.000167668	O08709, P99029, P10630, Q8BTM8, Q8VDQ8, P30681, P56959, Q99J45, Q07113, Q6PER3, Q61233, Q61696, Q5FWK3, O54988, Q6A068, P61027, P20152, Q8K2T1, Q9WV80, P07356, Q8C052, P28658, P46061, Q9DCG9, Q91YI0, P11438, Q62393, Q9EQP2, Q8CGZ0, P12367, P11531, P46935, Q8C129, Q9Z0X1, P39054, O89017, P24668, Q60739, Q9JKY5, Q9WTX2, Q9D6K5, Q80WJ7	580	817	21038	1.86468	0.0997987	0.00328525	0.00292372
GOTERM_CC_DIRECT	GO:0031965~nuclear membrane	19	3.22034	0.000180024	P46061, Q8VE22, Q69ZN7, Q9ER69, P56135, Q9ERU9, Q8BJ71, Q8CHT3, P14733, P70168, Q6P5F9, Q61033, F6ZDS4, Q8VE37, P63166, P21619, Q8BTS4, Q8R4R6, Q80WJ7	580	247	21038	2.79019	0.106747	0.00342046	0.00304405
GOTERM_CC_DIRECT	GO:0005643~nuclear pore	10	1.69492	0.000191505	P46061, Q9JIX0, P34022, Q9ERU9, Q8BJ71, Q8BTS4, P63280, P70168, F6ZDS4, Q8R4R6	580	74	21038	4.90168	0.113155	0.00353158	0.00314294
GOTERM_CC_DIRECT	GO:0061574~ASAP complex	4	0.677966	0.000198984	Q99M28, Q9JLI8, Q9JIX8, O55128	580	5	21038	29.0179	0.117305	0.00356466	0.00317238
GOTERM_CC_DIRECT	GO:0031966~mitochondrial membrane	15	2.54237	0.000222184	Q60597, Q9CR68, Q921G7, Q60932, P18760, Q8VCF0, P59017, Q9JHI5, Q9ESW4, P50544, Q9DCN2, Q9CQA3, P39054, P56480, Q8C3X2	580	167	21038	3.258	0.130055	0.00386971	0.00344386
GOTERM_CC_DIRECT	GO:0005750~mitochondrial respiratory chain complex III	5	0.847458	0.000235687	Q9D0M3, Q9CR68, Q9D855, Q9CZ13, Q9DB77	580	12	21038	15.1135	0.137391	0.00399394	0.00355442
GOTERM_CC_DIRECT	GO:0005777~peroxisome	13	2.20339	0.000502197	P08228, P99029, Q8VCF0, O35459, O09012, Q9R0A0, P40142, P58044, Q9DCM2, P20152, P41216, P47934, P54071	580	140	21038	3.36815	0.270179	0.00828625	0.00737437
GOTERM_CC_DIRECT	GO:0000346~transcription export complex	5	0.847458	0.000608545	Q5U4D9, Q8R3N6, O08583, Q9D1J3, Q9CY57	580	15	21038	12.0908	0.317282	0.00978353	0.00870688
GOTERM_CC_DIRECT	GO:0035145~exon-exon junction complex	6	1.01695	0.000631994	O08583, Q6PDM2, Q9JIX8, O55128, O35691, Q9CWZ3	580	26	21038	8.37056	0.327253	0.00985869	0.00877376
GOTERM_CC_DIRECT	GO:0016272~prefoldin complex	4	0.677966	0.000668229	P61759, Q9WU28, Q9CWM4, O70591	580	7	21038	20.7271	0.342374	0.00985869	0.00877376
GOTERM_CC_DIRECT	GO:0031597~cytosolic proteasome complex	4	0.677966	0.000668229	P54775, P62196, Q9WUP7, P62334	580	7	21038	20.7271	0.342374	0.00985869	0.00877376
GOTERM_CC_DIRECT	GO:0005635~nuclear envelope	16	2.71186	0.000676114	P46061, P23198, Q9ERU9, Q8BJ71, Q8CG76, P63280, P14733, P70168, Q61033, F6ZDS4, P21619, Q8BTS4, Q9JHU4, Q6P542, Q8R4R6, P07742	580	208	21038	2.79019	0.34562	0.00985869	0.00877376
GOTERM_CC_DIRECT	GO:0001650~fibrillar center	13	2.20339	0.000983548	P09405, Q5SWU9, Q99K48, P63280, Q9D6Z1, P63166, Q9R0A0, P35550, Q6DFW4, P25976, Q91ZW3, Q80WJ7, Q8R326	580	151	21038	3.12279	0.460433	0.0140156	0.0124732
GOTERM_CC_DIRECT	GO:0005726~perichromatin fibrils	4	0.677966	0.00104733	Q921F2, O70133, Q62093, Q6NVF9	580	8	21038	18.1362	0.481606	0.0142755	0.0127046
GOTERM_CC_DIRECT	GO:0000221~vacuolar proton-transporting V-type ATPase, V1 domain	4	0.677966	0.00104733	P50518, P50516, P62814, Q9Z1G3	580	8	21038	18.1362	0.481606	0.0142755	0.0127046
GOTERM_CC_DIRECT	GO:0005753~mitochondrial proton-transporting ATP synthase complex	5	0.847458	0.00127759	P56135, Q9D3D9, Q9CQQ7, Q9DCX2, P56480	580	18	21038	10.0757	0.551373	0.0170437	0.015168
GOTERM_CC_DIRECT	GO:0005684~U2-type spliceosomal complex	5	0.847458	0.00158335	Q9D554, Q8K4Z5, Q3UJB0, C0HKD8, C0HKD9	580	19	21038	9.54537	0.62974	0.0202605	0.0180308
GOTERM_CC_DIRECT	GO:0034399~nuclear periphery	5	0.847458	0.00158335	P21619, Q8BJ71, P14733, Q99JF8, F6ZDS4	580	19	21038	9.54537	0.62974	0.0202605	0.0180308
GOTERM_CC_DIRECT	GO:0045121~membrane raft	20	3.38983	0.00166552	P51881, P99024, Q60932, Q9ER00, P18572, Q8VDN2, P11531, Q61696, P16125, P17710, P46935, P63158, P61022, P09411, P17182, P48962, P56480, P07356, P63038, O89023	580	323	21038	2.24597	0.648361	0.0206225	0.018353
GOTERM_CC_DIRECT	GO:0016604~nuclear body	21	3.55932	0.00167743	Q64514, Q61687, Q8CH25, Q9Z277, O70133, Q9EPK2, Q9DAK9, P57784, P63280, Q80X82, E9PZM7, P63166, P19426, Q5U4D9, P40142, Q62193, Q9CQF3, P17918, O55128, Q80WJ7, Q6ZPJ3	580	348	21038	2.18885	0.650981	0.0206225	0.018353
GOTERM_CC_DIRECT	GO:0005686~U2 snRNP	5	0.847458	0.00193651	Q9D554, P57784, P62317, Q8K4Z5, Q3UJB0	580	20	21038	9.0681	0.703399	0.0233498	0.0207802
GOTERM_CC_DIRECT	GO:0005838~proteasome regulatory particle	4	0.677966	0.00215372	P62196, Q8VDM4, P62192, P26516	580	10	21038	14.509	0.741236	0.0249347	0.0221907
GOTERM_CC_DIRECT	GO:0005844~polysome	7	1.18644	0.00216779	P61759, O70133, Q61879, P20152, Q6NZJ6, P56959, Q3TIX6	580	49	21038	5.18177	0.743513	0.0249347	0.0221907
GOTERM_CC_DIRECT	GO:0005962~mitochondrial isocitrate dehydrogenase complex (NAD+)	3	0.508475	0.00222702	Q91VA7, Q9D6R2, P70404	580	3	21038	36.2724	0.752884	0.0249347	0.0221907
GOTERM_CC_DIRECT	GO:0009331~glycerol-3-phosphate dehydrogenase complex	3	0.508475	0.00222702	Q3ULJ0, P13707, Q64521	580	3	21038	36.2724	0.752884	0.0249347	0.0221907
GOTERM_CC_DIRECT	GO:0098850~extrinsic component of synaptic vesicle membrane	5	0.847458	0.00279918	P50518, Q8BJU0, P50516, P62814, Q9Z1G3	580	22	21038	8.24373	0.827533	0.0302601	0.0269301
GOTERM_CC_DIRECT	GO:1902494~catalytic complex	5	0.847458	0.00279918	Q91ZA3, Q99MN9, Q9CQ62, P35486, Q91Z53	580	22	21038	8.24373	0.827533	0.0302601	0.0269301
GOTERM_CC_DIRECT	GO:0005741~mitochondrial outer membrane	14	2.37288	0.00287334	Q91YI0, Q60932, Q791V5, Q8VCF0, P11531, P17710, Q9DCN2, Q8BX10, Q9Z0X1, Q3UJU9, Q8BGH2, P48962, P41216, Q9D6K5	580	194	21038	2.6176	0.835391	0.0305354	0.027175
GOTERM_CC_DIRECT	GO:0005874~microtubule	21	3.55932	0.00299818	P80315, P80314, Q61699, P99024, Q9QXZ0, E9Q7G0, Q922F4, Q80TV8, Q8VDQ8, Q9Z0H8, Q7TMM9, Q61166, Q6PER3, P54227, P39054, Q3UJU9, Q9JHU4, P48428, Q8C052, P26645, P80316	580	366	21038	2.0812	0.847819	0.031331	0.0278831
GOTERM_CC_DIRECT	GO:0044615~nuclear pore nuclear basket	4	0.677966	0.00378962	Q9JIX0, Q9ERU9, F6ZDS4, Q8R4R6	580	12	21038	12.0908	0.907506	0.0389523	0.0346657
GOTERM_CC_DIRECT	GO:0042405~nuclear inclusion body	4	0.677966	0.0048266	Q9ERU9, Q8CCS6, Q9WUD1, F6ZDS4	580	13	21038	11.1607	0.951858	0.0480361	0.0427498
GOTERM_CC_DIRECT	GO:0005662~DNA replication factor A complex	4	0.677966	0.0048266	Q99KP6, Q62193, Q6A068, Q9CQ71	580	13	21038	11.1607	0.951858	0.0480361	0.0427498
GOTERM_CC_DIRECT	GO:0072686~mitotic spindle	11	1.86441	0.00491358	P46061, Q9CQ48, P99024, E9Q7G0, Q922F4, Q80TV8, Q8VDQ8, Q7TMM9, F6ZDS4, Q8R349, P61965	580	138	21038	2.89128	0.954426	0.0481377	0.0428403
GOTERM_CC_DIRECT	GO:0005652~nuclear lamina	4	0.677966	0.00601853	P21619, P17918, P14733, Q8R4R6	580	14	21038	10.3635	0.977292	0.0580557	0.0516668
GOTERM_CC_DIRECT	GO:0005813~centrosome	27	4.57627	0.00645301	Q8BYA0, O70133, Q8BJ71, Q8VDQ8, Q61696, Q9CWL8, Q9CQF3, Q61937, Q8C052, Q8R349, C0HKD8, C0HKD9, P80315, Q9DBC7, E9Q7G0, Q80TV8, Q6PDQ2, Q61166, P12367, Q99MI1, P39054, P14152, P34022, P17918, Q9JHU4, P26645, P80316	580	557	21038	1.75827	0.982736	0.0613036	0.0545573
GOTERM_CC_DIRECT	GO:0030864~cortical actin cytoskeleton	7	1.18644	0.0070647	O89053, Q7TPR4, E9Q6R7, P18760, Q9R0P5, Q61792, P11531	580	62	21038	4.09527	0.988266	0.0659762	0.0587157
GOTERM_CC_DIRECT	GO:0035061~interchromatin granule	3	0.508475	0.00715531	Q921F2, Q62093, Q6NVF9	580	5	21038	21.7634	0.988919	0.0659762	0.0587157
GOTERM_CC_DIRECT	GO:0036464~cytoplasmic ribonucleoprotein granule	8	1.35593	0.00740015	Q3UJB9, P09405, P99024, Q9D1J3, O70133, P46471, Q8BG81, Q9CY57	580	82	21038	3.53877	0.990506	0.0672448	0.0598447
GOTERM_CC_DIRECT	GO:0005758~mitochondrial intermembrane space	9	1.52542	0.00758483	P62077, Q8R086, Q8CAQ8, Q91YP2, Q9Z0X1, P08228, Q8C1A5, Q9WTP7, Q9ESW4	580	103	21038	3.16943	0.991552	0.0679384	0.0604619
GOTERM_CC_DIRECT	GO:0005694~chromosome	27	4.57627	0.00869616	Q61136, Q9CQ48, P09405, Q9CW03, Q99K48, Q8VDQ8, P30681, Q61033, Q61550, P15864, F6ZDS4, P19426, P43276, Q61686, P46061, Q61687, O88271, E9Q7G0, Q3TEA8, Q80TV8, Q9JIK5, Q9Z1M8, Q8VE37, P63158, P35550, Q91ZW3, O54879	580	570	21038	1.71817	0.995815	0.0767957	0.0683445
GOTERM_CC_DIRECT	GO:0071004~U2-type prespliceosome	4	0.677966	0.00888885	Q7TNC4, Q8K4Z5, Q62376, P26369	580	16	21038	9.0681	0.996296	0.0774071	0.0688886
GOTERM_CC_DIRECT	GO:0000781~chromosome, telomeric region	10	1.69492	0.00990007	Q61686, Q61687, Q5U4D9, Q60973, Q8R3N6, O08583, Q62193, Q8VHR5, Q6PDQ2, Q9R190	580	130	21038	2.79019	0.998047	0.0839582	0.0747188
GOTERM_CC_DIRECT	GO:0071007~U2-type catalytic step 2 spliceosome	5	0.847458	0.00990895	Q99KP6, P57784, Q6A068, P62317, Q6PE01	580	31	21038	5.85039	0.998058	0.0839582	0.0747188
GOTERM_CC_DIRECT	GO:0097165~nuclear stress granule	3	0.508475	0.0105381	P63166, O70133, Q80X82	580	6	21038	18.1362	0.998696	0.0872517	0.0776499
GOTERM_CC_DIRECT	GO:0016581~NuRD complex	4	0.677966	0.010576	Q60973, Q8VHR5, Q6PDQ2, Q9R190	580	17	21038	8.53469	0.998727	0.0872517	0.0776499
GOTERM_CC_DIRECT	GO:0005721~pericentric heterochromatin	5	0.847458	0.0123435	Q61686, Q61687, P23198, Q9Z277, Q91ZW3	580	33	21038	5.49582	0.999585	0.0999634	0.0889627
GOTERM_CC_DIRECT	GO:0005685~U1 snRNP	4	0.677966	0.0124356	Q7TNC4, P62317, Q62376, Q62189	580	18	21038	8.06054	0.999609	0.0999634	0.0889627
GOTERM_CC_DIRECT	GO:0005839~proteasome core complex	4	0.677966	0.0144704	P99026, Q9R1P0, Q9Z2U1, P49722	580	19	21038	7.6363	0.999893	0.110765	0.0985754
GOTERM_CC_DIRECT	GO:0031428~box C/D snoRNP complex	3	0.508475	0.014486	P35550, Q6DFW4, Q9D6Z1	580	7	21038	15.5453	0.999894	0.110765	0.0985754
GOTERM_CC_DIRECT	GO:0043232~intracellular non-membrane-bounded organelle	3	0.508475	0.014486	Q921F2, P49312, P56959	580	7	21038	15.5453	0.999894	0.110765	0.0985754
GOTERM_CC_DIRECT	GO:0005757~mitochondrial permeability transition pore complex	3	0.508475	0.014486	P51881, Q60932, P48962	580	7	21038	15.5453	0.999894	0.110765	0.0985754
GOTERM_CC_DIRECT	GO:0042788~polysomal ribosome	5	0.847458	0.0151303	P35980, P84099, O70133, Q8BP67, Q6P542	580	35	21038	5.18177	0.999929	0.114297	0.101719
GOTERM_CC_DIRECT	GO:0005819~spindle	10	1.69492	0.0183222	P23198, Q9CQR4, Q99KP6, Q61879, Q80X41, Q8VDQ8, Q8VDP4, P31750, Q61166, Q8C052	580	144	21038	2.51892	0.999991	0.136762	0.121711
GOTERM_CC_DIRECT	GO:0019773~proteasome core complex, alpha-subunit complex	3	0.508475	0.0189655	Q9R1P0, Q9Z2U1, P49722	580	8	21038	13.6022	0.999994	0.139899	0.124503
GOTERM_CC_DIRECT	GO:0045171~intercellular bridge	8	1.35593	0.0205136	P10649, Q9CQ48, P99024, Q3UJU9, Q922F4, P15626, J3QN89, Q7TMM9	580	100	21038	2.90179	0.999998	0.149559	0.1331
GOTERM_CC_DIRECT	GO:0097431~mitotic spindle pole	5	0.847458	0.0237291	E9Q7G0, Q9CW03, Q3UJU9, Q61166, Q9Z1M8	580	40	21038	4.53405	1	0.169769	0.151086
GOTERM_CC_DIRECT	GO:0061617~MICOS complex	3	0.508475	0.0239446	Q8CAQ8, Q9CRB9, Q9DCZ4	580	9	21038	12.0908	1	0.169769	0.151086
GOTERM_CC_DIRECT	GO:0043231~intracellular membrane-bounded organelle	46	7.79661	0.0240979	Q80SW1, Q9D868, Q9ERU9, Q7TPV4, Q9R1P0, P99029, Q9ER00, Q923D5, P50516, Q6P5F9, Q93092, P15105, A2AR02, Q9ESW4, Q8BLF1, O35887, O35643, Q9WVJ3, P40142, Q00897, P61027, Q9WV80, P62814, P41216, Q61543, P46061, Q9D379, Q69ZN7, P61759, Q9JIA7, Q8VD75, P28271, P18572, Q8BGW1, Q9EQP2, P35486, Q9WUU7, Q8C129, Q9QZ88, O35598, Q80XN0, Q9Z1R2, Q9JKY5, P63038, Q91ZW3, Q9WVE8	580	1208	21038	1.38123	1	0.169769	0.151086
GOTERM_CC_DIRECT	GO:0035371~microtubule plus-end	4	0.677966	0.0243911	E9Q7G0, Q9Z0H8, Q61166, Q6PER3	580	23	21038	6.30825	1	0.169924	0.151225
GOTERM_CC_DIRECT	GO:0035327~transcriptionally active chromatin	4	0.677966	0.0273193	Q8K2T8, P56960, P15864, Q99JF8	580	24	21038	6.0454	1	0.186187	0.165698
GOTERM_CC_DIRECT	GO:0016234~inclusion body	4	0.677966	0.0273193	P54775, P62196, P62334, Q61696	580	24	21038	6.0454	1	0.186187	0.165698
GOTERM_CC_DIRECT	GO:0070469~respiratory chain	6	1.01695	0.0277729	Q9D0M3, Q9CR68, Q9D855, Q9CZ13, Q9DB77, Q9CQ54	580	62	21038	3.51023	1	0.187243	0.166638
GOTERM_CC_DIRECT	GO:0005856~cytoskeleton	52	8.81356	0.0288389	Q9CQ48, Q9QXZ0, O70133, Q922F4, Q8BTM8, P18760, Q9Z0H8, Q61792, F6ZDS4, Q6PER3, Q61233, P61022, P61027, P20152, P46061, Q80TV8, Q6PDQ2, Q7TMM9, Q61166, P11531, P54227, Q99MI1, P39054, Q6IRU2, Q9JHU4, Q9WVE8, Q9WVA4, O89053, Q8BYA0, Q7TPR4, P99024, Q8VDQ8, Q80X82, Q99KP6, Q61937, P48428, Q8C052, Q8R326, P80315, Q9D898, Q61543, Q9QYB5, Q9CQR4, E9Q7G0, Q8VDP4, Q9Z1M8, Q8CHH9, P60122, Q3UJU9, Q9JKY5,…	580	1413	21038	1.33487	1	0.191968	0.170843
GOTERM_CC_DIRECT	GO:0005832~chaperonin-containing T-complex	3	0.508475	0.0293923	P80315, P80314, P80316	580	10	21038	10.8817	1	0.191968	0.170843
GOTERM_CC_DIRECT	GO:0032432~actin filament bundle	3	0.508475	0.0293923	Q8BTM8, Q61233, P26645	580	10	21038	10.8817	1	0.191968	0.170843
GOTERM_CC_DIRECT	GO:0000974~Prp19 complex	4	0.677966	0.0304262	Q9CWL8, Q99KP6, Q6A068, P26369	580	25	21038	5.80359	1	0.196673	0.175029
GOTERM_CC_DIRECT	GO:0043197~dendritic spine	12	2.0339	0.034414	P46935, Q7TPR4, P61979, P46471, O35598, Q61879, Q9QYJ3, P18760, P56959, Q9WV80, Q9JKY5, P26645	580	213	21038	2.04352	1	0.22018	0.195949
GOTERM_CC_DIRECT	GO:0016281~eukaryotic translation initiation factor 4F complex	3	0.508475	0.0352792	P10630, Q6NZJ6, Q80XI3	580	11	21038	9.89248	1	0.221201	0.196858
GOTERM_CC_DIRECT	GO:0033180~proton-transporting V-type ATPase, V1 domain	3	0.508475	0.0352792	P50516, P62814, Q9Z1G3	580	11	21038	9.89248	1	0.221201	0.196858
GOTERM_CC_DIRECT	GO:0098978~glutamatergic synapse	27	4.57627	0.0394084	O89053, Q7TPR4, Q61879, Q8BTM8, Q8VDQ8, P18760, P31750, Q9QUR7, P42669, O88712, Q9QYJ3, Q9D898, Q9DBC7, P61979, P70372, Q8VD75, Q62393, P12367, P46935, Q99MI1, P39054, O35598, O70309, Q9D0E1, Q9JKY5, P26645, Q9WVE8	580	655	21038	1.4952	1	0.244644	0.217722
GOTERM_CC_DIRECT	GO:0034663~endoplasmic reticulum chaperone complex	3	0.508475	0.0415771	Q9JKR6, P08003, Q922R8	580	12	21038	9.0681	1	0.253096	0.225243
GOTERM_CC_DIRECT	GO:0000276~mitochondrial proton-transporting ATP synthase complex, coupling factor F(o)	3	0.508475	0.0415771	P56135, Q9CQQ7, Q9DCX2	580	12	21038	9.0681	1	0.253096	0.225243
GOTERM_CC_DIRECT	GO:0035097~histone methyltransferase complex	4	0.677966	0.0446138	Q61686, Q8CIG8, Q61191, P61965	580	29	21038	5.00309	1	0.268969	0.23937
GOTERM_CC_DIRECT	GO:0045202~synapse	38	6.44068	0.0460151	Q9CX86, O89053, P54775, Q9JKB3, Q921F4, O70194, Q8VDM6, Q62188, P63166, Q9QUR7, P62751, P50518, P35980, P62814, Q00PI9, Q80XI3, Q8C052, Q9D898, Q9DBC7, P49312, Q62393, P63280, Q6WVG3, P12367, P11531, Q9Z1G3, Q8CHH9, Q99MI1, P24549, P39054, P84099, Q9QYS9, P47941, E9Q6R7, Q9Z130, Q8BP67, Q9D0E1, P26645	580	1009	21038	1.36606	1	0.274776	0.244537
GOTERM_CC_DIRECT	GO:0015629~actin cytoskeleton	13	2.20339	0.0472192	O89053, Q9D898, Q9Z204, Q9D6Y7, Q9QXZ0, O70133, Q5SWU9, Q8BTM8, Q9R0P5, P18760, Q61233, Q6IRU2, P05064	580	252	21038	1.8712	1	0.2776	0.247051
GOTERM_CC_DIRECT	GO:0034709~methylosome	3	0.508475	0.048259	Q8CIG8, P84089, P62317	580	13	21038	8.37056	1	0.2776	0.247051
GOTERM_CC_DIRECT	GO:0045263~proton-transporting ATP synthase complex, coupling factor F(o)	3	0.508475	0.048259	P56135, Q9CQQ7, Q9DCX2	580	13	21038	8.37056	1	0.2776	0.247051
GOTERM_CC_DIRECT	GO:0099738~cell cortex region	3	0.508475	0.048259	E9Q7G0, P17182, Q9WUU7	580	13	21038	8.37056	1	0.2776	0.247051
GOTERM_BP_DIRECT	GO:0008380~RNA splicing	61	10.339	2.27076e-35	Q9QXA5, Q8BL97, O70133, Q91YR7, Q923D5, O35691, P56959, O35326, Q6P4T2, Q62093, Q52KI8, P84104, Q9JIX8, P62317, Q8VDW0, Q9R0U0, Q8VH51, Q9Z204, Q9D554, Q9JLI8, Q3TWW8, Q6PDM2, E9PZM7, Q3TIX9, Q61136, Q921F2, Q8JZX4, Q61656, Q9ER69, Q9D868, Q501J6, Q99K48, P57784, Q62189, Q8VIJ6, Q99KP6, Q6A068, Q8K4Z5, Q8R3N6, P61979, P49312, P97376, Q3UKJ7, Q64012, Q8VDP4, Q6PE01, Q3UEB3, Q9CWZ3, E9Q6E5, Q9Z1M8,…	572	279	19984	7.63857	5.79953e-32	5.79726e-32	5.6701e-32
GOTERM_BP_DIRECT	GO:0006335~DNA replication-dependent nucleosome assembly	27	4.57627	1.43668e-34	P68433, P62806, Q99MD9, P84228, Q8VI75	572	33	19984	28.5849	3.66928e-31	1.83392e-31	1.7937e-31
GOTERM_BP_DIRECT	GO:0006397~mRNA processing	66	11.1864	5.37043e-33	Q9QXA5, Q8BL97, O70133, Q91YR7, Q923D5, O35691, O35326, Q6P4T2, Q62093, Q52KI8, P84104, Q9JIX8, P62317, Q60749, Q8VDW0, Q9R0U0, Q8VH51, Q9Z204, Q9D554, Q9JLI8, Q3TWW8, Q6PDM2, Q3TIX9, Q99LC2, Q61136, Q921F2, Q8JZX4, Q61656, Q9ER69, Q9D868, Q921F4, Q8CCS6, Q501J6, Q99K48, P57784, Q80X82, Q62189, Q8VIJ6, Q99KP6, Q6NVF9, Q9CQF3, Q6A068, Q8K4Z5, Q9DBR1, Q8R3N6, P61979, P49312, P97376, Q3UKJ7, Q64012,…	572	366	19984	6.30013	1.37161e-29	4.57024e-30	4.46999e-30
GOTERM_BP_DIRECT	GO:0006334~nucleosome assembly	36	6.10169	2.58603e-27	Q61687, Q3TEA8, Q78ZA7, P62806, Q9JLI8, Q99MD9, Q9EST5, P15864, P68433, Q61937, P43276, P84228, Q91ZW3, P28656	572	110	19984	11.4339	6.60473e-24	1.65053e-24	1.61433e-24
GOTERM_BP_DIRECT	GO:0000398~mRNA splicing, via spliceosome	39	6.61017	1.51721e-22	Q9QXA5, Q8BL97, Q8JZX4, Q91YR7, Q99K48, P57784, Q62189, O35326, Q6P4T2, Q9CWL8, Q8VIJ6, Q62093, Q99KP6, Q52KI8, P84104, Q6A068, P62317, Q8K4Z5, Q8VDW0, C0HKD8, C0HKD9, Q8R326, Q9R0U0, Q9Z204, Q9D554, P49312, Q9JLI8, Q6PDM2, Q3TWW8, Q9EPV8, Q3UKJ7, Q3UJB0, Q62376, Q9CWZ3, Q9Z1M8, Q99M28, Q3TIX9, Q9D0E1, P26369	572	179	19984	7.61199	3.87495e-19	7.74687e-20	7.57694e-20
GOTERM_BP_DIRECT	GO:0006336~DNA replication-independent nucleosome assembly	16	2.71186	2.25626e-18	Q61687, P62806, Q99MD9, Q8VI75	572	23	19984	24.304	5.76249e-15	9.60038e-16	9.3898e-16
GOTERM_BP_DIRECT	GO:0060968~regulation of gene silencing	12	2.0339	6.95005e-16	P68433, P84228	572	13	19984	32.2496	1.70131e-12	2.53478e-13	2.47918e-13
GOTERM_BP_DIRECT	GO:0045653~negative regulation of megakaryocyte differentiation	13	2.20339	4.25129e-15	P62806	572	18	19984	25.2323	1.07749e-11	1.35669e-12	1.32693e-12
GOTERM_BP_DIRECT	GO:0006099~tricarboxylic acid cycle	15	2.54237	1.02569e-13	Q60597, Q9D6R2, P28271, Q9WUM5, Q9Z2I8, P35486, P70404, Q8K2B3, Q91VA7, Q9CQA3, P14152, Q9Z2I9, Q99KI0, Q9CZU6, P54071	572	33	19984	15.8805	2.62001e-10	2.90953e-11	2.84571e-11
GOTERM_BP_DIRECT	GO:0006457~protein folding	22	3.72881	1.34022e-11	Q8BYA0, P80315, P80314, Q9CQ48, Q61699, P61759, Q9D868, Q9ERU9, Q9WU28, O70591, Q64433, A2AR02, Q61696, Q91W90, Q9WUD1, Q9QYJ3, Q9CWM4, P08003, Q9JHS4, P63038, P48428, P80316	572	116	19984	6.62599	3.42291e-08	3.42158e-09	3.34652e-09
GOTERM_BP_DIRECT	GO:0051028~mRNA transport	20	3.38983	5.26811e-11	Q9JIX0, Q8BL97, Q8R3N6, P49312, Q9D1J3, Q9ERU9, O70133, Q8BJ71, Q6PDM2, Q8BG81, Q6P5F9, F6ZDS4, Q9CWZ3, Q5U4D9, O08583, Q3U0V1, Q8BTS4, Q9QYS9, P84104, Q8R4R6	572	100	19984	6.98741	1.34547e-07	1.22268e-08	1.19586e-08
GOTERM_BP_DIRECT	GO:0006352~DNA-templated transcription, initiation	14	2.37288	6.25301e-11	P62806, Q91ZW3	572	41	19984	11.9297	1.59702e-07	1.33033e-08	1.30115e-08
GOTERM_BP_DIRECT	GO:0006734~NADH metabolic process	9	1.52542	8.19553e-09	Q60597, Q3ULJ0, Q91VA7, Q9D6R2, P13707, Q05920, P14152, Q64521, P70404	572	17	19984	18.4961	2.09312e-05	1.60948e-06	1.57417e-06
GOTERM_BP_DIRECT	GO:0000380~alternative mRNA splicing, via spliceosome	10	1.69492	1.6188e-08	Q61656, Q8JZX4, Q8VIJ6, P49312, O70133, Q501J6, Q6PDM2, Q3TWW8, Q9D0E1, Q3UEB3	572	25	19984	13.9748	4.13432e-05	2.95199e-06	2.88724e-06
GOTERM_BP_DIRECT	GO:0048025~negative regulation of mRNA splicing, via spliceosome	10	1.69492	2.41334e-08	P17225, Q9R0U0, Q8BL97, P61979, Q99M28, Q3TWW8, Q61937, Q9JIX8, O55128, P26369	572	26	19984	13.4373	6.16349e-05	4.10751e-06	4.01741e-06
GOTERM_BP_DIRECT	GO:0006749~glutathione metabolic process	12	2.0339	1.27696e-06	P10649, P97494, Q9DCM0, P24472, P08228, P09671, Q64471, P47791, Q9DCM2, P15626, Q8K010, Q9CPU0	572	62	19984	6.76201	0.00325605	0.000203755	0.000199286
GOTERM_BP_DIRECT	GO:0043161~proteasome-mediated ubiquitin-dependent protein catabolic process	22	3.72881	1.48097e-06	P54775, Q9D7M1, P99026, P46471, Q9R1P0, Q8VDM4, G5E870, P63280, Q8VDQ8, P62192, Q61990, P31750, P46935, Q9JJU8, P62196, Q9WUD1, Q3TDN2, Q9Z2U1, P49722, Q9Z1R2, P26516, P62334	572	220	19984	3.49371	0.00377526	0.000222407	0.000217529
GOTERM_BP_DIRECT	GO:0006406~mRNA export from nucleus	11	1.86441	1.80022e-06	Q9JIX0, Q5U4D9, Q8R3N6, O08583, Q9D1J3, P84104, Q8BG81, Q8VDW0, Q9CY57, F6ZDS4, Q9CWZ3	572	52	19984	7.39053	0.00458722	0.000255332	0.000249731
GOTERM_BP_DIRECT	GO:0006396~RNA processing	13	2.20339	2.05548e-06	Q9DAA6, Q9QXA5, P61979, P56960, Q91YR7, Q9JLI8, Q923D5, Q8K1J6, P32067, Q8VDM6, Q8CGZ0, Q8K4Z5, Q6NV83	572	78	19984	5.82284	0.00523596	0.000276192	0.000270134
GOTERM_BP_DIRECT	GO:0000381~regulation of alternative mRNA splicing, via spliceosome	12	2.0339	2.4337e-06	P17225, Q61656, Q99M28, Q9ER69, Q62093, Q501J6, Q3TWW8, Q60749, O55128, Q3UKJ7, Q3UEB3, Q9CWZ3	572	66	19984	6.35219	0.00619639	0.000310661	0.000303847
GOTERM_BP_DIRECT	GO:0006094~gluconeogenesis	10	1.69492	7.39485e-06	P13707, P06745, Q05920, P14152, P09411, P17182, Q64521, Q8BH04, P61965, P05201	572	48	19984	7.27855	0.0187093	0.000899002	0.000879282
GOTERM_BP_DIRECT	GO:0048024~regulation of mRNA splicing, via spliceosome	7	1.18644	1.04699e-05	Q8VH51, Q9R0U0, P61979, Q52KI8, Q9QYS9, P84104, Q60749	572	19	19984	12.8715	0.026386	0.00116549	0.00113993
GOTERM_BP_DIRECT	GO:0006635~fatty acid beta-oxidation	10	1.69492	1.04999e-05	O35459, P42125, Q61425, O09012, Q8BH95, Q9CQ62, O08756, Q8BMS1, Q9JLZ3, P50544	572	50	19984	6.98741	0.0264606	0.00116549	0.00113993
GOTERM_BP_DIRECT	GO:0050821~protein stabilization	19	3.22034	1.51272e-05	P80315, P80314, P11438, Q8VD75, Q8BTM8, Q9ER00, P63166, Q9QUR7, Q61191, P61022, Q61937, Q8VE70, Q60739, Q9Z1R2, P43276, Q9JKY5, Q9WTX2, P63038, P80316	572	197	19984	3.36956	0.0378983	0.00160915	0.00157386
GOTERM_BP_DIRECT	GO:0006102~isocitrate metabolic process	5	0.847458	2.1555e-05	Q91VA7, Q9D6R2, Q99KI0, P54071, P70404	572	7	19984	24.955	0.0535642	0.00211654	0.00207011
GOTERM_BP_DIRECT	GO:0006105~succinate metabolic process	5	0.847458	2.1555e-05	Q9CQA3, Q9Z2I9, Q9WUM5, Q9Z2I8, Q8K2B3	572	7	19984	24.955	0.0535642	0.00211654	0.00207011
GOTERM_BP_DIRECT	GO:0006338~chromatin remodeling	17	2.88136	3.33344e-05	Q61687, Q60973, O88271, Q9Z277, Q7TPV4, Q8VHR5, Q9WUP7, Q6PDQ2, Q9Z2N8, Q9JIK5, P60122, Q61191, A2BH40, Q61937, Q7TNV0, Q91ZW3, Q9R190	572	171	19984	3.47328	0.081614	0.00315195	0.00308281
GOTERM_BP_DIRECT	GO:0006913~nucleocytoplasmic transport	10	1.69492	3.64309e-05	P46061, P34022, Q9ERU9, Q8BJ71, O35598, Q8BTS4, Q61937, Q6P5F9, F6ZDS4, Q8R4R6	572	58	19984	6.02363	0.0888486	0.00332172	0.00324886
GOTERM_BP_DIRECT	GO:0046034~ATP metabolic process	9	1.52542	5.82651e-05	P56135, Q9D3D9, Q9CQQ7, Q9WTP7, Q9JHS4, P50516, Q9DCX2, P62814, P56480	572	48	19984	6.5507	0.13827	0.00512933	0.00501682
GOTERM_BP_DIRECT	GO:0006103~2-oxoglutarate metabolic process	6	1.01695	8.70677e-05	Q60597, Q91VA7, Q9D6R2, P54071, P70404, P05201	572	17	19984	12.3307	0.199389	0.00694637	0.00679401
GOTERM_BP_DIRECT	GO:0061621~canonical glycolysis	6	1.01695	8.70677e-05	P17710, P06745, P52480, P05064, P09411, P17182	572	17	19984	12.3307	0.199389	0.00694637	0.00679401
GOTERM_BP_DIRECT	GO:0098761~cellular response to interleukin-7	6	1.01695	8.70677e-05	P63158, P47941, P17182, O35737, P63038, P56480	572	17	19984	12.3307	0.199389	0.00694637	0.00679401
GOTERM_BP_DIRECT	GO:0006417~regulation of translation	15	2.54237	0.000104836	O89086, P70372, Q9D1J3, O70133, Q8VE62, P28271, Q14C51, Q8BG81, Q80U78, Q6NZJ6, P31750, Q9CWZ3, Q9QYS9, P52480, Q80XI3	572	150	19984	3.49371	0.234912	0.00811047	0.00793256
GOTERM_BP_DIRECT	GO:0043484~regulation of RNA splicing	11	1.86441	0.000113039	P17225, Q9R0U0, Q9JIX0, Q8JZX4, Q921F4, Q8R4X3, Q6PDM2, P70333, P56959, O35737, Q62376	572	82	19984	4.68668	0.250777	0.00848793	0.00830175
GOTERM_BP_DIRECT	GO:0016925~protein sumoylation	7	1.18644	0.000175353	P63166, P46061, Q9R1T2, Q62318, Q9ERU9, Q9Z1F9, P63280	572	30	19984	8.15198	0.361026	0.0127908	0.0125102
GOTERM_BP_DIRECT	GO:0075522~IRES-dependent viral translational initiation	5	0.847458	0.000185469	P17225, O70194, Q91W50, P32067, Q61990	572	11	19984	15.8805	0.377326	0.0131528	0.0128643
GOTERM_BP_DIRECT	GO:0006107~oxaloacetate metabolic process	5	0.847458	0.000271929	Q05920, P14152, Q9CZU6, Q8BH04, P05201	572	12	19984	14.5571	0.500726	0.0182693	0.0178686
GOTERM_BP_DIRECT	GO:0033539~fatty acid beta-oxidation using acyl-CoA dehydrogenase	5	0.847458	0.000271929	Q921G7, Q8K370, Q60759, Q9JHI5, P50544	572	12	19984	14.5571	0.500726	0.0182693	0.0178686
GOTERM_BP_DIRECT	GO:0016973~poly(A)+ mRNA export from nucleus	6	1.01695	0.000329183	Q9JIX0, Q61655, Q9D1J3, Q8BJ71, Q8CCS6, Q8BG81	572	22	19984	9.52829	0.568666	0.0215489	0.0210762
GOTERM_BP_DIRECT	GO:0006281~DNA repair	25	4.23729	0.000369302	Q9CW03, Q99K48, Q9WUP7, G5E870, Q61550, Q9Z2N8, Q61696, Q8VIJ6, Q99KP6, Q62193, Q6A026, Q9WUD1, Q6A068, Q61937, Q9DBR1, Q61687, Q62318, Q9CQ71, Q8BY87, Q3UMU9, P63158, P60122, P17918, Q91ZW3, P07742	572	389	19984	2.24531	0.610687	0.0235707	0.0230537
GOTERM_BP_DIRECT	GO:0006122~mitochondrial electron transport, ubiquinol to cytochrome c	5	0.847458	0.000383936	Q9D0M3, Q9CR68, Q9D855, Q9CZ13, Q9DB77	572	13	19984	13.4373	0.624975	0.0239071	0.0233827
GOTERM_BP_DIRECT	GO:0008637~apoptotic mitochondrial changes	6	1.01695	0.000506814	Q9Z0X1, P09671, Q9ER88, P48962, P63038, P31750	572	24	19984	8.73427	0.726028	0.0300906	0.0294305
GOTERM_BP_DIRECT	GO:0045943~positive regulation of transcription from RNA polymerase I promoter	6	1.01695	0.000506814	Q9Z277, Q7TPV4, P25976, Q7TNV0, Q91ZW3, Q9JIK5	572	24	19984	8.73427	0.726028	0.0300906	0.0294305
GOTERM_BP_DIRECT	GO:0032091~negative regulation of protein binding	10	1.69492	0.000653336	Q9QUR7, P55302, P61979, Q9R0A0, Q9Z103, Q9WUD1, Q9JIW9, Q9WUU7, P31750, Q80X82	572	84	19984	4.15917	0.811596	0.0379083	0.0370768
GOTERM_BP_DIRECT	GO:0048026~positive regulation of mRNA splicing, via spliceosome	7	1.18644	0.000671823	O89086, P09405, Q8CIG8, O08709, Q99KP6, Q62376, Q9JII5	572	38	19984	6.43577	0.82029	0.0381148	0.0372787
GOTERM_BP_DIRECT	GO:0006325~chromatin organization	22	3.72881	0.00070852	Q61686, Q9JIX0, Q61687, Q60973, P23198, Q9Z277, Q62318, P97822, P70268, Q6PDQ2, P15864, Q9Z2N8, Q8CIG8, P63158, P60122, Q61191, A2BH40, Q9Z1R2, P43276, Q7TNV0, Q91ZW3, P61965	572	336	19984	2.28755	0.836379	0.0393229	0.0384603
GOTERM_BP_DIRECT	GO:0006104~succinyl-CoA metabolic process	4	0.677966	0.000745336	Q60597, Q9Z2I9, Q9WUM5, Q9Z2I8	572	7	19984	19.964	0.851073	0.0393575	0.0384941
GOTERM_BP_DIRECT	GO:0006552~leucine catabolic process	4	0.677966	0.000745336	Q99MR8, Q3ULD5, Q9JHI5, Q9JLZ3	572	7	19984	19.964	0.851073	0.0393575	0.0384941
GOTERM_BP_DIRECT	GO:0030163~protein catabolic process	12	2.0339	0.000755392	Q64514, Q8C129, Q9QUR6, Q91YP2, P54775, P46471, P62196, Q9JHS4, P62192, P62334, P31750, O89023	572	122	19984	3.43643	0.854852	0.0393575	0.0384941
GOTERM_BP_DIRECT	GO:0006096~glycolytic process	7	1.18644	0.000890088	Q60597, P17710, P06745, P52480, P05064, P09411, P17182	572	40	19984	6.11399	0.897131	0.0448167	0.0438336
GOTERM_BP_DIRECT	GO:0042407~cristae formation	5	0.847458	0.000912834	Q8CAQ8, Q9Z2I0, Q9CRB9, Q8BGH2, Q9DCZ4	572	16	19984	10.9178	0.902942	0.0448167	0.0438336
GOTERM_BP_DIRECT	GO:0070935~3'-UTR-mediated mRNA stabilization	5	0.847458	0.000912834	P17225, Q9CX86, Q921F2, Q9Z204, P70372	572	16	19984	10.9178	0.902942	0.0448167	0.0438336
GOTERM_BP_DIRECT	GO:0006631~fatty acid metabolic process	16	2.71186	0.000971616	Q9WV54, Q61425, P50171, Q8BH95, P19096, Q5SWU9, Q9CQ62, O08756, P50544, O35459, P42125, P01027, Q8BMS1, P41216, P47934, Q9Z2A9	572	208	19984	2.68747	0.916484	0.0468025	0.0457759
GOTERM_BP_DIRECT	GO:0031507~heterochromatin assembly	6	1.01695	0.00106652	P23198, P63158, P21619, O88712, P14733, Q91ZW3	572	28	19984	7.48651	0.934476	0.0500407	0.0489431
GOTERM_BP_DIRECT	GO:0006310~DNA recombination	10	1.69492	0.00107804	Q3UMU9, P63158, P60122, Q62193, Q99K48, Q9WUP7, Q9CQ71, P30681, Q9DBR1, Q9Z2N8	572	90	19984	3.8819	0.936378	0.0500407	0.0489431
GOTERM_BP_DIRECT	GO:0033120~positive regulation of RNA splicing	5	0.847458	0.00116692	O35326, P61979, Q921F4, Q6PDM2, P26369	572	17	19984	10.2756	0.949311	0.0522808	0.0511341
GOTERM_BP_DIRECT	GO:0000375~RNA splicing, via transesterification reactions	4	0.677966	0.00116726	Q9R0U0, Q8JZX4, Q52KI8, E9PZM7	572	8	19984	17.4685	0.949355	0.0522808	0.0511341
GOTERM_BP_DIRECT	GO:0043171~peptide catabolic process	5	0.847458	0.00146668	Q8C129, Q91YP2, Q9WVJ3, Q8C1A5, O89023	572	18	19984	9.70474	0.976451	0.0645594	0.0631433
GOTERM_BP_DIRECT	GO:0046686~response to cadmium ion	6	1.01695	0.00171838	P97494, P06745, P09671, P51855, P17918, P05201	572	31	19984	6.76201	0.98763	0.0743562	0.0727252
GOTERM_BP_DIRECT	GO:0045945~positive regulation of transcription from RNA polymerase III promoter	5	0.847458	0.00181619	Q9Z277, Q7TPV4, Q7TNV0, Q91ZW3, Q9JIK5	572	19	19984	9.19396	0.990369	0.0772788	0.0755837
GOTERM_BP_DIRECT	GO:0006629~lipid metabolic process	36	6.10169	0.00193227	Q9D0K2, Q9Z0J0, Q9WV54, O08709, P50171, P19096, Q8BH95, Q9CQ62, P15626, P35235, Q9ESW4, Q8BLF1, Q91ZA3, Q9DCN2, P42125, Q05920, P56480, P41216, P47934, P10649, Q9D379, Q61425, Q9CQR4, Q9JIA7, Q5SWU9, Q8CG76, O08756, P50544, O35459, P24549, Q9JHU9, Q80XN0, P47941, P01027, P46656, Q8BMS1	572	728	19984	1.72766	0.992844	0.0808705	0.0790966
GOTERM_BP_DIRECT	GO:0000956~nuclear-transcribed mRNA catabolic process	5	0.847458	0.00221944	P17225, Q9QXA5, Q61656, P56960, Q9DBR1	572	20	19984	8.73427	0.996568	0.0913908	0.0893861
GOTERM_BP_DIRECT	GO:0042776~mitochondrial ATP synthesis coupled proton transport	8	1.35593	0.00227531	Q9CQA3, P56135, Q9D3D9, Q9CQQ7, Q9DCX2, P56480, Q9CQ54, Q8K2B3	572	64	19984	4.36713	0.997026	0.0922044	0.0901819
GOTERM_BP_DIRECT	GO:1902600~hydrogen ion transmembrane transport	8	1.35593	0.00271654	P50518, P61022, Q9D3D9, P50516, P62814, Q8VDN2, P56480, Q9Z1G3	572	66	19984	4.2348	0.999039	0.108364	0.105987
GOTERM_BP_DIRECT	GO:0051603~proteolysis involved in cellular protein catabolic process	8	1.35593	0.00296037	P99026, Q9R1P0, O89017, Q9JHS4, Q9Z2U1, P49722, O88696, Q9WUU7	572	67	19984	4.17159	0.999485	0.116274	0.113724
GOTERM_BP_DIRECT	GO:0005975~carbohydrate metabolic process	15	2.54237	0.00306098	P13707, P06745, Q9R0N0, P35486, Q9CPU0, P31750, Q93092, P16125, P17710, Q3ULJ0, P14152, Q8CHP8, P09411, Q9CZU6, Q9D0F9	572	211	19984	2.48368	0.999602	0.118404	0.115807
GOTERM_BP_DIRECT	GO:0006754~ATP biosynthetic process	5	0.847458	0.00379067	P56135, Q9D3D9, P52480, P05064, P56480	572	23	19984	7.59501	0.999939	0.14382	0.140666
GOTERM_BP_DIRECT	GO:0061077~chaperone-mediated protein folding	6	1.01695	0.0038307	P80315, P80314, Q9D1P4, Q8BJU0, P08003, P80316	572	37	19984	5.66547	0.999945	0.14382	0.140666
GOTERM_BP_DIRECT	GO:0045899~positive regulation of RNA polymerase II transcriptional preinitiation complex assembly	4	0.677966	0.00421033	P54775, P46471, P62196, P62334	572	12	19984	11.6457	0.999979	0.14905	0.14578
GOTERM_BP_DIRECT	GO:1905907~negative regulation of amyloid fibril formation	4	0.677966	0.00421033	P61759, Q9WU28, Q9CWM4, O70591	572	12	19984	11.6457	0.999979	0.14905	0.14578
GOTERM_BP_DIRECT	GO:0045727~positive regulation of translation	9	1.52542	0.00421158	O89086, P17225, P70372, O70194, Q8BG81, Q61937, P20152, Q80XI3, Q6P542	572	90	19984	3.49371	0.999979	0.14905	0.14578
GOTERM_BP_DIRECT	GO:0034605~cellular response to heat	7	1.18644	0.00427936	P63166, Q69ZN7, O70133, Q9WUD1, Q9QYJ3, P63038, F6ZDS4	572	54	19984	4.52888	0.999982	0.14905	0.14578
GOTERM_BP_DIRECT	GO:0010498~proteasomal protein catabolic process	6	1.01695	0.00430932	P99026, Q99KP6, Q9R1P0, Q9Z2U1, P49722, Q9Z1R2	572	38	19984	5.51638	0.999984	0.14905	0.14578
GOTERM_BP_DIRECT	GO:0043066~negative regulation of apoptotic process	32	5.42373	0.00432028	P09405, P07724, Q9JKB3, P99029, Q8BTM8, Q8VDQ8, Q9CPU0, P31750, Q9CQ86, O35841, P47738, Q9JKR6, P09671, Q61937, Q925I1, P97494, P08228, P61979, Q60932, Q9EST5, P39447, P17710, Q8BY87, P20108, Q5U4D9, Q9Z1R2, Q8VE70, Q60739, Q9JKY5, P63038, Q80WJ7, Q6ZPJ3	572	654	19984	1.70946	0.999984	0.14905	0.14578
GOTERM_BP_DIRECT	GO:0006915~apoptotic process	32	5.42373	0.00438922	Q80SW1, Q8CH25, Q9JKB3, Q8K019, Q9ER88, Q61550, P31750, P56812, Q9CQ86, O35841, Q9CWL8, O54988, Q9JIX8, Q8C052, P08228, Q8R3N6, Q60932, Q8VD75, Q791V5, P59017, Q8VDP4, Q3UEB3, Q9Z0X1, Q5U4D9, P24549, Q3UJU9, Q9JIW9, Q9Z1R2, Q8VE70, Q60739, Q9JKY5, P26645	572	655	19984	1.70685	0.999987	0.149409	0.146132
GOTERM_BP_DIRECT	GO:0000122~negative regulation of transcription from RNA polymerase II promoter	44	7.45763	0.00466948	Q8K2T8, P23198, Q61656, Q9JKB3, Q8VDQ8, P30681, Q6P5F9, P15864, F6ZDS4, P19426, P42669, Q8VIJ6, Q8CIG8, Q8C854, O88712, Q9QYJ3, A2BH40, Q60749, P43276, P84228, Q61686, Q60973, P61979, Q9D1J3, Q62318, Q8VHR5, P63280, Q99020, Q6PDQ2, P46935, Q8CGF7, P63158, Q61191, P17918, P17182, Q9R190, Q80WJ7	572	995	19984	1.54496	0.999994	0.156858	0.153417
GOTERM_BP_DIRECT	GO:0044794~positive regulation by host of viral process	4	0.677966	0.00535825	Q05920, Q8VE62, P18760, Q07113	572	13	19984	10.7499	0.999999	0.170995	0.167244
GOTERM_BP_DIRECT	GO:0009083~branched-chain amino acid catabolic process	4	0.677966	0.00535825	P53395, Q9JHI5, Q8QZS1, Q9JLZ3	572	13	19984	10.7499	0.999999	0.170995	0.167244
GOTERM_BP_DIRECT	GO:0042659~regulation of cell fate specification	4	0.677966	0.00535825	Q60973, Q8VHR5, Q6PDQ2, Q9R190	572	13	19984	10.7499	0.999999	0.170995	0.167244
GOTERM_BP_DIRECT	GO:0051168~nuclear export	4	0.677966	0.00535825	P46061, P49312, Q9ERU9, P63280	572	13	19984	10.7499	0.999999	0.170995	0.167244
GOTERM_BP_DIRECT	GO:0031647~regulation of protein stability	9	1.52542	0.00583878	Q9QUR7, Q8BY87, P63166, Q8CHH9, Q921F2, Q9WUD1, Q61937, Q9Z1R2, Q8VDP4	572	95	19984	3.30983	1	0.18403	0.179993
GOTERM_BP_DIRECT	GO:0045333~cellular respiration	5	0.847458	0.00598189	Q9D0M3, Q9CR68, Q9D855, Q9CZ13, Q9DB77	572	26	19984	6.71867	1	0.186241	0.182156
GOTERM_BP_DIRECT	GO:0051289~protein homotetramerization	7	1.18644	0.00662577	P00493, Q9CQR4, P09671, Q5SWU9, P52480, P05064, O08756	572	59	19984	4.14508	1	0.198193	0.193845
GOTERM_BP_DIRECT	GO:0097421~liver regeneration	6	1.01695	0.00665333	O35326, Q8CIG8, P84099, Q6PDM2, Q61937, P17918	572	42	19984	4.99101	1	0.198193	0.193845
GOTERM_BP_DIRECT	GO:2000767~positive regulation of cytoplasmic translation	4	0.677966	0.00667629	O70133, Q8VE62, P52480, Q91W50	572	14	19984	9.98202	1	0.198193	0.193845
GOTERM_BP_DIRECT	GO:0006090~pyruvate metabolic process	4	0.677966	0.00667629	P16125, Q05920, P52480, Q8BH04	572	14	19984	9.98202	1	0.198193	0.193845
GOTERM_BP_DIRECT	GO:0022904~respiratory electron transport chain	5	0.847458	0.00686623	Q9CR68, Q9CQA3, P09671, Q7TPV4, Q8K2B3	572	27	19984	6.46983	1	0.201488	0.197069
GOTERM_BP_DIRECT	GO:0006974~cellular response to DNA damage stimulus	26	4.40678	0.00759175	P23198, Q9CW03, Q922B1, Q9Z277, Q80X41, Q99K48, Q9WUP7, G5E870, Q61550, P31750, Q9Z2N8, Q8VIJ6, Q99KP6, Q62193, Q9WUD1, Q6A068, Q61686, Q61687, Q9CQ71, Q8VDP4, Q02053, Q8BY87, Q3UMU9, P63158, P60122, P17918	572	517	19984	1.75699	1	0.220247	0.215416
GOTERM_BP_DIRECT	GO:0046833~positive regulation of RNA export from nucleus	3	0.508475	0.00769585	O70133, Q6NVF9, Q60749	572	5	19984	20.9622	1	0.220758	0.215916
GOTERM_BP_DIRECT	GO:0051262~protein tetramerization	5	0.847458	0.00783284	O09012, Q6NVF9, Q9CQF3, P52480, Q8VCF0	572	28	19984	6.23876	1	0.221901	0.217034
GOTERM_BP_DIRECT	GO:0006979~response to oxidative stress	11	1.86441	0.00808023	P97494, P20108, Q9Z0X1, P08228, P24549, Q921G7, O08709, P09671, P99029, P31750, Q99JF8	572	143	19984	2.68747	1	0.221901	0.217034
GOTERM_BP_DIRECT	GO:0016584~nucleosome positioning	4	0.677966	0.00817028	Q8K2T8, P43276, P15864, Q91ZW3	572	15	19984	9.31655	1	0.221901	0.217034
GOTERM_BP_DIRECT	GO:0051290~protein heterotetramerization	4	0.677966	0.00817028	P50171, Q6NVF9, Q9CQF3, P07742	572	15	19984	9.31655	1	0.221901	0.217034
GOTERM_BP_DIRECT	GO:0006536~glutamate metabolic process	4	0.677966	0.00817028	P97494, Q8BH86, P15105, P05201	572	15	19984	9.31655	1	0.221901	0.217034
GOTERM_BP_DIRECT	GO:0035066~positive regulation of histone acetylation	5	0.847458	0.0088847	Q9Z277, Q7TPV4, Q7TNV0, Q91ZW3, Q9JIK5	572	29	19984	6.02363	1	0.232176	0.227083
GOTERM_BP_DIRECT	GO:0006378~mRNA polyadenylation	5	0.847458	0.0088847	Q80SW1, Q8K2T8, Q8CCS6, Q9CQF3, Q80X82	572	29	19984	6.02363	1	0.232176	0.227083
GOTERM_BP_DIRECT	GO:0045995~regulation of embryonic development	6	1.01695	0.00891237	P60122, G5E870, Q9WUP7, Q9Z1R2, P61965, Q9Z2N8	572	45	19984	4.65828	1	0.232176	0.227083
GOTERM_BP_DIRECT	GO:0006275~regulation of DNA replication	6	1.01695	0.00891237	P60122, Q9CW03, Q9WUP7, P17918, Q91ZW3, Q9Z2N8	572	45	19984	4.65828	1	0.232176	0.227083
GOTERM_BP_DIRECT	GO:0006101~citrate metabolic process	3	0.508475	0.0113262	Q99KI0, P28271, Q9CZU6	572	6	19984	17.4685	1	0.292079	0.285672
GOTERM_BP_DIRECT	GO:0045292~mRNA cis splicing, via spliceosome	4	0.677966	0.0117047	Q61136, Q8JZX4, Q923D5, Q8K4Z5	572	17	19984	8.22049	1	0.29882	0.292266
GOTERM_BP_DIRECT	GO:0048511~rhythmic process	11	1.86441	0.0126413	Q921F2, P23198, Q61656, Q8VIJ6, Q8CIG8, O70133, Q7TPV4, Q99K48, Q99KQ4, Q8VDP4, Q8R326	572	153	19984	2.51181	1	0.319537	0.312528
GOTERM_BP_DIRECT	GO:0097401~synaptic vesicle lumen acidification	4	0.677966	0.0137523	P50518, P50516, P62814, Q9Z1G3	572	18	19984	7.76379	1	0.340869	0.333393
GOTERM_BP_DIRECT	GO:0015986~ATP synthesis coupled proton transport	4	0.677966	0.0137523	Q9D3D9, Q9CQQ7, Q9DCX2, P56480	572	18	19984	7.76379	1	0.340869	0.333393
GOTERM_BP_DIRECT	GO:0051085~chaperone mediated protein folding requiring cofactor	5	0.847458	0.0139979	Q61699, Q9QYJ3, Q60739, Q64433, Q61696	572	33	19984	5.29349	1	0.343622	0.336084
GOTERM_BP_DIRECT	GO:0009410~response to xenobiotic stimulus	11	1.86441	0.0149268	Q8BY87, P97494, Q9QYB5, P08228, Q61425, P24549, P09671, P51855, Q8BMA6, Q8VDN2, Q8BMS1	572	157	19984	2.44782	1	0.362935	0.354974
GOTERM_BP_DIRECT	GO:0045454~cell redox homeostasis	5	0.847458	0.0155146	P97494, P20108, O08709, P99029, P47791	572	34	19984	5.1378	1	0.364413	0.356419
GOTERM_BP_DIRECT	GO:0033108~mitochondrial respiratory chain complex assembly	3	0.508475	0.0155585	P40630, Q9Z0X1, Q8BGH2	572	7	19984	14.973	1	0.364413	0.356419
GOTERM_BP_DIRECT	GO:0019674~NAD metabolic process	3	0.508475	0.0155585	P16125, Q3ULJ0, P14152	572	7	19984	14.973	1	0.364413	0.356419
GOTERM_BP_DIRECT	GO:1901526~positive regulation of macromitophagy	3	0.508475	0.0155585	P51881, Q60932, P48962	572	7	19984	14.973	1	0.364413	0.356419
GOTERM_BP_DIRECT	GO:0006606~protein import into nucleus	9	1.52542	0.0158131	Q61656, P70372, Q8BJ71, Q8BFY9, P18760, P70168, P31750, Q8VI75, F6ZDS4	572	113	19984	2.7826	1	0.367007	0.358957
GOTERM_BP_DIRECT	GO:0045739~positive regulation of DNA repair	6	1.01695	0.0161238	P60122, Q62318, O70133, Q9WUP7, P17918, Q9Z2N8	572	52	19984	4.0312	1	0.370848	0.362713
GOTERM_BP_DIRECT	GO:0006376~mRNA splice site selection	4	0.677966	0.0184204	Q9R0U0, Q7TNC4, Q3TWW8, Q3UEB3	572	20	19984	6.98741	1	0.412521	0.403472
GOTERM_BP_DIRECT	GO:0007041~lysosomal transport	4	0.677966	0.0184204	P46935, P24668, Q07113, Q61696	572	20	19984	6.98741	1	0.412521	0.403472
GOTERM_BP_DIRECT	GO:2000736~regulation of stem cell differentiation	4	0.677966	0.0184204	Q60973, Q8VHR5, Q6PDQ2, Q9R190	572	20	19984	6.98741	1	0.412521	0.403472
GOTERM_BP_DIRECT	GO:0006999~nuclear pore organization	3	0.508475	0.0203556	Q8BTS4, F6ZDS4, Q8R4R6	572	8	19984	13.1014	1	0.444171	0.434428
GOTERM_BP_DIRECT	GO:0007021~tubulin complex assembly	3	0.508475	0.0203556	Q8BYA0, P61759, P48428	572	8	19984	13.1014	1	0.444171	0.434428
GOTERM_BP_DIRECT	GO:1900152~negative regulation of nuclear-transcribed mRNA catabolic process, deadenylation-dependent decay	3	0.508475	0.0203556	O70133, Q8VE62, Q91W50	572	8	19984	13.1014	1	0.444171	0.434428
GOTERM_BP_DIRECT	GO:0001578~microtubule bundle formation	5	0.847458	0.0206684	E9Q7G0, P61022, Q80TV8, Q61166, Q8C052	572	37	19984	4.72122	1	0.447174	0.437365
GOTERM_BP_DIRECT	GO:0007097~nuclear migration	4	0.677966	0.0210438	P21619, Q61879, P14733, Q9JHU4	572	21	19984	6.65468	1	0.451469	0.441566
GOTERM_BP_DIRECT	GO:0051017~actin filament bundle assembly	5	0.847458	0.022593	Q7TPR4, Q61879, Q62188, Q61233, P26645	572	38	19984	4.59698	1	0.480667	0.470123
GOTERM_BP_DIRECT	GO:0042493~response to drug	17	2.88136	0.0233927	Q9D0K2, Q9QYB5, Q9CR68, P08228, Q61425, Q6P5F9, Q8BMA6, P39447, Q8VDN2, Q8BY87, P24549, P09671, Q64471, P63038, Q8BMS1, P41216, Q9DB77	572	323	19984	1.83879	1	0.493567	0.482741
GOTERM_BP_DIRECT	GO:0010499~proteasomal ubiquitin-independent protein catabolic process	4	0.677966	0.0238608	P99026, Q9R1P0, Q9Z2U1, P49722	572	22	19984	6.35219	1	0.498412	0.487479
GOTERM_BP_DIRECT	GO:0043524~negative regulation of neuron apoptotic process	12	2.0339	0.0240128	O89053, Q9QUR7, P97494, P20108, Q61699, P08228, P06745, P09671, Q9Z103, O89017, Q61937, P63038	572	194	19984	2.16106	1	0.498412	0.487479
GOTERM_BP_DIRECT	GO:0007017~microtubule-based process	5	0.847458	0.0246232	P61759, P99024, Q922F4, Q7TMM9, Q9DBR1	572	39	19984	4.47911	1	0.50696	0.495839
GOTERM_BP_DIRECT	GO:0061732~mitochondrial acetyl-CoA biosynthetic process from pyruvate	3	0.508475	0.0256819	Q8BKZ9, Q60932, P35486	572	9	19984	11.6457	1	0.520364	0.50895
GOTERM_BP_DIRECT	GO:0000244~spliceosomal tri-snRNP complex assembly	3	0.508475	0.0256819	Q99KP6, Q91YR7, Q9JLI8	572	9	19984	11.6457	1	0.520364	0.50895
GOTERM_BP_DIRECT	GO:0014823~response to activity	6	1.01695	0.0264409	Q9D0K2, P97494, Q61425, P09671, Q9CZ13, P63038	572	59	19984	3.55292	1	0.531224	0.519571
GOTERM_BP_DIRECT	GO:0043065~positive regulation of apoptotic process	19	3.22034	0.026634	Q61655, Q9JIA7, Q8K019, Q791V5, Q8VDP4, P31750, Q07113, P56812, Q9Z0X1, Q9CWL8, P63158, Q99M28, P24549, O35598, O54988, Q9JIX8, O55128, Q9JKY5, P63038	572	382	19984	1.73771	1	0.531224	0.519571
GOTERM_BP_DIRECT	GO:0006412~translation	16	2.71186	0.0272223	O89086, Q9Z1Q9, Q8VE22, O70194, P10630, Q6NZJ6, P31750, Q9D0R2, P62751, P35980, P84099, Q8BIJ6, Q8BP67, Q8BU30, Q9JHW4, Q80XI3	572	302	19984	1.85097	1	0.538747	0.52693
GOTERM_BP_DIRECT	GO:0006072~glycerol-3-phosphate metabolic process	3	0.508475	0.0315032	Q3ULJ0, P13707, Q64521	572	10	19984	10.4811	1	0.595761	0.582693
GOTERM_BP_DIRECT	GO:0070934~CRD-mediated mRNA stabilization	3	0.508475	0.0315032	O70133, Q8VE62, Q91W50	572	10	19984	10.4811	1	0.595761	0.582693
GOTERM_BP_DIRECT	GO:0006084~acetyl-CoA metabolic process	3	0.508475	0.0315032	P19096, Q5SWU9, Q9CZU6	572	10	19984	10.4811	1	0.595761	0.582693
GOTERM_BP_DIRECT	GO:0006607~NLS-bearing protein import into nucleus	3	0.508475	0.0315032	Q9ERU9, Q8BTS4, Q8R4R6	572	10	19984	10.4811	1	0.595761	0.582693
GOTERM_BP_DIRECT	GO:1904851~positive regulation of establishment of protein localization to telomere	3	0.508475	0.0315032	P80315, P80314, P80316	572	10	19984	10.4811	1	0.595761	0.582693
GOTERM_BP_DIRECT	GO:0009142~nucleoside triphosphate biosynthetic process	3	0.508475	0.0315032	Q9DBP5, Q3U5Q7, Q9WTP7	572	10	19984	10.4811	1	0.595761	0.582693
GOTERM_BP_DIRECT	GO:2000010~positive regulation of protein localization to cell surface	4	0.677966	0.0334699	Q3ULJ0, P61979, P31750, Q9D6K5	572	25	19984	5.58993	1	0.623712	0.610031
GOTERM_BP_DIRECT	GO:0006520~cellular amino acid metabolic process	4	0.677966	0.0334699	P26443, Q91YI0, Q9Z2A9, P05201	572	25	19984	5.58993	1	0.623712	0.610031
GOTERM_BP_DIRECT	GO:0002931~response to ischemia	6	1.01695	0.0359162	P17710, Q9Z0X1, Q9JKR6, Q9WUD1, P63038, P31750	572	64	19984	3.27535	1	0.66445	0.649875
GOTERM_BP_DIRECT	GO:0036211~protein modification process	5	0.847458	0.0363899	Q9R1T2, Q9CPX6, Q9EPV8, P63280, Q02053	572	44	19984	3.97012	1	0.66837	0.65371
GOTERM_BP_DIRECT	GO:0034063~stress granule assembly	4	0.677966	0.0370553	Q3TLH4, P97855, Q91W50, Q9JHU4	572	26	19984	5.37493	1	0.669934	0.655239
GOTERM_BP_DIRECT	GO:0006750~glutathione biosynthetic process	3	0.508475	0.0377871	P97494, P51855, Q9Z2A9	572	11	19984	9.52829	1	0.669934	0.655239
GOTERM_BP_DIRECT	GO:0010269~response to selenium ion	3	0.508475	0.0377871	P09671, Q64471, Q9CQ86	572	11	19984	9.52829	1	0.669934	0.655239
GOTERM_BP_DIRECT	GO:0046784~viral mRNA export from host cell nucleus	3	0.508475	0.0377871	Q5U4D9, Q8R3N6, O08583	572	11	19984	9.52829	1	0.669934	0.655239
GOTERM_BP_DIRECT	GO:0006614~SRP-dependent cotranslational protein targeting to membrane	3	0.508475	0.0377871	F8VQC1, Q8BMA6, Q9DBG7	572	11	19984	9.52829	1	0.669934	0.655239
GOTERM_BP_DIRECT	GO:0034599~cellular response to oxidative stress	7	1.18644	0.038343	P20108, Q9D6Y7, P09671, P99029, P47791, Q8VDQ8, Q9WTX2	572	87	19984	2.81103	1	0.6751	0.660292
GOTERM_BP_DIRECT	GO:0000413~protein peptidyl-prolyl isomerization	4	0.677966	0.0408289	Q9QUR7, Q9D868, Q9ERU9, A2AR02	572	27	19984	5.17586	1	0.703103	0.68768
GOTERM_BP_DIRECT	GO:0000387~spliceosomal snRNP assembly	4	0.677966	0.0408289	Q9QXA5, Q8CIG8, Q9JLI8, P62317	572	27	19984	5.17586	1	0.703103	0.68768
GOTERM_BP_DIRECT	GO:0032727~positive regulation of interferon-alpha production	4	0.677966	0.0408289	P63158, O70133, Q8VCF0, P63038	572	27	19984	5.17586	1	0.703103	0.68768
GOTERM_BP_DIRECT	GO:0032755~positive regulation of interleukin-6 production	8	1.35593	0.0417088	P09405, Q9JIA7, P63158, O70133, P18572, P35235, Q8VCF0, P63038	572	112	19984	2.4955	1	0.703103	0.68768
GOTERM_BP_DIRECT	GO:0001837~epithelial to mesenchymal transition	5	0.847458	0.0418612	Q61656, Q62318, Q501J6, Q8BTM8, Q99020	572	46	19984	3.79751	1	0.703103	0.68768
GOTERM_BP_DIRECT	GO:0002218~activation of innate immune response	5	0.847458	0.0418612	P63158, Q8VIJ6, Q99K48, Q8VCF0, Q8R326	572	46	19984	3.79751	1	0.703103	0.68768
GOTERM_BP_DIRECT	GO:1901998~toxin transport	5	0.847458	0.0418612	P80315, P80314, O35598, A2BH40, P80316	572	46	19984	3.79751	1	0.703103	0.68768
GOTERM_BP_DIRECT	GO:0030953~astral microtubule organization	3	0.508475	0.0445024	E9Q7G0, Q80TV8, P70168	572	12	19984	8.73427	1	0.733618	0.717526
GOTERM_BP_DIRECT	GO:0032446~protein modification by small protein conjugation	3	0.508475	0.0445024	Q9R1T2, Q9Z1F9, Q02053	572	12	19984	8.73427	1	0.733618	0.717526
GOTERM_BP_DIRECT	GO:2000779~regulation of double-strand break repair	4	0.677966	0.0447884	P60122, G5E870, Q7TNV0, Q9Z2N8	572	28	19984	4.99101	1	0.733618	0.717526
GOTERM_BP_DIRECT	GO:0009408~response to heat	6	1.01695	0.0448274	P97494, P08228, P05064, P31750, Q99JF8, Q61696	572	68	19984	3.08268	1	0.733618	0.717526
GOTERM_BP_DIRECT	GO:0032869~cellular response to insulin stimulus	8	1.35593	0.0451736	O35326, P97494, P61979, P52480, P61027, P31750, Q8BH04, P05201	572	114	19984	2.45172	1	0.734574	0.718462
GOTERM_BP_DIRECT	GO:0015031~protein transport	27	4.57627	0.0472753	Q9ERU9, Q8BJ71, Q9EPK2, Q99MD9, Q9ER00, P70168, Q6P5F9, Q61595, F6ZDS4, P62077, O35643, P61022, P61027, Q9WV80, Q9JIX0, Q8BFY9, Q9CPX6, Q9D2V7, Q8VI75, Q60770, Q9QZ88, Q99MI1, Q9R0A0, O09012, Q8BTS4, Q9CQC9, Q8R4R6	572	641	19984	1.47161	1	0.763886	0.74713
GOTERM_BP_DIRECT	GO:0000278~mitotic cell cycle	9	1.52542	0.047954	Q8BYA0, P99024, Q922F4, Q62093, Q6A068, Q9JHU4, Q7TMM9, P07742, Q9Z1M8	572	140	19984	2.24595	1	0.769978	0.753088

## Sheet: 3.Metascape Enrichment analysis
GroupID	Category	Term	Description	LogP	Log(q-value)	InTerm_InList	Genes	Symbols
1_Summary	Reactome Gene Sets	R-MMU-8953854	Metabolism of RNA	-55.5993	-51.3303	104/588	11651,13211,13682,14105,14113,15381,15382,15387,15568,16549,17463,17975,18521,18949,19134,19166,19172,19179,19181,19184,19205,19386,19826,19899,19921,20220,20382,20383,20384,20637,21681,21762,22185,23996,24010,24128,26441,26442,27374,27967,28000,28035,50783,50912,51796,53607,54196,55989,56070,56200,56215,56258,59013,60321,60365,60532,66101,66118,66177,66511,66583,66585,66642,67089,67134,67337,674…	Akt1,Dhx9,Eif4a2,Srsf10,Fbl,Hnrnpc,Hnrnpa1,Hnrnpk,Elavl1,Khsrp,Psmd7,Ncl,Pcbp2,Pnn,Prpf4b,Psma2,Psmb4,Psmc1,Psmc2,Psmc5,Ptbp1,Ranbp2,Rnps1,Rpl18,Rpl19,Sap18,Srsf2,Srsf3,Srsf5,Snrnp70,Alyref,Psmd2,U2af2,Psmc4,Ik,Xrn2,Psma4,Psma5,Prmt5,Cherp,Prpf19,Usp39,Lsm4,Exosc10,Srrm1,Snrpa,Pabpn1,Nop58,Tcerg1,Ddx21,Acin1,Hnrnph2,Hnrnph1,Wbp11,Rbm8a,Wtap,Ppih,Sarnp,Ubl5,Chtop,Exosc1,Snrnp40,Ctnnbl1,Psmc6,Nop56…
1_Member	Reactome Gene Sets	R-MMU-8953854	Metabolism of RNA	-55.5993	-51.3303	104/588	11651,13211,13682,14105,14113,15381,15382,15387,15568,16549,17463,17975,18521,18949,19134,19166,19172,19179,19181,19184,19205,19386,19826,19899,19921,20220,20382,20383,20384,20637,21681,21762,22185,23996,24010,24128,26441,26442,27374,27967,28000,28035,50783,50912,51796,53607,54196,55989,56070,56200,56215,56258,59013,60321,60365,60532,66101,66118,66177,66511,66583,66585,66642,67089,67134,67337,674…	Akt1,Dhx9,Eif4a2,Srsf10,Fbl,Hnrnpc,Hnrnpa1,Hnrnpk,Elavl1,Khsrp,Psmd7,Ncl,Pcbp2,Pnn,Prpf4b,Psma2,Psmb4,Psmc1,Psmc2,Psmc5,Ptbp1,Ranbp2,Rnps1,Rpl18,Rpl19,Sap18,Srsf2,Srsf3,Srsf5,Snrnp70,Alyref,Psmd2,U2af2,Psmc4,Ik,Xrn2,Psma4,Psma5,Prmt5,Cherp,Prpf19,Usp39,Lsm4,Exosc10,Srrm1,Snrpa,Pabpn1,Nop58,Tcerg1,Ddx21,Acin1,Hnrnph2,Hnrnph1,Wbp11,Rbm8a,Wtap,Ppih,Sarnp,Ubl5,Chtop,Exosc1,Snrnp40,Ctnnbl1,Psmc6,Nop56…
1_Member	Reactome Gene Sets	R-MMU-72203	Processing of Capped Intron-Containing Pre-mRNA	-49.2463	-45.2783	70/266	13211,14105,15381,15382,15387,18521,18949,19134,19205,19386,19826,20220,20382,20383,20384,20637,21681,22185,24010,27967,28000,28035,50783,51796,53607,54196,56070,56215,56258,59013,60321,60365,60532,66101,66118,66177,66511,66585,66642,67337,67465,67532,67958,67959,68188,68219,68278,68879,68981,69207,69482,71702,71805,73826,74255,75062,76938,107686,108989,110809,170791,225027,225160,228005,233908,2…	Dhx9,Srsf10,Hnrnpc,Hnrnpa1,Hnrnpk,Pcbp2,Pnn,Prpf4b,Ptbp1,Ranbp2,Rnps1,Sap18,Srsf2,Srsf3,Srsf5,Snrnp70,Alyref,U2af2,Ik,Cherp,Prpf19,Usp39,Lsm4,Srrm1,Snrpa,Pabpn1,Tcerg1,Acin1,Hnrnph2,Hnrnph1,Wbp11,Rbm8a,Wtap,Ppih,Sarnp,Ubl5,Chtop,Snrnp40,Ctnnbl1,Cstf1,Sf3a1,Mfap1a,U2surp,Puf60,Sympk,Nudt21,Ddx39a,Prpf6,Snrpa1,Srsf11,Nup35,Cdc5l,Nup93,Poldip3,Smu1,Sf3a3,Rbm17,Snrpd2,Tpr,Srsf1,Rbm39,Srsf7,Thoc1,Ppig…
1_Member	WikiPathways	WP310	mRNA processing	-43.1189	-39.3271	81/455	11428,11739,11992,13211,13680,13682,14105,14113,15381,15382,15384,15387,15568,17876,17975,18148,18521,19134,19205,19317,19357,19383,19652,19826,19921,20382,20383,20384,20637,20823,21681,22185,24128,27041,27632,50783,51796,53607,53610,53890,54196,56200,56215,56258,59013,60365,66585,66645,66660,67337,67444,67465,67958,67959,67996,68219,68278,68879,68981,69207,70248,71514,72567,72692,73826,75062,757…	Aco1,Slc25a4,Auh,Dhx9,Ddx19a,Eif4a2,Srsf10,Fbl,Hnrnpc,Hnrnpa1,Hnrnpab,Hnrnpk,Elavl1,Myef2,Ncl,Npm1,Pcbp2,Prpf4b,Ptbp1,Qki,Rad21,Raly,Rbm3,Rnps1,Rpl19,Srsf2,Srsf3,Srsf5,Snrnp70,Ssb,Alyref,U2af2,Xrn2,G3bp1,Nelfe,Lsm4,Srrm1,Snrpa,Nono,Sart3,Pabpn1,Ddx21,Acin1,Hnrnph2,Hnrnph1,Rbm8a,Snrnp40,Pspc1,Sltm,Cstf1,Ilkap,Sf3a1,U2surp,Puf60,Srsf6,Nudt21,Ddx39a,Prpf6,Snrpa1,Srsf11,Dazap1,Sfpq,Bclaf1,Hnrnpll,Pol…
1_Member	Reactome Gene Sets	R-MMU-72163	mRNA Splicing - Major Pathway	-38.3785	-34.7116	53/192	13211,14105,15381,15382,15387,18521,18949,19134,19205,19826,20220,20382,20383,20384,20637,21681,22185,24010,27967,28000,28035,50783,51796,53607,56070,56215,56258,59013,60321,60365,66101,66177,66585,66642,67465,67532,67958,67959,68879,68981,69207,71702,74255,75062,76938,107686,110809,170791,225027,228005,233908,319322,320632	Dhx9,Srsf10,Hnrnpc,Hnrnpa1,Hnrnpk,Pcbp2,Pnn,Prpf4b,Ptbp1,Rnps1,Sap18,Srsf2,Srsf3,Srsf5,Snrnp70,Alyref,U2af2,Ik,Cherp,Prpf19,Usp39,Lsm4,Srrm1,Snrpa,Tcerg1,Acin1,Hnrnph2,Hnrnph1,Wbp11,Rbm8a,Ppih,Ubl5,Snrnp40,Ctnnbl1,Sf3a1,Mfap1a,U2surp,Puf60,Prpf6,Snrpa1,Srsf11,Cdc5l,Smu1,Sf3a3,Rbm17,Snrpd2,Srsf1,Rbm39,Srsf7,Ppig,Fus,Sf3b2,Snrnp200
1_Member	GO Biological Processes	GO:0006397	mRNA processing	-38.0412	-34.4713	74/433	13211,14105,14300,15381,15382,15387,16549,18949,19134,19205,19317,19383,19826,20218,20382,20383,20384,20637,21681,22185,24010,24128,27374,28000,28035,50783,51796,53607,53610,53890,54196,54624,56070,56215,59013,60321,60365,60532,66177,66585,66642,67040,67337,67465,67532,67959,67996,68188,68219,68278,68879,68981,71514,71702,72193,72692,74255,75062,76936,76938,101739,107686,110809,170791,192196,2191…	Dhx9,Srsf10,Frg1,Hnrnpc,Hnrnpa1,Hnrnpk,Khsrp,Pnn,Prpf4b,Ptbp1,Qki,Raly,Rnps1,Khdrbs1,Srsf2,Srsf3,Srsf5,Snrnp70,Alyref,U2af2,Ik,Xrn2,Prmt5,Prpf19,Usp39,Lsm4,Srrm1,Snrpa,Nono,Sart3,Pabpn1,Paf1,Tcerg1,Acin1,Hnrnph1,Wbp11,Rbm8a,Wtap,Ubl5,Snrnp40,Ctnnbl1,Ddx17,Cstf1,Sf3a1,Mfap1a,Puf60,Srsf6,Sympk,Nudt21,Ddx39a,Prpf6,Snrpa1,Sfpq,Cdc5l,Scaf11,Hnrnpll,Smu1,Sf3a3,Hnrnpm,Rbm17,Psip1,Snrpd2,Srsf1,Rbm39,Luc7…
1_Member	Reactome Gene Sets	R-MMU-72172	mRNA Splicing	-37.6163	-34.1255	53/198	13211,14105,15381,15382,15387,18521,18949,19134,19205,19826,20220,20382,20383,20384,20637,21681,22185,24010,27967,28000,28035,50783,51796,53607,56070,56215,56258,59013,60321,60365,66101,66177,66585,66642,67465,67532,67958,67959,68879,68981,69207,71702,74255,75062,76938,107686,110809,170791,225027,228005,233908,319322,320632	Dhx9,Srsf10,Hnrnpc,Hnrnpa1,Hnrnpk,Pcbp2,Pnn,Prpf4b,Ptbp1,Rnps1,Sap18,Srsf2,Srsf3,Srsf5,Snrnp70,Alyref,U2af2,Ik,Cherp,Prpf19,Usp39,Lsm4,Srrm1,Snrpa,Tcerg1,Acin1,Hnrnph2,Hnrnph1,Wbp11,Rbm8a,Ppih,Ubl5,Snrnp40,Ctnnbl1,Sf3a1,Mfap1a,U2surp,Puf60,Prpf6,Snrpa1,Srsf11,Cdc5l,Smu1,Sf3a3,Rbm17,Snrpd2,Srsf1,Rbm39,Srsf7,Ppig,Fus,Sf3b2,Snrnp200
1_Member	GO Biological Processes	GO:0008380	RNA splicing	-36.0961	-32.6723	65/344	13211,14105,14300,15381,15382,15387,16549,18949,19134,19205,19317,19383,19826,20382,20383,20384,20637,21681,22185,24010,27374,28000,28035,50783,51796,53607,53610,53890,56070,56215,59013,60321,60365,60532,66177,66585,66642,67040,67465,67532,67959,67996,68278,68879,68981,71514,71702,72193,74255,75062,76936,76938,101739,107686,110809,170791,192196,219158,225027,225160,230908,233908,319322,320632,386…	Dhx9,Srsf10,Frg1,Hnrnpc,Hnrnpa1,Hnrnpk,Khsrp,Pnn,Prpf4b,Ptbp1,Qki,Raly,Rnps1,Srsf2,Srsf3,Srsf5,Snrnp70,Alyref,U2af2,Ik,Prmt5,Prpf19,Usp39,Lsm4,Srrm1,Snrpa,Nono,Sart3,Tcerg1,Acin1,Hnrnph1,Wbp11,Rbm8a,Wtap,Ubl5,Snrnp40,Ctnnbl1,Ddx17,Sf3a1,Mfap1a,Puf60,Srsf6,Ddx39a,Prpf6,Snrpa1,Sfpq,Cdc5l,Scaf11,Smu1,Sf3a3,Hnrnpm,Rbm17,Psip1,Snrpd2,Srsf1,Rbm39,Luc7l2,Ccar2,Srsf7,Thoc1,Tardbp,Fus,Sf3b2,Snrnp200,Thoc6
1_Member	GO Biological Processes	GO:0016071	mRNA metabolic process	-35.0911	-31.7252	82/595	12306,13211,14105,14300,15381,15382,15384,15387,16549,18949,19134,19205,19317,19383,19826,20218,20382,20383,20384,20637,20823,21681,22185,24010,24128,27374,28000,28035,50783,50912,51796,53607,53610,53890,54196,54624,56070,56215,59013,60321,60365,60532,66177,66585,66642,67040,67337,67465,67532,67959,67996,68188,68219,68278,68879,68981,71514,71702,72193,72692,74255,75062,75686,76936,76938,101739,10…	Anxa2,Dhx9,Srsf10,Frg1,Hnrnpc,Hnrnpa1,Hnrnpab,Hnrnpk,Khsrp,Pnn,Prpf4b,Ptbp1,Qki,Raly,Rnps1,Khdrbs1,Srsf2,Srsf3,Srsf5,Snrnp70,Ssb,Alyref,U2af2,Ik,Xrn2,Prmt5,Prpf19,Usp39,Lsm4,Exosc10,Srrm1,Snrpa,Nono,Sart3,Pabpn1,Paf1,Tcerg1,Acin1,Hnrnph1,Wbp11,Rbm8a,Wtap,Ubl5,Snrnp40,Ctnnbl1,Ddx17,Cstf1,Sf3a1,Mfap1a,Puf60,Srsf6,Sympk,Nudt21,Ddx39a,Prpf6,Snrpa1,Sfpq,Cdc5l,Scaf11,Hnrnpll,Smu1,Sf3a3,Nudt16,Hnrnpm,Rb…
1_Member	KEGG Pathway	mmu03040	Spliceosome - Mus musculus (house mouse)	-28.114	-24.7993	40/152	14105,15381,15382,15387,20382,20383,20384,20637,21681,22185,27967,28000,28035,50783,53607,56070,56215,60321,60365,66101,66585,66642,67465,67958,67959,67996,68879,68981,71702,75062,76936,76938,107686,110809,193740,225027,225160,233908,319322,320632	Srsf10,Hnrnpc,Hnrnpa1,Hnrnpk,Srsf2,Srsf3,Srsf5,Snrnp70,Alyref,U2af2,Cherp,Prpf19,Usp39,Lsm4,Snrpa,Tcerg1,Acin1,Wbp11,Rbm8a,Ppih,Snrnp40,Ctnnbl1,Sf3a1,U2surp,Puf60,Srsf6,Prpf6,Snrpa1,Cdc5l,Sf3a3,Hnrnpm,Rbm17,Snrpd2,Srsf1,Hspa1a,Srsf7,Thoc1,Fus,Sf3b2,Snrnp200
1_Member	GO Biological Processes	GO:0000375	RNA splicing, via transesterification reactions	-25.855	-22.6652	44/216	13211,14105,15381,15382,19134,19826,20382,20383,20384,20637,22185,24010,27374,28000,28035,50783,51796,53607,53890,60365,66177,66642,67040,67465,67532,67959,67996,68278,68879,68981,71514,71702,72193,74255,75062,76936,76938,101739,107686,110809,192196,225027,319322,320632	Dhx9,Srsf10,Hnrnpc,Hnrnpa1,Prpf4b,Rnps1,Srsf2,Srsf3,Srsf5,Snrnp70,U2af2,Ik,Prmt5,Prpf19,Usp39,Lsm4,Srrm1,Snrpa,Sart3,Rbm8a,Ubl5,Ctnnbl1,Ddx17,Sf3a1,Mfap1a,Puf60,Srsf6,Ddx39a,Prpf6,Snrpa1,Sfpq,Cdc5l,Scaf11,Smu1,Sf3a3,Hnrnpm,Rbm17,Psip1,Snrpd2,Srsf1,Luc7l2,Srsf7,Sf3b2,Snrnp200
1_Member	GO Biological Processes	GO:0000377	RNA splicing, via transesterification reactions with bulged adenosine as nucleophile	-25.855	-22.6652	44/216	13211,14105,15381,15382,19134,19826,20382,20383,20384,20637,22185,24010,27374,28000,28035,50783,51796,53607,53890,60365,66177,66642,67040,67465,67532,67959,67996,68278,68879,68981,71514,71702,72193,74255,75062,76936,76938,101739,107686,110809,192196,225027,319322,320632	Dhx9,Srsf10,Hnrnpc,Hnrnpa1,Prpf4b,Rnps1,Srsf2,Srsf3,Srsf5,Snrnp70,U2af2,Ik,Prmt5,Prpf19,Usp39,Lsm4,Srrm1,Snrpa,Sart3,Rbm8a,Ubl5,Ctnnbl1,Ddx17,Sf3a1,Mfap1a,Puf60,Srsf6,Ddx39a,Prpf6,Snrpa1,Sfpq,Cdc5l,Scaf11,Smu1,Sf3a3,Hnrnpm,Rbm17,Psip1,Snrpd2,Srsf1,Luc7l2,Srsf7,Sf3b2,Snrnp200
1_Member	GO Biological Processes	GO:0000398	mRNA splicing, via spliceosome	-25.855	-22.6652	44/216	13211,14105,15381,15382,19134,19826,20382,20383,20384,20637,22185,24010,27374,28000,28035,50783,51796,53607,53890,60365,66177,66642,67040,67465,67532,67959,67996,68278,68879,68981,71514,71702,72193,74255,75062,76936,76938,101739,107686,110809,192196,225027,319322,320632	Dhx9,Srsf10,Hnrnpc,Hnrnpa1,Prpf4b,Rnps1,Srsf2,Srsf3,Srsf5,Snrnp70,U2af2,Ik,Prmt5,Prpf19,Usp39,Lsm4,Srrm1,Snrpa,Sart3,Rbm8a,Ubl5,Ctnnbl1,Ddx17,Sf3a1,Mfap1a,Puf60,Srsf6,Ddx39a,Prpf6,Snrpa1,Sfpq,Cdc5l,Scaf11,Smu1,Sf3a3,Hnrnpm,Rbm17,Psip1,Snrpd2,Srsf1,Luc7l2,Srsf7,Sf3b2,Snrnp200
2_Summary	GO Biological Processes	GO:0050684	regulation of mRNA processing	-23.159	-20.004	35/146	11758,13211,14105,15387,17975,18148,19205,19317,19652,19826,20218,20220,20382,20383,20637,22185,27374,28000,51796,53607,54624,56215,60365,60532,66660,67040,67959,67996,68219,70248,77134,170791,225027,229709,432508,15381,15384,15568,16549,22352,26383,80912,110809,218693,229663,230908,233908,20384,56258,59013,72692,75710,223527	Prdx6,Dhx9,Srsf10,Hnrnpk,Ncl,Npm1,Ptbp1,Qki,Rbm3,Rnps1,Khdrbs1,Sap18,Srsf2,Srsf3,Snrnp70,U2af2,Prmt5,Prpf19,Srrm1,Snrpa,Paf1,Acin1,Rbm8a,Wtap,Sltm,Ddx17,Puf60,Srsf6,Nudt21,Dazap1,Hnrnpa0,Rbm39,Srsf7,Ahcyl1,Cpsf6,Hnrnpc,Hnrnpab,Elavl1,Khsrp,Vim,Fto,Pum1,Srsf1,Paip1,Csde1,Tardbp,Fus,Srsf5,Hnrnph2,Hnrnph1,Hnrnpll,Rbm12,Eny2
2_Member	GO Biological Processes	GO:0050684	regulation of mRNA processing	-23.159	-20.004	35/146	11758,13211,14105,15387,17975,18148,19205,19317,19652,19826,20218,20220,20382,20383,20637,22185,27374,28000,51796,53607,54624,56215,60365,60532,66660,67040,67959,67996,68219,70248,77134,170791,225027,229709,432508	Prdx6,Dhx9,Srsf10,Hnrnpk,Ncl,Npm1,Ptbp1,Qki,Rbm3,Rnps1,Khdrbs1,Sap18,Srsf2,Srsf3,Snrnp70,U2af2,Prmt5,Prpf19,Srrm1,Snrpa,Paf1,Acin1,Rbm8a,Wtap,Sltm,Ddx17,Puf60,Srsf6,Nudt21,Dazap1,Hnrnpa0,Rbm39,Srsf7,Ahcyl1,Cpsf6
2_Member	GO Biological Processes	GO:1903311	regulation of mRNA metabolic process	-21.9937	-18.8708	47/307	11758,13211,14105,15381,15384,15387,15568,16549,17975,18148,19205,19317,19652,19826,20218,20220,20382,20383,20637,22185,22352,26383,27374,28000,51796,53607,54624,56215,60365,60532,66660,67040,67959,67996,68219,70248,77134,80912,110809,170791,218693,225027,229663,229709,230908,233908,432508	Prdx6,Dhx9,Srsf10,Hnrnpc,Hnrnpab,Hnrnpk,Elavl1,Khsrp,Ncl,Npm1,Ptbp1,Qki,Rbm3,Rnps1,Khdrbs1,Sap18,Srsf2,Srsf3,Snrnp70,U2af2,Vim,Fto,Prmt5,Prpf19,Srrm1,Snrpa,Paf1,Acin1,Rbm8a,Wtap,Sltm,Ddx17,Puf60,Srsf6,Nudt21,Dazap1,Hnrnpa0,Pum1,Srsf1,Rbm39,Paip1,Srsf7,Csde1,Ahcyl1,Tardbp,Fus,Cpsf6
2_Member	GO Biological Processes	GO:0043484	regulation of RNA splicing	-20.4301	-17.3653	36/186	11758,14105,15387,17975,18148,19205,19317,19652,19826,20218,20220,20382,20383,20384,20637,22185,27374,28000,51796,56215,56258,59013,60365,60532,67040,67959,67996,70248,72692,75710,77134,110809,170791,223527,225027,233908	Prdx6,Srsf10,Hnrnpk,Ncl,Npm1,Ptbp1,Qki,Rbm3,Rnps1,Khdrbs1,Sap18,Srsf2,Srsf3,Srsf5,Snrnp70,U2af2,Prmt5,Prpf19,Srrm1,Acin1,Hnrnph2,Hnrnph1,Rbm8a,Wtap,Ddx17,Puf60,Srsf6,Dazap1,Hnrnpll,Rbm12,Hnrnpa0,Srsf1,Rbm39,Eny2,Srsf7,Fus
2_Member	GO Biological Processes	GO:0048024	regulation of mRNA splicing, via spliceosome	-18.824	-15.8561	28/115	11758,14105,15387,17975,18148,19205,19317,19652,19826,20218,20220,20382,20383,20637,22185,27374,28000,51796,56215,60365,60532,67040,67959,67996,70248,77134,170791,225027	Prdx6,Srsf10,Hnrnpk,Ncl,Npm1,Ptbp1,Qki,Rbm3,Rnps1,Khdrbs1,Sap18,Srsf2,Srsf3,Snrnp70,U2af2,Prmt5,Prpf19,Srrm1,Acin1,Rbm8a,Wtap,Ddx17,Puf60,Srsf6,Dazap1,Hnrnpa0,Rbm39,Srsf7
2_Member	GO Biological Processes	GO:1903312	negative regulation of mRNA metabolic process	-12.5119	-9.94187	20/93	13211,14105,15381,15384,15387,15568,18148,19205,19826,20220,22185,56215,67996,77134,110809,218693,225027,229663,230908,233908	Dhx9,Srsf10,Hnrnpc,Hnrnpab,Hnrnpk,Elavl1,Npm1,Ptbp1,Rnps1,Sap18,U2af2,Acin1,Srsf6,Hnrnpa0,Srsf1,Paip1,Srsf7,Csde1,Tardbp,Fus
2_Member	GO Biological Processes	GO:0048025	negative regulation of mRNA splicing, via spliceosome	-9.6948	-7.32348	10/24	14105,15387,18148,19205,19826,20220,22185,56215,67996,225027	Srsf10,Hnrnpk,Npm1,Ptbp1,Rnps1,Sap18,U2af2,Acin1,Srsf6,Srsf7
2_Member	GO Biological Processes	GO:0050686	negative regulation of mRNA processing	-9.48323	-7.12277	10/25	14105,15387,18148,19205,19826,20220,22185,56215,67996,225027	Srsf10,Hnrnpk,Npm1,Ptbp1,Rnps1,Sap18,U2af2,Acin1,Srsf6,Srsf7
2_Member	GO Biological Processes	GO:0033119	negative regulation of RNA splicing	-8.73703	-6.43187	10/29	14105,15387,18148,19205,19826,20220,22185,56215,67996,225027	Srsf10,Hnrnpk,Npm1,Ptbp1,Rnps1,Sap18,U2af2,Acin1,Srsf6,Srsf7
2_Member	GO Biological Processes	GO:0000381	regulation of alternative mRNA splicing, via spliceosome	-6.40343	-4.3849	11/60	19205,19826,20218,20220,20382,60365,60532,67040,67959,67996,77134	Ptbp1,Rnps1,Khdrbs1,Sap18,Srsf2,Rbm8a,Wtap,Ddx17,Puf60,Srsf6,Hnrnpa0
3_Summary	KEGG Pathway	mmu01200	Carbon metabolism - Mus musculus (house mouse)	-21.5025	-18.4096	31/121	11428,11429,11674,12974,13806,14661,14718,14751,15275,15929,17449,18293,18597,18655,18746,20916,20917,21351,21881,56451,66904,66945,67078,67680,67834,93747,104776,110821,170718,227095,269951,11651,11947,11950,14148,14555,14635,15289,18432,20656,22273,56428,57423,66043,66445,66694,66841,67003,67041,67914,68197,71679,72157,74551,27402,14629,14645,18242,76238,109900,212647,217830,270685,16832,22333,…	Aco1,Aco2,Aldoa,Cs,Eno1,Glud1,Got1,Gpi1,Hk1,Idh3g,Mdh1,Ogdh,Pdha1,Pgk1,Pkm,Sucla2,Suclg2,Taldo1,Tkt,Suclg1,Pccb,Sdha,Pgp,Sdhb,Idh3a,Echs1,Aldh6a1,Pcca,Idh3b,Hibch,Idh2,Akt1,Atp5b,Atp5pb,Fdx1,Gpd1,Galk1,Hmgb1,Mybbp1a,Sod2,Uqcrc1,Mtch2,Atp5j2,Atp5d,Cyc1,Uqcrfs1,Etfdh,Uqcrc2,Oxct1,Coq9,Ndufc2,Atp5h,Pgm1,Pck2,Pdhx,Gclc,Glul,Oat,Grhpr,Asl,Aldh4a1,Dglucy,Mthfd1l,Ldhb,Vdac1,Glo1
3_Member	KEGG Pathway	mmu01200	Carbon metabolism - Mus musculus (house mouse)	-21.5025	-18.4096	31/121	11428,11429,11674,12974,13806,14661,14718,14751,15275,15929,17449,18293,18597,18655,18746,20916,20917,21351,21881,56451,66904,66945,67078,67680,67834,93747,104776,110821,170718,227095,269951	Aco1,Aco2,Aldoa,Cs,Eno1,Glud1,Got1,Gpi1,Hk1,Idh3g,Mdh1,Ogdh,Pdha1,Pgk1,Pkm,Sucla2,Suclg2,Taldo1,Tkt,Suclg1,Pccb,Sdha,Pgp,Sdhb,Idh3a,Echs1,Aldh6a1,Pcca,Idh3b,Hibch,Idh2
3_Member	GO Biological Processes	GO:0006091	generation of precursor metabolites and energy	-17.8399	-14.9512	45/353	11428,11429,11651,11674,11947,11950,12974,13806,14148,14555,14635,14751,15275,15289,15929,17449,18293,18432,18597,18655,18746,20656,20916,20917,21351,21881,22273,56428,56451,57423,66043,66445,66694,66841,66945,67003,67041,67680,67834,67914,68197,71679,72157,170718,269951	Aco1,Aco2,Akt1,Aldoa,Atp5b,Atp5pb,Cs,Eno1,Fdx1,Gpd1,Galk1,Gpi1,Hk1,Hmgb1,Idh3g,Mdh1,Ogdh,Mybbp1a,Pdha1,Pgk1,Pkm,Sod2,Sucla2,Suclg2,Taldo1,Tkt,Uqcrc1,Mtch2,Suclg1,Atp5j2,Atp5d,Cyc1,Uqcrfs1,Etfdh,Sdha,Uqcrc2,Oxct1,Sdhb,Idh3a,Coq9,Ndufc2,Atp5h,Pgm1,Idh3b,Idh2
3_Member	KEGG Pathway	mmu00020	Citrate cycle (TCA cycle) - Mus musculus (house mouse)	-16.7768	-13.9702	16/32	11428,11429,12974,15929,17449,18293,18597,20916,20917,56451,66945,67680,67834,74551,170718,269951	Aco1,Aco2,Cs,Idh3g,Mdh1,Ogdh,Pdha1,Sucla2,Suclg2,Suclg1,Sdha,Sdhb,Idh3a,Pck2,Idh3b,Idh2
3_Member	WikiPathways	WP434	TCA cycle	-15.4848	-12.7344	15/31	11429,12974,15929,17449,18293,18597,20916,20917,27402,56451,66945,67680,67834,170718,269951	Aco2,Cs,Idh3g,Mdh1,Ogdh,Pdha1,Sucla2,Suclg2,Pdhx,Suclg1,Sdha,Sdhb,Idh3a,Idh3b,Idh2
3_Member	GO Biological Processes	GO:0043648	dicarboxylic acid metabolic process	-15.1775	-12.4649	22/88	12974,14629,14645,14661,14718,15929,17449,18242,18293,20916,20917,56451,66945,67680,67834,74551,76238,109900,170718,212647,217830,270685	Cs,Gclc,Glul,Glud1,Got1,Idh3g,Mdh1,Oat,Ogdh,Sucla2,Suclg2,Suclg1,Sdha,Sdhb,Idh3a,Pck2,Grhpr,Asl,Idh3b,Aldh4a1,Dglucy,Mthfd1l
3_Member	GO Biological Processes	GO:0006099	tricarboxylic acid cycle	-14.9679	-12.2672	15/33	11428,11429,12974,15929,17449,18293,18597,20916,20917,56451,66945,67680,67834,170718,269951	Aco1,Aco2,Cs,Idh3g,Mdh1,Ogdh,Pdha1,Sucla2,Suclg2,Suclg1,Sdha,Sdhb,Idh3a,Idh3b,Idh2
3_Member	Reactome Gene Sets	R-MMU-71406	Pyruvate metabolism and Citric Acid (TCA) cycle	-14.8593	-12.1701	17/47	11429,12974,15929,16832,18293,18597,20916,20917,22333,27402,56451,66945,67680,67834,109801,170718,269951	Aco2,Cs,Idh3g,Ldhb,Ogdh,Pdha1,Sucla2,Suclg2,Vdac1,Pdhx,Suclg1,Sdha,Sdhb,Idh3a,Glo1,Idh3b,Idh2
3_Member	GO Biological Processes	GO:0045333	cellular respiration	-14.7011	-12.0232	30/188	11428,11429,11947,11950,12974,14555,15929,17449,18293,18432,18597,20656,20916,20917,22273,56428,56451,57423,66043,66445,66694,66945,67003,67680,67834,67914,68197,71679,170718,269951	Aco1,Aco2,Atp5b,Atp5pb,Cs,Gpd1,Idh3g,Mdh1,Ogdh,Mybbp1a,Pdha1,Sod2,Sucla2,Suclg2,Uqcrc1,Mtch2,Suclg1,Atp5j2,Atp5d,Cyc1,Uqcrfs1,Sdha,Uqcrc2,Sdhb,Idh3a,Coq9,Ndufc2,Atp5h,Idh3b,Idh2
3_Member	Reactome Gene Sets	R-MMU-1428517	The citric acid (TCA) cycle and respiratory electron transport	-14.4623	-11.8268	28/165	11429,11947,11950,12974,15929,16832,18293,18597,20916,20917,22273,22333,27402,56451,57423,66043,66445,66694,66841,66945,67003,67680,67834,68197,71679,109801,170718,269951	Aco2,Atp5b,Atp5pb,Cs,Idh3g,Ldhb,Ogdh,Pdha1,Sucla2,Suclg2,Uqcrc1,Vdac1,Pdhx,Suclg1,Atp5j2,Atp5d,Cyc1,Uqcrfs1,Etfdh,Sdha,Uqcrc2,Sdhb,Idh3a,Ndufc2,Atp5h,Glo1,Idh3b,Idh2
3_Member	GO Biological Processes	GO:0009060	aerobic respiration	-14.4038	-11.7783	27/153	11428,11429,11947,11950,12974,15929,17449,18293,18597,20916,20917,22273,56428,56451,57423,66043,66445,66694,66945,67003,67680,67834,67914,68197,71679,170718,269951	Aco1,Aco2,Atp5b,Atp5pb,Cs,Idh3g,Mdh1,Ogdh,Pdha1,Sucla2,Suclg2,Uqcrc1,Mtch2,Suclg1,Atp5j2,Atp5d,Cyc1,Uqcrfs1,Sdha,Uqcrc2,Sdhb,Idh3a,Coq9,Ndufc2,Atp5h,Idh3b,Idh2
3_Member	Reactome Gene Sets	R-MMU-71403	Citric acid cycle (TCA cycle)	-13.6468	-11.0407	12/21	11429,12974,15929,18293,20916,20917,56451,66945,67680,67834,170718,269951	Aco2,Cs,Idh3g,Ogdh,Sucla2,Suclg2,Suclg1,Sdha,Sdhb,Idh3a,Idh3b,Idh2
3_Member	GO Biological Processes	GO:0015980	energy derivation by oxidation of organic compounds	-13.246	-10.6491	33/258	11428,11429,11651,11947,11950,12974,14555,15289,15929,17449,18293,18432,18597,20656,20916,20917,22273,56428,56451,57423,66043,66445,66694,66945,67003,67680,67834,67914,68197,71679,72157,170718,269951	Aco1,Aco2,Akt1,Atp5b,Atp5pb,Cs,Gpd1,Hmgb1,Idh3g,Mdh1,Ogdh,Mybbp1a,Pdha1,Sod2,Sucla2,Suclg2,Uqcrc1,Mtch2,Suclg1,Atp5j2,Atp5d,Cyc1,Uqcrfs1,Sdha,Uqcrc2,Sdhb,Idh3a,Coq9,Ndufc2,Atp5h,Pgm1,Idh3b,Idh2
3_Member	KEGG Pathway	mmu01230	Biosynthesis of amino acids - Mus musculus (house mouse)	-9.71698	-7.34012	16/79	11428,11429,11674,12974,13806,14645,14718,15929,18655,18746,21351,21881,67834,109900,170718,269951	Aco1,Aco2,Aldoa,Cs,Eno1,Glul,Got1,Idh3g,Pgk1,Pkm,Taldo1,Tkt,Idh3a,Asl,Idh3b,Idh2
3_Member	GO Biological Processes	GO:0072350	tricarboxylic acid metabolic process	-8.93051	-6.60604	8/15	11428,11429,12974,14661,15929,67834,109900,170718	Aco1,Aco2,Cs,Glud1,Idh3g,Idh3a,Asl,Idh3b
3_Member	KEGG Pathway	mmu01210	2-Oxocarboxylic acid metabolism - Mus musculus (house mouse)	-7.68921	-5.4958	8/20	11428,11429,12974,14718,15929,67834,170718,269951	Aco1,Aco2,Cs,Got1,Idh3g,Idh3a,Idh3b,Idh2
3_Member	GO Biological Processes	GO:0006102	isocitrate metabolic process	-5.17016	-3.34837	4/6	11429,15929,67834,170718	Aco2,Idh3g,Idh3a,Idh3b
3_Member	GO Biological Processes	GO:0006103	2-oxoglutarate metabolic process	-4.2342	-2.53786	5/17	14718,15929,18293,67834,170718	Got1,Idh3g,Ogdh,Idh3a,Idh3b
4_Summary	Reactome Gene Sets	R-MMU-72187	mRNA 3'-end processing	-20.195	-17.1565	22/55	19826,20382,20383,20384,21681,22185,51796,54196,60365,66118,66511,67337,68188,68219,68278,69207,73826,110809,225027,225160,386612,432508,12461,12464,13211,13680,14113,15382,16211,16549,18148,19317,19386,20823,55989,68879,69482,71805,103573,108989,223527,269113,320267,11739,11740,11487,11651,12631,15568,19385,19387,22196,56398,75751,229709,238799	Rnps1,Srsf2,Srsf3,Srsf5,Alyref,U2af2,Srrm1,Pabpn1,Rbm8a,Sarnp,Chtop,Cstf1,Sympk,Nudt21,Ddx39a,Srsf11,Poldip3,Srsf1,Srsf7,Thoc1,Thoc6,Cpsf6,Cct2,Cct4,Dhx9,Ddx19a,Fbl,Hnrnpa1,Kpnb1,Khsrp,Npm1,Qki,Ranbp2,Ssb,Nop58,Prpf6,Nup35,Nup93,Xpo1,Tpr,Eny2,Nup54,Fubp3,Slc25a4,Slc25a5,Adam10,Akt1,Cfl1,Elavl1,Ranbp1,Rangap1,Ube2i,Chp1,Ipo4,Ahcyl1,Tnpo1
4_Member	Reactome Gene Sets	R-MMU-72187	mRNA 3'-end processing	-20.195	-17.1565	22/55	19826,20382,20383,20384,21681,22185,51796,54196,60365,66118,66511,67337,68188,68219,68278,69207,73826,110809,225027,225160,386612,432508	Rnps1,Srsf2,Srsf3,Srsf5,Alyref,U2af2,Srrm1,Pabpn1,Rbm8a,Sarnp,Chtop,Cstf1,Sympk,Nudt21,Ddx39a,Srsf11,Poldip3,Srsf1,Srsf7,Thoc1,Thoc6,Cpsf6
4_Member	GO Biological Processes	GO:0006403	RNA localization	-19.7588	-16.7452	33/159	12461,12464,13211,13680,14113,15382,16211,16549,18148,19317,19386,20383,20823,21681,54196,55989,60365,66118,66511,68278,68879,69482,71805,73826,103573,108989,110809,223527,225027,225160,269113,320267,386612	Cct2,Cct4,Dhx9,Ddx19a,Fbl,Hnrnpa1,Kpnb1,Khsrp,Npm1,Qki,Ranbp2,Srsf3,Ssb,Alyref,Pabpn1,Nop58,Rbm8a,Sarnp,Chtop,Ddx39a,Prpf6,Nup35,Nup93,Poldip3,Xpo1,Tpr,Srsf1,Eny2,Srsf7,Thoc1,Nup54,Fubp3,Thoc6
4_Member	Reactome Gene Sets	R-MMU-73856	RNA Polymerase II Transcription Termination	-18.4997	-15.553	22/64	19826,20382,20383,20384,21681,22185,51796,54196,60365,66118,66511,67337,68188,68219,68278,69207,73826,110809,225027,225160,386612,432508	Rnps1,Srsf2,Srsf3,Srsf5,Alyref,U2af2,Srrm1,Pabpn1,Rbm8a,Sarnp,Chtop,Cstf1,Sympk,Nudt21,Ddx39a,Srsf11,Poldip3,Srsf1,Srsf7,Thoc1,Thoc6,Cpsf6
4_Member	Reactome Gene Sets	R-MMU-159236	Transport of Mature mRNA derived from an Intron-Containing Transcript	-17.5346	-14.6636	22/70	19386,19826,20382,20383,20384,21681,22185,51796,60365,66118,66511,68278,69207,69482,71805,73826,108989,110809,225027,225160,269113,386612	Ranbp2,Rnps1,Srsf2,Srsf3,Srsf5,Alyref,U2af2,Srrm1,Rbm8a,Sarnp,Chtop,Ddx39a,Srsf11,Nup35,Nup93,Poldip3,Tpr,Srsf1,Srsf7,Thoc1,Nup54,Thoc6
4_Member	Reactome Gene Sets	R-MMU-72202	Transport of Mature Transcript to Cytoplasm	-17.4642	-14.6102	23/79	19386,19826,20382,20383,20384,21681,22185,51796,60365,66118,66511,68188,68278,69207,69482,71805,73826,108989,110809,225027,225160,269113,386612	Ranbp2,Rnps1,Srsf2,Srsf3,Srsf5,Alyref,U2af2,Srrm1,Rbm8a,Sarnp,Chtop,Sympk,Ddx39a,Srsf11,Nup35,Nup93,Poldip3,Tpr,Srsf1,Srsf7,Thoc1,Nup54,Thoc6
4_Member	GO Biological Processes	GO:0050657	nucleic acid transport	-15.495	-12.7344	27/139	13211,13680,15382,16211,16549,18148,19317,19386,20383,20823,21681,54196,60365,66118,66511,68278,69482,71805,73826,103573,108989,110809,223527,225027,225160,269113,386612	Dhx9,Ddx19a,Hnrnpa1,Kpnb1,Khsrp,Npm1,Qki,Ranbp2,Srsf3,Ssb,Alyref,Pabpn1,Rbm8a,Sarnp,Chtop,Ddx39a,Nup35,Nup93,Poldip3,Xpo1,Tpr,Srsf1,Eny2,Srsf7,Thoc1,Nup54,Thoc6
4_Member	GO Biological Processes	GO:0050658	RNA transport	-15.495	-12.7344	27/139	13211,13680,15382,16211,16549,18148,19317,19386,20383,20823,21681,54196,60365,66118,66511,68278,69482,71805,73826,103573,108989,110809,223527,225027,225160,269113,386612	Dhx9,Ddx19a,Hnrnpa1,Kpnb1,Khsrp,Npm1,Qki,Ranbp2,Srsf3,Ssb,Alyref,Pabpn1,Rbm8a,Sarnp,Chtop,Ddx39a,Nup35,Nup93,Poldip3,Xpo1,Tpr,Srsf1,Eny2,Srsf7,Thoc1,Nup54,Thoc6
4_Member	GO Biological Processes	GO:0051236	establishment of RNA localization	-15.3309	-12.5934	27/141	13211,13680,15382,16211,16549,18148,19317,19386,20383,20823,21681,54196,60365,66118,66511,68278,69482,71805,73826,103573,108989,110809,223527,225027,225160,269113,386612	Dhx9,Ddx19a,Hnrnpa1,Kpnb1,Khsrp,Npm1,Qki,Ranbp2,Srsf3,Ssb,Alyref,Pabpn1,Rbm8a,Sarnp,Chtop,Ddx39a,Nup35,Nup93,Poldip3,Xpo1,Tpr,Srsf1,Eny2,Srsf7,Thoc1,Nup54,Thoc6
4_Member	GO Biological Processes	GO:0051028	mRNA transport	-14.5793	-11.9173	24/115	13211,13680,15382,16549,19317,19386,20383,21681,54196,60365,66118,66511,68278,69482,71805,73826,103573,108989,110809,223527,225027,225160,269113,386612	Dhx9,Ddx19a,Hnrnpa1,Khsrp,Qki,Ranbp2,Srsf3,Alyref,Pabpn1,Rbm8a,Sarnp,Chtop,Ddx39a,Nup35,Nup93,Poldip3,Xpo1,Tpr,Srsf1,Eny2,Srsf7,Thoc1,Nup54,Thoc6
4_Member	GO Biological Processes	GO:0015931	nucleobase-containing compound transport	-13.8953	-11.2796	29/187	11739,11740,13211,13680,15382,16211,16549,18148,19317,19386,20383,20823,21681,54196,60365,66118,66511,68278,69482,71805,73826,103573,108989,110809,223527,225027,225160,269113,386612	Slc25a4,Slc25a5,Dhx9,Ddx19a,Hnrnpa1,Kpnb1,Khsrp,Npm1,Qki,Ranbp2,Srsf3,Ssb,Alyref,Pabpn1,Rbm8a,Sarnp,Chtop,Ddx39a,Nup35,Nup93,Poldip3,Xpo1,Tpr,Srsf1,Eny2,Srsf7,Thoc1,Nup54,Thoc6
4_Member	GO Biological Processes	GO:0006913	nucleocytoplasmic transport	-12.8699	-10.2911	32/250	11487,11651,12631,13680,15568,16211,18148,19385,19386,19387,20383,20823,21681,22196,54196,56398,60365,66118,66511,68278,69482,71805,73826,75751,103573,108989,223527,225160,229709,238799,269113,386612	Adam10,Akt1,Cfl1,Ddx19a,Elavl1,Kpnb1,Npm1,Ranbp1,Ranbp2,Rangap1,Srsf3,Ssb,Alyref,Ube2i,Pabpn1,Chp1,Rbm8a,Sarnp,Chtop,Ddx39a,Nup35,Nup93,Poldip3,Ipo4,Xpo1,Tpr,Eny2,Thoc1,Ahcyl1,Tnpo1,Nup54,Thoc6
4_Member	GO Biological Processes	GO:0051169	nuclear transport	-12.8699	-10.2911	32/250	11487,11651,12631,13680,15568,16211,18148,19385,19386,19387,20383,20823,21681,22196,54196,56398,60365,66118,66511,68278,69482,71805,73826,75751,103573,108989,223527,225160,229709,238799,269113,386612	Adam10,Akt1,Cfl1,Ddx19a,Elavl1,Kpnb1,Npm1,Ranbp1,Ranbp2,Rangap1,Srsf3,Ssb,Alyref,Ube2i,Pabpn1,Chp1,Rbm8a,Sarnp,Chtop,Ddx39a,Nup35,Nup93,Poldip3,Ipo4,Xpo1,Tpr,Eny2,Thoc1,Ahcyl1,Tnpo1,Nup54,Thoc6
4_Member	GO Biological Processes	GO:0051168	nuclear export	-11.3974	-8.89187	22/131	13680,18148,19386,19387,20383,20823,21681,22196,54196,56398,60365,66118,66511,68278,71805,73826,103573,108989,223527,225160,229709,386612	Ddx19a,Npm1,Ranbp2,Rangap1,Srsf3,Ssb,Alyref,Ube2i,Pabpn1,Chp1,Rbm8a,Sarnp,Chtop,Ddx39a,Nup93,Poldip3,Xpo1,Tpr,Eny2,Thoc1,Ahcyl1,Thoc6
4_Member	GO Biological Processes	GO:0006405	RNA export from nucleus	-9.80474	-7.4166	16/78	13680,18148,20383,20823,21681,54196,60365,66118,66511,68278,71805,73826,108989,223527,225160,386612	Ddx19a,Npm1,Srsf3,Ssb,Alyref,Pabpn1,Rbm8a,Sarnp,Chtop,Ddx39a,Nup93,Poldip3,Tpr,Eny2,Thoc1,Thoc6
4_Member	GO Biological Processes	GO:0006406	mRNA export from nucleus	-9.14353	-6.80908	14/63	13680,20383,21681,54196,60365,66118,66511,68278,71805,73826,108989,223527,225160,386612	Ddx19a,Srsf3,Alyref,Pabpn1,Rbm8a,Sarnp,Chtop,Ddx39a,Nup93,Poldip3,Tpr,Eny2,Thoc1,Thoc6
4_Member	GO Biological Processes	GO:0016973	poly(A)+ mRNA export from nucleus	-4.7797	-2.99505	6/22	13680,54196,66118,71805,73826,223527	Ddx19a,Pabpn1,Sarnp,Nup93,Poldip3,Eny2
5_Summary	GO Biological Processes	GO:0055086	nucleobase-containing small molecule metabolic process	-19.4599	-16.4697	59/552	11534,11674,11947,11950,11964,11966,12974,13806,14081,14104,14148,14555,14571,14635,14751,15275,15452,15929,16832,17449,18293,18597,18655,18746,20133,20916,20917,21351,21881,22122,22169,22333,27402,54683,56248,56451,57423,59027,66043,66588,66945,67680,67834,68197,71679,75686,78038,104776,107227,107476,107652,110074,170718,224794,246703,269951,270076,270166,333433,14661,20656,16329,56632,71780,319…	Adk,Aldoa,Atp5b,Atp5pb,Atp6v1a,Atp6v1b2,Cs,Eno1,Acsl1,Fasn,Fdx1,Gpd1,Gpd2,Galk1,Gpi1,Hk1,Hprt,Idh3g,Ldhb,Mdh1,Ogdh,Pdha1,Pgk1,Pkm,Rrm1,Sucla2,Suclg2,Taldo1,Tkt,Gfus,Cmpk2,Vdac1,Pdhx,Prdx5,Ak3,Suclg1,Atp5j2,Nampt,Atp5d,Cmpk1,Sdha,Sdhb,Idh3a,Ndufc2,Atp5h,Nudt16,Mccc2,Aldh6a1,Macrod1,Acaca,Uap1,Dut,Idh3b,Enpp4,Naxe,Idh2,Gcdh,Clpx,Gpd1l,Glud1,Sod2,Inpp1,Sphk2,Isyna1,Idi1,Dync1h1,Mapre1,Rp2,Tubb2a,Tub…
5_Member	GO Biological Processes	GO:0055086	nucleobase-containing small molecule metabolic process	-19.4599	-16.4697	59/552	11534,11674,11947,11950,11964,11966,12974,13806,14081,14104,14148,14555,14571,14635,14751,15275,15452,15929,16832,17449,18293,18597,18655,18746,20133,20916,20917,21351,21881,22122,22169,22333,27402,54683,56248,56451,57423,59027,66043,66588,66945,67680,67834,68197,71679,75686,78038,104776,107227,107476,107652,110074,170718,224794,246703,269951,270076,270166,333433	Adk,Aldoa,Atp5b,Atp5pb,Atp6v1a,Atp6v1b2,Cs,Eno1,Acsl1,Fasn,Fdx1,Gpd1,Gpd2,Galk1,Gpi1,Hk1,Hprt,Idh3g,Ldhb,Mdh1,Ogdh,Pdha1,Pgk1,Pkm,Rrm1,Sucla2,Suclg2,Taldo1,Tkt,Gfus,Cmpk2,Vdac1,Pdhx,Prdx5,Ak3,Suclg1,Atp5j2,Nampt,Atp5d,Cmpk1,Sdha,Sdhb,Idh3a,Ndufc2,Atp5h,Nudt16,Mccc2,Aldh6a1,Macrod1,Acaca,Uap1,Dut,Idh3b,Enpp4,Naxe,Idh2,Gcdh,Clpx,Gpd1l
5_Member	GO Biological Processes	GO:0009117	nucleotide metabolic process	-18.3398	-15.4133	54/492	11534,11674,11947,11950,11964,11966,12974,13806,14081,14104,14148,14555,14571,14635,14751,15275,15452,15929,16832,17449,18293,18597,18655,18746,20133,20916,20917,21351,21881,22169,22333,27402,54683,56248,56451,57423,59027,66043,66588,66945,67680,67834,68197,71679,75686,78038,107476,110074,170718,246703,269951,270076,270166,333433	Adk,Aldoa,Atp5b,Atp5pb,Atp6v1a,Atp6v1b2,Cs,Eno1,Acsl1,Fasn,Fdx1,Gpd1,Gpd2,Galk1,Gpi1,Hk1,Hprt,Idh3g,Ldhb,Mdh1,Ogdh,Pdha1,Pgk1,Pkm,Rrm1,Sucla2,Suclg2,Taldo1,Tkt,Cmpk2,Vdac1,Pdhx,Prdx5,Ak3,Suclg1,Atp5j2,Nampt,Atp5d,Cmpk1,Sdha,Sdhb,Idh3a,Ndufc2,Atp5h,Nudt16,Mccc2,Acaca,Dut,Idh3b,Naxe,Idh2,Gcdh,Clpx,Gpd1l
5_Member	GO Biological Processes	GO:0006753	nucleoside phosphate metabolic process	-18.0622	-15.155	54/499	11534,11674,11947,11950,11964,11966,12974,13806,14081,14104,14148,14555,14571,14635,14751,15275,15452,15929,16832,17449,18293,18597,18655,18746,20133,20916,20917,21351,21881,22169,22333,27402,54683,56248,56451,57423,59027,66043,66588,66945,67680,67834,68197,71679,75686,78038,107476,110074,170718,246703,269951,270076,270166,333433	Adk,Aldoa,Atp5b,Atp5pb,Atp6v1a,Atp6v1b2,Cs,Eno1,Acsl1,Fasn,Fdx1,Gpd1,Gpd2,Galk1,Gpi1,Hk1,Hprt,Idh3g,Ldhb,Mdh1,Ogdh,Pdha1,Pgk1,Pkm,Rrm1,Sucla2,Suclg2,Taldo1,Tkt,Cmpk2,Vdac1,Pdhx,Prdx5,Ak3,Suclg1,Atp5j2,Nampt,Atp5d,Cmpk1,Sdha,Sdhb,Idh3a,Ndufc2,Atp5h,Nudt16,Mccc2,Acaca,Dut,Idh3b,Naxe,Idh2,Gcdh,Clpx,Gpd1l
5_Member	GO Biological Processes	GO:0006163	purine nucleotide metabolic process	-17.0045	-14.181	49/438	11534,11674,11947,11950,11964,11966,12974,13806,14081,14104,14148,14555,14571,14635,14751,15275,15452,15929,16832,17449,18293,18597,18655,18746,20916,20917,21351,21881,22333,27402,54683,56248,56451,57423,59027,66043,66945,67680,67834,68197,71679,75686,78038,107476,170718,269951,270076,270166,333433	Adk,Aldoa,Atp5b,Atp5pb,Atp6v1a,Atp6v1b2,Cs,Eno1,Acsl1,Fasn,Fdx1,Gpd1,Gpd2,Galk1,Gpi1,Hk1,Hprt,Idh3g,Ldhb,Mdh1,Ogdh,Pdha1,Pgk1,Pkm,Sucla2,Suclg2,Taldo1,Tkt,Vdac1,Pdhx,Prdx5,Ak3,Suclg1,Atp5j2,Nampt,Atp5d,Sdha,Sdhb,Idh3a,Ndufc2,Atp5h,Nudt16,Mccc2,Acaca,Idh3b,Idh2,Gcdh,Clpx,Gpd1l
5_Member	GO Biological Processes	GO:0072521	purine-containing compound metabolic process	-17.0028	-14.181	51/473	11534,11674,11947,11950,11964,11966,12974,13806,14081,14104,14148,14555,14571,14635,14751,15275,15452,15929,16832,17449,18293,18597,18655,18746,20916,20917,21351,21881,22333,27402,54683,56248,56451,57423,59027,66043,66945,67680,67834,68197,71679,75686,78038,107227,107476,170718,224794,269951,270076,270166,333433	Adk,Aldoa,Atp5b,Atp5pb,Atp6v1a,Atp6v1b2,Cs,Eno1,Acsl1,Fasn,Fdx1,Gpd1,Gpd2,Galk1,Gpi1,Hk1,Hprt,Idh3g,Ldhb,Mdh1,Ogdh,Pdha1,Pgk1,Pkm,Sucla2,Suclg2,Taldo1,Tkt,Vdac1,Pdhx,Prdx5,Ak3,Suclg1,Atp5j2,Nampt,Atp5d,Sdha,Sdhb,Idh3a,Ndufc2,Atp5h,Nudt16,Mccc2,Macrod1,Acaca,Idh3b,Enpp4,Idh2,Gcdh,Clpx,Gpd1l
5_Member	GO Biological Processes	GO:0019693	ribose phosphate metabolic process	-10.1607	-7.74296	36/390	11534,11674,11947,11950,11964,11966,12974,13806,14081,14104,14635,14751,15275,15452,18293,18597,18655,18746,20916,20917,21881,22333,27402,56248,56451,57423,66043,66588,66945,67680,68197,71679,78038,107476,270076,270166	Adk,Aldoa,Atp5b,Atp5pb,Atp6v1a,Atp6v1b2,Cs,Eno1,Acsl1,Fasn,Galk1,Gpi1,Hk1,Hprt,Ogdh,Pdha1,Pgk1,Pkm,Sucla2,Suclg2,Tkt,Vdac1,Pdhx,Ak3,Suclg1,Atp5j2,Atp5d,Cmpk1,Sdha,Sdhb,Ndufc2,Atp5h,Mccc2,Acaca,Gcdh,Clpx
5_Member	GO Biological Processes	GO:0009259	ribonucleotide metabolic process	-9.89847	-7.49875	35/379	11534,11674,11947,11950,11964,11966,12974,13806,14081,14104,14635,14751,15275,15452,18293,18597,18655,18746,20916,20917,22333,27402,56248,56451,57423,66043,66588,66945,67680,68197,71679,78038,107476,270076,270166	Adk,Aldoa,Atp5b,Atp5pb,Atp6v1a,Atp6v1b2,Cs,Eno1,Acsl1,Fasn,Galk1,Gpi1,Hk1,Hprt,Ogdh,Pdha1,Pgk1,Pkm,Sucla2,Suclg2,Vdac1,Pdhx,Ak3,Suclg1,Atp5j2,Atp5d,Cmpk1,Sdha,Sdhb,Ndufc2,Atp5h,Mccc2,Acaca,Gcdh,Clpx
5_Member	GO Biological Processes	GO:0009150	purine ribonucleotide metabolic process	-9.89198	-7.49809	34/360	11534,11674,11947,11950,11964,11966,12974,13806,14081,14104,14635,14751,15275,15452,18293,18597,18655,18746,20916,20917,22333,27402,56248,56451,57423,66043,66945,67680,68197,71679,78038,107476,270076,270166	Adk,Aldoa,Atp5b,Atp5pb,Atp6v1a,Atp6v1b2,Cs,Eno1,Acsl1,Fasn,Galk1,Gpi1,Hk1,Hprt,Ogdh,Pdha1,Pgk1,Pkm,Sucla2,Suclg2,Vdac1,Pdhx,Ak3,Suclg1,Atp5j2,Atp5d,Sdha,Sdhb,Ndufc2,Atp5h,Mccc2,Acaca,Gcdh,Clpx
5_Member	GO Biological Processes	GO:0009141	nucleoside triphosphate metabolic process	-9.45572	-7.10058	25/211	11534,11674,11947,11950,11964,11966,13806,14635,14751,15275,18293,18655,18746,22169,56248,57423,66043,66588,66945,67680,68197,71679,75686,110074,270166	Adk,Aldoa,Atp5b,Atp5pb,Atp6v1a,Atp6v1b2,Eno1,Galk1,Gpi1,Hk1,Ogdh,Pgk1,Pkm,Cmpk2,Ak3,Atp5j2,Atp5d,Cmpk1,Sdha,Sdhb,Ndufc2,Atp5h,Nudt16,Dut,Clpx
5_Member	GO Biological Processes	GO:0009144	purine nucleoside triphosphate metabolic process	-8.1226	-5.86225	22/192	11534,11674,11947,11950,11964,11966,13806,14635,14751,15275,18293,18655,18746,56248,57423,66043,66945,67680,68197,71679,75686,270166	Adk,Aldoa,Atp5b,Atp5pb,Atp6v1a,Atp6v1b2,Eno1,Galk1,Gpi1,Hk1,Ogdh,Pgk1,Pkm,Ak3,Atp5j2,Atp5d,Sdha,Sdhb,Ndufc2,Atp5h,Nudt16,Clpx
5_Member	GO Biological Processes	GO:0009165	nucleotide biosynthetic process	-8.02968	-5.78204	24/229	11534,11674,11947,11950,14081,15452,18597,18746,20133,22169,22333,27402,56248,57423,59027,66043,66588,66945,67680,68197,71679,110074,269951,270076	Adk,Aldoa,Atp5b,Atp5pb,Acsl1,Hprt,Pdha1,Pkm,Rrm1,Cmpk2,Vdac1,Pdhx,Ak3,Atp5j2,Nampt,Atp5d,Cmpk1,Sdha,Sdhb,Ndufc2,Atp5h,Dut,Idh2,Gcdh
5_Member	GO Biological Processes	GO:0046034	ATP metabolic process	-7.99556	-5.75599	20/162	11674,11947,11950,11964,11966,13806,14635,14751,15275,18293,18655,18746,56248,57423,66043,66945,67680,68197,71679,270166	Aldoa,Atp5b,Atp5pb,Atp6v1a,Atp6v1b2,Eno1,Galk1,Gpi1,Hk1,Ogdh,Pgk1,Pkm,Ak3,Atp5j2,Atp5d,Sdha,Sdhb,Ndufc2,Atp5h,Clpx
5_Member	GO Biological Processes	GO:1901293	nucleoside phosphate biosynthetic process	-7.80936	-5.60486	24/235	11534,11674,11947,11950,14081,15452,18597,18746,20133,22169,22333,27402,56248,57423,59027,66043,66588,66945,67680,68197,71679,110074,269951,270076	Adk,Aldoa,Atp5b,Atp5pb,Acsl1,Hprt,Pdha1,Pkm,Rrm1,Cmpk2,Vdac1,Pdhx,Ak3,Atp5j2,Nampt,Atp5d,Cmpk1,Sdha,Sdhb,Ndufc2,Atp5h,Dut,Idh2,Gcdh
5_Member	GO Biological Processes	GO:0009205	purine ribonucleoside triphosphate metabolic process	-6.97803	-4.86136	20/186	11674,11947,11950,11964,11966,13806,14635,14751,15275,18293,18655,18746,56248,57423,66043,66945,67680,68197,71679,270166	Aldoa,Atp5b,Atp5pb,Atp6v1a,Atp6v1b2,Eno1,Galk1,Gpi1,Hk1,Ogdh,Pgk1,Pkm,Ak3,Atp5j2,Atp5d,Sdha,Sdhb,Ndufc2,Atp5h,Clpx
5_Member	GO Biological Processes	GO:0046390	ribose phosphate biosynthetic process	-6.75071	-4.6636	20/192	11534,11674,11947,11950,14081,15452,18597,18746,21881,22333,27402,56248,57423,66043,66588,66945,67680,68197,71679,270076	Adk,Aldoa,Atp5b,Atp5pb,Acsl1,Hprt,Pdha1,Pkm,Tkt,Vdac1,Pdhx,Ak3,Atp5j2,Atp5d,Cmpk1,Sdha,Sdhb,Ndufc2,Atp5h,Gcdh
5_Member	GO Biological Processes	GO:0009199	ribonucleoside triphosphate metabolic process	-6.71376	-4.63793	20/193	11674,11947,11950,11964,11966,13806,14635,14751,15275,18293,18655,18746,56248,57423,66043,66945,67680,68197,71679,270166	Aldoa,Atp5b,Atp5pb,Atp6v1a,Atp6v1b2,Eno1,Galk1,Gpi1,Hk1,Ogdh,Pgk1,Pkm,Ak3,Atp5j2,Atp5d,Sdha,Sdhb,Ndufc2,Atp5h,Clpx
5_Member	GO Biological Processes	GO:0006164	purine nucleotide biosynthetic process	-6.5685	-4.52485	20/197	11534,11674,11947,11950,14081,15452,18597,18746,22333,27402,56248,57423,59027,66043,66945,67680,68197,71679,269951,270076	Adk,Aldoa,Atp5b,Atp5pb,Acsl1,Hprt,Pdha1,Pkm,Vdac1,Pdhx,Ak3,Atp5j2,Nampt,Atp5d,Sdha,Sdhb,Ndufc2,Atp5h,Idh2,Gcdh
5_Member	Reactome Gene Sets	R-MMU-1592230	Mitochondrial biogenesis	-6.51358	-4.47762	8/27	11947,11950,14661,20656,57423,66043,71679,269951	Atp5b,Atp5pb,Glud1,Sod2,Atp5j2,Atp5d,Atp5h,Idh2
5_Member	GO Biological Processes	GO:0009260	ribonucleotide biosynthetic process	-6.42185	-4.40087	19/183	11534,11674,11947,11950,14081,15452,18597,18746,22333,27402,56248,57423,66043,66588,66945,67680,68197,71679,270076	Adk,Aldoa,Atp5b,Atp5pb,Acsl1,Hprt,Pdha1,Pkm,Vdac1,Pdhx,Ak3,Atp5j2,Atp5d,Cmpk1,Sdha,Sdhb,Ndufc2,Atp5h,Gcdh
5_Member	GO Biological Processes	GO:0072522	purine-containing compound biosynthetic process	-6.28968	-4.29257	20/205	11534,11674,11947,11950,14081,15452,18597,18746,22333,27402,56248,57423,59027,66043,66945,67680,68197,71679,269951,270076	Adk,Aldoa,Atp5b,Atp5pb,Acsl1,Hprt,Pdha1,Pkm,Vdac1,Pdhx,Ak3,Atp5j2,Nampt,Atp5d,Sdha,Sdhb,Ndufc2,Atp5h,Idh2,Gcdh
5_Member	GO Biological Processes	GO:0009152	purine ribonucleotide biosynthetic process	-6.20459	-4.22344	18/171	11534,11674,11947,11950,14081,15452,18597,18746,22333,27402,56248,57423,66043,66945,67680,68197,71679,270076	Adk,Aldoa,Atp5b,Atp5pb,Acsl1,Hprt,Pdha1,Pkm,Vdac1,Pdhx,Ak3,Atp5j2,Atp5d,Sdha,Sdhb,Ndufc2,Atp5h,Gcdh
5_Member	GO Biological Processes	GO:0009142	nucleoside triphosphate biosynthetic process	-6.04092	-4.08798	14/108	11534,11674,11947,11950,18746,22169,56248,57423,66043,66588,66945,67680,68197,71679	Adk,Aldoa,Atp5b,Atp5pb,Pkm,Cmpk2,Ak3,Atp5j2,Atp5d,Cmpk1,Sdha,Sdhb,Ndufc2,Atp5h
5_Member	GO Biological Processes	GO:0009145	purine nucleoside triphosphate biosynthetic process	-5.24206	-3.41715	12/93	11534,11674,11947,11950,18746,56248,57423,66043,66945,67680,68197,71679	Adk,Aldoa,Atp5b,Atp5pb,Pkm,Ak3,Atp5j2,Atp5d,Sdha,Sdhb,Ndufc2,Atp5h
5_Member	GO Biological Processes	GO:0006754	ATP biosynthetic process	-5.07059	-3.26103	11/81	11674,11947,11950,18746,56248,57423,66043,66945,67680,68197,71679	Aldoa,Atp5b,Atp5pb,Pkm,Ak3,Atp5j2,Atp5d,Sdha,Sdhb,Ndufc2,Atp5h
5_Member	GO Biological Processes	GO:0090407	organophosphate biosynthetic process	-4.66154	-2.89365	29/471	11534,11674,11947,11950,14081,15452,16329,18597,18746,20133,21881,22169,22333,27402,56248,56632,57423,59027,66043,66588,66945,67680,68197,71679,71780,110074,269951,270076,319554	Adk,Aldoa,Atp5b,Atp5pb,Acsl1,Hprt,Inpp1,Pdha1,Pkm,Rrm1,Tkt,Cmpk2,Vdac1,Pdhx,Ak3,Sphk2,Atp5j2,Nampt,Atp5d,Cmpk1,Sdha,Sdhb,Ndufc2,Atp5h,Isyna1,Dut,Idh2,Gcdh,Idi1
5_Member	GO Biological Processes	GO:0009206	purine ribonucleoside triphosphate biosynthetic process	-4.53663	-2.78619	11/92	11674,11947,11950,18746,56248,57423,66043,66945,67680,68197,71679	Aldoa,Atp5b,Atp5pb,Pkm,Ak3,Atp5j2,Atp5d,Sdha,Sdhb,Ndufc2,Atp5h
5_Member	GO Biological Processes	GO:0009201	ribonucleoside triphosphate biosynthetic process	-4.32053	-2.60546	11/97	11674,11947,11950,18746,56248,57423,66043,66945,67680,68197,71679	Aldoa,Atp5b,Atp5pb,Pkm,Ak3,Atp5j2,Atp5d,Sdha,Sdhb,Ndufc2,Atp5h
5_Member	Reactome Gene Sets	R-MMU-163210	Formation of ATP by chemiosmotic coupling	-4.2342	-2.53786	5/17	11947,11950,57423,66043,71679	Atp5b,Atp5pb,Atp5j2,Atp5d,Atp5h
5_Member	Reactome Gene Sets	R-MMU-8949613	Cristae formation	-4.2342	-2.53786	5/17	11947,11950,57423,66043,71679	Atp5b,Atp5pb,Atp5j2,Atp5d,Atp5h
5_Member	Reactome Gene Sets	R-MMU-1852241	Organelle biogenesis and maintenance	-3.79468	-2.15158	16/212	11947,11950,13424,13589,14661,19889,20656,22151,22154,57423,66043,67951,71679,76707,238799,269951	Atp5b,Atp5pb,Dync1h1,Mapre1,Glud1,Rp2,Sod2,Tubb2a,Tubb5,Atp5j2,Atp5d,Tubb6,Atp5h,Clasp1,Tnpo1,Idh2
5_Member	GO Biological Processes	GO:0042776	proton motive force-driven mitochondrial ATP synthesis	-3.68109	-2.06845	8/62	11947,11950,57423,66043,66945,67680,68197,71679	Atp5b,Atp5pb,Atp5j2,Atp5d,Sdha,Sdhb,Ndufc2,Atp5h
5_Member	GO Biological Processes	GO:0015986	proton motive force-driven ATP synthesis	-3.44546	-1.86759	8/67	11947,11950,57423,66043,66945,67680,68197,71679	Atp5b,Atp5pb,Atp5j2,Atp5d,Sdha,Sdhb,Ndufc2,Atp5h
5_Member	WikiPathways	WP1248	Oxidative phosphorylation	-2.54864	-1.09394	6/54	11947,11950,57423,66043,68197,71679	Atp5b,Atp5pb,Atp5j2,Atp5d,Ndufc2,Atp5h
5_Member	GO Biological Processes	GO:1901137	carbohydrate derivative biosynthetic process	-2.32164	-0.89841	25/541	11534,11674,11947,11950,14081,15452,18597,18746,20133,21881,22122,22169,22333,27402,56248,57423,66043,66588,66945,67680,68197,71679,107652,110074,270076	Adk,Aldoa,Atp5b,Atp5pb,Acsl1,Hprt,Pdha1,Pkm,Rrm1,Tkt,Gfus,Cmpk2,Vdac1,Pdhx,Ak3,Atp5j2,Atp5d,Cmpk1,Sdha,Sdhb,Ndufc2,Atp5h,Uap1,Dut,Gcdh
6_Summary	WikiPathways	WP662	Amino acid metabolism	-16.5035	-13.7117	24/96	11429,11668,11992,12974,14645,14661,14718,14782,14854,14860,15107,17449,18242,18293,18597,18746,22321,27402,56451,66945,72039,105148,109900,227095	Aco2,Aldh1a1,Auh,Cs,Glul,Glud1,Got1,Gsr,Gss,Gsta4,Hadh,Mdh1,Oat,Ogdh,Pdha1,Pkm,Vars,Pdhx,Suclg1,Sdha,Mccc1,Iars,Asl,Hibch
6_Member	WikiPathways	WP662	Amino acid metabolism	-16.5035	-13.7117	24/96	11429,11668,11992,12974,14645,14661,14718,14782,14854,14860,15107,17449,18242,18293,18597,18746,22321,27402,56451,66945,72039,105148,109900,227095	Aco2,Aldh1a1,Auh,Cs,Glul,Glud1,Got1,Gsr,Gss,Gsta4,Hadh,Mdh1,Oat,Ogdh,Pdha1,Pkm,Vars,Pdhx,Suclg1,Sdha,Mccc1,Iars,Asl,Hibch
7_Summary	Reactome Gene Sets	R-MMU-71291	Metabolism of amino acids and derivatives	-15.2932	-12.5683	35/249	11992,13171,14645,14661,14718,17463,18242,18293,18597,19166,19172,19179,19181,19184,21762,23996,26441,26442,27402,56357,59010,66071,67089,67824,72039,76238,78038,93747,104776,109900,110391,211389,212647,227095,270076,13006,13424,13589,16211,16906,19357,19386,19387,22151,22196,22218,22367,64383,67951,69482,69957,71805,76707,100088,103573,170791,11651,15568,16549,66583,193740,208643,238799,11657,11…	Auh,Dbt,Glul,Glud1,Got1,Psmd7,Oat,Ogdh,Pdha1,Psma2,Psmb4,Psmc1,Psmc2,Psmc5,Psmd2,Psmc4,Psma4,Psma5,Pdhx,Ivd,Sqor,Ethe1,Psmc6,Nmral1,Mccc1,Grhpr,Mccc2,Echs1,Aldh6a1,Asl,Qdpr,Suox,Aldh4a1,Hibch,Gcdh,Smc3,Dync1h1,Mapre1,Kpnb1,Lmnb1,Rad21,Ranbp2,Rangap1,Tubb2a,Ube2i,Sumo1,Vrk1,Sirt2,Tubb6,Nup35,Cdc16,Nup93,Clasp1,Rcc1,Xpo1,Rbm39,Akt1,Elavl1,Khsrp,Exosc1,Hspa1a,Eif4g1,Tnpo1,Alb,Prdx3,Prdx6,Atp6v1a,Atp…
7_Member	Reactome Gene Sets	R-MMU-71291	Metabolism of amino acids and derivatives	-15.2932	-12.5683	35/249	11992,13171,14645,14661,14718,17463,18242,18293,18597,19166,19172,19179,19181,19184,21762,23996,26441,26442,27402,56357,59010,66071,67089,67824,72039,76238,78038,93747,104776,109900,110391,211389,212647,227095,270076	Auh,Dbt,Glul,Glud1,Got1,Psmd7,Oat,Ogdh,Pdha1,Psma2,Psmb4,Psmc1,Psmc2,Psmc5,Psmd2,Psmc4,Psma4,Psma5,Pdhx,Ivd,Sqor,Ethe1,Psmc6,Nmral1,Mccc1,Grhpr,Mccc2,Echs1,Aldh6a1,Asl,Qdpr,Suox,Aldh4a1,Hibch,Gcdh
7_Member	Reactome Gene Sets	R-MMU-68882	Mitotic Anaphase	-14.5735	-11.9173	32/218	13006,13424,13589,16211,16906,17463,19166,19172,19179,19181,19184,19357,19386,19387,21762,22151,22196,22218,22367,23996,26441,26442,64383,67089,67951,69482,69957,71805,76707,100088,103573,170791	Smc3,Dync1h1,Mapre1,Kpnb1,Lmnb1,Psmd7,Psma2,Psmb4,Psmc1,Psmc2,Psmc5,Rad21,Ranbp2,Rangap1,Psmd2,Tubb2a,Ube2i,Sumo1,Vrk1,Psmc4,Psma4,Psma5,Sirt2,Psmc6,Tubb6,Nup35,Cdc16,Nup93,Clasp1,Rcc1,Xpo1,Rbm39
7_Member	Reactome Gene Sets	R-MMU-2555396	Mitotic Metaphase and Anaphase	-14.5155	-11.8698	32/219	13006,13424,13589,16211,16906,17463,19166,19172,19179,19181,19184,19357,19386,19387,21762,22151,22196,22218,22367,23996,26441,26442,64383,67089,67951,69482,69957,71805,76707,100088,103573,170791	Smc3,Dync1h1,Mapre1,Kpnb1,Lmnb1,Psmd7,Psma2,Psmb4,Psmc1,Psmc2,Psmc5,Rad21,Ranbp2,Rangap1,Psmd2,Tubb2a,Ube2i,Sumo1,Vrk1,Psmc4,Psma4,Psma5,Sirt2,Psmc6,Tubb6,Nup35,Cdc16,Nup93,Clasp1,Rcc1,Xpo1,Rbm39
7_Member	Reactome Gene Sets	R-MMU-450531	Regulation of mRNA stability by proteins that bind AU-rich elements	-12.2393	-9.69464	19/85	11651,15568,16549,17463,19166,19172,19179,19181,19184,21762,23996,26441,26442,66583,67089,103573,193740,208643,238799	Akt1,Elavl1,Khsrp,Psmd7,Psma2,Psmb4,Psmc1,Psmc2,Psmc5,Psmd2,Psmc4,Psma4,Psma5,Exosc1,Psmc6,Xpo1,Hspa1a,Eif4g1,Tnpo1
7_Member	Reactome Gene Sets	R-MMU-8953897	Cellular responses to stimuli	-12.1891	-9.65258	42/442	11651,11657,11757,11758,11964,11966,11973,12017,13424,14782,15505,16906,17463,17750,19166,19172,19179,19181,19184,19386,20655,20656,21762,22151,23996,26441,26442,54683,56702,66335,67089,67951,68240,69482,69957,71805,81489,103573,108989,193740,245688,269113	Akt1,Alb,Prdx3,Prdx6,Atp6v1a,Atp6v1b2,Atp6v1e1,Bag1,Dync1h1,Gsr,Hsph1,Lmnb1,Psmd7,Mt2,Psma2,Psmb4,Psmc1,Psmc2,Psmc5,Ranbp2,Sod1,Sod2,Psmd2,Tubb2a,Psmc4,Psma4,Psma5,Prdx5,H1f5,Atp6v1c1,Psmc6,Tubb6,Rpa3,Nup35,Cdc16,Nup93,Dnajb1,Xpo1,Tpr,Hspa1a,Rbbp7,Nup54
7_Member	KEGG Pathway	mmu05014	Amyotrophic lateral sclerosis - Mus musculus (house mouse)	-12.1424	-9.61382	38/369	11947,11950,15382,17463,19166,19172,19179,19181,19184,19386,20383,20655,21681,21762,22151,22154,22273,22333,23996,26441,26442,66043,66445,66694,66945,67003,67089,67680,67951,68197,69482,71679,71805,108989,225027,230908,233908,269113	Atp5b,Atp5pb,Hnrnpa1,Psmd7,Psma2,Psmb4,Psmc1,Psmc2,Psmc5,Ranbp2,Srsf3,Sod1,Alyref,Psmd2,Tubb2a,Tubb5,Uqcrc1,Vdac1,Psmc4,Psma4,Psma5,Atp5d,Cyc1,Uqcrfs1,Sdha,Uqcrc2,Psmc6,Sdhb,Tubb6,Ndufc2,Nup35,Atp5h,Nup93,Tpr,Srsf7,Tardbp,Fus,Nup54
7_Member	Reactome Gene Sets	R-MMU-2262752	Cellular responses to stress	-11.6663	-9.14552	41/439	11651,11657,11757,11758,11964,11966,11973,12017,13424,14782,15505,16906,17463,19166,19172,19179,19181,19184,19386,20655,20656,21762,22151,23996,26441,26442,54683,56702,66335,67089,67951,68240,69482,69957,71805,81489,103573,108989,193740,245688,269113	Akt1,Alb,Prdx3,Prdx6,Atp6v1a,Atp6v1b2,Atp6v1e1,Bag1,Dync1h1,Gsr,Hsph1,Lmnb1,Psmd7,Psma2,Psmb4,Psmc1,Psmc2,Psmc5,Ranbp2,Sod1,Sod2,Psmd2,Tubb2a,Psmc4,Psma4,Psma5,Prdx5,H1f5,Atp6v1c1,Psmc6,Tubb6,Rpa3,Nup35,Cdc16,Nup93,Dnajb1,Xpo1,Tpr,Hspa1a,Rbbp7,Nup54
7_Member	Reactome Gene Sets	R-MMU-68886	M Phase	-11.0067	-8.51588	37/383	13006,13424,13589,16211,16906,17463,19166,19172,19179,19181,19184,19357,19386,19387,21762,22151,22154,22196,22218,22367,23996,26441,26442,64383,67089,67951,69386,69482,69957,71805,76707,100088,101706,103573,108989,170791,269113	Smc3,Dync1h1,Mapre1,Kpnb1,Lmnb1,Psmd7,Psma2,Psmb4,Psmc1,Psmc2,Psmc5,Rad21,Ranbp2,Rangap1,Psmd2,Tubb2a,Tubb5,Ube2i,Sumo1,Vrk1,Psmc4,Psma4,Psma5,Sirt2,Psmc6,Tubb6,H4c8,Nup35,Cdc16,Nup93,Clasp1,Rcc1,Numa1,Xpo1,Tpr,Rbm39,Nup54
7_Member	KEGG Pathway	mmu05012	Parkinson disease - Mus musculus (house mouse)	-10.7656	-8.3028	30/264	11739,11740,11947,11950,17463,19166,19172,19179,19181,19184,20655,21762,22151,22154,22201,22273,22333,23996,26441,26442,66043,66445,66694,66945,67003,67089,67680,67951,68197,71679	Slc25a4,Slc25a5,Atp5b,Atp5pb,Psmd7,Psma2,Psmb4,Psmc1,Psmc2,Psmc5,Sod1,Psmd2,Tubb2a,Tubb5,Uba1,Uqcrc1,Vdac1,Psmc4,Psma4,Psma5,Atp5d,Cyc1,Uqcrfs1,Sdha,Uqcrc2,Psmc6,Sdhb,Tubb6,Ndufc2,Atp5h
7_Member	KEGG Pathway	mmu05016	Huntington disease - Mus musculus (house mouse)	-10.6342	-8.17817	32/302	11739,11740,11947,11950,17463,19166,19172,19179,19181,19184,20655,20656,21762,21780,22151,22154,22273,22333,23996,26441,26442,66043,66445,66694,66945,67003,67089,67680,67951,68197,71679,215114	Slc25a4,Slc25a5,Atp5b,Atp5pb,Psmd7,Psma2,Psmb4,Psmc1,Psmc2,Psmc5,Sod1,Sod2,Psmd2,Tfam,Tubb2a,Tubb5,Uqcrc1,Vdac1,Psmc4,Psma4,Psma5,Atp5d,Cyc1,Uqcrfs1,Sdha,Uqcrc2,Psmc6,Sdhb,Tubb6,Ndufc2,Atp5h,Hip1
7_Member	KEGG Pathway	mmu05020	Prion disease - Mus musculus (house mouse)	-10.6005	-8.15113	30/268	11739,11740,11947,11950,17463,19166,19172,19179,19181,19184,20655,21762,22151,22154,22273,22333,23996,26441,26442,66043,66445,66694,66945,67003,67089,67680,67951,68197,71679,193740	Slc25a4,Slc25a5,Atp5b,Atp5pb,Psmd7,Psma2,Psmb4,Psmc1,Psmc2,Psmc5,Sod1,Psmd2,Tubb2a,Tubb5,Uqcrc1,Vdac1,Psmc4,Psma4,Psma5,Atp5d,Cyc1,Uqcrfs1,Sdha,Uqcrc2,Psmc6,Sdhb,Tubb6,Ndufc2,Atp5h,Hspa1a
7_Member	WikiPathways	WP519	Proteasome degradation	-10.4791	-8.04268	14/51	15007,17463,17999,19166,19172,19179,19181,19184,21762,22201,23996,26441,26442,67089	H2-Q10,Psmd7,Nedd4,Psma2,Psmb4,Psmc1,Psmc2,Psmc5,Psmd2,Uba1,Psmc4,Psma4,Psma5,Psmc6
7_Member	Reactome Gene Sets	R-MMU-1640170	Cell Cycle	-9.91565	-7.51002	45/584	11651,13006,13424,13589,16211,16906,17463,18148,18538,19166,19172,19179,19181,19184,19357,19386,19387,21762,22151,22154,22196,22218,22367,22589,23996,26441,26442,56505,64383,67089,67951,68240,69386,69482,69957,71805,76707,93762,100088,101706,103573,108989,170791,245688,269113	Akt1,Smc3,Dync1h1,Mapre1,Kpnb1,Lmnb1,Psmd7,Npm1,Pcna,Psma2,Psmb4,Psmc1,Psmc2,Psmc5,Rad21,Ranbp2,Rangap1,Psmd2,Tubb2a,Tubb5,Ube2i,Sumo1,Vrk1,Atrx,Psmc4,Psma4,Psma5,Ruvbl1,Sirt2,Psmc6,Tubb6,Rpa3,H4c8,Nup35,Cdc16,Nup93,Clasp1,Smarca5,Rcc1,Numa1,Xpo1,Tpr,Rbm39,Rbbp7,Nup54
7_Member	Reactome Gene Sets	R-MMU-69278	Cell Cycle, Mitotic	-9.36791	-7.01804	40/499	11651,13006,13424,13589,16211,16906,17463,18538,19166,19172,19179,19181,19184,19357,19386,19387,21762,22151,22154,22196,22218,22367,23996,26441,26442,64383,67089,67951,68240,69386,69482,69957,71805,76707,100088,101706,103573,108989,170791,269113	Akt1,Smc3,Dync1h1,Mapre1,Kpnb1,Lmnb1,Psmd7,Pcna,Psma2,Psmb4,Psmc1,Psmc2,Psmc5,Rad21,Ranbp2,Rangap1,Psmd2,Tubb2a,Tubb5,Ube2i,Sumo1,Vrk1,Psmc4,Psma4,Psma5,Sirt2,Psmc6,Tubb6,Rpa3,H4c8,Nup35,Cdc16,Nup93,Clasp1,Rcc1,Numa1,Xpo1,Tpr,Rbm39,Nup54
7_Member	Reactome Gene Sets	R-MMU-6807070	PTEN Regulation	-9.18074	-6.8412	18/111	11651,17463,17999,19166,19172,19179,19181,19184,21762,23942,23996,26441,26442,56424,67089,107932,229542,245688	Akt1,Psmd7,Nedd4,Psma2,Psmb4,Psmc1,Psmc2,Psmc5,Psmd2,Mta2,Psmc4,Psma4,Psma5,Stub1,Psmc6,Chd4,Gatad2b,Rbbp7
7_Member	Reactome Gene Sets	R-MMU-450408	AUF1 (hnRNP D0) binds and destabilizes mRNA	-8.78435	-6.46964	13/56	17463,19166,19172,19179,19181,19184,21762,23996,26441,26442,67089,193740,208643	Psmd7,Psma2,Psmb4,Psmc1,Psmc2,Psmc5,Psmd2,Psmc4,Psma4,Psma5,Psmc6,Hspa1a,Eif4g1
7_Member	Reactome Gene Sets	R-MMU-8948751	Regulation of PTEN stability and activity	-8.67784	-6.39116	14/68	11651,17463,17999,19166,19172,19179,19181,19184,21762,23996,26441,26442,56424,67089	Akt1,Psmd7,Nedd4,Psma2,Psmb4,Psmc1,Psmc2,Psmc5,Psmd2,Psmc4,Psma4,Psma5,Stub1,Psmc6
7_Member	Reactome Gene Sets	R-MMU-2467813	Separation of Sister Chromatids	-8.55889	-6.27671	22/182	13006,13424,13589,17463,19166,19172,19179,19181,19184,19357,19386,19387,21762,22151,23996,26441,26442,67089,67951,69957,76707,103573	Smc3,Dync1h1,Mapre1,Psmd7,Psma2,Psmb4,Psmc1,Psmc2,Psmc5,Rad21,Ranbp2,Rangap1,Psmd2,Tubb2a,Psmc4,Psma4,Psma5,Psmc6,Tubb6,Cdc16,Clasp1,Xpo1
7_Member	Reactome Gene Sets	R-MMU-8939902	Regulation of RUNX2 expression and activity	-8.12272	-5.86225	12/52	17463,19166,19172,19179,19181,19184,21762,23996,26441,26442,56424,67089	Psmd7,Psma2,Psmb4,Psmc1,Psmc2,Psmc5,Psmd2,Psmc4,Psma4,Psma5,Stub1,Psmc6
7_Member	Reactome Gene Sets	R-MMU-8852276	The role of GTSE1 in G2/M progression after G2 checkpoint	-8.09307	-5.83695	14/75	13589,17463,19166,19172,19179,19181,19184,21762,22151,23996,26441,26442,67089,67951	Mapre1,Psmd7,Psma2,Psmb4,Psmc1,Psmc2,Psmc5,Psmd2,Tubb2a,Psmc4,Psma4,Psma5,Psmc6,Tubb6
7_Member	KEGG Pathway	mmu03050	Proteasome - Mus musculus (house mouse)	-7.56335	-5.37718	11/47	17463,19166,19172,19179,19181,19184,21762,23996,26441,26442,67089	Psmd7,Psma2,Psmb4,Psmc1,Psmc2,Psmc5,Psmd2,Psmc4,Psma4,Psma5,Psmc6
7_Member	Reactome Gene Sets	R-MMU-9711123	Cellular response to chemical stress	-7.53014	-5.34951	19/156	11651,11657,11757,11758,14782,17463,19166,19172,19179,19181,19184,20655,20656,21762,23996,26441,26442,54683,67089	Akt1,Alb,Prdx3,Prdx6,Gsr,Psmd7,Psma2,Psmb4,Psmc1,Psmc2,Psmc5,Sod1,Sod2,Psmd2,Psmc4,Psma4,Psma5,Prdx5,Psmc6
7_Member	Reactome Gene Sets	R-MMU-5689603	UCH proteinases	-7.52856	-5.34951	15/96	15161,17463,19166,19172,19179,19181,19184,21762,23996,26441,26442,56207,56456,56505,67089	Hcfc1,Psmd7,Psma2,Psmb4,Psmc1,Psmc2,Psmc5,Psmd2,Psmc4,Psma4,Psma5,Uchl5,Actl6a,Ruvbl1,Psmc6
7_Member	KEGG Pathway	mmu05017	Spinocerebellar ataxia - Mus musculus (house mouse)	-7.48619	-5.31066	18/141	11651,11739,11740,17463,19166,19172,19179,19181,19184,21762,22333,23996,26441,26442,54138,67089,67134,80912	Akt1,Slc25a4,Slc25a5,Psmd7,Psma2,Psmb4,Psmc1,Psmc2,Psmc5,Psmd2,Vdac1,Psmc4,Psma4,Psma5,Atxn10,Psmc6,Nop56,Pum1
7_Member	Reactome Gene Sets	R-MMU-1236978	Cross-presentation of soluble exogenous antigens (endosomes)	-7.36053	-5.19879	11/49	17463,19166,19172,19179,19181,19184,21762,23996,26441,26442,67089	Psmd7,Psma2,Psmb4,Psmc1,Psmc2,Psmc5,Psmd2,Psmc4,Psma4,Psma5,Psmc6
7_Member	Reactome Gene Sets	R-MMU-5687128	MAPK6/MAPK4 signaling	-7.30203	-5.14367	13/73	17463,19166,19172,19179,19181,19184,21762,23996,26441,26442,67089,81489,103573	Psmd7,Psma2,Psmb4,Psmc1,Psmc2,Psmc5,Psmd2,Psmc4,Psma4,Psma5,Psmc6,Dnajb1,Xpo1
7_Member	Reactome Gene Sets	R-MMU-350562	Regulation of ornithine decarboxylase (ODC)	-7.16775	-5.01937	11/51	17463,19166,19172,19179,19181,19184,21762,23996,26441,26442,67089	Psmd7,Psma2,Psmb4,Psmc1,Psmc2,Psmc5,Psmd2,Psmc4,Psma4,Psma5,Psmc6
7_Member	Reactome Gene Sets	R-MMU-75815	Ubiquitin-dependent degradation of Cyclin D	-7.16775	-5.01937	11/51	17463,19166,19172,19179,19181,19184,21762,23996,26441,26442,67089	Psmd7,Psma2,Psmb4,Psmc1,Psmc2,Psmc5,Psmd2,Psmc4,Psma4,Psma5,Psmc6
7_Member	Reactome Gene Sets	R-MMU-9762114	GSK3B and BTRC:CUL1-mediated-degradation of NFE2L2	-7.16775	-5.01937	11/51	17463,19166,19172,19179,19181,19184,21762,23996,26441,26442,67089	Psmd7,Psma2,Psmb4,Psmc1,Psmc2,Psmc5,Psmd2,Psmc4,Psma4,Psma5,Psmc6
7_Member	Reactome Gene Sets	R-MMU-8878166	Transcriptional regulation by RUNX2	-7.12521	-4.98011	12/63	17463,19166,19172,19179,19181,19184,21762,23996,26441,26442,56424,67089	Psmd7,Psma2,Psmb4,Psmc1,Psmc2,Psmc5,Psmd2,Psmc4,Psma4,Psma5,Stub1,Psmc6
7_Member	Reactome Gene Sets	R-MMU-349425	Autodegradation of the E3 ubiquitin ligase COP1	-7.07484	-4.94261	11/52	17463,19166,19172,19179,19181,19184,21762,23996,26441,26442,67089	Psmd7,Psma2,Psmb4,Psmc1,Psmc2,Psmc5,Psmd2,Psmc4,Psma4,Psma5,Psmc6
7_Member	Reactome Gene Sets	R-MMU-69601	Ubiquitin Mediated Degradation of Phosphorylated Cdc25A	-7.07484	-4.94261	11/52	17463,19166,19172,19179,19181,19184,21762,23996,26441,26442,67089	Psmd7,Psma2,Psmb4,Psmc1,Psmc2,Psmc5,Psmd2,Psmc4,Psma4,Psma5,Psmc6
7_Member	Reactome Gene Sets	R-MMU-69610	p53-Independent DNA Damage Response	-7.07484	-4.94261	11/52	17463,19166,19172,19179,19181,19184,21762,23996,26441,26442,67089	Psmd7,Psma2,Psmb4,Psmc1,Psmc2,Psmc5,Psmd2,Psmc4,Psma4,Psma5,Psmc6
7_Member	Reactome Gene Sets	R-MMU-69613	p53-Independent G1/S DNA damage checkpoint	-7.07484	-4.94261	11/52	17463,19166,19172,19179,19181,19184,21762,23996,26441,26442,67089	Psmd7,Psma2,Psmb4,Psmc1,Psmc2,Psmc5,Psmd2,Psmc4,Psma4,Psma5,Psmc6
7_Member	Reactome Gene Sets	R-MMU-174084	Autodegradation of Cdh1 by Cdh1:APC/C	-7.0454	-4.91632	12/64	17463,19166,19172,19179,19181,19184,21762,23996,26441,26442,67089,69957	Psmd7,Psma2,Psmb4,Psmc1,Psmc2,Psmc5,Psmd2,Psmc4,Psma4,Psma5,Psmc6,Cdc16
7_Member	Reactome Gene Sets	R-MMU-8941858	Regulation of RUNX3 expression and activity	-6.98412	-4.86439	11/53	17463,19166,19172,19179,19181,19184,21762,23996,26441,26442,67089	Psmd7,Psma2,Psmb4,Psmc1,Psmc2,Psmc5,Psmd2,Psmc4,Psma4,Psma5,Psmc6
7_Member	KEGG Pathway	mmu05010	Alzheimer disease - Mus musculus (house mouse)	-6.9432	-4.82958	30/383	11487,11651,11739,11740,11947,11950,17463,19166,19172,19179,19181,19184,21762,22151,22154,22273,22333,23996,26441,26442,66043,66445,66694,66945,67003,67089,67680,67951,68197,71679	Adam10,Akt1,Slc25a4,Slc25a5,Atp5b,Atp5pb,Psmd7,Psma2,Psmb4,Psmc1,Psmc2,Psmc5,Psmd2,Tubb2a,Tubb5,Uqcrc1,Vdac1,Psmc4,Psma4,Psma5,Atp5d,Cyc1,Uqcrfs1,Sdha,Uqcrc2,Psmc6,Sdhb,Tubb6,Ndufc2,Atp5h
7_Member	Reactome Gene Sets	R-MMU-1236975	Antigen processing-Cross presentation	-6.91901	-4.80842	14/92	15007,16419,17463,19166,19172,19179,19181,19184,21762,23996,26441,26442,67089,240028	H2-Q10,Itgb5,Psmd7,Psma2,Psmb4,Psmc1,Psmc2,Psmc5,Psmd2,Psmc4,Psma4,Psma5,Psmc6,Lnpep
7_Member	Reactome Gene Sets	R-MMU-8854050	FBXL7 down-regulates AURKA during mitotic entry and in early mitosis	-6.89551	-4.79091	11/54	17463,19166,19172,19179,19181,19184,21762,23996,26441,26442,67089	Psmd7,Psma2,Psmb4,Psmc1,Psmc2,Psmc5,Psmd2,Psmc4,Psma4,Psma5,Psmc6
7_Member	Reactome Gene Sets	R-MMU-9759194	Nuclear events mediated by NFE2L2	-6.89551	-4.79091	11/54	17463,19166,19172,19179,19181,19184,21762,23996,26441,26442,67089	Psmd7,Psma2,Psmb4,Psmc1,Psmc2,Psmc5,Psmd2,Psmc4,Psma4,Psma5,Psmc6
7_Member	Reactome Gene Sets	R-MMU-4641257	Degradation of AXIN	-6.8089	-4.71604	11/55	17463,19166,19172,19179,19181,19184,21762,23996,26441,26442,67089	Psmd7,Psma2,Psmb4,Psmc1,Psmc2,Psmc5,Psmd2,Psmc4,Psma4,Psma5,Psmc6
7_Member	Reactome Gene Sets	R-MMU-174154	APC/C:Cdc20 mediated degradation of Securin	-6.74102	-4.65676	12/68	17463,19166,19172,19179,19181,19184,21762,23996,26441,26442,67089,69957	Psmd7,Psma2,Psmb4,Psmc1,Psmc2,Psmc5,Psmd2,Psmc4,Psma4,Psma5,Psmc6,Cdc16
7_Member	Reactome Gene Sets	R-MMU-5610780	Degradation of GLI1 by the proteasome	-6.72423	-4.64561	11/56	17463,19166,19172,19179,19181,19184,21762,23996,26441,26442,67089	Psmd7,Psma2,Psmb4,Psmc1,Psmc2,Psmc5,Psmd2,Psmc4,Psma4,Psma5,Psmc6
7_Member	Reactome Gene Sets	R-MMU-69541	Stabilization of p53	-6.72423	-4.64561	11/56	17463,19166,19172,19179,19181,19184,21762,23996,26441,26442,67089	Psmd7,Psma2,Psmb4,Psmc1,Psmc2,Psmc5,Psmd2,Psmc4,Psma4,Psma5,Psmc6
7_Member	Reactome Gene Sets	R-MMU-68867	Assembly of the pre-replicative complex	-6.68209	-4.61454	13/82	16211,17463,19166,19172,19179,19181,19184,21762,23996,26441,26442,67089,69957	Kpnb1,Psmd7,Psma2,Psmb4,Psmc1,Psmc2,Psmc5,Psmd2,Psmc4,Psma4,Psma5,Psmc6,Cdc16
7_Member	Reactome Gene Sets	R-MMU-4641258	Degradation of DVL	-6.64142	-4.58466	11/57	17463,19166,19172,19179,19181,19184,21762,23996,26441,26442,67089	Psmd7,Psma2,Psmb4,Psmc1,Psmc2,Psmc5,Psmd2,Psmc4,Psma4,Psma5,Psmc6
7_Member	Reactome Gene Sets	R-MMU-5607761	Dectin-1 mediated noncanonical NF-kB signaling	-6.64142	-4.58466	11/57	17463,19166,19172,19179,19181,19184,21762,23996,26441,26442,67089	Psmd7,Psma2,Psmb4,Psmc1,Psmc2,Psmc5,Psmd2,Psmc4,Psma4,Psma5,Psmc6
7_Member	Reactome Gene Sets	R-MMU-5610785	GLI3 is processed to GLI3R by the proteasome	-6.64142	-4.58466	11/57	17463,19166,19172,19179,19181,19184,21762,23996,26441,26442,67089	Psmd7,Psma2,Psmb4,Psmc1,Psmc2,Psmc5,Psmd2,Psmc4,Psma4,Psma5,Psmc6
7_Member	Reactome Gene Sets	R-MMU-5676590	NIK-->noncanonical NF-kB signaling	-6.64142	-4.58466	11/57	17463,19166,19172,19179,19181,19184,21762,23996,26441,26442,67089	Psmd7,Psma2,Psmb4,Psmc1,Psmc2,Psmc5,Psmd2,Psmc4,Psma4,Psma5,Psmc6
7_Member	Reactome Gene Sets	R-MMU-69002	DNA Replication Pre-Initiation	-6.6249	-4.57079	14/97	16211,17463,19166,19172,19179,19181,19184,21762,23996,26441,26442,67089,68240,69957	Kpnb1,Psmd7,Psma2,Psmb4,Psmc1,Psmc2,Psmc5,Psmd2,Psmc4,Psma4,Psma5,Psmc6,Rpa3,Cdc16
7_Member	Reactome Gene Sets	R-MMU-69242	S Phase	-6.60492	-4.55608	17/144	11651,13006,17463,18538,19166,19172,19179,19181,19184,19357,21762,23996,26441,26442,67089,68240,69957	Akt1,Smc3,Psmd7,Pcna,Psma2,Psmb4,Psmc1,Psmc2,Psmc5,Rad21,Psmd2,Psmc4,Psma4,Psma5,Psmc6,Rpa3,Cdc16
7_Member	Reactome Gene Sets	R-MMU-69202	Cyclin E associated events during G1/S transition	-6.52703	-4.48596	12/71	11651,17463,19166,19172,19179,19181,19184,21762,23996,26441,26442,67089	Akt1,Psmd7,Psma2,Psmb4,Psmc1,Psmc2,Psmc5,Psmd2,Psmc4,Psma4,Psma5,Psmc6
7_Member	Reactome Gene Sets	R-MMU-351202	Metabolism of polyamines	-6.48108	-4.45018	11/59	17463,19166,19172,19179,19181,19184,21762,23996,26441,26442,67089	Psmd7,Psma2,Psmb4,Psmc1,Psmc2,Psmc5,Psmd2,Psmc4,Psma4,Psma5,Psmc6
7_Member	KEGG Pathway	mmu05022	Pathways of neurodegeneration - multiple diseases - Mus musculus (house mouse)	-6.44894	-4.42302	33/471	11739,11740,11947,11950,17463,19166,19172,19179,19181,19184,20655,21762,22151,22154,22201,22273,22333,23996,26441,26442,66043,66445,66694,66945,67003,67089,67680,67951,68197,71679,215114,230908,233908	Slc25a4,Slc25a5,Atp5b,Atp5pb,Psmd7,Psma2,Psmb4,Psmc1,Psmc2,Psmc5,Sod1,Psmd2,Tubb2a,Tubb5,Uba1,Uqcrc1,Vdac1,Psmc4,Psma4,Psma5,Atp5d,Cyc1,Uqcrfs1,Sdha,Uqcrc2,Psmc6,Sdhb,Tubb6,Ndufc2,Atp5h,Hip1,Tardbp,Fus
7_Member	Reactome Gene Sets	R-MMU-174184	Cdc20:Phospho-APC/C mediated degradation of Cyclin A	-6.39056	-4.37929	12/73	17463,19166,19172,19179,19181,19184,21762,23996,26441,26442,67089,69957	Psmd7,Psma2,Psmb4,Psmc1,Psmc2,Psmc5,Psmd2,Psmc4,Psma4,Psma5,Psmc6,Cdc16
7_Member	Reactome Gene Sets	R-MMU-69017	CDK-mediated phosphorylation and removal of Cdc6	-6.39056	-4.37929	12/73	17463,19166,19172,19179,19181,19184,21762,23996,26441,26442,67089,69957	Psmd7,Psma2,Psmb4,Psmc1,Psmc2,Psmc5,Psmd2,Psmc4,Psma4,Psma5,Psmc6,Cdc16
7_Member	Reactome Gene Sets	R-MMU-69656	Cyclin A:Cdk2-associated events at S phase entry	-6.39056	-4.37929	12/73	11651,17463,19166,19172,19179,19181,19184,21762,23996,26441,26442,67089	Akt1,Psmd7,Psma2,Psmb4,Psmc1,Psmc2,Psmc5,Psmd2,Psmc4,Psma4,Psma5,Psmc6
7_Member	Reactome Gene Sets	R-MMU-187577	SCF(Skp2)-mediated degradation of p27/p21	-6.32737	-4.32253	11/61	17463,19166,19172,19179,19181,19184,21762,23996,26441,26442,67089	Psmd7,Psma2,Psmb4,Psmc1,Psmc2,Psmc5,Psmd2,Psmc4,Psma4,Psma5,Psmc6
7_Member	Reactome Gene Sets	R-MMU-174178	APC/C:Cdh1 mediated degradation of Cdc20 and other APC/C:Cdh1 targeted proteins in late mitosis/early G1	-6.32407	-4.32253	12/74	17463,19166,19172,19179,19181,19184,21762,23996,26441,26442,67089,69957	Psmd7,Psma2,Psmb4,Psmc1,Psmc2,Psmc5,Psmd2,Psmc4,Psma4,Psma5,Psmc6,Cdc16
7_Member	Reactome Gene Sets	R-MMU-179419	APC:Cdc20 mediated degradation of cell cycle proteins prior to satisfation of the cell cycle checkpoint	-6.32407	-4.32253	12/74	17463,19166,19172,19179,19181,19184,21762,23996,26441,26442,67089,69957	Psmd7,Psma2,Psmb4,Psmc1,Psmc2,Psmc5,Psmd2,Psmc4,Psma4,Psma5,Psmc6,Cdc16
7_Member	Reactome Gene Sets	R-MMU-9755511	KEAP1-NFE2L2 pathway	-6.2587	-4.27065	12/75	11651,17463,19166,19172,19179,19181,19184,21762,23996,26441,26442,67089	Akt1,Psmd7,Psma2,Psmb4,Psmc1,Psmc2,Psmc5,Psmd2,Psmc4,Psma4,Psma5,Psmc6
7_Member	Reactome Gene Sets	R-MMU-4608870	Asymmetric localization of PCP proteins	-6.25284	-4.26945	11/62	17463,19166,19172,19179,19181,19184,21762,23996,26441,26442,67089	Psmd7,Psma2,Psmb4,Psmc1,Psmc2,Psmc5,Psmd2,Psmc4,Psma4,Psma5,Psmc6
7_Member	Reactome Gene Sets	R-MMU-176409	APC/C:Cdc20 mediated degradation of mitotic proteins	-6.19441	-4.21566	12/76	17463,19166,19172,19179,19181,19184,21762,23996,26441,26442,67089,69957	Psmd7,Psma2,Psmb4,Psmc1,Psmc2,Psmc5,Psmd2,Psmc4,Psma4,Psma5,Psmc6,Cdc16
7_Member	Reactome Gene Sets	R-MMU-1169091	Activation of NF-kappaB in B cells	-6.1798	-4.2097	11/63	17463,19166,19172,19179,19181,19184,21762,23996,26441,26442,67089	Psmd7,Psma2,Psmb4,Psmc1,Psmc2,Psmc5,Psmd2,Psmc4,Psma4,Psma5,Psmc6
7_Member	Reactome Gene Sets	R-MMU-5358346	Hedgehog ligand biogenesis	-6.1798	-4.2097	11/63	17463,19166,19172,19179,19181,19184,21762,23996,26441,26442,67089	Psmd7,Psma2,Psmb4,Psmc1,Psmc2,Psmc5,Psmd2,Psmc4,Psma4,Psma5,Psmc6
7_Member	Reactome Gene Sets	R-MMU-5610787	Hedgehog 'off' state	-6.14127	-4.17334	14/106	17463,19084,19166,19172,19179,19181,19184,21762,22151,23996,26441,26442,67089,67951	Psmd7,Prkar1a,Psma2,Psmb4,Psmc1,Psmc2,Psmc5,Psmd2,Tubb2a,Psmc4,Psma4,Psma5,Psmc6,Tubb6
7_Member	Reactome Gene Sets	R-MMU-176814	Activation of APC/C and APC/C:Cdc20 mediated degradation of mitotic proteins	-6.13118	-4.16972	12/77	17463,19166,19172,19179,19181,19184,21762,23996,26441,26442,67089,69957	Psmd7,Psma2,Psmb4,Psmc1,Psmc2,Psmc5,Psmd2,Psmc4,Psma4,Psma5,Psmc6,Cdc16
7_Member	Reactome Gene Sets	R-MMU-195253	Degradation of beta-catenin by the destruction complex	-6.13118	-4.16972	12/77	13016,17463,19166,19172,19179,19181,19184,21762,23996,26441,26442,67089	Ctbp1,Psmd7,Psma2,Psmb4,Psmc1,Psmc2,Psmc5,Psmd2,Psmc4,Psma4,Psma5,Psmc6
7_Member	Reactome Gene Sets	R-MMU-2871837	FCERI mediated NF-kB activation	-6.13118	-4.16972	12/77	17463,19166,19172,19179,19181,19184,21762,23996,26441,26442,66513,67089	Psmd7,Psma2,Psmb4,Psmc1,Psmc2,Psmc5,Psmd2,Psmc4,Psma4,Psma5,Tab1,Psmc6
7_Member	Reactome Gene Sets	R-MMU-69306	DNA Replication	-6.08192	-4.12259	15/123	16211,17463,18538,19166,19172,19179,19181,19184,21762,23996,26441,26442,67089,68240,69957	Kpnb1,Psmd7,Pcna,Psma2,Psmb4,Psmc1,Psmc2,Psmc5,Psmd2,Psmc4,Psma4,Psma5,Psmc6,Rpa3,Cdc16
7_Member	Reactome Gene Sets	R-MMU-69275	G2/M Transition	-6.05638	-4.09918	18/175	13424,13589,17463,19166,19172,19179,19181,19184,21762,22151,22154,23996,26441,26442,67089,67951,76707,103573	Dync1h1,Mapre1,Psmd7,Psma2,Psmb4,Psmc1,Psmc2,Psmc5,Psmd2,Tubb2a,Tubb5,Psmc4,Psma4,Psma5,Psmc6,Tubb6,Clasp1,Xpo1
7_Member	Reactome Gene Sets	R-MMU-69563	p53-Dependent G1 DNA Damage Response	-6.03796	-4.08798	11/65	17463,19166,19172,19179,19181,19184,21762,23996,26441,26442,67089	Psmd7,Psma2,Psmb4,Psmc1,Psmc2,Psmc5,Psmd2,Psmc4,Psma4,Psma5,Psmc6
7_Member	Reactome Gene Sets	R-MMU-69580	p53-Dependent G1/S DNA damage checkpoint	-6.03796	-4.08798	11/65	17463,19166,19172,19179,19181,19184,21762,23996,26441,26442,67089	Psmd7,Psma2,Psmb4,Psmc1,Psmc2,Psmc5,Psmd2,Psmc4,Psma4,Psma5,Psmc6
[truncated: 200 more rows]
