# Supplementary material for: The mouse multi-organ proteome from infancy to adulthood
Source: Nat Commun. 2024 Jul 9;15:5752. doi: 10.1038/s41467-024-50183-6 (PMC11233712; doi:10.1038/s41467-024-50183-6)
Supplement: Supplementary file 13 — Supplementary data 10 [file 41467_2024_50183_MOESM13_ESM.xlsx]

## Sheet: Comments
sheet
1.four organ raw data	lung, spleen, stomach and skin raw proteomic data
2.co-expression	Data after 70percent screening of valid values in each age group in each tissue
3.age-related DEPs	ANOVA analysis p value < 0.05
4.Cluster 3648_group1 DAVID	Up regulated proteins DAVID annotation
5.Cluster 3651_group2 DAVID	Down regulated proteins DAVID annotaion

## Sheet: 1.four organ raw data
Protein.Group	lung_1w_F_5	lung_1w_F_7	lung_1w_F_8	lung_1w_F_10	lung_1w_F_11	lung_1w_M_1	lung_1w_M_3	lung_1w_M_4	lung_1w_M_7	lung_1w_M_12	lung_4w_F_1	lung_4w_F_2	lung_4w_F_4	lung_4w_F_5	lung_4w_F_6	lung_4w_M_1	lung_4w_M_2	lung_4w_M_3	lung_4w_M_5	lung_4w_M_6	lung_8w_F_1	lung_8w_F_3	lung_8w_F_4	lung_8w_F_5	lung_8w_F_6	lung_8w_M_1	lung_8w_M_2	lung_8w_M_3	lung_8w_M_4	lung_8w_M_5	spleen1w_F_5	spleen1w_F_7	spleen1w_F_8	spleen1w_F_10	spleen1w_F_11	spleen1w_M_1	spleen1w_M_3	spleen1w_M_4	spleen1w_M_7	spleen1w_M_12	spleen4w_F_1	spleen4w_F_2	spleen4w_F_4	spleen4w_F_5	spleen4w_F_6	spleen4w_M_1	spleen4w_M_2	spleen4w_M_3	spleen4w_M_5
A0A075B5J3;A0A075B5J4																								202069							570457	566675	724680	454936			445291			458069	1090000	1080000	1050000	758730	1290000	1340000	908293	945021	1220000
A0A075B5J9;A0A075B5K3	30300000		3870000	4650000		36600000	40800000	40100000	7730000	13600000											1800000	2290000									4710000	380029				5030000	5890000	5190000			1670000	2000000	1430000	1750000	1470000	1780000	1970000	2590000	2320000
A0A075B5K0																																									112491	253596	64524.2	49448.3	47677.9	82238.6		34578.9	134541
A0A075B5K2	523702	119555	495285	473092	330888	538396	668954	701379	404584	457331	223840		217908	174563	118914	60254.8	84781		118713	120414	358165	713149	265652	502984	410762	120830	86634.9	120045	188155	270520		99241.6		52612.6	126273		52516.1				523265	366959	311850	270147	349796	404432	398040	642603	395576
A0A075B5K6			420585	457610				442000		549525												1320000		553553	628483										184737	201663		92445.4	136462	110798	1100000	744245	518382	493229	564204	920991	423003	536228	617392
A0A075B5K8;A0A0B4J1I0;A0A140T8M0;A0A140T8N1	3000000	1970000	4390000	4670000	3320000	2960000	3910000	4230000	4590000	3670000					2310000					2540000	5640000	12300000	2550000	5590000	6390000	1570000		1260000		3530000	1340000	1820000	2020000	1830000	1980000	1020000	1310000	1300000	1430000	1690000	9980000	7450000	7110000	5340000	6560000	6700000	7050000	8240000	6610000
A0A075B5K9				274231					67821.6		350097										325656			338366
A0A075B5L0	761771	380748	562149	535591	364245	801546	868614	740610	1180000	503218	305674	92521.9	507966	234564	298334	281636	181910	132151	249124	243617	689629	1450000	555510	979782	1040000	352013	114961	223144	318837	426981	120898	163690	153272	90732.6	116735	61140.5		79358.7	149881		603384	345279	368141	234174	316662	506283	296064	306448	335143
A0A075B5L4																						182433			77725.6																153779	531632			744897				691277
A0A075B5M1	592007	216882			252713	266805	379491	259561	623226	271880																				353614												293841					357674		358673
A0A075B5M2	1330000		884560	889811		1320000	1300000	1510000	937680	857342	424241										1200000	1900000	517547	929480	1110000					983340	435724		404486			479070					1620000	1160000	816671		1060000	1220000	1110000	1190000	1150000
A0A075B5M7	3630000	1480000	1980000	2140000	1370000	3210000	3980000	3200000	4690000	1490000	542920	716945	1140000	443470	701844	318536	463349	358634	1870000	942872	1200000	7560000	2610000	2860000	1720000	819402	337377	686165	1770000	1730000	927522	986989	875658	547360	752476	710851	986067	646062	855350		2710000	2000000	2120000	1790000	2150000	2430000	2190000	2550000	6800000
A0A075B5N4	96771.3		65511.2	87499.4		75952.1	64957.8	75422.9	47763.2	48160.4		56487.9	75669	52064.6	42604.9		164052		27004.1		202854	437568	62028.5	111445	143963	54039.8			135693	140393	68434.1		81019.4	61875.3		60283.9	47345.5		57335.8	44684.4	449612	449455	322865	416473	349619	393871	593001	345352	337582
A0A075B5N6;A0A0G2JGT0																																									246758
A0A075B5N7	1440000	566606	1050000	2420000	551783	812425	1260000	1240000	2100000	1970000			718019	371408			679495				881243	1500000	2100000	1660000	904954			343755	351801	837680				253682							1520000	778328	723413	843715	1190000	1050000	997112	616974	767306
A0A075B5N9	1550000	2360000	1740000	1750000	1240000	961731	1220000	1290000	2490000	991315	1310000		1660000	487820				509641			1240000	5800000	815340	1310000	1200000				1730000	992387	127945	358983	422659	328781	318410		148376	135268	425595	252360	1120000	2880000	956452	967192	782399	891535	850875	729385	846944
A0A075B5P9																															90922.8			150364							442334	538647		315470	325266	591865	260313		601019
A0A075B5Q3	198010	443471	397054	418355	162837	133384	145895	124990	1050000	219056	86353		81171.3				66292.2	50216.3		62020	146176	253422	84871.2	252609	142522				116356	87472											486180	307722			281984		97886.1
A0A075B5Q4;A0A075B5Q9	224872		277940	325873	193067		143302		229259	296040	124377				94965.5						289791	401266	175219	188963	101296				121117	192437
A0A075B5Q6	6380000					6040000	7080000	6590000	473550												53903.8	509254		69353.5	469612						1380000					1050000	1130000	908155			506183				265460	337229	319115	237577	381512
A0A075B5R0	446606		219341	163254	149629	294513	325992	340954	293156	197415											701321	242236		176698	374119					236566	83454.6	104099	100131		103667				163314		244094	317209	327966	185915	197048	355893	794233	324261	295908
A0A075B5R1	256978		282897	319277	249330	426672	458823	381291	510915	386930	279690										427346	542329	233236	474986	261087				305501		579984	508861	488452	447339	435162	252496	362876	414692	238448	330617	1370000	943664	767511	675976	720322	886485	817619	937337	1280000
A0A075B5R2	4910000	82670.5	170318	196400	72955.8	5880000	6910000	5170000	276535	125605	147217	85450.8	173681	115671	152033	68852.2	143262	77653.1	124009	128749	560764	768492	374363	552947	318935	173134	75303.7	145963	168550	280979	1080000	208167	213215	162592	192306	896630	1160000	867910	125847	129597	3190000	1420000	808225	686281	922805	1720000	956824	1990000	1020000
A0A075B5R5			1010000	1300000	1350000					1090000											557771	1020000		654240										48488.3							1170000	483719	410237	608612	420878	336281	1020000	699130	684454
A0A075B5R7																						811076							682625													671673		486522	590118	984071	876596	954835	1330000
A0A075B5S2	621463					360719	482614	357569			362252			368374		309613	694283	559223		439279	689595	2620000	878298	1530000	1520000	256292		198859	609952	484072								185675			765447	589590	462104	509680	537374	1060000	1790000	889062	713240
A0A075B5T2	1160000		1340000	1560000	849103	967703	1080000	843393	509671	1100000			391592	342192						264779	814411	1650000		713159	618480				566602	644097	456751		695418	622734	739022			257826		474188	1690000	1780000	1160000	1020000	1740000	1640000	877097	1290000	2000000
A0A075B5T3																					697230	876131		400265					523117												1180000	743808		721898	666111	979255			765022
A0A075B5T4;A0A075B5T7									217151							227234						497465		187021	207549				367644	285280											504998	191243	114937		173946	369186		326829
A0A075B5T6	819344	274199	723286	763488	507796	702388	684950	509505	691198	488998	432078		691240	289691	470289	180707	472814				1310000	2250000	535801	1720000	1360000	409192			559163	810705	640243	546467	672203	552288			732136	447194	316999	674429	3880000	1750000	1410000	1240000	1800000	1330000	1180000	1440000	1280000
A0A075B5U4			182033	232048			250825			118259			153914								98968.4	607456		396824	141964
A0A075B5V0	374710	239637	332044	356635	180219	339492	351826	385091	639590	358464	123168		199120	154850		149112			194036	151433	304750	804310	230052	366131	372468	174344			371292	417365
A0A075B5V5																						274736																			210459	186117		111332		149039			164204
A0A075B5V6	1820000	635239	1830000	1620000	1080000	1920000	2120000	1730000	2730000	1530000	962336	672470	1680000	579303	558297	1100000	1240000	711830	1100000	680016	1740000	3550000	1230000	3380000	1640000	880723	425404	844634	1570000	1080000	421782	675951	874134	602964	712176	434629	555552	407884	608657	500059	3080000	2600000	2000000	1770000	2060000	2880000	2370000	2030000	3000000
A0A075B5W1;A0A075B5X7		177263	216879	174022	132631	127992	184560	176361	505477	190169		184053	201197								259226	487364		364070	278925				264088	289847									45474.4		174934	197524
A0A075B5Y4	1910000	1290000	3310000	3650000	2360000	2190000	2400000	2360000	3600000	3030000	901518	1430000	1480000		1170000	990403	966147	2000000	1230000	1450000	2150000	6460000	1730000	3740000	4430000	1160000		1090000	2460000	1960000	607184	702232	1080000	657458	772168	486288	411847	427248	573394	520281	3140000	2480000	1960000	1660000	1820000	1970000	2050000	3300000	2340000
A0A075B663	827268		885386	687362		1060000	1090000	1340000	1130000	617842			811989	347785					433733		1600000	2520000			618236	715422				1360000	1450000	949594	965812	994609		565414	668249	948299	986932	932104	9430000	6090000	4400000	9430000	5520000	5790000	4420000	4830000	6800000
A0A075B674																					347836	341185			324927																582589						229184		221578
A0A075B680	375350	105112	198045	208081	165500	373953	384914	327262	449105	195764			171383						136864	178150	280058	214947	363109	248708	246073				73631.4	131852	54817.1	77026.6	61246						44180.6		284303	241871	229871	232683	142832	193910	191443	140851	232180
A0A075B693																																												5230000
A0A075B6A1																															149171	202924	172569	183564	245814		146301	118609	133656	151488	249310	248220	210720	257134	237928
A0A075B6D5				90369.8																		152980															48805
A0A077KA19
A0A087WP46	2580000	2990000	3730000	3860000	3580000	3910000	3940000	3840000	4200000	3580000		2260000	2380000		2990000	3280000	4000000	3450000	3590000	3390000	2460000		2660000	2380000	2390000	2740000	3730000	3530000	3050000	3230000	2230000	2080000	1950000	2180000	2270000	3860000	3280000	3280000	3480000	3450000		1820000	2070000	2680000	1750000		2300000	2850000	2460000
A0A087WQ44	998421	711401	689057	685841	574871	468869	465149	598220	551730	623144	748355	812369	548425	403046	1080000	244269	464439	487614	464953	658574	528088	688463	727909	1140000		492750	402303	627254	494280	727053	330057	501901	634162	590970	467622	493390	501393	469206	486690	513713	485691	690576	571789	565320	716852	568184	459743	602045	508268
A0A087WQ89	623163	734616	709824	576578	689242	780794	749199	634444	741497	854551	3790000	3620000	3810000	3570000	3480000	3930000	3810000	3790000	3790000	3460000	4380000	3820000	4550000	4190000	4320000	5460000	4770000	4890000	4030000	4680000
A0A087WQT1										370437		691784	695015	552404	869002	1190000	743828	781222	1440000	912978	605819	707803	616633	688940	822790	2330000	2130000	1810000	1440000	1030000
A0A087WR34
A0A087WR45	642419										755948				543689						944548	413527	590162	388666				439445					1640000		1160000			2490000		1360000				1010000			994192
A0A087WRX0
A0A087WSG3	1620000	1230000	1060000	1220000			1070000		1100000	1050000	1600000			1250000	1650000		1210000		1180000	1440000			1430000	1950000			1510000		1500000	1690000
A0A088MLT8;P0DPB4	130794	162979	131273	166529	147607	152976	181129	188956	152206	169519	206042	223234	190124	206436	213299	250108	258979	226572	289311	231180	175256	168215	139058	149624	160984	271809	273764	280542	246960	134173
A0A0A6YW14											1000000	656317		719426		350554			406514		729587	1390000		1470000				746467	402362	568043	548656	548253	506986	457289	516774	335072	405389	438050	310655	425885	4050000	5190000	4120000	3850000	5040000	4780000	3670000	3500000	4770000
A0A0A6YXA5	46187.9	247195	665433	736885	479303	116820	75644.9		1050000	577517		54811.6									260350	166059	192446	122552	49885.6					344516		189053	219496	141171	189520				121692		153933	99835.1
A0A0A6YXW6										124854	709466	917260	942415	705237	1370000	160045	971563	514655	905340	837843	1650000	3680000	2900000	2530000	3650000	1810000	727530	1340000	2690000	2050000											2990000	1590000	1360000	1480000	2060000	2050000	3610000	1970000	1930000
A0A0A6YY83	469180					3180000	3170000		844267	2390000						1570000	396750	1840000	2130000	1810000	1950000	3100000		997840	1290000	2010000		793101				385665	398586		512055	152160	424831	654347	450491	774122	726985	471497			224491		223961		1150000
A0A0A6YYE7	690377	280438	1020000	1090000	698474	837113	1150000	791588	1070000	1030000	470513		280061	190771	207345	103040	276125		330391	188484	633375	1730000	331846	920742	589889	329806		329668	311767	549502	246268	100777	294476	162302	234825	265678	198513	180496	154288	126980	575280	612022	400139	365698	436583	475151	504636	490474	562832
A0A0B4J1F9																																		3880000			24400000												1230000
A0A0B4J1H6							536053	565717	1740000													1500000								552318							634244	641507			1570000	1360000	1380000	1150000	1400000	1420000	1250000	1240000	1600000
A0A0B4J1H7	975033					872426	896045	1550000	278626				1900000	1080000		1290000	882117	1310000	720481			1310000		558595	445152				1690000				484476				1070000	1250000			5480000	2090000	1750000	1940000	2510000	1660000	2440000	2580000	2360000
A0A0B4J1I1				144512																		2310000		697427	996048																405330	528905	339421	287986	407494	313725	453093	318876	485232
A0A0B4J1J5	435246	125007	439320	446587	290256	480046	490020	393209	562889	380969								181068			532658	1410000		613678	204916																408387	717474	476853	588387	537607	424170	569184		606362
A0A0B4J1J6													116447				101087			91893.3	132583	545836	198241	211982	251654
A0A0B4J1J7			67879.3								134982		146177								566599	914118		290361	427060															178631		839273	391149		653399
A0A0B4J1N0	751696		214622	219747		775649	842387	776932					546994										200051	626798	720305						61453.5		27551.7		82741.1	71533.5	77095.1	61121.4			288277	168361	215157	148811	235102	168425	136984	168722	199156
A0A0G2JDV3	560808	870659	724297	691610	585191	787221	632327	923039	381529	883177	1670000	2280000	1030000	1750000	1570000	2360000	1920000	1640000	2220000	2670000	1510000	954582	1720000	1160000	3760000	1670000	1800000	1750000	1750000	1280000	268973	395815	340735	277270	283620	169446	183960	223575	183137	169696	961111	1180000	927864	910342	1060000	1260000	967884	822264	922635
A0A0G2JE99	477587	128124	279621	230615	201438	449435	560397	491425	572401	311379	176234	142829	245616	249096	187730	120498	77189	155708	227321	234739	459492	870681	238102	509115	69442	379664	108238	168299	345335	381527	185973	201627	343929	306503	203223	192501	169442	170467	189680	211608	1770000	1350000	819801	768764	1220000	1460000	980150	1240000	1530000
A0A0G2JFM0
A0A0G2JFX6	1380000	1450000	1470000	1870000	960551	1270000	1130000	930269	1370000	1470000	1440000	1380000	1250000	1530000	1420000	1140000	1490000	1430000	1160000	1070000	1400000	1210000	1740000	1260000	1130000	1240000	1230000	995232	1380000	662517	219234	206196	199240	238372	153115	152453	178888	175472	133925		264238	393206	257360	249646	227144	251275	179524	228375	171499
A0A0G2JG52			548391			2700000				892541		132916		99717.6	101606	695871	492392		68425.8		109029		73273.4		160797							761715			1330000			799260		2560000	395805	476167	887260	586538	459533	789814	465079	474748	475102
A0A0J9YTR2		124344		64616.2		96811.7						324441			70558.2	237890								59406.2		244981	52305.9									277980	268437	292032		212720								208791	218887
A0A0J9YUD5	8650000	8620000	8700000	8450000	8080000	8870000	8520000	8870000	8440000	8950000	6630000	6760000	6520000	6680000	6640000	7170000	6730000	6310000	7060000	6220000	6780000	6480000	7900000	7470000	6510000	5550000	6230000	6340000	5970000	6060000	8270000	10100000	9580000	9750000	9270000	11400000	11800000	11800000	11000000	11200000	8450000	8140000	9020000	9190000	9140000	7450000	7610000	8310000	7700000
A0A0J9YUX7																							124393
A0A0J9YVH3																														733384		448959	522961	1130000	327931		305571	651970	634967	548386	495524	1720000		1510000	644468	509650			1740000
A0A0N4SUJ3	178897	103896		118585	98676.8			82836.6		92181	111155					107737	156766	131564	111759	94142.1						106811	78094.6
A0A0U1RNF2	3200000	2680000	2790000	3070000	2470000	2740000	3110000	2840000	2770000	2510000	2960000	2570000	2630000	3330000	3000000	2720000	2790000	2900000	2450000	2780000	2890000	2540000	3160000	3280000	2710000	2400000	2520000	2630000	2730000	2540000	2520000	2580000	2590000	2650000	2630000	2410000	2290000	2450000	2530000	2400000	2260000	2300000	2450000	2690000	2400000	2300000	2110000	2270000	2020000
A0A0U1RNG7										56845.1														140394							485814	404867	522661	500529	570351	361279	403721	328854	411137	439888	308802		215678	352825	119658	145320	158271	164467	210416
A0A140LI88					426559	896142					580715		574732	280746			827760	734734	545652	663203								725569	810639	615488	541614	664280	621794	557822	545978	454934	475981	508523	549590	589227	617422	720733	763165	762458	861347	579467	484514	521042	547438
A0A140LIF8	936761	1020000	689069	868527	683849	815573	608923	499135	581117	727664	2230000	4220000	2210000	3050000	2520000	4440000	2100000	1850000	2780000	4110000	2260000	1740000	3310000	2630000	9180000	1520000	1740000	1510000	1860000	1570000	555739	806082	593094	680964	585871	381707	395862	503052	573307	527827	1430000	1760000	1360000	1830000	1480000	2470000	1520000	1130000	1120000
A0A140LIS8
A0A140LIW3
A0A140LJ72				2130000										3760000																		1680000																	1180000
A0A140T8M1	1390000	765691	1730000	1530000	1000000	2030000	2430000	2160000	2820000	1200000	791985	241997	929316	433211		721982	596466		536971	558427	1220000	3580000	1410000	1560000	1840000	854177		532988	986024	1410000	468345	426735	459563	331978	1250000	496465					2050000	1420000	1390000	932505	1200000	2510000	1420000	1460000	1730000
A0A140T8M2				1610000			1380000		1050000								1470000				2030000	1990000		1860000	1800000					1560000											732856	717879	548915	458243	304291	585517	551495	676653	627317
A0A140T8M3	761454	471723	1880000	2140000	1300000	1140000	1160000		1990000	2420000		380795		642112			934621	911656	820432	936383	1460000	3240000	647770	1580000	1070000	1220000	334521	793850	2180000	2430000	692746	701700	896456	798770	878957		1430000	1440000	960549	1190000	2790000	2120000	1350000	1440000	1440000	2570000	2990000	3590000	3390000
A0A140T8M4			260066	303998		180565	249772	189986	174758	126831											418733	756845									100591	111048	109108	101771	105009						651424	672779	369353	341845	388037	385436	382519	422450	387372
A0A140T8M5	2370000	1310000	2490000	2740000	2030000	2480000	3130000	2560000	4190000	1940000											2450000	4980000	1540000	3320000	4120000				12200000	4160000		1790000	1060000	1480000	860505	408028	1370000	711538	1060000	889431	4440000	3830000	2730000	2420000	3160000	3950000	3720000	4310000	4080000
A0A140T8N3	448434	310644	468764	414789	315101		395265	406922	426165	481872	590753		482898				575876	483668		438501		523660	366946	533598	544876	477136		551589	575701	491391
A0A140T8N9	376969					303143	334352	278196	208736										557323		707330	971834	290528	826153	667020				672486	813191											736160	755261				1590000	1350000	1170000	1420000
A0A140T8P3																					853226	1170000		1100000	1150000																3300000	1950000
A0A140T8P5			295336	350194	184759				183077	326095	118912		181459								354844	470258	222221	274537	292759					399892								217996			837276	819576	798873	780796	578495	638648	672052	634318	697241
A0A140T8P6			138507	234386		359339	454354	333612	445130	224360	409073		354778					339701	431183	477834	649943	893524	378740	493944	675515	241240		493375	576438	496284	259164			107862							891253	902502	901639	682470	758202	993966	657402	946565	918747
A0A140T8P9			722900	589760		1170000	1420000	1100000	1890000	738421	281264		678379								1240000	1320000	823264	963687	1060000					818922	539919	331075	476036	397093	349355	232205	226998			697414	2210000	2300000	1800000	1400000	1720000	2060000	1780000	1610000	1980000
A0A140T8Q0;A0A140T8Q4			1570000						2920000												397112	1070000		445545						646361
A0A1B0GRG8		161457	375631	188740	320862	510314	1210000	425825	858988	751145						2340000	2090000	1210000	3420000	1160000						3570000	6020000	5300000	5530000	814672
A0A1B0GRI2;D3Z5L4	201840	118542		95126.5				175214		131920		62569.6					87367.4							51793							205471					143561		161318		304273	194937			160765	299538		297843	196291
A0A1D5RLD8	15700000											12800000	12800000																		1440000	2150000	1860000	1680000	1990000	3490000	3540000	3260000	3380000	3240000	2670000	2330000	2070000	2420000	2400000	4530000	4740000	4420000	4490000
A0A1D5RLM8	83632.7	103524	84389.1	112974	82185.4	87616.1	113890	104535	99440.9	115451	98796.1	74304.5	81826.3	85008.1	47510.8	114018	124049	111828	95251.2	83383.9	81714.6	42699.3	75762.2	54579.5	73047.2	104876	75234.1	95392	66651.3	70371.6											124143		112443	111936	139694		137232
A0A1D5RMB0																																	1850000	2460000	1280000
A0A1L1SQU7	5640000	4720000	5580000	5660000	4110000	4620000	4940000	4800000	4060000	4020000	4430000	5050000	4360000	5200000	4360000	3470000	4600000	4370000	4850000	3600000	4510000	4150000	4750000	4640000	4550000	3550000	4590000	4040000	3890000	4900000	15300000	8630000	8620000	13800000	3440000		9590000	2790000	14700000	10000000	13900000		8490000	2910000	9190000	17000000	9250000		15700000
A0A1L1STL1;A2AVC7;L7MTT1;Q7TR35		1340000	1270000	1330000	1260000	1260000		1290000	1070000		1280000	1150000	1050000	1090000	955394	1150000		1110000	1140000	1150000	1190000		1070000	1370000	1040000	1270000	1180000	1250000	1400000		2060000	1930000	2030000	2150000	2050000	2250000	1910000	1930000	2040000	2020000	1770000	1700000	1660000	2080000	1610000	1620000	1600000	1700000	1530000
A0A1L1SUI3	781228	1080000	1070000	1030000	2140000	1220000	1350000	1370000	877241	1280000	2260000	1110000	1740000	956649	939420	1120000	1700000	1490000	1230000	1580000	1090000	1660000	1360000	1410000	1370000	1100000	1140000	1330000	1330000	1440000	279836	546788	567819	239320	290277	356422	494634	430803	330282	500964	794494	840143	1220000	587583	1090000	758819	752109	670559	740940
A0A1W2P6U8	862803	942872	862195	996748	517447	953574	876198	569466	815841	892284	2470000	2910000	2510000	2570000	2260000	2350000	2330000	2300000	2190000	1910000	3170000	2620000	3890000	2740000	2920000	2620000	3080000	2450000	3130000	2990000	356316		310142	330452					208518		321313
A0A1W2P7S8	382039	427297	458731	389302	435071	407173	431187	391240	444074	411769	374334	353437	351559	350502	398749	401083	323166	366608	372004	353226	340649	356939	372963	335378	364198	350987	360667	391299	316275	293751											549527
A0A1W2P872	1390000	1390000	1440000	1450000	1440000	1450000	1400000	1220000	1430000	1640000	1450000	1370000	1310000	1460000	1390000	1410000	1250000	1330000	1350000	1390000	1230000	1320000	1360000	1280000	1300000	1300000	1360000	1230000	1360000	1330000	398620	472903	428361	373862		292966		487619		542913			1480000		269976				483046
A0A1Y7VJN6	3580000	1990000	3530000	3440000	1520000	3190000	3530000	3480000	7850000	2350000		261141	529575	159522	333592		549527	259732	492171	634661	2080000	4140000	742843	2640000	1150000	514269		444231	809245	1410000	1180000	926292	953530	694068	718336	1190000	1150000	891521	1040000	312462	571704	309683	253991	316942		433563	445988	396069	523298
A0A286YCV9	3750000	3600000	3390000	3600000	3600000	3630000	3640000	3970000	3730000	3590000	4460000	4560000	4290000	4230000	4650000	4470000	4450000	4150000	4390000	4440000	4580000	4540000	4600000	4590000	4860000	4650000	4420000	4580000	4310000	4110000	1450000	1670000	1620000	1340000	1500000	1270000	1250000	1210000	1630000	1310000	1890000	1990000	1970000	1750000	2010000	1920000	1730000	1710000	1760000
A0A286YCX6	1380000	1390000	1410000	1450000	1420000	1430000	1330000	1440000	1410000	1440000	2070000	1940000	1850000	1870000	1930000	2080000	2080000	1990000	2000000	1870000	1910000	1900000	2090000	2150000	2050000	1910000	2060000	2060000	1660000	1770000	852851	930258	1030000	842081	884865	971823	909596	979448	965277	887570	1280000	1280000	1340000	1160000	1280000	1390000	1350000	1240000	1350000
A0A286YDN8
A0A2I3BQG2	1350000			1160000		1230000					843293	1020000	1660000	1640000	1820000	306621				1340000	1540000	159049	930049	1680000		1460000	201405	1990000	1500000					144998														1330000
A0A2I3BQS8							710282			632341																					669185	377665	481569	841557	492817	710652				541438								410044
A0A2I3BR81	5950000	6210000	6370000	6550000	6350000	6000000	5900000	6050000	5610000	6390000	2500000	2250000	2630000	2290000	2080000	2290000	2550000	2560000	2450000	2510000	2240000	2090000	2150000	1970000	1890000	1820000	2200000	2190000	1970000	2390000	1690000	2210000	2100000	2210000	2140000	2130000	2000000	2180000	2210000	2190000	1020000	727788	1110000	1180000	882574	861935	1030000	982863	951116
A0A2R8VKG2			82712.6
A0A338P6I9	2090000					1590000				2010000	1590000				3160000						3630000																		648265	369272		535535	657159					471784	360201
A0A338P6K9	498736	315083	213094	179556	236495	379712	266236	275085	274801	302198	268084		50625.7	75818.6	106947		241350	120992	167582		88870.7			269658		111902					61727.9	48691.8	47877.9	43807.3	67628.9				41652.4	49577.5							266238
A0A338P6S8	652330	548885	597253	590962	566675	539446	709136	522152	650512	504876	1750000	1750000	1460000	1600000	1470000	1750000	1460000	1790000	1280000	1290000	2410000	1840000	2650000	2080000	2150000	2100000	2010000	1940000	1820000	1570000													163801
A0A338P7C9	295200	401673	322767	276461	286274	282362	304987	364933	349616	506279	452301	389122		382292			389504	185718	312219	512580	227929		528832	214554	426555						285283	208327	338613	413182			274172	256374				388100
A0A3B2W3R4	5580000	5790000	6910000	7080000	7300000	6490000	7210000	7260000	7320000	7100000	5860000	5220000	5440000	4670000	3980000	5370000	5600000	5760000	6150000	6180000	4490000	4610000	4440000	4450000	4150000	6870000	5590000	6330000	6390000	7240000	6220000	6140000	6180000	6220000	5860000	6930000	6710000	6730000	6950000	7110000	4670000	4840000	4960000	5190000	4340000	6180000	6080000	6240000	6430000
A0A494B9V8	1530000	1410000	1250000	1420000	1430000	1390000	1330000	1380000	1260000	1320000	1010000	1060000	1260000	1040000	920921	918414	1070000	1090000	1210000	1130000	1040000	1040000	880893	924276	908911	1100000	1010000	1080000	923245	876964	965462	708063	637883	927257	550823	939420	646307	679524	664073	694186	634570	507653	398100	608612	489124	393120	574379	498712	616931
A0A494BAW1		4420000	3990000	4440000			4590000	4560000			4110000	3360000	3600000	1230000	3230000			3090000	4200000	3730000	1150000	3400000	2400000	2570000	613862	3820000	4650000	4530000	3290000	3460000
A0A494BB10	292095	330000	294960		385814	273006	290107	259433	378780	298102	326566					275507	198057	276900	237873		278353					199179	190662	191796	256660	168290	544294	392776	438583	525266	572210	563981	604645	551044	596088	619623	484057	474790	383251	456029	387134	343996	464127	503390	498920
A0A494BB12	15900000		14200000			13000000			14300000	13000000	14200000	19000000	4080000	14700000	17000000	20000000	19300000	4110000	21600000	18900000	4290000	16900000	21800000	18700000	21600000		22300000	23200000	25300000		5110000	7440000	5680000	1050000	1080000	570537		8540000	4560000	7980000	7100000	6700000	7220000	6380000	10300000	10200000	7720000	8360000	7800000
A0A571BDS5				1380000									789202	770141	1220000						10600000	1200000	1160000		1860000					3960000								1820000			320016		5500000
A0A571BE98
A0A571BEG0		3390000	2810000					3070000									3510000									3800000		3850000			2870000	2970000	2810000	2050000	3020000	2270000	2250000	2090000	2950000	2580000	4600000	5110000	5410000	3990000	4860000	5250000	4880000	4410000	4870000
A0A571BEN1		456603				2080000	1120000	1760000					866712	1890000	4540000		4120000	955526		670781				762592		857168	3570000													179155
A0A571BEN2;F6T2D2	205485	424946	660706		188912		177526	141157			161952	106404			137439		125185	181589							117047		129283		107007			187739	517758		136609			415792	528538			374618			774627		454419	672786	124962
A0A571BF58	21700000	20200000	1450000	18500000	15700000	4560000	4430000	4810000	8830000	1370000	3610000	25600000	8080000	10600000	3250000	8780000	10100000	8480000	13200000	19200000	13800000	14200000	56000000	33000000	2270000	11000000	10800000	14100000	19000000	54000000	22500000	4610000	21300000	10200000	26500000	4150000		7910000	21900000	35100000		18600000	15800000	6760000	12100000	15200000	38300000	40800000	25100000
A0A571BF69			7160000									9320000	521012			11600000		132554		374089	3420000	1210000	3740000	1450000	3470000				304280	332083	652443	606669	492508	458026	529721	330759	315202	279261	439467	343929	236191	252490	429835	223696	384363	280925	230178	215221	185886
A0A5F8MPH8	3830000	1940000	2670000	2730000	1990000	3050000	2700000	3340000	2490000	2180000	3730000	4020000	3340000	2800000	3120000	4600000	4570000	4930000	3140000	3210000	4160000	3170000	4330000	5060000	5220000	5550000	4480000	4140000	4660000	3400000	6840000	8760000	6010000	4890000	6880000	5120000	4820000	4600000	6880000	6290000	7520000	6700000	9010000	6590000	7860000	7660000	8060000	6200000	7320000
A0A5F8MPU3	6060000	4190000		4680000	4270000			4330000	5440000	5090000	6310000		6680000	7470000	7180000		3920000	5070000	5140000		5790000	6250000	5610000		5930000	4500000		4310000		4900000	4650000	5720000		916501			3500000		4010000	4400000					12400000		8460000		8420000
A0A5F8MPY0	21217.1	24661.4		14677.9		36885.2	25509.7	19283.8	22262.4	28722.5	22913.9	15702.2				28487.7	25253.4		17365.9								16324.4
A0A5F8MQ13
A0A668KLU9																															41061.8					47220.4	46000.3	52573.6			124107			84176.6		137876		145742	252195
A0A6I8MWX0	672382	645305	606500	701487	650957	803301	712946	628598	688917	573702	236696																											1420000
A0A6I8MX06	512062	379139	394056	273627	338837	410414	585913	414272	419829	721710	304084	290855	305818	296339	312255	270143	380610	272330	220461		328610	268044	368281	308184	249827	200302		238485	345818	275534	688681	861369	635531	523794	463130	240839	343357	560035	750043	289972	404337	442327	339287	334885	961014	378913	594334		424380
A0A7N9VR94	3360000	1420000	1970000	1270000	1800000	2760000	2400000	2870000	1920000	1660000	7220000	7670000	6360000	6300000	6920000	7530000	7930000	8560000	7110000	5380000	10100000	9470000	8920000	10200000	11500000	11300000	10300000	9290000	13800000	9300000	734940				7500000	254286	347362		463143	10500000	574565	1210000	711277	570040	1010000	1040000	999140	444426	557139
A0A7N9VSG0	43467.4	41655.7	52775.4	59124.5	35188	50506.5	57052	18772.6	49787.4	63674.8	74682.3	78579.6	59286.4	80056.8	73063.2	61554.3	70985.9	71889.2	66367.2	83682.5	90958.1	62441.7	79389	69931.4	73607.7	41844.3	65208.6	59820.8	56847.5	48763.7								4280000		3540000			4470000				7310000		5540000
A0JNU3
A1A5B6									93481.9																								110536	108760							94168.2
A1IGU4		68239.5
A1L314	983550	903800	800960	696816	636977	641211	663664	592444	582443	667426	1370000	1250000	1320000	1500000	1110000	1950000	1290000	998442	1550000	1290000	1370000	1160000	1210000	1510000	1540000	912192	968233	1020000	1060000	992901	1450000	2230000	1280000	1270000	1440000	1160000	1190000	1150000	1590000	1260000	2960000	3750000	3440000	3450000	3170000	3670000	2920000	2290000	2710000
A1L3P4	1220000	1150000	1290000	1160000	1020000	1300000	1380000	1190000	1260000	1210000	2280000	2290000	1910000	2160000	2330000	2000000	2270000	2260000	2140000	1940000	2230000	2320000	2790000	2570000	2700000	2350000	2260000	2170000	2050000	2080000	371351	455581	513825	420825	522068	388510	459084	624936	619974	464674	708755	936876	555307	535359	678315	662835	626492	642643	688153
A2A259			461785	537822	479757									561959																						261296	337750					1190000						366081
A2A432	1470000	1540000	1400000	1340000	1360000	1390000	1280000	1430000	1230000	1330000	1250000	1310000	1170000	1280000	1290000	1230000	1110000	1210000	1240000	1020000	1390000	1200000	1340000	1280000	1370000	1060000	1240000	1220000	1170000	912856	1910000	2070000	2030000	2120000	1830000	1990000	1980000	2080000	1850000	1900000	1550000	1650000	1680000	1800000	1730000	1490000	1570000	1570000	1650000
A2A484	1600000	1690000	1470000	1490000	1640000	1620000	1530000	1510000	1490000	1500000	1070000	1040000	955219	1110000	1170000	1060000	1040000	912308	1180000	900960	986095	862604	1170000	1100000	1060000	1100000	1130000	1060000	950198	920975	1950000	1840000	1580000	1830000	1970000	1950000	1900000	1750000	1940000	1890000	1400000	1490000	1270000	1340000	1450000	1480000	1380000	1310000	1510000
A2A4P0	468170	476732	502466	497159	456647	440728	431768	413961	386409	396673	402976	402822	360028	508498	459414	428589	394298	337157	371044	383355	405119	352075	372293	403726	425783	254004	325792	299193	362818	304226	613181	604844	702104	675895	658676	653884	653539	586453	647739	643212	696751	703915	651195	689882	708560	627782	563561	589392	652147
A2A4U6			3570000	3690000	4750000	4280000	3830000	4920000	3880000			3220000		2400000		3000000				2480000				3060000		1560000							18600000	20600000	18400000	5860000	5540000	6890000	7760000	8180000	15100000	14300000		14400000		6930000	6350000	7140000	5860000
A2A559	269191	257857	261698	234718	221301	270982	226108	252026	218666	295454	182648	181329		182227	217619	217862	212798				220552		240460	213874	237668			128790				261156	282072	263683	221776	263721	236363	271300			252069		215502	192056	242680	155958	196514	267649	211312
A2A591;Q9D638
A2A5F7	286396	365599	348658	298570	267386	399560	341528	299116	239347	396119	445486		395713	592650	475060	382568	366223	371317	391989	308883	564827	431518	601227	385095	538645	332214	424254	420968	404223	335908																259115
A2A5N3						1810000				2170000
A2A5R2	1890000	1950000	2210000	2100000	2040000	2100000	2400000	1900000	2270000	2030000	2910000	2840000	2700000	2920000	2860000	2840000	3130000	2950000	2850000	2620000	3010000	2700000	2740000	2750000	2660000	2840000	2790000	3060000	2840000	3190000	1580000	1550000	1600000	1670000	1650000	1680000	1640000	1600000	1490000	1400000	1810000	1920000	1970000	1830000	1900000	1660000	1730000	1700000	1710000
A2A5X5							402059
A2A5Z6	547661	564841	600262	564979	509857	657853	546910	523270	772343	541637	675249	549284	648933	585220	576650	602804	659248	649184	729567	608318	618435	537922	724418	667084	510731	570225	612770	711922	500276	453215	137690	159732	139008	113353	137734	289351	314196		228861	440183	281436		258151	327026
A2A654	846469	803742	731461	725354	728650	831736	843489	883177	803739	911222	639378	639220	733942	797304	752848	738261	629344	733209	754322	720546	899191	761645	864586	639742	583305	564448	795069	724286	909825	674867	599868	668994	611322	841998	581858	811144	686629	721789	700627	844807	790029	727970	665520	619301	880816	856558	914003	798313	999804
A2A690	1570000	1390000	1190000	780859	1330000	625231	1770000	567373	2280000	1600000	1030000	1360000	1100000				1780000	518543	1660000							610062		745664	2220000	491375				64300000					1330000			32500000	43800000	735745
A2A699	1010000	1050000	1000000	987858	1020000	1040000	1070000	941297	1020000	1050000	768300	790667	734819	1000000	857122	795398	577344	800493	881956	674167	910236	690264	776186	691045	765333	1140000	1120000	1040000	941727	712670		346255			298612			276901
A2A6A1	569822	558822	505814	562038	822123	831350	814673	536638	600016	753819	533060	692734	573928	444491	479307	687423	863516	517228	654274	580642	458626	752448	353716	539304	493624	581740	1100000	533761	807034	277518	751167	758420	720104	693494	725789	731067	660357	721335	802897	822533	786378	749816	676906	661364	610749	735313	775348	777954	721935
A2A6P4	109687	79843.6	53019.7	66968	82569.2	62629.9	75625.2	67394.6	79139	68004.2	136699	41562.5	111209	103160		99480.7	54132.4	110689	127243	103205		71722.4	67476.8		132672	90281.1	165882	141755	82636.7	138429	305103	437914	324142	341482	354600	357277	413671	331924	399712	424178	239021	263469	228515	215398	234453	255013	299452	280689	330594
A2A6Q5	435512	333367	260036	413025	349209	296431	360609	392357	393536	280589				171635			202768	281026	349866	335704	233637			222893	203133		381430				479669	536681	514239	628354	599135	528780	438938	483850	493451	443585	339955	286917	311685	378538	281642	199355	236515	267352	241684
A2A6T1	838259	970755	826070	958946	920825	1030000	931014	938662	1030000	1020000	508813	513641	653097	286987	456578	613676	619422	564169	692594	666551	412855	414979	395555	256320	433110	581443	704951	591595	495141	605072	198053				194017	97492.4		116400	229065					106224
A2A716	94320.1	121647	118980	98777.4	82482.4	128910	118325	140327	107468	118920	95193.1	93170.6	111426	115004	144412	136415	141138	108692	112255	129843	89726.7	88854.4	99161	99344.9	72317.3	88106.6	77180	104662	87348	62294.5	181751	142545	121033	106302	146281	121916	111379	109425	128397	131817	238815	233720	148241	217848	203271	191375	194059	189495	219084
A2A752
A2A791	1060000	1110000	1070000	1140000	798714	844297	862873	1000000	935486	1110000		901186		685643		460972	446870		442583	469233					536941	302062	677978	353890			780707	744819	792391	775894	678668	433280	750850	528599	483384	662120	838234	658753	469177	381080	578629	557897	633675	665493	488497
A2A7B5	558079	319048	350649	345535	218359	360075	536768	326475	417858	309030	346545	311646	232577	298221	283982	396521	310029	358586	305968	282798	225545	235205	259763	286157	170051	388287	380055	399286	302887	306275											93940.1	212423		90210.3		285672
A2A7S8	983697	1310000	900966	795873	1050000	1090000	947723	1070000	1250000	1080000	1010000	1280000	1290000	1150000	1190000	1130000	1030000	930478	1210000	1060000	1210000	1110000	990560	958482	784822	1290000	915973	748555	1070000	890497		277651	2000000			442549			647134	520478	456247			397257		445383	425074
A2A863	546695	494726	577509	504466	391583	825412	356927	627914	676040	539781	880664	938451	891554	640212	767665	900963	726552	670901	778107	668731	1130000	881395	981826	933885	1010000	1020000	1200000	987529	993933	852466	1400000	1690000		1600000	1600000				1740000		1440000		1330000	486580	390521	938366
A2A8L1
A2A8L5	2810000	2930000	2860000	2940000	2840000	3230000	3100000	2890000	2940000	3010000	2940000	2940000	2910000	2660000	2860000	2840000	3290000	2970000	2920000	3020000	2920000	2690000	2590000	2540000	2590000	2820000	2660000	2710000	2770000	2080000	497684	488813	610831	324053	645172	310453	526606	750785	530310	365521		340956		234535		271609		475669
A2A8R0	181749	240410	202155	214098	132165	185463	182791	191752	237392	258781	188997	200854	112703	148996	181263	215922	198866	165569	284511	182940	184341	158430	140324	138343	188357	224053	210637	218216	155278	159080
A2A8U2	945958	1020000	877985	772263	940651	1180000	931668	968153	946116	1030000	1320000	1540000	1460000	1300000	1450000	1310000	1140000	1280000	1330000	1250000	1390000	1460000	1690000	1560000	1540000	1280000	1300000	1520000	1380000	1330000	298102	263693	318066	302150	252811	454363	289539	311279	326220	337284	462611	656446	522438	662092	548892	646837	546612	503695	540280
A2A8Z1	2830000	2530000	2500000	2640000	2290000	2400000	2260000	2190000	2420000	2590000	2950000	2850000	2910000	3170000	3260000	2500000	2700000	2470000	2720000	2780000	2890000	2570000	2510000	3130000	3430000	2450000	2800000	2640000	2520000	2220000	1870000	2110000	1840000	1710000	2350000	1670000	1720000	1640000	1750000	1690000	2460000	2820000	2600000	2360000	2470000	2830000	2220000	2090000	2090000
A2A935	486514	657886	630474	614615	470659	619864	627071	571085	660951	567870	352038	421647	471753	678097	640495	650153	376761	540561	372052		519779	382987	563684		554292	577438	289787	729279	578848	388265
A2A9C3									90217.1	67902.4					54610.6		81647									62371.5									21405.3				183491				32624.9				240072
A2A9F4	119873	129142		100309	69352				86180.2			115345				113672	125385	181915	117519						885970		613145	99776.3	116201				257441
A2A9H6				791178								2130000	1780000			2420000	3200000	1970000	1350000						2990000		2100000		2160000	1110000		2270000	2290000			2200000	2080000	1720000								2220000		2070000
A2A9K7	224461	180901	205162	253650	176848	161338	196436	239706	144280	196529	329940	353155	370011	371463	493281	239599	272431	322274	334349	265600	564547	314533	502029	358463	286626	339544	429204	407762	293775	325906
A2AAE1										92625.1	85649.1	95026.6			93164.5	64103.5				84362.3	118830	55797.4	141417	159338	49921.9		48104.6	167985				174576	140669		74249.5	89265.3	560076											169867	117007
A2AAJ9	2570000	14900000	644931	8200000	7070000	1030000		1630000	294150	8170000	2060000	1940000	405315	687484	2690000	1960000	1190000	1210000	2340000	7230000	1110000	641626	787789	1650000	2100000	2270000	2620000	1870000	11000000	167117	14500000	13900000			13300000		5120000	17800000	13500000	25900000	15100000	3310000	5810000	14300000	19600000		10000000	12600000	6980000
A2AAY5	3560000	3400000	3670000	4000000	3720000	3740000	3640000	3790000	3510000	4130000	1530000	1330000	1530000	1480000	1440000	1440000	1900000	1620000	1580000	1590000	1360000	1420000	1160000	1190000	1120000	1350000	1410000	1380000	1470000	1280000	985812	1230000	1090000	949302	1120000	902470	760215	807510	1140000	991170	948926	880680	991532	881725	1180000	1070000	883062	758146	913335
A2AB59	1220000	1480000	1350000	1230000	1360000	1830000	1270000	1210000	1260000	1300000	1870000	1630000	1670000	1790000	1500000	1800000	2220000	2230000	2630000	1820000	2590000	2790000	2020000	2140000	1860000	1730000	1880000	1910000	2080000	1930000	592128	841219	700239	569294	598119	523095	645068	670896	713007	617209	1390000	1670000	1380000	1230000	1470000	1490000	1180000	1210000	1180000
A2ABU4	859033	615243	787788	543816		461383	772163	240517	777450	909973	1050000	1270000	1160000	1180000	985555	1400000	1250000		1050000	772879	1260000	1580000	1170000	1310000	1230000		762503		1050000		989185	1430000	935801	828745	878784	755948	1090000	1050000	999331	741984	2430000	2440000	2080000	2070000	2240000	1970000	1510000	1550000	1540000
A2ABV5	688702	662351	721218	801181	701824	718889	653046	625432	673995	634285	551436	503673	492431	494792	478330	525215	510856	482288	544744	457999	453525	468995	507101	484036	422294	412197	454023	419014	454214	491970	603223	568458	586078	553538	558178	545169	489904	550610	482256	550965	537943	485399	496958	502923	514226	447775	417509	472053	466737
A2ACJ2	173798	262570	113113	142748	126310	69640.3	213103	142622	164969	76125.3	94086.6	142013	69727.8		227868		205227									109189				82697.3				155450		84370.1	115168			340131
A2ACP1									272749	258706	302803			181829		508153	529133	474024	439143	560090	358382		386387	270089	251562	361792	570249		616323	619134										2150000
A2ACQ1	1280000	1390000	3450000	2240000						2120000	4750000		9280000				1700000	6210000			8500000	2620000	2620000	1310000		6910000			9690000		271801	591893	460817	463244	593855	493971	381740	406341	730363	472170	698304	640355	725239	512594	620787	818451		690482	715616
A2ACT7
A2ADA5						476563		457511		514604																						537176				557594		565665			625714	671967	859004		1010000		573208	670072	859859
A2ADF7											440166			308365	370349
A2ADU9									1320000																																		2290000		876146
A2ADY9	8610000	8290000	9660000	9320000	9190000	8730000	9100000	8970000	9550000	8830000	9100000	8640000	9900000	9520000	11400000	9330000	8940000	9580000	10800000	10600000	10800000	10300000	9750000	9720000	8060000	11200000	10100000	9920000	10100000	10100000	6950000	6440000	6590000	6520000	6820000	7060000	7200000	6930000	7150000	7190000	6390000	6850000	6310000	6500000	6970000	7590000	7420000	7160000	8000000
A2AEN9
A2AEP0
A2AEV7
A2AF47	699609	433817	496836	352273	633701	472082	439136	497484	615131	520215	502836	408804	562907	665330	448572	571433	405931	352913	776221	327285	503498	559951	679117	519682	694067	547461	320276	492748	879525	380550	431015	649347	607362	537496	536679	473998	489736	490180	604305	546634	1250000	1500000	1230000	1150000	1450000	1580000	1300000	1190000	1330000
A2AFK4	70061.3	66675.4	62617.5	102149	66540.9	66263.5	64795.5		63875.8	62053.6	80716.1	79349.7	79672.5	77703.9	87817.1	67257.6	88620.1	81933	65656.5	113641	132450	94734.3	117963	102302	90834.2	69508.1	94482.8	79376.4		56746.3						38796.3
A2AFR2																															2780000			2510000	3010000		2770000	2910000	2900000
A2AFS3	1230000	926896	977200	958515	672979	743761	994065	864376	1180000	1030000	1060000	1240000	1740000	1760000	1330000	1200000	1250000	1020000	1430000	1480000	1340000	1640000	1330000	1320000	1140000	1360000	1360000	1490000	1330000	1240000
A2AG50							1400000				1720000				561491																706974											844375					911393
A2AGH6	781796	802319	728608	834228	717793	686273	658606	671096	778309	780602	588529	553830	556581	540657	631775	523843	512335	485182	497051	482450	517059	500122	605229	665079	543882	435121	415162	437566	424458	562435	871858	918645	893190	841901	897668	723681	697598	757005	725729	792120	727398	746079	803229	841436	743962	723523	610547	626823	655813
A2AGL3
A2AGT5	3380000	3200000	3550000	3400000	3220000	3520000	3420000	3580000	3370000	3350000	3440000	3320000	3110000	3300000	3220000	3300000	3450000	3280000	3360000	3230000	3230000	2940000	3200000	3200000	3180000	3250000	3410000	3340000	3090000	3050000	4200000	3730000	4170000	4090000	3960000	3880000	3700000	3940000	3700000	3810000	3100000	2980000	3210000	3230000	2770000	2860000	3060000	3110000	2870000
A2AGX3	1740000	1520000	1660000	1910000	1180000	1660000	1490000	1380000	1190000	1880000	2180000	1870000	1690000	2440000	2080000	2540000	2010000	1580000	1380000	1200000	2990000	1780000	3650000	3440000	2800000	1560000	1910000	2250000	1820000	1220000		1640000
A2AHC3					342916							339028								191667	323820			357764	181876						153753	807376	142263	124738	139842	244760		198914	725482	76184.5			60957.7	166181			41314	224168
A2AHG0
A2AHJ4	1010000	614260		666033													2470000	2940000			3720000	4240000	4020000		4330000
A2AI08	510139	259180	292568								476437	715113	367090	344841	304688	293373	357589	853326	536058	424397	166192	622308	239727	140879	386628		405720	332153	211379		200663	226145	324616	209748	168641	205448	297965	273130	133546	153273	278565	303397	168908	252307	110795	272230	163241	183569	239008
A2AIG8	601847	617061	645076	711787	572375	604429	604469	529770	595907	642414	461588	405850	547882	449415	449863	413804	444975	410833	372291	475535	521107	423715	418941	478969	402709	389810	362744	412535	364714	380851	621595	319686	273509		256356	178134		159857	306066		340670	382607	413509	195029	389807	252482		211209	334530
A2AIL4								2020000																																	177624			168285				441232
A2AIP0	25130.9		76537.8	71682				48195.8	23711.1		193321	249000	186834	207523	240797	283019	237126	223448	194232	135940	560306	304342	559179	511941	460499	280986	347851	324771	367688	188502
A2AIR5	562926	683984	710443	681537	800656					722534	425862	281927	401453	414994	400399						365299	371590	414237		348425	362878		402403			861328	766381	784504	754425	668919	709712	757510	743128	726052	720562	602197	646775	617735	603519	743384	626951	534494	545092	560105
A2AIV2	844871	818192	849763	823525	742996	713544	731132	757642	780120	763377	581600	588353	608044	633158	684416	669631	560836	503959	626704	559679	760965	634786	663342	697623	696222	519817	526282	528977	582046	465733	988424	969383	984408	949725	936374	962874	921968	989503	1050000	851464	891973	924398	873185	910943	893595	927314	813286	817410	872482
A2AIV8	217984	223262	380086	199854	136585		119308	141413	196995	77172	446981	315463	292652	365403	370643	243448	182603	202005	263143	221153	367231	238108	324392	310127	400025		202793		184927		429292	517141	357548	398031	392934	244984	182642	213901	369349	242544	207213	267143	244267	267684	283872	208155	264439	183542	231216
A2AJ15	722168	754523	707513	782031	721184	728674	667257	668084	642750	735972	564776	407787	369477	461881	326608	464016	605676	569385	470923	500900	384471	333475	504476	463705	426212	405887	655055	649351	544674	440400	603225	334984	334832	327063	433767	390874	474174	502335	604146	340933	435544	414928	452633	286018	288856		497110	378679	532731
A2AJ76						1100000		611114				956942		884323	892953																77857.4								386721				211088			651803	634286
A2AJA7	2940000	1870000	1560000	1520000	1920000	2250000	2050000	1960000	2060000	1240000	1730000	2020000	2580000	2100000	1910000	1480000	1880000	2100000	1270000	1500000	2040000	2860000	1200000	1670000	2440000	1730000	1430000	798779	10900000	3840000	3720000	4570000	2820000	2300000	2890000	1210000	1400000	1480000	1610000	1880000		1920000	2720000	2820000	4280000	2550000	2240000	1790000	2310000
A2AJA9		1190000		916707						1390000	1120000		1050000							1250000	1060000			926917							311187												1630000
A2AJD1
A2AJI0	4540000	4330000	4500000	4760000	4490000	4820000	4910000	4560000	4840000	4700000	5320000	5430000	5090000	5510000	6300000	6070000	6160000	5740000	6520000	6130000	6000000	5460000	5840000	6350000	4810000	6780000	6600000	6740000	6260000	5460000	1820000	1860000	1840000	1550000	1930000	1470000	1370000	1300000	1860000	1370000	2150000	2380000	2250000	2290000	2280000	3090000	3060000	2580000	2370000
A2AJK6		60250		98291.4						78350.1						53916.1				80337.3									68106.1
A2AJL3	524723	466723	588466	264108	507881	180295	268373	305483	228791	274907	699819	745721	796979	887143	590348	279232	687135	400700	393294	387437	869121	705541	561836	899538	851334	490257	411759	723586	563485	504399	3030000				331853	9140000		439386			2920000				157356			8290000
A2AJT4	772255	698862	770101	768736	887675	760305	824616	820516	940826	759949	541611	482053	396367	428781	333278	393360	633934	584670	542472	497303	159933	510979	276063			544982	505861	446870	481457	638782	969493	1260000	1290000	1050000	1010000	1150000	1210000	1310000	971642	1210000	844888	837487	354087	915958	845018	740030	781669	735642	639039
A2AJW4	977353	894284	1030000	1010000	753434	1130000	1040000	1020000	1130000	966051	532795	363657	524899	553282	564023	483860	511543	594720	628223	561496	584786	527872	465589	548234	382710	473293	417679	546794	468374	527186	383152	613286	527707	374115	523511	297234	276565	290436	496341	352457	524444	463318	528183	503104	529835	562215	474107	484349	386120
A2AJW5
A2AKB4
A2AKG8	683021	781308	854138	784923	732756	821893	759175	793615	766900	710182	932041	783495	754198	694245	840206	664313	812032	736481	753390	607347	779682	595239	770422	888026	766799	637563	700231	853022	749380	452863	518405	719083	712434	591884	640847	727231	821849	823591	792621	785531	547992	426642	564804	649663	533206	538007	689721	561908	628005
A2AKK5						7580000																																1490000
A2AKP6	2200000	1130000	1130000	1850000	1810000	1730000	1740000	1630000	1550000	1710000	1280000	1050000	2150000	1170000	1950000	1290000	2000000	1150000	1480000	1650000		1410000	2590000	1560000	1080000	1190000	1500000	1360000	1140000	1480000				1180000	787039	632071	839170	831451	686293	832010		656108	507182	503659	654088	659927	627422	643411	601803
A2AKQ0	207668	174162	188528	290702					129323		279142	257340	269464	257118	214425			258704			279706	238573	294075	256901	247262
A2AKX3		123054	105307	116191	74306.1	106034		86928.1	134640	133141					52480	86196.8		55188.7	70171.4					107134				45714.4			238033	196808	201278	289952	191587	151179	193481	139897	153431	176112	244578	277963	246618	217651	263810	206638	183041	219421	182000
A2ALK8	178404	145159	161163	189805	389281				146493	181415	309898	326471	282745	290655	278177	215563	482874	320016	219680	209665	324492	306128	348326	384501	361171	229940	264526	253986	299169														75834.6		226453
A2ALS5	917167	1260000	611038	1670000	725622	1090000	566113	820917	1030000	576880	1200000	776419	914407	935545	881602	805502	1020000	1060000	1480000	1620000	1120000	1500000	1120000	820666	666445	922966	835646	893009	1300000	1020000		39200000					1560000		13100000	7900000	638230		382465		397279	494089	460529	5840000	664171
A2ALU4	976363	1300000	1130000	1170000	1350000	1410000	1220000	1240000	1430000	1380000	1340000	1430000	1350000	1350000	1240000	1520000	1510000	1430000	1430000	1300000	1110000	1180000	1380000	1130000	941842	1320000	1550000	1380000	1350000	1160000									6230000									2670000
A2ALW2	149054	99142.3	154789	159858	100983	161172	168542	126659	143998	190758	166032	133048	176626	233708	193080	157665	134496	99412.6		126186		160352	221544	195991	155826	124049	104548	117252	148002	276893	84289.2	80813.7	98122.1	71232.5	72499.5	59029.4	74169.9	93714.6	84948.1	82870.1	88635.5	80812	85675.3	110225	120438	87160.8	68024.8	79901.3	71516
A2ALW5	1780000	2000000	1580000	578069	15300000	796564	1150000	662612	1430000	1820000	545808	1570000	1230000			1220000	648999	2040000				1170000					1860000		1760000		221994	282513	238956	195742	184230	253893	361990	370387	320489	277461		238381	260729	243371	285492	273666	302901	378788	346536
A2AM29	141362	150250	67274.5	102863	138630		137466		66332.9	158186	49082.9	56427.3	290548		43230.1	69894.9	93578		47824.7	57475.4	146157	62515.3	87075.2		289240		68744.3		53024.2		172360	114350	153297	228377	136098	160195	179041	159364	159997	159771	139738	192108		168778	155021	201419	185553	180140	224655
A2AMM0	704285	181290	131610	313281		458081		622718		666394
A2AMZ4																															632981			252294										546726		902074
A2AN08	4220000	4070000	4120000	4080000	3970000	4080000	4200000	4270000	4100000	4040000	4620000	4520000	4340000	4400000	4300000	4330000	4670000	4460000	4600000	4360000	4350000	4030000	4270000	4470000	4150000	4200000	4550000	4320000	4410000	4300000	3230000	3560000	3300000	3270000	3420000	3370000	3390000	3520000	3590000	3360000	3280000	3400000	3550000	3490000	3520000	3370000	3250000	3150000	3230000
A2ANU3
A2ANY3																																															1570000
A2ANY6	541116	738822	828692	767679	836890	747726	857840	743433	748684	794397	445293	410465	586281	477819	449445	595955	519014	516375	625178	734787	553632	262944	510851	465900	547923	602461	622257	643044	731712	380428	956736	1090000	1130000	1140000	1100000	1430000	1400000	1480000	1310000	1400000	991597	1010000	1080000	1120000	1090000	1060000	972069	1020000	995591
A2AP18										345601		52237.4
A2APB8		1210000	1120000	919268	3370000	1300000	1110000	348754	1110000	689640										3820000						3350000				3420000	5370000	4590000	5500000	5890000	4810000	5230000	4680000	3950000	3840000	4720000	2680000	1470000	2160000	2910000	1490000	1760000	2570000	2800000	2300000
A2APT9	253141		226484	147040	94973.7	130645	175005	119407	173208		250335	85773	553626	514283	355866			206202	63617.2	223448	482099	875475	148376	116764	77356.3	86619.4			86646.4	280867		1170000
A2APV2	681809	777945	756300	788277	711930	552137	586586	590756	533579	711564	1190000	1360000	1360000	1310000	1310000	1040000	1040000	927618	1440000	1370000	1270000	1300000	1490000	1370000	1550000	1300000	1340000	1490000	1230000	1090000	636370	420475	421714			355773	372311	227215	370976	361244	503199	541657	638814	507780	767394	587921	572290	455222	535865
A2APX8			235732
A2APY7		762766	2760000						929811		1050000		1510000	930847	1240000	1260000	1130000		1230000			1520000	1110000	1350000	1030000		2590000	1360000	1590000	1470000	1880000		785578	1360000		288935		581845	611802	685364	809820	750411	1390000	609137	1040000	654555	655325	735454	727885
A2AQ07	3020000	658968	1390000	1930000	1370000	1590000	2200000	1780000	2020000	994137	1690000	1330000	3460000	3800000	3560000	1210000	1510000	3190000	2580000	4610000	2780000	5080000	2840000	1800000	1440000	3930000	1590000	2770000	4620000	4290000	3160000	4490000	3540000	2710000	3520000	4010000	4210000	4390000	4610000	3860000	8000000	7620000	8980000	7290000	9070000	12800000	11500000	9700000	8730000
A2AQ19	2070000	1800000	2010000	1940000	1720000	1970000	2010000	2020000	2090000	1970000	1600000	1410000	1310000	1400000	1500000	1810000	1620000	1350000	1400000	1860000	1380000	1400000	1410000	1680000	1750000	1290000	1220000	1330000	1260000	1500000	2830000	2390000	2550000	2450000	2270000	2230000	2290000	2420000	2390000	2330000	2370000	2910000	2690000	2450000	2750000	2710000	2730000	2430000	2590000
A2AQ25	2610000	2980000	2590000	2820000	2820000	3280000	3520000	3170000	2980000	3060000	4030000	3800000	3960000	3890000	4260000	4080000	3970000	3990000	4340000	3950000	4300000	3870000	4570000	4210000	4000000	4580000	4680000	4480000	3470000	3620000	1290000	1430000	1380000	1150000	1190000	1050000	1280000	1070000	1070000	1090000	988619	964476	905423	1030000	632212	1350000	1010000	725487	1470000
A2AQP0	10000000		7590000	5650000	8940000	4540000	5160000	4860000	5600000	3080000	8170000	9800000	12700000	8370000	7340000	5270000	5930000	5410000	5350000	4760000	5570000	7220000	4540000	5840000	6250000	12000000	8940000	6510000	16100000	14100000	13900000	10600000	19400000	15000000	11200000	7940000	8810000	7950000	8650000	9540000	12100000	7820000	7250000	9310000	12100000	8880000	8970000	8850000	8480000
A2AQW0
A2AQX6		1890000	1560000	1600000							1940000	2420000	2170000	2430000	2130000			2290000	2500000		2150000	1880000	2200000	2290000	1880000	2220000		2540000	2180000	2390000													294166		453934
A2AR02	3430000	3000000	3260000	3430000	3170000	3210000	3200000	2930000	3140000	3330000	2410000	2960000	2640000	2850000	2450000	2450000	2450000	2370000	2720000	2410000	2310000	2330000	2910000	3200000	2280000	2190000	2370000	2070000	2040000	2150000	3630000	3540000	3420000	3500000	3350000	3300000	3230000	3340000	2910000	3150000	3470000	3770000	3220000	3510000	3520000	3340000	3380000	3140000	3520000
A2AR50		71396.7	74030.4			64641.2			78608.7	78017.8			65247		86369.5												51045.8		55233.1			1240000	886867	743470	947722	772817	824750	945832	1110000	988346	2610000	2500000	2820000	2220000	2570000	3230000	2580000	2280000	2850000
A2ARA8	6970000	7640000	6820000	6830000	6980000	7870000	7890000	7090000	7070000	6850000	13100000	15900000	14200000	16900000	15300000	16400000	17200000	19800000	20300000	17600000	12500000	13000000	15100000	11100000	15300000	19600000	23000000	14500000	17400000	21400000	1730000	2070000	1390000	1140000	1700000	1590000	1150000	1570000	2500000	1630000	1360000	1020000	1300000	985396	950038	1010000	1160000	714378	1070000
A2ARJ3
A2ARK0																								1980000
A2ARP1											206198	242782	191852				196405				261240			397592	314323		325317		280692								247489
A2ARS0												281050	258792	262566	290391				276925		340963	503984	436344	330863	355266		337086	295492			374614
A2ARV4	1490000	1510000	1450000	1380000	1580000	1570000	1500000	1440000	1460000	1310000	3140000	2640000	2150000	2620000	2630000	2520000	2790000	1930000	2540000	2590000	2630000	2210000	2300000	2580000	1910000	2560000	2400000	2270000	2410000	2610000	1680000	1650000	1410000	760199	76600000				1680000	1120000	4360000	2470000		1900000				1020000
A2ARZ3		923703		980736	940146			207446			617292	703066	3170000	2000000		504793				1750000	914781	7320000	912823	795691	772961		358746			247306
A2AS37	375307		203248	240605	169086		368695			311493	254654		374571	327433		264867		296244	309401	431826	395351	618374		301728		397022	265595	353308	416540	706594
A2AS89
A2ASQ1	9170000	10200000	8840000	9780000	8970000	10300000	10400000	9790000	10400000	11000000	10000000	11700000	12600000	10900000	11200000	14600000	13700000	17700000	13500000	15400000	9830000	9760000	11600000	9870000	11600000	18500000	16800000	11100000	16400000	13200000	574612	611550	483287	477210	566472	394179	480462	551917	734941	618413	822366	646530	901373	643756	582448	786156	648490	736103	877371
A2ASS6	8590000	2810000	3430000	2640000	4190000	4500000	2510000	5570000	2830000	5930000	5150000	5170000	3350000	4390000	4480000	6940000	3440000	4570000	3700000	2880000	5660000	4140000	4820000	4680000	4860000	5220000	7720000	5320000	3790000	2730000	14000000	8080000	12300000	28100000	17600000	20000000	16900000	13600000	14800000	14900000	11600000	17900000	15800000	22300000	19500000	26800000	19000000	10800000	38100000
A2ASZ8	257113	290310	214707	308765	207985	465293		425945	741154	329479	544842	375102	271306	356511	336641		481499		1040000	659901	442807		511966	476137	931112	256078	250925	349876	892297													2950000			3130000
A2AT37	881791	922707	908747	918700	934830	978616	982635	923941	910586	1010000	844907	811152	660894	808786	745888	849277	845394	905809	774003	862150	808567	732914	767357	843963	809126	827651	835243	901297	834391	899825	1030000	1070000	1050000	975793	1030000	1160000	1090000	1160000	1160000	1100000	1040000	1060000	1110000	1130000	1080000	996601	904940	1020000	1030000
A2ATK9	707766	726891	679657	589216	733836	710789	669191	683990	794135	729263	557472	581000	589304	571452	509441	588112	633258	646761	597581	653007	517515	563013	646636	667563	517607	694912	772352	595294	644872	541913							57007.2
A2ATU0					1130000	660864	2120000	903823			180418	1490000				898571	1280000				822163			1140000	1220000			608316				888845	761875	416815		753109	755446	645023	580805				604482					790969
A2AUC9	649513		338621			1070000		1160000	811196		390456	412381				635734		398729		8810000	461885	358237	464510	565686		528975	383184	696968	581375			6630000
A2AUQ7	421209	211080				255195						273104			417599								184355					184687																					136257
A2AUY4	902787	937643	762517	759192	890098	1290000	1100000	1220000	1580000	1230000	545204	466192	425115	523027	496929	395886	696314	610587	524953		632012	590381	583494	361489	802648			421228	447288			431322							143111
A2AV11		524505	364666	425026				489183		401259													285037	460879		293607	263009				824305				841157	594857	933838	590000	655847	715978	1900000	789802			529980	892717		757809	612468
A2AVA0	392152	333353	392365	350618	347432	302395	421216	384365	365156	339916	430514	347074	429555	541764	804487	398684	447260	470446	438744	376458	627337	342059	432379	504700	478730	727066	582631	535803	612092	557903	208751	203008	218646	315586	192761	161483	81554.3	84799.8	173372	123074	151906	355234	198652	158079	177389	211871	191768	143542	159411
A2AVZ9	2700000	2490000	2260000	802959	974058	1180000	1410000	1110000	1570000	1140000	5940000	6520000	6880000	5730000	6380000	5550000	4820000	5420000	6380000	5370000	6100000	5330000	8800000	7610000	8700000	6390000	8800000	7880000	6690000	5930000	1480000	1490000	1350000	1660000	1690000	1360000	1470000	1390000	1260000	1450000	1340000	1120000	1480000	1570000	1190000	1050000	588290	584553	1010000
A2AWA9	2910000	3200000	3190000	3030000	3200000	3090000	3040000	3240000	3150000	3240000	3170000	3280000	3010000	3230000	3010000	3200000	3020000	3230000	3420000	3290000	3260000	2900000	2690000	2810000	3100000	3210000	3210000	3160000	2940000	3120000	1500000	1430000	1370000	1270000	1390000	1420000	1400000	1340000	1450000	1370000	1550000	1570000	1400000	1320000	1630000	1660000	1610000	1600000	1530000
A2AWP8	463134	487094	391853	428914	421559	378743	305162	321120	316066	347982	344605	313647	326036	307757	377092	279636	265016		268031	346939			288228	298213	362296			423619																			31497.9
A2AWR3	82528	107269	116991	129581	82730.4	113294	100856	105015	104761	104832	307565	298108	217590	281316	272062	282030	278825	264514	272309	260493	354843	400191	414108	403629	381505	272589	283021	319067	266726	207075	111019	71194.8	74512.9	75108.2	73850.1	59579.5	67261.2	69795.5	54661	61894.7	64095.8	54896.6	52985	59934.5	51206.3		38324	45345.3	46331
A2AX52	747861	695867	519823	547584	704446	667124	441392	773579	644766	926356	1890000									1030000						1120000	1070000	1260000		1970000	188181	450638	151027	1960000	347519	644783	224660	492526	395993	284854	956317	854307	743192	667356	559311	749837	707640	546808	841355
A2BDX3	24500000	22800000	23700000	21200000	24900000	17800000	23200000	17100000	22500000	19900000	20000000	20000000	25100000	19900000	24100000	16000000	15700000	20300000	17800000	20000000	18800000	18300000	18000000	18900000	17200000	17500000	18800000	17900000	18100000	15900000	18900000	20000000	19700000	19400000	18100000	21400000	18800000	20900000	20200000	19100000	19900000	20800000	20200000	21500000	21300000	19200000	20900000	18900000	18900000
A2BE28	1920000	1720000	1720000	1500000	2030000	1820000	1740000	1730000	1680000	1800000	1360000	1350000	1040000	1220000	1360000	1210000	1340000	1310000	1160000	1240000	1090000	1280000	1310000	1210000	1380000	1070000	1340000	1120000	1430000	1110000	1770000	1500000	1760000	1740000	1700000	1420000	1500000	1480000	1510000	1450000	1420000	1470000	1370000	1500000	1380000	1190000	1330000	1310000	1120000
A2BH40	3830000	3900000	4100000	3820000	3910000	3730000	3970000	3680000	3970000	4290000	2570000	2670000	2460000	2470000	2710000	2930000	2720000	2610000	2680000	3120000	2640000	2430000	2410000	2450000	2610000	3200000	2790000	2770000	3140000	2990000	3210000	3280000	3460000	3300000	3340000	3020000	3080000	2980000	3100000	3250000	3520000	4040000	3670000	3380000	4130000	3820000	3690000	3670000	3580000
A2BI40;Q3TKR2;Q9JJQ7		70774.1												109668		100900		91909.9	88331.1	57827.1	130758	79017.4	175444			70297.2	115769		106588					67957.2
A2CE44		2430000	2460000	3150000			3510000																5210000	6000000					3850000		4540000	4720000	3270000	3620000	3980000	3010000	3480000	3290000	4550000		4060000	5700000	5570000	3870000			5790000	2900000
A2CEK7;E9PVW0											1950000													2900000	2580000					4030000
A2CG22									1130000
A2CG49	718471	710170	682574	730802	520233	462359	626534	767584	678138	633887	973744	862634	1110000	1220000	1160000	681529	808951	806430	755724	1130000	935732	1030000	1090000	1060000	749202	940153	654557	870762	944629	819245	785331	1220000	1060000	728895	742668	548003	534083	627093	552028	538726	1170000	1450000	1560000	1570000	1450000	1490000	1300000	1240000	1060000
A2CG63	198481	211407	193904	192908	163670	185165	182803	191935	223266	219303	128066		117872	134603	174128	154527	124440	133604	145006	136251	149839	109729	148137	174543	138948	162007	164235	116672	122598
A2RSF9
A2RSJ4	591724	450038	605901	424113	477888	485293	527709	509256	511300	573126	698934	785967	706160	639084	563308	564790	534488	409501	484331	670351	563780	713051	620217	676635	543814	633055	393023	627696	604426	754623	286952	422350	260983	253596	261316	257330	195995	208079	322414	298578	413301	416011	296906	255088	321302	724374	876988	490787	813078
A2RSQ0	812143	604478	562267	605389	492859	675558	574820	617983	686944	685477	676342	599387	579847	562551	656889	620745	654556	638403	682113	432456	614918	548271	602332	551512	586758	609375	663218	708918	577311	602905					247440			276010			228909	605756	269639	390280			247200		246200
A2RSX7	329211	613018	476998	427780	653201	493089	421690	501585	547910	462169	595871	575303	389105	442483	398359	466563	439792	472582	325135	345003	489304	525706	463620	604761	527784	385827	364008	450345	396821	374403	647218	477529	269871	405483		532751	161041	265715		323605	659039	362904	284547	263830	359605	158441	431671	659599
A2RSY1	196358	159833	143534	128464	155254	134001	117282	121740	140299	127456	138731	157819	99875.3	127259	104317	119421	96907	109540	122175	93027.9	174018	108329	168040	144793	110255	107947	134546	110216	106940	104036	128752	107946		134445		150186	131469	128447	86260.1		130835	149409	154388		167027	148360	132806		138593
A2RSY6	529608	675558	488985	446310	522817	557455	683107	649660	621565	585280	680820	684648	510218	342663	655600	638118	568169	566864	706633	474215	533876	689287	376307	670482	509801	494511	818460	678660	551756	402503	815365	867017	867915	849422	956407	809837	913537	931213	920493	843762	878289	930768	875384	937701	912225	932217	941481	872499	903573
A2RT62																																					1130000
A2RT67	1880000	2070000	2020000	1900000	1940000	1730000	1890000	1890000	1900000	1850000	1760000	2070000	1870000	1790000	2010000	2040000	1670000	1840000	2140000	2050000	1700000	1800000	1930000	1920000	1950000	1860000	1980000	1940000	1520000	2020000		148421	543107			102576		115530	98742.4	133828	796754	790092	624093	676590	805194	912833	624161	680894	767968
A2RT81						53259.6				89881	619407	834899	477914	648773	665947	975181	530569	592106	563882	547786	623557	1000000	768811	646155	645201	665905	588480	966478	749578	931412															154802
A2RTL5	980657	1090000	1040000	1320000	1130000	1120000	1340000	1270000	1420000	1230000	1100000	1060000	1640000	1580000	1470000	1080000	1870000	1030000	2820000	1130000	1410000	1010000	1150000	1050000	1730000	1540000	1190000	1090000	2490000	983899	1070000	937152	1130000	1030000	1070000	1090000	919241	1070000	899418	1010000	1140000	1080000	985149	990816	1010000	1240000	1030000	1190000	1070000
A2RTS7
A2TJV2		256502	261940	274976	216718												3260000																399117	226347					313828		287786	278621		300178		2400000			1790000
A2VDH3	3670000	3310000	3770000	4240000	2220000	3280000	3420000	2440000	3140000	3430000	2940000	2390000	2330000		2700000	2610000	2780000	1950000	1960000		2570000	1520000	2460000	3000000	2430000	1490000	1640000	2310000	1930000	2010000	2950000	2740000	3610000	3070000	2590000	2790000	2860000	2530000	1980000	2480000	2100000	2620000	2250000	2570000	2120000	1710000	2110000	2360000	1880000
A2VDH7																															297239	404115	310955	348585	346657	265174	300379	338118	297648	281423	213922	89078.5	219691	203102	127909	118428	172645	198317	161095
A3KFM7	241741	216385	133746	174024	243156	170517	237128	227771	210874	274644		87161	155868			135698	121521	105299	116678	145714	136121				39615.7		153261	170039	150266		63917.7	68030.3	48992.4	56948.8	66343.5	99632.8	84387.3	86850.3		103950						54116.8	59452.5	61717
A3KFX0							592270										1690000
A3KG59
A3KGA4
A3KGB4	20300000	20400000	20600000	20700000	19500000	20000000	19400000	19800000	18400000	19500000	20300000	21300000	17900000	17500000	19600000	19600000	21800000	20700000	17700000	18600000	18300000	15500000	19500000	20300000	17600000	18600000	17800000	20300000	18300000	16900000	7920000	11200000	11000000	12000000	12300000	10900000	12000000	11900000	11800000	11800000	16500000	10700000	12900000	12300000	12600000	12800000	12700000	14700000	14500000
A3KGF7	249986	243534	234703	217651	286069	198141	237705		261786	208786	331594	433788	345023	424651	504001	245144	336763	313437	339136	361913	427659	504963	415962	492670	551567	324932	266971	288341	323541	273380	368294	419311	387293	320649	329413	233125		321911	236792	284676	379238	467545	395945	402979	432225	409113	364394	347735	357658
A3KGF9	63434.4							124992	132879		252263	332954	247292	248389	312574	269386	318288	323294	465198	420671	199550	316015	207937	308551	347631	386076	475163	572451	549292	367308
A3KGK3					127198		1650000				82562.4														104962	56475.9								972706		131653							940658				1930000
A3KGS3	569645	511523	526145	467851	622500	529766	490140	466132	694146	557519	922653	871070	884763	736668	734591	754596	924133	983010	830707	911067	756576	872771	827908	754172	751016	938754	892816	920872	963853	909886		430687	334363	1670000	462739	256062	263929	259558		186226	374410	414554	312364	822635	491276	343071	185551	291815	322561
A3KGV1	534684	477752	427176	434089	325659	378991	368630	315165	382408	488662	379549	433343	390728	397289	331527	385029	290510	487721	369626	420818	435416		515428	340045	377909	447393	465825	175443	425590		896417	933094	890574	1020000	1110000	873947	800312	811555	908702	1030000	732584	773761	683127	774566	593830	620388	719727	839971	765232
A3KGW5	413772	311808	593754	438705	386017	254897	306228	338202	269901	289502	426287	341753	575835	585538		244362	285754	263824	173004	249474		182952					221432				234978	192199	303189	279358	218636	275790	204694	276802	270307	221075	91778.4		99345	130426			122053	71845.9	85728.7
A3KMP2	4400000	4000000	4430000	4490000	3710000	3750000	3950000	3840000	4140000	4040000	6840000	6530000	7430000	7260000	7360000	5880000	6580000	6450000	6070000	6390000	7430000	7190000	7370000	7810000	6400000	6540000	6650000	6750000	6870000	6450000	1920000	2070000	2210000	1780000	2100000	1420000	1440000	1400000	1640000	1550000	3590000	4170000	3720000	3150000	3810000	3590000	3130000	2880000	3140000
A4Q9F4	287075				268886	288328	249914	274663	256282	254469	550523			503560	575677	375642	356627	153935	267558	226643	594380		592783	657370	653160	281476		286349	364094	250209	194507	220049	162485	215331	230269	183064	179697	200336		210189	193752	236824	205893	191786	189513	168544		184395	193349
A6BLY7																				1380000	2110000							1900000
A6H584						471205		690521	3190000		1190000						605230								186234	1630000	870608	343408								4520000												618721
A6H5X4	284139	228869	184631	412028	355576	303389		255995	402133	291520	793395	996868	866568	900494	1300000	950853	1220000	689926	1130000	1100000	750048	731035	712178	674656	2080000	1180000	1190000	820177	586412	836685											561213	379449			531310			396893
A6H5Y3	1860000	1630000	1830000	1850000	1860000	1740000	1720000	1790000	1730000	1760000	1120000	1210000	1310000	1150000	1210000	1130000	1300000	1130000	1210000	1120000	1280000	1130000	1230000	1150000	1130000	1080000	1270000	1180000	994658	1070000	1550000	1310000	1530000	1480000	1530000	1460000	1580000	1570000	1330000	1430000	1520000	1530000	1560000	1710000	1540000	1580000	1590000	1650000	1590000
A6H5Z3	1320000	1350000	1360000	1320000	1490000	1450000	1320000	1360000	1260000	1270000	1560000	1480000	1570000	1510000	1590000	1530000	1450000	1560000	1450000	1650000	1490000	1600000	1690000	1540000	1480000	1580000	1450000	1450000	1420000	1780000	707167	786976	826003	842776	674976	513341	536985	583231	698863	657179	768043	1160000	883877	873449	835634	903528	523770	715548	455634
A6H611	1260000	1050000	1270000	1470000	1150000	1160000	1130000	1180000	1160000	997102	1080000	966546	1210000	1000000	938837	1040000	1040000	942631	1090000	1220000	989862	1490000	1120000	1100000	1320000	1420000	1110000	1270000	1120000	1250000	668938	1190000	1020000	1190000	1240000	1160000	1030000	975600	1150000	711869	745260	777248	864098	915475	753024	778367	750022	745704	633428
A6H619	309588	337968		201253	206259	313447	319144	407355	253809	238738		239142				296654	310052												175109		369352			488092		426367	286616	330108	252367	295209	354523	349515	314140	383214		388670	153447	389340	341783
A6H630	547803	448969	665894	469512	534790	617461	528549	518799	671413	528516	788360	706982	735451	352706	626634	730569	609840	445089	868723	861846	612576	644911	464458	584856	549032	511489	529763	837617	635803	705437	547784	701015	598436	621948	735270	886343	826156	926177	952331	724734	1030000	1310000	1260000	1090000	1180000	1180000	840819	1070000	873267
A6H6A9	1110000	1040000	1440000	1080000	1030000	882086	1390000	635450	971413	960308	905058	853513	861743	871766	816359	831258	890670	1170000	1030000	1070000	917414	1340000	874255	1010000	994662	1410000	1130000	870601	1440000	1030000	2140000	2170000	2090000	2010000	2260000	1920000	2300000	2000000	2330000	2310000	1960000	1640000	1790000	1900000	1630000	1910000	1810000	1940000	1860000
A6H6E2	1520000	1580000	1520000	1330000	1460000	1670000	1600000	1700000	1810000	1730000	1400000	1580000	1500000	1320000	1450000	1560000	1880000	1620000	1700000	1820000	1560000	1750000	1660000	1270000	1560000	2130000	2220000	1730000	2010000	1730000	430967	534333		510518	490071		170346		299773	66256.6	994132	518986	612685	479041	393955	448849	438170		84052.1
A6H6E9	1760000	1910000		1950000	1720000	1590000	1580000		1600000	1660000	1750000	1720000	1610000	1760000	1820000	1470000	1640000	1560000	1550000			2070000	2100000	2150000	1810000	1520000	1410000	1730000	1490000		1460000	1320000	1350000			1140000	1200000	1170000	1120000	1200000		1380000	1290000	1450000	1450000		1170000	1050000	1180000
A6H6J9	327913	305329	268465	304088	306653	269049	286335	241690	189447	284050	271209	310270	308484	220718	222612	316256	317793	293584	236101	237135	256687	151645			269753	301268	291908	330005	280524	314726					130599						101789					119549
A6H8H2	1710000	1500000	1620000	1550000	1570000	1530000	1610000	1540000	1570000	1590000	1910000	1820000	1890000	1780000	1900000	1820000	1930000	1920000	1730000	1770000	2020000	1880000	1890000	2010000	1740000	1740000	1740000	1880000	1750000	1780000	1010000	989719	938936	972222	926610	979556	989813	1020000	972216	1020000	818698	853900	861680	870499	818631	890426	759883	940882	927257
A6PWY4	820866	149237	232080	222568	229465	210590		486571		142992																					1080000	1300000	1380000	1500000	1460000	1390000	1230000	1450000	1290000	1320000	990680	857054	913515	1040000	797496	862823	935751	1040000	947042
A6X8Z5	1410000	1430000	1380000	1340000	1360000	1470000	1480000	1540000	1640000	1670000	2540000	2130000	2500000	2080000	2200000	2550000	2460000	2390000	2600000	2600000	2740000	2710000	2440000	2030000	2620000	2460000	2770000	2810000	2350000	1920000	342839	412105	301436	349852	425198	253927	742222		1040000	750997	1510000	643136	1320000	1200000	1210000	966439	1420000	2200000	1690000
A6X919	1110000	1250000	1200000	1190000	1080000	1230000	1090000	1140000	1330000	1330000	838509	1180000	780710	1330000	808216	765990	942695	794215	629586	962802	1700000	663712	651717	1360000	1120000	522978	772227	555421	756578	610537	967233	1480000	1420000	1110000	1400000	1420000	1810000	1560000	1780000	1540000	1600000	1880000	1960000	1900000	2010000	1670000	1570000	1540000	1600000
A6X935	2970000	1220000	2710000	2930000	1850000	2320000	2890000	2300000	3420000	1890000	2400000	2470000	4330000	3920000	2770000	1520000	2010000	2980000	1630000	3540000	2920000	7730000	1790000	2810000	4700000	2660000	1210000	2430000	3240000	4130000	620839	1070000	817662	576450	740724	510031	596984	480496	687209	284571	1060000	787756	975140	1140000	845025	1680000	748015	1740000	1200000
A6ZI46		649228		473937	539100	1130000	1100000					626094					2450000				952073							2190000	2270000		2870000	1980000	1890000	1710000	1950000	3310000			4630000	3250000	2120000	2590000	1980000	2180000	1780000	5110000	4750000		4980000
A6ZI47	9760000		10000000	9810000				8190000	7840000	8400000	8990000	9930000	9170000	8060000	8660000	7810000	9240000		9450000	8810000	6770000	10100000	5430000	7940000	7220000	8290000	8780000		7750000	10200000
A7L9Z8														831070																																	1000000
A7MCT6																															7650000				3670000	9230000							736192			676021	670666
A7TZG3
A7UAK5	292690	141909	238342	264531		130405	166359		204499	210544	273186	256817	366427	319437	560076	205985	197901	284966	236765	341539	209971	311783	272428	213507	334790	183772	301336	287586			281801	345403	269539	243103	246416	225648	204566	241570	291228	268940	552163	695244	519020	492875	593438	660044	557872	474396	568477
A7VMS2;Q0WXH6
A8C756	7130000	5150000	4450000	4690000	4570000	4980000	5200000	5820000	6440000	5460000	5890000	5070000	5780000	5820000	4260000	5650000	4990000	3900000	5550000	3770000	5680000	4290000	5380000	5430000	5540000	5210000	6320000	5130000	5780000	3590000	5570000	5620000	5610000	5690000	5130000	9840000	10300000	10600000	9250000	9250000	4370000	4620000	3280000	5560000	4740000	6310000	7130000	7210000	9770000
A8DUK4	5520000000	314000000	5780000000	3870000000	2990000000	4630000000	7430000000	4900000000	8390000000	1570000000	4390000000	1530000000	7700000000	6430000000	3870000000	1060000000	1380000000	7640000000	4160000000	8980000000	6870000000	13300000000	2570000000	2260000000	1130000000	7430000000	670000000	5580000000	8450000000	12200000000	11000000000	10800000000	10800000000	10500000000	13700000000	11900000000	13700000000	11600000000	12500000000	13100000000	14400000000	15000000000	17500000000	14800000000	16000000000	19200000000	17700000000	14900000000	17600000000
A8Y5H7	498117	514009	510301	473293	448263	502227	558123	493236	427733	452789	503938	536258	456429	481140	468976	501107	635075	568447	568258	727510	472172	618283	501539	549161	635954	576141	733719	568853	651441	608381	53229.5		279630	261048	116504	303033	48389		51719.5	109300			252151		253354	37496.8	403855	83393.1	31107.8
A9XX86	347651		359627				303744	297809			1690000	1880000	2140000	1830000	2320000	2010000	1710000	1600000	2340000	2170000	1820000	2050000	2060000	2010000	2270000	1560000	1900000	1750000	2250000	1460000																276190
B0F2B4		240789	188456							226528				121499	114596
B0V2N1	3210000	3430000	3700000	3500000	3750000	3060000	3270000	3580000	3310000	3190000	2540000	2150000	4150000	1850000	1750000	2180000	1880000	1750000	2070000	1780000	2040000		2290000	2020000	1680000	976148	1860000	1840000	2410000	1210000		4350000	1890000	4560000	4180000	1400000	3870000	4240000		4050000	4080000		3620000					3760000
B1AR10		279593							239072	286932	261873	289532		230676	308709	254634	321692	286766	270857				286602	259086	270870			166632	173806		142935	97286.6	65495.6	50574.9	108256	63078.9	82104.4	78646.8	73583.4	107567	380419	378773	334632	275314	308512	411097	333536	335774	390255
B1AR13	1550000	1210000	1210000	1330000	967945	958711	1470000	1090000	1400000	1090000	2130000	1530000	1420000	1550000	1500000	1650000	1950000	2150000	1460000	1190000	1600000	1620000	2030000	1620000	1690000	1590000	2050000	1690000	1610000	1180000				499353	1010000						1300000	580076	653766	1000000	1080000	395858	369481	412428	365949
B1AR17	1150000	1130000	1200000	1200000	1330000	1180000	1120000	1160000	1120000	1210000	578936	462074	560475	344619	346949	495619	526622	581401	440856	439449	461967	593379	442458	550079	261185	439888	440663	409734	496409	355843	214224	495825	178581	537428		171459	425679	446903	372905	195465	535517	795291	524640	464983	567207	660562	486452	555034	638593
B1AR51											192939		166170										2640000						2970000
B1AR69	59100000	9690000	14800000	9380000	4420000	12700000	7210000	20900000	11300000	3840000	34400000	34500000	15500000	28400000	24500000	53500000	24500000	46600000	25200000	27300000	37300000	27300000	36800000	35500000	29300000	40800000	68500000	37400000	36900000	38500000
B1ARD6	1060000	1010000	1230000	1320000	800202	967363	868067	744350	1030000	787781	2130000			390266	323239	113414	206811		529480	377987		636471			383817	514255	428811	462747	379496	402697	495789	514634	562196	584576	505287	607279	531536	718062	596135	563821	143625	185048	153273	210808	136259	191628	170504	144004	114372
B1ART2	282322	282205	233960	284527	194559	251046	295250	208365	164998	263482	410661	358040	397330	465078	334081	300132	284777	265333	295993	247522	408606	300924	475553	344514	363811	278704	298747	333795	375285	304863	393133	397552	322880	458056	229330	495867	243854	430641	608890	447893	296025	230085	343812	359714	278738		603881	232407	720912
B1ARV3										755101																								707522										2240000	2230000
B1ARW8		777523				683464	1570000	638468		427576						483843															398860
B1AS29
B1ASA5	262679	138883	226205	216610	173211	495761	267685	213734	238891	152222				81974.3			710363							731779							250590	196548				256089		267767				310293			293057		232351	230841
B1AUE5																																							256946						158897
B1AUN2	1870000	1900000	2010000	2010000	1820000	1960000	1870000	1870000	2040000	1860000	1920000	1850000	1770000	1770000	1820000	1790000	1890000	1810000	1760000	1770000	1860000	1430000	1670000	1930000	1610000	1600000	1720000	1800000	1620000	1570000	2690000	2890000	3120000	3240000	3150000	3300000	3250000	3270000	3170000	3090000	2150000	2090000	2400000	2530000	2150000	2270000	2290000	2500000	2260000
B1AUR6			10885.2	15608.1																											110953	129185	125381	166325	122507	212965	220269	163661	199655	214782	46986	64588.9	60172.6	116397	54492		81350.2	214101
B1AUY3	296206	319219	278046	268051	76194.3	209811	214479	228724	216354	295623	449348	367612	343703	495317	447124	423209	406756	320368	360592	361960	478323	384883	437613	601520	413832	252740	261730	261083	349657	280813	665195	734470	631925	564292	640425	482058	471889	570867	572467	678574	1540000	1800000	1580000	1390000	1740000	1820000	1570000	1400000	1740000
B1AV60	74285.2	72950.3	57165	66371.8	40654.1	69835	94939.1	63327.5	87765.9	94475.7				41123.2	30659.4	67929.3			37617.9	47164	38003.8					75086.6	34435.9	26827.5	49806.4
B1AVD1	81673.1									370220	635114	870528	682584	743685	884731	779554	905768	804570	695726	715923	1630000	1160000	1900000	1470000	1550000	1010000	1160000	1330000	1150000	1130000	375989			3130000			1470000								2010000
B1AVH7	633532	559805	654934	514247	647722	577295	427009	746315	594175	750469	1040000	902138	1100000	1020000	1100000	694799	1090000	793630	962961	888384	1060000	1060000	678660	644492	672883	1080000	885904	1170000	1080000	1150000
B1AVK5	416343	207319	219717	296115	196145	236514	264173	248511	289968	262183	295148	368016	434485	443436	404233	585640	611289	723082	564516	565167	341201		364593	355809	357386	809214	680430	459223	804722	659833			442646
B1AVP0	800867	762750	757624	829582	717501	669879	1110000	657576	776620	588430	1130000	966327	1090000	1110000	989723	984084	919172	1190000	1140000	1080000	1240000	1140000	1080000	1090000	1190000	1210000	1100000	1110000	1130000	1020000	209113	200962	209620	281885	214491	197412	216470	237122	313143		387655	291241	313947	311395	298346	470441	311754	295863	306009
B1AVU4;Q9D3N5
B1AVU5
B1AVY7	670599	389908	544263	598354	393179	347837	353082	336358	449476	454142	370869	512391	607945	528579	418341	536590	477490	576832	520375	407023	540839	447521	480668	503867	499200	644658	478241	421699	533090	381548	404552	868037	974820	1010000	1040000	989112	965985	945960	914871	979750	393986	468600	485263	345460	262392			448554	189384
B1AVZ0	1120000	984666	1150000	1040000	1100000	1150000	1280000	966170	1180000	1060000	1300000	1370000	1070000	1290000	1290000	1110000	1390000	1280000	1400000	1180000	1410000	1360000	1260000	1330000	1190000	1350000	1390000	1300000	1200000	1220000	694097	608274	572020	490973	785024	356058	450748	480555	537500	588468	952500	1080000	997964	868444	991697	986945	814319	764283	833580
B1AWC9	388731	186773	143658					135484		440045																		791481
B1AWN6	1190000							1830000										637261			659887	676159						566768			3650000											3850000				5380000		5060000
B1AXB9	506809	654558	301080	488577	513731	689619	448898	434400			437058	654440	1660000		340228		173440	400974	267354				1820000	1930000		211333					642377	603396	497399	457138	516183				191074	303660	1220000	1350000	1110000	907644	1250000	622537	441574	508437	461144
B1AXH1	1350000	1190000	1070000	1080000	932673	1370000	1260000	1150000	1210000	1170000	1360000	1320000	1130000	1570000	1460000	1340000	1300000	1380000	1430000	1500000	2010000	1400000	1470000	1510000	1310000	1270000	1460000	1260000	1270000	1140000	1260000	1030000	1330000	1110000	851384	966608	765690	677824	856802	799861	963528	962345	734128	801139	952925	961561	1090000	834054	1020000
B1AXP6	2730000	2100000	2530000	2470000	1990000	2490000	2500000	2190000	3340000	2040000	2090000	2340000	3280000	2250000	2050000	2860000	1970000	2260000	2920000	1910000	2680000	2250000	2510000	2260000	2200000	1950000	1850000	1990000	2820000	3850000	3410000	1970000	4260000	5030000	3170000	4200000	3460000	2280000	878892	2840000	3740000	4350000	3690000	5030000	3960000	2820000	3290000	3430000	3980000
B1AXV0			330636																																								1070000
B1AY10	256443	161556	149122	122229	237660	165780	207022	192749	202003	118433	139715	198682	136560	146821	257510	183375	146095	201286	237239	130680	121309	165304	201142	152942	155617	134419	237469	140950	177584	177463	213636	212218	313070	216773	240785	244251	250332	217887	239430	197972	174577	131723	182530	144927	236572	330304	205787	209506	202643
B1AY13	1160000	1190000	1220000	1230000	1120000	1330000	1250000	1350000	1260000	1250000	1530000	1320000	1490000	1540000	1310000	1420000	1560000	1370000	1430000	1380000	1550000	1500000	1600000	1640000	1360000	1400000	1320000	1260000	1300000	1270000	1840000	2300000	2130000	2080000	2200000	2200000	2210000	2290000	2390000	2340000	2010000	2130000	2380000	2300000	2160000	1940000	1960000	2010000	1890000
B1AYL1	24500000	30300000	28400000	29200000	31200000	31400000	30200000	29500000	28400000	31100000	24000000	20800000	23600000	21200000	22100000	27800000	24700000	26800000	26200000	26600000	19400000	18500000	19900000	15100000	13000000	29200000	29500000	28300000	18600000	24600000		3160000		2640000					2250000	4910000	2590000
B1AZA5	1400000	1620000	1730000	1820000	1530000	1530000	1590000	1680000	1460000	1780000	1820000	1760000	1950000	1890000	1680000	2060000	1950000	1690000	1960000	1630000	1960000	2020000	2280000	2090000	1910000	1850000	1700000	1760000	1580000	1870000	374567	616097	402264	748976	486199	278315	339411	405429		577873	719014	880382	882949	714433	529935	904490	584228	726118	679092
B1AZI6	3220000	3670000	3620000	3670000	3230000	3230000	3180000	3130000	2920000	3330000	2630000	2490000	2390000	2370000	2240000	2250000	2430000	2140000	2320000	2340000	2240000	2390000	2240000	2280000	2100000	1940000	2120000	1950000	2020000	2180000	2740000	2920000	2730000	2760000	2720000	2610000	2600000	2620000	2740000	2630000	2700000	2630000	2870000	2710000	2900000	2520000	2300000	2290000	2180000
B1AZP2	2190000	2410000	2340000	2310000	2370000	2600000	2450000	2530000	2440000	2470000	2270000	2430000	2270000	2430000	2390000	2440000	2490000	2730000	2530000	2790000	2420000	2210000	2220000	2260000	2160000	2810000	2150000	2400000	2450000	2620000	1340000	1390000	1230000	1000000	1220000	784473	833411	901856	1100000	1200000	1980000	2080000	1970000	1730000	2050000	2080000	1730000	1640000	1870000
B2B9E1				908125			1230000																								4830000		4710000	4300000			4830000
B2KF05	794794	941471	883531	892879	804300	694938	779139	700854	691054	717241		668996	704167	627872	624105	712558	587234	502847	581142	588483	732902		746197	645267	740275	448581	562265	458300	579517		383118	427399	413054	406708	483729	452811	390528	433553	454115	420446	388291	452741	425082	476501	456013	457776	382409	377685	414920
B2KF50	66771.7	395126	216648	81272.5	64249.1	232017	105276	115844	104959	97142.7				234461	158016		207847		54572.4		172643						281155		55419.9		371635	247246	259283	330627	192318	260703	175313	277746	220974	171448		135290	166562	142493	90325.3
B2RPU2
B2RPV6	450377	239683	434067	346117	330352	369883	395364	413862	275516	283479	341758	325687	630860	756545	575101	295646	337877	526727	459583	590268	620493	995413	594926	389000	357859	609190	208092	511710	870881	670631	899668	1140000	866230	608098	889463	684365	788201	755474	875919	751833	1420000	1350000	1560000	1350000	1510000	1810000	1850000	1480000	1220000
B2RQC6	10800000	10100000	11700000	11500000	11000000	9970000	10700000	11000000	11300000	10700000	7990000	7590000	7330000	7500000	7110000	7530000	8090000	7660000	7920000	7940000	7030000	7040000	7260000	7080000	7220000	6710000	7110000	6980000	7090000	7320000	28500000	26600000	29300000	30200000	28600000	31900000	30500000	30500000	27400000	28400000	18300000	16300000	17900000	20700000	16100000	16400000	19600000	20700000	17600000
B2RQE8	1260000	1410000	1260000	1350000	1380000	1300000	1280000	1370000	1300000	1270000	889582	951315	908689	799858	930147	882824	772912	789970	876886	873482	799725	951710	911508	826183	852783	806210	963342	904838	726150	743784										340749								388390
B2RQG2	899556	896752	795993	970268	912754	960288	1050000	906698	1130000	1030000	683084	628655	1140000	934403	793080	884923	805123	895253	1330000	793870	1160000	968395	826141	715835	776939	942649	870087	953302	905824	796252	774711	955103	716161	716580	836950	711004	700582	659886	700858	745385	634994	837637	552157	686134	741272	912785	665362	680428	716662
B2RR83	537173	594197	604193	567486	546289	590922	575845	583514	512171	625361	466474	476237	344112	526730	445840	538863	564413	413484	419235	397530	486352	305764	536554	437838	538856	298597	434566	477504	420938	221317	973031	1120000	1040000	1040000	1010000	1080000	1070000	1180000	1180000	983794	1110000	917051	1090000	1120000	921262	827604	878536	939498	907651
B2RRE7	1290000	1210000	1250000	1060000	1180000	1170000	1200000	1210000	1140000	1170000	1490000	1560000	1520000	1590000	1650000	1560000	1600000	1570000	1590000	1360000	1610000	1400000	1420000	1490000	1510000	1570000	1520000	1600000	1720000	1520000	1170000	1120000	1070000	1130000	1070000	1040000	1050000	1140000	1010000	1100000	1060000	1050000	1020000	1110000	1080000	1150000	1160000	981524	1080000
B2RS76						2370000			1860000																						6560000					623003		518686	15000000		989789					4160000
B2RSH2	1750000	1990000	2050000	1920000	2160000	2350000	2440000	2330000	2350000	2730000	2050000	2270000	1710000	1950000	2520000	3260000	2440000	2470000	3020000	2860000	2130000	2340000	3200000	2330000	2750000	2960000	3780000	2950000	2620000	2710000	136954	259984	7210000	6890000	172295	273567		157932	344936	181691	6170000	7500000	641852	169617	782605	560420		994157	168091
B2RT14					866228
B2RT41	132738	117747	94923.9	99669.7	104091	76252.5	106700	82302	95482	114046	87991.6	109084	86797.9	93471.5	87579	112019				191399	122251	68279.3	99568	93769.9	119814				156534		966263						222625	250981	222396	265068	958832								369011
B2RT89;Q96LX3			3000000
B2RU80	536237	537079	500982	558769	511475	522205	459068	415400	501418	586528	719805	723336	827877	875315	913551	720334	725208	805048	874404	794019	810717	958639	1100000	849977	931752	796304	873016	788212	852844	748760	70902.6		57456.1				529397	348708							414499	731913			195164
B2RUJ5	535596	539343	542117	581254	463146	474743	480237	429005	583010	509484	611727	538126	528700	621231	707041	562461	704396	650507	562586	570117	710073	495487	724988	596783	709485	528785	648295		510294	460838		655748			2600000					1960000
B2RUP2	538640	577736	496728	564246	458087	590377	574413	517768	596788	525361	1240000	1210000	1110000	1210000	1160000	1120000	1120000	1140000	1280000	1130000	1280000	1270000	1140000	1250000	1250000	1260000	975999	1210000	1050000	1200000	1070000	1070000	1150000	1120000	1120000	963657	996621	1060000	975440	1010000	1250000	1260000	1200000	1190000	1310000	1300000	1360000	1270000	1290000
B2RUQ2	33200000	20300000	25100000	17900000	32400000	25900000	30400000	22500000	32300000	25100000	17000000	19900000	21100000	17100000	22500000	17200000	24600000	21600000	29200000	25900000	14300000	16900000	12000000	13800000	19700000	25600000	27500000	25400000	28700000	24700000			27600000	23000000								18000000					32600000	31400000
B2RUR4
B2RUR8	779279	746678	833873	738348	750957	838071	771963	872715	725889	791768	1420000	1560000	1520000	1510000	1520000	1370000	1410000	1440000	1460000	1450000	1720000	1760000	1640000	1790000	1730000	1820000	1410000	1790000	1570000	1710000	407084	370077	463646	283557	390216	361130	382260	446244	348499	318765	402488	433864	416090	410450	336550	447120	375067	367090	316108
B2RUS7
B2RV77	31100000	14100000	14200000	14400000	14200000	14400000	15100000	13000000	13400000	16400000	596448	744449	507133	487181	852041	903907	688511	823447	1160000	890991		609077	430849	219278	563573		797306				113000000	92400000	81300000	68200000	87300000	59900000	42200000	43900000	69300000	64200000	674020	831108	360493	487350	743640	733673	306037	269498	1010000
B2RVB9	789287	484870	416939	558605	560248	705404	549278	527011	628656	891413	1130000	1120000	975155	1050000	999511	779691	1010000	975919	848947	883454	1170000	997209	1270000	1010000	968576	1110000	737498	971197	881532	840018			130103	103532							959151	1130000	858968	829918	1060000	577500	568325	612941	757372
B2RVY9
B2RW11																																								121556								321840	275913
B2RWC4
B2RWD2
B2RWS6	350132	346846	427114	342693	520920	464732	491034	529994	441634	332169	336233	409512	362579	366293	365247	381913	238593	472422	436717	386378	438364	354757	432576	273532	542614	274876	451732	491395	453351	270491	474876	409142	422510	465633	466377	383006	370374	374460	381373	359567	390873	472995	405694	360818	437468	339878	321162	401077	286013
B2RX12	1030000	929807	1020000	727940	1040000	929148	710608	861725	1020000	955063	1780000	2020000	1850000	1740000	1680000	1780000	1780000	1750000	1920000	1850000	1880000	2290000	2160000	2170000	2150000	2060000	2450000	2060000	2040000	2030000	940197	1040000	752469	814509	921486	699018	742338	651204	817884	659393	1270000	1380000	1400000	1310000	1350000	1340000	1360000	1280000	1180000
B2RX14	506412	874971	625384	1100000	922355	910854	592367	1180000	653302	902316	598816	594807	264783	357839	524692	516539	452294	431488	476294	384273	296682	448445	453049	429569	344560	385570	396228	513576	485816	353009	772837	562758	538971	841387	588707	595939	557554	562439	620886	567476	798402	733337	760059	729722	958017	960050	784699	889501	874459
B2RXA1	603305	716652	664391	784016	891649	791112	630437		952547	696893	674269	528971	565603	350265	514388	835360	530246	414428		602685	576533	453935		633558	539406		307621	593459	688452	518309			1980000	1500000		1760000				1650000
B2RXC1	1600000	1510000	1610000	1660000	1590000	1600000	1480000	1530000	1510000	1380000	2050000	2070000	2200000	2030000	2230000	2010000	2220000	2000000	2210000	2310000	1940000	2380000	2510000	2140000	2450000	2120000	2190000	2320000	2060000	2680000	1020000	1080000	1080000	990127	1060000	960846	957781	948390	988141	896280	1450000	1400000	1430000	1260000	1410000	1330000	1240000	1260000	1180000
B2RXC2	1360000	1210000	1290000	1200000	1350000	1420000	1300000	1430000	1220000	1320000	1680000	1720000	1570000	1660000	1680000	1630000	1650000	1720000	1780000	1710000	1870000	1560000	1760000	1760000	1630000	1900000	1800000	1890000	1770000	1840000	297600		187754	238044	186399	170478	163045	229576	232158	296910	482473	433434	373451	374400	512649	530326	489700	480025	566844
B2RXC6	236603	287230	301109	266006	241853	260491	197151	236266	256646	196633	210455	227115	196603	230307	177893	200480	169806	200242	139520		214284	175611	225329	183093	215351	166809	186109	184845			173586	177946	186221	193958	170674	166486	249773	192149	157063	238986	163168	164457	100073	181753	138173	135178	153716	173696	181358
B2RXC8	364394	354078	241110	258718	387737	373957	299070	273706		420539					270529			166995	189676		102650				273361	146837	140636
B2RXM6		1730000	2150000	2170000	1980000	1860000	1470000	1860000	1140000	1470000	1170000	1100000	832699	891947	698658		1340000	1110000	696150	1010000	821323	1250000	693179			1250000		678340	880963	1060000	295325	392185	402472	150717	410040	313739	377845	364765	476656	333675	839624	814155	1010000	932846	1220000	1210000	1240000	1010000	778975
B2RXQ2	1580000	1520000	1450000	1480000	1530000	1620000	1610000	1550000	1520000	1680000	1610000	1400000	1390000	1560000	1590000	1570000	1750000	1460000	1760000	1560000	1560000	1760000	1520000	1480000	1470000	1640000	1660000	1590000	1370000	1360000	1010000	1220000	1070000	998158	1090000	961488	900503	1020000	1090000	873947	881870	900251	937322	926564	979306	923156	900450	982386	823331
B2RXR6	1390000	1430000	1390000	1360000	1510000	1390000	1460000	1460000	1510000	1480000	1890000	1910000	1840000	1880000	1980000	2200000	1930000	1970000	2230000	2000000	1960000	1960000	1900000	1870000	1810000	2000000	1990000	2120000	1860000	1970000	865772	1020000	877886	837533	876717	768069	796938	919553	1010000	999019	2140000	2580000	1930000	1800000	2300000	2660000	2160000	1940000	2230000
B2RXS4	4220000	4350000	4020000	3840000	4030000	4140000	4120000	4200000	4070000	4140000	4110000	4410000	4040000	4270000	4440000	4700000	4500000	4530000	4860000	4860000	4300000	4790000	4750000	4350000	4720000	4700000	4790000	4640000	4500000	4380000	2240000	2410000	1870000	1490000	2050000	1580000	1600000	1460000	2070000	1750000	2250000	2420000	2290000	2070000	2410000	2580000	2290000	2220000	2100000
B2RXV4																															192132	147991	144922	181402	143445	186170	144037	197006	176725		140632	147894	112727	103247	154816	150077	181991	145345
B2RXZ2			100122	1150000
B2RY04	610598	640722	693457	669706	576064	549344	542628	552345	544149	582483	758418	726548	837034	886179	782252	728920	752943	654805	655901	661432	941060	746233	860129	1010000	734464	640930	631971	680273	674056	624633	206428		488277	423251		190449	295119	250240	342683		631986	694961	778096	802637	869403	782377	532816	703428	571085
B2RY56	3890000	3670000	3700000	3170000	3990000	3760000	3830000	3880000	3680000	3940000	2770000	3120000	2870000	2760000	2970000	3350000	2860000	2790000	3280000	2730000	2690000	3030000	2810000	2500000	3260000	2850000	3050000	2800000	2920000	2460000	4860000	4640000	4960000	4750000	5020000	5000000	5340000	5190000	5150000	5370000	4780000	4870000	4690000	4500000	5030000	5690000	5450000	5330000	5500000
B4XVQ1																																									298814	432813	336946	306099	264488	379715	330126	234105	274265
B5TVM2																							294243									337162								275579			209582
B5X0G2													83236.5	744927		317195	1260000	1220000		565734	920533	2300000	309094	1030000	607707	1880000	650030	1400000	1370000	5400000																689751	539222	546507
B7ZCR6	546430	584416	622097	592406	545449	440719	429888	356987	528643	423984		336439				399140		509207	439279	320015	440217	360181	333251		291094		492407	227097	155078		295546	129010	73456.1			267727	216598					303973	213200	280130	230381	343384	497995	313171	405565
B7ZMP1	893714	898543	891212	771371	661966	775804	616598	815623	838471	733506	689370	716692	846159	884208	738353	815410	683126	867440	846066	812936	885535	575318	871944	869285	685435	977293	997552	854723	825047	587896	858656	852103	807997	822155	904121	843725	885837	773019	838542	851397	827405	857278	755321	788135	784112	720855	643192	632658	618136
B7ZWD6																								19400000
B7ZWN4																															2300000
B8JJ69	103716	113958	132619	130766	127182	141092	144939	127630	138577	165843	317238	283099	301512	365866	308405	265406	361296	292534	331290	259494	570742	285022	654127	523150	380687	343335	419723	292568	403982	508732	1020000			939090									629924
B8JK39	1830000	2000000	1870000	1950000	2040000	2190000	2040000	1960000	1970000	2070000	1440000	1400000	1510000	1240000	1480000	1550000	1600000	1630000	1540000	1440000	1320000	1150000	1310000	1220000	1390000	1710000	1760000	1860000	1550000	1410000	772626	914938	909288	804430	987467	892789	807196	776331	879215	805017	1090000	1160000	999113	982421	1170000	1300000	1060000	982546	936522
B8QI36											107044														247197																				451974
B8ZXI1	588824	716359	663870	842883	619922	620674	800786	620082	604173	676179	608879	564895	543122	498158	525111	340518	641782	264559	546288	586457	575385	429148	491929	810319	590004	611573	643790	395771	684721	491935	865549	724923	899881	736928	1110000	1340000	729966	550105	1470000	986422	752490	1370000	1110000	1270000	1190000	716220	755410	1370000	684724
B9EHT4
B9EJ80	825433	940749	826567	1030000	888563	891243	885359	996043	943902	918446	905902	1030000	936940	956006	1030000	1020000	1090000	973687	1130000	836133	954740	861200	1160000	1030000	829189	771552	948102	907671	909420	738212	466357	482275	541351	538352	466438	373187	385520	404797	524207	518727	545873	506503	570543	499269	513750	497685	519561	461441	658452
B9EJ86	2380000	2460000	2550000	2720000	2400000	2400000	2430000	2300000	2410000	2690000	2640000	2550000	2430000	2510000	2360000	2470000	2220000	2350000	2600000	2280000	2460000	2470000	2810000	2660000	2670000	2200000	2590000	2380000	2350000	2400000	2190000	2520000	2450000	2210000	2720000	2370000	2390000	2600000	2760000	2510000	2680000	2740000	2690000	2650000	2720000	2780000	2600000	2550000	2640000
B9EJA2		206329	309768	181607	206710			371624		251462	326809	704039	332049	392573	595180	360111	452927	350347	370240		286187	617694	2060000	318949			433454	200482		359469
B9EJI9																																1060000		1200000							1190000		1100000		1480000
B9EJR8	861734	913384	1060000	1030000	878085	990973	912149	939559	1050000	1010000	979883	976733	870175	840714	844979	998028	1010000	931091	959188	906770	933444	990020	1000000	1160000	896723	922006	1070000	1110000	925013	865918	866802	821861	941375	968751	824062	943097	868199	879015	762014	826422	691509	753916	708791	816317	719083	644197	705156	701494	677861
B9EKF4	3270000		2950000	2450000		3830000	3470000	3330000			4530000	4480000		3030000	1810000	4830000	4640000		4900000		2570000		1600000								3610000	3210000		2520000	2320000	541952	2420000	2410000	3310000	2430000	2550000	2750000	2240000	2150000	2510000	2650000	2540000	2140000	2540000
B9EKI3	1330000	1360000	1240000	1160000	1110000	1240000	1220000	1190000	1600000	1050000	1140000	1450000	1470000	877872	1110000	1310000	1290000	1810000	1570000	1850000	1040000	549770	1180000	1290000	1530000	1950000	1540000	1240000	2170000	1300000	837498	672735	857581	680903	720229	660937	684747	554031	651760	681369	1030000	958322	842716	959501	1020000	916574	1010000	1080000	1080000
B9EKR1		5750000										4980000		4670000		71700000	105000000	6330000							6500000				2290000															834129
C0HK79;C0HK80	1760000	1970000	2100000	2000000	2180000	2000000	1910000	1730000	1740000	1920000	1670000	1980000	1700000	1640000	1520000	1610000	1670000	2020000	1550000	1580000	1180000	1370000	1440000	1660000	1210000	1490000	1160000	1360000	1470000	1890000	531038	830816	630851	882259	881397	512314	273309	675997	748881	649317	615768		881588	712306	756081	911716	763727	714081	713561
C0HKD8;C0HKD9	1910000	1900000	1720000	1580000	1790000	1950000	1910000	2100000	1890000	2070000	1390000	1360000	1360000	1350000	1450000	1710000	1580000	1530000	1460000	1360000	1340000	1150000	1700000	1360000	978591	1380000	1510000	1510000	1390000	1390000	2590000	2200000	2410000	2420000	2410000	2300000	2240000	2120000	2180000	2230000	2030000	2330000	2120000	2050000	2080000	2070000	1990000	2070000	2070000
C0HKE1;C0HKE2;C0HKE3;C0HKE4;C0HKE5;C0HKE6;C0HKE7;C0HKE8;C0HKE9;Q8BFU2;Q8CGP5;Q8CGP6;Q8CGP7;Q8R1M2	442000000	472000000	463000000	567000000	350000000	617000000	502000000	587000000	611000000	557000000	435000000	469000000	378000000	457000000	439000000	387000000	408000000	494000000	443000000	412000000	357000000	352000000	441000000	249000000	398000000	592000000	630000000	534000000	714000000	562000000	559000000	646000000	628000000	449000000	519000000	664000000	731000000	670000000	640000000	646000000	527000000	457000000	421000000	411000000	321000000	606000000	615000000	537000000	605000000
C0HKG5;C0HKG6	3520000	3470000	3920000	3950000	3330000	3590000	3080000	2830000	2990000	3640000	2990000	2980000	2790000	2950000	2870000	2550000	3130000	2790000	2460000	2360000	3140000	2350000	2980000	2710000	3350000	2170000	2370000	2370000	2600000	2000000	2100000	2290000	1840000	1610000	2190000	1670000	1650000	1720000	2200000	1700000	1950000	1950000	2250000	1730000	2940000	2140000	2620000	2010000	2070000
D0QMC3	1160000	1160000	1060000	1150000	981033	905674	938239	981658	1120000	1100000	2900000	2860000	2710000	2880000	3100000	3310000	2630000	2710000	2700000	2560000	3020000	2940000	2650000	2970000	3820000	2940000	2730000	2850000	2850000	2840000	2360000	2640000	2530000	2500000	2260000	1430000	1380000	1630000	1660000	1860000	8280000	9520000	7740000	6900000	8670000	8290000	6170000	6340000	6550000
D2XZ31
D3YTM9	3870000	2690000			3250000	3080000	3550000	3090000		3640000	3570000	3730000	3550000		3370000	4250000	4030000	4340000	4850000	4200000	3380000		3070000	3390000	3470000	5000000	4740000	5070000	5210000	3930000	4030000	4730000	3580000	3940000	3910000	3220000	3850000	3940000	4730000	3670000	4070000	4700000	3820000	3890000	4480000	5200000	5210000	4180000	5290000
D3YTP3			260501	595325	246510	306539	255374	449834		314903	497867	483654	992616	668174	169948	295721	628040	325895	373962	323874	740658	448309	510193	363927	265875	344349	454194	382224	338133	367551												2630000	2670000		2020000
D3YUB6					21300000		566754	50244.9									2290000							2890000	1600000										3830000	5220000	4830000	5870000	5010000	5350000							687502	3860000	4290000
D3YUE4	220860	389146	650126	392660	364231	370483	383080	348800	447820	387910	596367	716471	664913	795320	690752	475733	518336	709431	564280	651635	622036	887771	886104	822034	749212	565490	719475	697425	679897	258580	377938	658170	354121	440474	708364	836620	298042	277304	945215	172666	682838	415120	406364	560095	485880	391217	541719	571969	532439
D3YUJ3		440576			525788	594066	584159	442141	593848		562489	642229		595066	485063	656201	617829	629336	644623	621356		751474	517655	530588	533067	679078	689809	642692	467348
D3YUP5	830851									537036									424973								527279	603486						505078				391948	184868	590745		919824		630370	672313	716554	589307	540195	533712
D3YUU6
D3YVE8																																									229409		268360	214278
D3YVF0	7840000	6640000	7050000	5300000	8110000	7440000	8550000	7550000	8020000	8300000	9930000	11000000	10100000	12000000	11300000	11000000	10600000	10400000	12600000	11500000	12300000	12600000	11800000	11200000	14300000	14500000	14700000	13700000	13300000	12000000								17100000
D3YVV3
D3YWC7	209327	172618	259925		421032	493849	448074	570357	514071	248865		238579				430583	578010	462952	398021							409092	338901	486743	461020	566395	304924	391242	321730	295648	352566	262472	237460	264873	254854	307461	361640	359144	586896	392838	331419	358027	298654	241236	277294
D3YWQ0
D3YX03
D3YX43	463644	577606	514025	559049	494122	663972	699813	569815	675459	562349	695369	719100	571245	577571	637747	645476	662166	664716	522213	595487	519682	242016	533497	612573	761759	548755	600445	537274	568475	695119	144773	51546.1	73810	107806	133485				75880.7		63010.4	120762	50286.7	89392.7
D3YXF5	177068	543733	663012	605103	383184	718019	481156	643511	548124	528961	1930000	1440000	1580000	1250000	1280000	1310000	2640000	1980000	1580000	1680000	1710000	1270000	744819	1260000	1190000	1970000	1720000	1900000	1870000	2630000
D3YXG0	7250000	7890000	7220000	7430000	7420000	8740000	7970000	8410000	7850000	7670000	2030000	1940000	1960000	1680000	2100000	2270000	2540000	2700000	2630000	2550000	1580000	1560000	1410000	1180000	1200000	2290000	2170000	2380000	2070000	1730000	1650000	2240000	1440000	1480000	2000000	1430000	1200000	1300000	1990000	1560000	544919	649900	649866	450680	412892	634412	448515	442768	631064
D3YXJ0	848707	1030000	868062	811493	871921	952601	890927	939785	906874	905223	1300000	1430000	1400000	1370000	1580000	1540000	1390000	1360000	1660000	1500000	1350000	1210000	1330000	1160000	1340000	1560000	2100000	1550000	1290000	1250000	1210000	1210000	1210000	1130000	1240000	1060000	881536	1020000	1060000	1000000	1590000	1620000	1550000		1680000	1590000	1420000	1290000	1440000
D3YXJ5	650961	694846	716710	681517	653146	680201	721305	608610	704494	808569	901716	924055	965399	1000000	1080000	999267	934733	856506	911870	837125	1030000	821080	1200000	1040000	951219	906219	1030000	1010000	936518	694971											1590000		1270000		1070000
D3YXK0
D3YXK1	914759	770492	836767	730949	651111	564510	617512	677492	555065	779702	507666	410697	417932	457386	507237	415255	425698	347402	465595	568223	393380	359627	304050	391663	497227	396215	447929	426779	330980	308152	412552	365333	367096	282487	383304	392802	406127	339354	416225	366937	377292	294632	273050	254963	241044	223444	376844	275975	379663
D3YXK2	10200000	9790000	10100000	10000000	10200000	9470000	9590000	9760000	9760000	10200000	8240000	7730000	7620000	7730000	7430000	7870000	7720000	7430000	7580000	7560000	8110000	7950000	8230000	7730000	7900000	7060000	7730000	7150000	7130000	6960000	12000000	10400000	10700000	10300000	11400000	9650000	9860000	9870000	9930000	10000000	11300000	12100000	11800000	11300000	12100000	11900000	10400000	10400000	10700000
D3YYJ7
D3YYM4																							152302																										890379
D3YYQ8
D3YYU8	1690000	1280000	1340000	1520000	1260000	1350000	1420000	1440000	1290000	1320000	412945	1010000	476654	432406	492750	473787	431515	523399	458515	421496	205918		301549	285533	381302	397558	677368	506297	295600		622541	543443	571218	529959	493937	573092	457563	520683	641495	588675						217577
D3YYY1																																														1440000
D3YYY8	1980000	1890000	2000000	1870000	1810000	1840000	2160000	1870000	1660000	1910000	3490000	3310000	3200000	3180000	3380000	3610000	3090000	2120000	3260000	3170000	3360000	3070000	3770000	3420000	3390000	3410000	3590000	3520000	2950000	2840000																	1520000
D3YZF7	724516	727856	704978	676586	570950	514658	507431	524721	544927	596004	657540	492909	481192	567018	564661	560937	663212	640444	525263	515455	617251	482162	632813	599822	637578	540181	515933	435695	602368	412868						418040												1620000
D3YZG8	135615	166452	131625	127822	99871.4	135826	80116.8	153645	79807.5	120141	86730.8	98568.8	84164.2	81740.7	78242.5	83441.7	172446			39705.3	113403			108102	81012.3	38470.7	47019.7	27196.3	29212.3
D3YZI9						113199		61345.4		214480
D3YZP9	2520000	2490000	2640000	2610000	2500000	2930000	2710000	2520000	2890000	2790000	2390000	2320000	2480000	2410000	2270000	2170000	2240000	2640000	2220000	2650000	2280000	2420000	2270000	2200000	1930000	2690000	2220000	2390000	2810000	2530000	2880000	2980000	3000000	2700000	3030000	2870000	2790000	2860000	3300000	3040000	2160000	1890000	2220000	2200000	1920000	2050000	2170000	2210000	2360000
D3YZU1					2050000		2630000		1940000	2190000	15400000					2130000	1900000	2150000				12000000					17900000	6500000		689762				6240000	7560000							6550000	8210000		10800000
D3YZV8	1130000	1090000	1050000	846205	1290000	1180000	1080000	934465	1210000	1230000	656513	654759	783959	710743	1320000	911982	750340	760899	716127	978518	688369		544234	615284	550574			485041	859245	349994									54750.8	63223.3					34311		38777.6		42613.1
D3YZZ5	6430000	6110000	6900000	6500000	6800000	6830000	7230000	6690000	6510000	6480000	7220000	6520000	6790000	5810000	6650000	7090000	7230000	7380000	6440000	7170000	5980000	5220000	5720000	6300000	7480000	7270000	7530000	7510000	6630000	8220000	4450000	4440000	4080000	4290000	4440000	3470000	3260000	3500000	3700000	3450000	4680000	4460000	4440000	4310000	4390000	4460000	4180000	3950000	4220000
D3Z0K6	195578	175275	157037	214683	220182	169734	170708	230750	180207	124206	175747	180621	198259	216771	185416	234140	178545	185620	189244		249681	191841	223023	215254	245788	147258	334860	252544	264040	110936	579654	654685	609878	588170	647824	601580	445840	544396	553062	603710	602132	511427	514705	569285	499640	467684	443415	456970	419903
D3Z0M9	4720000	4910000	4530000	4450000	4950000	4570000	4720000	4560000	4630000	4440000	3760000	3520000	3180000	3300000	3340000	3940000	3600000	3460000	3800000	3440000	3330000	3140000	3420000	3440000	3200000	3120000	3600000	3390000	3220000	3240000	5240000	5130000	5470000	5410000	5490000	5730000	5320000	5530000	5710000	5550000	5060000	5370000	4980000	5270000	5220000	5730000	5120000	5290000	5460000
D3Z1D3				763968													506097	421741
D3Z1U7	281286	393810		313358	304893	304447	251238	263268		333106	592005			550467						324954	928386	414896	661906													93037.5	163552	174312
D3Z286	421114	446714	512210	509950	398992	440789	536732	397362	534551	538515	610031	653149	708778	709293	909913	759450	660285	600182	703984	661681	859744	738350	807258	872390	811141	621075	602582	593165	593929	647467	142738	158236	137091	124185	144283	166767	146567	93711		226656	327370	370823	290501	304525	324058	462168	448432	310806	474975
D3Z2H9	55700000	48200000	51100000	46500000	56200000	63200000	68100000	60300000	65900000	64400000	71400000	78200000	80300000	75700000	85800000	93500000	93700000	89200000	97800000	93200000	73700000	82900000	71000000	59900000	74200000	105000000	105000000	101000000	107000000	94800000	45600000	45800000	41000000	37300000	41900000	38900000	38800000	39500000	48000000	42600000	62400000	71800000	62000000	57300000	72400000	86500000	79800000	71000000	82500000
D3Z2R5	2420000	2780000	2350000	2600000	2390000	2700000	2620000	2770000	2770000	2610000	1140000	1230000	1170000	624656	1280000	1680000	1820000	1640000	835879	1180000	913991	1280000	1180000	1150000	1300000	1060000	2130000	1120000	1170000	1570000		732529	801190		755648	520235	471891	479927	524907	353546	368522								171050
D3Z2X2	9200000	7960000	8350000	8890000	6280000	9190000	8030000		6910000	8950000	8120000	9710000	8590000	9850000	10100000	8880000	9730000	7240000	8470000	6950000	11500000	6150000	9720000	9860000	7320000	8210000	8840000	8850000	8750000	7140000	23000000	22000000	23400000	24800000	22300000						26900000	17700000		21100000	25100000		19000000
D3Z3H0	198413	226511	263864	177682	150029	175260	174760	134954	183213	200009	110644		123666	198370	217453	139424	166979	195138	210310	181953	151751		193732	134890	118906	229030	194363	198446			200630	132550	201708	190574	168038	155648	161660	156880	170287	133072	151845	245576	150498	174507	178442	262497	152886	168000	131188
D3Z3L3	767879	933168	904164	956439	786196	829095	785873	919764	787532	828606	1340000	1390000	1110000	1410000	1210000	1520000	1310000	1310000	1240000	1200000	1140000	947017	1320000	1400000	1720000	1240000	880992	1370000	1210000	1320000	1110000	1110000	1020000	1180000	1110000	550820	714571	748984	883940	765188	2190000	2150000	2110000	1900000	1960000	1860000	1570000	1580000	1510000
D3Z3N4	4920000	5010000	4800000	5050000	4990000	5070000	5200000	4900000	5120000	5000000	3600000	4040000	3930000	3660000	4020000	4310000	4330000	4000000	4550000	4350000	4080000	4130000	4450000	3960000	4320000	4440000	4160000	4190000	3680000	4520000	2380000	2430000	2390000	2120000	2260000	2100000	2240000	2020000	2260000	2190000	2870000	2640000	2650000	2450000	2960000	2850000	2660000	2710000	2590000
D3Z3Y1	411299	440671	440079	505425	443595	479114	352250	316171	483331	394424	449479	600165	390916	259007	266311	357867	495561	532706	393685	321701	294791	326541	508339	359647	326560	529019	446595	355450	467427	341384	166732		271286	279389		83936.7		168941			246990	183469						198298
D3Z451
D3Z4S3	2380000	2300000	2270000	2910000	2440000	2260000	2330000	2730000	2420000	2680000	2110000	2150000	2150000	2730000	2810000	1990000	2020000	2000000	2020000	1950000	2190000	2190000	2360000	2610000	2430000	2300000	2140000	1880000	2600000	2370000	2120000	2340000	2210000	2040000	2900000	2540000	2010000	2030000	2010000	1950000	3230000	2990000	2720000	2920000	2800000	2800000	2630000	3200000	2940000
D3Z4Z0		134920	212203	284014			132200			277196					133824								170578	138587							113130		132658	154996	126028	162175	113281					156708		194633			224314	309250	228491
D3Z5D4																																				236020					306953		384104	246036
D3Z5G7	172544	151569	237026	163070	106727		158692	84652.6	189356	185396	299332	263437	512980	401412	388911	146236	302952	390828	197053	410650	423456	1120000	172277	369101	395402	421437	193347	222395	453964	357166																121455		292872
D3Z5S8
D3Z623	146843	321685	349052	340087	229038	220856	300410	203797	234459	381269	460829	282970	279640	501919	471291	541049	458713	615400	418759	385400	516589	458130	559100	188034	343825	490124	544600	583961	451927	423506
D3Z689											220526	293414	237264	240464	220661	269392	249824	320157		224986	226095	216797	351165	308876	323556	510156	360075	283111	310423	220526
D3Z6F0							1030000										1320000							1100000						2170000											112756
D3Z6H8;P0DMN7																															245025	195538	360296	323839	232265	221080	216210	255862	243671	327836	180695			168010		142592		144328
D3Z6P0	1770000				2250000		1850000	2060000					638787	567626								885183									3380000	1770000	2440000	2110000	2110000	1910000	1870000	1950000	4440000	2140000	768964			357294	328000	3870000	1010000	362150	2930000
D3Z6Q9	3340000	1360000	2010000	2160000	2010000	2090000	2520000	2110000	2360000	1720000	3700000	3190000	3960000	5250000	4570000	3710000	3170000	3670000	4270000	4440000	3910000	5710000	4050000	4240000	3630000	3900000	2760000	3520000	4810000	4680000	9050000	10600000	8360000	7110000	8720000	6570000	6640000	6880000	8350000	7050000	15700000	17000000	15800000	14500000	17200000	20500000	17800000	15800000	16200000
D3Z7H8																																					122184											172595
D3Z7P3	3660000	3650000	3220000	3340000	3140000	3610000	3500000	3610000	3410000	3390000	4320000	4110000	3890000	4050000	3880000	4520000	4510000	4420000	4340000	4010000	4420000	4330000	4830000	4590000	4290000	4020000	4910000	4300000	4750000	4500000	5330000	4920000	4590000	5090000	4840000	5610000	5740000	5480000	5060000	5750000	6090000	6240000	5710000	5850000	5810000	5790000	6060000	6540000	6440000
D3Z7Q2	1940000	1630000	1440000	1800000	1960000	1830000	1590000	1680000	1780000	1520000	2150000	2200000	1780000	1870000	2200000	2100000	2000000	1900000	1650000	1700000	1890000	1700000	2450000	2550000	2300000	1850000	1900000	1500000	1720000	1760000	871389		1180000	1570000	1190000	903349	1150000	1010000		633665	1200000	918548	1270000	1220000	1150000	951539	1030000	1190000	1200000
D3Z7X0	1160000	910576	979258	875983	557238	817489	850891	964169	1170000	1010000	2350000	2590000	2090000	2540000	2610000	2320000	2120000	2350000	2420000	2030000	3190000	3120000	3720000	3870000	2540000	2680000	2630000	3100000	3320000	2590000													710635		601398	566928		507880	450536
D4AFX7	2480000	2590000	2370000	2490000	2450000	2530000	2540000	2580000	2590000	2480000	2240000	2080000	2150000	2270000	2140000	2240000	2280000	2210000	2240000	2230000	2160000	2070000	2280000	2130000	2230000	2180000	2190000	2360000	2120000	2060000	1660000	2180000	2010000	1910000	1930000	2090000	2160000	2230000	2250000	2160000	2710000	2840000	2820000	2700000	3070000	2840000	2630000	2520000	2550000
D7PDD4	299303													719070	516561					642993	997552	926558	575269			582521					1180000	1120000	974596	1070000	954226	829754	709541	763598	829535	539245	1590000	1600000	1720000	1670000	1710000	1910000	1750000	1540000	1340000
E0CYQ0	369913	357753	367860	358811	346166	606096	367814	575912	501000	459260	233235	244807	352988	251465	247308	212711	216185	155200		287959	210569	222028	138642	207874	237829	139900		375123		152821	133384	104464	121789		257455	61137.4	119325	137398	368071	318668	67301.4	101228	137538		106701	159297	159322	80653.1	172758
E0CYV9
E0CZ22	766070	584517	728106	649199	650296	613832	612363	605116	621729	640162	956593	849034	931389	885628	876115	841983	1010000	954485	914652	867387	941357	903524	993281	960094	911884	978674	906594	913622	1010000	810493	315227	335849	295719	280709	388918	395183	385461	444682	402757	257765	466524	451082	499923	506613	491054	407491	401277	437159	419132
E0CZ42	15000000	19500000	21700000	18300000	22400000	22200000	20800000	20000000	19200000	18800000	12800000	13400000	13800000	9540000	11800000	13400000	16600000	16600000	15500000	12700000		13100000		8360000	11000000	13600000	13800000	13200000	15000000	13300000	23700000	26600000	25400000	26100000	22800000	28600000	26700000	28200000	28200000	25800000	18000000	13800000	16000000	17400000	14700000	15400000	16100000	20500000	16200000
E1U8D0	896273	823304	896802	896345	861398	857804	875693	816347	916510	913098	904210	818404	879343	963382	904191	807002	708745	829881	829633	825192	781293	854105	856854	801131	681382	805891	818879	807113	739472	581435	574818	484279	634552	418367	401123	314303	348263	777298	402417	307318	258980	240767	262676	272734	244018	247870	240761		480913
E2JF22	1130000	1240000	1180000	1220000	1060000	1100000	1110000	1070000	1030000	1070000	1130000	1120000	868890	988278	1070000	994563	995087	1080000	1140000	1090000	928037	861479	1170000	1020000	937406	977619	974918	972781	860313	796899	793467	499625	570257	666971	565400	468237	482392	428625	437236	475524	371733	335172	363917	410471	340041	382877	465523	306287	455626
E9PUA5																																	1080000	1290000		1110000	1100000	1150000	1400000	1330000						852179	737924	995327	803760
E9PUL3					21368.6															43041.3						31136.5										382901		402940			146312		256645				144027	234071
E9PUL5						1090000		1640000																									478295	589269		2160000	1620000	1320000		1930000							1340000	1580000	1630000
E9PUQ3	553304	330880	590788	605544	342569						190437	189560	200288	195556	205002				211956	243230		686122	291468	344651	227040				166080			411713			441649		325663												185344
E9PUQ8	345077	245237	290122	244195	275628	286168	263875	258013	207378	296496	440082	434240	389207	432900	444678	364969	392990	392748	424206	381670	428757	268809	467214	397294	362255	385732	425356	381654	433906	348507											110465		364597
E9PUR0	1330000	1230000	1200000	1260000	1300000	1430000	1310000	1380000	1210000	1330000	1260000	1290000	1150000	1060000	1170000	1130000	1080000	1400000	1240000	1300000	1030000	988336	1010000	1060000	1100000	1230000	1260000	1200000	1150000	1240000	1270000	1100000	1200000	1190000	1200000	1110000	1110000	1030000	1130000	1170000	1030000	1150000	945790	1020000	1040000	1100000	1100000	895464	944251
E9PV24	16400000	4100000	12600000	11900000	7940000	8120000	14800000	9600000	15100000	7910000	8000000	5990000	23400000	20400000	11300000	4660000	7150000	14200000	7340000	20400000	9960000	36200000	6350000	7800000	10200000	17400000	5340000	9260000	21700000	29400000	8300000	10400000	9700000	8000000	10000000	6670000	7260000	6530000	8200000	6760000	20700000	19400000	24100000	21000000	20900000	36100000	26900000	29800000	22100000
E9PV26																																														1700000	1090000		1640000
E9PV38	1080000	825750	1100000	1220000	636634	919756	1170000	1000000	1050000	593331	3370000	2840000	4180000	3090000	4030000	3660000	3650000	3740000	3380000	3620000	4650000	4180000	4370000	4150000	3940000	4040000	3920000	4130000	4060000	4010000	16100000	13400000	17300000	17300000	17300000	14700000	14600000	13600000	11700000	13300000	6780000	3900000	7950000	9480000	4380000	3790000	6430000	7830000	5900000
E9PV48																									143686
E9PV66																						128958				500882			74879.5				358945										375714
E9PV86																																274647	218570
E9PV95	6070000	6750000	5610000	5750000	7130000	7360000	6760000	6990000	7180000	6370000	12100000	10900000	8400000	11600000	11500000	17400000	14400000	10500000	16300000	12900000	11700000	11800000	8540000	15000000	12600000	12700000	14400000	13300000	14200000	11700000	18000000	16000000	16700000	15700000	15900000	17300000	16500000	18200000	19800000	20300000	53100000	63100000	49200000	45400000	60100000		70500000	64500000	84100000
E9PVA8	8310000	8320000	8010000	8280000	8070000	8200000	7670000	8340000	8150000	7930000	7360000	7370000	7040000	6870000	6990000	6830000	7030000	7190000	7300000	7020000	6810000	6500000	6570000	6560000	6830000	6700000	6950000	6960000	6570000	6530000	8000000	8050000	8140000	8480000	7770000	9190000	9290000	9150000	8700000	8390000	7280000	6830000	7310000	7710000	7350000	6980000	7200000	7570000	6920000
E9PVB5	107778	123992	124516	145235	108552	127210	134064	110546	127177	136357	97509.3	76966.9	58641.3	105858	87193.3	101243	118028	70800.4	96017.5	66254	77811.7		63262	76405.4	76650.7	89472.1		83917.8
E9PVD3	487972	435182	542285	551347	456341	598198	600388	571707	603812	557592	262546	256095	259302	173054	283475	205434	339764	301102	254617	260012	239118	70585.3	206769	163015	129398	228579	310726	285392	284540	110425	184419	275135	231602	111513	194859	107335	136945	157444	170946		193566	155589	204915	161917		201659	135983	24176.3	144556
E9PVG8
E9PVX6	3300000	2880000	3360000	3490000	3040000	3380000	2960000	3200000	3240000	3450000	1520000	1540000	1220000	1580000	1640000	1570000	1620000	1560000	1640000	1460000	1090000	1390000	960675	799397	1010000	527407	786139	997634	1480000	926625	34900000	36800000	37000000	38000000	40300000	36700000	37800000	36800000	38300000	38100000	15200000	9570000	15600000	17900000	9800000	9400000	14800000	17500000	15600000
E9PVZ3	481582	323806	393337	261677	427937	353399	441409	377265	410362	375025	250733	302111	322673	299797	304859	370254	326547	355766	371976	332110	248556	264403	212269	278503	231189	352329	338883	296078	426868	319254	612071	747599	639455	653228	768885	894213	796508	362694	779692	764789	513457	519707	427795	438463	485823	523838	633014	617409	770203
E9PVZ8	2130000	1910000	1930000	1690000	1920000	1970000	1980000	1970000	2040000	1950000	1830000	1810000	1580000	1650000	1800000	1720000	2030000	1870000	1820000	1720000	1910000	1460000	1650000	1690000	1860000	1690000	1960000	1830000	1790000	1550000	1130000	994227	1000000	948943	956978	937247	934453	916357	1070000	1020000	994846	1120000	995817	950235	995443	1170000	1070000	929937	1080000
E9PW37	844097	907895	807600	843149	801517	905472	810432	786421	832384	866407	1010000	1070000	998704	1140000	1160000	936373	875149	969117	1030000	1060000	1190000	1050000	1170000	1080000	1250000	1110000	1150000	1110000	1040000	811774										1040000
E9PW74																										420853
E9PWG6	1150000	1240000	1570000	1280000	1270000	1190000	1230000	1260000	1260000	1320000	466681	504223	383971	366936	395993	591601	515473	438376	331789	462925	331981	309312	658456	238629	244443	311600	295956	246933	378091	300554	5340000	5650000	5630000	5740000	6080000	4650000	4550000	4980000	4970000	4780000	2810000	2190000	2860000	3280000	2150000	1680000	2160000	2570000	2190000
E9PWI3	815913	995331	938857	917316	921186	1030000	1110000	975068	1040000	1090000	1330000	1380000	1450000	1280000	1420000	1340000	1420000	1330000	1630000	1400000	1240000	1310000	1560000	1250000	1550000	1650000	1730000	1780000	1310000	1290000																709129
E9PWM3	208544	191948	189749	181946	150452	225047	170842	154794	376732	217041	169846	183422	189332	172768	175925	187744	182354	206955	140492	130183	252517	179929	275344	272573	193452	165353	167192	152159	192427	104064	41124.2	33299.5	40502.2	51112.9	41753.3	31284.7	37503.5	29225.6	27606.6	22370.9	38064.7	67042.6	51847.6	65644.1	20856.7	39157.9	30256.2	43624.2	25844.2
E9PWP7																														1210000
E9PWQ3	34500000	34800000	35700000	40900000	37300000	37100000	36100000	42300000	36500000	37700000	30300000	32700000	26600000	26800000	24200000	38700000	32700000	38700000	28500000	28300000	24900000	18900000	22900000	24200000	22300000	40600000	38300000	30200000	34300000	28700000	5860000	7580000	4060000	4540000	5560000	4200000	3730000	4290000	6260000	5170000	6980000	6750000	7390000	6900000	6390000	7780000	8070000	6540000	7560000
E9PWR4	1270000	1090000	1100000	1060000	874466	1080000	1040000	1300000	1060000	1080000	1270000	1430000	1560000	1500000	1490000	1470000	1400000	1510000	1440000	1410000	1610000	1630000	1410000	1500000	1300000	1650000	1340000	1560000	1240000	1520000	231550	445916	536379	558561	289574	273113	203298	246704	339545	181642	321709	293867	287752		418168	382967	316714	266639	250354
E9PWS4						1750000																			625703
E9PWV0																							316118				57809.7		185541														37016.7
E9PWW6	460717	425301	425590	321839	492173	1000000	687288	708551	796713	766524	405687	626372	426109	693533	604214	417159	428564		573276	664014	444424				532754	401057	411109	731563		278237	812819	1760000	2010000	1120000	1730000	843762	801240	763206	877045	819151	2290000	1690000	1510000	1580000	2180000	649103		442774	456979
E9PWW9	829708	801360	893732	718881	933491	855499	949054	945236	969349	943062	565386	654377	629951	615964	668640	713880	687208	635839	710546	713405	559770	466284	707998	573870	667417	673423	770594	684377	727934	586061	992886	858812	855385	992162	860473	912956	1100000	1180000	1030000	937644	794553	877814	808133	700877	777685	1020000	1030000	958800	986420
E9PWZ3			2200000	2770000			1070000				2260000	2060000											2170000			989461			1470000		1640000										2930000		2570000
E9PX29	1520000	1620000	2200000	1690000	1740000					829473	2010000	1500000	4270000	1050000	1140000		1300000				1410000		1630000	1600000	1310000
E9PX37
E9PX68	1050000	1310000	1250000	1290000	1210000	1190000	1070000	1030000	1090000	1160000	1130000	1030000	837576	899995	788719	902669	895657	1100000	1070000	1030000	813357	807945	905311	718533	788113	1090000	1050000	1040000	1100000	709309	1190000	1070000	1200000	1160000	1160000	1010000	1050000	1010000	912943	999587	1190000	1210000	1170000	1160000	1200000	1050000	1020000	1090000	1090000
E9PX92										288287
E9PXC0	5490000	4630000	4480000	4240000	4890000	3510000	4100000	4870000	3770000	3020000	5570000	5880000	6140000		5190000	6980000	5830000	6660000	5910000				5700000	5620000	3230000	6720000	7750000	7920000	7010000	6570000	1910000	1990000	1940000		1860000	1820000	1820000	1950000	1790000	1910000	2580000	2250000	2160000	2230000		2570000	2680000	2340000	2500000
E9PXC3																							161401																				243229		113274				43532.9
E9PXF0	430048	560826	463248	460817	571461	584243	576747	507473	513761	628368			284152		238892	306140	250952	417958	203600	297213	314776						272355	236728	226714	227116
E9PXF8	526729	602517	596160	622143	517354	668840	638092	521650	635131	738640	774152	749935	643981	789694	734110	911213	760485	794577	732348	724256	834634	634226	813177	763800	696256	811640	776481	780761	696700	541937
E9PXQ7
E9PXX8
E9PY03				85405.3							305410	343221	215155		281907	287625	335570	405778		238919	534073	349512	552435	398712	402343	375480	288548	281391	270884				4310000	1920000
E9PY16	368071	374017	319437	362704	348515	331655	436067	372288	398137	381448	416561	491378	420641	432456	410365	619335	496497	370127	486013	669322	446690	549051	411215	496691	529565	413692	390803	405066	370263	621912	440963	449963	380693	278080	337311	265092	289391	280944	357677	417920	983374	1110000	1040000	890898	1240000	913320	749279	703992	774596
E9PY43				211733																											156165
E9PY46	434705	300561	342488	279143	253750	306837	308789	299091	328379	294132	189051	328501	182136	272254	378663	264826	276096	469033	251049	260823	351296	306560	398739	335349	330095	396888	322132	328511	331473	230558	258703	240982	262700	265192	305830	260627	374018	279027	243904	305249	148134	139902	172468	229377	145427	99408.1	233103	173988	130417
E9PY62
E9PYD1	2520000	1910000	1560000	2240000	2430000	1800000	1600000	2230000	2240000	1510000	3210000	3260000	2420000	3300000	3090000	3040000	3020000	2510000	3100000	2990000	3400000	2930000	3300000	2370000	2860000	3050000	2730000	1720000	1720000	2070000	1360000	1210000	1180000	1010000	897780			1060000	1150000	1600000	1040000	1180000	1230000	1180000	1400000	1620000	1400000	1280000	1550000
E9PYF4	31400000	32700000	32300000	29300000	31800000	31800000	33000000	30600000	32000000	33900000	79800000	85700000	84200000	76600000	76900000	79100000	78500000	82000000	81200000	76500000	79600000	85300000	89200000	82000000	80500000	93100000	93800000	87100000	84400000	87800000	6550000	3390000	4090000	3160000	4390000	2410000	3880000	4840000	6020000	5100000	5640000	2850000	6650000	6080000	6500000	5590000	5910000	4200000	3130000
E9PYF7		197545	110848	186163	229766	562494	271398	555312	291754	221188						194568	379356		115500						111269	145287			92559.3
E9PYG6	1930000	2010000	1980000	1840000	2230000	2050000	1890000	1960000	2030000	2030000	1840000	1880000	1760000	1830000	1850000	1790000	1800000	2040000	1850000	1920000	1740000	1650000	1760000	1780000	1780000	1720000	1870000	1880000	1790000	1620000	904962	1020000	920245	908884	872432	1190000	1040000	1040000	1090000	1040000	1070000	1180000	1070000	1070000	1260000	1350000	1190000	1050000	1200000
E9PYH6	818850	885652	944345	766895	886547	822887	941174	948384	1080000	1110000	689918	520174	863430	519322	501424	650090	678920	812076	537611	766561	517239	333264	371863	457288	442016	643815	521674	629526	646504	420257	774892	788214	719560	738518	699551	741379	733481	706204	685784	758197	645226	719072	909992	747741	709542	768257	675752	652115	680468
E9PYK3	801240	794289	850027	903651	815558	891449	867133	900999	811779	808781	1310000	1310000	1170000	1250000	1210000	1160000	1210000	1170000	1130000	1240000	1420000	1210000	1410000	1410000	1350000	1130000	1200000	1340000	1110000	1210000	210028	238180	238971	218871	165129	372425	528717		213454	324743	476809	475206	430350	501623	459007	567635	474283	447648	444268
E9PYL2	211543	205966	203203	185571	200103	224566	224162	221130	212733	230760	165902	109838	95291	117452	132511	151901	117637	134871	128992	176510	142349		164793	150142	99025.6	77740.5	163944	94730.5	103863								213077	221057	250988	198501					145739	229874	154492	221817	248708
E9PYP2	540396	646059	576322	553881	537358	541686	559381	563552	507170	553626	921105	1130000	1140000	941421	911671	951505	1190000	1110000	928563	943170	1180000	858502	900720	1160000	1100000	1170000	1010000	1180000	922035	780413															1880000
E9PYQ4
E9PYR1		348164	349561	360173	367200	357792		324977	290801	318774	415088						212145																141926				232685							138920
E9PZ11	258445	239802	261507	216021	286393	199562	243430	255733	203880	221876		117332			75752.5		79051.7						76253.1
E9PZ19													593290												500149	505031
E9PZ36	919537	637007	689624		788140	696147	825665	861932	832967	676201	699967	765058	770992	636415	713382	641307	622836	648721	702868	648472		640653	658808		549617	729360	778698	703215	697557	656949
E9PZJ8	1050000	1250000	1130000	1250000	1220000	1120000	954768	1130000	1120000	1110000	1090000	1130000	912910	918859	949978	867758	879924	944759	1010000	780477	920149	806730	969136	933155	1100000	784462	829910	873033	780740	896867	737408	783753	867820	827932	860228	1120000	1000000	1070000	1030000	921449	852618	655972	803614	906415	857650	837578	852169	853282	845768
E9PZM4	904134	787075	689376	728467	692587	752531	717534	693309	692871	751687	541879	547857	517000	479837	650687	485378	407276	473231	470558	475763	477479	487084	564961	576425	488200	350842	418977	364291	352728	362075	638231	674443	783174	778070	758139	680824	853345	858391	777677	779753	752651	919116	715903	807173	804971	744707	640872	647351	592795
E9PZM7	1320000	1140000	1150000	1140000	1320000	1050000	1210000	1180000	1320000	1270000	877156	952619	1040000	933680	923601	1080000	1050000	1050000	1150000	1090000	975575	1140000	891772	806943	943428	1150000	1050000	946816	1070000	1130000	1860000	1670000	1860000	1830000	1790000	1730000	1800000	1640000	1690000	1690000	1620000	1660000	1580000	1530000	1530000	1710000	1650000	1710000	1700000
E9PZP8	634566	549058	667212	645026	559474	678728	686124	732217	646089	570736	534610	373701	682453	702440	469539	369540	518241	441568	761706	593193	520452	736258	488591	460772	477654	237296		978457	430276	1110000	1460000	1970000	1450000	1470000	1640000	1630000	1590000	1730000	1820000	1660000	1010000	631564	1020000	995364	580297	565189	883904	889622	815324
E9PZQ0	2580000	8670000		13200000		347846		142428	5010000	3240000	2820000	875922	1710000	1470000		1050000	1600000	774330	8550000	11800000	851132	2280000	2140000		743669	453237	2140000	16600000	9200000	15700000		1410000		7010000	4530000				6060000			1190000	2980000	6160000			12600000	2530000	1050000
E9PZQ1															17009.2		14265.8						11812.7		59931.8															169384		19063.8				26244.5	38410.7	12260.7
E9Q0B5		2330000		1940000				4580000		443712	438178	12300000			5840000				520908	37400000						998191		903142					123000000			3390000
E9Q0F0	1480000	1000000	5010000	2900000	3110000	1010000		1240000	1410000	690434	12800000	3350000	1700000		1000000	3200000	2130000	4820000	678542	2530000	5470000	9380000	773128	1440000	13700000	6830000	1130000	448745	1680000	2460000	4880000	2740000	2040000	2550000	2340000	4370000	4340000	3600000	826009	1360000	3960000	3670000	2970000	2440000	11800000	7080000		2460000	3030000
E9Q0N2
E9Q0S6	26000000	25700000	25300000	23700000	25200000	27600000	27400000	26200000	26100000	26300000	52800000	59200000	57600000	57900000	62900000	59900000	50600000	53800000	65300000	59800000	62800000	64700000	68800000	60100000	60000000	60400000	67100000	63300000	55700000	57100000	4000000	4110000	4320000	4120000	4280000	4300000	3940000	4030000	4540000	4350000	5500000	5390000	6290000	5870000	6120000	6460000	5820000	5210000	5950000
E9Q0V3;Q8VIC1	986067			1040000	1150000	1100000	733764	1110000		812867				1970000							1660000			2050000								648918
E9Q137	1750000	1480000	1510000	1610000	1300000	1600000	1730000	1690000	1420000	1440000	2700000	1910000	1910000	1690000	2090000	2020000	2280000	2010000	1890000	1880000	1960000	1500000	1740000	1790000	1860000	2250000	2200000	1840000	2180000	1680000	1530000	1320000	1390000	1100000	1120000			984428	1780000		2570000	1790000	1920000	1710000	2100000	1890000	1770000	1510000	1660000
E9Q166	1610000	1680000	1470000	1640000	1610000	1860000	1910000	1710000	1810000	1870000	922526	699383	879362	1290000	1210000	1160000	883829	939824	1010000	1040000	870172	1040000	893805	1740000	806560	1060000	897285	937249	897667	873064	1840000	2090000	1970000	1820000	1790000	2180000	2080000	2170000	2140000	2420000	1850000	1980000	1950000	2110000	1990000	1800000	2130000	1970000	2170000
E9Q1A5		638923	549895		756465	860775	826971	843519	801096	804316	357381					489597	665952		476342								478532				564272	539034	552954	439378	523202	422033	660460	605362	455587	490780	625964	616527	546801	577812	646535	574774	481574	543277	516653
E9Q1F5	41800000	17200000	46100000	38300000	28100000	36900000	38800000	31400000	38800000	25600000	45400000	29300000	56900000	55500000	48100000	26000000	25900000	44400000	33000000	48600000	49800000	58700000	37900000	35600000	31000000	48100000	20600000	38500000	48700000	51600000	176000000	136000000	154000000	159000000	200000000	79400000	119000000	94400000	102000000	118000000	201000000		260000000	187000000	211000000	173000000		135000000	139000000
E9Q1M1	911699	921085	928156	887691	894611	892651	847018	862744	873457	893431	1880000	1930000	1840000	1900000	1930000	2100000	1800000	1890000	1970000	1940000	1880000	1870000	2060000	1700000	1870000	2000000	2030000	2110000	1890000	1880000	920794									882281								1080000	929616
E9Q1P8	4480000	4290000	4280000	4060000	4480000	4090000	4150000	4060000	4240000	4220000	3460000	3520000	3400000	3870000	3320000	3230000	3180000	3580000	3370000	3360000	3230000	3830000	2890000	3130000	3310000	3460000	3760000	3560000	3740000	3260000	3970000	3860000	3340000	3210000	3570000	3420000	3150000	3130000	4180000	3590000	2780000	2630000	2410000	2440000	2960000	3340000	3160000	2940000	2960000
E9Q1Y9
E9Q236	382237	390371	278453	392533	326564	509767	330631	306832	401612	454833	596036	542377	552399	634265	611823	824246	810306	755979	766710	571717	861015	810942	925511	902945	698123	754827	692787	755391	843313	592093	653282	644016	567883	569486	647595	660634	495449	549254	560618	656937	561615	471722	542843	580975	475935	523557	473004	434201	391519
E9Q238	647860	488966	480581	392573	388441	468579	487992	542873	514479	395814	534566	489664	532769	533961	539233	377287	391566	574335	377584	622958	505491	557655	532917	509013	603430	1010000	383878	852164	749336		362050		71378.2		432296					524729	485081		470222	455081	522609	359506	527295	626752	514969
E9Q264
E9Q2E4	780362	707490	632628	672245	689522	783786	832544	727434	813590	798271	639620	587445	788020	748222	655583	763263	693960	846358	680333	931253	565998	589112	548133	523921	525574	778088	682173	692954	670104	784206	1300000	1590000	1420000	1390000	1460000	1400000	1450000	1440000	1670000	1450000	736098	641786	902091	895761	620409	566010	763454	864742	832910
E9Q2E9												64082.4
E9Q2I4	772251	725510	692683	752866	787903	707878	779650	765022	737613	744003	693408	696418	725183	701553	818636	674744	678014	557602	802178	721138	716992	679701	820627	746488	680560	710308	690925	800145	685876	611730	699031	696630	762936	709566	707083	801897	673658	767151	780253	871228	738256	843216	701546	768434	851438	897946	926526	774173	1020000
E9Q2M9	934036	767154	912739	960241	939701	887950	1110000	936024	909649	996969	2410000	2120000	2020000	2030000	2130000	2100000	2690000	2120000	1930000	1820000	2370000	2220000	2350000	2470000	2340000	1840000	1790000	2030000	2340000	2100000	2520000	3290000	2840000	2560000	2770000	2780000	2820000	3040000	3190000	3120000	8900000	11300000	9210000	8920000	11000000	10600000	8580000	8390000	8690000
E9Q309	436161	301468	323704	251169	297146	333567	520259	408573	425792	463324	291016		234894		489212	601314	505084	345878	413237			396910	270540	331996	320808	514523		363147	374540		716716	418548	462984	588358	674300	426057	560041	425691	489049	566978	265733	414144	409581	342351	520195	525114	539588	570093	525296
E9Q368	709690	372081	610904	479358		600055	563781	516658	559637	441643	423953		484312	422978	383343	418463								361324							1050000	948457	1010000	1140000	997722	1830000	1540000	1750000	1870000	1500000	723103	907524	837442	929011	864416	1060000	1180000	1090000	1140000
E9Q394	1710000	1690000	1670000	1550000	1820000	1860000	1710000	1740000	1960000	1830000	2750000	2550000	2340000	2390000	2670000	2480000	2690000	2690000	2660000	2540000	2550000	2180000	2230000	2410000	2500000	2610000	2560000	2810000	2360000	2300000	730432	934293	788042	657293	745903	770913	848330	760071	902631	833643	1230000	1250000	1160000	1070000	1270000	1390000	1340000	1160000	1360000
E9Q3A7
E9Q3C1	556228	651633	739264	590867	567526	628106	466973	589513	673931	628444	940190	964658	857035	834216	1030000	904166	772458	913761	845323	824389	940253	854517	1130000	1090000	1160000	860777	986574	852264	825152	793197	230695	217211	207476	198158	277332	194416		251699	354182	216502	171488	223124	250798	288989	286098	205892	195686	327446	237591
E9Q3D4
E9Q3E1
E9Q3G8	3220000	3090000	3060000	3270000	3200000	3040000	3020000	2950000	3260000	3250000	3040000	3080000	2820000	2810000	2700000	2800000	2770000	2870000	2860000	2690000	3100000	3160000	2980000	3070000	3220000	2760000	2790000	2770000	2710000	2920000	4220000	3790000	3910000	4090000	4120000	3550000	3660000	3640000	3590000	3800000	3640000	4030000	3480000	3810000	3620000	3710000	3440000	3480000	3550000
E9Q3H4	1050000	1110000	1050000	1240000	925629	769827	608148	692592	726459	694459	1350000	1280000	1350000	1210000	1200000	460360	488830	565923	336468	586588	1380000	1440000	1300000	1790000	1400000	422367	255112	279345	367126	853551	1540000	1210000	1320000	1200000	1170000	368643	371635	352265	357253	466572	1260000	899928	1070000	1130000	1250000	323383	309694	413871	315558
E9Q3H6	369865	418263	363167	402982		369059		360135		368537	1030000	789933	673506	881092	929649	539543	889061	785166	604774	739607	1210000	980148	1600000	1500000	1250000	789014	1930000	936084	909693	1020000		125563	143109	127224	147331	139825	187354	139263	155498	207199	194114	168305	154064	189162	176094	219280	219694	170171	179655
E9Q3L2	1600000	1580000	1530000	1540000	1470000	1630000	1420000	1480000	1380000	1510000	2680000	2830000	2850000	2870000	2910000	2740000	2600000	2520000	2790000	2690000	3250000	3150000	3480000	3290000	3070000	2560000	2880000	2940000	2550000	2770000	875967	1130000	988983	1000000	980278	1130000	1110000	1150000	1220000	1220000	1540000	1580000	1670000	1520000	1640000	1540000	1450000	1390000	1350000
E9Q3L4			38912.4	41364.7		34728.6	30133.1	53881.2		59814.6	80211.9	62353.8	82374.6	120721	83816.3	133982	84381.6	36817.2	85069.5	62400.6	79043.8		67852.6	108042	186182		117538	61665.8	89928.3	21332.7	122566	110462	80137.3	78636.7	111076	47359.8	66667.2	64928.2	92519.8	77935	171448	266002	239459	218817	190711	216256	186487	197228	195520
E9Q3M9	1470000	1440000	1590000	1710000	2080000	2030000	2180000	1990000	2720000	1660000	1080000	1460000	1060000	1300000	1770000	2960000	1940000	2230000	1840000	1680000	1510000	1690000	1720000	1250000	1270000	1920000	2070000	2830000	1180000	2340000		659827							1310000		903599		565553			3070000	2710000	2650000	3030000
E9Q3P4										102079																					287497	255851	279046	261212	288852	305846	278521	284989	219385	287049	96986.6		120109	111088		89945.7	113174	129957	110096
E9Q401	1690000	1090000	734755	1800000	3280000	862719	3310000	879695	1340000	2500000	1310000	1410000	1010000	1110000	1080000	2070000	1200000	1650000	942394	1390000	1490000	1570000	1370000	1270000	1470000	1580000	2320000	1520000	1370000	792591	1170000	2500000		1690000	1890000	3880000			3090000	826121	2450000	2770000	2240000	2110000	2970000		2470000	4140000	4960000
E9Q409
E9Q411	1320000	1380000	1430000	1440000	1340000	1190000	1180000	1270000	1070000	1290000	1360000	1350000	1270000	1220000	1080000	1230000	1370000	1250000	1190000	1150000	1330000	1160000	1450000	1420000	1430000	1060000	1400000	1260000	1080000	1100000	543184	696236	637342	664393	598691	770369	687622	714458	806670	755831	750886	699050	785830	734982	643990	619450	642901	650170	614980
E9Q414	2060000	590015	1320000	1100000	1380000	1710000	2090000	1310000	2720000	1210000	608598	432259	1260000	1050000	605535	534102	780564	730576	686504	1080000	510078	1900000	542127	528524	415358	550597	741128	579492	978605	1330000	975004	1030000	1280000	1000000	1250000	1160000	999012	1190000	1270000	811272	920422	887903	1080000	959168	909678	1460000	1190000	1470000	1680000
E9Q444
E9Q4D1	496327	566073	510752	463008	460064	511199	533717	497834	500649	499625	256978	349701	429281	313097	457845	527367	381960	689907	603076	773243		180450	179656	177762	167680	531722	520167	315742	383759	417219
E9Q4F7	54721.5	50615.5	37572.2	38382	26298.4	33340.1	44713.9	30263.6	32804.5	38598.4			22289.6	31373	32483.7	39727	17597.3		22825	27014.9	25085.8					21808.3		18877.6	15945.9		22751.4		9630.28									28860		9414.83		10910.4	5641.48
E9Q4N7	2350000	2590000	2430000	2480000	2490000	2480000	2680000	2490000	2460000	2600000	1630000	2030000	1770000	1760000	1830000	1970000	1790000	2420000	2130000	1940000	2010000	1330000	1920000	1560000	1430000	1740000	2070000	1980000	1870000	2430000	832111	800947	778960	819085	878769	872903	759182	997364	819162	1070000	1340000	1550000	1340000	1210000	1400000	1490000	1390000	1210000	1360000
E9Q4P1	1010000	1010000	1040000	1050000	1070000	1040000	977825	1270000	1020000	1130000	1180000	1110000	1020000	808460	883046	1120000	1170000	1050000	943428	1120000	830036	1250000	917821	823159	1390000	1090000	1250000	1080000	1280000	1200000	2390000	2160000	2190000	1840000	1540000	2110000	1870000	2010000	2140000	1600000	1590000	1740000	1410000	1600000	1630000	1620000	1870000	1830000	1760000
E9Q4S1	23910.2	40975.8	41417.4	18850.5	24451.6	26869.6	39935.1		16609.7		38288.5	64719.9	45889.1	44136.6	51791.6	38355.2	36846.3	44344.3	48812.9	31658.7	33807.3	12590.6	62748	49343.7	41036.1	45733.5	48159.5	62304.8	48879.7	24940.9
E9Q4T4										94720																					566962	636342	389431	436405	461969	636566	582542	723161	665864	577428	319676	240752		303180		186174	158989	261105	257678
E9Q4X2	394678	473597	550577	607453	816077	462616	399773	480451	480844	522539					196588		907894									1640000				1120000
E9Q4Y4	345729	378830	373015	438811	423690	307080	256229	371982	270900	337610	287069	287606	196393	423671	243503	261648	240399		237442		301970		343867	380659	363379	173122	181660	224814	170753		414192	479393	471898	510532	466386	468475	336888	372177	403516	368921	433070	462975	432369	407921	459500	406220	354449	448462	395005
E9Q4Z2							786959	893455			292866	456307	225524	554978	728517	676266	602102	1150000		529358	944343	875182	428525	319765	492263	657418	541146	722592	848036	963595		1410000		674017	1240000		661166	1150000	960332	967856	542614	3290000		2860000		652953	789886	445682	427337
E9Q512	1580000	1740000	1660000	1820000	1630000	1950000	1870000	1850000	1950000	1800000	1880000	2100000	1540000	1580000	1730000	2050000	2000000	1900000	1910000	1620000	1810000	1220000	1530000	1730000	2060000	1740000	1670000	1850000	1360000	1240000	822227	791176	815151	827396	851666	771961	779314	695842	932643	909297	1020000	1180000	1130000	1100000	1080000	1110000	1130000	1030000	921687
E9Q555	4590000	5010000	4930000	5320000	4960000	4350000	4520000	4830000	4860000	4980000	5760000	5490000	5140000	5140000	5040000	5840000	5950000	5030000	5190000	5700000	4450000	3710000	3950000	3970000	9260000	4180000	4290000	4320000	4280000	4020000	6850000	8420000	8190000	8670000	8220000	7150000	7780000	8920000	8730000	9350000	10300000	10200000	12600000	10800000	10200000	10300000	10600000	9400000	8690000
E9Q557	3340000	2470000	2410000	2460000	2500000	2500000	2290000	2670000	2270000	2120000	4440000	4660000	3870000	3780000	3740000	4220000	4210000	4460000	3840000	3500000	3950000	4930000	5010000	4170000	4690000	4320000	4350000	4090000	3930000	3980000	2680000	2860000	2620000	3710000	2380000	3340000	2270000	3270000	2250000	3010000	4410000	5260000	5080000	3940000	2650000	4250000	2610000	2770000	1900000
E9Q593	138500	3220000			4070000		396002	382221		128254	3630000	4070000	3040000	3830000	3720000	7230000	7470000	5910000	7910000	4040000	4770000	3630000	6060000	3450000	4130000	12000000	14600000	14400000	9150000	6560000
E9Q5C9	3680000	3330000	3630000	3030000	3530000	3640000	3550000	3710000	3680000	3510000	2660000	2520000	2280000	2650000	2510000	2780000	2840000	2570000	2450000	2690000	2640000	2640000	2570000	3010000	2660000	2390000	2460000	2550000	2010000	2800000	14400000	9990000	13500000	15300000	13200000	12700000	11700000	11600000	10100000	10600000	7840000	7160000	7490000	9150000	7600000	6990000	8100000	9190000	7660000
E9Q5F1											400486	349731	302990		332480	162357	284888		254193	222874			483979		291993	271424	282168	333125	409200
E9Q5F9	398745	404114	320565	340731	374436	319999	321035	331781	371118	422408	227997	231896	202469	223817	260174	276259	210091	263893	278537	227873	182885	243049	210129	170190	223591	246305	260671	222929	240733	213079	359004	375142	399785	417983	436122	388907	383965	399183	445230	407839	344973	330288	309209	375425	353070	420575	387914	386843	344774
E9Q5G3	185883	228128	246283	329969	140650	185419	213509	215854	234305	254073		4030000						3610000	4200000								298754		2970000		914064	1140000	1280000	1210000	1230000	1240000	1300000	1260000	1190000	1260000	436372	214020	448301	569402	244565	216698	428278	443189	420716
E9Q5I3	1670000	2910000	1850000	2190000	2240000	3000000	1810000	1510000	1870000	2810000	2520000	2590000	2100000	2640000	2450000	2460000	2260000	2360000	2500000	2180000	2890000	2700000	3570000	2610000	3160000	2470000	2750000	2320000	2710000	1720000		392524		366464			164016					1450000				193043
E9Q5K4																				750750										740480
E9Q5K9	806011	886920	822413	924711	838423	760081	742916		663935	799345	661565	703641	781999	641575	780080	612503	618772		582988		588684	996225	679689	858265	678601		579783				708352		486483	786336	729040	966717		1230000		1520000	1280000	1870000	1360000	1130000	1770000	1310000	986109	1230000	1170000
E9Q5M4
E9Q5Z6	7430000		9640000				7200000	6580000	7950000	8390000	5300000		6610000			6630000				8390000		4950000		6680000				6850000	6790000		2960000		2130000	1810000	1910000				1890000				3010000		3570000		4020000	4300000	4140000
E9Q612	41300000	48500000	46500000	48100000	37800000	41100000	37900000	36900000	38700000	31500000	32100000	34600000	32100000	39500000	41700000	34800000	32500000	35000000	37500000	35800000	24300000	27600000	24800000	32000000	33800000	36400000	34200000	34600000	31400000	26600000	46100000	44300000	41700000	47300000	45100000	43400000	43500000	47200000	44100000	40900000	35100000	31400000	41100000	39500000	33200000	30800000	36700000	33400000	31100000
E9Q616	322000000	314000000	307000000	280000000	318000000	335000000	342000000	309000000	318000000	336000000	642000000	702000000	670000000	672000000	678000000	698000000	658000000	656000000	690000000	664000000	717000000	758000000	809000000	714000000	758000000	756000000	796000000	744000000	738000000	704000000	41600000	39600000	35400000	29500000	32300000	31000000	29500000	30000000	38700000	34700000	60600000	59600000	59900000	55700000	64500000	76500000	66100000	56600000	64900000
E9Q634	9570000	9960000	9460000	9130000	9720000	8860000	8690000	9170000	9560000	9480000	10200000	9480000	9220000	8490000	8180000	8800000	9590000	8980000	9540000	9330000	8360000	8090000	7780000	8610000	7560000	8530000	8590000	9240000	7560000	8450000	2000000	2510000	2270000	1820000	1920000	2440000	2470000	2180000	2430000	2640000	7390000	8680000	7930000	6730000	9140000	6900000	5430000	5740000	6480000
E9Q6B2	122652	179554	118255	176521	81915.8	112564	145279	90688.2	144243	126610	196704	253031	150396	150433	241672	188055	183967	171986	165857	282281	200913	120254	259868	434765	149865	138466	175954	178502	413732	118552							2230000	102727	98397.6	149081	100248			113295					23464.1
E9Q6D3	1110000	725715	1150000	1200000	633695	1020000	887820	718492	845453	796985	1030000	648576	1030000	939793	835504	429037	342426	529132	276005	534140	880552	872380	772082	1060000	864832	348986	175808	241738	356557	781775	1560000	1430000	1560000	1610000	1260000	537955	467939	591131	492757	654642	973035	1110000	1110000	1270000	1270000	528767	384407	566380	468573
E9Q6D8	206029	270714	258320	315481	215023	232019	245811	248159	267651	247284	566983	397162	432387	466116	622879	236040	464632	398236	319668	387711	523216	479402	328264	526046	393054	593601	457287	458909	580125	1260000		281545			239064		126954					581023	543022	407559				443349	386843
E9Q6E5	3240000	3550000	3360000	3140000	3310000	3140000	3590000	3150000	3260000	3410000	2270000	2180000	2120000	2440000	2310000	2240000	2140000	2320000	2110000	2360000	2320000	2220000	2200000	2450000	2520000	1720000	2260000	2330000	2090000	2380000	6130000	5480000	5740000	5960000	5960000	5600000	5520000	5890000	5790000	5710000	5220000	5330000	5240000	5620000	5540000	5340000	5020000	5170000	5340000
E9Q6H8	1640000	1840000	1680000	1610000	1670000	1650000	1700000	1720000	1840000	1740000	1350000	1580000	1530000	1390000	1410000	1610000	1380000	1430000	1660000	1590000	1370000	1460000	1490000	1410000	1480000	1430000	1590000	1560000	1530000	1410000	362313	357083	451231	371122	331617			231929	304462	292069	519706	723746	383395	501790	697255	511916	558762	575376	545607
E9Q6J5	1250000	942087	1110000	977263	1070000	988942	1130000	1160000	1110000	1060000	776965	636999	856040	923344	808753	1020000	910035	796861	917293	877113	724095	903088	694164	776688	564742	797813	842563	957281	755293	671606	1320000	1230000	1420000	1300000	1370000	1440000	1390000	1400000	1510000	1440000	1020000	1050000	1140000	1100000	1030000	1300000	1210000	1250000	1310000
E9Q6L7
E9Q6P5	314010	307107	281435	280673	361812	387934	346713	310294	375827	378487	451747	532246	660645	618584	531464	638546	510695	524431	634992	605580	628052	608647	637005	461697	593443	600919	703529	621523	531646	731962	456558	431222	522190	312504		213913	295465					184481	95227.2	122162	429689	158833	203055	238936	3190000
E9Q6R7	7260000	7600000	7130000	6740000	7470000	7910000	7720000	7640000	7700000	7940000	13100000	14100000	12800000	12500000	12800000	14200000	13500000	13400000	14200000	12700000	14300000	14700000	16200000	14200000	14900000	14900000	15800000	14500000	14100000	14000000	1660000	1910000	1500000	1200000	1680000	1500000	1720000	1490000	1810000	1550000	2440000	2500000	2620000	2280000	2690000	2930000	2640000	2340000	2480000
E9Q6Y8
E9Q735	1400000	1350000	1360000	1350000	1330000	1380000	1140000	1420000	1280000	1310000	1390000	1480000	1340000	1280000	1280000	1420000	1320000	1420000	1420000	1490000	1360000	1350000	1400000	1320000	1360000	1380000	1320000	1340000	1220000	1300000	769724	922371	944095	872712	795101	864988	937925	881052	915742	965211	1040000	1020000	1110000	1040000	1070000	1110000	965800	956210	994783
E9Q777	970360	920223	1070000	909505	826984	787824	767300	869140	893429	805746	917182	821295	757007	783486	896362	655501	821522	817357	855685	604437	763077	903089	788328	765401	821675	854652	698581	812719	788195	830877	567317	443701	502825	612909	530772	507548	319855	427684		451720	863163	826896	1110000	545987	943896	591126	735497	721131	777368
E9Q784	1660000	1510000	1530000	1650000	1440000	1650000	1810000	1590000	1690000	1520000	1140000	1360000	1000000	1090000	1190000	1110000	938718	1240000	1170000	1330000	878645	1550000	813693	1220000	1300000	1860000	1200000	1120000	998176	951634	1660000	1450000	1730000	1830000	1520000	1150000	1240000	1350000	1120000	1020000	1670000	1530000	1360000	1340000	1440000	1300000	1330000	1260000	1370000
E9Q7C4			239519	229123		262105	272218	288354			404311	442275			509457	468063	371127				472633		528261	508204	478722																408039	442725		407841			486305	358838	503396
E9Q7D5	804595	940343	1010000	926818	927582	938702	800511	831614	912570	947076	954958	989606	850130	909784	1140000	1020000	962133	877038	743806	854083	1180000	1240000	815567	1050000	1100000	826309	895380	946585	990163	637965
E9Q7E2	823650	851198	894082	944799	891184	963357	845822	921791	896009	897397	593058	584705	480751	563825	598711	688492	612870	586607	576235	560554	567518	433537	577028	547264	578887	537613	546026	537295	604047	569808	1290000	1210000	1350000	1230000	1230000	1140000	1050000	1090000	1200000	1120000	880802	834521	881909	950756	860805	726613	769488	855112	845867
E9Q7G0	11600000	11100000	10800000	10100000	11400000	11700000	11800000	10900000	11500000	12200000	8090000	8640000	8020000	8240000	8630000	9520000	8480000	8390000	9420000	8410000	8890000	8950000	8990000	8270000	8300000	8690000	9050000	8640000	8410000	8040000	10700000	10900000	10200000	10100000	11000000	9630000	9750000	9900000	11000000	10700000	9580000	10200000	9820000	9290000	10200000	10600000	9990000	9470000	10200000
E9Q7L0	1570000	1360000	1380000	1840000	1240000	1250000	1460000	1470000	1360000	1230000	2890000	2590000	2420000	2700000	2490000	3320000	3310000	2670000	2710000	2330000	3190000	2290000	3520000	4380000	2400000	2510000	2440000	3370000	3060000	2790000	2810000	2760000	1210000	3020000	2950000	2360000	2630000	2500000	2740000	2340000	2640000	3410000	2800000	2720000	2700000	2370000	2360000	2500000	2610000
E9Q7L1	320331	198650	210066	211823	260398	271770	126331	146512	144136	191651													224476	253297			612638				346174	306220	366457	448849	300154	663589	763197	551339	577483	692933	457824	362334	389439	433115	533867	682505	488653	515910	401950
E9Q7M2	891152	925105	776702	681125	581444	702315	754289	945068	886230	967404	820606	595994	660079	756933	827844	756079	801891	728886	741784	606688	786691	611561	615926	740606	578113	596324	551576	871394	422709	542023	345114	449853	420758	408131	207876	342308	426965	371418	545355	587926	373545	375170	436782	381520	473679	634474	1230000	782223	1040000
E9Q7P2
E9Q7P9				5660000														649155								453543
E9Q7T7
E9Q7X6	920670	1090000	955150	1120000	989430	1400000	1460000	1150000	1570000	978679	1530000	1550000	1510000	1130000	1630000	1550000	1630000	1500000	1670000	1610000	1760000	1680000	1810000	1510000	1490000	1500000	1720000	1570000	1420000	1360000	273757		141896	146620		138189	212711	145145		394954	422330	276686	216970	377745	335830	340114	329538	281979	388384
E9Q7X7		705160				668458			643930	776342		907312		687216	669118	964108	391398	936388		861035	1020000			868792					789237	1370000
E9Q816	2310000			2680000							1110000				1460000								1260000	1350000
E9Q842	245458	245533	276787	260301	190380	267703	250355	219450	255628	213431	98481.7	184856	109676		103738	100037	83945.2	75191.6		176398							170614
E9Q876																										1500000
E9Q8B5								429394	500229				610929	548407		558982	593294	695863	532268	636565	414163	1120000	628110	451205	434745	932718	527148	740163	820141	978891													109327	178393		455651	311464	306364	343296
E9Q8D0	280884	284649	223056	254201	248218	278304	331736	269184	302703	284912	220733	191346	151937	205901	193618	289914	212862	205768	279698	184832	176381	170468	175121	303059	294784	250085	270241	264595	208927	192478	374924	219832	385686	349589	314400	390102	96963.4	241127	334058	364877	328491	310900	300161	284787	235981	299075	263251	368810	184329
E9Q8I7	660569	524383	583279	455782	488308	666659	520991	661663	613295	600847	614985	400862	394521	533736	905661	579231	535965	623250	724101	610213	544551	405797	563279	467585	580052	879104	607771	878948	745647	669824	439949	344423	362121	371692	414659	358098	298067	391926	375080	317531	285118	306463	197181	237543	292240	300077	341239	289056	213390
E9Q8I9	610186	456462	466091	503305	385215	538004	475913	446691	459675	437522	632576	558231	618196	586586	652888	693137	695785	649938	714086	698420	605329	626512	618619	579599	595667	708440	702067	783416	711767	500181	89606.1	114167		78930.8	114628	125813	121718	184315	132910	113389	177119	227422	177711	164136	196260	231350	164779	175465	165376
E9Q8Q6	2800000	2260000	2170000	1970000	2140000	2190000	2140000	2390000	2090000	2240000	3260000	3350000	3090000	2920000	3240000	3380000	3340000	3400000	3320000	3110000	3340000	2950000	3520000	3140000	3300000	3300000	3750000	3470000	2860000	3060000		1920000	1870000		996667	1860000	23600000	1510000	1020000	17300000		2000000		2010000	2540000		2340000	1860000	1160000
E9Q8V6	203060	370509	339353	344479	322639	321149	246581	374501	385902		360267	299432	371644	275935	292360	299556	246791	250118	268124	221915	229635	198582	300642	450082	374060	319508	264262	292855	245778	481565	391005	550437	437591	375003	436660	553811	419509	522379	451252	358166	433635	325444	488590	497301	266778	353926	368292	459762	347685
E9Q912	4550000	4570000	4610000	4710000	4590000	4780000	4940000	4960000	4730000	4970000	3910000	3710000	3510000	3540000	3500000	3870000	4020000	3830000	4090000	3800000	3440000	2960000	3470000	3390000	3140000	4160000	3710000	4380000	3680000	3360000	3690000	3530000	3390000	3050000	3430000	2430000	2930000	2580000	2990000	2680000	4250000	4720000	4240000	3960000	4750000	4430000	3930000	4290000	4000000
E9Q9A9														90982.4	97641.4										252291
E9Q9B7	593714	699900	812116	834968	730030	898133	778997	745904	818207	570367	660873	617466	677686	583107	769084	773762	812318	609078	710869	614151	619693	503239	618560	613084	478737	634354	584918	665872	734265	554213	527414	500317	546965	522443	524755	551384	560733	505916	513830	448076	508078	421516	557819	531077	496634	411980	452980	481120	365381
E9Q9D5	991041	876530	970351	903306	818876	697630	631441	802702	765976	790540	616510	562084	783094	461852	648331	618998	556751	561947	460726	620967	682608	648982	799381	728757	696782	647949	364142	536016	835377	561781
E9Q9D8																	150329
E9Q9K5																			5280000						11400000						330346	7510000		7000000	2950000	5320000				5930000	999551				8260000				7120000
E9Q9K8	1040000									1420000					1190000		1010000				644643									570439							880679
E9Q9M8
E9Q9Q2	214588			316167		216886	230432	196578	230726						186794						146801					194028					445364	449715	689546	470669	438840	390220	362318	400322	312832	625753	602686	664752	470327	276517	428165
E9Q9R9	23636.1	25122.2		16012						19580.7			14264.6			11326.4			10672.4				20909.6					9265.5
E9Q9W4	10500000	13400000	14500000	14600000	13800000	13600000	12700000	13400000	12400000	15200000	921524	794421	899791	817603	790711	817196	922162	987867	754361	895660	631774	619524	738843	570548	598230	496498	836619	617112	642742	677539			567806
E9QA15	26000000	24300000	23500000	20600000	26800000	29300000	30300000	28400000	27200000	28200000	21400000	22800000	21200000	23000000	25100000	25900000	25300000	26400000	26800000	24700000	23800000	23100000	22500000	20100000	21300000	30200000	30200000	28600000	26900000	25300000	17300000	21000000	15900000	12600000	17900000	15200000	15100000	15400000	20900000	17100000	21700000	21200000	22000000	19300000	23100000	28800000	26600000	21900000	25000000
E9QA22	62323.1	42996.5	52482.7	46197.4	59860.2	48197.5	45021.6	54201	53775.9	57909.4									53620														35443.9	56334			77456.1		33797.4
E9QA62	694031	646403	667715	768314	492503	646855	591540	808407	817017	879134	1010000	834931	978119	966184	904872	904118	676649	651526	783371	759158	793894	586387	906159	865734	614695	781803	542900	824234	920380	617269	920507	1120000	1140000	870954	1050000	772960	864320	890680	827321	820763	1080000	1080000	1280000	1190000	1140000	1080000	931188	1050000	1020000
E9QAE1	335255	329360	383410	269324	363568	454993	400985	502789	447930	411912	648493	637706	652722	707621	848044	703642	625585	710124	829646	717414	740965	593693	648762	622594	658644	752628	849814	770560	664786	571430
E9QAE3	1170000	1290000	1170000	1180000	1160000	1220000	1140000	1200000	1230000	1220000	921161	1090000	941140	892098	837820	920963	950683	916655	879201	893231	909514	855737	905976	863341	880836	745400	757082	825448	779828	875322	2810000	2820000	3080000	2970000	2820000	3160000	3000000	3050000	3100000	3170000	1770000	1610000	1920000	2150000	1810000	1710000	1810000	1940000	1930000
E9QAF4																188211										303101						268422				186172			197113	229745		386287		290335	381375		190381
E9QAM5	437984	503831	438155	481889	403756	484291	433572	381091	465417	454800	441751	333803	351737	415227	425083	510182	479132	458737	499788	407726	299430	332528	390733	355000	588728	410507	395818	400164	377221	285619	241688	340276	446115	370398	355872	342061	447471	440554	391785	427812	729045	810510	784960	615975	747661	758141	806267	682724	690011
E9QAN8			72184.3			106739						148760			100573					92329.1		171446				208439	100816				57667.5			63786.6
E9QAP7	666329	589476	697110	586858	624956	673446	655619	497304	643790	635727	482700	504238	522111	657886	572090	589876	512150	566725	620082	376336	754997	627892	564514	585306	673568	512337	455680	391738	407109	337164	782474	675135	696839	669163	685306	632852	619709	588429	552164	583096	819318	863961	756008	736985	784013	808477	748194	692770	739208
E9QAQ8	351120																							3760000			21300000			216864	615882											1910000						358001
E9QAT4	2010000	2200000	2270000	2170000	2160000	2370000	2130000	2250000	2280000	2150000	2480000	2420000	2200000	2160000	2060000	2110000	2340000	2430000	2440000	2020000	2200000	1930000	2160000	2090000	2250000	2110000	2150000	2360000	2160000	2000000	1270000	1230000	1320000	1200000	1210000	1080000	1190000	1100000	1100000	1120000	1720000	1720000	1460000	1300000	1650000	1730000	1520000	1450000	1600000
F2Z3U3	1940000	2040000	1940000	2090000	2040000	2140000	2010000	2460000	2060000	2480000	2390000	2340000	2440000	2260000	2480000	2660000	2900000	2830000	3020000	2910000	2560000	2640000	2310000	2410000	2190000	3040000	3060000	3160000	2800000	2600000	749950	1210000	624883	1150000	542403	579567	651467	604989	903500	921080	1430000	1530000	894656	1350000	1170000	1330000	1230000	693387	1250000
F6R7E8;Q9CPN7	1210000	2020000	4260000	44600000	786196	20000000	710547	1720000	870620	311405	691274	774268	3160000	3240000	1300000	380462	3500000	4430000	342472	283951	51000000	5230000	3360000	4680000	811410	8370000	5540000	1600000	2410000	9330000	194000000		239000000	174000000	120000000						154000000								2660000
F6RWR5																															87028.7		192944	598334	377384	1120000			555012
F6SEU4						1470000			1650000	1670000						2070000	545693	2400000	2240000			2840000					1990000	2400000	2610000	2830000			1380000	872089	1130000	2010000		1020000	1280000		1470000	1460000	1400000	1170000	1470000	1760000	1800000	1210000	1360000
F6TQW2	22700000	5720000	16700000	17200000	11800000	22000000	25900000	22600000	19700000	14800000	2590000	1960000	4030000	1360000	1070000	1540000	1550000	2210000	2840000	2830000	6880000	21300000	3650000	9470000	7320000	2050000	595987	1650000	3810000	5610000	5520000	4740000	5720000	5210000	5370000	5160000	6860000	3940000	5200000	2760000	4920000	3170000	3040000	2460000	2800000	5920000	3210000	5430000	5380000
F6TUL9
F6U5V1	778260	1320000	1190000			723360					277958		101591	86295.7		156391		108484	140778				1800000	170351		119373		67350.1	73125.5		876514	563616	639611	689309	613991	577398	639190	627632	516457	546715	416264	594823	622323	495130	540578	483401	322413	660782	311486
F6V035
F6VBM2		563680		447508	438942	398460	487287	525946		433243					427167	577915	502256	549634	724033	589278	550379	460856							692802
F6W8I0
F6XJP7						91395.2
F6XLV1	20600000	14600000	15700000	15400000	11400000	17700000	13800000	15300000	14500000	12400000	16400000	20200000	14200000	12800000	13700000	24000000	19300000	26300000	14800000	15000000	17800000	11400000	16800000	16300000	21400000	24400000	28300000	18000000	23700000	15700000	6340000	8350000	7260000	4780000	5910000	5440000	5520000	6860000	9430000	9110000	8110000	7620000	5730000	6690000	12500000	7600000	9270000	6290000	11500000
F6ZDS4	5350000	5380000	5400000	5140000	5190000	5580000	5530000	5250000	5850000	5920000	4110000	4480000	4100000	4430000	4700000	4990000	4390000	4270000	4760000	4420000	4480000	4660000	4760000	4570000	4490000	4440000	4570000	4420000	4430000	3980000	8780000	8090000	8480000	8450000	8510000	8540000	8320000	8150000	8160000	8200000	6780000	6710000	6640000	6730000	7050000	6980000	7010000	7010000	7020000
F6ZE64			387446
F6ZIS7
F7BAB2
F7BJB9	806659	865131	847463	783877	836740	732844	900998	807279	772944	931819	822530	917869	750182	747011	1130000	890607	785342	586445	792661	656222	780402	612182	549588	783204	839312	522778	806826	660294	791462	531384	1410000	1660000	1520000	1520000	1580000	1890000	2020000	1790000	1850000	1800000	1770000	1810000	1790000	1720000	1860000	2140000	1910000	1830000	2100000
F7BWT7	830419	1070000	1060000	971038	1100000	1170000	1130000	1050000	1110000	1170000	1370000	1590000	1490000	1590000	1630000	1750000	1650000	1780000	1840000	2010000	1680000	1900000	2130000	1520000	1790000	2040000	2240000	2060000	1850000	1940000	827013	287257	231859		144201	251619	447890	285932	361463	333408	383538	1110000	539818	202550	452863	677466	511004	453019	440774
F8VPK0	1390000	1360000	1330000	1290000	1170000	1260000	1290000	1280000	1260000	1270000	1310000	1320000	1340000	1300000	1310000	1310000	1390000	1350000	1460000	1350000	1310000	1240000	1430000	1380000	1230000	1340000	1400000	1310000	1350000	1180000	810483	971453	1010000	943653	870417	1090000	1060000	1010000	1130000	1160000	1100000	1150000	1160000	1110000	1140000	1180000	1080000	1090000	1110000
F8VPK8									8890000		2170000								4070000																											61637.6
F8VPN4	2150000	1430000	1480000	1490000	1420000	1760000	1450000	1920000	1530000	1650000	1200000	1160000	1030000	1180000	1020000	1490000	1230000	1330000	1040000	1080000	1180000	1080000	1230000	1030000	861081	1000000	1280000	1340000	1370000	877263	1330000	1460000	1290000	1070000	1210000	1040000	936304	987101	1210000	943211	1100000	1010000	1150000	1170000	1110000	1170000	1120000	1020000	944361
F8VPP8	1890000	1960000	1740000	1830000	1810000	1730000	1570000	1790000	1950000	1740000	1730000	1690000	1610000	1430000	1240000	1500000	1540000	1610000	1330000	1510000	1500000	1490000	1480000	1440000	1520000	947586	1310000	1460000	1650000	1180000	1010000	1040000	969388	824926	888311	828029	809894	832402	863770	835874	984447	700275	715028	742715	864551	821653	642894	690756	667842
F8VPQ2	400065	458703	432258	484217	565038	551378	473741	504463	525906	548756	524864	415006	405585	408453	389081	519076	366175	288408	372033	317493	376131	346433	465573	432986	341291	301834	372256	460512		337603	541462	547012	516285	541013	494090	394013	381225	355063	340702	694883	492525	549620	556857	424004	519359	543144	533078	440749	413321
F8VPQ6		881033							2890000						2710000								2310000									1260000			1350000				968763		811769						924125		2950000
F8VPT3				13800000					12200000				13300000			1900000	14000000			910873											671069	9110000	708555									917223						712721	1530000
F8VPU2	6730000	8280000	7260000	6930000	7640000	7610000	7290000	7280000	6880000	7030000	8660000	8590000	8950000	8570000	8900000	8750000	8600000	9320000	8760000	8650000	8490000	8700000	9350000	8540000	8100000	8970000	10000000	8910000	8530000	8900000	967909	1140000	849700	795812	831608	890286	821388	843323	1160000	960151	710751	806450	852690	685411	980966	931480	685442	642322	665088
F8VPU6			31700000	28900000		31600000	36700000	26700000	28000000				68000000	35400000			48600000			57900000						62900000			52700000	54000000							5460000	5710000	5380000	4950000	7340000					7180000			7960000
F8VPX2	585900	242224			393335		717495	832343	297943	353089																942421						163303
F8VPZ3	201117	309332	274687	327925	165052	307191	366170	295030	215039	191142	305369		366471	342589	276442	386883	395431			138303	510140		314756	303833	356661	179888		567319			571073	726115	687121	679103	864146	768223	791902	864078	833934	873570	533182	272428	495268	510260	371231	281708	412849	434116	484691
F8VPZ9	13400000	29100000	20000000	4660000	21500000	19000000	11600000	8380000	12300000	28600000			18000000	6150000	16200000	24700000	19200000		26500000	24800000	15400000		24500000	11200000	11600000		18500000	12900000	16800000			9400000	10300000	8520000	11900000	25700000	11100000	11000000	5510000	19000000	8320000	8160000	4530000	9340000	10700000	8450000	6540000	13200000	9470000
F8VQ05	3930000	4310000	4050000	4140000	4320000	4340000	4200000	4280000	4040000	3740000	5810000	4840000	5210000	5370000	5700000	4890000	4940000	4800000	5010000	5080000	4850000	4460000	5790000	5090000	5580000	4030000	4500000	4580000	4340000	5470000	5190000	6990000	6070000	6030000	6460000	4830000	5180000	5680000	6210000	5980000	6660000	5770000	6540000	6100000	5930000	5010000	4660000	5040000	5290000
F8VQ29	157357	159184	186301	129959	178152	169831	147629	189182	240812	190531	239657	146451	257889	187373	249049	228688	165026	160938	291530	238752	333789	112921	331196	329125	191280	166882		211717	172824	179997		127062	146157	139288	87493.1	193493	171897	144705	191094	173272	233513	244117		153060	287674	533247	332186	390075	377149
F8VQ70		315327		397545		162137						223001							266817							596533								206176						137708	472071		168611			198422	130175		155564
F8VQB6	875348	936401	892483	1040000	884879	957792	865311	911342	870767	880154	827899	766370	710494	759785	792042	756206	808017	816429	734442	667338	727964	683515	836197	684215	687123	649854	732880	638538	588084	618290	331475	246160	364584	840949	308424	249576	632273	681750	404857	791950	257140	289777	406765	526917	415056	467160	569085	310713	542196
F8VQC1	4330000	3990000	4340000	4300000	4240000	4120000	4560000	4580000	4520000	4250000	4310000	3960000	3820000	3620000	3680000	4340000	4540000	4410000	4470000	4250000	3730000	3690000	3640000	3820000	4030000	4040000	3920000	4300000	4360000	3560000	5620000	5580000	5440000	5520000	5690000	5650000	6100000	5230000	5640000	5470000	5270000	4980000	4930000	5110000	4990000	5260000	5270000	5410000	5010000
F8VQG4	371785	501192	518453	425629	453069					354476	682890	629408	525646	604605	558964	495600			255489		636251	707141	707576	720250	839287		305435	304259			885401	557751	482918	526071	551801	399742	804711	992518	267180	554169	501691	777155	808370	96247	271393	514345	446268	470185	447187
F8VQG7	316898	209965	332236	244550	281657	296823	252348	247093	215851	252171	94873.7			104874	161707	126386	157969	121748	117961	232522	70206.2					68104.3	144897	164576	161677		380719	290100	399745	303704	304657	253522	354193	317072	243062	315875	231391	304624	284569	307500	279252	317367	249681	258527	283953
F8VQK3	837401	1010000	983266	813569	967502	952388	1130000	1080000	892562	1020000	1960000	2000000	2120000	1970000	2190000	1940000	1960000	2070000	2140000	2030000	2290000	2110000	2350000	1950000	2000000	2220000	2510000	2180000	1980000	2350000	410295	380532	427072	419449	405906	345155	808297	311849	341534	371763	720978	780467	918699	615558	864185	788978	760564	682701	622690
F8VQM5			3450000			13600000	13400000	813499		11400000		9790000		4600000		15300000							10800000			759111				27700000		4760000	232347	384627	6400000			800576	10900000	3530000		579386				202454
G3UW55																																										48650.3			60389.8		123727		66066.7
G3UW81	105551	132221		158166		109761	159871		155200	142007			98293.6			124534	144307	118661	121884	97248.5			100490	122926		132916	137519	158729	122217
G3UW82						1470000		1240000	3820000			12100000	535855		473973																					216280			7420000
G3UWB8
G3UWD9
G3UWE2	1690000	1620000	1630000	1390000		1820000	1760000	2030000	1850000	2020000	2390000	2350000	2270000	2320000	2640000		2730000	3000000	3030000	2900000	3010000	3090000	2720000	2700000	2550000	3950000	3290000	3380000	3950000	3540000
G3UXE9			437266			440685			397401								916624
G3UYU0
G3X8U3	7100000	6820000	7110000	7570000	7460000	7250000	7710000	7190000	7030000	7260000	8110000	8940000	7870000	8050000	7820000	8270000	8190000	7660000	8020000	8210000	8910000	7730000	7590000	8180000	7830000	8420000	7240000	8310000	8680000	8020000	4340000	4700000	4910000	4870000	4650000	5580000	5580000	5530000	5440000	5480000	7520000	7820000	8310000	7370000	8600000	7820000	6750000	7110000	7240000
G3X8X0	758271	941302	1070000	1070000	843401	920646	883319	1220000	851504	1100000	799339	878385	918348	779894	862983	908206	770840	985223	943250	770665	735006	972775	821516	809292	881087	888342	852871	698389	740732	832682	1480000	1550000	1610000	1600000	1530000	1280000	1360000	1240000	1220000	1240000	1470000	1450000	1320000	1460000	1420000	1130000	1130000	1130000	949343
G3X8Y1	1220000					788655		621883	399706	251610					2550000				6030000	571130		4160000				7810000	7560000	7260000	9850000																			9470000
G3X912	262052	281513	292896	392072	296364	319493	275167	378381	247465	323148	365556		306253		297880	302836	322129	288457		210704							148639	156033		270200
G3X939			658534				819126																											546103															247975
G3X972	4830000	4750000	4840000	4700000	5230000	4990000	5010000	5310000	5050000	5170000	4810000	4940000	4370000	4400000	4810000	5450000	5560000	4880000	5580000	5310000	4540000	4390000	4430000	4510000	4480000	5320000	5410000	5430000	4910000	5170000	3250000	3510000	3610000	3370000	3270000	3400000	3240000	3470000	3520000	3460000	4200000	4440000	3900000	3740000	3880000	4430000	4350000	3910000	4170000
G3X982	1490000	1260000	1540000	1400000	1180000	1170000	1420000	1190000	1520000	1300000	6750000	8360000	7710000	6850000	7930000	6570000	6880000	6790000	6620000	7290000	10100000	9800000	9900000	10700000	8820000	9060000	8680000	9140000	9310000	9440000				3720000
G3X987	1010000	1030000	960190	686352	926944	290728	996646	921649	1150000	1010000	866658	1110000	876748	1230000	1100000	1220000	1250000	1080000	1210000	1310000	1450000	745607	1280000	1240000	1210000	1440000	1040000	1190000	1060000	984623	506302	556806	670565	504983	464205	475304		523891	455501	460968	1480000	1910000	1630000	1460000	1850000	2070000	1870000	1780000	1980000
G3X9A2
G3X9B1	769047	670713	711263	716237	747623	747927	722991	753404	682925	720219	559041	518889	505446	519813	578325	605504	484426	479617	606045	441280	536450	444345	542230	547181	572269	496303	489778	504233	550107	409111	1270000	1300000	1470000	1580000	1380000	1780000	1750000	1720000	1630000	1730000	1280000	1210000	1390000	1370000	1320000	1150000	1260000	1300000	1260000
G3X9C2			3010000			406655		280813					363933	480788	350371	353946	471965		2610000	856243	556146		431221	430781	277733		282663		1320000
G3X9F6	1010000	821980	709055	580762	722717	512985	693451	749286	675120	624612	933089	835130	924185	791823	800363	750374	1150000	1150000	1260000	1020000	1090000	836353	1030000	941306	1050000	1220000	1310000	1150000	883845	1090000		958364									116492	115492	159573	154854	196901
G3X9G9
G3X9J0	572337	558422	673572	444434	564789	664180	693500	649632	733373	772682	809146	855848	1030000	931923	761095	909870	892705	976598	1030000	928758	910816	832466	816237	591302	1000000	1000000	985857	1070000	829137	915340	666306	391752	999422	722510	652164	558460	721050	652928	465567	751025	385907	213524	301166	230558	313603	221048		324587	433257
G3X9K3	2280000	2240000	2180000	2280000	2080000	2150000	2030000	2180000	2170000	2170000	2870000	2680000	2780000	2530000	2680000	2620000	2740000	2780000	2450000	2460000	2620000	2310000	2800000	2800000	2730000	2590000	2450000	2600000	2550000	2250000	1400000	1740000	1520000	1490000	1580000	1570000	1460000	1500000	1570000	1530000	1880000	1960000	1890000	1870000	1910000	1750000	1670000	1560000	1650000
G3X9N3				44383.1							44383.7	27865.3	33809.1								37675.8			45543.5			27382.2
G3X9V8																																											1800000
G3X9X1	493469	507507	523133	437578	504525	437833	458780	484644	415988	452112	423614	328481	441767	349059	464893	380889	354906	404627	426895	445362	307393	343638	379021	516174	414834	410406	244567	398459	394067	240768	297337	343013	293357	299525	286484	217181	226509	167896	203074	232256	246714	256348	245579	245850	209633	170579	123152	216118	201734
G3X9Y6	2040000	1680000	1510000	1980000	1940000	2260000	2360000	2560000	2310000	2270000	769683	710133	1510000	783661	991827	616828	1210000	2040000	891374	1490000	901543	626111	1460000	1120000	863585	1910000	1590000	1120000	1820000	635168			1300000								1320000	1380000					892785	1140000
G3X9Z4	386152	318858	412067	437192	439361	214812	433595	370929	276601	438708	334606	271147	843104		513721	286450	258636	393550	501802	274611	1150000	190931	476982	501344	378710	429124	406455	458555	278512		850667	510457	660375	678810	783235	648138	809310	751473	711529	624497	449693	554234	479889	496976	520660	544172	636326	659246	585084
G3XA30	394480	397713	311003	468518	309834	390671	447766	322455	444093	407493	237225	391972	308774	346446	290852	262875	267105	258037	265647	432319	263575	429627	302894	396956	369656	797117	277149	300945	221683	194649	1420000	997468	1050000	1130000	1010000	1170000	1540000	1250000	1340000	1130000	1180000	796686	901757	898836	892698	1050000	958181	1060000	1050000
G3XA57	167617	104423	141303	143759	149329	138965	129714	149749	119536	134185	146841	134119	139200	130245	119902	142618	135881	131674	151764	142538	138226	176260	116515	143425	121358	153681	167726	127179
G3XA59	231908			192311	226207						418609	407255	398954	386109	450500	348552	355909	331556	417145	441866	418386	496912	463493	456378	443110	444423	379748	514883	454916	428542	132420	124170									235400	177643	202883	212746	211451	197204	193467	149920	119308
G5E829	9260000	9550000	9420000	8610000	10400000	9740000	9600000	9540000	9480000	9630000	10500000	11600000	11200000	10400000	10800000	11100000	10600000	11100000	11300000	10000000	10400000	11400000	12400000	10400000	10800000	10900000	12100000	10700000	10600000	11000000	3060000	3110000	2740000	2640000	3100000	2920000	2840000	2660000	3430000	3140000	2660000	2630000	2950000	2550000	2800000	2830000	2880000	2560000	2780000
G5E870	3230000	3080000	3170000	3110000	2880000	2960000	3010000	3030000	3030000	3000000	2340000	2230000	2150000	2100000	2230000	2270000	2380000	2320000	2410000	2290000	2360000	1850000	2070000	2010000	2120000	2190000	2130000	2340000	2200000	2100000	4160000	4660000	4600000	4560000	4490000	5190000	4880000	5030000	5080000	5000000	4090000	3750000	4340000	3970000	4140000	3980000	3940000	4060000	3950000
G5E893	2340000	1310000	1460000	1740000	1220000	2710000	3570000	3140000	5590000	2400000	1200000	1130000	1680000	1580000	987970	1000000	1990000	2120000	1230000	3090000	1310000	3450000		1340000	1680000	2000000	776894	1580000	2530000	4060000	1230000	1590000	1180000	1060000	1430000				2370000	1230000	741823		731318
G5E895	4360000	3940000	3700000	4040000	4000000	3640000	3590000	3990000	3440000	3530000	7160000	6350000	6240000	5820000	5990000	5700000	6800000	6450000	5690000	5910000	7940000	6960000	7820000	7630000	6830000	7020000	7060000	7380000	7050000	7700000	4030000	4390000	3870000	3420000	3940000	3450000	3650000	3450000	4330000	3370000	6660000	7030000	7120000	6750000	7750000	7590000	6460000	6190000	6170000
G5E897	4080000	4470000	4220000	4470000	4120000	4560000	4250000	4190000	4220000	4610000	3700000	3450000	3220000	2880000	2810000	3270000	3960000	3670000	3220000	2990000	2960000	2500000	3130000	3180000	2810000	2860000	3430000	3220000	3070000	3480000	1290000	1290000	1290000	957905	1160000	886255	808958	827130	1010000	864128	1150000	1170000	1120000	1030000	1330000	1050000	958464	893225	877369
G5E8G3	717337	930602	891080	629426	662349	711843	735860	590682	749735	1150000		1420000					293325						1370000						1510000
G5E8H5	1680000	1610000		1490000	1380000	1220000		817981		570518	1750000	1900000	2080000		1350000								1450000	1570000	1620000						701988	642433	756682	588232	764682						1140000	1170000	1150000	1090000	1060000
G5E8H9
G5E8J6	969085					482541		513351			657503	383506		516962	733554	909684	970057	2370000	1050000		1130000		442356	1210000	441601	655156	1180000	810484	1010000
G5E8K5	3970000	3520000	3730000	3250000	3400000	3750000	3640000	3570000	3520000	3420000	4810000	4710000	4910000	4940000	4840000	4660000	5010000	5200000	4590000	4360000	4940000	4330000	4400000	4380000	4340000	5000000	5000000	4870000	4950000	5020000	500002	652125	557753	452366	584766	1200000	10000000	10600000	1700000	1400000	557658	656619	812101	394045	1060000	621338	480278	422047	271633
G5E8L3																			140495
G5E8P1	348638	421055	539341	497778	458129	441118	395002	478133	357250	526700	240706	433604	310906	323733	376422	483480	384792	347058	502658	372936	303506	315098	392686	377561	435533	449960	407416	444494	477815	362589	252975	197584	205921	142959	199828	225778	204604	270795	336708	236766	248115	229713	314247	288392	283814	374746	176992	274305	324380
G5E8Q8	1960000	2300000	1940000	2040000	2320000	2060000	2010000	1760000	2260000	2060000	2970000	3200000	3230000	3330000	3570000	3280000	3160000	3220000	3930000	3490000	3580000	3300000	4190000	3550000	3660000	3500000	4180000	3760000	3200000	3290000	665401	2540000	143508			217456	282427	223924	571087	163372	1550000	4710000	313606		380097	1420000
G5E8V9	5170000	5410000	5400000	5400000	5050000	5500000	5520000	4950000	5050000	5280000	5490000	5510000	5590000	5260000	5760000	5740000	6130000	5780000	5530000	5660000	5570000	4730000	5630000	5460000	4650000	5340000	5950000	5920000	5350000	5830000	2220000	2180000	1880000	1760000	2140000	1640000	1470000	1570000	1850000	1520000	3220000	3100000	2940000	2740000	3200000	3120000	2570000	2590000	2650000
G5E8Y4	5230000	4660000	4950000	4980000	4570000	5680000	6210000	5290000	6530000	5530000	14800000	18500000	18600000	16900000	16200000	16800000	24100000	17900000	21100000	16800000	21800000	21300000	27000000	21700000	18100000	21800000	22600000	27600000	23100000	23700000	1440000	1390000	1150000	851302	1170000	946127	757120	791589	1160000	1010000	1950000	1810000	2320000	1660000	1630000	2030000	2270000	1760000	2160000
G5E905	181582		174482			144728										499679															87136.3		105054	130960	142766							147543						89911.2
H3BJD6	678656	696029	678736	742165	766192	751128	715995	776445	663934	716050	819911	1040000	1000000	1010000	1090000	1020000	934935	831668	999140	965656	1010000	961320	1050000	885970	937530	1130000	974091	1010000	1160000	907908			104655		124762				171607				350197	265035	425052	99397.8		152465
H3BKP8																																1340000	1180000			1850000	2030000		1850000	1980000			822593		713561	1410000	1450000	1520000
H3BKQ3	764218	764490	644229	568606	609576	776137	814995	810430	633664	854742	688056	595025	570479	581184	464142	582630	643054	609375	510178	529348	514862	504525	470243	472707	522616	608882	661996	580798	481375	387844			779958			4690000							801700	1060000	1510000	1710000	3180000	3580000	3640000
I7HJI3
I7HPW8	1460000		2110000				354066		991978										1380000	1680000											3620000														1980000
J3QJV4					296003										309210							384636			508854			397120								334191												525223
J3QK03						220124					58402.8				93674.9				65872.9				164980	329307		50038.4					76305.9		120612	121336	139524						587497	656071	353422	264128	491795	583598	357132	403414	803519
J3QMQ6
J3QN89	1640000	1390000	1530000	1360000	1540000	1490000	1490000	1620000	1660000	1640000	998205	1050000	885927	988565	1090000	758804	1170000	906577	1140000	846013	1170000	712384	865382	1030000	1010000	970314	874070	1090000	878975	884980	2560000	2550000	2480000	2320000	2340000	2050000	2050000	2090000	2020000	2160000	1650000	1480000	1640000	1670000	1580000	1690000	1740000	1620000	1590000
J3QP37
J3QPE5
J9S314																																					218291										182594
K7N6C2														793556									1270000		817359																		317776
K7N6K9
K7N6Y5	384804	378634	377859	417189	254236	396347	392405	255187	302175	445864	487015	413979	389677	490757	580956	485745	483379	316611	365606	416912	673999	270484	749109	669394	648288	326898	354405	478395	450782		106079	131923	89178.3	89931.4	122903	74379.5	104420	87188.9	133117	118370	144809	115415	131117	95218.7	144722	122323	142821	109273	151708
K7N6Z2	1030000			1150000							1360000	1300000			870863				1250000	740629		1160000		1340000	1160000				869172		758066	865421	906611	926943	859213	978861	773745	974346	1100000	1030000	1040000	1050000	1070000	1040000	891522	1250000	1310000	1130000	1340000
K9J7B2											755721		904855				886160				1060000		1360000	1020000		745860			1140000			1340000	1110000	1370000			1250000		643571										873036
L0N7N1	951434	939505	884868	939101	878521	835798	888136	805853	936662	941028	862919	843590	780951	1010000	853158	969567	1070000	1000000	1140000	879567	954659	835801	733014	948743	905706	908876	932922	1150000	969616	761141	723533	893505	910306	768108	1310000	1520000	671770	993522	1050000	1160000	394994	266365	369579	508864	268229		556465	533107	382683
L7N259																								6880000		3270000
L7N466					160671		282701			314751		87264.6				519814	411513		407936	248688	190324					237953	432412	470059					144537		181542	207501	288462	219632	298345	279320	378298	447912	395872	312341	277690	598169	463531	508163	558421
M0QWN7
O08528	1630000	1330000	1250000	1320000	1200000	1360000	1030000	1340000	1270000	1270000	2440000	2510000	2330000	2600000	2710000	2920000	2180000	2190000	2110000	2040000	2380000	2300000	2370000	2640000	2620000	1930000	2300000	2210000	2210000	1960000	1390000	1570000	1270000	1200000	1450000	1130000	1190000	951792	1460000	1270000	1570000	1940000	1720000	1920000	1770000	2220000	1950000	1700000	1950000
O08529	20300000	21500000	22400000	22800000	22300000	22100000	22300000	22100000	21700000	22100000	36200000	38200000	36900000	35900000	34700000	30900000	35300000	34600000	34800000	34300000	39700000	38100000	33700000	40700000	38900000	39800000	34500000	39900000	38800000	40400000	5080000	5270000	5150000	4190000	5000000	3460000	3970000	3830000	4860000	4050000	7080000	7470000	7770000	6840000	7770000	8590000	7850000	6810000	7100000
O08530	1190000	1300000	1370000	1390000	1540000	1610000	1580000	1460000	1480000	1630000	3130000	3170000	2570000	3250000	3430000	3710000	3470000	3520000	4390000	3530000	3560000	4020000	4530000	4290000	4080000	4280000	4670000	4280000	3210000	4730000									60546.6									119435
O08532	1870000	1960000	1860000	1950000	1890000	2180000	2000000	1970000	2100000	2040000	3480000	3070000	3300000	3600000	3660000	3790000	4740000	4050000	3770000	3220000	4630000	4240000	5050000	4240000	3740000	4490000	4890000	4480000	3970000	4200000	380633	298325	383651	164392	313490	462581	332235	255730	380955	461289	748596	655753	759356	612836	761075	739372	822516	717395	731661
O08538	191196	101686		167934			138563	159299			178915		239031		380894		159855	194993	229657	247433	281481		414753	329382						299991	48650.1		78976			104468	35493.4				198253	180878	207146	200415	240087	227403	241390	193065	147570
O08539	5240000	4780000	5170000	5110000	5080000	6170000	5080000	5970000	5170000	5390000	4890000	5170000	4650000	5120000	5140000	4930000	4640000	4530000	5030000	4900000	5140000	4910000	4910000	5880000	4690000	5140000	5220000	5000000	5300000	4730000	3510000	3700000	3580000	3590000	3850000	2930000	3170000	3170000	3210000	3490000	10000000	12800000	8960000	8850000	11600000	13200000	9330000	9970000	10800000
O08543
O08547	12700000	12700000	13800000	12600000	12600000	13800000	14500000	13200000	14200000	13500000	12100000	11000000	11000000	10500000	10900000	14200000	15600000	13800000	14500000	13300000	11200000	9460000	11100000	10200000	10900000	13700000	14600000	14700000	15200000	12800000	5100000	5580000	6150000	6040000	5790000	5980000	5750000	5980000	6380000	5960000	7310000	7450000	7630000	6930000	7760000	8140000	7950000	7520000	7610000
O08550	215771	192458	227969	210348	242700	256913	95544.5	181912	225688	218251	212588	304771	155477	175228	230178	174000			150756	230866	334219	160079	275747	204441	177719			217924	178601		297747	435408	398579	271187	347310	217482	253025	271241	284564	299971	367575	309987	266566	446279	454837	216166	211025	231648	232353
O08553	124000000	127000000	128000000	122000000	131000000	131000000	143000000	130000000	140000000	137000000	197000000	219000000	209000000	194000000	214000000	218000000	227000000	225000000	222000000	219000000	218000000	214000000	224000000	211000000	205000000	260000000	249000000	259000000	224000000	239000000	17000000	18000000	16100000	14100000	16500000	12100000	13900000	14500000	17400000	15700000	24500000	26600000	24400000	21700000	27200000	31200000	26400000	22900000	25500000
O08573	4990000	5710000	5720000	6050000	5660000	5170000	5190000	5370000	5220000	5360000	7590000	6470000	7790000	6750000	6990000	7540000	7640000	8090000	7450000	8060000	5980000	5200000	6050000	4850000	7300000	6140000	6530000	6490000	5740000	6180000	14500000	12900000	15900000	15000000	15000000	9500000	9980000	11100000	10500000	11600000	11700000	11900000	12600000	14000000	10600000	12300000	10700000	9870000	8500000
O08576					499555																			413731									1090000
O08579	6140000	5860000	5750000	5750000	6000000	6290000	6840000	6640000	5970000	6620000	5280000	4980000	4990000	5150000	4930000	5850000	5260000	5810000	5730000	5400000	5160000	5910000	5390000	5020000	4720000	6360000	6200000	5760000	5880000	5470000	5760000	4820000	5880000	5710000	5760000	5810000	6090000	6060000	5920000	5680000	5590000	5800000	5200000	5650000	5530000	6320000	5570000	5730000	6000000
O08580	127628	127193	121766	139373	100913	132475	126795	90495.8	128297	118203	134559	149003	106187	115353	133989		136301	105716	128444	105713	114342	105850	134750	151184	115677	97597.3			135990		112145	89399.2	74591.9	81182.1	87746.5	69397.4	70612.9	67581.9	59831.2	57154.3	104435	87839.4	82330.3	88998.2	99349.8	91048.5	72505.9	84931.3	71687.6
O08581	358085		264901		734444	731145	776444	864981	721336	917471						527483	999447	569964	953811								1150000	890319	856275	786683
O08582	3570000	3190000	3540000	3260000	3480000	3390000	3470000	3480000	3440000	3050000	3210000	3030000	3280000	3370000	3160000	3330000	2990000	3250000	3200000	3460000	3020000	3400000	3200000	3100000	3050000	3120000	2930000	3080000	3030000	3010000	7390000	7430000	7360000	7020000	7540000	7140000	7010000	6930000	7780000	7090000	5330000	4620000	5180000	5450000	4660000	4690000	5290000	5410000	5370000
O08583	14800000	14000000	14300000	12800000	14300000	14500000	15900000	15200000	15800000	15500000	10800000	11100000	11100000	11200000	12500000	13000000	10500000	10900000	11900000	11300000	11100000	10600000	11300000	11400000	9100000	11200000	11100000	10600000	10800000	10500000	21300000	19600000	22000000	21000000	21400000	19400000	19900000	20000000	20100000	19900000	18600000	21500000	18400000	16400000	22100000	21600000	18800000	18800000	19000000
O08585	31300000	31900000	33600000	32500000	31300000	32700000	34000000	29500000	31300000	33300000	31900000	28600000	30500000	30200000	29800000	34000000	33000000	31300000	30700000	33400000	29000000	30400000	30600000	28000000	28100000	32700000	33700000	32300000	31200000	29500000	30300000	28900000	28600000	26200000	30400000	26600000	26600000	27100000	27500000	25300000	29300000	29000000	29800000	28400000	28000000	30900000	28900000	29800000	28800000
O08586	2090000	2260000	2060000	2000000	2510000	2250000	2270000	2380000	2310000	2140000	1910000	1890000	1950000	1780000	1810000	1530000	1730000	1980000	1620000	1810000	1700000	1430000	1560000	1420000	1550000	1470000	1810000	2210000	1480000	1620000		622289	851009		1070000	541272	690889	944633			1090000	1370000	1060000	964798	1170000	1280000	917049	1100000	1030000
O08599	3780000	3950000	3800000	3790000	3640000	4140000	3870000	3810000	3870000	3980000	5180000	5310000	5250000	5330000	5220000	5290000	5490000	5300000	5630000	5710000	5590000	5060000	5990000	5040000	5370000	5540000	6000000	5750000	4950000	4880000	871765	1110000	932003	923645	976017	848396	864997	939376	982255	957203	1200000	1100000	1350000	1320000	1190000	1220000	1190000	1220000	1120000
O08600	1290000	1040000	988672	968169	963855	1180000	893465	978771	882040	1110000	1390000	1550000	1160000	1410000	1220000	1630000	1510000	1490000	1360000	1140000	1390000	1050000	1520000	1410000	1180000	1390000	1790000	2020000	1440000	1540000	913323	831441	875963	863326	790285	739470	748147	869374	713030	774046	1140000	1200000	1250000	1170000	1290000	1230000	1180000	1120000	1000000
O08601	366915	406388	534115	315535	302973	229810	633385	245945	256594	360862	225535	309096	319160	255160	213377	233978	268444	249765	259240	183337	283798	184922	557628	260783	179950	211313	191978	218879	325221	272551	348778			179956	10000000					5830000			537671	8480000
O08605	278887	234633	300683	333333	247850	283004	191499	249860	318556	328419	625904	518513		417542	609868	549204	405367	591582	298595	621863	439995	355381	529759	566909	504738	568339	534465	393466	557927		502032	378233	408609	414136	425825	444851	361092	418152	409468	369306	421876	357788	445497	324714	307472	352195	441228	495234	361565
O08609		92002.6	812308	136029	92358	175014	365567		850193	170802		43339.3	740163	786732	750560	161058	187197	566903	210169	836617	136102	51573.9	44169.2	635737	523174		825488	675175	664074		103667	83159.1	93514.4	145264	67998.4			62108.8			111655	127201	65626.6	90415.7	99952			87282.1
O08632
O08638	47600000	41900000	40300000	43000000	47400000	47900000	48500000	59100000	48700000	44900000	48800000	56800000	50100000	52200000	54100000	79400000	60000000	64400000	59700000	50800000	68900000	51200000	66100000	65700000	58700000	80000000	84100000	83000000	83000000	64500000	22200000	22500000	15700000	13600000	19000000	18100000	16600000	17200000	26500000	19100000	31400000	27000000	31000000	27400000	31500000	38600000	34900000	30000000	37000000
O08641						129711	98278.2	106726	121991	99140.8	117745	229197	479996	487445	224755	203481	233757	201899	208619	138877	250206	281661	181424		314872	239397	127551	216660	183308	223801						104473
O08644		14300000					14300000	13000000			28800000	27600000	28000000	26100000		20100000								34900000	26700000			27200000	31700000	34300000		6930000	6280000	2330000	5850000	4590000	4450000	5020000	5600000	4980000	15000000		16200000	12900000	17100000	16300000	11700000	10900000	14300000
O08648	470590	478089	548652	615412	414294	638923	557186	545287	615678	389218	483819	259506	369910	631453	421624	473424	554140	341207	433456	553313	574072	578566	940588	373537	464033	359945	237327	577810	439410	475561	390770	402853	390982	374955	300075	335871	431019	487819	405461	344600	471722	328121	330749	399275	466690	374045	528817	520395	491365
O08663	4660000	4330000	4840000	4180000	5120000	5300000	4940000	5620000	5500000	4770000	3770000	4090000	3780000	3450000	3430000	3880000	4830000	4140000	3950000	4240000	3090000	3600000	3170000	3810000	3620000	3860000	4510000	4090000	4080000	3980000	13900000	14000000	12700000	13100000	13200000	14900000	14000000	14000000	14700000	13700000	7460000	5670000	7360000	8400000	6150000	5870000	7450000	8360000	7610000
O08664	4740000	5070000	5260000	5000000	4870000	5150000	4740000	5100000	4750000	5580000	3290000	3310000	3420000	3080000	3410000	3270000	3760000	3150000	3330000	3490000	3200000	2740000	3030000	3230000	3450000	2810000	2780000	2930000	3130000	2700000	6790000	5150000	5610000	5740000	5390000	4270000	5310000	4890000	4650000	5830000	5130000	5680000	4760000	5190000	5630000	4500000	4710000	4740000	4930000
O08672
O08675	678786	385227			467758	436390	429727	512851	512150	358937	742303	875802	881274	947191	846677	750373	437812	665730	534410	765753	1060000	1090000	923272		925611	832898	537766	591868	623268	796012		72381.1	66867.5	126821							116487		141748		162068	45619.8
O08677	13900000	4800000	12100000	12700000	9120000	11300000	16100000	12500000	19200000	11200000	7600000	6690000	12100000	11500000	7710000	4120000	7580000	10400000	6340000	11800000	11100000	26600000	4380000	10700000	11700000	12900000	4330000	9810000	15500000	18600000	2160000	2860000	3470000	2630000	3550000	1970000	2500000	1750000	3030000	1760000	2780000	2320000	2440000	2900000	2130000	6460000	2780000	6130000	4210000
O08688	658085	361546	941362	375197	354615	360298	372524	329789	440587	448430	569779	999699	844585	749839	800013	731685	651709	748535	927432	593043	959052	1070000	940651	1100000	924005	784662	779077	783797	1030000	713551	1080000	995337	1100000	1080000	1180000	1180000	1010000	1070000	1000000	1080000	766325	562757	911422	802362	701406	618042	888551	666523	836757
O08689
O08691											1210000	1030000	1230000	984950	857265	839537	1280000	1030000	1010000	788375	1000000	771168	959316	996308	1090000	884930	836480	1060000	985244	581425
O08692	15300000	8100000	7600000	7470000	7700000	8380000	8750000	6990000	7260000	8210000	23900000	25900000	20200000	30400000	29200000	39800000	17600000	19000000	39300000	27500000	26300000	32100000	41000000	33200000	32800000	9700000	15900000	13500000	15300000	16300000	67500000	66900000	51000000	42000000	53000000	53800000	40000000	39300000	63400000	53300000	39100000	50200000	41500000	40000000	52000000	53800000	70300000	40500000	64400000
O08705
O08709	95000000	85700000	88200000	84600000	80800000	82000000	96400000	84800000	96300000	90700000	388000000	460000000	418000000	431000000	422000000	330000000	393000000	375000000	343000000	396000000	541000000	495000000	453000000	606000000	497000000	507000000	381000000	534000000	583000000	493000000	55700000	47900000	54500000	51400000	53600000	46200000	47500000	47500000	50000000	48400000	43200000	44000000	46700000	46300000	44600000	45800000	45200000	43500000	45200000
O08715	790339	629047	697009	708032	585113	620789	591142	708735	589138	657323	448652	521210	641240	748423	768067	542391	663227	967086	639519	516075	1290000	1100000	1110000	902366	555428	718437	566590	554982	712073	479964	428300	500655	522840	493787	500974	666231	692455	602430	561891	560858	303407	249215	337302	349588	265928	328311	412461	454562	274536
O08734	4020000	4300000	4180000	4650000	3590000	4510000	4580000	4310000	4390000	4510000	4290000	4270000	4090000	4370000	4000000	4410000	3890000	4940000	3940000	4170000	3950000	3280000	3790000	3520000	3750000	2970000	2840000	3190000	3070000	4000000	4610000	3830000	4100000	4190000	4310000	2560000	1970000	2790000	2920000	3100000	5480000	5420000	4870000	5030000	4950000	3660000	3700000	3470000	3380000
O08736
O08738	7180000	7530000	6720000	6850000	7600000	7530000	7890000	7390000	7940000	7870000	5840000	6480000	6440000	6020000	6280000	6640000	6270000	6200000	6410000	6700000	5690000	5300000	5660000	5650000	5290000	5950000	6520000	6800000	6190000	6800000	3530000	4090000	3570000	3520000	3560000	3060000	3090000	3270000	3820000	3490000	4600000	4530000	4930000	4480000	4770000	4760000	3900000	4130000	4200000
O08739	1390000	996040	1070000	1060000	1100000	1380000	1540000	1170000	1700000	1030000	3510000	2840000	3650000	3860000	2630000	2930000	2390000	2850000	3260000	3260000	4230000	4250000	4070000	3980000	3900000	3580000	3170000	3700000	3460000	2560000	4880000	5700000	5270000	5520000	5890000	5040000	5240000	4930000	5080000	5090000	4610000	4010000	4670000	5050000	4050000	3390000	4050000	3770000	4040000
O08740	1600000	1660000	1590000	1730000	1660000	1860000	1850000	1550000	1650000	1670000	1280000	1250000	1370000	1210000	1240000	1450000	1130000	1500000	814565	1300000	1130000	1260000	1320000	1150000	1250000	936883	849743	791001	815251	1300000	1990000	1870000	2240000	2050000	2100000	1360000	1280000	1770000	1430000	1410000	1960000	2160000	2010000	2050000	2160000	1580000	1190000	1370000	1280000
O08742	400566		177051	271922	184479	189232	284587	444843	467470		214903	216790	564984	795494	439003		188007	562876	352940	721853	532817	933766	598001	278249	255949	563152	249792	505348	713820	544377	1560000	1690000	1290000	959387	1290000	965779	981671	1030000	1300000	973619	2300000	2170000	2300000	2160000	2560000	2550000	2080000	2090000	1810000
O08746	641916	415886	632206	516774	595482	2190000		379693	182284											349992										571748	269563		229761	209169	141024					251695	152976					152695	205861		107723
O08747
O08749	13900000	10900000	12300000	10700000	11700000	12700000	11300000	13000000	13100000	13400000	16300000	17600000	16300000	15200000	12800000	19800000	20200000	18200000	17900000	15900000	16600000	22100000	18400000	17400000	17200000	21300000	23900000	22800000	22200000	17700000	12800000	13900000	12400000	11700000	13200000	12900000	13600000	14100000	13800000	13100000	13000000	13200000	12600000	12500000	12900000	14300000	14500000	14800000	14300000
O08756	12500000	12200000	13300000	13400000	14200000	15000000	14700000	14100000	13700000	14500000	16900000	16600000	15400000	16500000	15300000	18700000	20100000	16700000	16600000	15200000	20600000	18600000	20900000	18900000	17200000	17700000	20700000	19300000	20000000	19900000	8950000	10900000	9650000	8940000	9610000	9920000	10400000	10000000	10600000	10600000	10800000	11200000	10500000	11100000	11700000	12400000	11800000	11400000	12100000
O08759	5960000	5500000	5400000	5540000	5270000	5840000	5830000	6110000	5600000	5550000	4310000	4520000	4690000	4410000	4460000	4310000	4850000	4240000	4470000	4520000	4390000	4530000	3980000	4280000	4140000	4370000	4230000	4460000	3880000	3850000	5120000	5480000	5560000	5360000	5530000	5310000	4770000	5150000	5160000	5300000	5860000	5330000	5270000	5240000	5310000	4810000	4930000	4980000	4870000
O08760	462275	389923	288798	344958	252076				166933	232698	223952	285075	400159	433784	343162		360005	224614	360029	273343	419314	468039	435957	497366	338439	232881	211824	322782	303565	348887						111980					174150	212086	104567	83481.6	172436	156615	165206		162330
O08784	2530000	2550000	2750000	2480000	2480000	2610000	2660000	2340000	2620000	2740000	2680000	2660000	2630000	2590000	2820000	3030000	2610000	1780000	2830000	2040000	3280000	2170000	2890000	2660000	2650000	2190000	2520000	2620000	2700000	2150000	3750000	3570000	3840000	3650000	3730000	3770000	3900000	4070000	3720000	4320000	6920000	8130000	6820000	6350000	7940000	9330000	7890000	7420000	8390000
O08785		79262.4	70927		79256.5	78302.8				68166.3	119773		119895	127985	162525		136566				94266.2		108026		159233
O08786	859795		872134	603000						322035	1070000	1310000	970918	919582	917766	880923	873277	2070000	1050000	790141	1290000	868248	1390000	1250000	1230000	1060000	1590000	1280000	1140000										155422
O08788	6400000	6350000	6100000	6120000	6130000	6440000	6420000	6540000	6510000	6430000	7910000	8130000	7760000	7800000	8110000	8180000	8070000	7650000	8260000	8050000	8280000	7990000	8640000	8090000	7540000	8190000	8430000	8900000	8200000	7900000	3260000	3280000	3140000	2970000	3140000	2940000	2860000	2970000	3260000	3000000	3790000	3640000	3640000	3460000	3600000	3800000	3620000	3430000	3620000
O08791																																			165002						630895	657878	520870	455842	672585	680444	555240	529321	555008
O08795	17200000	18700000	18300000	18500000	17700000	18700000	18500000	17600000	18700000	19300000	16100000	15200000	15600000	15200000	15400000	15100000	17500000	16300000	15000000	14600000	15300000	12800000	16300000	14800000	14000000	15300000	16000000	14900000	16000000	15000000	13200000	12900000	12500000	11500000	12200000	9730000	9520000	10100000	10800000	10400000	13100000	12700000	12200000	12000000	13600000	12900000	12000000	11300000	11700000
O08796	1540000	1510000	770503	1150000	786845	1300000	1390000	1080000	899658	1390000	1030000	998381	2000000	987143	899997	871386	1230000	1490000	1870000	1430000	767999	782847	1330000	1240000	1010000		1270000	1260000	1200000	1240000	2170000	2090000	2210000	2190000	2300000	2350000	2030000	2020000	2160000	2230000	1650000	1240000	1540000	1680000	1620000	1240000	1450000	1520000	1350000
O08797	33300000	34600000	34700000	36200000	34400000	34300000	38000000	34100000	36500000	36100000	66900000	63700000	61600000	59600000	63400000	53200000	67100000	65400000	53000000	64100000	57800000	55500000	47800000	59700000	59100000	63100000	43800000	63100000	64300000	63800000	11200000	11900000	10400000	9110000	10100000	8760000	8650000	8760000	10600000	8750000	21400000	23700000	21400000	20700000	21700000	23100000	18700000	17900000	18600000
O08800	1640000	1590000	1440000	1610000	1690000	1820000	1770000	1910000	1800000	1640000	2310000	1900000	1850000	1900000	2120000	2180000	2310000	2340000	2070000	2250000	1810000	1640000	1660000	1750000	1760000	2130000	2050000	2130000	1930000	2060000											552588	624939	735025	424710	584301	400579	495966	633511	432308
O08804	78000000	75100000	83000000	52000000	61300000	90800000	69800000	66100000	65600000	67100000	128000000	92100000	95600000	80900000	144000000	118000000	138000000	95600000	87500000	197000000	145000000	129000000	91100000	127000000	85900000	143000000	79500000	108000000	101000000	106000000	34500000	35400000	29600000	21500000	30700000	21900000	29200000	26300000	38800000	30600000	49900000	52000000	84600000	46800000	72700000	94500000	86400000	44700000	80600000
O08807	55700000	61200000	56600000	62400000	61200000	65500000	64100000	64200000	65600000	67600000	37000000	33700000	32500000	31900000	32800000	34400000	45100000	41100000	34700000	34700000	33600000	28300000	33600000	31100000	31000000	33800000	33000000	33800000	34700000	29900000	49300000	49400000	44600000	44800000	47700000	47100000	44700000	48800000	52000000	46700000	38900000	34400000	34600000	34000000	33400000	37100000	38300000	37500000	34900000
O08808	4900000	4660000	4710000	4530000	4790000	4480000	4530000	4360000	4530000	4470000	7710000	7400000	7230000	7620000	7000000	6460000	7080000	6790000	6530000	6990000	7200000	7260000	6770000	7690000	7640000	6690000	5930000	6820000	6600000	7170000	2730000	2960000	2740000	2410000	2670000	2400000	2270000	2350000	2620000	2380000	3910000	4240000	3710000	3780000	4110000	3890000	3790000	3530000	3690000
O08810	6970000	7020000	7000000	7130000	6840000	7290000	7350000	6900000	7260000	7440000	5470000	5390000	5160000	5460000	5620000	5830000	5650000	5420000	5550000	5170000	5360000	4850000	5530000	5700000	5010000	5180000	4970000	5220000	5140000	4560000	13000000	10600000	12600000	12900000	12600000	11200000	11400000	11200000	10700000	10700000	10800000	10800000	10600000	10900000	10700000	10500000	10200000	9880000	10200000
O08811	250693	317856	212117	354889	373668	322527	275170	452737	204408	325998			268471			158125	232481				282378			129131			83748.2				275488	361188	381507	392200	315758	360080	392063	363182	425092	471274	363526	364836	380187	383930	500136	326988	366571	337901	311162
O08832	382201	451275	473049	327832	337860	469703	401571	396177	370712	426185			176211		288304	345229	326087	213769	269985			131206		217191			325743
O08842	1060000	1370000	1340000	1060000	1330000	1190000	1330000	1280000	1480000	1380000	631005	609002	403347	562850	581753	696043	709362	611810	691702	583900	538073	549674	681179	653178	572781	625006	660548	485402	586430	559349	299701	133944	209644	144553	246394	234159	248630	200182	190133		381987	482090	413895	389583	435809	463789	472540	446391	307430
O08848	2470000	2580000	2570000	2520000	2410000	2610000	2430000	2570000	2590000	2530000	1260000	1180000	1170000	1230000	1120000	1120000	1280000	1150000	1120000	1370000	1190000	1330000	1210000	1040000	948633	1360000	1180000	1220000	1190000	1030000	482015	509461	398879	353709	421316	293684	330684	384528	371456	428029	320296	282057	285179	281371	329768	345085	367391	338253	271692
O08856	429376	257044	384456	381800	222778	434160	328351	319142	335279	375202	556188	238296	199798		302776	286210	328385	339667	194876	210567	207897	240552	362125	324839	187371	231241	391362				656485	646817	683127	672607	663707	660234	623927	689288	658610	684702	429411	334787	407340	479909	393374	394672	442836	481488	429945
O08900	3710000	1140000	3390000	680182	3880000		1350000	599408	1040000	466831	1690000	1660000	1350000	2260000	1480000	1630000	931209	1190000	1390000	1160000	1470000	1340000	892905	1620000	845862	830416	891405	1050000	1280000	1020000	4090000	3310000	3850000	4000000	3660000	2660000	3640000	3170000	2860000	3400000	11200000	13400000	9150000	8930000	11200000	13800000	10300000	10000000	11200000
O08901				6722.38																											17086.2	8595.16	26438.6	21444.4	18437.5	29440.2	27258.8	36205	35427					12246.6
O08908	218492	236115	296731	361624	291654		212507	403636	345787	266272	126198		171764		255555					114281		187399		115894	189971									63914.4		116452
O08911	917733	816748	1010000	864482	824491	764422	858032	679401	958997	1010000	1200000	1330000	1020000	1180000	1270000	1360000	1360000	1460000	1220000	1520000	1420000	1280000	1690000	1440000	1170000	1580000	1490000	1600000	1540000	1330000												436646
O08912	2040000	1970000	1890000	1960000	1800000	2050000	2130000	2120000	1980000	1940000	1420000	1320000	1170000	1340000	1530000	1660000	1840000	1310000	1410000	1440000	1220000	928283	1230000	1320000	1270000	1280000	1420000	1260000	1250000	1300000	2380000	2060000	2180000	2230000	2260000	1930000	1820000	1880000	1950000	1970000	2290000	2380000	2390000	2440000	2150000	2180000	2050000	1980000	2180000
O08914	1080000	1180000	1260000	1220000	882356	947274	1140000	989598	1000000	1100000	2120000	2140000	2050000	2000000	2030000	2370000	2550000	2620000	2430000	2010000	2470000	2270000	2840000	2490000	2510000	2560000	2460000	2460000	2320000	2160000							2670000				887087	740202	557702	646423	801485	651740	817578	436838	820438
O08915	4530000	4370000	4410000	4550000	4640000	4910000	5130000	4990000	4870000	5090000	4410000	5170000	4440000	4490000	4690000	5490000	5110000	4770000	4720000	4730000	5410000	4230000	4620000	4720000	5140000	4660000	5030000	5120000	4340000	4670000	4890000	4340000	4270000	4360000	4430000	4080000	4450000	4080000	3990000	4080000	4920000	5220000	4650000	4610000	5100000	5350000	4910000	5090000	5300000
O08917	3470000	3630000	3330000	3220000	3210000	3320000	3270000	3240000	3410000	3490000	6230000	6950000	5580000	6590000	6060000	7460000	6740000	6930000	6920000	6270000	7500000	8230000	9440000	8050000	7600000	7500000	8540000	7980000	7760000	7020000	1790000	2030000	1960000	1590000	2050000	2120000	1860000	1880000	2270000	2130000	1940000	2200000	2040000	1930000	2060000	2390000	2380000	2180000	2310000
O08919	833466	740557	763590	814720	722941	958989	960019	1210000	1020000	910930	542010	742047	386892	915240	663433	554868	1240000	694965	490470	1030000	648635	418614	1120000	654231	354263	668566	546018	484631	800574	504483						1030000					119981
O08966																																													228827
O08967	2060000	1680000	1580000	1660000	2040000	2330000	2040000	1980000	1790000	2080000	2590000	3000000	2830000	2820000	3240000	3400000	2920000	3060000	3620000	3400000	2750000	3250000	3370000	2960000	3180000	3350000	4290000	3290000	2870000	3640000	594053			195032			1410000	2470000				1490000	1780000
O08970								138874		142695
O08989		286879			626665	654294	580487	655328	687084	701187	638907	667626	668191		911653	875871	793840	977731	1030000	952022	1100000	1050000	879281	815999	819243	1030000	1120000	1010000			126228		147541		184186						483361	362183	378477	311014	444625
O08992	1210000	1060000	1180000	1190000	1150000	987097	1130000	775674	1190000	857519	1410000	1280000	1530000	1110000	1340000	1310000	1110000	1380000	1450000	1420000	1250000	1470000	1360000	1090000	1500000	1120000	1070000	1170000	1270000	1320000	6790000	5900000	6160000	6260000	7210000	5650000	5770000	5480000	5820000	5420000	3680000	3010000	3710000	4590000	2930000	2820000	3340000	3660000	3300000
O08997	33100000	30700000	34800000	34100000	31900000	32000000	37400000	32300000	37000000	37700000	32400000	32700000	33700000	32600000	36600000	35200000	37600000	37500000	36000000	37000000	29800000	27800000	29200000	31400000	30000000	37700000	31500000	33500000	34900000	32200000	36500000	34000000	34800000	29300000	32500000	30900000	33700000	30700000	36500000	31300000	48200000	54700000	47500000	45500000	54100000	64500000	52700000	47900000	55500000
O08999	6940000	7970000	6820000	6850000	7550000	9460000	8550000	9210000	7340000	7760000	2290000	2090000	2020000	2080000	2230000	2350000	2490000	2840000	2210000	2440000	1310000	1070000	1200000	1240000	1200000	2370000	2420000	1970000	2080000	1870000	2590000	3930000	2410000	2330000	3340000	2500000	2340000	2340000	3990000	2830000	1220000	875035	1040000	999427	880324	1000000	1140000	1040000	1240000
O09000	816823	743699	799333	773833	677584	603691	743195	721431	635007	662940	946236	950134	945048	870792	1030000	1030000	809059	978339	844031	994933	969130	764892	933633	934779	1160000	891775	931302	845694	866002	752004	384016	417478	408504	359841	311800	331006	289158	359239	302818	276861	665911	914553	701212	673881	758328	790711	666519	642560	598242
O09005	1080000	1250000	1280000	1190000	1160000	1290000	1150000	1320000	1200000	1420000	1140000	1130000	908027	998156	1090000	1400000	1250000	1140000	1120000	1120000	951545	639748	1020000	959449	1010000	1010000	1070000	1020000	1080000	817072	671357	711725	579894	557353	759664	937935	913938	785802	793828	986953	720623	805539	793322	647652	741327	947754	843159	824166	806945
O09012	1270000	1090000	1050000	1030000	1270000	1280000	1250000	1250000	1230000	1290000	1120000	1150000	1020000	997343	1130000	1190000	1040000	1220000	1070000	950314	858014	1100000	858579	910157	928791	1110000	1250000	1130000	1490000	1010000	1620000	1290000	1450000	1370000	1410000	1480000	1560000	1570000	1340000	1530000	1170000	759103	1330000	1100000	1200000	1140000	1110000	1200000	1160000
O09030
O09043	18000000	22500000	24700000	26000000	24300000	23800000	28800000	23800000	22500000	24900000	37100000	36000000	41000000	40400000	34600000	35700000	38000000	40700000	38100000	38300000	38100000	31200000	34100000	37300000	31900000	46300000	33100000	42500000	47700000	39200000	3540000	3110000	3400000	2820000	3140000	3330000	3550000	2740000	6050000	3460000	5940000	11100000	6280000	6930000	6650000	8780000	8580000	7630000	7690000
O09044	9400000	8760000	9220000	6820000	9230000	10400000	9610000	9020000	9350000	8970000	10600000	12800000	12300000	10900000	14200000	13300000	11800000	12000000	13000000	12100000	10500000	13800000	12900000	10100000	12300000	14000000	14300000	12400000	13800000	11500000	7800000	7750000	6920000	7100000	7470000	7610000	7570000	7230000	8510000	7590000	7930000	7990000	8020000	7720000	8380000	10100000	9620000	9580000	8820000
O09046																					262845										348390	414292	497644	406059	284156	202483	292576	345397	1130000	656686	1790000	2310000	2030000	1870000	2350000	2620000	1720000	1640000	2240000
O09049	1340000	261995	380718	521464			600689	719569	663017	193298	1300000	756041	324535	850216	1640000	2150000	1350000	1910000	1790000	1540000	1600000	561998	1250000	512305	1300000	854977	2300000	2120000	2990000	481786																152135
O09051
O09053	318426			299293	198085	323504	265435	349238	303036	226968													115298								730941	607360	414468	389611	623859	766879	781619	860471	502033	450114	407165	280102	356019	455653	279344	365158	577118	617752	472855
O09061	19200000	16300000	19400000	18400000	16900000	19600000	20700000	19200000	20700000	19800000	17700000	16100000	16400000	18100000	17000000	19800000	17500000	19000000	19200000	18100000	19100000	17300000	19000000	17700000	17500000	18300000	18300000	20200000	19700000	17400000	27700000	24300000	24600000	25500000	25600000	25700000	26800000	26300000	26400000	27500000	28100000	27600000	25400000	25600000	26700000	34200000	31700000	28900000	31800000
O09106	7330000	8130000	7210000	7480000	7670000	8050000	8350000	8120000	8130000	8450000	5740000	5200000	5370000	4990000	5410000	6790000	6900000	6020000	6860000	6070000	5580000	5350000	5240000	4740000	4970000	5330000	6070000	5840000	5250000	4950000	11000000	12000000	11000000	10900000	11100000	13600000	13500000	13000000	13300000	13200000	10600000	10600000	10300000	10600000	10700000	11200000	11000000	10800000	10900000
O09110	3760000	3840000	3880000	3360000	4030000	3770000	3720000	3590000	3740000	3330000	4260000	4470000	4460000	4390000	4050000	3830000	3820000	4280000	3920000	4270000	4420000	4440000	4440000	4720000	4070000	3870000	3690000	3860000	4070000	3570000	3050000	3350000	3690000	3810000	3720000	4180000	3910000	3730000	3920000	3890000	3160000	3310000	3630000	3650000	3240000	3060000	3180000	3430000	3390000
O09111	10500000	7470000	7780000	6500000	7880000	8890000	8430000	9340000	8670000	7090000	8360000	8740000	7230000	7060000	7450000	10500000	9360000	10000000	8410000	7640000	8040000	7580000	6920000	7340000	7670000	9270000	12000000	9430000	10300000	8880000	7180000	7130000	6880000	7440000	7330000	6620000	6590000	6520000	7110000	7790000	6370000	6120000	5930000	6420000	5950000	6850000	7290000	7020000	6650000
O09114												1160000								1190000
O09116						418752	718114	577125		520640
O09117	16800000	17200000	15200000	15200000	17200000	15500000	13700000	13700000	12000000	14800000	33100000	36900000	34100000	34900000	32900000	25300000	23800000	28400000	22900000	24300000	41600000	44300000	44500000	47600000	44600000	20400000	17800000	20300000	19300000	26400000	3740000	2770000	4540000	3460000	4490000	3200000	2880000	3040000	3660000	3260000	5410000	5710000	5890000	4680000	5000000	6920000	5920000	3810000	5480000
O09118	409324	319271	333482	308176	404999	404102	419494	412593	305955	378548	481782	568619	433927	563382	628200	575004	580460	749972	745675	628081	635068	638288	569864	561702	755192	820362	884962	791642	777220	560525
O09126	225534	330212	283468	306723		179946	241671		282288	226700	591184	693030	590096	588532	680267	413358	459056		252616		573973	808810	509925	447943	478169		193476		223996		814407	693194	784814	732590	702256	563705	586316	539206	599141	522597	1290000	1530000	1100000	1100000	1320000	1210000	991606	987531	1050000
O09130	551114	751637	442102	452660	519413	448576	402710	494783	467569	457775	376857	478035	419142	452285	445277	586984	585917	433257	609002	418359	1140000	261723	333837	287882	404458	357931	348826	555212	413470	538935	603120	664810	640443	671906	639699	552071	535564	600608	565574	553624	772105	807567	688669	699437	784426	676621	616544	636319	668870
O09131	28600000	20800000	24000000	26300000	18500000	30800000	25300000	37000000	25900000	21100000	58600000	60600000	50500000	58000000	65000000	80300000	74100000	65100000	60100000	64400000	61400000	46900000	59000000	61600000	53200000	69300000	71500000	82700000	110000000	55400000	22300000	21400000	21000000	19200000	20500000	18100000	18200000	18300000	19300000	18900000	22700000	22600000	23000000	22100000	22100000	22900000	21600000	21600000	22200000
O09158				1180000			509597			557581	942998	892753			855651	476023							847038	892338	848270					1970000						369498
O09159	3840000	3900000	3880000	3870000	3970000	3830000	3760000	3650000	3630000	3820000	3670000	3030000	3030000	3170000	3070000	3260000	3580000	3090000	2790000	2950000	3040000	2990000	3310000	3900000	3400000	2340000	2550000	2570000	3670000	2710000	5870000	6340000	5260000	4370000	5980000	4290000	4450000	4530000	5410000	4400000	5770000	5240000	5520000	4920000	5430000	5290000	7250000	4790000	5290000
O09161	4800000	1060000	1720000	1030000	416066	2630000	879978	2920000	1460000	632052	2900000	3070000	1710000	2610000	2340000	4550000	2280000	4210000	2250000	2490000	3630000	2950000	2870000	3220000	3220000	3820000	5400000	3240000	4270000	2850000				995358													5590000		1270000
O09164	1040000	993048	921200	1040000	929057	1120000	1460000	1120000	1090000	916380	9680000	10600000	11100000	10800000	10900000	11200000	12000000	11300000	10800000	10100000	13100000	9890000	10800000	11600000	12000000	14000000	14800000	14200000	14400000	14200000	641003	1000000	709754	624029	773016	663949	540275	685384	858170	815469	791336	504002	675167	502857	568486	723025	654520	431658	605418
O09165						2030000		2080000				336414				650445		295289					412372							916367																4130000
O09167	32000000	26900000	31700000	29600000	30100000	32400000	30300000	30200000	33200000	28700000	22800000	21200000	20300000	24900000	24300000	30900000	27000000	24100000	25100000	25600000	21600000	21100000	24300000	20900000	17400000	21300000	20500000	23700000	21900000	21300000	39300000	44300000	42700000	43200000	40100000	57800000	60400000	60800000	56700000	57800000	42800000	39900000	45900000	48300000	39700000	36500000	39200000	43100000	39300000
O09172	5690000	3070000	5600000	5220000	4440000	5030000	6090000	4900000	6070000	3850000	5740000	3990000	7560000	7030000	6140000	3750000	4300000	6720000	5720000	7680000	6250000	7800000	5180000	4440000	4480000	6450000	3830000	6280000	7440000	6740000	19300000	20200000	20900000	20600000	20900000	22900000	22700000	20300000	21000000	21100000	13500000	11100000	14500000	15600000	11200000	11600000	14700000	15600000	14200000
O09173																							642423						3280000		231427								14900000		745368		619413		406314	24500000	387307		569074
O09174	1240000	1050000	886073	1010000	1080000	1120000	1160000	1120000	1100000	1120000	952174	832429	1020000	797796	961666	1140000	1170000	934442	1100000	933533	1020000	746233	1120000	808569	646874	836638	1160000	1060000	1150000	1060000	466743	385507	418510	456995		303968	897161	788345	1390000	2140000		1040000	913872		1120000		922794	980040
O35054		1050000
O35066					52834.2											49899.8
O35071	1180000	1010000	957187	1050000	1140000	1020000	1060000	1030000	1020000	1030000	1200000	1260000	1250000	1080000	1120000	1110000	1110000	1150000	1200000	1250000	1270000	1060000	1300000	1220000	1070000	1240000	1070000	1230000	1230000	1210000	402162	337540	376906	424931		491116	386670		520286	511866		681924	906045	702211	606899	625969		404139	646441
O35074	3040000	2490000	2790000	2830000	2330000	2850000	2970000	3370000	2850000	2500000	9960000	9920000	9320000	8830000	9470000	11400000	13900000	11000000	11700000	10200000	12000000	9200000	11700000	12000000	10700000	12300000	15300000	13400000	13300000	14600000	692841	866493	585660	321813	557003	813166	1170000	866269	656603	826504	1050000	929289	999274	998964	890098	985331	1030000	931835	1150000
O35075	1420000	1660000	1360000	1490000	1590000	1250000	1500000	1400000	1350000	1660000	1540000	1930000	1480000	1450000	1480000	1560000	1770000	1750000	1490000	1480000	1600000	1990000	1520000	1630000	1740000	1770000	1860000	1590000	1460000	1750000	945958	1110000	1120000	931894	978721	776639	595640	813537	870890	672532	1510000	1650000	1310000	1410000	1400000	1130000	1030000	1140000	1030000
O35082
O35083	2230000	2190000	2150000	2040000	2300000	2450000	2450000	2450000	2310000	2180000	2260000	2290000	2130000	2240000	2240000	2360000	2840000	2360000	2750000	2490000	2440000	2330000	2420000	2470000	2780000	2270000	2440000	2560000	2330000	2460000	920402	1250000	1120000	871683	1060000	1410000	923349	1320000	1290000	1410000	1530000	1810000	1820000	1590000	1930000	1850000	2050000	1670000	2060000
O35098	2550000			615063	18400000	5520000	20100000	9560000		753003	31900000	33300000	675570		31300000	30400000	37000000							29300000			35000000	42900000	32100000	36900000	2060000		1970000	1730000	1290000	1450000	1750000	1550000	1900000	1910000	2730000	3010000	2810000	2450000	3070000	3490000	3120000	2670000	2760000
O35099	1370000	1280000	1150000	1460000	953872	873448	929447	793049	1130000	1060000	1890000	2120000	1800000	1770000	2030000	2050000	2080000	2020000	2080000	2210000	2270000	2480000	2060000	2350000	2330000	1940000	1950000	2270000	1830000	2030000	495596	411057	407570	428578	219503	543277	394242	346812		189990	860836	1020000	890712	648084	816137	923026	579844	764777	767597
O35114	8100000	8300000	8700000	7640000	9330000	8750000	8520000	8340000	8210000	8040000	11600000	11000000	11600000	9980000	10200000	10800000	10600000	12100000	9310000	10000000	11200000	11300000	12200000	10200000	12600000	11100000	10100000	9500000	10500000	11100000	4410000	4840000	4530000	4120000	4610000	4170000	4290000	4080000	4400000	4220000	4670000	4100000	5120000	4450000	5500000	5470000	5320000	4760000	4850000
O35125																							296700
O35126	1070000	870907	988917	991670	948713	968786	905916	856351	748344	959366		436584				628458									353843	264459	562656	434375									520283
O35127	1500000	1500000	1680000	1580000	1740000	1710000	1840000	1530000	1740000	1900000	1400000	1390000	1250000	1500000	1300000	1300000	1580000	1380000	1470000	1350000	1640000	1560000	1210000	1430000	1180000	1520000	1540000	1670000	1500000	1550000	947202	932711	1010000	809069	920610	932334	913182	934371	1050000	887745	1200000	1300000	1290000	1020000	1360000	1530000	1220000	1150000	1310000
O35129	20300000	18300000	18400000	18700000	16800000	17700000	16400000	16900000	18100000	17400000	21200000	20500000	18600000	19500000	20100000	20400000	19300000	18600000	17800000	15600000	20300000	18200000	21600000	21300000	19500000	17300000	19200000	19900000	18400000	17700000	17800000	20500000	19600000	19900000	20200000	24500000	24700000	25100000	24800000	25200000	21400000	19600000	22500000	22900000	21400000	22000000	20700000	21500000	20900000
O35130	702847	957866	897583	959655	949667	750958	729031	865749	515195	1170000	900403	796675	666585	674205	759460	956697	742370	445419	681473	323183	824233	281384	667643	797083	681936	359610	609846	477051	564254		2840000	2600000	3290000	3270000	2940000	3010000	2970000	3180000	2780000	3000000	2570000	2160000	2110000	2570000	2200000	2220000	1950000	2600000	2120000
O35134	203720	154356	187558	173249	123649	233919	149361			173168	107134		80020.4	109873	118822				175666		100562										382439	289719	461243	477260	353954	406548	431976	395874	295059	347258	329389	513972	323785	367550	264163	356166	341623	378660	352155
O35136					445943							606018				491997					526918				456112																		15600000	12400000
O35143	22800000	19700000	22200000	22300000	20400000	25400000	30100000	23800000	26200000	24000000	16400000	16400000	14300000	19000000	20200000	22800000	24300000	21300000	24700000	20600000	17900000	14000000	20900000	18700000	18300000	29900000	28900000	26600000	35200000	20300000	35800000	38100000	33500000	31400000	36400000	54700000	55600000	58400000	64700000	57600000	20300000	14800000	21800000	22600000	28300000	22800000	35300000	36600000	34700000
O35144	677430	779599	838435	810450	719087	748757	831552	675963	831870	870059	668208	583503	561553	560725	703181	699462	683217	679671	862154	669941	687611	533573	731846	621632	613884	847687	800739	760788	829238	591155	982164	990638	1010000	872781	1020000	1020000	1080000	1020000	1100000	1050000	1110000	1080000	1010000	965864	1140000	1240000	1000000	1210000	1230000
O35153	839959	612956	664760	684191	690335	830696	862871	816236	823188	796790	653472	596846	593724	557971	592697	629114	858853	691300	656812	714379	577804	437318	558912	587265	722990	771443	893304	787722	659242	543385	456350	444846	547546	511530	423683	420133	436273	383115	549534	390398	463720	416820	402704	414719	587772	480552	589707	472855	477645
O35161	414894	480940	488884	467035	535260	621982	608659	509776	512818	553458	290626		298907		296401	440313	402066	334782	394138	405772	327925	466151	323341	260592	233922	386902	376112	378985	381918	337576	1200000		1030000	1150000		1090000		976080
O35166	1380000	1160000	1300000	1330000	1200000	1350000	1420000	1330000	1360000	1200000	1160000	1020000	899394	1270000	1380000	1110000	1320000	1040000	1130000	1090000	1410000	1410000	1460000	1370000	1460000	1170000	1150000	1400000	1320000	1120000	1280000	1120000	1180000	1230000	1240000	1000000	1060000	987540	1070000	982123	1450000	1420000	1520000	1690000	1450000	1360000	1370000	1310000	1340000
O35176
O35177	653278	587500	595445	578326	498471	632435	676342	663584	629509	599919	686111	674400	511450	678332	775825	640232	626359	633067	649908	683867	633411	704510	688847	711859	811424	636743	780433	737041	752829	263333	389950	330222	162687	261333		168043	235190	220082	369828	185059	729821	891181	588170	569184	707117	880594	829270	682686	704552
O35185																																									385189
O35188							306092		325539		852020	740838	925159	965170	1390000	813913	803628	884943	810923	864513	962470	1570000	1160000	779632	1410000	1090000	1260000	922146		1060000
O35206	3630000	2930000	2950000	3150000	2720000	3990000	3640000	4130000	3140000	3080000	2180000	2230000	2080000	2110000	1740000	3270000	2830000	3630000	1980000	2110000	1720000	1220000	1920000	1950000	1570000	3850000	3600000	2570000	3590000	2240000	578678	661788	364193	414874	463391	601078	309409	637834	757164	605552	453495	276956	545081	486733	353198	711683	424353	332225	704706
O35207	2490000	2720000	3000000	2860000	3160000	2990000	3030000	2980000	2580000	3050000	1740000	1630000	1340000	2010000	858668	1830000	1600000	1080000	1870000	2070000	861874	1140000	1440000	696898	1230000	1440000	1010000	1750000	1460000	570133	4780000	4120000	4160000	4180000	4210000	3820000	3370000	3910000	4080000	3160000	2710000	3360000	3810000	3510000	3520000	3290000	3370000	3490000	3170000
O35215	11600000	12100000	12300000	12500000	11900000	11200000	14400000	12500000	13800000	12900000	24700000	26600000	25800000	24900000	25500000	25800000	27000000	24400000	23300000	20600000	28300000	28200000	30300000	23500000	20400000	31100000	30700000	30900000	32100000	29900000	6750000	6700000	5670000	4460000	5240000	4860000	5080000	5250000	6170000	5320000	12400000	14100000	12600000	11100000	14900000	17400000	14900000	13400000	16800000
O35216		1740000	925982	1610000		2050000	1500000	1440000	1050000	1610000	1710000	1790000	1450000	1180000	1790000	2030000	1530000	1810000	1600000	1200000	1240000	1310000	2070000	1880000	1460000		1500000	2000000	568687	1130000	1480000	2230000	1840000	1910000	3210000	2870000	2670000	2650000	2840000	3090000	2710000	3070000	2990000	2990000	3250000	3400000	2940000	3130000	3460000
O35218	1930000	1930000	1910000	1850000	2020000	1850000	1940000	1940000	1990000	1980000	1460000	1350000	1440000	1370000	1530000	1640000	1440000	1430000	1520000	1580000	1300000	1390000	1410000	1420000	1480000	1380000	1570000	1630000	1610000	1420000	3140000	2990000	3270000	3350000	3140000	3170000	2950000	2980000	2920000	2900000	3030000	2890000	2760000	2950000	2840000	2920000	2730000	2810000	2950000
O35219	2180000										5010000	5320000	5650000			5070000		5230000	5140000						5860000					5550000
O35226	8800000	7610000	8490000	7660000	8880000	8860000	9960000	9160000	9970000	9040000	6790000	6780000	6180000	7210000	6490000	8920000	9210000	8220000	9150000	7930000	6700000	6970000	5940000	6350000	6240000	8990000	8710000	9330000	9160000	7680000	8730000	8430000	8900000	8880000	8400000	10600000	11600000	10800000	11100000	11000000	6880000	7100000	6330000	6910000	6090000	8380000	8540000	9080000	8840000
O35231	209048	209265	237433	208606	204565	241098	181803	166031	223872	262399	301226	234878	295095	283604	355105	331781	345566	289550	353094	287540	297825	244051	396434	344620	221813	346325	394090	365896	246408	223363
O35239	2910000	3100000	3040000	3160000	2930000	3330000	3560000	2930000	3020000	3360000	2460000	2370000	2130000	2180000	2290000	2500000	2790000	2510000	2740000	2390000	2240000	2180000	2260000	2360000	2040000	2380000	2290000	2380000	2240000	2340000	1050000	1290000	1050000	982368	1050000	741930	782741	809022	864157	916352	1460000	1620000	1660000	1530000	1670000	1530000	1360000	1250000	1250000
O35242	299570	244236	254906	259187	247772	246794	291083	249277	370028	373677	362207	174814	229314	215178	164521	387095	346571	261109	209616	182419	390919	280576	143321	285484	160672	203228	243827	264660	144266	312658	423768	459061	463456	410323	418574	387782	361354	390610	331890	417557	733641	718596	665526	651838	678532	574386	535733	549420	531570
O35245	1040000	1060000	1110000	1040000	987537	1010000	1030000	1040000	888885	992074	1720000	1430000	1790000	1540000	1560000	1420000	1170000	1290000	1550000	1190000	1640000	1690000	1890000	1590000	1400000	1290000	1380000	1350000	1520000	1370000		234133	662244	374472			379464			182811
O35250	3520000	3500000	3660000	3510000	3140000	3190000	3460000	3110000	3340000	3370000	4940000	4820000	4580000	4490000	4810000	4360000	4430000	4310000	4390000	4440000	5140000	4840000	5420000	4920000	5030000	4510000	4350000	4420000	4280000	4230000	2700000	2560000	2470000	2330000	2410000	1760000	1840000	1970000	2160000	2040000	2500000	2420000	2650000	2490000	2350000	2650000	2270000	2290000	2260000
O35280	238238	106247	148571	167360	56548.8	79903.4	275751	496912	228919	100617																					1230000	1030000	1510000	1430000	1200000	1450000	1390000	1240000	996439	1230000	533057	300956	636335	725414	387065	332617	715564	717533	579680
O35286	13400000	13800000	12900000	13500000	13300000	12500000	12000000	12100000	11900000	12900000	10300000	9750000	9730000	9620000	9720000	10100000	9240000	9210000	9720000	9430000	9240000	8890000	9550000	10000000	9300000	7800000	8630000	8360000	8180000	8460000	12300000	14000000	13700000	14200000	14000000	14700000	14100000	14300000	13600000	14000000	14100000	14600000	14700000	14500000	15600000	14100000	13100000	13600000	13300000
O35291		162944		133050	164946					196342	352702	318352			466083	249666	288679			242247	418183							230207	319885	84403.7
O35292
O35295	9730000	9090000	9970000	9870000	8270000	9860000	9740000	9900000	8970000	9430000	11200000	10300000	9300000	8580000	9470000	11400000	9810000	10100000	9400000	10100000	7830000	8180000	7090000	7840000	6910000	10300000	10600000	11800000	10200000	9490000	4100000	4860000	4690000	3850000	4180000	4610000	3810000	3690000	4280000	3990000	6740000	6200000	6300000	5850000	6140000	7370000	5890000	5760000	6770000
O35298																																			110292		23065.9						129870	135963
O35304																																				3040000				2660000									2770000
O35305
O35309	1930000	1740000	1890000	1890000	1820000	1680000	1920000	1850000	1970000	1910000	3500000	3250000	3400000	3550000	3580000	3530000	3080000	3360000	3210000	3460000	3170000	3120000	2740000	2630000	4670000	2640000	2990000	2690000	3160000	3580000	2550000	2550000	2440000	2430000	2290000	1740000	2120000	2020000	1850000	2070000	4680000	4590000	4310000	4210000	4730000	4630000	3930000	3610000	3800000
O35316	1880000	700917	695089			1060000	594768	490852	1080000	825040	550912	303416		1630000		576466	472380		1140000	773557			916009	603375		376124	1110000	528993	395338					811574													647287
O35317	656977	628725	676733	547076	731967	643938	545703	543454	575152	627464						253667	361976	288690	323948	262185						306576	311263	313618			341767	827067	585033	510851	324319	343359		346998		652576	360257	331095	348589		599623			147775
O35326	13600000	12300000	12600000	11600000	12400000	11800000	11200000	10100000	11400000	11600000	8470000	8450000	8160000	8200000	8420000	9130000	7640000	7280000	7380000	8070000	8210000	8150000	8510000	7930000	8650000	7470000	7280000	6490000	6910000	7930000	15900000	14400000	14900000	14700000	14800000	14700000	14500000	15000000	15600000	15000000	13000000	12700000	11500000	12400000	14100000	15200000	12800000	12600000	13300000
O35343	4440000	4290000	4550000	4550000	4450000	4910000	5640000	4890000	5160000	4980000	4350000	4400000	4290000	4510000	4320000	4840000	4920000	4850000	5280000	5250000	3990000	3980000	3790000	3930000	3740000	5730000	5020000	5180000	6110000	4670000	5120000	4780000	4750000	4890000	4820000	5700000	5390000	5740000	5590000	5120000	4910000	5440000	4580000	4940000	4720000	6090000	5860000	5700000	5750000
O35344	3690000	4450000	4650000	4330000	4280000	3980000	4380000	4240000	4490000	4380000	3270000	3370000	3130000	3820000	3150000	3230000	4040000	3620000	3910000	3150000	3100000	3060000	2790000	2940000	3000000	3720000	2980000	3000000	3550000	3660000	8690000	7110000	9060000	9100000	7230000	7150000	7000000	7550000	6330000	7340000	5770000	5250000	5140000	5550000	5170000	4960000	5080000	5650000	4870000
O35345	4610000	4740000	4550000	4590000	4750000	4150000	4290000	4320000	4200000	4250000	4510000	4760000	4600000	4760000	4170000	4460000	4530000	4750000	4280000	4650000	4680000	4720000	4490000	4270000	4310000	4440000	4520000	4550000	4010000	4070000	4540000	4670000	5160000	4890000	4890000	4980000	5040000	5070000	4940000	4750000	4270000	4290000	4430000	4660000	4380000	4090000	4380000	4610000	4290000
O35347		369827	262994	336617								578832	465005		622288	467888					760147	633390		680719	718524			521937			692815	1000000	577843	500575	602600	438615	678214	605879	586579	418549	921644	1040000	1050000	1220000	1910000	1010000	906634	641879	863451
O35348											239734	329732			595069	317752	293396	439702	464382	569766	458083		354892	312812	422754	723001	477560	441184	741288	678066
O35350	6380000	6960000	7510000	7610000	7110000	7620000	8170000	7640000	7910000	6730000	11100000	10400000	11100000	10900000	10500000	10400000	11100000	11400000	10800000	11300000	11100000	11000000	10800000	11200000	10400000	12000000	10600000	12000000	12000000	12400000	6370000	7410000	7160000	7740000	8100000	7340000	7520000	7220000	7990000	7490000	9660000	10300000	10400000	10400000	10100000	10600000	10700000	9750000	10600000
O35367																																															1980000		2020000
O35368	1020000	188514		170011			180223		154894	370594	581563	551715	410545	587053	573569	679878	594307	426509	537075	545059	641509	561484	454079	657261	740488	505150	507864	531839	672520	475315	351601	563295	428096	465819	431367	232968	311079	353525	267905	397356	1680000	2460000	1930000	1680000	2170000	1770000	1380000	1610000	1590000
O35375	830574	834909	857297	831264	827211	755554	827795	808867	752085	761950	636638					609776	269452		783667	422711	435267		343209	257244	448452	692594	491302		218117	516411						186158		243970				266403			673564		310059	189962
O35379	729289	647961	770048	741802	504399	865242	836482	749516	605179	736581	1090000	1220000	1150000	1090000	1160000	1300000	1220000	1170000	989840	921245	1370000	1200000	1420000	1360000	1550000	1190000	1380000	1090000	1350000	1420000	801291	704422	793470	652318	649327	658671	649093	584113	592971	714462	889421	809572	806703	880186	993145	1000000	879307	787576	771282
O35381	61800000	62100000	60700000	57400000	60500000	67100000	70400000	63900000	70100000	73800000	56300000	65300000	60600000	66100000	64300000	65900000	63400000	61200000	66600000	61300000	59500000	57100000	57600000	59400000	47300000	64400000	65800000	68600000	66900000	73400000	84400000	80200000	87600000	83700000	84900000	78400000	79500000	78700000	82000000	85500000	100000000	100000000	91000000	88100000	101000000	112000000	98400000	97700000	108000000
O35382	2050000	2100000	1830000	2000000	2130000	2160000	2030000	2060000	1970000	2110000	2410000	2470000	2300000	2530000	2520000	2460000	2480000	2620000	2480000	2640000	2540000	2800000	2380000	2410000	2440000	2650000	2970000	2740000	2490000	2510000	1660000	1660000	1570000	1490000	1650000	1590000	1540000	1690000	1720000	1580000	1730000	1680000	1810000	1730000	1860000	1710000	1570000	1520000	1500000
O35385	1530000	1200000	1270000	1390000	1060000	959488	722352	891223	888274	867433	1340000	1310000	1360000	1430000	1100000	449242	571137	864646	423789	774964	1340000	1020000	982454	1530000	1150000	701857			895960	738270	2190000	1890000	1730000	2150000	1830000					690045	2420000	1520000	2220000	1750000	2160000
O35386	587425	564404	703754	567690	655764	595052	410698	410062	533080	515293	520526	504411		369683	340186	556700	351639	317387	355863	307810	506096		413396	595375	326000	462844	671848	929831	443843	401276	238076	185548	156905	124216	130167			2720000	101718	89110.4	139425	123725	176437			215223	118716	68062.2	150550
O35387			693626			626709	559329	679454	488174	461666	384326			766623			700513	654588	626266						826549	632866	689655	693487	489313		544378	524282	660752	655083	581525	666075	681585	525480	607318	462798	580187	520396	493293	584179	701364	426425		512596	493676
O35393																							3070000
O35400
O35403
O35405	3440000	3350000	3370000	3390000	3750000	4260000	4030000	3860000	3600000	3790000	3560000	3260000	2690000	3440000	2740000	3300000	3870000	3930000	2930000	3060000	3280000	3830000	3530000	3490000	2990000	2850000	2990000	2790000	3590000	3470000	8760000	10700000	7920000	6620000	8740000	7800000	8210000	8160000	10900000	8660000	8250000	7690000	9230000	7710000	9580000	9640000	10600000	9630000	9080000
O35409																						4440000						796384									247235								912704
O35423								22300000			15000000	15100000										9600000	732185		11500000	19400000				16600000	425991												614053
O35425																																			177226						334810	198841	301366	241216	240357	196202	294204
O35435	1860000	1450000	1540000	1530000	1440000	1570000	1600000	1700000	1430000	1480000	1400000	1590000	1640000	1210000	1360000	1490000	1390000	1480000	1590000	1480000	1360000	1590000	1550000	1380000	1420000	1460000	1530000	1550000	1580000	1610000	2160000	1890000	2210000	1780000	1990000	2260000	2160000	2060000	1990000	2280000	1390000	1210000	1280000	1420000	1430000	1680000	1460000	1650000	1450000
O35448	2540000	2780000	2680000	2700000	2430000	2520000	2380000	2680000	2820000	2620000	1620000	1360000	1230000	1330000	1410000	1650000	1710000	1480000	1140000	1550000	1170000	1400000	1460000	1380000	1430000	1120000	1470000	1320000	1420000	1460000	2960000	2660000	2600000	2210000	2190000	1840000	2140000	1610000	1890000	1860000	2970000	3100000	2850000	2720000	3000000	2700000	2600000	2740000	2780000
O35449									227390					302715	350041				123288																							1020000
O35453						234122																									245889	155782	227181	181034	177927	148821	168853	177519	170266	168858			112464	115132	51280.7	65596.9	115411	118093
O35454	120555	120362	129596	119516	91695.1		112558	123621		82719.7	107553	95034.5	65433.9	83307.5	119870	70100	82527.2	77246.1	122549		128414	88458.4	165235	142313	127572			76180.7		347490	51632.2
O35457	311610	226589	364187	293993	247573	303096	246499	250937	222605	249483	651066	728707	726856	637777	843646	859731	659077	758955	945549	785207	795594	271140	833232	788078	537328	842018	1030000	797702	737949	611830
O35459	10300000	8590000	10200000	8970000	9660000	9800000	10800000	10600000	9750000	9810000	6640000	6210000	6660000	6840000	6810000	7190000	8210000	7230000	7310000	7020000	6600000	6210000	6490000	5610000	6050000	7330000	7990000	7460000	7530000	7050000	6410000	5990000	5680000	5580000	5730000	4950000	4650000	4800000	5550000	5320000	3110000	2810000	3140000	3110000	3420000	3200000	2930000	2740000	2970000
O35464		46839.1				80038.3	71526.7	71042.9		65079.3	139239	92114.9	39840.1	37518.5		90141.7		54537.2	86379		71178.6		59694.9			86008.1	120399	28479.9
O35465	3990000	3340000	3540000	3180000	3820000	3570000	3450000	3810000	3300000	3490000	3080000	3120000	2960000	2920000	3210000	3600000	3290000	3190000	3500000	3430000	3010000	2700000	2680000	2620000	3090000	3140000	3610000	3400000	3730000	2660000	3780000	3830000	3590000	3940000	3790000	3690000	3900000	3830000	3850000	3930000	2990000	2770000	2850000	2910000	3020000	2990000	3330000	3210000	3090000
O35469													529721											572584												167216	179155	169181	194989	225132		653409				192198	142331	223764
O35473																										883612															6570000		6490000	5830000					6080000
O35474					122759											763752
O35488	1310000														902129	1110000					5390000		1460000		762656		1410000											10400000					932449
O35490	508252								705640	1420000				29700000		808439	636970					355098	4520000								2320000	1620000	921254	491450	646694	681643	481249	398122	989537	596339		870023	4250000	1490000	2970000		1830000	243429	1520000
O35492	462030	190067	965469	293548		560856	1650000	539104	424877	344774	313945		1160000	494353		678232	652782	386666	801356	519137	444878	598113	410306	381034		308911	1490000	838971	740153	487727	706241	1170000	1160000	730777	1400000	1050000	1130000	1060000	1270000	980231	965635	781751	1290000	843560	675621		897782	764429	705566
O35495	736097	794384	720728	709370	641859	736713	860114	812457	966013	784546	725542	896378	746760	879788	898156	900802	904681	976510	1070000	973556	933971	942619	952417	904973	856371	1170000	1120000	1060000	937411	989082					147411	151738	148051	162265	174185	220430							217972	200043	451691
O35516	389992	439063	441051	457868	461259	511366	449603	486071	450136	512766	389632	430282	432240	378387	482857	553999	388687	421473	471228	431380	378913	326896	411908	410242	291508	458294	619525	515695	441991	311299	309106	327099	405973	354834	349707	335460	327004	305600	401115	378071	305847	226213	84971.2	234680	117151	217626	240354	233504	202843
O35526
O35544
O35551	693519	841431	778057	788312	809132	813433	833978	889977	776851	896198	887926	896665	865459	830970	864523	818208	912444	897255	724902	818698	703916	991995	854864	933896	864837	920328	984423	814823	812785	952223	469768	563160	457559	408168	513585	473730	370342	492072	670047	415362	772209	896795	949754	860259	930795	890520	839147	642890	934229
O35566	2510000	3870000	3440000	2240000	2790000	3430000	2280000	2760000	2970000	3610000	5200000	5200000	3640000	3260000	3650000	5510000	5730000	4160000	6250000	6800000	3730000	6370000	6510000	5810000	4350000	6230000	5910000	4280000	4270000	5170000	644124	692642	730207	498705	618721	503709	788980	597880	960861	473235	953035	1170000	1410000	1280000	1240000	1210000	1140000	1030000	1340000
O35593	12400000	11800000	12500000	11700000	11300000	11900000	12700000	12000000	12100000	11900000	10700000	10600000	9610000	9990000	9680000	9360000	10400000	9960000	10300000	10200000	10200000	8140000	9470000	9330000	10000000	9650000	10200000	10900000	10200000	9570000	12400000	14800000	13900000	13500000	13900000	14700000	14600000	14200000	14300000	13800000	11600000	10900000	12100000	12200000	12300000	12400000	11500000	12100000	12100000
O35594	370593	368548	419475	509660	355236	381195	407709	280893	340664	405182	411749	422153	367468	638222	318446	355856	429090	564774	379552	242609	521159	538577	402769	434485	317311	463166	342363	424465	529043	391105
O35598	4950000	5400000	5120000	4940000	5840000	5520000	5590000	6010000	5930000	6080000	5660000	6210000	6150000	6180000	6510000	7150000	6650000	6870000	7060000	7090000	6100000	6690000	7160000	6520000	6970000	7790000	7880000	7350000	7710000	7990000	8500000	8450000	8420000	8170000	8420000	7630000	7830000	7510000	8150000	8820000	5230000	4410000	5590000	5040000	4960000	5130000	5870000	5730000	5470000
O35601	606701	432781	603408	489170	281007	516914	393910	287421	600592	513982	425470	499867	462469	934189	958110	730782	685181	674263	629717	884076	746469	841149	590510	602480	675743	602111	750860	408764	537803	428463	2230000	2290000	2160000	1950000	2260000	1820000	2000000	1970000	1890000	1780000	3510000	3820000	3540000	3210000	3580000	4370000	4110000	3420000	3900000
O35604	2370000	2970000	2480000	2570000	2730000	2930000	2910000	2840000	2750000	2930000	3130000	2800000	2900000	2760000	2850000	2920000	3190000	3140000	2850000	2740000	2650000	2460000	2870000	3040000	2900000	2790000	2930000	2860000	2900000	3220000	1420000	1310000	1140000	1110000	1250000	1130000	962451	1100000	1130000	1050000	1720000	1540000	1590000	1450000	1480000	1780000	1430000	1580000	1480000
O35607	629962	614875	673937	556900	671256	688364	753841	689318	671891	774259	886181	914428	903831	955970	936650	1070000	938941	1010000	1030000	1060000	1030000	1060000	959434	873770	1100000	1210000	1280000	1250000	1170000	964797	94788.9			72697.9	88770.9				81249.6										340991
O35608	271783	419100	440822	392620	423085	448610	532984	384226	542041	471157	877712	965610	903163	937298	1070000	979849	828886	852817	1050000	951631	1370000	1290000	1560000	1260000	1370000	1090000	1080000	1140000	1370000	1060000											126828	188366	204172
O35609	3370000	3280000	3440000	3680000	2870000	3550000	3210000	2960000	3050000	3380000	4400000	3930000	4200000	4480000	4010000	4360000	4400000	4380000	4030000	4310000	4880000	3980000	4890000	4890000	5190000	4370000	3680000	4310000	3950000	3340000	2320000	2060000	2240000	2120000	2330000	1940000	1890000	1980000	2170000	1820000	3480000	3740000	3430000	3440000	3560000	3770000	3310000	3230000	3050000
O35613	375528	434186	270513	389646	383829	281893	354963	356500	323929	345833	355899	371475	321122		295656	405794	379721	312226	443970	341613	334284	220005	290904		581021		325559	289813	331158		722229	628902	664114	696614	733788	531125	582793	635024	786885	719425	1090000	1390000	1070000	984994	1270000	1200000	1030000	934955	1130000
O35615	1260000			1830000		3320000									688699									374247		221864	1720000	711509			2710000	2790000	2850000	3280000	3440000	3290000	2720000	3640000	2770000	2690000	1700000	1470000	1650000	2050000	1740000	1490000	2120000	2040000	1760000
O35621		494516		386452		407571	509147	252732			415400	788798	534589	390063	197407	232347	735767			527522	670124	448331	471128	543394	416374	485308	434332		834140		313745	184499	354154	314349	327202	282724	266853	263340	288370	240526	230992	298304	217111	220217	197494	147350	209614	441039	133085
O35623	1240000	1120000	1230000	1170000	797844	1310000	1250000	1300000	1110000	1230000	1070000	1330000	1190000	938685	932541	991108	1390000	1360000	1040000	1150000	1000000	950935	1100000	957937	790389	1140000	1010000	982707	989672	1020000	1000000	884297	961829	1070000	1050000	346274	494489	464625	859573	461234	963278	993247	923876	1060000	1060000			870650
O35632	548643	687006	653221	623382	655633	869125	891846	766475	783382	815074	1150000	1320000	1090000	1280000	1400000	2060000	1550000	1670000	1830000	1710000	1640000	1390000	1840000	1530000	1420000	1890000	2420000	2070000	1430000	1430000	228472			238638
O35633
O35638	3220000	3490000	3320000	3340000	3370000	3290000	3080000	3110000	3120000	3490000	2640000	2940000	2600000	2850000	3010000	3120000	2830000	2780000	3010000	2860000	2750000	2730000	2870000	2890000	2740000	2260000	2660000	2490000	2660000	2360000	2790000	3450000	3360000	3120000	3400000	4050000	3750000	4100000	4150000	4110000	3450000	3680000	3850000	3610000	3710000	3170000	2840000	2940000	3270000
O35639	54900000	56000000	55800000	54100000	54600000	57600000	63500000	61100000	63000000	58500000	122000000	123000000	126000000	127000000	125000000	111000000	134000000	127000000	120000000	137000000	135000000	122000000	107000000	132000000	120000000	151000000	115000000	154000000	136000000	141000000	9440000	10800000	8060000	6830000	8610000	7310000	6570000	7190000	9610000	7800000	11400000	11400000	11900000	10000000	13100000	13800000	12200000	10500000	13000000
O35640	2110000	1770000	2050000	2030000	1910000	1830000	1920000	2050000	1990000	1800000	1170000	1450000	1280000	1120000	1440000	1580000	1750000	1470000	1280000	1210000	1700000	1730000	2010000	2020000	1840000	1830000	1830000	2300000	2400000	1320000									507727
O35643	6990000	7030000	7440000	7320000	7190000	7050000	6910000	6960000	7250000	6780000	9470000	9050000	8940000	8750000	8770000	8930000	9610000	8920000	8890000	8790000	9240000	9210000	9600000	9210000	9350000	8970000	9130000	9080000	8680000	9390000	10300000	10500000	10700000	10200000	10800000	9170000	9020000	8900000	9590000	9290000	9450000	9470000	9600000	9710000	9320000	8350000	8420000	8720000	8490000
O35646	1340000	1390000	1450000	1570000	1550000	1180000	1340000	1180000	1280000	1370000	950143	601815	1050000	987529	1570000	1010000	761956	697234	587879	793829	728625		1470000	548498	1060000	965580	554044		823172	397332
O35648	956214	1020000	996421	822405	989615	1120000	1130000	1290000	1020000	711058	1010000	951882	895893	1180000	1160000	914723	1390000	1170000	1330000	1270000	1040000	1260000	953662	1300000	1320000	1300000	1500000	1120000	1530000	1190000	1140000	1060000	1180000	1070000	1210000	1430000	1490000	1400000	1310000	1260000	1050000	938189	1080000	1110000	1070000	1110000	1500000	1370000	1250000
O35654	939136	1170000	1300000	1260000	1130000	1120000	994980	1060000	1060000	1140000	800989	807357	627716	736566	706590	758102	789991	664591	756396	717990	716903	625638	656457	777616	790500	521216	514747	560688	779246	596608	2840000	2750000	3120000	3370000	3000000	3090000	2850000	2810000	2740000	3080000	2150000	2320000	2170000	2350000	2140000	2060000	2140000	2290000	2150000
O35657	762733	530060	757849	717935	763602	636747	685639	699038	681642	769727						681028	509643	753805						502819					588076		603717	957091	674861	583799	693840	709901		745916	645560	821071	1070000	624015	555077	567215	521845	489036	687134	396788	699095
O35658	5340000	3860000	3740000	3400000	3900000	4710000	4730000	5180000	4750000	4390000	3380000	3800000	3870000	4020000	3930000	4650000	3970000	4610000	4390000	4330000	3980000	3790000	3710000	4060000	3890000	5070000	5500000	4210000	5480000	4480000	13900000	9600000	10000000	10900000	11400000	7920000	7600000	8010000	6170000	7580000	7890000	7080000	7970000	7760000	6360000	6820000	8230000	8510000	7670000
O35659	251287	474112	492357	489032	457867	662377	607948	662490	648263	427816	577468	539369	438843	460138	567501	430972	490340	507541	485528	544737	511840	403583	572743	472820	501210	467923	571791	552863	647490	592338
O35660	161661	178669	153895	162188	107190	102027	122907	77435.1	159155	150057	155454	189607	144696	172526	195162	288999	270026	186938	151678	229396	280578	89993.2	349146	185519	207417	137039	209350	215237	485299	204482
O35668		1690000												779793	801068							1300000									326951								407674							1420000			982626
O35671	226107	405491	385668	531472	191979	117381	160264	204923	166120	165141	392519	230002	338706	545526	213073	156600	223229	164074	211593	127532	209554	312278	397602	231080	246981	192510	332870	130864	184235		107029	118381									220059	276964	323036	162197	281738	338821
O35678	3100000	3550000	3500000	3890000	3700000	3740000	3790000	3690000	3750000	3620000	3490000	3200000	3740000	3730000	3880000	4230000	3500000	3600000	4160000	3690000	3500000	3540000	4210000	3690000	3170000	3920000	4500000	4510000	4020000	4100000	3830000	3820000	4300000	4050000	4030000	4260000	4050000	4400000	4260000	4140000	2840000	2430000	3230000	3140000	2190000	2800000	3140000	2930000	2910000
O35680																																469935		744612	574676	1540000	1390000	1200000			509125
O35681																																															8130000
O35682	21800000	25700000	21100000	20300000	26300000	28100000	24200000	25900000	24400000	23500000	32500000	28200000	28800000	24200000	24700000	31000000	32000000	33900000	32000000	31400000	23000000	21300000	25000000	25900000	26400000	28600000	32000000	30700000	26500000	30900000	4070000	5230000	3830000	3220000	3820000	2810000	2780000	2390000	3790000	3320000	6830000	7160000	8410000	6680000	7670000	6840000	5950000	4630000	5310000
O35683	1270000	932174	1120000	1010000	938472	1340000	1430000	1400000	1540000	1450000	1070000	750793	675463	724372	884604	2260000	1640000	1600000	1520000	1220000	826634	588264	772295	663126	703413	1660000	1900000	1900000	1890000	1180000	1350000	1420000	1660000	1500000	1650000	3040000	3410000	2990000	2580000	2550000	1420000	1530000	1760000	1610000	1460000	3980000	2640000	3100000	2850000
O35684
O35685	9450000	8870000	10200000	9140000	8610000	9250000	10000000	10100000	9970000	9920000	9390000	9340000	8810000	8410000	8740000	10100000	11100000	9950000	9110000	8900000	9280000	8700000	8830000	9400000	9840000	9980000	9950000	9560000	10100000	8700000	17500000	14600000	15600000	16500000	16200000	15800000	16300000	16100000	15600000	15900000	11900000	10900000	11700000	12900000	11800000	12000000	12800000	12600000	12000000
O35690	1640000	1850000	1920000	1840000	1760000	2060000	1930000	1500000	2030000	1910000	1520000	1270000	1400000	1390000	1200000	1430000	1250000	1300000	1340000	1510000	1370000	1500000	1390000	1100000	1200000	1210000	1140000	1310000	1150000	1610000	1820000	2070000	2420000	2350000	1970000	3120000	3420000	3070000	2960000	2850000	2380000	2200000	2480000	2740000	2510000	1920000	2520000	2460000	2470000
O35691	4080000	4110000	4330000	4030000	4310000	4180000	4510000	4400000	4190000	4340000	3020000	3280000	3250000	3460000	3190000	3730000	3470000	2960000	3710000	3130000	3040000	3100000	3060000	3120000	3230000	3090000	3450000	3540000	3520000	2740000	5970000	5410000	5800000	5630000	5370000	6100000	6020000	5700000	5720000	5740000	5440000	5610000	5230000	5000000	5790000	5800000	5420000	5870000	5950000
O35704	856612	980239	1050000	1120000	1170000	1040000	1100000	1160000	1100000	943750	1040000	1080000	1120000	998369	1010000	1170000	1200000	1280000	1300000	1110000	873352	875323	1250000	873114	1210000	1120000	1060000	1090000	1210000	970641	753706	891107	769395	620371	649904	653756	748959	688027	779822	759071	655430	796969	649889	724548	748011	830728	846371	790299	751814
O35710																																		127844			98508.4
O35711	573137	531992	485483	485994	415373	498192	491705	580293	506204	557285	862158	833335	666671	688600	845591	774068	885714	703976	848513	966653	778232	724265	744686	839349	790940	690043	724911	724272	745213	767512	265131	309035	397395	357683	386821	229286	222719		346137	339896	416944	415691	392657	466540	307916	414494	342605	311864	242660
O35728									3150000		17700000	21000000	22300000	17800000	16500000	26800000	22600000	19500000	22000000	23500000	18400000	29100000	32900000	31800000	22100000	25400000	25100000	25600000	24300000	30900000	502112				515043						348948	522740	305561		613423	31000000	752489
O35730	842210	824211	823940	731326	708975	734690	662070	709289	761912	824008	938751	969199	897803	941364	1090000	986459	900592	848235	997878	957291	970480	774520	1030000	978910	1040000	1070000	1130000	1040000	924853	696117	663678	889528	891068	821290	1140000	938119	1140000	906873	1160000	1130000	1490000	1040000	1320000	742499	738677	1110000	1000000	1040000	906449
O35737	51900000	52400000	53900000	49200000	50700000	57100000	59800000	52600000	57500000	61400000	31200000	30200000	30200000	30300000	30800000	38400000	36200000	34400000	36400000	33400000	29100000	28900000	30100000	28500000	27200000	31600000	34900000	36400000	35000000	28200000	41500000	41100000	42900000	42100000	42800000	42000000	45100000	43500000	40700000	43100000	39700000	38500000	36200000	35800000	38200000	39800000	37000000	39100000	38600000
O35744	3540000	2310000	2150000	1990000	2200000	2310000	2730000	1780000	2040000	2220000	44400000	24900000	24400000	31000000	33200000	28100000	20100000	18900000	22400000	27800000	22300000	29400000	23900000	34800000	35500000	16500000	13100000	16400000	25100000	21700000	20600000	16600000	19400000	14900000	18400000	13600000	10900000	10600000	14600000	14000000	21100000	22500000	30100000	24500000	28700000	23900000	33000000	19200000	24500000
O35841	13200000	13600000	13500000	13600000	14100000	14100000	14000000	13300000	14100000	14800000	10900000	10300000	10000000	10100000	11500000	11500000	10300000	9900000	11100000	10400000	10200000	9920000	10400000	10800000	9760000	9460000	9940000	10300000	9990000	9680000	18200000	16900000	17700000	18200000	16700000	16700000	17300000	17600000	16800000	17300000	16300000	16300000	15400000	15600000	16500000	16800000	15700000	16100000	16700000
O35855	6380000	5750000	5620000	5460000	5740000	5730000	5280000	5280000	5600000	5740000	8520000	8880000	7740000	8830000	7990000	9700000	9190000	8750000	7840000	7600000	10600000	8590000	11500000	10700000	10100000	8860000	9330000	9130000	9450000	8870000	7480000	7980000	7670000	7150000	7790000	6390000	6020000	6360000	7120000	6850000	9250000	8960000	9380000	9130000	8920000	9760000	8120000	8550000	8430000
O35857	3540000	3180000	3180000	2980000	2930000	3150000	3070000	3150000	3190000	3070000	3520000	3340000	3140000	3130000	3150000	3540000	3450000	3340000	3170000	3070000	3500000	3380000	3490000	3320000	3350000	3240000	3610000	3440000	3330000	3340000	4200000	3880000	3940000	4160000	4110000	3900000	3700000	3830000	3730000	3670000	3150000	2910000	3010000	3220000	3150000	2870000	2960000	3120000	3100000
O35864	4840000	4530000	4620000	4650000	4480000	4820000	4910000	4970000	5250000	4900000	4000000	3870000	4130000	4090000	3880000	4120000	4300000	4230000	4160000	4360000	4470000	3870000	3980000	4280000	3940000	4030000	3960000	4330000	3810000	4120000	4940000	4400000	4660000	4550000	4340000	3920000	3920000	3810000	3560000	3850000	4150000	4380000	4120000	4220000	4140000	3980000	3970000	3660000	3750000
O35874	1560000	1850000	1900000	1990000	1420000	1790000	1590000	1440000	1530000	1590000	1180000	1170000	1060000	1030000	1030000	1220000	1220000	1280000	1050000	1210000	1060000	835064	1130000	881855	1060000	883177	1080000	810257	690386	865187	313646	467293	976078	1010000	911431	475171	663771	1170000	774843	1130000	142922	99269	122181	135064	173028
O35887	51300000	48600000	44100000	43100000	52900000	56100000	58000000	54200000	52800000	54500000	32100000	30800000	29600000	26300000	31700000	34800000	39700000	36800000	34900000	34800000	24400000	21600000	23200000	22800000	27000000	35200000	38800000	34300000	34300000	30400000	19300000	18700000	18000000	15100000	16500000	16000000	15700000	16300000	17900000	16600000	16100000	15400000	14600000	14400000	16100000	16900000	16600000	16800000	16300000
O35892	1030000	1080000	856184	1120000	1030000	909344	952515	1050000	863681	1240000	4070000	4110000	3810000	4620000	4100000	5950000	4250000	3520000	4600000	4110000	5100000	4210000	4530000	5110000	7740000	3060000	3830000	3370000	4450000	3850000	3970000	3670000	4030000	3840000	3550000	2650000	2790000	3410000	2660000	3400000	16800000	18100000	17200000	14000000	18700000	18100000	15000000	14200000	15900000
O35900	2070000	1760000	1710000	1580000	1990000	2180000	2230000	2100000	2070000	2520000	1390000	1730000	1720000	1590000	1900000	1900000	1670000	1790000	1630000	1980000	1630000	1640000	1510000	1510000	1560000	1790000	1600000	1610000	1810000	1730000	4130000	3650000	3710000	3370000	3400000	3280000	3500000	3300000	3210000	3570000	3440000	3530000	3530000	3440000	3870000	3990000	3830000	3480000	4020000
O35902																				852332																													301308
O35903																													274310
O35904	426849	360061	321906	383813	310052	256164	175903	288166	238090	271076	558094	468150	450580	577459	380777	618103	447854	447187	435807	371050	571221	467248	358084	617379	396788	322517	288565	300844	372949	448218	646647	1030000	721708	682571	697388	583425	672685	683807	749527	805201	2010000	2440000	1810000	1890000	2580000	2260000	1750000	1800000	1900000
O35912	1450000	1450000	1150000	1690000	1320000	1390000		1160000		501625	1830000	2010000	1690000	1740000	1420000			1170000		1390000	2000000	1920000	1690000	1730000	2030000						1210000	851888	788198	815258	891214						1150000	1310000	1210000	1020000	1310000
O35914
O35926
O35927	354535	406232	416506	390134	492949	546073	456569	331733	362307	487983	211266	250035	317219	205086	273241	326770	340379	341698	319265	311022	302705	179958	67301.1		299391	375153	377793	323863	185965	132433										1430000					60563.4
O35929	1690000	1970000	1750000	1880000	1730000	1780000	1850000	1980000	1910000	1890000	871006	748703	409101	920825	907362	892075	1150000	947558	778322	1220000	773597		942136	760693	890135		635666	1170000		1010000		236803	92014.1		174651			198194	186217		376684	362691	365801	141266	389079	452760	257849	364432	316147
O35930	1270000	383960	500203	648320	529950	504369	771896	639162	559862	450653	730269	603929	1320000	1540000	1470000	441383	462571	1390000	1130000	1560000	1000000	2190000	990216	850223	779120	1510000	625305	979691	1220000	1660000	1550000	1900000	1500000	1110000	1520000	1140000	1340000	1220000	1460000	1180000	2580000	2370000	2720000	2330000	2750000	3360000	3060000	2690000	2160000
O35936		723240	693845		680360	671725	648086	496467	671803	886773							779221		349769								647415		1160000															284211
O35943	1230000	2160000	2150000	2130000	1680000	1520000	1450000	1720000	1230000	1390000	1960000	1700000	1710000	1780000	1590000	1460000	1520000	1690000	1190000	802042	2270000	1940000	2450000	1160000	1890000					1330000	4030000	3290000	4170000	3900000	3960000	1470000	1240000	1490000	1590000	1610000	2810000	2510000	2830000	2900000	2250000	960299	1040000	1280000	1020000
O35945	18900000	15400000	17100000	16300000	14500000	13200000	15800000	14900000	15900000	14700000	23200000	24400000	22700000	22700000	21100000	21300000	23600000	24200000	19800000	21900000	21500000	20300000	23400000	21900000	19100000	23000000	22700000	24600000	27200000	21900000	2230000	1410000	1970000	2230000	2260000	1480000	1410000	1480000	1800000	1700000	1300000	709700	1430000	1560000	1150000	939279	970925	1130000	1050000
O35954	427361	391462	408184	401824	396161	351416	387621	374554	390258	439657	764227	608469	636899	684288	701355	633405	696432	679096	677200	577284	787558	609067	676046	816917	702900	575608	668122	687273	538712	457956	321343	224670	312135	200349	277923	235970	161994	215323	273154	242951	696472	864479	581778	643877	959154	814878	734078	622764	664747
O35955	2380000	2300000	2190000	2370000	2330000	2050000	2410000	2360000	2510000	2850000	5950000	6350000	4820000	6290000	6330000	7230000	6420000	5160000	7120000	7000000	6350000	5940000	7530000	6730000	8540000	5780000	6000000	5800000	5970000	5530000	5390000	5590000	5070000	5250000	4720000	3720000	3760000	3950000	4430000	4430000	14500000	17200000	12400000	13200000	14500000	17200000	12400000	11800000	13300000
O35963	2140000	2220000	2200000	3090000	2300000	1900000	1710000	1700000	2220000	2130000	1630000	2370000			1810000	1130000	2570000	2680000	2430000				2120000	2120000	2790000	2100000	2060000	2240000	1690000	613703	722035	772442	806563	526686	630649	280522	743644	670824	754947	736702	1060000	1360000	871268	874570	986831	960727	850460	705320	849651
O35969	2310000	2430000	2600000	2630000	2710000	3250000	3110000	3360000	2890000	2840000	1530000	1450000	1470000	1190000	1390000	1780000	2170000	2000000	1680000	1740000	1550000	1340000	1550000	1250000	1450000	1790000	1630000	1780000	1620000	1840000	1090000	841355	753197	625202	575882	692133	679695	585632	1270000	609612	676186	680538	828229	667854	754362	1170000	644036	681140	621031
O35972	1070000	1170000	1070000	950096	1110000	1130000	1500000	1270000	1110000	1080000	902618	933439	796348	642515	732429	757705	709218	704136	1010000	853995	814058	626042	631501	813339	985358	826800	790054	658622	798445	553452	1670000	1580000	1520000	1630000	1580000	2230000	1930000	2180000	1780000	1960000	1360000	1140000	1370000	1620000	1270000	1380000	1400000	1490000	1290000
O35975											136021				110547									257994																	274334	430801	274911	191902	211502	210142	198761	124909	98191.8
O35988	672065	790500	721671	429173	907802	837087	826185	781947	972825	646733	870052	774720	678184	801495	871707	634920	710107	876061	670738	608078	572728	706122	729301	1020000	1030000	813484	1000000	709057	830838	738734			631765							99179.2	536732	619765	569630	439719		531810	396437	421953	482506
O54692	1300000	1290000	1320000	1410000	1240000	1280000	1170000	1220000	1140000	1290000	1200000	1110000	920518	1170000	1090000	1080000	1180000	1110000	1040000	1010000	1030000	954895	1280000	1090000	1140000	1030000	1160000	959816	976778	733423	2240000	2110000	2200000	2340000	2130000	2250000	2290000	2100000	2220000	2070000	1280000	1120000	1180000	1490000	1080000	1120000	1320000	1480000	1300000
O54724	59500000	59000000	62500000	56700000	63500000	65300000	68400000	60700000	64500000	62600000	141000000	155000000	149000000	150000000	136000000	157000000	145000000	148000000	147000000	141000000	154000000	180000000	173000000	153000000	167000000	167000000	177000000	164000000	166000000	160000000	6440000	6730000	5430000	4500000	4980000	4260000	4270000	4230000	5500000	4770000	5740000	5410000	5970000	5950000	6920000	8170000	5460000	5750000	6070000
O54734	24200000	28300000	25400000	26700000	25000000	25400000	24000000	25200000	24600000	24600000	25600000	24300000	25000000	23700000	23500000	23800000	26600000	24800000	22400000	21200000	25000000	21900000	24500000	24500000	25300000	21600000	22700000	22300000	21800000	21300000	19900000	21000000	21100000	20700000	20300000	18300000	16900000	18500000	19800000	18000000	19700000	18700000	19900000	20300000	20100000	18800000	18700000	17900000	17400000
O54749																														1640000
O54750	346122	538106	458023	429227	502535	551150		564901	457122	709098		442375	392175	365675	581112	491633	550921	492194	455135	438706	426757	424675	484427	392450	458998	455050	592538	553495		441988
O54754	1250000	1210000	1340000		1180000	1040000	1200000	1180000	1030000	1200000	1220000	1070000	1000000	1060000	1010000	1010000	1080000	1070000	955540	914084	1680000	1320000	1290000	1280000	1160000	1740000	1200000	1490000	1410000	1220000	977230		499524				1780000			475355	288980		708251	292422	705904	1050000		224853	170053
O54774	3320000	3030000	3060000	3190000	3200000	3260000	3160000	3450000	3190000	3280000	3730000	3910000	3590000	3400000	3550000	3450000	3810000	3890000	3740000	3610000	3710000	3350000	3690000	3800000	3850000	3330000	3440000	3360000	3290000	3730000	2170000	2510000	2320000	2150000	2170000	2250000	2220000	2320000	2630000	2450000	2940000	3340000	3150000	3060000	3410000	2920000	2870000	2860000	2890000
O54781	1160000	826912	1060000	934952	1040000	1060000	1100000	1170000	945873	990738	624039	601601	683124	922147	801087	870741	791930	1010000	986558	901832	598031	747136	605289	790329	805113	603401	560973	726887	788694	773176	947698	471362	560463	652905	565468	284844	371501	468795	488292	456828	737175	758481	708427	669374	654153	504088	587778	635361	522458
O54782	1170000	1230000	1080000	1060000	1290000	1120000	1250000	1130000	1160000	1330000	1660000	1540000	1160000	1310000	1210000	1270000	1640000	1400000	1140000	917152	1680000	1270000	1560000	1650000	2210000	1020000	1350000	1150000	1060000	1300000	1980000	1920000	1820000	1560000	1850000	1430000	1130000	1170000	1410000	1450000	2220000	2190000	2600000	2070000	2470000	1920000	2120000	1740000	1670000
O54784	1690000	1760000	1810000	1710000	1780000	1990000	1440000	1810000	1750000	1920000	1210000	991086	1050000	971876	943173	1050000	1220000	1090000	1080000	1070000	848793	930101	1030000	820533	1250000	1060000	1190000	1020000	1110000	934952		1270000	1320000	1470000	1240000	909875	737567	542646	1020000	770063	496854	813773	1180000	629765	793519	613346	761419	655767	835795
O54785	503206	515306	396624	514256	579112	421364	601280	1010000	617661	549195	527758	553523	408353	464618	350737	552891	628966	649678	492294	468990	649634	600678	436747	569798	431744	524295	428060	481315	403507	515126	275901			75148.6								388150	1100000		578124
O54786	1140000	980667	1060000	918895	1020000	988828	941080	931377	790276	1200000	1110000	1170000	1200000	1130000	1250000	1260000	950415	1020000	1130000	1280000	1110000	1050000	965398	1300000	962334	1170000	1010000	1080000	1110000	1020000	1470000	1200000	1360000	1600000	1500000	1570000	1290000	1540000	1590000	1450000	2700000	2660000	2380000	2100000	2650000	2800000	2230000	2200000	2570000
O54788			144010							96868.9					190328	149980				119447				194260		122361	176366		89708.3			300406	255130	303611	154067	273690	269003	405428		369194	609798	738329	582783	553228	636686	554666	412826	457937	496588
O54790	1240000					745232	634724	843433	622663							1100000								936939	7750000		4460000				1420000	1380000	911443	1130000	1380000		1500000	1400000	944841	927272	936747	717861	892125	975519	895412	957412		790106	812175
O54791	107818	164971		96226.7	84464.4	109919	103121	133486	106871	91762.9	62952.9				106559	92901.3	64240.2	54141.4	90348.6				181866	133684	151518	84524.1	119392	101110	59188.1
O54804	211453			299938		285160	304412	396619	301412	327175	446061	431004	502143	438254	436420	283992	558371	555397	333601	2640000	423043	495691	477843	545704	557293	2710000			703546	457846
O54818		143386	292466		94777.2	142301	273094											396256	347445											398129
O54819	396653	266272	597917		826308	752560	696568	510333	586292	948380	393563							421697										963124			149609			135759		157919	154687	189985	284577			114407
O54824	2420000	1990000	1350000	1440000	1330000	1430000	1540000	1580000	1670000	1860000	3110000	3110000	2130000	3560000	3280000	3480000	2550000	1870000	3340000	2680000	3580000	3350000	3090000	4110000	2460000	2150000	2530000	2500000	2970000	2690000	4660000	5010000	4660000	3990000	4300000	3240000	3420000	3500000	3840000	3890000	13700000	16800000	13100000	11600000	15900000	16300000	12900000	12300000	14000000
O54825	790560	906476	962347	955411	758857	884083	824771	812689	825922	851591	695475	625454	579868	616518	594417	634754	600154	553109	663529	579674	601308	549973	584534	689228	620721	461128	498151	525288	515385	482632	2280000	1890000	2260000	2510000	2200000	2560000	2600000	2600000	1920000	2170000	1830000	1720000	1830000	2150000	1770000	1640000	1740000	1880000	1620000
O54826	184856	165623	229133	194590	167826	179961	207601	224051	207156	172644	139961	107836	138445	97953.4	122292	183608	114066	67780.2	174235	88361.1			99042.2			95670.1	131013				299430	315770	283805	255225	301084	229442	266146	244754	257720	204212	157632	155272	141180	203342	162257	189506	154868	178250	143392
O54828
O54829																									1710000								1010000										380892					829171
O54833	2860000	2810000	2700000	2810000	2760000	2850000	2720000	2850000	2900000	2730000	2000000	2190000	2140000	2230000	2020000	2410000	2390000	2510000	2240000	2310000	1710000	1800000	1830000	1840000	1780000	2050000	2000000	1850000	2130000	2120000	1880000	2520000	2310000	2090000	2320000	2250000	2020000	2220000	2350000	2260000	2370000	2210000	2410000	2390000	2320000	1980000	1930000	2110000	1750000
O54834	655648	726437	642767	648619	611350	702190	807232	652079	682785	662785	993235	996407	946053	1020000	1150000	1020000	1150000	1020000	1040000	1100000	1100000	1050000	1180000	1180000	1100000	1140000	1200000	1190000	1040000	1070000	367857	419723	365158	302246	384329	317382	357521	331975	431830	367845	481497	525519	617335	379733	516932	631174	588438	546430	490968
O54864	258457	393062	241436	217403	121734	121855		104957		122619				67257.9									82181.4								1150000	1300000	1280000	1410000	1290000	1140000	1090000	1070000	960353	1030000	713821	565947	706795	768277	340212	509702	601375	723726	700215
O54865	16500000	17400000	16800000	17400000	16800000	17200000	17600000	16200000	16600000	17100000	18900000	19700000	18900000	19100000	19700000	19500000	17700000	19200000	19700000	21200000	19000000	17300000	20400000	16700000	16000000	19900000	21700000	20300000	17500000	17500000	1800000	2260000	1760000	1500000	1770000	1370000	1510000	1520000	1750000	1490000	2300000	2270000	2600000	2150000	2560000	2420000	2520000	2140000	2150000
O54879	14300000	14300000	14100000	14100000	14700000	14500000	13800000	12800000	13600000	16000000	7650000	8050000	8690000	8260000	8640000	7950000	6480000	8100000	7810000	7590000	6860000	7550000	6580000	6160000	5250000	7440000	7510000	7820000	6400000	7490000	35500000	31500000	35100000	34400000	37900000	38000000	38800000	36700000	36000000	33900000	14600000	12700000	16100000	17300000	13800000	14200000	16800000	18300000	16000000
O54890	2880000	1140000	1740000	2010000	1500000	1820000	2090000	1770000	1880000	1300000	2040000	2160000	3090000	3390000	3090000	1900000	1760000	2960000	2400000	4020000	2750000	4560000	2990000	1950000	2380000	3560000	1940000	2520000	3660000	3590000	5340000	6300000	4740000	3610000	4900000	4180000	4030000	4150000	4690000	3750000	7300000	6970000	7510000	7110000	7680000	9800000	8460000	7850000	6810000
O54901	2680000	2640000	3080000	2950000	2990000	2910000	3250000	2790000	3040000	3660000	5810000	7140000	6010000	6170000	6550000	7090000	6420000	5870000	7070000	6280000	8120000	9230000	10100000	8550000	9360000	6940000	8010000	7170000	8210000	7050000	398776	300044	601992	289493				246231		1280000	1230000	1500000	1290000	1180000	1390000	1830000	1370000	1120000	1310000
O54909																							657751								1500000	1510000											838573	4890000	12400000
O54910																											1130000				290035		265324	339088	265473		163918	445638	159639	260687	693729	666802	624181	682231	684458	775283	616449	567598	772043
O54916	1660000	1760000	1600000	1750000	1690000	1730000	1720000	1660000	1680000	1770000	2250000	2140000	2180000	2250000	2180000	2080000	2350000	2100000	2170000	2170000	2430000	2300000	2360000	2300000	2260000	2290000	2390000	2570000	2180000	1810000	856755	892687	822768	810176	792287	705091	715773	920361	942706	886148	1060000	1100000	921230	963227	1020000	1070000	1110000	1040000	948937
O54918	186685	192618	223616	197289	200915	180144	178266	182806	192109	179755	160316	114642	89309	171445	112821	112068		108668	94136	141058	175151	175250	174354	201667	149007	119528	111088	116331	115186		257357	257609	247191	290255	266341	228379	178598	244764	246704	270206	300231	236346	312213	342082	262384	250156	232217	246457	240400
O54929					2010000	1520000	1580000									7660000															4260000											11500000	8640000	10800000	8820000				6270000
O54931	13800000	14100000	14200000	12400000	15100000	15200000	15600000	14200000	15000000	15700000	34200000	35800000	36600000	35700000	37000000	37300000	32400000	32900000	37100000	34300000	41600000	43900000	46500000	40000000	44800000	44000000	45700000	41100000	37900000	42900000	1490000	1770000	1460000	1280000	1540000	1290000	1430000	1240000	1660000	1350000	1870000	1920000	1860000	1310000	1940000	2340000	2130000	1870000	2070000
O54940	2120000	2250000	2160000	2260000	2160000	2420000	2020000	2280000	1880000	1860000	3330000	3220000	2860000	3100000	2810000	2650000	2640000	3230000	2390000	2830000	3090000	3010000	3330000	3080000	3100000	2060000	1880000	2100000	1660000	2780000	1080000	1210000	1010000	1090000	1140000	497244	684478	582329	659947	698648	1570000	1700000	1580000	1660000	1570000	1000000	915848	824682	862585
O54941	4300000	4210000	4070000	3840000	4340000	4260000	4570000	4470000	4510000	4750000	2720000	2680000	2730000	2590000	2670000	3210000	2940000	3260000	3180000	3240000	2250000	2830000	2250000	2410000	2480000	2960000	3050000	2900000	2840000	3380000	4920000	4810000	4680000	4680000	5200000	5220000	5190000	4870000	5290000	5390000	4550000	4760000	4470000	4150000	4730000	5550000	5230000	5350000	5410000
O54942	8080000	7340000	7650000	7180000	7710000	8530000	8610000	8270000	8140000	8690000	14000000	15900000	15000000	14700000	16000000	15800000	14100000	14300000	17500000	15100000	15200000	16400000	18200000	16600000	15800000	14200000	16500000	14500000	11600000	17500000	836111	879699	719230	743525	905866		493086	502384	586795	616461		413048	447795	435133	487608	395966	302244	294212	335917
O54946	1900000	1720000	2030000	1910000	1670000	2050000	1830000	2050000	1780000	1740000	2400000	2610000	2280000	2260000	2630000	2530000	2540000	2470000	2420000	2250000	2730000	2900000	2950000	2780000	2890000	2600000	3020000	2770000	2770000	2610000	2790000	2660000	2900000	2730000	2780000	3010000	3310000	3130000	2960000	2830000	2110000	2040000	2250000	2120000	1870000	2190000	2260000	2450000	2330000
O54950	2200000	2320000	2400000	2480000	2340000	2410000	2500000	2340000	2560000	2380000	3050000	2960000	3050000	2890000	3060000	2780000	3030000	3020000	3200000	2820000	3070000	2680000	3270000	3010000	2880000	2930000	2860000	2690000	2980000	2680000	3430000	3570000	3900000	4070000	3800000	4120000	4110000	3810000	4250000	3980000	2750000	2690000	3270000	3320000	3110000	2810000	2990000	3270000	2860000
O54956																															542008	446784	606526	603390	602614	706978	665510	627580	601289	607177	275301	177354	239844	571057	168046	199249	299713	320684	251900
O54957														218918	205876						193085	347816	219487	170634	86209.7						158372	223204	174390	125418	124394	127524	100960	98902.3	111257	79579.8	354852	449977	332971	305476	399586	394139	343672	358927	331998
O54962	53100000	54700000	47500000	57100000	49100000	42900000	35800000	42500000	44800000	46600000	25400000	25900000	24600000	22800000	26300000	22600000	20800000	31000000	23400000	21900000	20900000	21500000	25200000	25100000	27300000	31400000	33700000	20900000	22800000	16300000	43300000	41600000	42100000	43400000	41400000	41200000	40400000	42500000	34100000	40600000	22700000	22600000	18500000	21500000	18600000	24800000	23900000	24800000	23700000
O54965																744331	555999	707608	809453	898490		1480000			842205	1020000																1650000					1350000	879956	1460000
O54967	249738	272567	237867	226826	323364	184825	151226	170329	247699	243604	255530	159984	262264	212971	189952	247619	231258	249748	291958	266643	159623	166704	217476	246858	162674	234244	261728	300668	254789	229475	226805	223348	208909	182086	238504	247886	236190	237108	202953	188988	66818.8	205445	212200	218100	215886	212593	224789	256770	185699
O54974						1140000		1180000									209675												358828		471650
O54983	904868	630049	755790	655658	614257	700675	768395	934759	811284	728829	1590000	1410000	1710000	1410000	1660000	1330000	1970000	1530000	1350000	1360000	1610000	1470000	1600000	1540000	1290000	1500000	1450000	1710000	1660000	1540000	1540000										617321	782516	509583	451100	696060	737105	413262	517802	551915
O54984	5790000	6110000	6270000	6570000	5550000	6280000	6480000	6240000	7130000	6700000	6710000	6370000	6190000	6070000	6230000	6130000	6970000	6490000	6320000	6270000	6150000	5610000	6600000	6390000	5420000	6120000	6320000	6970000	6410000	6100000	8740000	8630000	7820000	8510000	8560000	7980000	8550000	8780000	8430000	7390000	8430000	8210000	8110000	8350000	8380000	8100000	8860000	8820000	8880000
O54988	7480000	7090000	7560000	6520000	7750000	7600000	7670000	7770000	7600000	7770000	8580000	9260000	9320000	8520000	9380000	9130000	8890000	9070000	9120000	9540000	8990000	8680000	8200000	8570000	8880000	9880000	9720000	10500000	9170000	8580000	7610000	7450000	7390000	6950000	7680000	7220000	7320000	7280000	7700000	7690000	5130000	5030000	5660000	5310000	5030000	5350000	6150000	5670000	5750000
O54990	363690	508890	565682	453449	407239	412498	481096	356349	355820	493719	278641	414100	306187	219822	342180	364132	373429	294149	235272	255037	362976	233651	770092	362668		313358	353174	323530	424577	201468			3030000						1790000
O54991				815091	797147		867593			864550													821139							1630000	158695	533194		768336	521464		439349
O54992	3000000	4410000	2700000	1550000	3550000	3100000	2950000	3400000	2510000	3660000	3300000	2460000	2650000		2550000	5640000	4690000	3510000	4690000	3670000	3260000	2490000	3730000	4190000	5080000	3170000	4470000	3340000	2730000	4040000
O54998	2240000	2080000	2150000	2090000	1650000	2340000	2220000	2100000	1900000	2200000	1340000	962326	922358	1070000	1070000	888045	1340000	916693	1000000	852374	1020000	918368	899750	773200	1270000	866232	1020000	994378	939836	1340000	539089	484605				404549	460245	307873		274066	450239				325401	237248
O55003	272397	161362	154016	105115	227138	253226	287439	222980	246430	266719			181601	257902	296243	272976	158078	174961	128868	210193	265460		207122		241105	246103	250941	290293	256535	77454.4	587329	698725	398986	574859	637578	539619	417333	424152	529649	579284	418103	240899	601486	448205	274035	218291	230224	345772	358130
O55013	6710000	5930000	5750000	6300000	5370000	5800000	5710000	5860000	5670000	5570000	6740000	7390000	6560000	6730000	6450000	7590000	6690000	4780000	6020000	6020000	6500000	6470000	6420000	6130000	7130000	7320000	7230000	7250000	7100000	7390000	5100000	4660000	5460000	5430000	5200000	4350000	4160000	4540000	4200000	4450000	5720000	5890000	5450000	5410000	5930000	5870000	5790000	5480000	5340000
O55017			103206	293856		601094				1440000															142839																								947235
O55022	22500000	22500000	21400000	22600000	23400000	20800000	24500000	22500000	20600000	21300000	26000000	30400000	26700000	22700000	19800000	28200000	24800000	30700000	27900000	23000000	27700000	33100000	34700000	28500000	25900000	34000000	33400000	27600000	32800000	35500000	9160000	7940000	8320000	7370000	8390000	6310000	6760000	6680000	7120000	6370000	7230000	8210000	8650000	8440000	8040000	7920000	7430000	6950000	6820000
O55023	15900000	13500000	14900000	14700000	13900000	14400000	16100000	15500000	15600000	15100000	18200000	18000000	19000000	19300000	18500000	18500000	18000000	18700000	17600000	19200000	17800000	16500000	17300000	17400000	15000000	20300000	16600000	19800000	19300000	19300000	11700000	10700000	10000000	9880000	10400000	8410000	9210000	9280000	9540000	10100000	18200000	20300000	17400000	17600000	19800000	18800000	17400000	16300000	17900000
O55026	515011	336474	360770	336037	278734	514090	423035	635295	350388	337467	1670000	1950000	1600000	1500000	1540000	2060000	1960000	2070000	1590000	1450000	2630000	2230000	3110000	2420000	2510000	2910000	2550000	2650000	3300000	2510000	310068	392372	401429	353304	317231		321769	329276	330089	417959	560642	615423	748267	498704	687245	891285	609154	588941	747741
O55028	738965	582024	661919	525131	725362	702818	613027	658841	694742	738202	748909	801297	690576	687808	832814	825921	752461	870832	738775	748451	880033	955839	726026	786898	776069	832660	681540	653699	933314	958684	384050	419276	362409	453711	442570	429368	400607	406411	398006	396479	466752	412498	497876	518037	594364	332295	414898	436546	360498
O55029	17100000	18300000	17000000	18200000	16900000	16900000	16800000	18000000	16100000	17000000	15400000	13500000	13400000	13400000	13200000	12500000	14200000	14200000	12600000	12800000	13000000	10600000	11900000	12700000	13800000	10800000	11800000	12800000	10700000	10900000	12600000	11900000	12200000	11900000	11600000	9040000	8540000	9020000	9650000	8420000	12100000	12500000	11300000	11600000	11900000	9870000	9350000	9220000	8800000
O55033	4400000	4140000	4270000	4050000	4310000	4490000	4260000	4400000	4260000	4460000	3910000	3960000	4120000	3890000	4110000	4500000	4190000	4400000	4650000	4270000	3920000	3980000	4060000	3050000	3760000	4330000	4400000	4200000	3970000	3950000	1210000	1670000	1430000	1260000	1380000	1400000	1330000	1440000	1640000	1430000	1770000	1810000	1990000	1730000	2030000	2460000	2120000	1920000	1920000
O55042	6270000	437674	6630000	4230000	2840000	4620000	7300000	3930000	9060000	1420000	4240000	1150000	10400000	7260000	5320000	766614	1040000	6840000	4110000	10700000	4960000	10400000	1920000	1370000	811466	5480000	554353	3520000	7810000	10200000	15800000	16300000	14200000	14600000	15300000	13100000	14300000	12400000	14600000	14300000	16500000	14200000	18800000	15900000	16400000	13500000	15100000	15000000	16700000
O55047	130828	323266			153786	163213	197400	349402	200396	206691						137929	120160		182290												244762	187132	298221	430678	132500	228167	230262	222726	208554	234885	280180	162139	167829	219410	150840	286215	212951	334048	174438
O55055	77467.2	93753.7	91515.6	111435	65693.4	70161.9	78363.6		63155.5	73615.2	45940.8	39758.5	58706	49998.3	42708.2	49164.5	32969	46327.9	42142.4	53166.9	48645.3		54604	35590.1	41034.8	38467.2		52018.6	27289.7								49752.8				69786.9								13104.1
O55057	1600000	1270000	1590000	1450000	1610000	1530000	1470000	1600000	1660000	1560000	1370000	1580000	1320000	1370000	1440000	1510000	1590000	1500000	1720000	1390000	1290000	1370000	1470000	1460000	1470000	1460000	1620000	1610000	1430000	1560000	2050000	2090000	1990000	1950000	1860000	2410000	2340000	2050000	2080000	2250000	1600000	1420000	1400000	1410000	1450000	1650000	1980000	2040000	2070000
O55060	1670000	1890000	1690000	1850000	1840000	1890000	1870000	2060000	1840000	1990000	1170000	1150000	1320000	1150000	1380000	1060000	1230000	1370000	1170000	1650000	1030000	970510	1080000	1130000	1140000	1080000	1100000	1130000	1120000	936254	754467	845035	799511	821693	744341	762056	703635	711478	761309	698942	996506	954077	1070000	881686	985936	895428	849791	950855	839181
O55071	302096	352227	434177	384941	365079	391265	408252	532628	507554	363521	11400000	15600000	10300000	9250000	10300000	9460000	10100000	10500000	12400000	10700000	16800000	16400000	18300000	16600000	18100000	15600000	14900000	14900000	11800000	12800000
O55091	283158		244658			290788	129792	342954		237957	356164	370804	334441	287592	366509	411916	420407	392924	453420	272185	461297	358139	464332	358967	451273	532122	462698	506583	591283	404755	349698	320390	203008	231112	247123	227019	97447.4	248809	201059	190126	311558	328495	396111	375888	366803	386567	412707	293040	277413
O55098	1120000	1130000	1250000	1320000	1080000	1050000	1130000	1080000	1280000	1010000	1790000	1610000	1430000	1870000	1840000	1940000	1680000	1430000	2190000	1420000	1830000	1650000	1540000	1830000	1630000	1270000	1610000	1590000	1570000	1420000	2660000	2710000	2520000	2340000	2510000	1900000	2050000	2220000	2320000	2550000	5790000	6770000	5720000	5260000	6810000	6980000	5470000	5150000	6060000
O55100	922467	642532	1000000	822987	745101	778502	777559	826638	795812	863225	920295	798318	774001	843147	844970	814491	850884	1030000	796647	787608	865897		1000000	826778	921816	859735	1060000	981770	1170000	951775	1900000		1950000	1620000	2490000	1290000	1390000	1530000	1380000	3200000
O55101	2310000	2360000	1840000	2260000	2060000	2190000	1900000	1860000	1790000	2030000	4760000	4400000	4110000	4030000	4360000	2610000	3230000	2930000	2500000	3010000	4240000	3610000	5040000	5390000	4790000	2230000	2090000	2470000	2370000	2900000	2740000	2600000	2720000	2460000	2100000		1030000	949552	1050000	1200000	4530000	5060000	4150000	4120000	5060000	2320000			1650000
O55102	1020000	913285	1210000	1100000	783935	884809	961493	1350000	971340	1060000	1330000	1360000	1200000	1590000	1810000	1440000	1700000	1710000	1260000	1070000	1890000	2680000	2030000	2090000	1730000	1990000	1140000	1230000	1460000	1400000	1060000	651475	856599	906655	762265	601260	638889	575985	518874	563747	1320000	1120000	1060000	1150000	1070000	1030000	1110000	1150000	1110000
O55103	33200000	32000000	32500000	30700000	33900000	30200000	32900000	31000000	30700000	33500000	88300000	102000000	89000000	94300000	83800000	87900000	77500000	84800000	94300000	81900000	106000000	130000000	148000000	123000000	125000000	106000000	116000000	108000000	94100000	109000000		27500000								61700000							9840000
O55106	4680000	4460000	4370000	4380000	4590000	4560000	4420000	4930000	4690000	4840000	4100000	4060000	4220000	4070000	4960000	4250000	4640000	4810000	4950000	4250000	3930000	3930000	3820000	4410000	4120000	4750000	4270000	4430000	4530000	3750000	3150000	3530000	3030000	2770000	3100000	2760000	2970000	2730000	3190000	3100000	4320000	4280000	3960000	3740000	4310000	4740000	4190000	4040000	4230000
O55111	1650000	687098	854284	651624	6760000	990347	758163	7550000	456072	2820000	1040000	1170000	836464	1090000	769944	1020000	1030000	1290000	580316	970948	1380000	1330000	1480000	1020000	1080000	1580000	2030000	1280000	1980000	1280000	4160000	4330000	3700000	3580000	3390000	3750000	3500000	4410000		4400000	5000000	6680000	6030000	4110000	5440000	5340000	6000000	4980000	4770000
O55125	3130000	2580000	2570000	2820000	2380000	2580000	2470000	2370000	2290000	2420000	4120000	3760000	3600000	3200000	3490000	3680000	4500000	3550000	3150000	3150000	4640000	4170000	4850000	5200000	3810000	3850000	3710000	3800000	3810000	4380000	1530000	1550000	1440000	1230000	1360000	1070000	929373	1060000	1120000	1230000	2450000	2710000	2580000	2160000	2800000	2340000	2140000	1720000	2050000
O55126	8780000	7000000	7180000	6920000	5730000	7250000	6980000	6760000	6990000	7700000	9540000	9460000	9380000	8510000	8410000	10800000	10300000	8700000	9350000	9350000	11200000	9450000	13900000	13000000	11500000	11100000	14700000	13100000	13700000	8220000	3360000	3610000	3710000	3120000	3560000	3170000	3530000	3650000	3600000	3330000	4820000	4340000	4230000	3760000	3670000	5650000	4200000	4230000	4630000
O55128	10800000	11300000	10900000	10600000	10500000	10400000	10300000	10200000	10400000	10200000	7910000	7960000	7290000	8400000	6970000	9340000	7610000	8700000	9020000	8930000	7990000	8630000	8000000	9700000	8870000	6920000	8990000	7180000	7720000	7050000	17200000	15900000	17300000	16800000	16100000	14900000	15200000	15800000	15200000	15600000	17100000	18200000	16700000	17300000	17500000	17100000	16100000	15200000	16100000
O55131	30400000	31500000	30600000	28300000	35000000	34000000	31600000	35300000	32500000	31900000	32300000	33900000	33700000	31800000	30100000	37200000	32600000	36800000	35100000	36400000	31400000	33300000	32800000	28800000	28400000	38500000	40800000	37200000	35600000	36700000	18800000	20100000	18300000	16300000	18100000	15700000	15900000	15700000	18000000	16500000	20300000	20900000	19400000	17400000	20400000	21900000	19800000	18600000	20400000
O55134	222172	184534	180407	162610	157705	219220	233505	204514	238037	221094	208106	176063	183973	164539	218457	200716	259066	246291	237215	224739	189837	137092	141427	136874	182617	310397	333879	293181	262845	204401	43269.3	70601.4	55391.7		103187				70877.8	34955.2			65185.3	41817.1	54773		64901.2		43259.5
O55135	8110000	7760000	8240000	7170000	8780000	9080000	8500000	9410000	8820000	8340000	7190000	6700000	6730000	7130000	6840000	7960000	6630000	7360000	6540000	7160000	6730000	6790000	5930000	6560000	6240000	7110000	6440000	6290000	6870000	7200000	14700000	13000000	13400000	13400000	13200000	12700000	13000000	13000000	12800000	13300000	11300000	10800000	11300000	12100000	12400000	11700000	11600000	12200000	11900000
O55137	4410000	3970000	4380000	3890000	4220000	4480000	4970000	4260000	4510000	4500000	2640000	3050000	2890000	2910000	3090000	2650000	2780000	2710000	2710000	2930000	2940000	2950000	2960000	2780000	2850000	2480000	2800000	2760000	2730000	2640000	694775	1330000	783597	904776	873164	787058	722356	637889	1010000	814413		510879	755950	434310	573712	462438	425671	592805	424887
O55142	33900000	34400000	36400000	35000000	35000000	34400000	33600000	35600000	36400000	31000000	28100000	26100000	25500000	25000000	24700000	22000000	28400000	23200000	24800000	26900000	23000000	20800000	22300000	21600000	20400000	21800000	21900000	25300000	21500000	24200000	63400000	65700000	66500000	68600000	66400000	81900000	85200000	81800000	80400000	74900000	65900000	59800000	71100000	72900000	66200000	59400000	58600000	64700000	61500000
O55143	86400000	39700000	46200000	38800000	33100000	44700000	39200000	51700000	45400000	35400000	73500000	76000000	55900000	68400000	66600000	102000000	69300000	91700000	65000000	59800000	78600000	63600000	70300000	72600000	71900000	79800000	103000000	80600000	85100000	64400000	18400000	20900000	19500000	19900000	20200000	20800000	20300000	20400000	22400000	21100000	21800000	20900000	22100000	21300000	22400000	23100000	21800000	21700000	21400000
O55176	390066	282960	385336	393582	327796	353854	315830	338779	322792	433007	274055	277615	302637	317206	289995	232881	282210	242679	302845	236752	240280	267297	234195	318348	302674	261906	276299	262204	324754	215441	154030			336120			278336				147871
O55186					255582	260114		325736	291588				215327		293671	436488	480611	456000	272073	474949	258937	387096	222122	156967	270681	554716	562114	421362	514142	457260	431630	602165	497184	645624	835749	980201	802094	1260000	1130000	1280000					185676	381527	563495	410272	508205
O55187	627952	504835	406917	651120	731877	553279	443495	542006	768875	544804	688015	756820	655106	645451	829082	529097	619729	591067	630335	548590	474663	334846	399423	710009	749937		496274	496853		342527	206339	133457	203244	183895	184222	165290			237789	199559	365443	336714	327497	171691	351093		237813	243692	259905
O55192	263191	228925	264524	301262	350432	247893	241519	332965	261047	348420	2080000	2500000	2670000	1490000	2850000	2170000	1870000	1890000	2400000	1960000	2670000	2690000	3210000	2890000	2810000	2910000	2800000	2850000	3280000	2230000
O55201	4030000	3890000	4080000	4020000	3700000	3980000	4020000	3850000	3980000	4010000	3610000	3680000	3280000	3550000	3610000	3670000	3450000	3380000	3830000	3380000	3650000	3270000	3630000	3970000	3250000	3490000	3370000	3770000	3440000	3100000	4920000	5110000	5130000	5070000	5190000	5020000	5100000	5140000	5350000	5290000	5430000	5770000	5460000	5350000	5570000	5790000	5240000	5460000	5410000
O55222	21200000	21600000	20900000	21500000	20700000	21400000	20700000	20000000	20800000	21600000	35700000	38900000	36800000	38700000	39000000	37600000	34300000	34400000	38500000	36500000	42900000	42500000	48500000	43500000	39500000	37800000	40700000	41300000	35300000	38500000	7500000	10000000	9110000	7500000	8370000	8520000	8670000	8600000	9930000	8800000	12400000	11700000	13500000	12100000	14200000	13800000	12800000	11500000	11800000
O55226							175580	129750								206574	199300				265315		140585	640989			688978		153392				416428	334420	393664	352746	380597		192755				628663
O55229	1040000	1200000	1110000	1080000	1240000	1230000	1010000	1110000	1160000	1280000	1650000	1500000	1510000	1330000	1270000	1650000	1670000	1830000	1490000	1390000	1390000	1770000	1280000	1260000	1390000	1640000	1570000	1560000	1540000	1420000	672319	1630000	335194	1310000	677114	415994	667997	872686	1340000	425950	1370000	1550000	1500000	1320000	1400000	1130000	822478	960548	861922
O55234	13800000	13400000	14400000	14600000	13500000	13800000	14700000	14900000	14200000	14300000	8520000	7650000	8630000	7780000	7620000	7060000	7480000	8020000	6810000	7690000	7010000	6750000	6240000	6850000	5020000	7290000	6940000	7920000	7420000	7540000	13900000	11800000	13500000	12700000	13200000	12900000	13100000	13100000	12500000	12700000	4840000	3370000	5810000	5960000	4190000	3770000	5170000	5600000	4870000
O55236	620478	843843	723477	835809	746073	754861	730427	745612	723186	765628	557480	528261	460669	525167	565710	497420	459042	419179	391409	451000	609227	435434	578716	705689	571964	431667	353363	341148	382304		1000000	1390000	1140000	1470000	1250000	1870000	1580000	1870000	1770000	1730000	1370000	1280000	1430000	1180000	1390000	1380000	1310000	1330000	1380000
O55239	80694.9	394093	268285	727973	697683	448550	762000	534360	519362	437526									334560								305878																	241707
O55240	2760000	3150000		3640000	4250000	5560000	5100000	6480000	5040000	3520000						3330000	3140000	3390000	3020000	3470000						2310000		2670000		3650000	12500000	14300000	14800000	14900000	13500000	17500000	16000000	15300000	15700000	15800000	13200000	13800000	13200000	15700000	12200000	10900000	10300000	12600000	11200000
O55242	1340000	1750000	1480000	1630000	1670000	1580000	1510000	1730000	1650000	1500000	1950000	2200000	1710000	1890000	1770000	2430000	2470000	2220000	2170000	1650000	2130000	1990000	2730000	2000000	2210000	2140000	2270000	2030000	2280000	2580000	1250000	1040000	1120000	994186	1130000	829756	882700	857132	1090000	852619	1410000	1600000	1170000	1490000	1650000	1560000	1240000	1320000	1240000
O70126	1010000		688748	691133			570310	656832		425417																					2830000	3060000	3700000	3650000	3250000	4410000	4490000	4100000	3800000	4140000	1820000	1180000	1970000	2560000	1330000	1250000	1950000	2290000	1960000
O70131																							298549	279201
O70133	16900000	17900000	17100000	17500000	18100000	18200000	17300000	17800000	17500000	18300000	12400000	12100000	12000000	11900000	12200000	14400000	12800000	12700000	14100000	13400000	11500000	11900000	11600000	11500000	11700000	12200000	13100000	12800000	13000000	12500000	18400000	19000000	19400000	18900000	19600000	20500000	19000000	20100000	19400000	20200000	19700000	20200000	20000000	19600000	20500000	21300000	18900000	19400000	20000000
O70138	894802	688502	605654	466456	551562	866679	796572	776512	1090000	500288	1730000	1650000	1200000	1780000	1400000	1940000	1060000	1200000	1540000	1190000	1470000	1480000	1970000	1850000	1480000	619570	1060000	806510	1090000	1120000	1340000	1330000	1190000	1100000	1480000	865068	773769	526119	1010000	792831	1750000	2250000	2100000	2140000	2180000	1650000	1480000	1120000	1480000
O70139																																				842004		807211
O70145	1890000	1600000	1720000	1830000	1770000	1440000	1180000	1710000	1700000	1800000	2140000	2080000	2180000	2700000	2440000	2790000	2080000	1460000	3090000	2350000	1970000	1950000	2380000	2350000	2460000	1460000	2360000	1200000	1600000	1070000	4200000	4010000	3080000	2980000	3550000	2380000	2110000	2190000	3020000	2680000	5400000	5590000	5280000	5270000	6070000	5130000	5200000	3790000	5590000
O70152	8970000	9300000	8830000	8890000	9330000	8790000	8900000	9210000	8920000	8380000	9210000	9820000	8640000	7900000	8130000	9560000	9400000	8920000	9990000	8460000	8710000	6740000	9620000	9370000	7990000	7920000	8800000	8250000	7890000	9010000	4140000	5170000	5230000	5160000	5110000	5930000	5810000	5770000	6150000	5870000	6720000	7420000	7340000	6730000	7650000	6640000	6080000	6190000	6570000
O70161	3280000	2770000	2360000	2960000	2490000	2430000	2470000	2260000	2520000	2620000	3510000	3600000	3940000	3380000	3820000	3270000	2960000	3030000	3620000	2880000	3780000	3470000	4020000	3600000	3070000	3310000	3720000	2900000	2760000	3450000	1390000	1690000	1550000	1530000	1710000	1610000	1660000	1540000	1600000	1770000	2120000	2220000	2090000	2280000	2180000	2380000	2660000	1990000	2420000
O70165																															809411	1120000	875401	847386	1050000	986616	753132	720360	967348	786493	1290000	1120000	1330000	893913	979402	1130000	990542	945170	736384
O70166			2260000								2660000			1990000			1800000				1790000
O70167	9850000	10400000	10000000	9410000	13600000	10700000	10300000	10800000	11700000	12200000	6820000	5790000	7140000	6030000	6820000	8120000	7350000	8840000	7250000	11300000	5130000	5230000	5170000	4270000	5920000	9300000	9190000	6220000	7420000	8500000		19500000	13300000	12100000	14400000	20400000	20000000	20700000	18300000	19300000	13100000	10600000	11100000	11900000	8460000	15700000	14600000	17500000	14600000
O70172	1120000	1210000	1240000	1310000	1140000	1060000	1200000	1070000	1190000	1050000	1870000	2130000	2040000	2230000	2180000	1770000	1430000	1520000	1820000	1850000	2310000	1920000	2310000	2250000	2140000	1670000	1810000	1850000	1890000	1580000	2740000	2930000	2740000	2540000	2980000	2370000	2310000	2350000	2660000	2560000	6200000	7030000	6500000	6000000	7020000	6800000	6090000	5720000	6370000
O70174																				329104												2520000	1660000	2370000							2620000	1080000		1610000
O70194	10700000	9930000	9970000	10100000	9990000	9890000	9720000	10300000	10100000	9630000	8160000	8020000	7770000	7660000	7360000	8730000	8440000	7940000	8470000	8500000	7370000	6120000	7170000	6930000	7220000	7540000	7720000	7890000	7280000	7000000	10700000	11500000	11800000	12300000	11000000	16000000	15800000	15300000	14800000	15100000	10500000	10100000	11400000	11800000	10100000	10300000	10700000	11100000	10600000
O70200	1170000	1100000	1090000	1060000	995802	1100000	668834	1020000	929179	782597	855551	651775	922922	934765	1100000	1040000	1200000	970774	1250000	889450	1030000	1230000	998349	1190000	1760000	829986	784468	703909	902197	1020000	4810000	4560000	3910000	3330000	4470000	3240000	3860000	3800000	4610000	3800000	8700000	9730000	8330000	7720000	9430000	10900000	9700000	9570000	8780000
O70201																															1630000	1840000	1840000	1890000	1800000	1860000	1820000	1750000	1630000	1780000	1130000	1550000	1470000	1570000	1400000	1230000		1170000	1090000
O70209	11600000	10400000	10200000	10500000	11700000	12600000	13100000	12600000	11400000	12800000	2510000	2250000	2550000	2270000	2280000	3390000	3050000	3140000	2410000	2020000	3100000	2030000	2870000	3100000	2660000	3240000	3370000	3640000	3480000	2590000	2140000	2210000	1800000	1360000	1840000	1780000	1700000	1670000	2590000	1710000	3030000	2500000	2960000	2370000	2850000	3370000	2920000	2270000	3460000
O70228	1290000	1820000	2040000	1650000	1250000	2200000	1790000	1800000	1690000	1930000	1910000	1930000	2040000	1840000	2450000	1980000	2240000	1980000	2120000	1970000	2040000	1590000	1990000	1590000	1310000	1940000	1960000	2170000	1900000	1550000	1880000	735611						628499
O70230																															456584	456365	408053	418792	491313	423863	457155	444669	478845	488414	422261	437679	473718	430835	379746	495280	419190	486148	503382
O70237																															1000000	580338	973872	1010000	1020000	1130000	1090000	973899	819711	946240	323736	244878	390338	543968	304808		342857	422402	301647
O70250	8370000	2390000	3930000	2230000	1200000	4210000	2250000	4870000	3300000	1430000	3600000	4120000	2580000	3890000	3500000	7010000	4060000	5260000	2770000	3770000	5200000	3200000	4160000	4060000	3040000	4870000	8540000	4960000	7460000	3320000					7260000													128562
O70251	40000000	34300000	39600000	35200000	39000000	38800000	38800000	42200000	39100000	38500000	29900000	31900000	31300000	30700000	33400000	33000000	32500000	32300000	32400000	35800000	25500000	29800000	27200000	29600000	29400000	35800000	36000000	31500000	35200000	38100000	76200000	66900000	69500000	76200000	68200000	74600000	73800000	71900000	69300000	70500000	46900000	44500000	45100000	51700000	44800000	51300000	56600000	61900000	55100000
O70252	4810000	4590000	4480000	4490000	4100000	4400000	4310000	4200000	4230000	4450000	4350000	3740000	3570000	3820000	3650000	3900000	3980000	3610000	3850000	3570000	3710000	3740000	3900000	3820000	3880000	3680000	3860000	3490000	3750000	3520000	4010000	3540000	3500000	3300000	3660000	2550000	2620000	3290000	3350000	2970000	4670000	5220000	4600000	4500000	5070000	5370000	4510000	4420000	4590000
O70255
O70258	1140000	663573	685057	630847	1150000	973887	925673	793825	692918	650815	880607	1260000	908529	722780	1010000	1290000	1170000	815880	750425	709938	1730000	1220000	1790000	1740000	1630000	1100000	1260000	808774	1410000	758923											431983	296071	370379	260713	329489	357510	183729	224931	168020
O70263	2730000	3190000	2900000	3120000	3110000	3400000	3450000	3410000	3000000	3720000	2420000	2090000	1790000	1690000	2180000	2120000	2010000	1740000	2380000	1890000	1830000		2040000	2110000	1800000	2160000	1950000	2190000	1800000				3220000	3010000	2970000	3120000	2730000			3120000	5260000	2850000	2700000	2650000	3250000	3280000		3380000	3220000
O70274	459072	456081	464015	518001	477628	555588	529845	419698	635343	682809	532902	594994	506949	518527	498736	514087	501101	495502	725938	604692	539606	419754	569740	501590	409092	579936	687353	704993	576044	590234	1030000	964158	937705	965619	1040000	844143	990499	804279	891271	725466	1030000	1060000	946857	970130	967002	921006	915411	894889	990194
O70279	292362	340503	364671	423431	410135	422870	360767	324246	294765	443362	433258	420298	315946	513582	465371	277877	363443	333110	309247	330094	438410	206331	383984	417448	339068	413130	343903	511376	192268	263096	274648	253724	282856	292425	262983	299067	236277	328216	264608	314029	290437	249741	295390	257064	242959	266428	266354	230990	253435
O70281	588435	579240	545205	579967	483643	689638	240755	461678	277465	619335	886511	709063	870766		223957	1070000	1300000	1130000		1010000	226729		345368	565203	637631		514860	1240000			263621		311374	151397	262511				141386		383065			132575			214631	166534	397258
O70293	1270000	1020000	1010000	1010000	996578	1140000	988235	998529	858129	1120000	1230000	1250000	1090000	1110000	1240000	1220000	1450000	1130000	1460000	1360000	1120000	1060000	1300000	1300000	1180000	1170000	1250000	1050000	1230000	1190000	816704	792882	779397	803706	939233	1140000	1220000	1150000	1090000	1190000	1840000	1860000	1760000	1740000	2060000	2310000	2030000	1810000	2130000
O70303						4970000
O70305	2060000	1850000	2010000	1890000	1750000	1920000	2190000	1990000	2030000	1850000	1890000	1770000	1600000	1700000	1730000	1650000	1840000	1850000	1770000	1690000	1770000	1570000	1790000	1660000	1780000	1740000	1790000	1710000	1640000	1580000	1490000	1330000	1490000	1430000	1400000	1440000	1470000	1320000	1530000	1460000	1040000	887521	1030000	1050000	921895	799180	989994	912944	1000000
O70306
O70309	2640000	2800000	3150000	2380000	2770000	3420000	2880000	3250000	2530000	3550000	4490000	4290000	4050000	3750000	4550000	4670000	5420000	4280000	3960000	4300000	4370000	4000000	4460000	4400000	3870000	4410000	5260000	4340000	4970000	4110000	1620000	1810000	1640000	1520000	1320000	937202	1150000	962228	1430000	1050000	1480000	1170000	1710000	1060000	2020000	1960000	1890000	1440000	2400000
O70310	7110000	7060000	7400000	6860000	7170000	7200000	7420000	7320000	7230000	6940000	7750000	7160000	6930000	6710000	6610000	6840000	7070000	7040000	6820000	6790000	6500000	6720000	6560000	6460000	7790000	6820000	6570000	6840000	6310000	7240000	9420000	9150000	8870000	8580000	9470000	8220000	7690000	8140000	8560000	7910000	7310000	6930000	6990000	7520000	6680000	6750000	7100000	7290000	6940000
O70311	1160000	759805	730386	756812	825904	927058	838668	920463	831284	936979	1060000	708740	701238	835238	766536	938046	869449	645590	1100000	1090000	653634	934527	516927	462907	644647	900803	692816	741170	882276	631919	808912	901986	949441	844123	890959	925843	911290	872297	889610	860114	759628	488908	922741	528319	452612	623283	777399	683373	724096
O70318	26300000	27100000	25300000	24200000	26900000	27100000	27300000	26600000	25900000	26500000	31000000	34300000	32400000	31900000	34600000	35800000	33700000	33300000	37100000	33700000	32900000	34300000	35900000	31300000	35000000	35200000	39300000	34100000	34500000	30600000	6500000	7620000	6430000	5670000	6610000	6010000	6090000	6050000	7530000	6680000	11000000	11400000	10700000	9780000	11800000	13100000	11800000	10800000	11100000
O70324
O70325	9780000	9900000	10700000	9610000	10400000	10200000	9860000	11500000	10600000	10200000	16600000	19700000	18900000	18100000	16100000	15600000	17800000	17100000	14200000	15600000	18900000	18500000	16000000	19800000	18900000	16800000	14000000	17700000	17900000	18400000	15300000	16300000	15000000	14200000	15900000	12800000	13000000	12700000	15700000	14600000	14600000	12700000	14600000	15200000	13100000	12600000	13500000	13800000	13100000
O70333		1050000	1960000	1460000	352044	863218			686766	800528		1460000			905855	2410000					1140000		1370000	1910000		740785	974077	1960000		812378	1810000	1940000	929325	670644	1220000	2210000	1520000	1170000	1670000		1820000	1820000	1210000	713064	676446	2280000	1700000	1130000	1340000
O70343						74832.3		78406	78588.1	72924.7				39600.7		126619			70421.7						41367.5			80729.8			82560	80791.2	139859	82589.6	82714.4	49482.4	41629.1	49464.1	56261.5	85120.8	80098.2	81045.4		102643	67092.3		60501.3	54513.9
O70348	379543	452548	388884	433036	422003	419792	372952	389285	418405	431800	299467	319239	225675	274953	223766	279271	283290	274650	337194	272962	268074	408487	337958	216290	485462	288803	276278	245758	270420		570328	381038	346152	366184	437658	323349	290992	283903	289522	342514	289652	305487	283554	269253	275478	208768		202940	293157
O70354
O70355	891256							1270000				1420000			1920000					1600000						359337
O70362	616997	689837	710235	561093	621463	625688	627858	492804	721286	523583	392045	409774	980297	1120000	686005	444392	783960	546767	611497	887622	682535	2410000	643212	739285	920543	1070000	529334	628321	1280000	1720000	253891	485797	368528	356491	460331		335575		513407		853209	727906	806941	921227	886647	1400000	1130000	1220000	872621
O70370	4970000	3720000	4250000	3760000	4380000	4300000	4380000	3720000	4600000	5010000	10100000	8670000	7360000	8330000	7790000	9570000	9600000	6920000	8870000	7910000	9180000	8830000	7620000	10200000	11800000	8400000	7290000	4840000	10400000	8820000	8560000	10000000	8100000	6940000	7760000	5030000	5830000	5720000	6970000	6120000	22000000	26200000	20900000	20000000	22700000	23900000	19700000	17300000	20700000
O70373	1310000	2770000	563411	571199		529571		673278	478591		1310000	434185	1360000	810774	1890000	582824	475273	447627	945879	323554	1930000	180457	365867	233380	815105	609681	1000000	966191	627881	1010000	660909		819341	647932	4100000			391563		1420000		2170000		1680000	1270000		887888	345899	1700000
O70378	3580000	2890000	3180000	2690000	3150000	3360000	3470000	3290000	3250000	3130000	3050000	3110000	3140000	3480000	3570000	3250000	3190000	3260000	3460000	3110000	3220000	2940000	3540000	3080000	3540000	3280000	3400000	3440000	3280000	3090000	2530000	3230000	2970000	3000000	2810000	3110000	3160000	3200000	3220000	2870000	2490000	2760000	2450000	2860000	2850000	2780000	2740000	2770000	2640000
O70400	11900000	12500000	11500000	11900000	13200000	14900000	13900000	14700000	13600000	13100000	21100000	20300000	18000000	19000000	18400000	19500000	22500000	22600000	19100000	18500000	20800000	18300000	20000000	21600000	20300000	23200000	21000000	21000000	21800000	21200000	16800000	14600000	15600000	14600000	15700000	13300000	13100000	13400000	13900000	14000000	19300000	18800000	19700000	19800000	19800000	20200000	20300000	17400000	18400000
O70401	1460000	1720000	1570000	1900000	1640000	1810000	1850000	1850000	1740000	1680000	1230000	1060000	1650000	1760000	1000000	917052	1110000	1070000	1040000	963757	1030000	983821	1030000	1110000	1040000	1150000	858793	842340	874265	1110000	793774	934630	1490000		874474	1440000		1320000	475437	1200000		1000000	1260000			870817	1270000	1200000	859352
O70404	4890000	5230000	4490000	3800000	5310000	5900000	5570000	5590000	6090000	5930000	8120000	7910000	8240000	7460000	9370000	8370000	8150000	7210000	8610000	7980000	6830000	8980000	9240000	7960000	5920000	9110000	9590000	8310000	8160000	10100000	8100000	7430000	7150000	7440000	7970000	7360000	7850000	7930000	8650000	7890000	6190000	6180000	6660000	6490000	7180000	7070000	7670000	6930000	7360000
O70405	180623	251979	241120	309766	231269	216904	158391	185792	274370	214046	234099	187802	224230	194152	195041	199228	237904	208359	153463	178166	221508	156906	197925	197267	181560	136981	191542	172786	199497	172554	235307	347843	191249	187470	215628	132914	201397	213137		275576	142686	102611	226872	142074			165577	128028
O70421	1380000	1530000	1450000	1700000	1600000	1520000	1540000	1330000	1460000	1610000	825427	809478	669440	697327	777534	986775	956655	847772	897082	845643	767157	590005	818825	714835	679216	707912	810822	797868	724304	916000	852167	917954	718114	556586	917376	598673	688168	645329	846654	570300	601138	834613	808481	573225	727439	797189	694807	622856	615594
O70422	650632	652598	756863	688587	756697	585174	1070000	633962	571287	613026	519079	390803	584889	640299	471751	638832	372961	716938	712895	691987	486609	823183	522429	488989	377636	577637	422317	382181	490293	487071	795540	593065	629786	732392	591650	732204	964538	737651	661798	756111	676928	682719	676022	657790	699678	514666	587892	628805	539104
O70423	3530000	3280000	3060000	3350000	2870000	3530000	3220000	3800000	3380000	3100000	4400000	5280000	4270000	4710000	5210000	7890000	5860000	5160000	5880000	5400000	8360000	5920000	8780000	6950000	7430000	6880000	7820000	7620000	7840000	5430000	846417	742141	775667	642783	699334	752884	516912	630728	758536	680841	1590000	1380000	1950000	1710000	2040000	2810000	1430000	1450000	1610000
O70433	4270000	2510000	2570000	2390000	1650000	2700000	2350000	2940000	2280000	2360000	1620000	1520000	841817	1170000	1050000	2000000	1110000	1890000	925522	1070000	1590000	736899	1160000	1320000	963254	1300000	2110000	1780000	1890000	1160000	2170000	2560000	1820000	1270000	1920000	1470000	1370000	1510000	2120000	1520000	1960000	1710000	2140000	1690000	2390000	1980000	1720000	1340000	2280000
O70435	16700000	16200000	16000000	16600000	16000000	16300000	16700000	16400000	17300000	17000000	15000000	14400000	14000000	14000000	14900000	15800000	16400000	16800000	15200000	15700000	16400000	14300000	15400000	15200000	13900000	13900000	14800000	15400000	15400000	13900000	23300000	20800000	22700000	22800000	22000000	19600000	21000000	20900000	21200000	21200000	22800000	23500000	20900000	21900000	21600000	24700000	22500000	22000000	22600000
O70439	6560000	6430000	6340000	6270000	6820000	6590000	7320000	6310000	6660000	7080000	11600000	11900000	11500000	11500000	11500000	13100000	12500000	13000000	14500000	12800000	12700000	12000000	14200000	12900000	13700000	15300000	16100000	15400000	13700000	13800000	2950000	3230000	3020000	2560000	2880000	2610000	2820000	3000000	3430000	3170000	6010000	6470000	5640000	5260000	6280000	7720000	6880000	6030000	7180000
O70443	375709	260904	264916	419013	328665	255949	225528	288660	281627	237191	403641	345831	466101	643263	590915	350338	279626	426548	369421	599112	643249	876962	646588	429760	435845	595817	373169	526420	587750	647542			225548		420858	262333		154173		384046	497383	671761	685232	610394	592352	644217	639977	693587	479378
O70451	429629	361891	416625	361854	306026	268556	408724	242735	451386	312586	524580	571248	492611	394564	489320	444315	405706	628292	428109	453818	476174	492508	654091	557423	573862	371874	581772	451813	469164	398991
O70456	2170000	2030000	2130000	1930000	2060000	3040000	2300000	3840000	2320000	2300000	3540000	3400000	2790000	3020000	3600000	3890000	3630000	3940000	3370000	3540000	3760000	2590000	2950000	4530000	3560000	4140000	3250000	4110000	4190000	3620000	362657	501928	479746	382593	376613	639302	353797	476652	412208	415436	1900000	1530000	1530000	1290000	1690000	1610000	1420000	1770000	1880000
O70458	208107	199084	280091	208573	232681	151925	209869	251314	231436	232315	561942	638888	609889	588768	706685	503360	502543	473802	544101	517834	710525	606722	877502	904130	828487	597146	505735	536120	488218	520593
O70460																																584225	595302	390961	417685	396867	398534	528013	517042		883466	1040000	847130	755219	867698	1050000	804717	778708	965352
O70468	5360000	1090000	1640000	853167	363981	1070000	862520	2000000	1380000	527545	2070000	1650000	982290	1460000	1270000	3290000	1420000	2160000	1240000	1290000	2320000	1790000	1830000	1890000	2070000	2200000	4160000	2130000	2070000	1050000	26600000		755438	3310000	270881
O70469				704240				407311		243611			1130000	493591	665556	606849		447647	404871	1320000	1010000	981640	667894	1060000	990477		330179	385645		388218	1010000	1090000	869347	720133	876648	804491	772713	734185	903584	798595	1440000	1310000	1290000	1240000	1520000	1720000	1820000	1350000	1430000
O70472	116439	148037	134992	132092	133224	118261		135766	113266		83828.3				69388.9								78004	96561.4							66250.2			40546.8	68688							46559.7	24222.4	61889.5
O70475	6460000	6840000	6790000	7240000	6710000	6130000	6420000	6830000	7610000	7200000	2230000	2090000	1900000	1860000	2020000	2380000	2740000	2450000	2470000	2160000	1730000	1570000	1780000	1880000	1690000	2310000	2420000	2180000	2450000	2070000	2170000	2320000	1750000	1770000	1930000	1810000	1780000	1710000	2550000	1900000	1300000	1200000	1400000	1400000	1340000	1470000	1690000	1160000	1410000
O70477	167900	221277	222215	222955	265499	166175	190068	210906	197451	238972	169859	118128		87083	115712	157022	178396	136984	162504	141080		181912	124860	128209		198650		216464	225384	134782	296455	301184	344207	252063	330735	310027	252769	264507	250929	310720	251327	254873	293966	246074	306914	320312	321301	305706	312294
O70479	553081	1130000	679011	721637	835829	692641	496060	792428	558816	649148	1000000	1080000	1050000	594030	702912	639820	837444	772033	639727	809911	579220	857334	949753	1220000	943078	1210000	714512	717912		702600	230082	245621	234393	223226	252335	261138	181837		182862	187553	253033	278830	258316	269439		274262	209845	254173	197373
O70480	577455	515133	481853	486008	511647	602415	619185	549590	608271	573128	514408	516606	449784	556521	483251	488145	563751	586198	556461	730253	513189	585957	518922	550782	481507	571848	599181	473480	473527	628525	370235	350955	340775	267837	324389	223956	240443	347821	353008	369806	509612	531749	516906	444895	523859	668395	564690	522057	595878
O70481	1850000	2160000	2190000	2050000	2010000	2010000	1940000	2080000	1990000	2000000	2310000	2470000	2320000	2160000	2330000	2180000	2480000	2180000	2280000	2130000	2260000	2050000	2110000	2200000	2350000	2190000	2420000	2290000	1940000	1880000	1170000	1270000	1220000	1290000	1310000	1180000	1250000	1270000	1340000	1310000	1350000	1280000	1390000	1370000	1450000	1250000	1180000	1230000	1120000
O70492	14400000	13400000	13600000	12700000	13600000	13700000	14900000	13600000	14400000	14000000	14200000	14100000	12900000	13400000	13800000	15300000	15800000	16400000	15500000	12500000	12800000	13700000	13700000	13300000	14200000	15500000	15200000	16400000	16800000	15400000	15900000	15900000	16700000	15400000	16500000	14900000	14800000	15100000	17300000	14900000	12600000	13100000	13800000	13400000	12300000	13600000	12800000	14700000	13100000
O70493	14700000	13900000	14000000	15100000	15900000	12500000	15600000	14200000	13600000	12400000	15200000	16000000	14000000	14300000	12600000	13700000	16600000	16000000	13000000	14000000	15800000	18600000	16900000	16400000	13100000	14700000	13500000	15400000	14600000	13800000	9720000	9670000	9610000	8770000	9650000	7660000	7320000	8150000	7940000	7460000	10800000	12300000	11200000	10700000	11600000	10500000	10200000	9080000	9420000
O70494	843415	1010000	716707	885383	1490000	1090000	826144	876598	823955	1360000	621975	655514	616875	449972	705265	619793	811969	503235	534379	615016	641024	528854	680233	750988	497212	599490	514915	562260	750629		976242	1190000	958054	930025	1050000	835678	897600	822338	922790	1000000	934961	996464	1110000	946260	1240000	984060	874390	827574	892894
O70496	1680000	949467	1400000		1240000	850232	920307	939129	1170000	1330000	1190000	996221	1230000	1410000	1030000	1240000	1560000	1110000	1030000	989304	1510000	1490000	1750000	1610000	1120000	1140000	1600000	1220000	1060000	1220000	824011	613877	675431	536955	585470	771752	655974	790689	630130	750105	770062	849117	900768	914672	932777	784386	842479	924492	884584
O70497																															1160000	1330000	943142	818976	1040000	437707	390206	388126	848027	650980			305804	205141	426841		384057		189666
O70503	10700000	12100000	10800000	11300000	10700000	11000000	10600000	11200000	10100000	10800000	13400000	13600000	11600000	12300000	12000000	13000000	14300000	11800000	11800000	10800000	13100000	10600000	15000000	14900000	15200000	11900000	12600000	12500000	11800000	12800000	4450000	5720000	5150000	5170000	5430000	4570000	4530000	4970000	5120000	4850000	7750000	8560000	8580000	8340000	8560000	8520000	6980000	6780000	6790000
O70507
O70514
O70546	616564	648631	661974	632026	630666	539669	498162	546039	537215	587061	556598	525594	552976	545426	585325	439423	470497	367553	558490	460545	539310	441171	490673	482910	546058	429575	419798	433778	497258	446265	751610	1270000	642090	893168	860560	493210	579221	801716	452147	564339	525520	554141	588238	593146	634485	359487	435220	504212	428839
O70548											457883	799130		396563	771305	1080000	431988	1080000	524542	1010000	741751	1810000	296112	1310000	580014	1090000	733293	2090000	1100000
O70551	2440000	2590000	2490000	2320000	2570000	2440000	2250000	2490000	2330000	2420000	2270000	2060000	2250000	1850000	1940000	1880000	2250000	2370000	1940000	2070000	1710000	1800000	1770000	1990000	2210000	1560000	1620000	1920000	1990000	2530000	4020000	3560000	3960000	4270000	3690000	3690000	3500000	3760000	3540000	3790000	3310000	2940000	3020000	3420000	2890000	2890000	2970000	3000000	2930000
O70554
O70555
O70557
O70566	1990000	1960000	1930000	1890000	1650000	1780000	1710000	1790000	1710000	2020000	2490000	2530000	2320000	2180000	2300000	2250000	2520000	2230000	2260000	2280000	2010000	2010000	2020000	2540000	2210000	2090000	1980000	2140000	2090000	2110000	489247	681561	471359	447075	654708	354621	621920	336073	407125	614514	813053	737723	927647	777861	874080	964989	832845	758987	753171
O70570				295541							578240	614366	732102	725706	688293	957149	735516	604160	723282	784638	888422	873074	632377	975914	851875	642466	632193	761646	699276	880674			598992	628698					155149		906563	797350							910346
O70571						210332	188098																725623
O70572	2490000	2520000	2300000	2450000	2280000	2470000	2360000	2400000	2450000	2480000	2330000	2300000	2180000	2270000	1980000	2350000	2660000	2580000	2780000	2350000	2220000	2300000	2660000	2330000	2280000	2470000	2850000	2710000	2380000	2130000	616486	495886	622193	586959	652208	515989	376406	470993	598080	536876	831996	793157	764708	667487	848653	981633	661222	639592	816568
O70577																															3410000			3580000	4120000		416534				2670000		2720000
O70578
O70579	1090000	1150000	1210000	1340000	1220000	1170000	1060000	1130000	1040000	1020000	1140000	1130000	1280000	1360000	1400000	1100000	1030000	1090000	1020000	1060000	1380000	1140000	1360000	1260000	1320000	941299	887604	850761	927988	1260000	311160	298716	428465	469650	363095	385676	352064	399576	524567	477203	420811	529588	434783	482556	460844	511499	691417	505655	672172
O70582
O70585	1490000	1440000	1360000	844400	937067	874559	1060000	1180000	1210000	1110000	1460000	1360000	1320000	1350000	1650000	1600000	1090000	1360000	1710000	1140000	1500000	1410000	1670000	1580000	1890000	708515	930575	864961	703624	1190000	483472	400471	681118	443766	504385	445200	375694	440910	674628	370344		526929	429124	444409	573623	404728	298559	417108	302796
O70589	4140000	5110000	4810000	4630000	4480000	4490000	4540000	4630000	4410000	4460000	5170000	5040000	5510000	5100000	5010000	4920000	4630000	4770000	4770000	4670000	4950000	5410000	5760000	5200000	5820000	4740000	5200000	4720000	5280000	4730000	1160000	1180000	1560000	1570000	1030000	983314	677723	914550	861379	850540	965399	1330000	899943	1430000	1340000	1150000	1290000	829101	1270000
O70591	9560000	7870000	8700000	8740000	7600000	8860000	8930000	8910000	9210000	8370000	7280000	7520000	7600000	8100000	7080000	7290000	7410000	7570000	6660000	8060000	7570000	6530000	6970000	8340000	8060000	7450000	7110000	7700000	7870000	7910000	13000000	11200000	11800000	11100000	11100000	10600000	10000000	10600000	10100000	9820000	10300000	9670000	9530000	10200000	8900000	10500000	9910000	9760000	9320000
O70622	1230000	1100000	942401	990504	853938	1510000	726361	1510000	818958	879415	1730000	1870000	1960000	1740000	1760000	2580000	1880000	1970000	1700000	1930000	2090000	2550000	2250000	1920000	2340000	1800000	2940000	2040000	1980000	1760000											355367		437680		174953	335933	265622	156057	253892
O70628	287080	212582	204228	267866	218737	303090	250095	331726	272921	212699	343112	290460	292466	310637	271922	339520	243302	270276	311076	258081	348842			302781	292765		319441	262588	342835	236045
O88186	1130000			813167	129787	381156	640668	416490	548771	345643	689280	424173	1270000	1820000	1790000	315291	367701	1020000	810155	1620000	1180000	2030000	1380000	645273	610761	1410000		1070000	1720000	1820000	1900000	2360000	1910000	1650000	1860000	1670000	1890000	1720000	1760000	1560000	3230000	3290000	3420000	3300000	3950000	5690000	4950000	4040000	3600000
O88196	156532	220975	173390	152405	226981	133364	171764	206617	155037	227282			976325												1240000			1620000
O88199	596179	542063	562803	596643	499017	401435	304190	360701	284517	340519	512692	513475	488600	671446	497333	336318	391514	437397	357735	390644	564004	454927	569441	643777	530304	263123	284415	212531	298402	290777		58553.7	87906.2	120997	86866.7						396065	560485	302449	331100	467692	573339	470753	396757	476703
O88200	790536	191184	514670	517270	173347	441803	581397	492861	524914	461969	1430000	747145	1340000	888135	718265	872977	1540000	1240000	953236	948679	1070000	744864	912720	1010000	642262	1220000	1160000	1260000	1390000	1710000																263330	185922	313843	242334
O88207	2080000	1700000	1810000	1760000	1970000	2430000	2210000	2310000	2160000	1850000	925993	294028	1200000	918272	954285	701460	837821	1230000	844250	1130000	840449	281958	454831	659644	852243	1620000	702473	1080000	492498	717182	1210000	543329	830854	776095	601665	338995			439269		471835	2410000		1470000	138669
O88271	3610000	2890000	3520000	3430000	3690000	3460000	3470000	3300000	3690000	3650000	2290000	2240000	2200000	2870000	2910000	2460000	2420000	2460000	2100000	2390000	2420000	2080000	1910000	2010000	2090000	2350000	2280000	2750000	2340000	2240000	5810000	5190000	5550000	5680000	6290000	5990000	6620000	5200000	5980000	5420000	4280000	3810000	4110000	4540000	4530000	5010000	4680000	4910000	4820000
O88286	1410000	959311	1430000	1200000	1130000	1520000	1250000	1540000	1150000	1340000	665230	850759	535864	354372	560709	783250	844763	692415	741403	721940	605261	525987	666527	535759	703416	838824	642463	708030	633088	517009	1120000	951659	1130000	1040000	1180000	875197	919055	937806	1020000	1120000	877486	1030000	815187	981281	1030000	957157	888506	973563	911651
O88291	2040000	2210000	2080000	2040000	2210000	2130000	2240000	2190000	2060000	2100000	1300000	1250000	1150000	1130000	1160000	1260000	1360000	1270000	1310000	1230000	988527	939924	1100000	1000000	1270000	1230000	1330000	1370000	1290000	1110000	946696	716544	881697	699739	956095	849153	910133	1110000	921746	839347	1010000	1190000	1050000	782145	815816	1110000	737443	923628	880109
O88307	958317	1090000	909151	945370	853309	917067	893996	864125	1010000	977209	1270000	1140000	1070000	1210000	1170000	1280000	1400000	1060000	1160000	1020000	1320000	1070000	1120000	1170000	1060000	1080000	1100000	1170000	1130000	938171	401504	330217	325231	240645	382011	273426	157634	286446	344498	257246	916292	1020000	781688	740478	1000000	968137	829770	763072	772195
O88310		4150000		1760000						3710000
O88312	1400000		621274	1280000			799526	1260000	892397		3020000	1770000	1050000	1140000	1540000	4000000	2170000	1960000	3200000	2890000	2490000	1410000	2230000	1610000	2860000	2480000	3570000	3590000	4000000	1380000	1160000	1610000	806726	706830	768299				658055	321116			453501	404473					359289
O88322	8210000	9080000	7460000	8800000	8210000	8870000	9380000	8660000	9640000	10100000	3910000	5460000	6140000	5320000	5000000	7090000	5390000	8500000	6360000	8120000	3500000	3910000	4350000	3510000	4300000	8980000	7380000	5600000	6810000	5750000	2030000	2580000	1440000	1550000	1770000	1420000	1390000	1390000	1880000	1530000	1100000	1420000	1230000	934872	994068	1360000	1220000	1140000	1310000
O88325	1560000	1810000	1740000	1950000	1650000	1860000	1880000	1770000	1720000	1640000	1660000	1310000	1460000	1430000	1390000	1660000	1740000	2190000	1720000	1710000	1400000	1520000	1370000	1270000	1810000	1650000	1930000	1720000	2380000	1640000	1260000	1460000	1330000	1120000	1270000	946301	963929	936959	1270000	1010000	1990000	1760000	2060000	1740000	1940000	1940000	2040000	1790000	1590000
O88327	480081	506922	520460	559066	568523	437835	338041	471534	562064	420929	603202	446531	552481	554233	604929	512558	481986	508530	608253	688677	604662	566641	629651	604070	626698	559222	721121	666647	634972	548720
O88329																									1440000
O88335
O88338										228435							131245
O88342	44700000	46100000	44900000	46100000	47700000	48000000	47000000	48100000	49200000	47400000	50400000	49300000	49300000	47500000	51200000	53400000	56100000	53800000	53000000	53300000	50300000	50100000	44800000	46100000	45300000	55300000	53000000	56000000	50500000	51900000	34900000	36900000	32800000	29200000	32800000	25400000	26900000	27500000	32800000	28600000	61400000	66100000	57000000	53400000	63800000	69800000	60400000	56200000	59900000
O88343	602826	681146	905245	681672	621524	1070000	812590	429095	646753	882608	525007	893963	1420000	362177	541149	1580000	547624	1120000	539112	383622	442967	392433	550332	610061	384218	1660000	4080000		1380000	3150000	6460000	3220000	4990000	2760000	2390000	6250000	3340000	6940000	5600000	7260000	4570000		2320000	2730000	6190000	16800000	4610000	4450000	5020000
O88346						424374		493734
O88351	2150000	2290000	2150000	2210000	2080000	2170000	2230000	2130000	2130000	2240000	2430000	2540000	2250000	2540000	2380000	2750000	2580000	2400000	2620000	2510000	2420000	2250000	2200000	2440000	2310000	2470000	2450000	2480000	2410000	2380000	1800000	1980000	2020000	1740000	1980000	1710000	1840000	1830000	1990000	2270000	3720000	4340000	3530000	3310000	3940000	4130000	3560000	3220000	3700000
O88379	1340000	1110000	1190000	1110000	1270000	944216	1200000	1550000	1240000	1520000	1040000	1070000	841403	1030000	937637	1630000	1230000	951207	1500000	1210000	1070000	892767	799873	819003	1060000	748772	890745	580086	746030	1480000	2500000	2890000	2930000	2740000	2630000	3810000	3790000	3920000	3600000	3890000	2470000	2320000	2420000	2670000	2470000	2210000	2720000	3010000	2850000
O88384	2270000	2360000	2430000	2260000	2670000	2530000	2490000	2300000	2330000	2300000	3440000	3440000	3440000	2930000	3340000	3300000	3640000	3410000	3240000	2860000	3060000	4440000	3160000	3030000	3920000	3600000	3870000	3560000	3410000	3870000	1180000	1140000	1460000	1440000	1290000	1230000	1330000	1240000	1350000	1310000	1680000	2120000	1960000	1710000	2000000	1680000	1810000	1770000	1520000
O88393	636075	513507	402819	563412	531547	576539	599925	469884	609442	685811	660674	1020000	439773	552011	769673	759553	748890	848635	819811	655178	940726	1050000	1040000	717310	541733	867239	1040000	738951	1090000	750520	665158	279227		550878	478619		847711	357023	362496	781313								502195	485601
O88396		138370												76168.1			217229		121707	120178
O88398						1330000									1180000						1340000			1130000	631619
O88413	917513	914895	810940	893768	948333	949175	851016	904688	838763	785515	615458	620871	867543	620162	967443	670114	775972	750933	881663	717309	700639	604818	935693	685903	452070	631890	929991	736427	794199	862076	370756	393159	378674	329896	361380	315374	288987	284419	354777	290871	281704	352632	326101	253318	372338	457821	347749	335878	307876
O88425			40281.6	45108.6						37323.4	31029.1					52796.7	45409.8							83205.9	47429.4		37416	29419.8			99879.4	102196	83810.4	84511.4	81451.5	140296		121444	86818.6	100369	61487.8	68953.7	60712.1	78253.7	34077.8	24970.8	65191.1	69153	56255.3
O88428	1660000	1980000	1250000	1110000	2110000	2860000	1250000	1600000	1720000	1450000	2140000	2110000	2250000	2450000	2540000	2300000	2480000	2180000	2350000	2580000	1860000	2060000	2010000	2100000	2300000	2110000	1930000	2100000	1980000	2400000	1160000	1060000	952010	861513	1080000	648645	867503	946841	909159	820066	1510000	1230000	1270000	1220000	1400000	1310000	1080000	1190000	1130000
O88441	1670000	1680000	1770000	1500000	1800000	1510000	1480000	1430000	1540000	1380000	1940000	1920000	2150000	1960000	2090000	2300000	2270000	1840000	2070000	2290000	1970000	2070000	2340000	2120000	2100000	2650000	2890000	2590000	2780000	2420000	2000000	1790000	2030000	2040000	1970000	2340000	2030000	2120000	2180000	1990000	1730000	1690000	1800000	1890000	1780000	1720000	1760000	2010000	1930000
O88444																	222878
O88447	4850000	4900000	4820000	4760000	4640000	5430000	5600000	5370000	5180000	5170000	5380000	5670000	5120000	5430000	5600000	6040000	6560000	5830000	6130000	6100000	5630000	4990000	5570000	5050000	5410000	6290000	6380000	5900000	5640000	5680000	2320000	2440000	2260000	2070000	2190000	1830000	1910000	1740000	2210000	2090000	2860000	3000000	2730000	2630000	2880000	2800000	2850000	2410000	2400000
O88448	1880000	1930000	1880000	1510000	1770000	1930000	1740000	2790000	2520000	2020000	1900000	1830000	1990000	1990000	1800000	2130000	2660000	1980000	2240000	2410000	1870000	1950000	1650000	1690000	2090000	2460000	2090000	1690000	1820000	2250000	1610000	1440000			569286						1070000	1470000	1350000	1270000	1120000	1200000	1550000	2550000	860669
O88451														3550000								2840000	383571	1290000											813581							998754	703185	646301
O88455	1450000	1580000	1280000	1170000	1610000	1860000	1520000	1530000	1480000	1540000	1990000	1970000	1590000	1700000	1760000	1760000	2010000	2000000	2120000	1780000	2050000	1800000	1980000	1770000	1620000	1740000	1870000	2350000	2130000	1850000	718352	787224	686041	782708	784028	1100000	1270000	1160000	1300000	1320000	1540000	2120000	2170000	1590000	2290000	2250000	1530000	1840000	1570000
O88456	21700000	21700000	20700000	22500000	21800000	22100000	24100000	22700000	24600000	23600000	35800000	33200000	33100000	36000000	32900000	29800000	33000000	32400000	32200000	35200000	37100000	33700000	31900000	37900000	37400000	36400000	30000000	39800000	34700000	38100000	9450000	11100000	10100000	9400000	10200000	8290000	8450000	8400000	10400000	8210000	14100000	13000000	13900000	13000000	14600000	14700000	14200000	13800000	14000000
O88477	1800000	1460000	1670000	1590000	1550000	1430000	1420000	1470000	1630000	1750000	346102	341269	254436	442551	363652	533194	449531	430521	424481	837355	236076		4350000	286483		785069	403069	277242	1000000																351577
O88485																																					5610000
O88487	12400000	11100000	11600000	11000000	12100000	11500000	12200000	12800000	12100000	11400000	13200000	13100000	11900000	12800000	13500000	14500000	13600000	13500000	13700000	13400000	11600000	12900000	12200000	11300000	12800000	15300000	15800000	14100000	14700000	15000000	6740000	6480000	6870000	6410000	6700000	7020000	7050000	6780000	8090000	6950000	6460000	6910000	6400000	6790000	6290000	8130000	7940000	6610000	7530000
O88491	415432	391997	378224	380671	327398	284667	291259	297417	316433	403324	161693			129026	126205	160367	145756		145348										100432		244320		166321	186163		141943	160549	147547				472796	430791			370148
O88492	1190000	824025	705982	589343	1710000	1040000	2660000	723080	1710000	1740000	2930000	3340000	2430000	2760000	2460000	4660000	2830000	3260000	2470000	2190000	4070000	3420000	3620000	3720000	3480000	3740000	4560000	3860000	4170000	2740000			2280000										267323		347925	750425		181394	282603
O88502	77915.5	198099	216291	95632.2	171243	131465	165187	197196	168296	100583	359355	337386	270038	361405	358784	372264	312079	200034	312205	145049	332666	269586	368762	270408	326893	139292	341406	194831	405936	208224														38251.2
O88507									108953							121384		745616							680223		206395		128197
O88508	5330000	5490000	5160000	5100000	5230000	5270000	5150000	5220000	5090000	5330000	1220000	896822	892065	879078	1010000	1350000	1270000	1220000	1200000	1220000	595162	452466	565770	511558	451575	665022	788633	782122	665735	719352	2010000	2600000	2130000	1860000	2030000	2150000	2120000	2180000	2380000	2380000	1550000	1560000	1560000	1390000	1680000	1870000	1370000	1500000	1600000
O88512	1140000	512814	640888	573178	441269	573684	528133	715713	784097	781597	594781	524716	410172	641826	450454	711193	728580	659496	686923	305565	661196	686952	510537	425536	534620	1130000	765215	945526	937833	1190000	1370000	1430000	1510000	1520000	1480000	1860000	1840000	1640000	1600000	1840000	1470000	1850000	1590000	1470000	1770000	1780000	1720000	1570000	1920000
O88513			194363																												1190000	1040000	1320000	1260000	1310000	1140000	957937	900285	1060000	1060000	489364	393355	684589	780158	411142		554772	559377	356924
O88520	1020000	1170000	1120000	1130000	1130000	1180000	1110000	1120000	1060000	1140000	1010000	859231	867393	907180	742201	1220000	1090000	983133	1080000	783939	911572	688426	776128	1060000	859265	990076	1090000	1140000	766394	880447	781734	828630	796277	776285	820974	1110000	1220000	1150000	1240000	1180000	876249	851391	812623	914176	868017	1010000	989810	995973	976315
O88522	1040000	1060000	1050000	972847	933175	1100000	1220000	1010000	1060000	1180000	1210000	950672	1000000	1470000	1120000	1090000	1090000	1210000	1200000	1110000	1360000	944577	995105	1200000	1010000	1150000	1070000	1140000	1110000	1180000	1220000	1010000	1070000	1020000	1030000	916153	870631	981198	1090000	1020000	1310000	1460000	1240000	1280000	1260000	1500000	1370000	1370000	1180000
O88531	2150000	1900000	1810000	1850000	2150000	2200000	2520000	2300000	2570000	2440000	2340000	2120000	2050000	2010000	1980000	2680000	3180000	2850000	2640000	2440000	2480000	2120000	2490000	2060000	2590000	2790000	2890000	3070000	3220000	2400000	1430000	1590000	1180000	1060000	1400000	1170000	1110000	1290000	1440000	1400000	4060000	4990000	4620000	4380000	5160000	5710000	5100000	4570000	5480000
O88532	2840000	2560000	2520000	2440000	2410000	2740000	2670000	2860000	2600000	2790000	1920000	1960000	1960000	1980000	1910000	2030000	1960000	1920000	1930000	1830000	1860000	1520000	1950000	1840000	1800000	2190000	2090000	2060000	1920000	1660000	2310000	2120000	2150000	2140000	2180000	2120000	1920000	2070000	2160000	2190000	1930000	1910000	1930000	1930000	1900000	2050000	2030000	2040000	1930000
O88533	1540000	1690000	1300000	1580000	1650000	1670000	1590000	1530000	1470000	1350000										5860000			2030000			4950000													2630000	3030000							565226
O88543	6910000	6200000	6400000	6370000	6420000	6380000	6460000	6500000	6920000	6370000	5670000	5570000	5630000	5350000	5370000	5740000	5850000	5940000	6150000	5800000	5700000	5520000	5480000	5380000	5280000	6530000	6200000	6320000	5680000	5860000	5540000	4790000	5050000	4850000	5050000	4940000	4920000	5120000	5410000	5110000	4640000	4630000	4850000	4940000	4940000	5390000	5060000	4900000	4810000
O88544	6870000	6160000	6670000	6400000	6190000	6310000	6650000	6540000	6570000	6560000	5870000	5620000	6020000	5930000	5680000	5860000	6110000	6220000	5840000	5960000	6170000	5820000	5630000	5630000	5390000	6240000	5740000	6170000	6050000	5610000	5760000	5320000	5740000	5440000	5430000	5210000	5490000	5080000	5030000	5390000	5420000	5400000	5150000	5330000	5440000	5560000	5630000	5410000	5510000
O88545	6340000	6230000	6270000	6390000	6340000	6080000	6200000	6590000	6370000	7110000	5220000	5630000	5110000	5420000	5290000	5510000	5740000	5810000	5440000	5790000	6260000	5530000	5260000	5420000	5310000	5390000	5880000	5620000	5140000	5340000	6090000	5410000	5800000	5580000	5970000	4690000	4720000	4400000	5150000	5030000	5480000	5360000	5570000	5150000	5610000	5010000	4710000	4980000	5180000
O88551		46580.1	72641.5	64898.3	128652		77896.5	86172.6									77819.9						71637.4
O88552
O88554	366536	325999	429333	432214	387300	409104	370948	400704	442648	424587	340373	317374	304410	300075	323665	370664	328984	370054	355458	386546	319838	489388	270256	320784	460075	336353	484193	348452	355451	566373	626966	645464	598107	617709	635029	837265	734958	831585	905774	712923	556647	501384	493553	627766	456634	515948	544075	603810	558997
O88559	629387	557170	504307	435378	516150	563689	473456	550462	539178	600295	503133	450936	400274	465513	488813	626118	479309	596499	540747	461939	444270	370827	451887	425214	414132	742631	536667	609523	569537	578053	180273	148950	279128	427502	240205	560918	547557	426142	148931	420659	481745	596707	448717	298081	524478	163976	615474	310976	313908
O88561	3200000	3610000	3560000	3570000	3940000	3180000	3170000	3430000	3010000	3340000	2290000	2290000	2440000	1950000	2500000	2430000	2710000	2610000	2980000	2750000	2030000	2040000	2450000	1960000	1960000	2260000	2760000	2240000	2170000	2230000							483638	319835	1010000				799917
O88569	160000000	198000000	214000000	186000000	184000000	219000000	198000000	187000000	218000000	218000000	159000000	150000000	151000000	141000000	154000000	181000000	167000000	149000000	174000000	162000000	143000000	138000000	171000000	166000000	141000000	157000000	178000000	162000000	163000000	161000000	231000000	237000000	240000000	241000000	251000000	251000000	253000000	248000000	244000000	244000000	250000000	268000000	259000000	257000000	250000000	272000000	253000000	257000000	268000000
O88572	706421	864494	699939	868818	780809	581670	458637	403387	570350	601570	596278	348890	647348	510313	419021	523385	646680	585280	479249	474634	390370	508816	628541	438971		423332	289547	461401	406828	354595
O88573			406971	489909	331594	323538	228085		214831	236321	440126	474359	484278	1690000	646313	249849	217254	241209	253156	304716	465543		504489	468563	443859	236881	179680	216294	214209						1380000	188596		233128
O88574	291278	266098	267555	182088			294060		273047	420992	353064				280558	268717	270644														846720	933988	906341	758612	908621	898164	912863	1440000	912744	904873	621381	612090	709793	671738	608346	717324	945164	1120000	899708
O88575																																	147995		345115		338239		459877				89553.4
O88576																															2630000			2130000					1920000		3100000	3520000	3370000	2890000	3980000			4700000
O88587	7700000	7540000	8200000	8170000	8070000	7640000	8720000	8410000	8020000	8000000	8870000	9990000	9800000	9120000	9230000	10600000	10900000	11000000	9650000	9830000	9750000	9500000	9630000	9640000	8620000	11100000	10500000	10300000	10900000	10800000	9190000	10100000	9600000	9110000	10100000	9350000	8420000	9080000	10100000	9090000	9160000	8270000	10100000	9420000	9020000	8480000	9080000	8730000	8390000
O88593	3290000	1590000	1630000	1680000	1540000	1840000	1800000	1850000	1720000	1790000	4220000	4460000	3000000	5090000	5150000	7870000	3730000	3190000	6660000	4930000	3930000	5020000	5190000	4420000	4570000	1740000	2610000	2560000	2890000	2930000	8500000	7790000	6070000	5100000	6450000	5270000	4020000	3950000	5830000	4920000	4990000	6260000	5300000	5450000	6020000	6170000	7100000	4120000	6710000
O88597	797283	1030000	893472	1150000	1140000	1040000	881549	1050000	890805	954698	1230000	1520000	1110000	1280000	1180000	1140000	1400000	1060000	1110000	1290000	1370000	1370000	1330000	1390000	1220000	1140000	1110000	1200000	908506	1140000	854284	823300	807036	857466	933666	720683	800331	708956	722915	769738	1410000	1440000	1310000	1250000	1340000	1410000	1220000	1210000	1470000
O88602
O88622	1080000	1120000	1070000	1190000	1010000	1100000	1040000	1050000	1020000	1120000	923842	784581	864554	802396	866489	773347	915081	784625	842967	714732	885139	766183	795813	877155	807521	632246	601170	684277	703154	748494	1070000	1330000	1190000	1180000	1190000	1130000	1070000	1180000	1130000	1220000	1410000	1270000	1210000	1450000	1290000	1240000	1160000	1230000	1150000
O88623
O88627		218705														312388															412879	543344	504368	670464	423226	261157	214292		420282	449335	1360000	1380000	1160000	1060000	1260000	1570000	1220000	1090000	1370000
O88630	6640000	9160000	9910000	10000000	11200000	11200000	9170000	8600000	8520000	9480000	10600000	9850000	9510000	8810000	7350000	10900000	10500000	9970000	8650000	9780000	8130000	7870000	8040000	6890000	12500000	8140000	9510000	10400000	7660000	9180000	6720000	7200000	7440000	5550000	7470000	4480000	6240000	6150000	5990000	5460000	8470000	8510000	7610000	8360000	8010000	8480000	8220000	7870000	7280000
O88632	162499	186311	115163	80304.7	120544	163342	163283	184525	193522	214593	156248	261223	285984	202489	194581	277114	247882	218265	263386	257796	248063	262844	219455	213424	330380	293167	270760	287392	261359	247867										393183						433317
O88643	721013	759308	935923	997942	816515	576542	1110000	550527	984483	733428	947463	946241	849708	675926	486549	1190000	956104	758807	594086		1210000	953364	1360000	1100000	1570000	1220000	811419	906056	672471	512877	1110000	1000000	962246	662013	951735	494149	831013	820478	748768	814480	1410000	1650000	1500000	1610000	1680000	1780000	1720000	1400000	1380000
O88653	4630000	3800000	4040000	3800000	3900000	3800000	4060000	3710000	3780000	4810000	4700000	4860000	3910000	4220000	3990000	4310000	4770000	4460000	4860000	4770000	4630000	4480000	3880000	4310000	4940000	4940000	5160000	5000000	4380000	3790000	3490000	3660000	3230000	3070000	3360000	2250000	2520000	2720000	2780000	2690000	4040000	3480000	3740000	3710000	4140000	3130000	3160000	3180000	2860000
O88665	482967	453819	495842	414924	466604	516049	520309	463841	502495	589011	253518	349471	218955	293380	346786	403081	392699	256892	452707	324111	230502	336658	209798	233085	331123	432722	415822	416318	363349	216768	868727	704900	807890	836936	899020	824768	876863	826127	943112	938947	502490	467932	502729	534850	444497	530164	521383	596463	550124
O88667		786834		1060000		1060000	886932	1330000	919235	646655											365493	359208		238290	553993									25171.2							180777	270968	175386	152327	195383	212623	178524	221189	230112
O88668	4610000	2070000	2170000	2360000	3890000	4060000	3930000	3820000	3740000	3920000	4500000	6610000	7990000	4850000	5200000	7350000	6380000	5600000	6320000	6570000	10200000	4890000	5640000	5100000	9530000	4110000	4020000	4160000	5690000	8330000	18100000	17600000	14900000	13500000	11900000	10700000	12300000	10700000	13400000	13100000	17000000	12500000	17900000	15400000	13400000	11800000	14500000	12500000	11400000
O88673	822748	791487	1010000	923855	900048	739669	943433	822122	675574	793293	1460000	1800000	1110000	1200000	1150000	1330000	1090000	1620000	1220000	1740000	1640000	991550	1280000	1070000	1260000	1250000	1110000	1220000	1180000	791789	380835	305315	238751	166863	116332	308695	298943		303677	454057	1000000	1220000	930125	859585	1410000	1300000	1310000	859134	1410000
O88685	15600000	13300000	15200000	13400000	14400000	14300000	14800000	15000000	15500000	14900000	12900000	11900000	12100000	11700000	11700000	11000000	11900000	12400000	11600000	11900000	10700000	11100000	10600000	11100000	10700000	11100000	11200000	11500000	12300000	10900000	19500000	18500000	18600000	18300000	18300000	19300000	18400000	18500000	18400000	17500000	15600000	14100000	15200000	15900000	15200000	14200000	15200000	15300000	14200000
O88693	216205	263608	248391	202021	237641	123653	137561	136822	123725	298470	104010	85202.6	93145	150633	93062.3	233161	156977	93115.5	58447.8	48384.1	138887	70746.2	97271	116964	118464			66476.5								281959										192862
O88696	2790000	1920000	2430000	1950000	2190000	2570000	3040000	2690000	3140000	2750000	2910000	2930000	3100000	3010000	3180000	3650000	3850000	3370000	3920000	3390000	3680000	3980000	4080000	3950000	3740000	4220000	4880000	4650000	4640000	4100000	3630000	3990000	3820000	4000000	4540000	4910000	4670000	4580000	4870000	5070000	3170000	2940000	3550000	3570000	3500000	4160000	4490000	4240000	4150000
O88697	338304	692247	350184	211353	1180000	881971	887770	176034	949196	885184		615128		254663	116325	1230000	1240000	999215	1550000	1080000			534356		227604	1450000	1980000	2070000	2360000	2580000	1040000	371774	695431	589259	787032	628993	312831	257544	1110000	222351	471229	337669	343149	486591		161282		235235	352281
O88703	14200000				13600000														28000000	23800000				612795							457313	525104	438121	481273	525660	375859	396524	405990	500615	493921	377828	355804	379857	357124	268353	419707	381902	404737	466423
O88704
O88708	391914	385276	442347	502699	526893	427219	356551	395338	417652	341330	327108	157571		344905	326904	160340	168347	215330	153816	225632	246241	309957	262161	330597	322103	138748	103088	132878	143943		312339	363839	355012	434717	386338	419902	371422	433548	364718	391791	251499	250097	246955	313103	228873	221743	222994	251803	233323
O88712	6960000	6530000	7160000	7120000	6760000	7340000	7220000	6570000	7510000	7530000	4850000	4910000	4610000	4980000	5070000	5110000	5020000	5220000	5060000	4990000	5080000	4480000	4630000	4770000	4920000	4660000	4910000	5090000	4770000	4340000	6230000	6340000	6300000	6110000	6680000	5910000	5540000	5520000	6240000	6010000	6060000	6030000	6040000	5900000	6170000	5700000	5530000	5700000	5680000
O88735	908004	856123	1110000	732226	890537	1050000	978309	991744	1050000	889674	1440000	1620000	1920000	1960000	1490000	1710000	1550000	1430000	1420000	1410000	2180000	1780000	1740000	1590000	1810000	1790000	1500000	1880000	2370000	1600000	453936	425892	567290	475414	405298	625745	518852	1420000	668512	834803					342855
O88736	408485	394422	385089	372190	359942	420175	488127	434608	429374	413374	515457	431222	427601	435275	526111	454949	463408	417149	523240	421224	465199	321221	463945	451947	387176	361041	420088	530478	385590	461849							132967	104043										356511	432304
O88737	5480000	4410000	3510000	5160000	3240000	2630000	2630000	2650000	2200000	2280000	2080000	3600000	6150000		2620000	1860000	1760000	3870000	1640000	2790000	2990000	5460000	4430000	3760000	1830000	2820000	2550000	3320000	2370000	2290000	9670000		5050000	10700000	7230000	3630000	2740000		815482			8940000	11200000	4220000		6560000	3370000	1900000	5750000
O88738	1750000	1830000	1850000	1920000	1720000	1890000	1890000	1860000	1920000	1900000	1780000	1720000	1590000	1670000	1540000	1740000	1940000	1660000	1690000	1650000	1640000	1490000	1530000	1680000	1560000	1440000	1730000	1560000	1500000	1410000	1750000	1870000	1860000	1800000	1750000	1840000	1850000	1820000	1790000	1780000	1570000	1540000	1550000	1690000	1580000	1470000	1450000	1570000	1410000
O88741	825090	1040000	1560000				801074		694629	1620000		2160000	2580000		1360000	605556		2380000		2200000		283385	1890000	1990000	1710000				1710000			6020000		2840000						4290000			8490000	7170000	7410000
O88745																						303181
O88746	3110000	2580000	2690000	2800000	2680000	2780000	3040000	3010000	3000000	2910000	4050000	3800000	3750000	3940000	3610000	3800000	3930000	3770000	4170000	3740000	3720000	3750000	3520000	3860000	3690000	3660000	3550000	4090000	3780000	4160000	2150000	1990000	1980000	1720000	1920000	1500000	1480000	1360000	1740000	1690000	2530000	2540000	2370000	2440000	2590000	2340000	2300000	2100000	2350000
O88783	283017		125198	507872		150776	221199	282479	271981		263118	131670	512737	358787	289786	112656	262077	291570	201190	458205	263110	688764	375644	300208	207406	313206		209523	385467	540253	622783	951256	638625	510773	759181	604483	560682	643740	762933	584569	934390	922757	1100000	1070000	1110000	1250000	1310000	1090000	988839
O88792	10800000	11000000	10500000	10300000	11100000	10800000	12100000	10900000	12400000	12700000	20600000	20500000	19000000	19900000	19000000	23100000	21400000	22000000	24900000	23100000	22200000	22200000	28200000	22100000	19200000	26400000	30700000	26400000	22700000	27100000	1690000	2040000	1550000	1390000	1600000	1460000	1460000	1500000	1680000	1530000	2050000	1880000	2040000	1720000	1980000	2420000	2050000	1880000	1840000
O88796	850098	909163	792395	787055	813927	796757	785568	723082	864199	770749	609145	561683	615683	581613	666920	639014	634262	610913	490613	431822	729618	526856	638843	759075	680655	601558	621475	594527	628540	429343	1450000	1520000	1500000	1550000	1450000	1360000	1190000	1340000	1470000	1410000	1590000	1600000	1490000	1440000	1440000	1560000	1310000	1430000	1370000
O88803
O88809	952570	628675	957674	799740	1020000	828369	988075	857427	894871	599211	1660000	1710000	1940000	1570000	1880000	2360000	2360000		2030000		1820000	2050000		1750000	1700000	2200000	2940000	2890000	2660000	2550000		9780000	11000000	12200000				1230000	1560000	1700000		7980000		1310000	1060000		2240000	2070000	1640000
O88811	971310	1120000	1090000	1610000	902486	1130000	944065	1000000	829762	1260000	928864	1170000	1010000	1220000	1090000	936924	1040000	1340000	988315	1020000	1300000	763834	1040000	922838	642559	1150000	1200000	554539	884256	738165	909009	920460	739821	937719	913184	587457	799940	710746	860709	753239	866617	1070000	974402	658654	810859	786427	1070000	669644	772872
O88819
O88822
O88824	542304	541176	509088	403436	505527	430458	408050	528829	442968	482736	504512	475621	390901	468736	535922	435862	494068	471454	478677	554087	509919	397456	502171	532296	476269	517527	566208	487348	474194	392423	549714	343325	434165	457041	466756	320614	361607	344605	423011	362392	489934	551202	447366	436568	428849	570818	446649	512279	534924
O88829			329112		223097			431295																							607887	613125	655401	772326	699990	755014	651228	576116	780576	568763	276553		275250	426331			212677	305534
O88833	8480000	6880000	7460000	7290000	6700000					8030000	5600000	10900000	12400000	4060000		7880000	10200000		357268	318946	9700000	9060000	9760000	8800000	9620000	11800000		11700000	12300000	11200000					974730		594673
O88834									1130000																					1090000
O88839	318590	443703	415226	415510	357876	386451	350755	320403	307315	311584	622840	607721	521676	582497	588126	609020	587870	587067	702671	641640	757131	514129	738411	761125	757225	585823	613475	584987	465538	538014
O88842														439667	247561	585338	3860000		625616				313709		458729	4240000			545904	3930000	778424	676486	721369	627981	811774	393092	376935	472997	530208	689834	1450000	1600000	1340000	1150000	1560000	1370000	1190000	1140000	1120000
O88843	424307	438967	514294	485875	431877	363774	402630	358580	387903	363333	408804	511006	474846	409031	451403	424055	397828	390073	400366	422474	549362	430712	396122	420670	374173	323194	238181	357022	377178	396077	345368	338621	432555	416912	397843	383694	299692	282941	284311	329536	375676	463660	447524	335973	375354	327420	286482	315842	371220
O88844	69700000	74000000	76800000	80600000	71500000	76200000	86400000	79500000	84900000	83000000	85600000	88500000	79500000	85800000	88500000	100000000	101000000	88800000	91300000	92900000	83300000	75300000	90900000	84200000	74500000	106000000	95900000	109000000	116000000	86700000	37500000	37500000	32400000	27900000	34000000	27000000	28500000	27300000	33500000	28200000	62600000	68500000	68300000	56800000	67700000	74500000	59200000	56900000	64500000
O88845	1010000	788765	752039	778176	834482	518255	641566	763101	588986	628824	1620000	916352	925372	1010000	779105	640965	866081	1070000	800466	922459	811366	806709	766297	681404	942198	759867	879518	848842	851608	525400	414015	566230	496915	551739	569311	695573	551403	555078	740137	576196	713158	706804	685757	798463	854607	773362	722585	618929	694455
O88848	765345	662591	893843	885984	737058	693047	691510	715493	777918	691338	855371	918548	884629	853848	780028	788887	833644	753051	686915	739168	797808	841144	965536	940268	1000000	793572	833268	826332	803999	737421	185126	261656	315061	135653		156910	203644	209984	261302		288182			137222				240964
O88851	8010000	6450000	7580000	6960000	6950000	7430000	8330000	7720000	8650000	8430000	10500000	12300000	12600000	10900000	12400000	12100000	13100000	12100000	13100000	13100000	12500000	14800000	12500000	12600000	10800000	14000000	13800000	14200000	13500000	14800000	3430000	3130000	2640000	2030000	2740000	2330000	2330000	1980000	2720000	2270000	4220000	3840000	4880000	3200000	5220000	4720000	3070000	3800000	4400000
O88856	419111	588756	499610	441921	483911	368673	272359	322471	329379	452755	518957	317772		522936		352652	292215	403995	295556	400246			624952	396126							496021	519839	568993	481410	774935	293513	443754	376554	409621	526097	700355	641965	528676	570159	620480	523578	628013	595291	538360
O88874	1210000	1200000	1240000	1010000	1590000	1140000	1060000	1190000	1370000	1440000	1180000	1240000	926848	776726	1150000	1040000	1210000	823209	1370000	850500	653269	1050000	644533	713501	862332	1070000	1270000	1080000	986337	599885	2110000	2300000	2020000	2200000	2320000	2050000	2610000	2370000	2210000	2540000	2390000	2090000	2060000	2240000	2250000	2470000	2760000	2360000	2860000
O88876	478259	632080	627127	632839	779343	579093	696275	799182	756057	778182	978677	1380000		1210000	1180000	1050000	1230000	1270000	1080000	1370000	1040000	794141	1360000	1550000	1310000	1460000	1250000	1250000	1360000	1490000	389251		218821	469815		570630	424298	435776	399270	245447					343986	463827	399419	410841
O88878	288397	145801	126019	148216	135175	244365	281514	291235	243813	148971		114400	91636.3	84216.8	166611	120912	112768	194691	141061	140296	124441	123507			140450	257535	164578	101673	176216		240230					367862	322975	384060	403458	317947								179492
O88879	1540000	1440000	1350000	1450000	1500000	1280000	1150000	1400000	1410000	1470000	1290000	1200000	1150000	1470000	1310000	1410000	1430000	1330000	1230000	1130000	1160000	1140000	1200000	1100000	1490000	1190000	1420000	1350000	1190000	1330000	1040000	1490000	1160000	1150000	1330000	1330000	1230000	1320000	1640000	1350000	1590000	1810000	1660000	1650000	1760000	1840000	1760000	1590000	1780000
O88888	482759	380236	467717	418124	477631	594876	488327	426087	362621	408220	489679	426169	282358	466258	461014	515048	299401	502299	475362	443467	433408	332179	339267		329771	497793	429183	439976	460932
O88890											264031		210194	287844	213147	237542	147648	246911	201400	150370	289016		409449	315660	204358				294740		146890		306973	334572	335208						921544	1160000	630989	495021	593508	772979	590654	627613	628594
O88895	896334	970695	1320000	1260000	984466	996021	968581	925379	964664	1090000	1070000	744433	892479	1000000	1080000	893096	882770	1050000	1030000	949531	924860	884904	1060000	907399	1060000	990683	1020000	745512	1010000	731954	634174	714265	775061	725448	770623	692148	588780	656078	746666	676637	710859	772046	777559	733115	829500	768006	647648	783749	702532
O88898				2270000				2030000
O88907	694914	553243	597292	517791	334994	527864	334627	401022	539659	561357	578604	557055	485897	518307	531138	387872	447311	452173	450669	275638	447251	491753	592814	526286	615254	470597	443528	495179	488734	452666	484453	638811	462889	577420	590277	462486	563064	579308	581589	747957	559948	534219	611780	547248	647792	527930	556978	580839	477276
O88908										373954							485544	436759								209704	161480							759347	130507		326283	1070000		1650000			262670
O88909	4860000										4870000										3060000		2150000		2790000								3660000
O88910																																		4410000
O88935																3220000											67049.5																				4620000
O88939	647470	424146	432640	573381	480959	669472	630402	618072	428308	698531	672149	563016	641680	512069	379669	819014	762026	877135	933381	488987	286856	547876	423952	411598	342054	432703	757075	820693		1180000	2190000	1700000	2040000	2170000	2250000	2000000	1910000	1810000	2020000	2160000	1390000	1220000	1420000	1480000	1230000	1190000	1350000	1380000	1440000
O88942				738680		300725	214030	240418	215884	649559	627646	770705			525824	601857	339148	244636	631194			561147	1180000	751380	316663		651286						460247							420679	1710000	1970000	1890000	1970000	1610000	1260000	1020000	1120000	1290000
O88947	935537	718458	413914	500646	324782	533381	774682	546223	938573	333054	660304		1030000	792006	539494	415450	376249	680119	350521	947107	830171	2020000	399932	429679	749339	551367		278294	610528	1600000	722580	682826	738075	567258	621326	441404	421611	373184	557829	765587	871671	663881	815669	809133	802572	1100000	804645	1020000	752427
O88951
O88952	7920000	6870000	7780000	6990000	6890000	8110000	8420000	7440000	7900000	7640000	10700000	10900000	12300000	11500000	11800000	11700000	12900000	12000000	11900000	13200000	12500000	12500000	14700000	12400000	11800000	13700000	13100000	12900000	12900000	12500000	4680000	4670000	4500000	4240000	4500000	3850000	3850000	3810000	4120000	3830000	5360000	5310000	5410000	4810000	5760000	5560000	5010000	5290000	4800000
O88958	3150000	3220000	3240000	3240000	2910000	2950000	3200000	3080000	3330000	3050000	3550000	3290000	3710000	3700000	3370000	3120000	2880000	3300000	2870000	3640000	3640000	3230000	3180000	2970000	3140000	2970000	2350000	3310000	3270000	3070000	7570000	7910000	7560000	6820000	7530000	5700000	5930000	5860000	6780000	6060000	9000000	8800000	9150000	8430000	9090000	8010000	7190000	7910000	7180000
O88962
O88967	1660000	1260000	1350000	1290000	1440000	1250000	1450000	1620000	1380000	1450000	1650000	1140000	1160000	1210000	1370000	1140000	1120000	1190000	1060000	953747	1000000	1730000	1040000	1180000	1630000	1020000	1140000	962445	1090000	1330000	2340000	2010000	2050000	2350000	2010000	2430000	2350000	2420000	2230000	2220000	1630000	1420000	1520000	1630000	1600000	1560000	1600000	1820000	1550000
O88968	967612	824767	923016	1000000	766381	871142	643054	698700	878535	955866	1370000	1360000	1410000	1530000	1380000	1130000	1390000	1230000	1410000	1480000	1380000	1990000	1370000	1880000	1670000	1530000	1130000	1370000	1580000	2350000	663246	796688	648721	501838	550687	844583	478958	796679	566746	425452	533935	554226	553158	586192	599549	724916	507802	440195	525268
O88974	591535	572465	604057	610024	572098	541057	527063	407553	407757	426772	469854	432745	369147	355522	331475	439809	417414	470215	383047	322604	368410	252977	285655	344341	320999	360239	964592	385444	534843	373343	579645	561240	547408	572099	537884	420857	463209	315988	564539	665400	511786	535062	508582	523154	538161	361157	376861	454346	366449
O88983	2250000	2010000	2010000	1870000	1880000	2360000	2320000	2160000	2260000	2120000	2700000	2670000	2760000	2710000	2560000	2940000	2900000	2680000	2700000	2580000	2570000	2700000	2740000	2540000	2720000	2830000	2910000	2760000	2870000	2440000	1630000	1260000	1490000	1460000	1550000	1410000	1350000	1370000	1450000	1290000	2070000	2040000	1820000	1870000	2110000	2130000	1930000	2000000	1950000
O88986	1050000	893364	897442	865607	986616	818480	1140000	1030000	1060000	1150000	1570000	1800000	1660000	1850000	1600000	1750000	2020000	1740000	1630000	1330000	2000000	2070000	2430000	1940000	2170000	1990000	1980000	1900000	1770000	1830000	472196	291367	320506		257152	439607		226767	925359	448900	495450	443117	369599	438319	524377	1040000	661951	492833	699661
O88990		3630000	3550000		3240000	1020000	4030000	1100000	3170000	3420000	4330000		3510000	4060000	4030000	4920000	4110000		4390000	4320000		5240000	7480000	4540000		4530000	5250000	4470000	3380000	4210000	1820000	4170000	1160000	4830000	704453	19900000			2890000	3240000									2540000
O88998	860918	1130000																							913630
O89001	1580000	1640000	1780000	1650000	1540000	1790000	1480000	1560000	1650000	1710000	1300000	1240000	1090000	781098	1040000	1270000	1450000	1060000	1250000	1270000	1010000	841134	900613	873409	1090000	1150000	1140000	1380000	1050000	675440	624254	557019	578048	736162	513230	625978	537669	606688	414940	474187				335242	223433		146674
O89010	3210000	2290000	2940000	2590000	2580000	2750000	2630000	2930000	2790000	2530000	3510000	3310000	2850000	3410000	3680000	4520000	4020000	3700000	4200000	3320000	3450000	3300000	4030000	4080000	3940000	4530000	5300000		4870000	4570000	2580000	4010000	2400000	1840000	2750000	4200000	3930000	3800000	4640000	4130000	3290000	3870000	4000000	3830000	4270000	5490000	4140000	4290000	4650000
O89013	975236	1130000	907181	809906	974016	849614	764415	878088	840028	898359	1290000	1210000	1180000	1180000	1310000	1050000	988250	1300000	1290000	1480000	1160000	1290000	1220000	1060000	1140000	1300000	1350000	1120000	887499	1170000	979005	1040000	992283	962232	1020000	737660	782274	848782	857665	794700	942321	855085	1020000	933685	797790	711645	667012	695326	681284
O89016	505961		335603		435177	567894	559403	403330	444113	454209	520193	632991	467132	464992	482893	671262	631416	597695	694504	551304	566418	620538	472008	495082	682345	723659	646019	618248	854217	453538		122906	488940	87810.6	141617	265965		162453	134419	167944	266970	253502	287472	245745	172806	270493	223029	278556	351813
O89017	7450000	8410000	7110000	7240000	10900000	9160000	7750000	7630000	8940000	10300000	5840000	5590000	4840000	4700000	5670000	6070000	5940000	7040000	6350000	6120000	5220000	4570000	4860000	5430000	6010000	5300000	6840000	6200000	6660000	4510000	6000000	7680000	5710000	4540000	6570000	5560000	6480000	5600000	8450000	5990000	7410000	6800000	7750000	5920000	8210000	9360000	8090000	9100000	8680000
O89020	1050000	446950	1070000	1230000	849681	822624	1350000	1150000	1500000	1020000	1330000	1090000	2350000	1900000	1340000	569395	1270000	1700000	1050000	2000000	1900000	5440000	742352	1920000	1780000	1930000	494246	1500000	2600000	2470000			162101	124316			219459				382295	271275	310758	378872		1000000	397055	1160000	739458
O89023	10000000	9900000	9070000	10100000	9170000	10200000	9810000	8520000	10200000	10400000	14000000	12200000	11500000	13100000	11100000	11800000	12400000	13100000	11100000	10600000	12500000	13000000	13300000	12900000	12600000	11400000	13300000	11500000	10800000	12400000	7050000	8280000	6750000	4980000	6660000	5030000	5460000	5240000	6940000	5790000	8480000	8330000	9240000	7950000	11100000	9630000	7960000	8220000	8430000
O89026	527775	510675	652776	473747	635702	703719	752277	549906	649830	552060	379982	504314	460242	404299	301198	429427	692719	463766	376748	747377	352317	288439	572917	325886	463198	536505	376985	486091	488158	1180000
O89029	1290000	1030000	1010000	1060000	1230000	1390000	892114	904385	920413	816693	838576	713529	810656	632219	839972	746492	949740	916143	739261	714753	484362	479625	516019	506015	533298	784715	961618	784149	514388	852600
O89032	1280000	1260000	1310000	1260000	1300000	1580000	1490000	1460000	1310000	1380000	1110000	1230000	1250000	1140000	1340000	1250000	1330000	1300000	1360000	1320000	1210000	1020000	1250000	1060000	940032	1670000	1060000	1090000	1110000	1120000		791768							453776		543209	527288	601517	754947	605453	587424	606778	302684	582986
O89033																															766672	580882	580955	936943	697383	1000000	894065	949988	881727	862075	445069		539226	564253			602104	499483	623590
O89050	566248	459204	515135	538291	450399	687628	542172	541336	682232	540095	425870	473943	465916	364306	431501	482128	435477	459491	449929	569379	461340		332028	306386	472325	447017	494827	521404	370488	266025	1490000	1380000	1670000	1740000	1580000	1570000	1510000	1500000	1400000	1400000	850962	645040	905112	1010000	616834	608528	852804	1040000	840128
O89051	1710000	2040000	1850000	1910000	1960000	2020000	1940000	2000000	1670000	1910000	3090000	3580000	3140000	2740000	3130000	3490000	3140000	3270000	3550000	3320000	3170000	3210000	3800000	3090000	3980000	3330000	3710000	3160000	3100000	3400000	1380000	1170000	1140000	1300000	1480000	1360000	1020000	1310000	1380000	1400000	1150000	1050000	1420000	1210000	1280000	1360000	1550000	1190000	1170000
O89053	18700000	14300000	14100000	15900000	13700000	15300000	16500000	16000000	15200000	15700000	33200000	29900000	26500000	37500000	31100000	47800000	31100000	24200000	38900000	32500000	36400000	33900000	30300000	40700000	31900000	24500000	27700000	27700000	33800000	29600000	51200000	53800000	55200000	48100000	48400000	38700000	39800000	41300000	43800000	48100000	170000000	212000000	160000000	147000000	193000000	202000000	155000000	142000000	178000000
O89079	7640000	7630000	7940000	7340000	7770000	7870000	7720000	7640000	7560000	7270000	7190000	6580000	6790000	6280000	5730000	6230000	7150000	7090000	5950000	6080000	6380000	6000000	5340000	5530000	6320000	5850000	6170000	5690000	6060000	6880000	6700000	6240000	6220000	5410000	5320000	5610000	5870000	6040000	5890000	5570000	6680000	6900000	6590000	6420000	6820000	6570000	6490000	6260000	6060000
O89084			123850	41939.1	68546.1	75776.5	102906		103630	94898.3						57518.3			73382.6		115601			85870.8	103290	98254.4	80640.6		113798					59819.3
O89086	30400000	31600000	36000000	35000000	34400000	38700000	42400000	38100000	42700000	42400000	13000000	11200000	14100000	11600000	12900000	20200000	18200000	18600000	22300000	18900000	12700000	8830000	10400000	7400000	13700000	15400000	16500000	16800000	14800000	12800000	54900000	41700000	54400000	44800000	50100000	59000000	66600000	68800000	69000000	65900000	21200000	24800000	20800000	23100000	16400000	36100000	32200000	32400000	38000000
O89090	1380000	1640000	1610000	1590000	1540000	1580000	1460000	1470000	1700000	1520000	1380000	1220000	999654	1050000	1260000	1750000	1280000	1210000	1600000	1450000	818564	1360000	1030000	1180000	1180000	1590000	1570000	1310000	1620000	1140000	1500000	1450000	1490000	1310000	1420000	1680000	1480000	1580000	1600000	1740000	1370000	1630000	1430000	1450000	1300000	1520000	1450000	1540000	1700000
O89094				196162		5760000			1300000											8810000															2230000
O89100	606743	493501	400252	760507	736032	462492	607044	429478	426050	523131	1100000	1140000	804627	1200000	1050000	1480000	1010000	1080000	1060000	906050	1250000	1240000	1240000	1450000	780994	1100000	1140000	1080000	1230000	1100000	1340000	1410000	1350000	1260000	1270000	1350000	1530000	1590000	1520000	1660000	3520000	3870000	3040000	2920000	3390000	5530000	3650000	3560000	4280000
O89103	24300000	29300000	25100000	27400000	27200000	29400000	27900000	26000000	26100000	27500000	40700000	41700000	42200000	39300000	44700000	44000000	37100000	40200000	44300000	43000000	38800000	36500000	40600000	34700000	40000000	38500000	43600000	40300000	32800000	38600000	2150000	2330000	1900000	1820000	1930000	1700000	1310000	1350000	1620000	1300000	1930000	1660000	1640000	1570000	2000000	2270000	1790000	1400000	1610000
O89104						45819.4
O89106																			323620												350385	348929	406460	328873	311782	178027		215514	264317		539109	541321	462960	424982	471029	570034	437711	444794	694857
O89109																															418985	366371	400113	465009	411927	524270	301668	488975	473984	447107	273983	259410	287028	305128	209035			349099	228849
O89110	3820000	4050000	3640000	4130000	3620000	3450000	3320000	3250000	3490000	3780000	3830000	3630000	3550000	3660000	3590000	3290000	3510000	3300000	3330000	3510000	3550000	3150000	3310000	3670000	3500000	2760000	2810000	2980000	3090000	2990000	2920000	3130000	2880000	2740000	2970000	2260000	1990000	2300000	2780000	2530000	4630000	5190000	4520000	4160000	4910000	4870000	4200000	3990000	4050000
O89112	3370000	3790000	4080000	4320000	3710000	4050000	4340000	4120000	3940000	4260000	3420000	3580000	3630000	3540000	3710000	3540000	3870000	3510000	3740000	3980000	3840000	3650000	3760000	3940000	3720000	4010000	3680000	3930000	3730000	3590000	1130000	1580000	1860000	1560000	1750000	1660000	1580000	1710000	1590000	1560000	2130000	2070000	2300000	1980000	2200000	2240000	2090000	1880000	2120000
O89114		705507		715418					547960	643488		685233				114217		194794	579940		365948	402500	140556	109450	176231	543920	376796	695677	518006													55022.4							71673
O89116	1820000	1460000	2030000	1530000	2250000	1720000	1830000	2440000	1780000	1800000	1870000	1830000	1660000	1860000	1800000	2020000	1900000	2020000	2030000	2550000	1620000	1450000	1540000	1750000	2000000	2140000	1780000	1930000	2410000	2270000	1860000	2100000	2640000	2110000	2230000	1890000	1940000	2070000	2390000	2030000	1860000	1750000	1790000	1700000	1690000	2210000	2100000	2720000	2220000
P00015	253638	146143	178481	144699	189944	218451	443035	215459	230327	166569	322523	178777	190422	201908	342138	483704	210104	295345	166941	197810	265753	324333	201497	215764	137537	270838	227141	211345	263760	351182	396635	468983	317838	405537	188886	157144	364645	168294	303688	175876	377952	390080	325236	355842	385525	363968	233410	237962	184491
P00158	7410000	6290000	6300000	6820000	5460000	5590000	5040000	5260000	5710000	5540000	9640000	8560000	8400000	7850000	7960000	7610000	6860000	7760000	6280000	7050000	10600000	8110000	10000000	11500000	9680000	6680000	6600000	6720000	6810000	6350000	6500000	4370000	5430000	5900000	4840000	2770000	2700000	2530000	2900000	3450000	5070000	4930000	5230000	5100000	4730000	3050000	2780000	3010000	2790000
P00184											3310000	2400000	4980000	2570000	2900000	1350000	2100000	2190000	2050000	1130000	7310000	4520000	3070000	2030000	571382	2630000	2700000	1840000	11400000	2180000
P00186											5420000	3500000	7590000	3190000	3600000	2020000	2690000	3140000	2940000	1670000	10600000	6720000	4030000	3140000	1090000	3980000	3640000	2450000	15100000	3580000													154021				33419.8
P00329	149000000	162000000	181000000	179000000	177000000	164000000	185000000	174000000	176000000	184000000	85400000	82400000	77900000	68500000	79400000	80500000	89000000	89400000	81000000	82200000	61700000	60700000	70800000	67300000	55400000	72100000	69600000	74900000	81100000	69300000	2130000	2370000	798493	1350000	421033	2530000			3090000	956156	684720	1550000	5150000	1460000	2540000	660985	2760000	851836	3050000
P00375	5810000	4820000	5590000	4970000	5570000	5220000	4880000	6310000	5660000	5780000	1310000	2590000	1660000	1490000	1770000	3030000	3510000	3190000	1500000	1690000	1930000	1320000	1440000	1860000	1230000	1780000	1730000	1840000	1380000	1880000	9540000	9410000	9480000	9920000	10600000	12400000	12200000	11600000	12200000	11200000	6590000	6450000	7310000	7770000	6180000	6550000	6500000	7620000	6690000
P00397	11600000	9630000	8470000	8480000	10200000	9990000	8390000	11100000	6990000	10200000	16100000	14700000	11300000	16000000	13700000	8720000	11600000	12500000	6880000	14100000	13600000	12900000	12800000	17300000	17100000	6860000	8020000	9300000	10000000	7060000	7120000	6810000	6420000	7330000	6880000	1790000	2130000	1920000	2300000	3040000	7010000	7170000	8390000	8250000	7240000	3330000	2520000	3000000	2320000
P00405	60700000	53500000	53500000	52900000	47800000	54600000	51500000	54000000	56600000	51400000	74600000	70600000	59500000	62300000	65300000	80400000	76600000	76300000	60100000	63600000	77900000	65500000	83000000	88500000	71200000	69700000	83400000	75600000	75700000	74600000	47100000	47100000	52100000	54500000	52200000	47500000	41800000	44400000	37500000	43300000	59400000	61900000	60300000	56200000	53400000	51600000	54600000	50500000	54800000
P00416	2450000	3710000	2930000	3030000	1740000	3070000	3130000	3230000	2620000	2920000	4820000	5120000	1010000	1880000	3990000	3410000	4800000	4600000	2040000	3610000	2020000	1810000	6760000	5590000	3340000	3610000	4710000	2400000	3580000	2060000	1150000	2190000	1700000	2270000	1840000	1950000	2010000	1800000	1610000	1410000	2490000	2890000	2580000	2970000	2780000	2740000	2270000	2090000	1910000
P00493	5140000	4880000	4840000	4640000	4950000	5060000	5380000	5340000	5280000	5140000	4860000	4560000	4340000	4300000	4600000	4690000	4970000	4480000	4070000	4420000	4580000	4800000	4480000	5110000	4280000	3930000	3930000	3970000	4460000	3980000	21300000	19000000	19400000	20200000	19700000	19100000	19400000	19500000	18700000	19000000	14500000	13700000	13100000	13900000	13500000	13800000	13500000	14400000	13900000
P00520	287134	249853	214108	245943	241802	223270	242631	266558	198212	183453	251720	234559	257396	243099	188402	165860	207186	293044	250840	226959	242564	249914	142159	168042	206722	229058	150271	161183	239384	224358	61534.1	66718.7	60729.6	62257.1	44783	74256.1	103582	72440.4	77579.8	88578.4	44301.6	100687	60612.6		71681.5	80363.5	111156		70834.4
P00683																															1340000								3070000							1350000
P00687											141127	84924.8	187653	149338	179356			148123	78647.1	175466		231005		197040	144116	257324		122670	165659	167060																		53130.5
P00688												179227	207642		628206			273054	295840			522251	409275			601233				541899	15500000			15300000		957561			31300000		4130000	157085		227726	1600000	19400000	122703	105970
P00756
P00848	576695	540307	334069	301734	171791					180465	470870	574471	331185	431716	421330	126913		346340	171315	100050	561104	286720	552148	492736	441712					78764.4	479125	316616	559255	611134							808054	783591
P00920	147000000	95600000	158000000	138000000	132000000	143000000	181000000	136000000	187000000	107000000	107000000	71800000	183000000	163000000	113000000	61300000	62600000	155000000	104000000	188000000	134000000	251000000	69000000	61500000	52600000	139000000	55300000	106000000	170000000	198000000	383000000	446000000	390000000	402000000	435000000	305000000	331000000	297000000	354000000	324000000	296000000	222000000	328000000	339000000	241000000	191000000	249000000	240000000	256000000
P01027	7970000	5050000	10200000	9680000	6990000	6200000	7910000	6020000	14900000	7710000	10600000	9220000	18500000	17900000	11600000	6230000	10200000	12800000	8190000	15400000	13300000	28800000	7050000	14500000	13800000	14300000	5840000	11800000	19800000	20300000	4290000	4970000	4840000	3870000	4540000	3510000	3370000	2850000	4310000	2890000	6870000	6000000	6160000	7410000	5950000	11200000	6290000	10800000	8430000
P01029	1910000	1350000	1990000	1850000	1630000	1410000	1860000	1700000	2340000	1560000	2660000	2660000	4830000	4470000	3620000	2250000	3490000	3330000	2600000	3920000	3900000	5190000	2640000	3560000	6190000	4670000	2790000	3760000	5510000	6500000	3850000	3300000	2790000	3240000	3260000	3380000	3520000	3930000	2150000	2870000	3680000	3320000	3360000	3760000	3680000	4490000	3310000	3670000	4000000
P01132	1010000	809249		682493	939473	561350	525398	463735	447466	254174	835539					462429	478541		127531		636414		731638			744556		151534	812326	872921			1020000		858576			769746		670188	473624		265419	204454	521929
P01173			932868							13900000
P01592													987930									2330000	717290	885642						1010000											7170000	3530000	2830000	3610000	3380000	2460000	3800000	3590000	5070000
P01627							186363														77031.8	419145
P01632																									7530000				5130000
P01635
P01639	313713		351070	362388	444672	552882	613385	533716	408041	560336												416232		413485																	776960
P01642	228580	211540	346096	370665	214537	262062	443430	404208	482897	479689	354805	225619	97780.7				140060	134094	1560000	303197	359190	1170000		934312	478894	338828	459965	338108	445587	719316		453432	351801								1170000	838457	747244	781780	1020000	888972		810412	4110000
P01662;P01663	2290000					1290000	1350000	1140000
P01734	643598	674255	622630	743275	486821	744076	708471	550231	634517	741374	987361	946534	830683	1030000	976174	1080000	780987	582329	716849	609325	1210000	568113	1360000	941904	147256	500816	636480	701071	609485	705562
P01831	1590000	1250000	1110000	1280000	1400000	1390000	1440000	1880000	1400000	1190000	3110000	3400000	1950000	2710000	3670000	5710000	3500000	3490000	3950000	3280000	3940000	3290000	4690000	4500000	3990000	3880000	5090000	4190000	4980000	4400000	1580000	1410000	1900000	1440000	1360000	1630000	1820000	2000000	1590000	2080000	6640000	6970000	5330000	5220000	7030000	10100000	7390000	7140000	8850000
P01837	11000000	3490000	8280000	8180000	7060000	13100000	14800000	14300000	11600000	7060000	2510000	1790000	3950000	2080000	1380000	2090000	2130000	2260000	2030000	2350000	6600000	16300000	4560000	6370000	6510000	2430000	982934	1870000	3730000	6520000	3540000	2900000	5510000	4590000	3500000	2670000	4790000	2820000	2910000	2400000	18200000	13000000	12600000	11600000	11700000	13700000	11000000	11600000	13500000
P01844									194285													224838									172793		231414	291269			112809	376212		758785	4550000	2720000	2290000	6610000	2370000	2040000	1860000	2190000	2810000
P01849																																									679277	970735	501432	693203	791589	1160000	574450	782613	1080000
P01867	36400000	6740000	23200000	23800000	15200000	29400000	38300000	32800000	24900000	17500000	2770000	1550000	9450000	3760000	3070000	1620000	3980000	2260000	2810000	4930000	17300000	43900000	11300000	23600000	17300000	5430000	1490000	3350000	6970000	11400000	4610000	3380000	4900000	4070000	4910000	4420000	5300000	3700000	3400000	2250000	2110000	1200000	2590000	1690000	1340000	2930000	2080000	2290000	2870000
P01869	9810000	2500000	6680000	5880000	3720000	8540000	10200000	7900000	8100000	4400000	2250000	431905	3290000	758594	494079	477162	858898		1120000	1620000	7100000	8130000	3210000	5940000	4720000	3480000		1200000	3850000	4920000		1220000	1430000	870817	1380000	1050000	1590000	963476	1000000	564210	1090000		809307	514998	546717	1660000	593920	294763	1300000
P01872	357731	465082	519374	546868	550388	453704	654325	610335	668437	654148	2640000	2020000	2760000	2300000	2080000	2230000	2170000	2290000	2870000	2530000	3060000	11300000	2820000	4550000	3080000	1840000	1400000	1390000	3680000	6060000	5250000	4690000	5550000	5200000	5080000	3650000	4060000	4390000	4090000	4870000	47900000	37700000	22800000	28700000	28800000	28800000	26000000	28400000	36800000
P01887	10500000	11700000	9550000	11500000	9520000	9350000	9130000	6440000	8720000	7540000	35600000	40100000	26900000	34000000	33200000	40600000	35700000	22400000	47700000	35500000	37600000	36400000	41100000	37500000	71500000	31700000	44000000	47600000	44600000	23200000	19600000	19800000	16900000	18100000	16600000	13300000	16200000	16200000	17200000	12600000	45700000	50100000	42900000	46300000	43800000	55400000	51900000	43800000	51200000
P01897	10600000	13100000	8760000	13700000	7960000	7530000	8420000	8600000	8420000	9550000	43700000	54200000	36200000	44900000	42900000	46100000	44200000	36000000	51200000	51200000	49100000	40800000	57600000	49600000	87300000	34700000	41400000	36800000	39500000	34600000	18600000	17900000	15700000	19200000	15300000	9620000	9940000	11500000	12000000	11100000	53300000	54500000	47300000	54300000	51000000	53300000	46700000	42500000	44100000
P01898	4590000	3470000	3290000	4380000	2780000	3060000	3080000	2480000	4670000	2630000	7560000	7980000	11300000	9640000	7350000	8990000	7490000	8200000	7560000	10600000	7980000	15800000	10100000	7640000	12500000	7730000	8630000	5440000	8440000	11300000	3760000	4040000	4470000	4310000	4070000	3590000	3680000	2930000	3480000	4150000	9390000	10900000	7700000	8130000	12500000	10500000	8860000	7770000	8930000
P01901	3050000	4010000	2700000	3560000	2540000	2000000	2370000	2470000	2730000	2800000	13600000	15100000	10200000	12100000	12600000	12900000	12800000	11400000	14900000	13400000	13100000	11300000	15500000	13900000	21800000	9510000	12200000	11900000	11900000	9460000	4390000	4830000	4390000	4790000	3960000	2570000	2630000	2710000	2990000	3100000	16800000	22200000	14200000	15200000	16000000	15800000	13700000	12100000	13900000
P01910	836818	543557	603584	764484	789732	909485	925353	819359	784978	926143	2970000	3160000	2790000	2430000	3090000	3650000	4110000	2810000	3230000	2890000	3320000	2140000	2900000	2730000	3650000	2890000	2810000	3350000	3330000	2250000	2150000	2340000	2540000	2210000	2050000	1550000	1620000	1870000	1760000	2030000	14800000	19100000	13200000	14200000	15600000	15400000	13000000	12500000	14100000
P01921	5430000	4320000	5710000	5290000	5210000	5000000	5470000	4890000	4510000	4920000	20900000	19300000	18600000	17700000	18000000	20700000	20800000	17900000	18100000	18600000	23600000	15800000	20700000	16600000	27800000	16100000	16900000	16600000	19200000	16100000	6340000	6320000	5710000	5150000	5960000	3970000	4810000	6020000	5070000	6190000	43300000	49300000	39000000	39000000	45800000	47800000	41800000	36700000	44200000
P01942	2120000000	235000000	5860000000	3390000000	2470000000	3850000000	5420000000	3250000000	5600000000	1270000000	3520000000	1060000000	3900000000	4690000000	3270000000	816000000	1080000000	6490000000	3600000000	6420000000	4590000000	10600000000	2430000000	1770000000	878000000	6630000000	600000000	4100000000	5270000000	6570000000	7360000000	8260000000	7360000000	7310000000	8820000000	7790000000	8280000000	5890000000	7600000000	7270000000	9820000000	10800000000	11800000000	8460000000	8170000000	11100000000	10100000000	8170000000	11100000000
P02088																				854477										309939		325446	328361	226709	433696	259062						234620			1180000	337333
P02089
P02104	7520000		6900000	4810000	3460000	3540000	5290000	3510000	5120000	1020000	6200000	1980000	13800000	12000000	5490000	659752	528947	7080000	2540000	6750000	10400000	19300000	3300000	2700000	1860000	4500000		2280000	4860000	11500000	14100000	9100000	7350000	8440000	10400000	4050000	4360000	4090000	5010000	4790000	12600000	13500000	15100000	12200000	17100000	6720000	6820000	6330000	5800000
P02463	25500000	28600000	23700000	25800000	26800000	38200000	38200000	33600000	43300000	41400000	17700000	22500000	27200000	24300000	22200000	45400000	45300000	60600000	48000000	53900000	13900000	15300000	19100000	13500000	13400000	59400000	58100000	38300000	55800000	53100000	3860000	5940000	3000000	3270000	4400000	3230000	3660000	3800000	5010000	4180000	3450000	3330000	3310000	2830000	2490000	4590000	4000000	3890000	5080000
P02468	29900000	32900000	25000000	30000000	28800000	34800000	33600000	31700000	34100000	36500000	22200000	28300000	28900000	29400000	25100000	35900000	33000000	44100000	30900000	40000000	18200000	19300000	20700000	17800000	19800000	41000000	35300000	22600000	32800000	36500000	1180000	1280000	1120000	851196	1040000	622680	802994	782604	1060000	1070000	1120000	1010000	1210000	1110000	1260000	1330000	1050000	1120000	1350000
P02469	21700000	22200000	19200000	20500000	21000000	24000000	23400000	23500000	23800000	24800000	16300000	18800000	19900000	18300000	17600000	22200000	20600000	25500000	20100000	23000000	12900000	13300000	13000000	12300000	12800000	23600000	22500000	17000000	19800000	20400000	1250000	1370000	1140000	1130000	1120000	860173	730298	875919	1150000	909628	969258	254018	710259	709170	668387	942555	905843	648682	773244
P02535	5340000	3850000	6140000	3750000	5980000	4630000	2530000	3900000	5350000	2600000	20300000	7760000	5160000	6450000	3820000	9200000	4240000	5830000	2030000	4700000	11800000	16500000	2490000	5340000	31200000	9340000	2820000	4050000	3080000	5680000	9830000	6910000	2840000	3700000	3460000	7730000	8040000	8960000	3800000	3460000	7020000	7050000	4910000	6130000	9270000	10100000	1980000	3110000	4530000
P02664			2790000							11400000
P02772	73800000	36600000	72900000	73600000	48400000	67100000	95500000	83400000	150000000	76900000	4140000					4560000			279931		283802							29900000	208926		6280000	13200000	13300000	9170000	12800000	5940000	9160000	6350000	13100000	5070000	3370000			5630000	2460000	1890000
P02798	351739	380556	601151	667119	681143	668418	578522	471515	606237	802188	273769	257942	259996	189190	344566	559793	485974	503627	374608	423610	262941	189367	244716	348006	236827	621180	284884	364489	805240	451658	2880000	2800000	2620000	3590000	4350000	3680000	2790000	3950000	3910000	3100000	904690	637309	925743	1940000	947011	1170000	1690000	1640000	1220000
P02802	411097	415580	612164	476732	475114	405947	625264	290312	557554	586977	332367	339729		375201	584704	441330	858504	545451	613173	632903	453695	345142	414328	255587	342468	953766	898212	314443	1170000	316411	527964	740323	509873	656124	927870	1270000	1270000	743736	2140000	725999	222819	154868	259673	311359		604460	308641	487188	582829
P02816
P03888	5180000	4350000	4770000	4610000	4190000	4680000	4430000	4950000	4240000	4330000	4840000	4590000	4600000	4090000	4590000	5010000	5030000	5200000	4360000	4360000	5070000	4770000	4790000	5220000	4520000	4630000	4290000	4610000	4140000	4660000	2680000	2850000	2880000	2900000	2630000	2740000	2590000	2430000	2280000	2500000	3710000	3440000	3490000	3640000	3310000	2310000	2640000	2520000	2320000
P03893	1880000	1400000	1190000	1300000	1040000	1240000	932404	1040000	1040000	1040000	1900000	1790000	1500000	1540000	1610000	1090000	984854	1460000	863086	900071	1820000	1390000	1550000	1830000	1720000	690703	664622	684546	673763	805940	627791	579502	667917	783568	400539	268263	162023	190235		189430	874251	834746	870331	961984	864370	367285	351540	290414	249678
[truncated: 10,035 more rows]
[truncated: 71 more columns]

## Sheet: 2.co-expression
lung_1w_F_5	lung_1w_F_7	lung_1w_F_8	lung_1w_F_10	lung_1w_F_11	lung_1w_M_1	lung_1w_M_3	lung_1w_M_4	lung_1w_M_7	lung_1w_M_12	lung_4w_F_1	lung_4w_F_2	lung_4w_F_4	lung_4w_F_5	lung_4w_F_6	lung_4w_M_1	lung_4w_M_2	lung_4w_M_3	lung_4w_M_5	lung_4w_M_6	lung_8w_F_1	lung_8w_F_3	lung_8w_F_4	lung_8w_F_5	lung_8w_F_6	lung_8w_M_1	lung_8w_M_2	lung_8w_M_3	lung_8w_M_4	lung_8w_M_5	spleen1w_F_5	spleen1w_F_7	spleen1w_F_8	spleen1w_F_10	spleen1w_F_11	spleen1w_M_1	spleen1w_M_3	spleen1w_M_4	spleen1w_M_7	spleen1w_M_12	spleen4w_F_1	spleen4w_F_2	spleen4w_F_4	spleen4w_F_5	spleen4w_F_6	spleen4w_M_1	spleen4w_M_2	spleen4w_M_3	spleen4w_M_5	spleen4w_M_6
[truncated: 6,403 more rows]
[truncated: 71 more columns]

[truncated: 3 more sheets: 3.age-related DEPs, 4.Cluster 3648_group1 DAVID, 5.Cluster 3651_group2 DAVID]
