# Supplementary material for: The mouse multi-organ proteome from infancy to adulthood
Source: Nat Commun. 2024 Jul 9;15:5752. doi: 10.1038/s41467-024-50183-6 (PMC11233712; doi:10.1038/s41467-024-50183-6)
Supplement: Supplementary file 14 — Supplementary data 11 [file 41467_2024_50183_MOESM14_ESM.xlsx]

## Sheet: Comments
Sheet	Comments
1.heart_kidney age-related DEPs	heart_kidney co-expressed age-related DEPs
2.module1 DAVID	Down regualted DAVID annotation
3.module2 DAVID	Up regualted DAVID annotation

## Sheet: 1.heart_kidney age-related DEPs
heart_1w_F_5	heart_1w_F_7	heart_1w_F_8	heart_1w_F_10	heart_1w_F_11	heart_1w_M_1	heart_1w_M_3	heart_1w_M_4	heart_1w_M_9	heart_1w_M_12	heart_4w_F_1	heart_4w_F_2	heart_4w_F_4	heart_4w_F_5	heart_4w_F_6	heart_4w_M_1	heart_4w_M_2	heart_4w_M_3	heart_4w_M_5	heart_4w_M_6	heart_8w_F_1	heart_8w_F_3	heart_8w_F_4	heart_8w_F_5	heart_8w_F_6	heart_8w_M_1	heart_8w_M_2	heart_8w_M_3	heart_8w_M_4	heart_8w_M_5	kidney1w_F_5	kidney1w_F_7	kidney1w_F_8	kidney1w_F_10	kidney1w_F_11	kidney1w_M_1	kidney1w_M_3	kidney1w_M_4	kidney1w_M_7	kidney1w_M_12	kidney4w_F_1	kidney4w_F_2	kidney4w_F_4	kidney4w_F_5	kidney4w_F_6	kidney4w_M_1	kidney4w_M_2	kidney4w_M_3	kidney4w_M_5	kidney4w_M_6
-0.108482	0.162283	-0.785169	0.323503	-0.201121	0.117737	-0.526354	0.0738825	0.628121	1.35588	1.25044	0.505862	1.25222	0.471582	-1.01384	1.56082	0.207703	0.258166	1.2013	0.116037	-1.54822	0.656382	0.332339	1.20185	0.11101	2.08546	-3.94	0.590219	-0.280528	-1.88354	0.151015	-0.335376	-0.840575	0.653105	-0.0347658	0.111594	0.0566612	-0.0355429	0.432194	0.344085	0.23326	-0.0136046	-0.170385	0.121781	1.00603	0.562162	-0.645725	0.0491319	1.54534	0.988767
1.51024	0.187723	0.262566	0.0711642	-0.060719	0.71064	0.683345	0.517385	0.507004	-0.0863145	0.76036	-0.134911	NaN	0.41537	0.712454	0.754081	0.724422	-0.431625	-0.491445	0.57611	-0.0214003	NaN	0.123651	-0.287237	-0.455212	-0.677864	0.276576	0.227011	-0.434368	0.570115	1.00603	0.788645	1.00724	0.46819	1.14818	0.919385	0.449502	0.647478	0.88846	0.87306	-1.05822	NaN	-0.34785	NaN	NaN	-0.445151	0.0129821	-0.268495	-0.651145	-1.01266
-0.231516	-0.164937	0.334931	-1.56205	-1.55633	0.605992	0.837684	0.442781	0.485145	-0.514873	0.572008	0.577317	-0.237992	1.41203	1.12634	-0.16833	0.989829	-0.653607	0.755564	1.16551	0.125318	-0.944482	0.442781	0.432463	0.665583	-0.32587	0.206452	-0.125948	0.465942	0.77494	1.30892	1.21022	1.14293	0.843685	1.23846	0.954887	1.94111	0.317355	1.17431	0.703331	-1.02413	-0.293258	-1.28475	0.142643	-0.722835	-1.12986	-0.974031	-0.496732	-1.10519	-0.877659
-0.193811	-0.535041	-0.179082	-0.585009	-0.345562	0.805313	-0.140501	0.866345	0.710658	-0.551226	1.13	0.828219	1.76602	1.64161	0.811107	1.93907	2.16966	-1.08493	0.883152	1.56037	-0.0178533	-0.360403	-0.76282	-0.387421	1.99227	-0.466461	-0.0336339	0.723175	0.252041	0.400936	0.41293	0.429411	0.426041	0.414594	0.876307	-0.170609	0.281306	-1.36468	-0.374827	0.544794	-0.551226	-0.27033	0.748283	-0.303739	-0.694965	0.447836	-0.0418602	-0.604395	-1.31465	-0.501743
-0.860561	0.181218	-0.0717433	-0.0944371	1.21255	0.221889	0.903563	-0.306297	0.37105	1.41766	0.0771913	0.84905	0.710472	1.68899	-0.565568	1.35208	0.462359	0.314612	0.782599	1.64592	0.666548	0.0934979	-0.421849	-0.113882	2.59766	0.553793	0.764243	0.886657	-0.344445	-0.644166	-0.884884	-0.368446	-1.17156	-0.695738	-0.424581	-1.60761	-1.14702	-2.18572	-1.13483	-0.873774	0.386706	1.00508	0.96067	0.400219	0.135573	0.0387385	-0.0263433	-0.836025	-0.0604179	0.0522483
-0.363945	0.530263	-0.297217	-0.956462	-0.68943	-1.58739	-0.609582	0.209781	-0.698159	-0.948246	1.15951	0.371076	0.926606	0.507714	1.29448	1.99243	0.391689	1.29997	0.56444	1.37983	0.458459	0.235506	-1.15419	0.295594	1.76029	-0.575935	0.510281	0.553514	-1.56384	-1.83643	0.778464	0.865893	1.5413	0.737192	0.963902	0.778019	1.38715	0.671454	0.753747	0.761981	-0.59867	0.0801049	0.387645	-0.586833	0.0605139	-0.523475	-1.01175	-0.776344	-0.464247	0.232143
0.132777	0.623295	0.546948	0.528106	0.560245	0.0721966	0.546949	0.0464686	0.516921	0.620922	1.08489	1.03463	0.720561	0.67142	1.0457	0.721748	0.618457	1.17728	0.71551	1.04559	1.30163	1.1247	1.31334	1.25523	1.289	-1.19891	-1.3851	-1.23793	-1.36604	-1.17499	-0.7168	-0.286876	-0.290961	-0.323674	-0.314853	-0.715374	-0.276448	-0.710879	-0.291251	-0.355002	0.352926	0.300438	-0.0709866	-0.083969	0.344883	-0.119765	-0.108383	0.286903	-0.120067	0.263994
0.334126	0.609074	0.448675	0.583412	0.288181	1.05328	0.766435	0.569865	0.802479	0.522633	-1.09831	0.631797	0.174152	1.69843	-0.175431	0.727185	0.358172	-0.894194	-1.33331	0.35608	1.94387	-3.46891	-1.01485	-2.29864	NaN	-0.216185	-1.43774	0.531721	0.889343	-0.933336	1.05632	1.37769	0.967229	1.24044	0.971133	0.858733	1.20481	0.835263	0.940035	1.19114	-0.266679	-0.269016	-0.701424	-0.809325	-0.881949	-0.296352	-0.163102	-0.231374	-0.159608	-0.552538
0.531113	0.0755454	0.64685	0.525856	0.411181	0.217458	-0.0533615	0.792091	0.897447	0.518559	-0.548163	0.622431	NaN	2.25695	-0.478462	-0.843608	-0.493406	-0.137705	-0.0780704	0.270705	NaN	NaN	0.031012	NaN	3.29517	-0.593296	-1.24868	NaN	NaN	-0.212125	1.2049	1.07267	1.19732	1.39812	1.13462	0.972503	0.921446	1.11199	1.08759	0.992308	-0.881112	-0.768793	-0.487592	-0.433118	-1.07355	-0.671272	-0.689646	-0.415935	-0.67208	-0.651718
0.803998	-0.0402192	0.791044	0.31425	1.68946	0.79307	-0.0334681	0.466506	0.0391422	0.35594	NaN	0.263275	2.8124	0.251174	0.840519	-0.982205	-0.374661	-2.5118	-0.0138208	-1.14571	0.656034	0.850291	0.93168	1.04	NaN	-0.166053	-1.80961	-1.30972	-2.17054	NaN	0.637664	0.47434	0.485788	0.446311	0.80487	0.790064	0.465658	0.605848	0.645791	0.423546	0.313796	0.939721	0.172101	0.0161885	-0.561156	-2.08588	0.0305311	-1.06047	-0.13331	0.158146
1.4207	0.711782	0.84634	0.965065	3.08975	1.11635	1.17008	1.43374	0.938391	1.44248	-2.30622	0.863326	0.305513	NaN	NaN	-0.269429	-0.871142	-0.604335	-1.57634	0.498576	0.0148944	0.199028	-0.0895498	NaN	NaN	-0.488221	-0.0829542	0.475077	0.881659	NaN	-0.516816	0.595311	0.588408	0.62901	0.93541	0.285918	0.398992	0.339826	0.52722	0.480154	0.219013	-0.674459	-1.93017	-0.91932	-0.926991	-1.16716	-0.159475	-0.28965	-0.371394	0.276163
1.975	0.843224	-0.0299228	0.300372	0.543746	0.999388	0.752745	1.76091	0.844813	0.659917	-2.6524	0.271286	0.0734264	0.618019	0.0953953	-0.453581	1.28025	1.39013	-0.0655764	-0.114124	-1.05961	-1.00082	-0.318136	1.40888	NaN	0.421302	1.27295	-2.55764	0.875059	0.722646	0.616421	0.698869	0.444638	0.0806449	0.350241	1.60751	0.774198	0.317133	-0.129839	0.378322	-0.764617	-0.35258	-0.904825	-1.81452	0.0128071	-1.64163	-0.842482	-0.627097	-0.564765	-0.67638
1.33055	0.776996	1.09747	0.734286	1.26753	1.2176	0.834338	0.99925	2.02906	0.831944	-0.784708	0.27961	1.30085	NaN	0.0083696	-2.68118	-0.922506	-0.799147	-1.76184	2.36041	-1.56171	0.533652	-0.891613	1.08027	NaN	NaN	-0.0548748	0.426465	-0.737825	-0.982931	-0.0620163	-0.00654857	-0.119548	-0.219841	0.419078	-0.190861	0.127677	-0.1995	0.174964	0.0866016	0.136958	NaN	-2.80686	-1.09022	-0.417726	0.942985	-0.0790948	-0.460044	0.216004	-1.18001
0.252789	0.460403	1.00122	0.856027	0.203504	0.719302	0.752748	0.491502	-0.00617073	0.247308	-1.38039	-0.354293	0.368991	0.938328	-0.0852806	-0.634462	-0.239557	-0.147647	-1.30394	0.19906	-1.36798	0.212955	-0.580525	2.47087	3.91363	0.0936102	-1.58055	-0.702112	NaN	-0.584895	0.617682	0.493704	0.298969	0.342941	0.31539	0.70303	0.505464	0.524117	0.580432	0.768827	0.312778	NaN	-1.11122	-1.89334	-0.0761232	NaN	-0.421874	-0.336334	-1.57711	-0.100733
0.366105	-0.618458	-0.93785	0.355001	0.681981	0.466733	0.964714	1.04729	0.129102	-0.155132	0.908423	0.666984	-0.603257	1.94264	0.660042	0.182618	0.275813	-0.727877	-0.0403245	-1.78096	0.725483	1.83482	1.36954	0.550247	0.258763	-3.39986	0.607912	-0.507461	0.515845	-0.57162	0.962274	1.21045	0.700891	0.67943	1.09397	0.991433	0.862091	0.349882	0.830347	0.550643	-0.74464	0.00935175	-0.173007	0.108696	-0.0717208	-0.850068	-0.612505	-1.97343	-0.356143	-1.04913
0.374676	0.310566	0.997534	1.25627	0.60391	-0.432304	-0.687328	-0.790044	-0.180977	-0.651069	-1.40349	0.175858	0.398257	-0.174418	-0.0403929	NaN	NaN	NaN	4.42356	NaN	-0.342177	-0.108296	NaN	0.164591	-0.339418	NaN	NaN	-0.573466	NaN	-2.77369	0.80159	0.690015	0.914939	0.940769	0.652688	1.01278	0.629034	0.762298	1.17203	0.980236	-0.524322	0.198943	-0.367147	-0.139969	-0.0857921	-0.248954	-0.736548	-0.171981	-0.305716	0.190379
0.601268	0.590316	0.994602	1.26925	0.634169	0.289454	-0.064202	0.558329	0.265145	-0.155382	-1.05025	NaN	-2.68533	-0.821506	-0.912199	1.37573	1.6367	NaN	NaN	-1.19568	NaN	0.138188	NaN	0.347963	0.677072	-0.915069	0.186599	2.01478	NaN	NaN	0.91179	0.857837	0.955598	1.13421	1.12724	1.04606	0.823706	0.933665	1.40003	1.32839	-0.800801	-0.576695	-1.06002	-0.800277	-0.337014	-0.217645	-0.0660309	-0.269615	-0.493118	-0.595362
0.839576	0.626463	1.12115	0.522978	0.644674	0.179949	0.520542	0.413088	0.542012	0.649571	-1.11732	-1.09515	-1.27663	1.46817	-1.58773	0.471445	NaN	NaN	NaN	-0.708602	NaN	0.96665	1.67915	1.67454	1.60438	-1.18399	1.21533	NaN	-1.65913	NaN	0.925698	0.712558	1.06511	0.650702	0.690648	1.0962	1.01741	1.04902	0.977553	1.39675	-0.954956	-0.842762	-0.275169	-0.507436	-0.493853	-0.401666	-0.351118	-0.627279	-0.549807	-0.793587
0.655979	0.926427	1.38301	1.0411	1.55413	-0.0864495	-0.164927	0.687354	0.298739	-0.00120002	0.257786	-0.00128838	-0.883662	0.617839	-0.308217	-1.27316	-0.685456	-1.44931	-3.744	0.468086	0.294349	-1.35592	-1.22734	0.0279339	-0.686516	-1.0894	NaN	-0.339907	-0.574986	NaN	1.11114	1.11855	2.00784	1.11745	1.74626	-0.0159027	0.0376852	-0.45886	0.882626	1.82879	-0.809477	-0.662495	-0.182965	1.23839	-1.28977	-0.380459	0.671108	0.313224	0.000863846	NaN
0.483154	0.944095	-0.0259248	-0.185441	0.362555	0.19471	-0.143399	0.428296	0.00263116	0.169346	0.0827252	0.746689	NaN	NaN	0.166654	-1.02756	-0.896811	-1.13071	-1.44044	1.18489	-0.815891	-1.68392	0.361555	NaN	NaN	-0.890972	3.97219	-2.60679	-0.76216	2.11265	0.773865	0.840166	0.893907	0.850463	1.08249	0.843424	0.778555	0.732046	0.744202	0.928785	-0.773587	-0.199289	-0.668046	-0.199324	-0.0155137	-0.552143	-0.485903	0.0328831	-0.416342	0.128419
0.384794	0.509863	0.493336	0.503238	0.582994	0.528324	0.346989	0.634697	0.67212	0.119372	-1.16901	-0.307889	NaN	-0.551935	-0.990195	-0.413529	-1.01248	-0.15411	0.706844	NaN	1.19126	0.535339	-0.618229	-1.64202	-1.8288	NaN	NaN	-1.43254	-0.621728	-1.83611	1.14793	0.801604	0.680873	0.693902	0.672063	0.85052	0.649143	0.588403	0.787777	0.798296	-0.315682	1.64407	-0.926981	0.265376	0.238252	0.730067	1.51436	-1.06274	-1.14939	-0.764364
0.134133	0.126994	0.294912	0.0859965	0.260019	-0.148091	-0.35246	-0.169029	0.123443	-0.0330396	-0.508733	-0.203573	-0.988293	-0.906984	-0.422868	0.224733	-1.01577	0.298013	-0.852965	-0.256601	2.54653	3.85872	0.117572	2.02935	-0.583812	0.0607309	4.00515	-1.47379	NaN	-0.168056	0.0655955	0.00335164	-0.0503037	0.0615792	0.219692	0.240554	0.0902953	0.258898	0.164555	0.351774	NaN	NaN	-0.515687	-0.236603	-0.736997	-0.227041	-0.750095	-0.797369	-0.600399	-1.14082
0.0748455	0.520278	0.339491	0.278357	-0.171795	0.523789	0.148111	0.424208	0.322168	0.000424972	-1.78287	-1.55023	-1.3192	NaN	-0.676097	-1.14189	-1.74367	-1.09628	0.110419	-0.299781	1.93895	2.8951	-0.652954	0.0235016	-1.13544	1.64231	3.01733	-1.13879	-0.963705	NaN	0.971373	0.896353	1.00043	0.695792	1.07195	0.768866	0.908347	1.01982	0.944116	0.83719	0.0488982	0.0515014	-0.774511	-0.233517	-0.227684	-0.639181	-0.0248127	-0.158653	-0.45559	-0.505363
0.134896	0.188131	0.0250075	-2.07712	-2.35431	0.86222	0.374582	0.543195	0.506669	0.538657	NaN	NaN	-1.53187	-1.62195	NaN	0.118858	-1.88581	1.58605	-0.633476	0.345391	NaN	1.98958	-0.893728	-0.507242	NaN	1.85864	NaN	NaN	-1.06705	NaN	1.36779	1.17142	1.2252	1.17308	1.21602	1.07523	1.11355	1.02408	1.07058	1.17708	-0.265545	-0.227761	-0.161615	-0.594303	-0.124212	-0.15146	-0.398523	-0.252705	-0.0888718	-0.252754
0.0339576	0.347511	0.239444	-0.000342185	0.453381	0.00953576	-0.268335	-0.698866	-0.548342	-0.845784	-0.0514061	1.25643	-1.11862	-0.700155	0.91375	-1.28115	-0.323162	-1.68381	-1.57627	1.36966	-1.78936	2.94444	0.739557	1.49225	0.137971	-0.128341	-0.690976	-0.626525	-0.335814	-1.04617	1.69068	1.18934	1.09192	1.28704	1.30736	1.34392	1.46542	0.0884865	0.858311	1.40876	-0.405076	0.0866667	-0.275025	-0.363868	-1.11193	0.179943	-0.259731	-0.893743	-0.269303	0.423696
-0.0991139	0.0783116	0.00304382	0.191587	0.0947462	-0.518168	-0.5544	-0.72039	0.419704	-0.0854784	0.17625	0.723028	-1.26607	-1.59391	0.280278	NaN	0.127036	-1.26322	NaN	0.599666	NaN	1.47262	0.496125	0.651564	NaN	NaN	0.331665	0.110319	NaN	NaN	1.64662	1.46363	1.61566	1.3379	1.36275	1.40415	1.35183	1.26107	1.5016	1.47023	-0.831724	-0.821966	-0.901837	-1.24846	-1.02762	-0.476492	-0.842138	-0.477659	-0.789436	-0.466351
-0.591025	0.868495	0.66383	0.0112766	0.581014	0.378058	-1.05361	-1.69129	0.282291	-0.279908	1.31789	NaN	0.673211	0.14092	-0.818325	-1.98336	-1.11685	0.0565156	-2.95519	-1.3638	0.843689	2.67754	1.70216	2.0614	NaN	NaN	-0.381651	0.467522	-0.739708	-1.4399	0.133612	0.201784	0.152396	0.494778	0.199943	0.136009	0.190262	0.237924	0.229327	0.162634	0.94213	0.333524	-1.52295	-1.17115	-0.687497	-0.536779	-0.612245	0.266762	-0.10158	0.27239
-0.114986	0.807832	0.785292	0.0904867	2.02595	-0.0975013	0.0960258	-0.879979	-0.261201	-0.0160436	-0.0758189	0.844714	-0.260351	-0.125157	1.14459	-1.40647	-0.450019	0.91525	-1.7021	-0.801195	-0.225088	0.790225	-0.228297	0.764174	-1.18301	-0.434486	-0.896672	-0.930033	-0.0933848	-1.49357	1.03701	1.06751	0.917154	0.98907	0.667512	1.09908	0.553258	0.833	0.315972	1.35743	0.219365	-0.622545	0.173806	-0.0214011	1.09071	0.451323	-1.13102	0.543307	-1.04155	-1.44416
0.51967	0.542123	0.398982	0.356472	0.448559	1.64293	0.589179	0.619423	1.37958	2.08911	-0.632378	-0.646151	-0.8738	-1.5772	-1.53054	2.54207	0.366154	1.99303	0.690363	0.898602	1.54364	-1.98475	-1.27262	-1.256	-1.05329	0.801349	0.757599	-0.607377	-1.9856	1.03565	0.519491	0.480792	0.358402	0.490283	0.299161	0.420503	0.102759	0.0907835	-0.020114	0.0171696	-1.23412	-1.08382	-1.22403	-0.989244	-1.34954	-0.545328	-0.54429	-0.14068	-0.606644	-0.840575
0.155887	-0.321914	0.756746	0.637642	0.711754	0.573892	0.943627	0.729002	0.594639	1.07898	-0.842781	-0.924302	0.195688	-0.796754	-0.441238	0.823091	-1.70976	NaN	-2.2275	1.23088	2.0435	-2.2935	-0.945662	-0.713594	-1.2444	-1.66787	0.618865	-0.505085	-2.30092	1.30316	1.14168	0.61736	1.04936	0.771215	0.868229	1.94993	0.784789	1.09284	0.701495	1.35498	-0.974338	0.35912	0.235288	-0.175613	-0.574985	-0.682944	0.619206	0.370869	-0.37923	-0.476865
0.14089	0.123196	-0.238796	1.14472	0.161702	-0.0778137	-0.10856	0.667693	0.830524	0.200497	1.46415	-0.363129	0.15896	0.438257	2.08621	1.42016	-0.887742	2.53401	1.1624	-0.385826	-0.67307	-1.55985	-0.255169	-2.30525	-0.741915	1.46651	0.334054	0.140875	-1.46655	0.546434	0.778139	0.279479	-0.0287141	-0.0288809	0.667693	0.764739	0.845266	0.801018	0.248936	0.218923	0.102994	-1.89877	0.404146	-1.53261	0.149918	-0.449146	-0.290556	-0.809564	-0.351904	-0.0916059
0.588354	0.239382	-0.488688	0.409614	0.194562	0.166652	0.149392	-0.179883	-0.390526	-0.570959	NaN	-0.964696	-0.763319	-1.61562	NaN	0.522157	1.36673	3.86498	0.458651	NaN	NaN	-3.36672	-0.750956	-0.262059	NaN	NaN	0.865037	NaN	NaN	NaN	0.737387	0.60625	0.6042	0.768205	0.460206	0.812615	0.96707	0.994066	1.12815	0.757023	-0.0936776	-0.546948	-0.29881	-0.982352	-0.242406	-0.0199139	-0.437986	-0.143843	0.756901	-0.265916
0.494087	0.418807	0.445525	0.0117858	0.482342	0.691827	0.621071	0.310158	0.461014	0.374536	-0.638104	-0.241608	-0.733318	-0.791586	-0.309171	NaN	-0.538335	-0.746166	NaN	-0.135228	-1.02018	-0.017889	-0.536433	-0.393045	-1.13401	-0.238841	-0.842812	-0.512207	NaN	NaN	0.592506	0.612537	0.458115	0.374065	0.617857	0.527127	0.364518	0.214422	0.782094	0.535492	-0.435489	-0.786647	0.42005	-0.985284	-0.140761	-3.78514	-0.659539	1.1606	-0.381679	-0.435753
0.221233	0.0426928	0.557627	0.0386305	1.08506	-0.533542	0.0182692	-0.225279	0.0425716	-0.219589	-0.0627749	-0.869194	-1.33435	-0.795576	2.52517	-0.543953	-0.368718	0.136488	-0.167025	-0.252449	0.255573	-1.29628	-0.438901	-0.645636	0.610635	-0.990584	-1.29628	-0.575131	-0.780455	0.480501	0.615566	0.633391	0.360593	0.377666	0.377201	0.982939	0.783941	0.918597	0.625662	0.695353	-1.87883	0.755336	1.08955	0.914708	0.635472	-2.47732	-1.32955	-2.04368	-0.685309	-2.80562
-0.611974	-0.388435	1.53276	1.60294	1.23072	0.543504	1.47968	1.3577	-0.160214	0.743757	-1.55115	NaN	NaN	NaN	-0.37517	NaN	-0.693143	-0.652778	-1.18387	-0.498958	1.77793	NaN	2.18091	1.75213	-1.32696	-3.32132	-1.7845	NaN	1.65011	-1.63986	0.268109	0.00718677	-0.0505854	0.0959256	0.360029	0.114763	0.247433	0.187259	0.394518	0.184655	0.300381	0.410261	0.192359	-0.542757	-0.898784	-0.743876	-0.0280077	0.311116	-0.205611	0.302471
0.479429	1.35731	0.789014	1.7093	0.233828	0.128527	0.365057	0.695714	1.01625	0.10633	-0.412299	-0.461517	-0.724936	-3.57748	-0.114354	NaN	-1.05399	NaN	-2.3637	NaN	0.606011	-0.146196	-0.291174	-0.154573	0.196509	-1.8853	-1.95301	-0.566025	NaN	-0.818862	0.602927	0.468128	0.959324	0.340623	0.0582061	0.933661	0.710129	0.804085	0.482748	1.2223	0.00699144	0.540384	0.722056	1.28937	-0.517104	-1.29107	-0.623084	0.103657	-1.64039	-0.0878765
0.50243	0.811931	0.253053	0.351189	0.0436188	0.227602	0.602347	0.638331	0.29707	0.613446	-1.7112	-1.22511	-1.17329	-1.15284	-0.60504	1.78751	NaN	NaN	-2.38917	-0.984105	-1.08813	-1.0752	-1.17898	-1.11059	-0.657241	2.71026	-1.13942	-0.218877	-0.91175	NaN	1.47638	1.27756	0.919681	1.46677	0.872373	1.03295	0.479064	0.801983	1.02666	0.782351	-0.0616524	NaN	-0.223835	0.305892	0.623593	-0.537416	0.438689	0.611944	NaN	-0.088367
0.620868	0.331966	0.961243	-0.0380662	1.19469	0.0962902	0.199561	1.18105	0.648844	0.738135	NaN	-1.79922	NaN	NaN	-0.974904	NaN	NaN	-3.52756	-2.27711	0.605781	-1.21343	NaN	-1.95826	-1.48797	-0.232546	NaN	NaN	NaN	-0.812481	-0.413625	0.994636	1.12407	1.05268	1.18808	1.28503	1.09672	1.08131	0.886164	1.24255	1.17755	-0.366323	-0.240915	-0.109463	-0.107524	0.096133	0.191597	-0.013499	-0.118472	-0.0751583	0.182691
0.21046	0.0367346	-0.570276	-0.291861	-0.98367	0.188821	0.427179	-0.0706797	-0.774784	-0.133237	-1.248	NaN	NaN	-0.316879	-0.957072	NaN	-0.986188	NaN	-1.82719	-2.73682	-1.61222	-1.30861	2.28423	-0.309994	NaN	2.02882	NaN	NaN	-1.22386	-2.10083	0.946427	1.04109	1.64478	1.19257	1.24643	0.838632	0.925408	0.868591	1.2631	1.33739	-0.00143752	0.240078	-0.249776	-0.151539	-0.15358	-0.360918	0.640001	-0.343849	0.036703	0.264791
-0.303815	1.44343	0.474044	0.421679	0.798302	-0.101615	0.587673	0.0725143	0.667148	0.152008	-0.0327096	-0.0822213	-0.560982	2.19168	0.179963	0.257805	-1.92726	0.226185	-0.0385026	NaN	-0.39191	0.505956	-1.75278	-1.52237	NaN	2.78364	-2.89736	NaN	-2.29662	-3.02207	0.774338	0.689606	0.642574	0.628236	0.852041	0.710527	0.739329	0.584847	0.687837	0.818179	-0.293125	0.394649	0.0148741	-0.0823974	-0.270471	0.118323	-0.224548	-0.276551	0.175579	-0.222887
-0.229151	0.755138	-0.37732	-0.574187	-1.77698	-0.406348	0.790278	0.114256	-0.434339	-0.284529	-1.05041	NaN	NaN	NaN	NaN	-1.38767	-3.02892	NaN	NaN	-0.187783	-0.547459	-0.519769	NaN	NaN	NaN	NaN	NaN	-1.71588	NaN	-1.5889	0.678704	1.28486	1.31989	1.32366	1.35501	1.16774	1.22675	1.3593	1.09104	1.33163	0.454811	-0.76165	0.0204462	-0.607867	0.218579	-0.107389	0.44697	-0.0767462	0.158127	0.154061
0.297964	0.740241	-0.102923	1.05479	0.297401	0.0218101	-0.326425	0.217254	0.337319	0.599082	-2.5209	-0.0546356	-2.81811	NaN	NaN	-3.26478	-2.01341	0.437007	1.66907	NaN	-0.979365	-1.08277	0.341133	0.42253	-0.299071	0.726659	0.307251	-0.178434	2.0443	NaN	0.906255	1.06867	1.05712	1.08132	1.21974	0.75224	1.03001	0.964985	0.911319	0.995794	-0.623037	-0.641261	-0.293323	-0.414664	-0.427355	-0.0717997	-0.65543	-0.6183	0.0905751	0.0686428
0.449437	0.668019	0.646909	0.242072	0.331737	0.595971	1.22265	0.848177	0.651679	0.733792	0.519197	-0.0754098	-1.61435	-1.36468	0.638009	-1.04412	-1.22056	-0.448652	0.367251	-0.482478	-2.74721	-1.22249	3.98794	-0.275263	-0.991437	NaN	2.97644	-1.03994	-0.719802	-0.783931	0.525156	0.58826	0.823711	0.876424	0.612545	0.501602	0.300656	0.720318	0.581372	0.675059	-0.0293957	-0.029955	-0.0316464	-0.279849	-0.228323	-0.618147	-0.485898	-0.362948	-0.41235	0.0940612
0.798356	0.538559	1.03227	-0.00711311	0.872418	0.991005	-0.327745	0.583947	1.95295	1.123	-0.0300801	-1.02141	-1.02473	-0.939191	0.32336	-1.76337	-0.6317	-1.81328	-1.94982	-0.639693	-2.39361	1.07351	-0.474698	0.194623	-0.960397	-1.80271	-1.6301	-2.2006	-1.07771	-1.56988	0.330135	0.674277	0.575698	0.880994	0.9846	0.620259	0.389062	0.502509	0.798729	0.639294	1.17993	0.578757	1.00054	0.649994	1.1352	-0.0117496	0.389062	0.941366	0.212069	0.349447
0.425791	0.510105	0.542139	1.11985	1.04974	0.534335	0.308085	0.504805	0.375993	0.67494	-2.37733	-0.63081	NaN	0.392885	-0.636005	-0.347914	-1.80651	-0.0537365	0.262473	-1.22833	NaN	-0.43459	NaN	-1.43223	-1.60651	-1.04503	-1.04236	-2.15754	-0.986637	2.66184	0.873188	0.487767	0.441683	0.230499	0.514155	0.633909	0.537517	0.89513	0.603312	1.05352	-1.02756	0.632154	0.121859	0.435602	0.239034	0.620074	-0.413419	-0.0104002	-0.496888	-0.127332
0.555591	0.309002	0.268638	0.630837	0.592371	0.633139	0.224137	0.648403	0.324193	0.466002	-0.985766	NaN	NaN	-0.967438	-1.76941	-1.74377	-0.744153	-0.795367	NaN	-1.92247	NaN	NaN	NaN	NaN	NaN	-2.48316	-0.868291	NaN	-2.24781	1.76501	1.42214	1.25495	1.33398	1.49116	1.41872	1.20135	1.15682	1.2892	1.19699	1.08619	0.0731354	-0.232749	-0.136334	0.422307	-0.396853	-0.58179	-0.12762	-0.182756	-0.146465	0.272293
0.383823	0.0546157	2.20505	-0.803609	1.24777	0.881126	-0.258411	-0.0653744	-0.446903	-0.181447	-1.61415	0.806845	NaN	0.446832	0.649749	-0.00617664	1.34286	0.599483	-1.30432	NaN	-2.06053	2.10334	1.12526	-1.07805	-3.21723	-1.93228	-1.10158	-2.51105	-0.853677	1.02325	0.410255	0.90849	0.693432	0.84537	1.0579	0.285177	0.330078	0.375889	0.409657	0.791987	-0.368286	-0.426181	-0.194323	-0.457599	0.211204	-0.300914	0.308243	0.424772	-0.0856871	0.0386793
0.27934	0.392261	0.288681	0.131903	0.661343	0.384237	0.00781817	0.169529	0.879073	0.213773	-0.512928	-0.591869	NaN	NaN	-0.509889	-0.0418246	NaN	0.0758318	-0.119436	NaN	NaN	NaN	-1.40984	-1.26303	NaN	-0.636291	-0.079474	-4.90798	NaN	NaN	1.11974	1.04141	1.13037	1.2406	1.1152	1.21981	1.08454	0.94641	1.1184	1.09083	-0.583199	-0.00239532	0.382319	0.156036	-0.538318	-0.277718	-0.361063	0.548156	-0.78636	-0.214017
1.31421	0.797132	1.1069	0.443673	0.707066	0.540541	0.292172	1.10799	0.320209	0.894022	0.164223	0.176025	0.741668	-0.621567	1.59996	0.11871	-0.0174116	-0.513716	-0.478781	-1.03347	-1.74517	NaN	0.310538	-1.70845	NaN	-0.491376	-2.70455	-4.25307	0.400483	-0.512848	0.613628	0.452347	0.681874	0.228858	0.5035	0.61386	0.445578	0.660475	0.775578	1.18947	0.1938	-1.36864	0.488902	-0.0220816	0.562976	0.444732	0.445578	-1.00184	-0.169388	0.806157
2.44543	0.890561	0.956751	0.891098	0.729636	0.283585	1.13593	0.594986	1.09369	0.807811	-0.422936	-0.615654	-0.24807	-0.417802	0.0274118	-0.627715	-0.63512	-0.942974	-0.941314	-1.06323	-2.28059	1.71476	-0.230356	-0.863021	-0.244855	-0.933073	NaN	-1.62404	-0.505405	-0.333526	0.668307	0.700319	0.949958	1.45423	1.0194	1.07821	1.21988	1.13487	1.02683	1.66901	-0.474352	-1.63055	-0.653831	-0.519746	0.1842	0.0793613	-0.877843	-1.35073	0.328109	-0.704483
1.50169	1.50498	0.641969	0.752464	1.11061	0.880221	0.991586	0.934477	0.881707	1.35845	-0.20622	-1.05288	-0.426306	0.28098	1.13473	-0.594686	-0.187493	0.622609	0.50344	-0.00552201	-2.46211	0.965131	-0.972152	-0.165232	-0.374343	-3.00723	-2.4241	-2.46294	0.387752	-1.64847	0.939953	1.31104	0.92902	1.11743	1.10648	0.536412	0.568101	0.41521	0.663749	0.270268	-0.198036	0.0787604	-0.0100778	0.349945	-0.167684	0.152219	0.168022	-0.482667	-0.477538	-0.620875
1.28584	1.96172	1.41341	0.976507	2.12356	-0.52633	-1.11878	-1.75419	1.66812	-0.875208	-0.563322	-1.17763	-0.381958	0.604867	0.172796	0.737736	1.01595	0.597759	-0.68599	0.220517	-2.74222	1.09677	-0.566333	-0.970977	-1.91621	-0.319084	1.0261	0.0581444	-0.678529	-0.498061	1.28192	1.39377	0.229735	0.994074	-0.00547539	0.36023	0.421971	-0.226327	0.0799297	0.614668	-0.00331856	-0.945312	1.09428	-0.713038	-0.016402	-1.25329	0.182874	-0.675131	0.350212	0.167817
0.604621	0.532219	0.48919	0.765516	0.694815	0.971602	0.35506	0.851098	0.890104	0.157534	-0.194645	-2.01893	-1.03378	0.290562	-0.933298	-0.554521	0.231415	-0.276365	0.0217221	0.278149	NaN	0.597876	-1.53719	-3.23237	-2.63931	-0.847621	-0.77298	-1.09447	0.170693	-1.75912	1.40164	1.0894	1.20341	1.30827	1.47616	1.32073	1.37207	1.2673	1.44357	1.49521	-0.216844	-0.0579984	0.0876247	-0.646398	0.121344	0.144169	-0.166417	-0.307072	-0.0710463	0.195858
-1.33041	-0.266038	0.223495	-0.353917	0.454615	-0.422284	-0.0740243	-0.531787	0.211517	0.0602321	-2.12023	0.133465	NaN	-1.96739	-1.59768	-0.421734	-0.521986	-1.50517	0.50269	-0.00118863	NaN	-1.8072	-0.662973	-1.75485	-3.41985	-1.2749	0.938146	-0.501669	-0.161178	NaN	1.07951	1.0348	1.26588	1.21248	1.25692	1.26466	1.22943	1.2524	1.28921	1.41657	0.462297	0.918906	0.195112	0.399817	0.486931	0.475546	0.318055	0.0459958	0.385276	0.327901
0.307692	0.404309	-0.601075	0.0496684	-0.0249834	0.297202	0.194149	-0.377916	-0.10098	0.249483	-1.45967	-1.53914	-0.914475	-1.1537	-1.62083	-0.0968443	-0.71561	-0.36818	-0.515621	0.0144277	-0.61781	0.00710576	-1.58985	-3.46501	1.0219	-2.40786	-1.54924	-1.44979	-0.772403	-0.858574	1.13488	1.137	1.32935	1.12464	1.24137	1.42094	1.39703	1.09234	1.34844	1.23529	0.964421	0.39269	0.882781	0.384179	0.842821	0.12162	0.335218	0.500818	0.0787226	0.33977
0.784931	0.210478	0.147389	0.416244	-2.57017	1.01481	-0.0520991	1.11659	0.654489	0.162227	-1.42894	-1.34192	-1.71173	-2.53356	-2.87923	-0.601304	-0.635311	-1.12284	0.520838	-0.201374	-0.90751	NaN	-2.09454	NaN	0.700096	-0.949221	-0.777214	NaN	1.30772	0.097185	0.96817	0.953438	0.769402	0.672386	1.04065	0.179512	0.913031	1.18437	1.12514	0.29501	0.353169	0.292379	0.186427	0.585295	0.928133	0.408521	0.261289	0.13132	-0.736326	-0.0769648
-0.315584	-0.580284	-1.7597	-0.820806	-2.19367	1.14833	1.19154	1.17557	0.847288	0.612748	-0.998934	-1.32249	-2.04019	-1.32088	-1.70209	-0.127394	0.0479844	-0.117391	-0.0410534	-0.257195	-1.40058	-1.26767	-2.03013	-1.20836	-1.57561	-0.846331	0.187128	-0.69034	-0.965877	-1.23706	1.45011	0.999923	1.1075	1.02811	1.06208	1.11792	1.27938	0.91412	1.1167	0.906651	-0.0726879	0.285579	0.14443	0.19402	0.234379	0.377808	0.665069	0.598685	0.541651	0.722038
0.0149198	-1.16169	-1.76105	-1.48282	-1.80404	1.20241	1.19041	1.00933	1.12947	0.350549	-0.998607	-0.998612	-1.93673	-1.85434	-0.054478	-0.41383	-0.613799	-0.658868	-1.18645	-1.78428	-0.695461	-1.11118	-0.461778	-1.65014	-0.839853	-0.94816	-0.0735179	-1.12261	-0.112497	-0.43573	1.79779	1.37541	1.77607	1.10012	1.84604	0.506152	0.995121	0.867444	0.800712	0.752942	0.136413	0.189347	-0.0802465	0.66318	-0.01498	0.250406	0.42768	0.281642	0.641759	0.158512
0.480891	0.158083	0.86105	0.588493	0.651772	-0.392839	-0.0206902	0.296805	-0.27863	-0.335737	-1.06375	0.235079	-0.868882	-0.569187	-0.891644	-1.54508	-1.43847	-0.88936	-1.03285	NaN	-0.824784	-1.08818	-1.49162	-1.27442	-1.26008	NaN	-0.98832	-0.746745	-1.48373	-1.68009	0.712232	1.63279	1.66391	1.25924	0.879762	0.758777	0.666761	0.593731	0.529337	0.974573	0.0363812	-0.71132	-0.307009	0.653238	0.143438	-0.133094	0.0195159	0.687879	2.19645	2.39662
0.802376	0.49992	-2.00934	0.554568	-0.921185	-0.75523	-0.317209	-0.891378	-0.378422	-0.223271	0.825016	-0.244266	NaN	-0.826839	0.362242	-1.30159	-0.0132128	-1.06247	-1.6499	-0.931182	-1.67283	NaN	0.378368	-0.442215	NaN	-1.03992	-1.05371	-1.29638	-0.289257	-0.930756	1.41141	1.5721	1.80022	2.64458	1.81738	0.745289	1.06301	0.832236	1.38994	1.80049	0.927428	-0.801572	-0.298156	-0.666315	-0.455689	-0.279026	0.136159	0.801791	0.592995	0.488827
-0.373475	0.192569	-1.37385	-0.564961	-0.0232331	-0.424699	0.0418497	-0.533129	-0.574693	-0.315423	-0.522067	0.214404	-1.39973	-1.61523	1.31296	-0.814729	-1.71284	-1.26087	-1.59437	-0.872046	-0.988557	-1.7468	0.183733	-1.90507	-1.42009	-1.04897	-0.430896	-0.887742	-0.479908	-0.989719	1.50239	1.5277	1.81916	2.15287	1.71618	0.83222	0.732925	0.761607	1.45668	1.48729	0.234675	0.399772	0.602793	0.173466	1.11348	0.580446	0.959034	0.410239	0.0733013	0.940699
-0.617289	-0.05614	0.00805135	0.0945919	-1.07437	-0.202765	-0.0909738	-0.177406	-0.355478	-0.609283	-0.146062	0.0275626	-2.08202	-1.49387	-1.0472	-0.789989	-1.36078	-0.974621	-2.2198	-1.45661	0.102217	-0.204188	0.38038	0.554748	-0.548664	-0.559535	-1.56573	-0.363787	-1.55083	-0.540604	1.87752	1.62557	1.6195	1.88796	1.42578	1.08031	1.42456	1.25915	1.42528	2.01036	0.0967134	-0.000942698	0.0889706	1.16683	0.976095	0.551638	-0.000942698	0.266753	0.513894	1.13001
0.52568	-0.4356	-0.0876323	-0.710809	0.155966	0.408125	-0.23179	-0.0717152	-0.0559306	0.248294	0.426297	-1.42358	-0.0756945	-0.981239	-1.03643	-1.50826	-1.22959	-0.370727	-1.24623	-1.67241	-1.1988	-0.0438603	-0.834619	0.311287	-1.05769	-1.43488	-1.04726	-1.08458	-0.997707	-2.60277	1.76418	1.48881	1.56656	1.46872	1.73394	1.00796	1.0829	1.0518	0.996725	1.37168	0.177493	0.514173	1.05002	0.882474	0.856014	0.308555	-0.952277	0.207314	-0.114334	0.247224
1.09399	0.786139	1.10704	0.606722	2.14639	0.720137	0.96303	1.29318	0.961362	1.41605	0.659058	-0.464665	-1.47261	-0.00577615	-1.55731	-1.40253	-1.56843	-1.81589	-1.01134	-1.86122	-0.210949	1.00788	1.50506	-0.687408	1.24379	-0.758306	-0.14003	-1.55503	-0.874846	-1.37738	0.175038	0.411803	-0.0410899	-0.0220672	-0.285397	0.742368	1.06599	0.745182	1.19194	0.419061	-0.563304	-0.598974	-1.23379	0.00798439	-0.466222	-0.678168	0.629513	0.163278	-0.0504538	-0.249508
0.976539	1.20272	2.232	1.0897	2.00118	-1.02789	-1.10639	-1.15636	0.264979	0.00944208	0.316305	-0.0722142	0.0954467	1.8307	0.911177	-1.1148	-0.992792	-2.03226	-2.64564	-2.55155	-0.220078	1.18208	-0.407889	-0.0766607	0.0297462	-1.61258	-2.13693	-0.9659	-0.62462	-1.23012	0.680531	0.323682	0.78488	0.779835	0.356006	0.473594	0.129849	0.835672	0.13763	0.685913	0.586653	-0.253282	0.466639	0.310413	-0.202011	0.568894	0.129849	0.546884	0.610206	0.140792
0.60063	0.539914	1.16225	0.15003	1.53946	0.429153	0.596849	0.704078	1.07317	1.48658	-1.58676	0.861895	-1.80536	-0.254391	-1.28689	-1.44299	-2.1809	-0.640134	-1.41171	-4.05394	1.55081	1.22999	-0.437368	-0.631346	-0.470321	-0.0917599	-0.630323	-0.875785	-1.03302	0.0845257	1.26571	0.893309	0.760687	0.97662	1.04048	0.679218	0.601663	0.0682683	0.474494	0.920136	-0.10761	0.329147	0.403122	0.125104	-0.501555	0.0295678	-0.320834	0.239643	0.422764	-0.0352321
1.43726	0.73895	-1.70387	-0.598758	3.71687	0.696294	0.167917	0.387323	-0.0836729	0.425215	-0.947669	1.41063	NaN	1.71802	0.00916609	NaN	-1.04243	-1.17248	-2.50923	-2.01604	-0.345123	0.1997	-0.498579	-0.337584	-1.2349	0.673991	NaN	-0.883836	NaN	-1.64867	0.708518	1.16757	0.9751	0.845885	0.545839	0.657017	0.205992	0.645144	0.540837	0.680362	0.675238	0.0239772	0.245855	-0.700315	0.0436163	0.200449	-0.0321193	0.0372545	-0.111271	-0.450077
1.19757	0.631712	1.01913	0.9542	2.20455	0.935266	1.29404	0.890004	0.498415	1.16389	1.34097	1.24899	1.90711	1.31869	1.03731	-1.1093	-1.89921	-0.622488	-0.364731	-2.15002	-0.421315	1.59659	0.634149	-0.0922662	0.642669	-1.53826	-1.57505	-2.32183	-0.994418	-1.50796	0.509299	-0.258487	-0.421869	0.685882	-0.339221	0.00449822	0.0567778	0.228651	0.18824	-0.110135	0.18824	-0.976586	-0.486386	-0.853197	-1.00199	-0.614706	0.42163	-0.489079	0.205636	0.954913
0.333587	1.00488	1.16134	0.849986	1.9348	0.977409	0.486418	0.711868	0.896956	0.716437	NaN	-0.470062	-0.422883	-1.1921	0.191136	-0.876678	-1.71748	-2.76873	NaN	NaN	-1.10982	1.07546	-1.01285	-1.0069	NaN	NaN	NaN	-1.76524	-0.964963	-3.58313	0.62938	0.634347	0.586735	0.633038	0.660553	0.803743	0.739367	0.805695	0.733067	1.15483	0.196804	-0.01784	-0.228789	0.192312	-0.225969	0.0239183	0.255307	0.250406	-0.352368	0.320926
0.647551	-0.196544	1.6506	0.95336	2.51099	0.0168128	0.759145	-0.058504	1.59004	0.897625	-0.0705504	-0.765962	-1.07302	0.411405	1.11932	-2.43138	-1.02813	-1.07313	-2.19636	-2.38299	-2.27458	-1.13115	-0.043797	0.231612	0.718873	0.108387	-0.108618	-1.39171	-1.85196	-1.10053	0.88367	0.52927	0.443283	0.908206	0.246226	0.338537	0.854861	0.516012	0.448685	0.593076	0.415253	0.158238	-0.798963	0.387705	0.320174	0.398063	0.327828	-0.575854	1.0088	0.853797
1.70145	0.993359	1.09602	0.993683	-0.266038	-0.302106	-0.81511	-0.616963	1.55465	0.148683	-0.325136	-0.73226	-0.993983	-1.09823	-1.01737	-0.0678386	-0.766444	0.637066	-0.492876	-1.80246	-0.697113	-1.21293	-1.84385	-0.96005	-1.30166	-0.892969	-1.20541	-0.437598	-2.15427	-1.39488	1.55954	1.49536	1.52242	1.86642	1.34913	-0.921738	-0.452278	-0.452027	0.00887976	0.339385	0.684455	0.543125	1.30494	1.46001	1.58996	-0.377359	0.190003	0.168673	0.340426	0.804325
0.418707	0.221646	1.24454	1.10429	1.37298	0.207235	-0.109172	0.566383	0.548896	0.63343	-0.909462	-0.720217	-1.05996	-1.19241	-0.921866	-0.2057	-0.761879	-1.90859	-1.04577	-0.84112	-1.07079	-0.580636	-0.832433	-0.106791	-1.09961	-1.246	-2.08675	-0.792634	-2.96839	-2.20335	0.372326	-0.0256398	0.418015	0.51338	0.313652	0.523297	0.458283	0.809583	0.22635	0.542292	1.48294	1.16502	1.12569	1.28293	1.40591	0.8726	0.448113	1.40286	1.32785	1.13848
1.0809	1.43679	0.852493	1.26612	0.771886	-0.0200623	0.0317912	-0.0123932	0.518929	0.538035	-1.70329	-0.564495	0.474087	-0.18408	-1.55305	0.0594731	-0.719181	-1.04219	-1.0879	-2.64481	-0.66837	-0.026069	-1.05244	-0.108732	-0.905013	-2.57337	-2.34885	-2.27467	-2.21058	-1.31078	0.748748	0.381785	0.125567	0.604323	0.565288	0.594549	0.382249	0.499666	0.588985	0.999588	0.328113	0.684531	0.710457	0.414686	0.479234	0.768474	0.459797	0.922294	0.740421	0.350477
0.486529	0.5814	0.58593	0.931204	0.818385	1.44016	0.501916	0.0442769	1.00719	-0.389781	-0.0260647	-1.02241	-0.718862	0.757446	0.0394033	-0.165234	0.42017	-1.77228	1.20675	-0.636993	-3.72395	-0.93992	-0.862346	-0.163973	-0.944033	-1.29595	-1.87211	1.12482	-1.10314	-1.57021	-0.701327	0.000336979	1.16056	0.0139439	0.307643	-0.268004	-0.102891	0.305584	-0.389781	0.213958	1.21509	1.0566	1.99366	0.567215	0.267027	0.891501	-0.102891	0.750256	0.840062	0.773301
1.91281	1.19598	1.48799	1.87941	1.14517	0.0991874	-0.252609	0.191563	0.903022	1.40641	-1.341	-0.200126	-1.05383	-1.06958	-1.16113	-1.3334	-1.0067	-2.05053	-1.32212	-1.50039	-1.16148	-0.746925	-0.885428	-0.64072	-1.53778	-1.79734	-1.26774	-1.18243	-1.28324	-1.63913	0.0330894	0.0808806	0.399079	0.21021	0.300926	0.0346116	-0.103167	-0.262965	-0.0502466	0.12685	0.795825	0.58688	1.05902	1.02119	1.09652	0.812253	0.224995	0.57397	0.497208	0.654893
0.277517	0.909589	1.09586	1.68074	1.12101	-0.797403	-1.59918	-0.0958927	-0.240548	-0.691674	0.441812	-1.2483	-1.342	-0.228419	0.852673	-0.18825	-0.960385	-0.873284	0.284255	0.0209549	-1.66107	-1.40531	-1.40537	-0.691403	-1.17732	-0.292743	-1.31817	-1.15646	-1.67723	-1.01806	0.103785	0.252679	-0.330831	-0.0662234	-0.13744	0.168509	-0.294804	0.515567	-0.52971	0.19546	2.08437	0.874574	1.1127	3.06634	1.27544	1.04715	0.874574	0.682999	0.548045	1.19112
1.16791	1.25284	1.72217	1.26674	1.06026	1.56099	1.11344	1.23945	1.01266	0.548366	0.150817	-1.40828	-0.396649	-0.966832	-0.663598	-1.99992	0.303248	-0.436317	0.477074	0.655465	-1.08074	-1.63082	-0.164282	-1.5563	-0.350253	-2.66507	-2.08414	-0.516944	0.0996512	NaN	0.228331	-0.167844	0.487591	0.0145139	0.307517	0.778883	1.16665	0.750806	-0.11914	0.447168	-0.316179	0.261243	0.153646	0.876459	-0.476243	-0.319047	-0.267013	0.0414052	-0.8599	-0.515664
1.65469	1.45565	1.95583	1.66431	1.67464	0.706398	0.951002	0.78477	1.54675	1.60566	-1.60118	-0.730606	-1.42412	-1.01331	-1.24993	-0.844883	-0.790326	-1.50771	-1.15054	-2.00123	-0.101103	-0.336106	-0.469285	-0.662292	-0.332137	-2.49669	-1.30128	-1.68895	-0.911272	-1.5657	0.76254	0.750822	0.806794	0.74009	0.588317	0.782814	0.544389	0.643223	0.518438	0.64049	0.213654	0.309109	0.419273	0.146268	0.0712154	0.0890741	-0.0100728	0.364544	-0.197657	-0.20825
2.34681	1.15716	1.02886	1.32159	0.681139	1.31064	0.981566	1.64067	1.17834	1.23729	-0.607276	-0.725411	-1.38441	-1.61526	-0.444896	-2.16087	-1.65234	-1.90787	-0.685178	NaN	0.140164	0.0652574	-0.251927	-0.248316	-0.792444	-2.66944	-0.833175	-1.37572	-1.29107	-1.52603	0.197956	0.540194	0.623027	0.232107	0.362539	1.09228	0.65045	1.09612	0.179868	0.492718	0.293083	0.6257	0.977467	0.200848	0.0754984	-0.216536	-0.277685	0.195966	0.474329	-0.165526
1.05605	1.24454	1.16214	1.25502	1.02178	1.28427	1.11693	1.16781	1.48391	0.913189	-0.0710033	-0.425132	-0.353571	-0.255782	-0.014917	-0.782652	-0.532931	-1.71956	-0.659139	-0.54015	1.61002	-0.851504	1.10946	-1.12001	-0.732741	-1.15635	-1.4515	-1.17367	-1.10988	0.255116	0.246252	0.24922	0.241185	0.442861	0.314237	0.0139218	-0.299578	0.0552201	0.213246	0.520081	0.628184	0.472693	0.512751	0.467531	-0.67112	0.606637	0.614481	-0.83125	-1.44531	-3.95603
1.40362	1.07413	1.48075	1.47207	1.47968	1.03968	0.628911	1.02646	0.857971	1.50056	-0.651304	-0.352193	-1.24571	0.0624836	-0.313843	-0.296085	-1.46682	-0.731281	-1.59361	-2.09072	-0.555964	-1.60936	-0.838546	-1.03974	-0.815452	-1.35699	-1.36404	-1.77382	-2.38089	-1.56985	0.997993	0.748493	1.05473	1.04697	1.12228	0.638979	0.488355	1.11798	0.689321	1.13107	0.0592952	-0.563615	-0.109778	0.311249	0.835305	0.461111	0.155624	-0.331295	0.0569885	0.235208
1.38583	1.21662	1.36242	1.3386	1.22	0.684359	0.729781	0.807976	0.847426	1.22767	-0.133241	NaN	-1.45948	-0.913444	-1.93807	-1.65748	-0.988872	NaN	-1.36824	-1.54889	-1.34914	NaN	-1.20871	-0.900536	0.111737	-0.956704	-1.2966	NaN	-2.47111	0.238819	1.14051	1.03125	1.16637	0.961827	0.650117	1.02323	0.948348	1.17127	0.781598	1.21948	0.136672	-0.0431763	0.25893	0.0967365	-0.0153793	0.106808	-0.313952	0.406873	0.0486165	0.73907
1.4555	0.566892	1.11607	1.62105	1.24527	1.47253	1.30423	1.11791	0.979179	0.678559	-0.435092	0.0318938	-1.24889	-1.37547	-0.164991	-1.81374	-1.28947	-0.0873565	-1.31657	-1.51976	-1.42919	-2.04538	-0.194167	-1.37723	-0.78282	-1.60652	-1.75983	-0.734499	-2.46577	-1.4319	0.675592	0.643695	0.602437	0.711984	0.909939	0.486813	0.735594	0.883489	0.512975	0.821154	0.196601	-0.0268191	0.12708	0.617691	0.321767	0.298415	0.464723	0.377124	0.729197	0.685218
0.799601	1.31572	2.00154	2.5674	1.33415	0.989693	0.879606	1.14367	0.784442	0.519394	-0.676612	-0.970472	0.114091	-1.3432	-0.338449	-1.17334	-1.35187	-0.663764	-0.899168	-2.16921	-0.420177	-1.18724	-0.484374	-0.600719	-1.8411	-1.75335	-1.54106	0.298509	-2.81584	-1.37184	0.717386	0.279335	0.216888	0.641209	0.804443	0.637762	0.125904	0.400734	0.304921	0.782695	0.394102	0.164669	1.04628	0.263476	0.395972	0.182987	0.0999368	0.498265	0.914402	0.491654
0.961769	0.560595	0.489912	1.17416	-0.153384	0.374026	0.741178	1.04588	1.12886	1.10712	-0.591722	-1.04582	-2.95902	-0.576801	-1.01822	-0.0219971	-0.873927	0.244487	-1.4018	-1.65142	-1.31795	-1.35592	-1.21771	-0.987065	-2.40601	-1.0509	1.14528	NaN	-3.10212	-0.544402	0.292855	-0.16388	-0.387774	0.103224	-0.0617548	0.247206	0.288049	0.413077	0.193863	0.807278	0.958722	0.715004	0.39906	0.79494	0.705433	0.884825	0.816302	0.73011	0.698663	0.532724
1.4102	1.51991	1.53137	1.31819	1.47374	1.22907	1.39324	1.23278	1.19955	1.43641	-1.04298	-0.905083	-1.12469	-1.44011	-1.07196	-0.973095	-1.09525	-1.03794	-0.784266	-0.733179	-1.0085	-0.509998	-1.15747	-1.93992	-0.794115	-1.04	0.794246	0.758517	0.49909	-0.965687	-0.449385	-0.453834	-0.351146	-0.466646	-0.67328	-0.617654	-0.70616	-0.491671	-0.621211	-0.604378	0.258595	-0.0605287	0.484084	0.153149	0.0399203	-0.0786858	0.310161	0.247825	0.193174	0.0831434
1.20186	0.968345	1.02434	1.35762	1.46671	1.42063	1.50437	0.789971	1.72039	1.91397	-0.986939	-0.539595	-0.703107	-0.927353	-1.04589	-1.37416	-0.910972	-0.212686	-0.774772	-1.1941	-1.46765	-1.40642	-1.23916	-1.05483	-1.73488	-1.80243	-1.09467	-1.28313	-2.02534	-1.80434	0.914854	0.510641	0.465947	0.431228	0.84717	0.204293	0.528681	0.522256	0.139324	0.607001	-0.54215	0.543919	0.760316	0.551072	0.336719	-0.698229	0.443487	0.420271	-0.29533	0.50404
1.42988	1.46778	1.52505	1.88859	0.626607	0.797906	1.10339	2.00525	0.852909	1.71632	-1.06694	-2.48657	-0.168136	-0.499243	-0.84918	-0.0776974	-0.663596	-0.518697	-2.02215	-1.11966	-1.69201	-0.528225	-2.1383	-1.01006	-0.666694	-1.84237	-1.42818	0.206932	-2.14555	-0.472658	0.6819	0.380316	0.568244	0.633483	0.609032	0.227495	0.224145	0.633094	0.208449	0.0530689	0.242989	-0.144607	0.196149	0.512525	-0.0575672	0.189755	0.232624	-0.217885	-0.361214	-0.224411
1.35887	1.86124	1.56564	1.75328	1.54018	0.967847	1.3528	1.1404	1.92248	2.03924	-0.940027	-1.07562	-1.21098	-1.39629	-1.62669	-1.00635	-0.518498	-0.319213	-0.241113	-0.906855	-1.14167	-0.827552	-1.61343	-1.62277	-1.22687	-0.582433	-1.11076	-0.966547	-0.972262	-1.44083	-1.02531	-0.290201	-0.466009	-0.409548	-0.424041	-0.136608	-0.396552	-0.398516	-0.58658	-0.244564	0.542404	0.184494	0.168106	0.436474	0.408201	0.690763	0.794188	0.586611	0.737479	0.436329
1.23556	0.556819	1.57808	1.78745	1.27789	1.91441	1.47662	1.9529	1.11091	1.23121	-0.395846	-0.813538	-0.793106	-0.799019	-0.801712	-0.259035	-0.93294	-0.696274	-0.95477	-0.449077	-1.69074	-2.35805	-1.5663	-1.63317	-1.68494	-1.91559	-1.54756	-1.39196	-1.0459	-1.15487	0.436287	0.267983	0.5663	0.374841	0.153331	0.829296	0.495223	0.987538	0.679009	0.556633	0.360966	0.151918	0.489808	0.142068	0.375247	0.274774	0.379898	0.419316	0.489742	0.393626
0.947439	1.86485	0.962553	1.14101	0.850696	0.858141	0.849968	1.72171	1.72939	1.2948	0.12111	-0.666057	-1.47216	-0.959702	0.0778695	-1.73386	-0.659167	-0.537988	-0.606438	-1.69402	-1.15273	-1.66742	-2.18983	-1.13085	-1.76088	-2.03765	-1.50881	-1.08276	-1.03219	-0.222621	0.372386	0.118512	0.992828	0.533891	-0.0433545	0.563924	0.548411	0.793369	0.435469	-0.079179	-0.0733971	0.449842	1.04175	0.359491	0.714023	0.64799	0.114846	-0.181081	0.329078	0.605176
1.92163	1.48748	0.886989	2.40002	0.464538	-0.00954261	-0.208941	0.672208	1.53485	-0.0670494	0.806528	-0.721799	-1.03193	-0.901631	-0.314434	-0.507746	-2.67383	-0.539069	-2.11807	-1.05249	NaN	-2.72439	-1.32071	NaN	NaN	-1.7758	NaN	-1.65456	-0.804949	0.669361	0.384212	0.013305	-0.413379	0.348529	0.159345	0.635229	0.321656	0.60096	-0.102714	0.459903	0.386362	-0.755672	-0.39062	1.03992	0.454244	0.126441	0.67482	0.650449	0.210622	-0.235294
0.746188	-0.0037464	0.601015	1.1652	1.5899	1.7324	1.67599	1.59857	0.611932	1.42397	-1.0219	-2.4198	-0.995002	-0.397126	-1.36551	-1.1242	-2.28067	-1.68308	0.211037	0.470852	NaN	-1.71774	NaN	NaN	-2.1786	-1.06527	-1.60331	-1.49866	NaN	-0.295772	-0.240136	-0.0342279	0.010795	-0.053952	0.0713823	0.424136	0.339086	0.362862	0.33805	-0.0275099	0.769152	0.15263	0.806957	0.190252	0.367484	0.36814	0.604229	0.678385	0.680771	0.82351
0.300655	1.1237	1.33354	0.955308	1.06782	1.08351	0.641504	1.50463	1.13558	0.772933	-1.44522	-1.82443	-1.35981	-0.355489	-0.507727	-0.934945	-1.50679	-1.29668	-0.226162	-1.44819	-0.873502	-0.757185	-1.82955	-1.7185	-1.22848	-1.91092	-1.17208	0.696461	-0.24332	-0.0770723	0.177995	1.00227	0.851898	1.29052	0.473127	0.524603	0.588681	0.0186817	0.810084	0.360825	0.772933	-1.72614	-1.14926	0.481675	1.30837	0.15709	0.955303	1.64771	0.681495	-0.143438
2.10292	1.69389	2.17498	2.49335	2.37473	1.10382	1.16571	1.3334	1.2318	1.96168	1.15585	-0.0314679	-1.18559	0.162363	-0.402331	-0.557131	-1.0742	-0.0950462	-0.207657	-0.762565	-0.862952	-1.50883	-0.855771	-1.39627	-0.867826	-0.938294	-1.63465	-1.42477	-1.54734	-1.24227	-0.00671017	-0.300258	-0.0370049	-0.177845	-0.130583	0.256148	0.0221629	0.275817	0.341281	-0.075178	-0.162035	-0.70501	-0.726308	-0.235469	-0.637934	-0.0514319	0.214201	-0.627817	-0.324828	-0.0299198
1.00064	1.17937	1.83832	0.829641	2.15697	0.365521	0.203348	0.398139	1.21345	1.11975	0.393433	-0.166709	-0.556568	-1.5096	0.082707	-0.471414	-1.25488	-0.739913	-0.962352	-0.854066	-1.77791	-1.04256	-0.760354	-2.27965	-2.82772	-1.07494	-2.3381	-0.77446	-1.47205	-1.79467	0.26192	0.35163	0.29605	0.210413	0.435617	0.568395	0.230682	0.412055	0.388776	0.700402	0.974262	0.524095	1.01627	0.576238	0.509027	0.661299	0.249574	0.693355	0.500262	0.178859
1.7835	1.74453	2.03428	2.24909	1.69724	1.00749	0.849492	0.857371	0.874609	1.22932	-0.13768	-1.29561	-1.04407	-0.622021	0.205085	-0.104818	-0.486771	-0.24083	-0.992304	-0.761942	-1.69866	-2.27037	-2.20752	-1.89644	-1.76271	-1.22129	-0.857262	-0.335506	-1.25863	-0.757825	0.92359	-0.0429276	0.438396	0.390556	0.366564	0.748465	0.225674	0.446064	0.27096	0.663131	0.808648	0.169265	0.468738	0.13465	0.0446276	-0.103231	0.529284	-0.0742956	0.376349	0.259727
1.66522	1.70524	1.61312	1.7521	1.6596	1.51374	1.47154	1.75012	1.94285	1.79545	-0.563315	-0.772272	-0.683758	-0.769677	-0.677762	-0.932591	-0.881992	-1.01203	-0.770617	-1.09376	-1.24074	-1.27997	-1.11649	-1.44917	-1.18211	-1.64003	-1.54047	-1.20034	-1.40679	-1.81397	0.594241	0.791205	0.444576	0.465007	0.332086	0.49286	0.407842	0.698341	0.458338	0.587614	-0.114588	-0.177758	-0.237337	0.0514645	-0.30419	-0.305156	0.122576	-0.164679	-0.0929151	-0.160309
1.65128	1.83875	1.6126	1.8697	1.44955	1.73004	1.73042	1.82208	1.97303	1.81853	-1.29344	-0.876132	-1.84688	-1.44489	-1.6807	-0.237681	-1.274	-0.431227	-0.146549	-0.0810986	-1.02421	-1.32827	-0.687428	-2.03615	-1.07409	-0.537942	-0.504534	-0.683679	-1.37738	NaN	-0.428557	-0.233354	-0.274458	-0.40644	-0.4307	-0.350652	-0.506796	-0.463744	-0.295342	-0.432837	0.255392	0.22617	0.193085	0.232509	0.330926	0.271042	0.222084	0.259853	0.189131	0.182899
0.311495	0.157669	-0.0930572	-0.473989	-0.0753385	0.804793	0.313655	0.186126	-0.263002	0.385765	-1.59664	-0.932048	0.177927	-1.53433	-1.49673	NaN	-0.491886	-1.13466	-2.39218	NaN	-1.12502	-1.47588	-1.74753	-0.984336	-1.53784	NaN	-0.153366	0.689896	-2.52173	-1.34717	1.11432	1.19576	1.14997	1.18785	0.917355	1.29144	1.15601	1.28201	1.31426	1.20523	0.405237	0.957529	0.702861	-0.987381	0.488941	0.455503	0.423181	-0.403472	0.818818	0.540214
1.15693	-0.0456712	0.58306	0.390093	0.108277	0.746461	0.252778	0.176758	-0.000458336	-0.0628699	-0.349775	1.69423	-0.466099	-1.29871	-0.129448	-1.50861	-1.01826	-2.27697	-0.112278	-2.14631	0.269902	-0.448632	-0.738204	0.595751	-0.613655	-0.431564	-1.6669	-0.939162	-0.869928	1.99084	0.539372	1.78923	0.919273	0.667659	0.811629	0.81647	0.52514	0.733661	0.873615	0.766324	0.312776	1.08702	-0.0160719	-3.48411	-0.0110369	-1.09963	0.720666	1.24842	-0.494025	0.305111
-0.839083	-0.573983	0.340538	0.0490894	-0.0794255	0.220651	0.20682	-0.191818	0.69112	0.570509	-0.414619	0.191362	-0.309728	-0.443644	-2.21529	-1.98458	-0.19367	-1.57194	-1.19793	-0.531703	0.78175	-0.37039	-1.52229	0.338061	-0.77114	-2.12981	-1.36423	-1.68096	0.330402	0.338061	1.40894	1.16842	0.84095	1.33762	1.42168	1.44594	1.35132	1.28598	1.40841	1.88697	0.283244	-0.0743347	0.788767	0.238717	0.559396	0.343529	-0.461833	0.609741	0.63549	0.59732
0.506498	NaN	-1.12801	-1.37649	-0.586726	1.55888	1.04761	1.17056	-0.177544	-0.778958	-1.46535	-0.859827	NaN	NaN	-2.5615	-0.650038	1.0192	-1.22644	NaN	NaN	-2.37673	0.0818112	-1.44764	NaN	-1.55482	NaN	NaN	NaN	NaN	NaN	1.26622	1.21976	1.1528	1.29266	1.13473	1.19342	1.11171	0.673458	0.773871	0.561231	-0.638374	-0.352569	-0.302662	0.139089	0.970127	-0.349495	-0.0298664	0.17058	-0.129498	0.404094
-0.312579	-0.260421	0.31435	-0.165465	-0.135551	-0.0400709	-0.192765	-0.108122	-0.237336	-0.441132	-1.84444	0.0780298	0.492961	-0.665092	-2.19309	-1.01381	0.378212	-2.79202	-2.37885	-2.11132	0.864882	-0.145211	-0.945967	-0.275209	-0.605116	-2.80096	-0.328119	-1.10069	-0.409355	-0.958634	1.02988	1.4233	1.34417	1.17869	1.02077	1.09161	0.992824	1.11615	0.994728	0.942973	0.428067	0.492523	0.871505	0.770176	0.757757	0.57551	0.55456	0.334455	0.214993	0.416271
0.933752	1.04393	0.942587	0.494665	0.776632	0.555768	0.211179	0.748888	0.719014	0.259124	-1.02803	-0.814686	0.873419	-0.16582	-0.543529	0.0757939	0.790768	-1.1395	-1.05621	-1.32954	-0.609342	-1.86335	-0.827672	-1.53187	-1.94069	-0.296368	-2.13498	-0.750949	-2.02796	0.369597	1.33941	1.37097	1.41771	1.47304	1.56788	1.43864	1.37991	1.26502	1.53376	1.94313	-0.155955	-0.0482811	-0.0491023	-0.497752	-0.602696	0.119779	-0.0204659	-0.130184	-0.027416	0.335687
0.873093	0.400251	-0.229336	0.182913	1.14141	0.355221	0.0673206	0.599303	0.0626096	-0.358545	-0.41458	-1.21799	0.0302451	0.0122066	-0.582625	-1.28749	1.94116	-1.87964	-0.482824	-0.843125	3.11785	-1.1958	-1.30247	-1.43961	-1.42369	NaN	-1.14044	-0.975877	-0.964322	NaN	1.07661	0.422226	0.963397	0.468817	0.418432	0.66416	1.32911	0.793187	0.908527	0.926268	-0.800335	-1.8433	2.3134	-0.0649928	-0.384609	0.0411148	1.49077	0.203503	NaN	-0.677743
0.743724	0.838473	1.00961	0.70752	0.75022	0.455587	0.318246	0.119622	0.520358	0.314346	-1.11853	-0.699854	-0.566338	NaN	-0.103851	-1.39167	0.162677	-1.44673	-0.756601	-1.14892	NaN	-0.654151	NaN	NaN	-2.2056	NaN	-0.994224	-1.49348	-1.57239	NaN	1.44482	1.22641	1.37896	1.35176	1.49169	1.88664	1.6208	1.68792	1.76362	1.71808	-0.35033	-0.298527	-0.196053	-0.107032	-0.794089	0.109386	-0.406899	0.202562	-0.0613626	0.135016
0.197284	0.0115424	0.0204443	-0.30644	0.199203	0.182154	-0.0354376	0.228444	0.308011	0.595898	-0.0986715	-0.843654	0.125643	-1.63327	-0.330022	-2.06417	-0.956911	-1.65955	-0.406823	-0.885461	0.255259	NaN	-0.0902281	NaN	-4.43369	0.622442	0.668537	-0.337398	-1.1856	-0.153782	1.78395	1.49442	1.49008	1.47612	1.36896	1.20846	1.43841	1.25713	1.38117	1.41767	-0.0199467	-0.239965	-0.0118807	0.0304903	0.185994	0.0298451	-0.166174	-0.224322	-0.158534	-0.00774622
0.168544	-0.410118	-0.404996	-0.816813	0.0227564	0.463456	1.25458	0.989389	1.48844	-0.126011	-1.08058	-1.96716	NaN	-2.62277	NaN	-1.46072	0.761361	-2.37079	-1.15994	-0.342225	-0.842064	-1.31618	-1.17904	NaN	-2.40479	0.141334	NaN	-0.662527	NaN	0.20353	1.14453	0.842094	1.00127	0.913355	1.46546	0.916359	0.922264	1.0595	1.22657	0.681341	0.531924	1.33469	0.751337	-0.0461043	-0.290552	-0.34542	-0.531413	0.0274743	-0.330742	0.503429
0.733149	0.555141	1.01433	0.817881	0.701752	-0.295739	0.0543158	0.128394	-0.127949	0.401529	-0.611808	0.094028	-0.89622	-1.2372	-0.481742	-1.04421	-2.49466	-1.32473	-0.894401	NaN	0.591117	-3.44606	-1.3098	-0.63233	NaN	NaN	NaN	-0.428352	-1.94154	-0.816811	1.3356	1.19485	1.33696	1.29867	1.31053	1.22029	1.05243	1.18931	1.25437	1.72028	0.0461549	0.307103	0.435469	0.15391	0.248497	1.10449	-0.286804	-0.148541	-0.0490106	0.0329265
0.551849	0.156047	0.468239	0.323189	0.197044	0.390609	0.788813	0.854985	0.883265	0.908172	-0.259251	-1.51278	-0.439921	-0.803112	-0.330514	-0.885066	-1.02138	-1.03269	-0.016925	-0.578608	-0.227028	NaN	-2.09436	-1.48513	-2.31506	0.166751	-1.95206	-0.503384	-1.85799	NaN	1.57764	1.53534	1.78857	1.57426	1.62774	1.28647	1.5622	1.40106	1.61506	1.39018	0.524017	0.180154	-0.307957	-0.690539	-0.370961	0.29041	-0.115453	-0.429329	-0.268948	-0.379052
0.361811	0.70483	0.843505	0.537198	0.691331	0.453008	0.300875	0.539484	-0.323435	0.000662081	-0.995025	-1.62225	-0.693465	-0.573174	-0.486095	-0.0225131	-0.41403	-0.293374	-0.416975	-0.600132	-1.96078	-2.19938	-0.886346	-1.28734	-1.66533	-1.02518	-0.692222	-0.657412	-0.58014	-0.806393	1.79819	1.86372	1.6202	1.65479	1.25157	1.17986	0.743705	1.577	1.0639	1.41655	-0.391629	-0.667535	0.308734	NaN	NaN	-0.120139	-0.973749	1.42254	-0.282567	-0.321616
0.408642	0.334487	-1.69105	-0.478706	-0.9804	1.39746	2.19917	1.51864	0.439799	0.527264	-1.28681	-1.30015	-1.15249	-0.789785	-1.88512	0.211129	-0.218016	0.876567	-0.477466	-1.37705	-0.101369	-2.00446	-3.21997	-0.170443	-1.47164	-0.423227	0.979269	-0.971628	-1.15249	-1.02543	1.10433	0.713567	0.764467	0.643542	0.721611	1.09074	1.01605	0.924282	1.12122	0.920752	0.275289	0.05173	0.104404	0.143071	0.277482	0.424039	0.472363	-0.0737312	0.770362	-0.130732
0.55629	-0.413646	-0.595004	0.416356	-0.049298	0.00875219	0.220814	0.903904	1.14213	0.166718	0.617165	-2.4695	-0.917654	-1.12109	-1.03386	-0.0204256	0.167802	0.374612	0.267657	-0.248504	-1.15495	-3.11515	-2.19652	-1.08066	-2.06257	-0.525594	-0.513074	0.0701462	0.451244	-0.998653	1.67828	1.19987	1.51781	1.58623	1.23202	0.910432	0.641014	1.61804	1.55224	1.47044	-0.099195	0.0998431	0.168184	0.271581	0.322936	-0.560681	-0.127472	-0.246084	-0.296569	0.136457
0.806352	0.365041	0.0381061	0.536901	0.119357	1.85498	1.32641	1.78045	0.99473	0.988105	-1.13026	-1.42487	-1.44513	-1.2499	-1.35239	0.262937	-0.173255	0.00783518	-0.0896922	-0.265378	-2.02447	-2.74719	-1.89982	-1.43506	-1.68642	-0.676178	-0.452285	-0.866318	-0.732236	-0.810912	1.33498	1.32732	1.43906	1.221	1.24818	0.968314	1.11629	1.1676	1.03026	0.905728	-0.112858	-0.196957	-0.0104974	0.135564	0.0713325	0.0698737	0.301856	-0.014076	0.094059	0.214502
0.760337	0.0822766	-0.399591	0.710787	-1.42575	0.728084	0.616849	0.478459	2.42106	2.31686	-0.220102	-1.54691	-0.630169	-0.596214	-1.54472	-0.30115	0.243999	0.161488	0.309173	-0.000845838	-1.3393	-1.78826	-1.4828	-1.96104	-1.21176	0.161048	-0.793698	-0.68056	-0.380744	-0.0208017	1.62187	1.37456	0.826205	1.9407	1.64571	0.832994	0.850239	0.453559	1.34661	1.16796	-0.662813	-1.48603	-1.18764	-0.148607	0.0445593	0.246102	-0.378564	-0.866249	0.475724	-0.0407194
0.574332	0.40864	0.150651	0.751544	-0.0502556	0.845346	0.841255	1.1368	0.745833	0.623833	-0.987031	-0.819611	-0.920823	-0.864209	-0.676163	-0.119664	-0.565871	0.320737	0.687184	-0.46966	-2.35656	-3.59046	-1.96817	-1.69465	-1.76734	-0.39021	-0.474378	-0.228332	-0.584234	-0.54343	1.50602	1.3903	1.51761	1.45061	1.19418	1.25203	1.29502	1.47098	0.998956	1.0712	0.286254	0.0946906	0.215388	0.0738134	0.174006	-0.0231429	0.25315	0.333812	0.168915	-0.0289495
0.504439	0.0646732	-0.0593124	0.407077	-0.0638559	0.932092	1.11517	1.02002	0.571223	0.426154	-1.47851	-1.80312	-1.47612	-1.27063	-1.40231	-0.103579	0.0950744	-0.151317	0.126228	-0.226434	-2.21971	-2.4108	-2.01384	-1.84413	-1.78158	-0.623813	-0.166803	-0.89566	-0.577816	-1.01331	1.25619	1.02162	1.1763	1.06646	1.18932	1.10069	1.21917	1.21999	1.17633	1.13949	-0.231669	-0.575258	-0.490849	-0.2586	0.280358	0.764375	0.687609	0.693152	0.551423	0.675017
0.232199	0.00744415	-0.660435	0.0305592	0.200484	0.78991	1.23537	1.34767	0.591425	0.399635	-0.508912	-1.96861	-1.58496	-0.725933	-0.540085	-0.0379599	-0.417146	-0.007253	0.270574	-0.256441	-2.38798	-3.46949	-1.82464	-1.57305	-1.50005	-0.00289453	-1.07554	-0.306634	-0.616257	-0.932666	1.51735	1.10723	1.2743	1.38436	1.1325	1.17374	1.23289	1.5166	1.05059	1.23147	0.125315	-0.0586068	0.0681586	0.050968	0.119099	0.183531	0.527282	0.557698	0.430691	0.466659
0.643193	0.26068	-0.331267	0.620291	-0.0768376	1.3014	1.47462	1.64699	1.28531	0.990192	-0.957481	-1.7774	-0.747033	-0.736046	-0.414601	-0.0948132	-0.615919	0.183619	0.132212	0.445654	-2.23405	-3.15422	-2.17536	-1.28163	-1.46472	-0.592181	-0.135963	-0.463733	-0.794269	-1.20946	1.4307	1.16161	1.33077	1.08249	1.2126	1.19274	1.17266	1.68114	0.940615	1.01847	-0.285523	-0.385698	-0.147885	0.127511	0.208348	0.014426	-0.116767	0.0869549	-0.1401	-0.1328
0.480141	0.539375	0.278546	0.57875	-0.0876258	0.93809	0.974345	1.28842	1.05684	0.935299	-0.581263	-1.9622	-1.21823	-0.664246	-1.30317	0.172196	-0.113869	0.381914	0.0576384	-0.246647	-2.14292	-3.4343	-2.17431	-1.74625	-1.66151	-0.701087	-0.928847	-0.634211	-0.760499	-0.725843	1.39542	1.01955	1.30591	0.966058	0.950899	1.02699	1.04644	1.45617	0.935299	1.05841	-0.151329	-0.273463	0.191983	0.40873	0.576068	0.287064	0.11135	0.568295	0.269594	0.374088
0.671433	1.28728	0.320905	0.680152	-0.466957	0.828869	1.12189	1.33715	1.4494	0.609501	-1.07453	-1.64037	-1.36875	-0.0530493	-2.39287	1.00824	-0.265708	0.522672	0.569316	0.567003	-1.87283	-2.25799	-1.83409	-0.566529	-1.76471	-1.81427	-0.701246	-0.402352	-1.68025	-1.99095	0.922995	1.08792	1.07999	0.928219	0.74116	0.530558	0.982448	0.954576	0.612263	1.01399	-0.062703	-0.229515	-0.324333	-0.166018	0.278496	-0.13272	0.567719	-0.0710706	0.486924	0.167203
0.670001	0.622833	0.42811	0.829737	0.37544	1.18876	1.17302	1.48054	0.703234	0.860706	-0.50108	-0.13798	-0.172747	-0.750242	-0.794969	0.67551	0.398129	-0.29643	0.542481	-0.139555	-2.60304	-3.43481	-2.42496	-1.7317	-1.57957	-1.30068	-0.55468	-0.633476	0.0778306	-1.806	1.4117	1.07238	1.24784	0.988342	0.722891	0.745254	1.02173	1.38779	0.727709	1.03428	-0.156639	-0.121852	-0.0929432	0.0873443	0.108506	0.0820804	0.13984	0.45358	0.0153042	0.0312894
0.531689	0.0317633	0.964776	0.588792	0.855499	0.408232	0.563078	0.399028	0.424557	0.156481	-1.18111	-0.830753	-0.17973	-1.13814	0.252015	-0.460047	-0.242969	-0.931105	-1.09806	-0.945308	-2.01661	-2.97782	-1.11003	-1.07298	-1.72163	-1.28523	-0.856443	-1.36156	-0.995129	-1.07298	1.53128	1.291	1.62503	1.60699	1.43003	1.38202	1.19812	1.31122	1.44634	1.57884	0.0353154	0.0917325	-0.151596	0.219303	0.464215	0.530371	0.686962	0.12195	0.348454	0.193977
0.496249	0.606236	0.571767	0.642441	0.378832	1.10054	0.896871	1.19017	0.775777	0.722274	-0.246422	-1.10221	-0.982433	-0.55828	-0.248602	-0.38191	-0.738153	-0.220407	0.103172	-0.518891	-2.15967	-3.43416	-2.09639	-1.39264	-1.35065	-1.41314	-1.18233	-0.738153	-0.522584	-1.53678	1.38999	1.36097	1.58409	1.20481	1.13866	0.918828	1.11405	1.61018	0.931537	1.19141	-0.0203913	0.0747984	0.124109	0.213795	0.219938	0.237929	0.137108	0.426297	0.229011	0.29549
0.35053	0.127699	-0.108991	-0.179465	0.16525	1.20548	1.65574	0.818149	0.0209433	0.190146	-0.665986	-0.773561	-0.727223	-0.523632	-0.202237	-0.0742047	0.0719063	-0.243537	-0.0787491	0.193157	-2.02597	-3.20901	-2.3087	-2.08204	-1.94269	-1.07049	-0.788383	-0.623743	-1.40966	-1.63749	1.75471	1.18113	1.00918	1.38574	0.918633	0.812293	0.866808	1.29624	0.818008	1.03576	0.200388	0.146144	-0.0294358	0.315941	0.570601	0.214978	0.972181	0.41647	0.48789	0.0962535
0.853692	0.578593	0.350158	0.580718	0.230739	0.890231	0.789198	1.1589	0.882806	0.833614	-0.8931	-1.53979	-1.51288	-1.0386	-0.832882	0.0865215	-0.0211944	-0.0922006	0.105551	-0.328337	-2.48644	-2.93495	-2.29882	-1.88012	-1.99418	-0.711253	-1.23392	-0.149465	-0.634783	-0.799892	1.46155	1.28323	1.3348	1.06459	0.993666	0.943393	0.972416	1.32734	0.868135	0.867715	0.135315	-0.0944802	-0.0598307	0.103287	0.0706791	0.255114	0.44601	0.524446	0.649728	0.494407
1.18592	0.542572	0.477106	0.754849	0.903615	0.477755	0.425061	0.726331	0.47175	0.647574	-0.571159	-1.07938	-1.19403	-1.02284	-0.998826	-0.652566	-1.04301	-0.757439	-0.586762	-0.77782	-2.01098	-2.26149	-1.87109	-1.50164	-1.50923	-0.967094	-1.44296	-0.965459	-1.17818	-1.07691	1.68059	1.39939	1.5157	1.58788	1.38961	1.28292	1.22883	1.43183	1.25757	1.3076	0.322224	0.33439	0.68147	0.436059	0.211385	0.014957	0.468239	0.189708	0.487704	0.413381
0.637852	0.808052	0.525455	0.67336	0.687114	0.402655	0.397882	0.743231	0.670445	0.157087	-0.209915	-1.07062	-0.755337	-0.137654	0.67031	-0.83778	-0.684919	-0.827133	-0.018628	-1.11092	-2.60124	-3.27909	-1.99258	-1.72705	-1.28844	-1.09749	-1.17853	-0.884866	-0.935914	-1.12244	1.25316	1.23329	1.34501	1.16539	1.15777	1.27993	1.24253	1.77198	1.14795	1.20499	0.231612	-0.0632927	0.223858	0.390838	0.241143	0.161949	0.502714	0.338114	0.158471	0.269246
0.821027	0.712365	0.955885	0.853094	0.33298	0.33721	0.163455	0.562114	0.287614	0.212746	-0.479907	-0.675802	-1.09141	-0.897378	-0.231743	-0.538811	-0.890557	-0.514484	-1.07843	-0.154107	-2.10346	-2.68506	-2.08989	-1.92526	-1.71482	-0.848512	-1.18453	-0.546492	-1.29054	-1.12461	1.15635	1.09618	1.13487	1.44873	1.31377	1.64522	1.42699	1.54422	1.13864	1.62425	0.448659	0.0945031	0.411619	0.124228	-0.385537	0.333314	0.38786	0.620002	0.425824	0.688797
0.575736	0.328528	0.849737	0.557411	0.745736	0.56459	0.6843	0.656703	0.448437	0.836807	-0.350034	-2.88279	-0.885362	-0.286033	0.487783	-0.42024	-0.779558	-1.06447	-0.616877	-0.721528	NaN	-2.43662	-1.03591	-1.63481	-2.518	-2.54444	-0.557431	-0.896535	-0.655863	-0.826209	1.35868	1.22575	1.24779	1.27828	1.29569	1.25101	1.15347	1.18257	1.28656	1.38034	0.00837823	0.0137429	0.114406	0.192455	0.144718	0.318626	0.231989	0.162796	0.186827	0.366081
0.259787	0.479791	0.310648	0.907327	0.552917	1.18052	0.643735	1.07377	0.957296	0.862413	-1.25337	-1.42425	-1.48698	-1.59566	-1.13821	-0.404791	-0.441051	-0.172613	-0.0891614	-1.16339	-2.03758	-2.98116	-2.25576	-1.25919	-1.3828	-0.823486	-0.617765	-0.557532	-1.48698	-1.17922	1.32198	1.10262	1.1705	1.1945	1.11529	0.805209	0.961568	1.29527	1.06299	0.962422	0.102388	0.0700677	0.322933	0.260721	0.384441	0.525499	-0.0710689	0.235696	0.159653	0.392988
0.523739	0.337381	0.230041	0.522064	0.220487	0.425369	0.601294	0.609421	0.221799	-0.187579	-1.0642	-1.16886	-1.58919	-1.60118	-0.811423	-0.60347	-0.484066	-0.757969	-0.635506	-0.812808	-2.15993	-2.13809	-1.84847	-1.59616	-1.82939	-1.03898	-1.02363	-0.786655	-1.36934	-1.10873	1.26319	1.40244	1.39648	1.18642	1.30209	1.33788	1.27018	1.62058	1.30194	1.29759	0.165742	0.164362	0.0351288	0.364973	0.384926	0.544801	0.688145	0.61449	0.737552	0.733551
0.483347	0.0455062	0.100147	0.346194	0.302196	0.855327	0.827572	1.08546	0.606762	0.456759	-1.33152	-1.53697	-1.67875	-1.25472	-0.776164	-0.0612645	-0.402685	-0.108639	-0.0678635	0.349835	-2.48089	-2.57731	-2.54652	-1.61642	-2.28086	-0.616322	-0.457211	-0.583855	-0.771812	-1.15781	1.3302	1.14322	1.24722	1.23461	1.2052	1.02143	1.14032	1.397	0.937373	0.928486	0.375424	0.232027	0.286063	0.387368	0.358516	0.313948	0.387416	0.447218	0.542863	0.610967
0.981924	0.397093	1.13121	1.12303	1.0206	1.0436	0.645889	0.968019	0.670478	0.50118	-0.415914	-1.16795	-1.03398	-0.928591	-0.563763	-0.383207	-0.936144	-0.511016	-0.363554	-0.703847	-1.8015	-2.45615	-2.04065	-1.54024	-1.94249	-1.0246	-1.02687	-0.634621	-1.26757	-1.38169	1.5071	1.33737	1.30183	1.46903	1.24406	1.39041	1.26795	1.55621	1.36658	1.17062	0.0410047	-0.0839606	0.109289	0.0722541	0.0503602	-0.0343228	0.210906	0.315693	0.252611	0.217594
0.801816	0.715542	0.958675	0.954939	0.789938	0.838136	0.763366	1.27695	0.793518	0.836863	-1.23027	-1.45337	-1.54198	-1.35095	-0.808539	-0.495701	-0.795305	-0.445594	-0.588492	-0.678952	-1.76813	-2.86728	-1.81268	-1.4721	-1.85807	-0.733659	-0.719283	-1.17937	-1.15935	-1.07901	1.2213	0.972725	1.05936	1.24524	0.96762	0.914306	1.12027	1.46137	1.1501	1.2848	0.224787	-0.143091	-0.0124517	0.11248	0.433458	0.346952	0.464281	0.604034	0.494097	0.501714
1.11686	0.680721	0.635198	1.02102	0.859537	1.0754	0.476636	1.29119	0.761414	0.51471	-1.01055	-1.62309	-0.801982	-0.908232	-0.675574	-0.611768	-0.828329	-0.903848	-0.801068	-0.788831	-1.96109	-2.88039	-1.92055	-1.46218	-1.91033	-1.13068	-0.778984	-0.722379	-0.927475	-0.952878	1.51055	0.879919	1.04137	1.24367	1.0946	0.933554	1.16426	1.53262	1.17959	1.4518	0.291435	0.215466	0.0438059	0.25743	0.265744	0.281469	0.315347	0.49939	0.474613	0.338756
0.353114	0.831367	0.590309	0.550145	-0.0472276	0.277664	0.61549	0.721079	0.3538	-0.427389	-0.618829	-1.95365	-0.702411	-0.279483	-1.04511	-0.0927119	0.0087252	-0.990269	-0.0697021	-0.298378	-1.85835	-2.4337	-1.86503	-0.998252	-1.22668	-0.583272	-0.501781	-0.298624	-0.949834	-1.54364	2.03312	1.67923	1.87751	1.58516	1.57953	1.4596	1.28427	1.60497	1.24232	1.24601	0.156434	0.0504391	-0.342528	0.309131	-0.176635	-0.213499	0.467665	0.635354	0.472487	0.374709
0.841857	0.524463	0.504476	0.81914	0.59158	1.11342	1.10148	1.16327	0.860248	0.742614	-1.19698	-1.19853	-1.41765	-1.18845	-1.14662	-0.282784	-0.436844	-0.186614	0.0231816	-0.12259	-2.079	-2.34482	-2.42441	-1.72834	-1.77129	-0.703968	-0.915341	-0.511559	-1.13879	-1.20754	1.49283	1.29322	1.27726	1.34484	1.31489	1.25432	1.14746	1.43392	1.14848	1.06728	0.136609	0.0785173	0.0595635	0.167059	0.119832	0.21968	0.237087	0.276539	0.365109	0.191078
0.634808	0.4953	0.310971	0.509864	0.681468	0.583474	0.643297	0.628984	0.398484	0.0462512	-0.992133	-1.16023	-1.28519	-1.32161	-0.901877	-0.771504	-0.910868	-0.550851	-0.165028	-0.480097	-2.06879	-2.41055	-2.38133	-1.68656	-1.90044	-0.836393	-0.931005	-0.750625	-0.943247	-1.20916	1.60316	1.21294	1.34725	1.51578	1.35182	1.25609	1.26903	1.53613	1.19188	1.30153	0.524496	0.277854	0.189082	0.204396	0.373908	0.30322	0.49021	0.400056	0.607623	0.621258
0.712364	0.63978	0.665616	1.05069	0.322947	-0.0265323	0.821413	0.553078	0.559375	0.0875885	-1.32679	-1.01456	-0.914763	-0.780103	-0.440458	-0.23085	-1.38149	-0.268973	-0.343666	-0.520432	-2.17417	-3.03442	-2.41785	-1.6907	-1.6817	-0.668335	-0.840956	-0.24586	-0.971513	-1.6384	1.16023	1.0412	1.45287	1.46054	0.957795	1.34353	1.03548	1.23102	1.1596	1.11377	0.369462	0.42182	0.214529	0.704418	0.783409	0.398724	0.496884	0.49629	0.334863	0.727113
0.693919	0.698378	0.785078	0.9935	0.51453	0.611245	0.904601	0.743789	0.390907	0.385506	-0.47068	-1.27946	-1.44943	-0.587188	-1.1053	-0.600764	-0.994239	-0.610233	-0.659058	-0.692783	-2.08874	-2.34839	-2.20657	-1.67942	-2.04353	-1.06524	-1.17019	-0.656261	-1.04993	-0.977909	1.51439	1.18424	1.38314	1.3851	1.27896	1.24161	1.19361	1.44836	1.13013	1.29571	0.385506	0.302514	0.169258	0.174596	0.0941896	0.0994676	0.349463	0.599352	0.407117	0.606065
0.942419	0.171988	0.531317	0.592942	0.608077	1.21985	1.44716	1.2055	0.706768	0.679691	-0.395868	-1.41556	-1.10595	-1.28155	-1.63674	-0.0349404	-0.119224	-0.258634	0.0789356	0.251992	-2.39792	-2.57634	-2.12704	-2.31549	-1.97655	-0.404942	-1.53868	-0.628908	-0.281671	-1.0549	1.34073	1.11483	1.0853	1.07438	1.16781	1.07338	0.804712	0.967412	1.00449	0.646988	0.267774	0.0897707	0.173097	0.190861	0.364046	0.132959	0.346406	-0.264341	0.507933	0.492282
0.765453	0.275856	0.453279	0.740695	0.839895	0.406771	0.472264	0.608894	0.29691	0.116489	-1.20802	-1.40173	-1.40381	-1.16443	-0.799438	-0.580476	-0.515695	-0.472705	-0.415194	-0.355035	-2.42638	-2.99323	-2.19075	-1.56298	-1.94161	-0.836453	-0.880347	-1.06067	-0.585957	-0.762409	1.57577	1.29698	1.4218	1.32695	1.11155	1.09351	0.996961	1.38891	1.03851	1.05189	0.464571	0.273392	0.396685	0.303066	0.428092	0.436612	0.408064	0.253376	0.4387	0.524152
0.702924	0.659021	0.677102	0.996884	0.687755	0.307127	0.534683	0.620967	0.681531	0.349187	-1.06214	-1.20197	-1.20103	-1.63657	-1.0747	-0.705749	-0.647245	-0.157979	-0.0802169	-0.604674	-2.33975	-2.5719	-1.91609	-1.75439	-1.67243	-0.696343	-1.02873	-0.461497	-0.894623	-0.918809	1.44481	1.31253	1.48625	1.4044	1.1514	1.42629	1.21815	1.62718	1.06169	1.29163	0.18583	-0.0123339	0.16944	0.226728	0.132398	0.271899	0.444614	0.267101	0.619209	0.570337
0.859308	0.289566	0.70242	0.945757	0.552127	0.95081	0.646907	0.785796	1.06635	0.551908	-1.20916	-1.69468	-1.36027	-1.16111	-1.51094	-0.842527	-0.383175	-0.555868	-0.394419	-0.683698	-2.14546	-2.4223	-2.09669	-1.73595	-1.44024	-0.899621	-0.795295	-0.437074	-0.989693	-0.761821	1.19455	0.933118	1.28381	1.28819	1.32636	1.39193	1.17305	1.35378	1.28804	1.34523	0.141009	-0.000701076	0.440078	0.0857964	0.255151	0.605793	0.38772	0.433457	0.469554	0.3161
0.665338	0.513208	0.570427	0.748068	0.867494	0.435578	0.846823	0.740445	0.342571	0.347945	-0.940046	-1.54328	-1.50826	-1.16361	-0.751786	-0.555824	-0.565273	-0.4842	-0.342041	-0.471286	-2.05477	-2.33627	-1.67295	-1.7286	-1.94016	-1.00375	-0.782597	-0.397094	-1.13902	-1.21377	1.16529	1.27712	1.46066	1.25656	1.24223	1.38694	1.29176	1.79136	1.32091	1.52456	0.064958	-0.206151	0.196177	-0.211492	0.0422584	0.38156	0.480397	0.840784	0.585154	0.52827
0.183257	0.331033	0.440315	0.625729	0.350538	0.729468	0.75857	1.03943	0.398086	0.169784	-1.42124	-1.55417	-1.39732	-1.44525	-1.28795	-0.382879	-0.549281	-0.339644	-0.0864401	-0.525663	-2.29875	-2.64853	-2.23204	-1.99654	-2.08406	-0.455257	-0.583295	-0.486183	-0.517293	-0.901864	1.18494	1.08247	1.15064	1.19607	1.13162	1.14148	1.25304	1.34074	1.01091	1.04052	0.363062	0.0531046	0.0893002	0.289846	0.287379	0.587737	0.527842	0.684411	0.649598	0.785661
0.766426	0.315422	0.736298	0.935786	0.603963	0.740066	1.05288	0.741597	0.814066	0.108569	-1.2723	-1.20872	-1.12512	-1.30372	-0.822056	-0.268912	-0.475853	-0.118794	-0.192518	-0.812562	-2.06182	-2.45719	-2.50291	-1.57683	-1.57382	-0.80883	-0.65798	-1.01303	-0.769677	-1.05362	1.73924	1.30146	1.67592	1.56867	1.40682	1.43151	0.979181	1.45395	1.07879	1.2013	0.212539	-0.127402	0.175304	0.389445	0.215779	-0.201445	-0.0189572	0.130756	-0.0857795	0.219951
1.13493	0.260149	0.58597	0.912257	0.811526	1.17316	1.29695	0.920822	0.431723	0.806887	-1.21676	-1.39683	-1.23387	-1.06574	-0.948167	-0.616676	-0.794471	-0.205544	0.107194	-0.179952	-1.69381	-2.27539	-2.30404	-1.59105	-1.35071	-0.819876	-1.0662	-0.330945	-0.992857	-1.49813	1.62934	1.13131	1.3689	1.64011	1.33241	1.23007	1.25101	1.30907	1.2775	1.20982	0.139754	-0.0556536	-0.0311097	-0.0771158	0.208092	-0.0256866	0.171323	0.28526	0.400838	0.355067
0.721511	0.396645	0.354113	0.797436	0.3718	1.23484	0.807251	1.1647	0.81461	0.88389	-0.488113	-0.934706	-1.4294	-1.2544	-0.614869	-0.592886	-0.484257	-0.718972	-0.676765	-0.538906	-1.8954	-2.6865	-1.73136	-1.54626	-2.15457	-1.18929	-0.797191	-1.18448	-1.2828	-1.14004	1.244	1.11368	1.30024	1.21549	1.27224	1.26269	1.19826	1.40254	1.24929	1.3353	0.10261	-0.212013	0.263229	0.184303	0.256087	0.143141	0.443435	0.434604	0.572919	0.500901
0.76552	-0.0998447	0.555673	0.599322	0.168023	-0.0283495	0.433008	0.257256	0.187156	-0.88501	-0.288015	-0.484145	-0.647305	-0.237931	-0.155554	-0.405499	-1.20276	-0.702379	-0.0483171	0.103488	-1.92181	-2.39707	-1.84546	-1.6719	-1.76762	-1.0131	-1.53673	-1.19517	-1.48303	-1.59547	1.63241	1.40529	1.66243	1.37909	1.47525	1.46542	1.28092	1.5948	1.52923	1.21837	-0.0403636	0.19729	0.223143	0.322351	0.193186	0.331379	0.392004	0.793981	0.0980408	0.563528
0.945327	0.525933	0.827469	0.918194	0.897616	1.35258	1.32182	1.3458	0.826643	1.03747	-1.10894	-1.64358	-1.41553	-0.731207	-0.737072	-0.33771	-0.200871	-0.00655685	0.0031825	-0.193256	-2.12556	-2.81772	-2.50503	-1.52184	-1.81463	-0.850406	-1.07479	-0.464632	-0.790461	-1.21734	1.15579	1.0265	1.12206	1.13907	0.99047	1.03207	0.982249	1.24786	1.02609	0.949701	0.305107	-0.0191746	0.126802	0.139509	0.0707542	0.276786	0.140421	0.015926	0.552451	0.237479
0.690666	0.61456	0.134401	0.396872	0.256549	1.02362	1.01672	1.24095	0.609293	0.631708	-0.780181	-1.67937	-1.08357	-1.07052	-0.875731	-0.302694	-0.749816	-0.236885	-0.228271	-0.756779	-2.01587	-3.26174	-1.65813	-1.50103	-1.59083	-0.811615	-0.881154	-0.699244	-1.03983	-1.20687	1.50917	1.28392	1.39184	1.42782	1.33827	1.22356	1.16399	1.42035	1.13053	1.23487	0.0698932	-0.176504	-0.0685671	0.0927398	0.276504	0.250904	0.40866	0.232896	0.298232	0.493279
0.597345	0.373345	0.0240549	0.391886	-0.00404349	0.943712	1.19499	0.996012	0.472982	0.0136778	-0.289213	-1.42188	-1.09615	-1.13514	-0.0970163	-0.148126	0.0762134	-0.0331801	0.209798	-0.28606	-2.13802	-2.80623	-1.80706	-1.7597	-1.46591	-0.673853	-1.67599	-0.456071	-1.16337	-1.15375	1.71208	1.2776	1.78336	1.44709	1.42546	1.11428	1.18215	1.59133	1.20905	1.17653	0.038809	-0.45659	0.100672	-0.303011	0.00830898	0.31446	0.392957	0.527359	0.264121	0.558362
0.769665	0.623609	0.713973	0.787697	0.506915	0.898131	0.691733	0.871881	0.663494	0.572142	-1.01397	-1.34939	-1.21552	-1.37684	-0.747736	-0.758384	-0.449204	-0.613951	-0.295075	-0.226918	-2.1907	-2.60053	-2.19583	-1.87614	-2.22239	-1.28959	-1.17845	-1.16036	-1.20082	-1.47425	1.10657	0.928325	0.981325	0.965276	0.912508	0.809981	0.788128	0.963297	0.82617	0.831277	0.483917	0.454167	0.474505	0.530408	0.584808	0.426716	0.559318	0.573422	0.448463	0.609266
0.748836	0.518007	0.510458	0.760981	0.469988	0.915124	0.658202	0.83035	0.669014	0.434543	-1.1426	-1.16043	-1.2129	-1.51163	-1.02004	-0.449264	-0.763156	-0.370803	-0.184696	-0.360792	-2.23017	-2.67266	-2.27588	-1.64922	-1.84189	-0.900646	-0.915213	-0.847864	-1.06999	-1.48404	1.32878	1.07535	1.35294	1.17744	1.11877	1.1349	1.19215	1.40137	1.06912	1.14336	0.370849	0.223463	0.358313	0.524851	0.442128	0.16407	0.315785	0.615047	0.209732	0.360828
0.286854	-0.0483439	-0.00592248	0.198573	-0.199958	0.772705	0.835327	0.895349	0.399459	0.315631	-1.21699	-1.9661	-1.21042	-1.53329	-0.567715	-0.295327	-0.452564	-0.207564	-0.0437	0.244461	-2.38754	-2.67571	-2.05238	-1.59325	-1.94465	-0.57169	-0.470655	-0.854562	-0.82197	-1.2141	1.36108	1.32114	1.34425	1.27539	1.21498	1.19933	1.28479	1.40631	1.34247	1.03701	0.251587	0.259942	0.119067	-0.0540145	0.400213	0.444398	0.592277	0.541234	0.674562	0.516336
0.761273	0.692073	0.986197	1.08053	1.21724	0.564654	0.83971	0.864606	1.06346	0.886197	-0.74677	-1.43461	-1.19536	-0.511681	-0.353411	-0.408524	-0.589787	-0.543734	0.0182951	-0.166455	-2.36645	-3.21077	-2.19209	-1.29622	-1.37186	-0.871574	-1.03298	-0.5843	-0.664566	-1.02952	1.61006	1.41833	1.63532	1.30202	1.16807	0.889254	1.0867	1.46204	0.874949	1.02624	-0.0517598	0.207125	0.271225	0.290423	0.309441	-0.0461071	0.0222782	0.0249707	-0.0139288	0.0124031
1.12559	0.839324	0.700908	1.05803	0.744528	0.232558	0.32402	0.343968	0.839946	0.400163	-0.681907	-1.08863	-0.891786	-0.71879	-0.474297	-0.591671	-0.66562	-0.887306	-0.821922	-0.492481	-2.13662	-3.15393	-2.0377	-1.5125	-1.75383	-0.841383	-1.37244	-0.469319	-0.973704	-0.911963	1.61318	1.29626	1.46794	1.29285	1.35285	1.30995	1.13511	1.40686	0.92146	1.34628	0.532152	0.0270108	0.339483	-0.0278664	0.168839	0.122752	0.241616	0.410266	0.417247	0.414932
0.31316	0.191072	0.0851542	0.273288	0.291727	0.549498	0.577718	1.02011	0.838107	0.510066	-0.685584	-1.16333	-1.3963	-1.05811	-1.2103	-0.694837	-0.701076	-0.454787	-0.568231	-0.913346	-1.96995	-2.77665	-1.9951	-1.81437	-2.02156	-1.11425	-0.868095	-0.550016	-0.987426	-1.48407	1.50936	0.952686	1.0875	1.13568	1.31438	1.03514	1.08896	1.36232	1.27623	1.28271	0.64598	0.473365	0.44889	0.511299	0.630586	0.537027	0.527591	0.608055	0.532834	0.593115
0.6568	0.253993	0.0631234	0.670489	0.793056	0.763618	1.10105	1.02662	0.90026	0.543553	-1.02499	-1.40069	-1.61757	-0.746864	-0.732986	-0.433859	-1.01584	-0.25088	-0.0580824	-0.293601	-2.52224	-2.49396	-2.29246	-1.65548	-1.7427	-0.762661	-1.17994	-0.689354	-0.530689	-1.51925	1.43264	1.26476	1.44728	1.35979	1.21408	1.10736	0.97416	1.36785	1.03011	1.0972	0.191077	0.101702	0.194763	0.21197	0.081737	0.115256	0.412499	0.352729	0.347795	0.568093
0.514805	NaN	0.356291	0.935546	0.419539	0.427604	0.764821	0.839398	0.0494385	0.223696	-1.12937	-1.80498	-2.12848	-1.23509	-1.53322	-0.363624	NaN	-0.502489	0.218861	NaN	-2.73314	NaN	-1.90419	-1.96921	NaN	NaN	NaN	NaN	-0.420688	NaN	1.48534	1.3168	1.75037	0.902898	1.36832	1.00536	1.01817	1.31936	1.35677	0.727921	-0.357764	-0.683679	-0.463431	-0.532679	0.7108	0.228498	0.229907	-0.0386448	0.283029	0.107925
-1.27928	-0.865926	NaN	NaN	-0.862816	0.0820058	-0.0597587	0.249474	0.0814637	-0.182793	NaN	NaN	-2.01875	-1.89329	NaN	-0.255589	0.395194	-1.00637	NaN	-1.22297	NaN	NaN	NaN	-2.31211	-2.50035	NaN	0.228236	-0.818728	-0.914065	-1.45391	1.72457	1.67488	1.32729	1.3562	1.49144	0.844132	1.29478	0.925758	1.39436	1.14343	-0.257837	0.148656	-0.246042	0.301076	0.0406892	0.404028	0.015538	-0.131494	-0.211665	0.340302
0.780456	-0.123175	-0.666985	0.0210027	-0.403336	0.789537	0.746253	0.573653	0.542088	0.118575	-1.09426	-1.17403	0.249028	-1.35372	-1.4496	-0.730212	-0.221239	-0.598109	-0.348436	-1.19911	-1.86286	-1.54228	-2.29628	-1.46223	-2.40972	-1.06033	-0.63677	-0.294913	-0.230724	-0.71983	1.08667	1.46606	1.4834	1.77788	1.84939	1.46853	1.39757	1.76474	1.51555	1.38248	0.234833	-0.290684	0.352621	-0.499706	0.0426993	0.368641	0.741718	0.297169	0.126268	0.328569
-1.23903	-0.683494	-1.59652	-0.266833	-1.14088	-0.230796	-0.328963	-0.181262	-0.520645	-0.777201	-0.493681	-1.30655	-1.04229	-0.4477	-1.04142	-0.0553839	-0.532248	-0.28714	-0.403825	-0.446572	-1.74638	-1.78396	-1.36364	-1.1825	-1.24629	-0.142374	0.00454564	-1.05495	-0.493681	-0.505881	1.23897	1.5899	1.71664	1.27369	1.42648	1.703	1.76242	1.95808	1.95178	1.82884	0.30531	-0.156672	-0.37944	-0.0165838	0.432027	0.751004	0.757888	0.769286	0.721657	0.940576
1.05404	1.27113	0.228076	-0.63493	-0.291297	0.578454	0.430656	0.609134	0.201454	0.239951	-2.75132	0.125932	-0.0722438	-0.437995	-1.19476	0.384691	0.35804	0.294814	0.35064	0.873516	-1.1318	-2.34897	-2.00293	-1.46118	-1.18571	-1.20608	-0.123362	0.688368	1.67861	-1.14305	0.87757	0.953999	1.16155	0.95421	0.854367	0.289206	0.754718	0.271503	0.408494	0.584449	-0.618113	0.736485	2.06881	-0.159921	1.88667	-0.176191	-0.762518	0.683966	0.538155	-0.086803
0.0854406	-0.870886	-0.393647	-0.808554	0.876435	1.23781	1.12246	0.380588	0.384542	0.179191	-1.18619	-0.703038	-1.4221	-1.24651	0.0536991	-0.27797	0.662486	-0.16644	0.794959	-0.0266743	-1.23217	-2.22794	-2.31092	-0.92353	-4.17378	-0.481178	-1.24373	-0.94048	-0.655013	-0.689323	0.913319	0.989352	1.10319	0.665718	0.930192	1.0071	0.329635	1.14063	0.560138	0.501602	-0.0372548	0.485632	0.0344653	0.203393	0.168182	0.805457	0.788417	0.65695	0.411973	0.863627
0.324434	-0.0642222	-0.366655	0.325893	-0.313732	0.421957	0.365199	0.424796	0.237152	0.0466951	-0.96461	-2.15325	-1.56705	-2.01553	-1.60321	-0.605472	-0.680854	-0.0476689	-0.369676	-0.305723	-1.79046	-2.52715	-2.03844	-1.29218	-1.42544	-0.206253	-0.0765037	-0.928085	-1.11629	-1.61614	1.37468	1.01657	1.14269	1.0756	1.15016	1.11268	0.867729	0.924676	1.09064	0.915667	0.909861	0.775657	0.758121	0.76544	0.656096	0.58829	1.09064	0.678386	0.609715	0.756955
-0.906318	-1.1135	-0.965636	-0.928363	-1.22068	-0.0137925	-0.42271	0.0410309	-0.601782	-0.885554	-0.132463	-1.19371	-0.918358	-0.906318	-0.230639	0.565916	0.392279	0.532347	0.219786	0.276448	-1.23153	-2.11633	-1.28707	-1.43943	-1.79833	-0.390724	-0.556791	-1.21258	0.17324	-0.493781	1.69119	1.69306	1.775	1.83935	2.028	1.65834	1.64828	1.80701	1.7227	1.775	0.195175	-0.248313	0.0786377	0.237716	0.686278	0.57032	-0.107171	0.0177319	0.0911035	0.700069
-0.0266038	-0.525962	-0.587773	-0.320446	-0.318488	0.580049	0.801482	0.469028	0.19607	0.23794	-1.22787	-1.18378	-0.792189	-1.77277	-1.16756	-0.380639	-0.463751	0.133118	0.633331	-0.375096	-2.14924	-3.10898	-2.12905	-1.9589	-1.83258	-0.56592	-0.471878	-0.613633	-0.186598	-0.657344	1.76762	0.981129	1.70573	1.23755	1.26214	1.00433	1.2492	1.39988	1.33246	0.998175	0.131729	0.0973667	0.324274	0.566129	0.440094	0.448685	0.393155	0.700152	0.166554	0.651207
0.265513	0.40763	-0.23563	0.106631	0.122006	0.396893	0.782591	0.875307	0.165193	0.0771327	-1.26527	-2.01783	-1.64663	-1.16458	-0.77342	-0.0901181	0.253387	0.0420013	0.396718	0.201008	-2.83907	-2.97181	-2.26711	-2.04624	-1.65277	-0.283465	0.132496	-0.284947	-0.23732	-0.784181	1.28928	1.1176	1.4572	1.18562	1.22627	1.02935	1.10627	1.46255	1.0039	0.996593	0.292023	0.0532867	0.271909	0.548899	0.501765	0.433628	0.367207	0.487044	0.365692	0.338618
-0.229793	-0.2658	-0.0539312	-0.283423	0.252933	-0.154949	-0.0588309	-0.0822373	0.274155	0.226715	-2.23218	NaN	NaN	-1.57958	-1.84143	-1.32096	NaN	-0.316717	-0.466231	NaN	-3.13426	NaN	-1.72968	NaN	NaN	NaN	-0.880832	-0.871803	-0.0700568	-0.75939	1.55392	1.39596	1.55721	1.4275	1.52291	1.32352	1.31768	1.3888	1.53648	1.47231	-0.00211746	-0.26192	-0.172491	0.0951241	0.218302	-0.368432	0.118331	-0.067441	0.0613735	0.402881
0.941059	0.685897	0.644027	0.423322	0.550758	0.59054	0.649227	0.594893	0.445855	0.491988	-0.919416	0.0148544	-2.19562	-0.109518	-0.919927	-0.0420811	-0.560102	0.382754	-0.0619987	-0.343863	NaN	-1.83171	-1.40762	-1.30791	-1.59459	0.568777	-0.0651639	-2.07191	NaN	-1.96301	0.30043	0.561297	0.719177	0.570876	0.553938	0.378618	0.609407	0.41979	0.432043	0.279575	-0.37024	-0.611089	-0.312514	-0.599816	0.504004	-0.479289	-0.863237	0.0980058	-0.0729351	-0.334791
0.775019	0.0457887	-0.299267	0.0531247	-0.320579	1.02757	1.1031	1.07076	1.26964	-0.0503891	-0.887062	-1.50295	-1.06853	-2.55614	NaN	0.43346	0.525887	-0.455106	-1.03308	-1.67469	-1.82523	-1.74648	-1.78282	NaN	-1.77793	0.596563	-0.494212	-0.939671	-2.84265	NaN	1.10012	0.14465	1.09142	0.675544	0.981478	0.881714	1.0594	1.06978	0.933893	0.817288	0.144703	-0.0832231	0.711448	0.232338	-0.107228	0.483006	0.666572	-0.587621	-0.070951	0.857993
0.464238	0.144951	0.760647	2.20654	1.32698	-0.0298582	0.222523	0.676732	0.812631	0.318213	-1.07271	0.374895	-3.23703	-2.60953	-0.675545	0.549407	1.37156	-1.03884	0.368657	1.39667	NaN	-1.79392	-1.3617	-2.79806	-0.796291	0.432892	1.55367	-1.01107	0.236655	-1.55412	0.326687	0.422843	0.167881	0.239326	0.253685	0.306418	0.270467	0.477868	0.395134	0.874628	-0.766698	0.721301	0.379966	-0.00693554	-0.252347	-0.162079	0.042044	0.0121077	0.050817	0.197686
0.720691	0.150588	0.653964	0.510506	0.572791	0.00193938	0.2921	0.128981	0.414263	0.100987	-1.35192	-1.18519	-1.67822	-1.5334	-1.30901	-0.625138	1.05945	NaN	-1.77492	0.325657	-2.44596	-1.41015	-1.56362	-2.1771	NaN	-1.78934	0.62743	NaN	-1.83367	-2.22723	0.840343	0.914119	0.810612	0.909862	0.838095	1.12296	1.01972	0.909788	0.875515	0.950193	0.199466	0.274339	0.200766	0.320431	0.526197	0.550676	0.369082	0.474034	0.305149	0.500175
0.648478	0.44685	0.2251	0.608727	-0.0801057	1.00854	0.599567	0.596037	0.866493	0.736366	-2.11965	-2.08655	NaN	NaN	-2.36868	-0.331382	-0.407765	-1.01975	-1.18948	-0.369053	NaN	NaN	-2.78404	1.04558	NaN	-0.777851	-0.414828	-1.27184	-1.34661	-2.79182	0.600002	0.775611	0.976652	0.794187	0.980604	0.282792	0.291396	0.706991	0.717828	0.511932	0.736366	0.355191	1.06691	0.245284	0.302951	-0.0301265	-0.439227	0.471481	0.964666	0.101821
0.556257	0.429098	0.383203	0.270078	1.33611	0.81367	0.780426	0.774897	0.302554	0.949888	-0.852133	-1.73957	-1.08517	-1.07464	-1.46541	0.0504598	-0.802248	2.93942	-1.78926	-0.0750109	-1.20104	-0.861553	-1.92816	-1.29423	-2.05581	0.685257	-1.26376	0.115656	-1.26903	-1.64792	1.01962	1.00554	0.828771	0.859153	0.774897	0.593327	0.680248	0.712921	0.478067	0.0644462	0.583948	-0.617826	2.00791	0.430116	-0.0427012	-0.566624	0.411541	-0.436302	0.0738318	0.0527652
0.897459	0.189131	-1.25963	-0.5241	-1.00475	1.65907	1.09697	1.53135	1.2074	0.526923	-0.379356	-1.59186	-1.18671	-0.65922	-1.17322	0.0503847	-0.0259947	-1.0553	-0.919947	-0.404273	-2.1904	-2.32259	-2.05034	-1.60239	-1.55867	-1.05103	0.216236	-0.764578	-1.29773	-1.78934	0.671895	0.67309	0.839574	0.667585	0.63961	0.417116	0.834695	0.656546	0.709857	0.356168	0.536326	0.817867	0.8618	0.807364	1.12193	0.295275	0.572345	0.456707	0.159064	1.17215
1.53683	1.44791	1.06012	0.937822	0.0267408	1.28063	0.617237	1.58707	0.948331	0.842801	-0.111251	-1.93504	-1.01121	-0.51876	-0.392819	-0.626908	0.815772	-0.0743217	0.123201	-0.773662	-2.25318	-2.79509	-2.36366	-2.27666	-1.84026	-0.695263	-0.053097	0.32743	0.214568	-0.131242	0.709087	1.25893	1.07128	0.697249	0.884428	0.326299	0.242293	0.37029	0.798802	-0.102339	-0.406231	0.242293	0.758392	0.163326	0.249893	0.762552	0.407505	-0.437807	-0.665672	-0.362295
-1.37688	-0.267943	-1.01002	-0.803138	-0.312066	0.0942131	0.582732	0.526038	0.198491	0.514519	-0.82475	-1.0042	NaN	-0.27277	-1.6708	0.686608	-0.401975	-0.278913	-0.56359	-2.13368	-1.22943	NaN	-1.44486	-1.1299	-1.43108	-1.16875	NaN	-0.372893	NaN	-1.93642	1.09684	1.71732	0.370886	1.76447	0.011518	1.30106	0.932464	1.19088	0.358195	2.22609	1.03511	1.35988	0.181962	0.122345	0.945735	NaN	0.757929	0.0653566	0.893044	0.961544
0.0164985	0.270921	-0.22304	-0.22751	-0.152917	-0.251577	0.00682397	0.268097	0.770399	0.255167	-1.19358	-1.01945	-1.23787	-0.839613	-2.22961	NaN	-1.13763	-1.34078	-0.978579	-1.3761	-2.12624	-1.60902	-1.20393	-1.88562	-1.03552	NaN	-0.982437	0.174952	-0.439917	-1.66763	1.615	1.22394	1.21368	1.42027	0.822749	1.36181	1.28117	1.04322	1.42658	1.09133	0.419136	0.636039	0.220223	0.753485	0.767328	1.13194	0.151164	0.156271	0.399149	0.000315671
0.092296	-0.0480199	0.408922	0.337175	0.0108572	-0.104944	-0.0812247	0.285514	0.284699	0.0236002	-1.40615	0.263935	-1.01495	0.148887	-0.171076	-2.39935	-0.973454	-1.12294	-1.70571	-0.644906	-0.520166	-0.867385	-1.83826	-0.672274	-1.2447	-2.28269	-0.421098	-0.744512	-1.10211	-1.51087	1.65177	1.64194	1.4387	1.57641	1.74421	1.5678	1.63532	1.37353	1.41756	1.71089	-0.184373	-0.292226	-0.202268	0.0255695	0.628627	0.490135	0.491296	0.345776	-0.336109	0.77177
0.0081307	-0.144796	-0.374367	-0.19124	-0.125278	0.303306	-0.0790743	-0.0248687	0.0940781	-0.170959	-0.385296	-0.400598	-1.53354	-0.373763	-0.589046	-0.57098	-0.345612	-0.961605	-0.653998	-0.709564	-1.78932	-2.5629	-1.29276	-1.82614	-1.14334	-1.83806	-1.90433	-1.16658	-0.182884	-1.00719	0.750967	1.01402	1.32414	1.0802	1.43624	1.7402	1.35977	1.69375	1.20714	1.30193	0.422359	0.249043	0.601063	1.41028	-0.127839	0.622114	0.52791	1.77073	-0.0830043	0.798283
-0.00115194	-0.402808	-0.331272	-0.605271	-0.528693	0.470242	0.0874938	0.0765598	-0.561921	-0.0531419	-0.935686	-0.308193	-1.27441	-0.0662427	0.553188	-0.868067	-0.232043	-0.67522	-0.828657	-1.35934	-3.49259	-2.31817	-0.963054	-1.76954	-2.39958	-1.34561	-1.04049	-0.283734	0.0229641	-0.923988	1.20032	1.08171	1.11498	0.826313	1.22122	1.33314	1.13762	0.960887	1.01978	1.06255	0.827136	0.748638	0.363387	0.575643	0.673305	0.709967	0.99638	0.762807	0.467422	0.502686
0.282486	0.435583	0.24109	0.455215	0.673486	0.640838	-0.348148	0.463481	0.589249	0.23451	0.300456	0.481296	-1.93466	1.24223	-2.05979	-1.40718	-0.35211	-0.587624	-0.610094	-0.122269	-3.35614	-2.2014	0.287399	-0.8557	-0.84377	-0.69566	-1.90757	-0.494465	-1.24218	-1.14249	0.22672	0.653131	1.01038	0.631342	0.793599	1.22454	1.20106	0.987027	1.16616	1.1988	0.307775	-0.926016	-0.169314	-0.307107	-1.04968	-0.031279	0.980312	0.948585	0.39466	0.996261
0.238617	0.150833	-0.277432	0.103794	-0.738848	-0.138528	0.115494	0.36012	0.439634	0.165122	-1.41606	-1.73508	-1.13364	-1.76554	-1.18238	-1.30772	-1.13175	-1.36305	-0.968834	-1.63177	-0.767158	-1.50563	0.36726	-1.05539	-0.0461662	-1.49993	-2.04839	-1.39666	-1.38751	-1.52764	1.01871	1.14639	1.15887	1.2016	1.05733	0.809885	1.07291	0.954669	1.01782	1.17281	0.373774	0.75853	0.676555	0.976414	1.19709	1.21353	0.915842	0.770678	0.695274	0.806239
-0.0784312	-0.648437	0.410032	0.0141132	0.420907	0.817155	0.840409	0.936558	0.627489	0.65922	0.0770558	NaN	NaN	-2.181	NaN	-1.48138	-1.49755	0.171936	-0.946751	-2.94765	NaN	0.960676	-1.26984	0.473982	-0.282195	NaN	0.184297	-1.84639	-2.78134	-2.30424	1.09627	0.903195	1.14456	1.05759	1.0659	0.875938	0.954257	0.992775	1.05742	1.0631	0.262918	0.0899714	0.259494	0.0936518	0.0310033	0.591196	-0.439847	-0.0205882	-0.276843	0.0632202
0.157058	0.463519	0.503608	0.811535	0.812776	0.255298	0.714698	-0.548985	0.696742	0.413652	-1.48335	-1.51004	-2.05639	-1.076	0.466573	NaN	-1.02417	-1.35933	-2.35499	-1.45639	NaN	-0.206979	NaN	NaN	-0.501989	-1.7301	-1.4941	-1.906	-1.81656	-0.391019	1.17706	0.996433	1.28206	1.45003	1.34346	1.37004	1.28886	1.34984	1.26279	1.53742	0.0123653	0.303369	0.023599	-0.0641155	-0.0165639	0.385249	0.019038	0.346735	0.0384053	0.502266
0.564348	0.696504	1.02425	0.40173	0.524311	0.565528	1.18844	0.554435	0.584786	1.16798	-0.718103	-0.269626	-1.18162	-2.47775	-1.38355	-0.718066	-1.06154	-1.27641	NaN	-0.65877	-1.46116	-1.83977	-1.45142	-1.67914	2.38202	-2.4685	-0.949273	-1.61062	NaN	-1.65582	0.000705095	0.387017	0.655132	0.42194	0.49638	0.708353	0.0393607	0.0464827	0.677767	1.00312	0.247291	0.211234	0.543086	0.0452602	0.231661	0.603093	0.579202	0.551013	0.779068	0.838313
0.436196	0.0599845	0.319263	0.361697	0.316237	0.492988	0.725672	0.724877	0.540873	0.409664	-0.921702	-1.51218	-2.49329	0.347146	0.138946	-0.796417	-0.84971	-1.72259	-1.41725	-0.873402	0.759745	NaN	NaN	NaN	0.653573	-2.33132	-2.07917	-1.92119	-1.74426	-1.15718	1.46056	1.24929	1.39525	1.52591	1.31596	1.21988	1.30991	1.32449	1.25015	1.2866	0.124263	-0.112711	0.194995	0.0455209	0.155158	0.227567	0.0113015	0.181948	0.227169	-0.00418896
1.3474	0.248785	1.18171	0.849127	0.622594	0.297026	0.280579	0.607665	0.858417	0.585421	-1.15909	-1.11579	-0.48941	0.540299	0.170189	-0.83928	-1.57774	-0.930346	-1.45143	-1.29506	-1.3309	1.00278	-1.91562	-0.47551	0.0103184	-1.22413	-2.75581	-2.18719	-2.04704	-1.52331	1.59089	0.924477	0.727464	0.962893	0.82531	0.978433	0.913644	0.901217	1.07658	1.07236	-0.00201288	0.221397	0.44961	-0.245628	-0.218119	0.446479	0.313393	0.570303	0.501776	0.588858
0.572363	0.325582	0.460147	0.0673226	0.762572	0.707128	0.689367	0.575916	0.693664	0.8125	-2.73447	-0.556151	-1.73779	-0.175502	-1.11318	-0.414649	-0.171166	-1.62358	-1.19713	-0.144491	NaN	-1.5926	NaN	1.99586	NaN	-1.9032	-1.32962	-1.05962	-1.60235	-1.98057	1.3732	1.18317	1.25962	1.17749	1.34392	1.16892	1.13769	1.18894	1.31555	1.38825	-0.22044	-0.254498	0.0439637	-0.252334	-0.0427106	0.134863	-0.0192949	0.0934034	0.307518	0.174331
0.035648	0.38403	0.31375	0.194539	0.234858	0.213023	0.0819938	0.164842	0.556161	0.051623	-1.15141	-0.585859	NaN	-1.98943	-1.22172	NaN	-0.171136	-0.416348	-1.88125	-0.508596	NaN	-1.1925	NaN	-0.365362	NaN	NaN	-1.69672	-1.09156	-2.70271	-3.61691	1.27303	1.18119	1.13809	1.05611	1.06416	0.847348	1.03929	0.999088	1.12184	1.07494	0.371645	0.333774	0.4027	0.327699	-0.105946	0.298712	0.648973	0.575399	0.200641	0.39576
1.95476	0.701954	0.0107067	0.0517613	2.51589	-0.214875	0.170423	0.102702	1.90059	1.43715	-1.01012	0.273889	NaN	-1.09077	-1.02629	-2.03764	-1.22696	NaN	-2.13109	-0.0857298	NaN	NaN	-0.89659	NaN	NaN	-0.745963	-1.92362	-1.64985	-2.59996	-0.809862	0.376176	0.315289	0.630426	0.516707	0.772852	0.708291	0.851012	0.680367	0.950192	0.440952	0.386401	0.432148	0.449421	0.24214	0.362648	-0.0589417	0.324498	-0.150753	0.219193	0.122292
0.654572	0.535627	0.105884	0.202847	0.388778	0.462516	0.877139	0.0970321	0.327478	0.333819	-1.80611	-0.0262397	-2.17866	-0.645016	-2.45299	NaN	NaN	NaN	NaN	NaN	-1.72189	0.394322	-2.04001	-0.535784	NaN	NaN	NaN	-2.46509	NaN	NaN	1.28041	1.38551	1.34075	1.08217	1.04755	0.881153	0.961352	0.750203	0.643393	1.19381	-0.223559	-1.2333	0.514567	-0.283615	-0.346367	-0.513478	0.498229	-0.131786	0.6073	0.246484
-0.10279	-1.02496	0.365549	0.0742871	1.49946	0.253617	0.944368	0.903363	0.314701	-0.0966386	-0.682858	0.053248	-1.54392	-1.33658	0.532614	-1.64114	-1.98673	-1.02959	-1.11046	-0.0480088	0.0123592	-0.375948	-2.04522	-0.863318	-0.905621	-0.185933	-1.46597	-1.04825	-2.19873	-0.0817806	0.809988	1.55743	1.51432	1.37899	0.955112	0.935277	0.81126	2.31386	0.735927	2.11008	-0.275062	-0.376708	0.752111	-0.20317	0.342487	0.087322	0.760047	0.234035	0.229058	0.130131
-0.36108	-0.168231	0.865768	-0.238506	-0.427279	0.308915	-0.0448185	0.113961	0.503324	0.369704	-1.12065	1.3274	-1.64932	-2.2674	-0.496208	-2.4779	-0.779933	1.30604	-1.17862	-0.906066	-1.74358	0.438712	0.427069	-0.0116252	0.0134117	-0.752566	-1.35163	-2.30315	-2.02436	-0.941808	1.31918	1.2677	1.1084	1.56341	1.28724	1.12975	1.03692	1.2903	1.43008	1.35856	0.681493	-0.448719	0.543451	0.670148	0.42875	0.429888	0.0308136	0.0420786	0.568337	0.37502
0.487282	0.494228	0.543306	0.612977	0.568573	0.0598783	0.214607	0.228127	0.487983	0.41042	-1.78287	-0.982184	-2.02681	-1.07371	NaN	-1.75461	NaN	NaN	-1.944	NaN	NaN	-1.10236	-1.82933	NaN	NaN	NaN	NaN	-2.22184	-2.16468	-2.04131	1.151	1.08002	1.10367	1.15427	1.17058	0.968848	1.02568	1.16325	1.04768	1.17036	0.238266	0.330452	0.30301	0.304702	0.353724	0.43886	0.187106	0.147293	0.250849	0.377971
0.986894	0.805152	1.72388	1.32293	0.906769	0.20724	0.779274	0.664201	-0.0507476	-0.319283	1.22564	NaN	-3.921	-0.857207	-0.508857	NaN	-1.47264	2.05108	-1.85657	NaN	-0.666445	0.217228	0.397115	0.0735358	0.198763	NaN	NaN	NaN	-1.07061	-2.39776	0.420518	0.283167	0.436694	1.0861	0.899603	0.650297	0.72671	0.680796	0.478143	1.09182	-0.153297	-0.391892	0.170884	-0.361788	-0.58242	-0.786114	-0.0352737	-0.78745	0.116859	-0.654076
0.377185	0.00483172	0.721321	0.713426	0.562971	0.399186	0.364947	0.440471	0.199959	0.624734	-1.89419	-0.899706	-1.79868	-1.04528	-0.97477	-0.989733	-1.70181	-0.0598652	-0.635519	-1.08411	0.167307	-1.12039	-3.13679	-1.23043	-0.0557689	NaN	-0.263194	-1.79621	-1.78164	-2.85683	1.01438	0.690672	0.568785	0.867491	0.820058	0.549027	0.678383	0.715293	0.82608	0.735986	0.686709	-0.135986	0.441748	0.616936	0.670326	0.37357	0.61733	0.729613	0.756472	0.454891
1.32165	0.066679	0.69092	0.317976	0.510421	-0.577078	-0.624233	-0.664513	1.16015	0.912142	-0.306625	-0.344988	-0.165565	-1.03659	-0.338955	-0.515583	-2.31139	-0.581184	-0.604774	NaN	-2.28893	-0.483686	-1.4528	-0.588062	-2.51278	-0.646394	NaN	-1.36947	-0.872921	NaN	0.687892	0.875964	1.11944	1.01837	1.25371	0.690284	0.559117	0.638532	0.656955	2.25373	1.51079	0.0805957	1.85314	0.00825888	0.742744	-0.675692	-0.299207	-0.458043	-0.418659	0.0346615
0.309134	0.450179	-0.557823	0.000998275	0.191054	0.437381	1.14406	1.57142	0.628425	0.502189	-0.663736	-0.172728	-0.523773	-1.69164	-0.652035	-1.88363	-1.1708	-0.761699	-1.34867	-1.05785	-1.42294	-1.06986	-0.516093	-0.0261827	0.0452678	-1.92733	-1.32594	-1.32039	-1.90854	-2.02742	1.03633	0.968676	1.29743	1.40634	1.51127	1.47719	1.28028	1.59905	1.4627	1.62232	0.00544702	-0.122071	0.410486	0.442769	0.232382	0.172561	-0.334581	0.318471	-0.499598	-0.0936728
1.1139	0.238936	-0.29932	-0.466628	-0.464621	-0.817649	0.310676	0.681954	1.56985	0.0682126	-0.453031	-0.345217	NaN	-0.859083	-1.20531	NaN	-1.43601	NaN	NaN	-1.07345	-1.07351	-0.534491	-0.451922	-0.693766	-1.69893	-1.34141	-1.69447	0.338736	-2.50385	-0.535108	1.18527	1.62426	0.623966	1.6753	1.43042	0.416877	0.518359	0.415278	0.265184	0.660315	0.791892	0.200913	-0.0536198	0.342788	0.69088	-0.530078	1.06513	-0.74959	-0.0563808	1.83379
0.627504	0.563491	0.521191	0.415812	0.294846	0.519592	0.561249	0.605004	0.744892	0.666758	-0.723602	-0.66532	-1.22815	-1.57978	-0.685184	-1.05171	-0.657461	-1.00617	-1.26672	-1.11951	-1.93228	-0.977324	-1.32349	-0.796681	-1.71713	-2.01261	-1.46244	-1.53699	-1.47742	-1.68742	0.889963	0.895968	0.95135	1.04328	0.913973	1.53763	1.37301	1.48098	1.49522	1.63859	0.799038	0.433837	-0.0933509	0.625278	0.692584	0.14741	0.498046	-0.0353071	0.569721	0.301117
0.684152	1.29088	0.610601	1.00186	0.736597	0.585833	-0.0167907	0.705216	1.03691	1.11445	-0.593737	-0.909557	-0.549244	-0.655536	-0.976211	-0.60442	0.0161809	-1.26939	-1.00884	-0.478948	-0.668344	-0.813237	-0.866624	-0.678881	-0.848866	-2.59641	-1.50875	-2.02335	-1.32582	-1.31501	0.621908	0.418694	1.01819	1.00869	0.366302	2.31163	1.10538	0.912745	1.67235	0.787425	0.562028	0.32475	0.97535	0.138294	0.0648744	0.317917	1.40571	-0.515713	0.677329	0.363864
-0.56493	0.95796	-0.0799934	0.215064	0.769111	1.21948	0.224334	-0.0607611	1.06141	0.367851	-0.895081	-0.685777	-1.79532	-2.39927	-0.557327	-0.823847	-0.905965	-0.836391	-1.03011	-0.970096	-0.825087	-0.645766	-1.49747	-0.554727	-0.980004	-1.76336	-1.39149	-1.851	-1.70512	-0.801918	1.23634	0.777755	0.451128	0.219886	0.663475	1.15393	1.20983	1.58425	1.17439	0.979615	0.076357	0.215407	-0.0538929	0.852607	0.341904	0.304749	0.91214	0.579728	0.393025	-0.416899
0.229651	0.594272	1.58671	0.262678	0.903098	1.00672	1.34316	1.44857	0.450671	1.13869	-1.63714	-0.0974458	-1.56944	-1.66119	-0.473941	-0.10496	0.392407	-0.875606	0.655202	0.260838	-2.55547	-2.38565	-1.5	-0.581423	-1.47938	-1.94221	-1.09308	-1.72482	-0.678037	-0.754734	1.02055	0.518479	1.06743	1.02737	1.16343	1.23408	0.398057	0.849653	0.804787	0.559047	0.898347	-0.377381	0.356215	-0.0705664	0.383878	0.544317	0.00865781	-0.0373058	-0.52428	0.166236
0.671476	0.556939	0.444392	0.701906	0.382463	1.002	0.855721	0.94937	0.757367	0.630877	-0.597697	-1.21905	-0.983434	-0.792809	-0.676921	-0.461432	0.0175663	-1.19674	-0.548739	-0.431669	-1.56098	-1.59643	-1.72477	-0.969717	-2.3064	-2.08854	-0.845282	-1.84343	-1.84449	-1.82875	1.2706	1.30108	1.29564	1.32391	1.25831	1.3528	1.1717	1.34861	1.31673	1.3363	0.0212816	0.520695	0.3009	0.221415	0.23775	0.35046	0.366227	0.30506	0.0901434	0.464707
0.652244	0.732207	0.518867	0.438672	0.538914	0.980283	0.930314	1.04089	0.819225	1.20512	-1.17639	-0.978325	-0.698381	NaN	-2.21536	-0.677345	-0.235113	-0.341029	-1.31516	-1.01087	-1.87868	-1.42235	-1.72848	NaN	-1.48022	-1.5116	-1.87155	-1.14328	-0.813033	-2.02464	1.0649	1.06436	1.15145	1.04663	1.13924	0.988242	0.95765	0.89172	1.01277	0.883047	-0.231891	-0.382515	-0.0402634	-0.303869	-0.257208	0.225754	0.71037	0.660021	0.54248	0.436235
0.51374	0.436582	0.307539	0.652536	0.964463	1.50742	1.16495	1.54536	1.32369	0.440452	-0.830139	-1.56762	-0.986514	-2.11482	-0.474244	-0.469239	-0.253426	-0.704099	-0.285622	-0.703039	-1.76179	-1.08574	-1.45047	-1.49629	-1.59641	-2.05877	-0.734499	-1.2903	-1.53875	-1.83175	1.002	0.858449	0.921633	1.00781	0.786059	1.06685	0.789949	0.915843	0.927287	1.08021	0.0296803	-0.665525	-0.711708	-0.157584	-0.109279	-0.411612	0.647707	0.55989	0.367996	0.13577
0.555504	0.316852	0.0308806	0.388053	0.724373	0.906073	1.32958	1.13167	0.619469	0.930891	0.672543	-1.21358	-1.98525	-1.44746	0.15075	-1.03057	-0.381638	-0.626148	-1.9025	-0.717833	-2.88327	-1.18374	-1.52467	-2.15518	-1.0823	-2.13354	-1.71958	-1.12803	-0.392233	0.35257	0.740692	0.83527	0.810835	0.613385	0.954934	0.286306	0.702916	0.505914	0.975779	0.665402	0.631167	0.243014	0.525696	0.174173	0.435418	0.235938	0.333255	0.763549	0.303572	0.480637
0.818489	0.636938	0.501761	0.545548	0.612937	1.32332	1.22536	1.37565	0.808367	0.862978	-0.3717	-1.295	-1.27238	-0.443264	-1.00271	-0.570417	-0.604084	-0.68925	-0.720265	-1.17817	-1.4631	-1.82281	-1.6954	-1.97049	-1.76153	-1.71302	-1.31048	-1.25497	-1.14883	-1.23413	1.27578	0.901012	1.10127	1.33404	1.10654	1.42019	1.21958	1.31816	1.14755	1.07318	0.216085	-0.0255525	0.032414	-0.141981	-0.113289	0.0774853	0.649471	0.422782	0.660077	0.695432
0.59763	0.408394	0.47375	0.266596	0.614866	0.0730428	0.532335	1.05043	0.708851	0.911415	-0.31243	-0.217363	-1.01278	-1.49389	-0.0590729	-1.02081	-0.225853	-1.64592	-0.911837	-1.08395	-1.0229	-1.17135	-1.43799	-1.25844	-2.14656	-1.61459	-0.907621	-2.49373	-1.93936	-1.33248	1.54691	1.15394	1.45165	1.31534	1.27936	1.25049	1.20633	1.28817	1.25241	1.28733	-0.107028	0.439737	0.459293	-0.0834216	0.628784	0.702291	0.0969721	0.340029	0.503385	0.379842
-0.235902	0.789663	0.0347814	0.265265	0.496381	0.481569	0.0601438	0.549882	0.426679	0.241594	-0.571386	-0.688707	-0.385029	-1.22694	-0.895584	-0.743371	-0.441862	-0.853331	-1.57433	-1.57298	-1.4943	-0.689572	-1.26953	-1.57221	-1.68516	-0.924459	-1.3713	-1.59296	-1.42709	-1.67539	1.81935	1.27272	1.52446	1.65822	1.62848	1.37734	1.24681	1.62821	1.42123	1.61366	0.451661	-0.147521	0.305297	-0.210501	0.140783	0.316738	0.107524	0.0674465	0.550747	0.564965
-0.0159962	-0.620216	0.0706677	0.247725	-0.147414	-0.0918042	-0.103109	-0.166165	-0.0523928	-0.16907	-0.87205	-0.785625	-1.81839	-1.25314	-0.91371	-0.67368	-0.946668	-0.679199	-1.18764	-1.26407	-1.59071	-0.999213	-1.06295	-0.381784	-1.38247	-2.63239	-1.53531	-1.38942	-1.64813	-1.43238	1.22951	1.21151	1.00814	1.05873	0.862293	1.05989	1.03878	1.26645	1.31193	0.971934	0.606198	1.22974	1.01602	0.953908	0.874433	0.473499	0.756547	0.668933	0.680481	0.857657
-0.032204	0.0269933	-0.0340691	-0.460602	-0.0280958	0.106145	0.11489	0.401498	0.241814	0.221899	-1.74517	-1.49316	-1.05656	-1.40605	-1.81863	-0.816405	-0.534611	-0.940016	-0.251753	-2.61308	-1.23738	-0.422981	-1.10973	-0.514458	-0.80724	-1.82525	-1.04672	-1.36985	-1.3749	-2.29194	1.0423	0.886257	1.07006	0.955875	0.829316	0.84003	1.03006	1.10918	0.606011	0.83206	0.694908	0.359409	1.30035	1.03649	0.959034	0.984024	0.678334	0.795301	0.746831	0.763052
0.0321064	-0.0272792	-0.448237	-0.102503	-0.11831	0.18726	-0.149466	0.0821036	0.244339	-0.275476	-1.36321	-0.278716	-1.21496	-1.19483	-0.892178	-1.52505	-0.605424	-1.50785	-0.856951	-1.20577	-1.51072	-1.43781	-1.38653	-1.14625	-1.37773	-1.86485	-1.36648	-1.28289	-1.39602	-1.60005	1.37109	1.27697	1.17544	1.18516	1.10926	1.28457	1.29972	1.23793	1.38687	1.14221	0.454095	0.902049	0.59219	0.830175	0.746542	0.832756	0.778851	0.596686	0.657541	0.747989
-0.324962	-0.485774	-0.352299	-0.400372	-0.470135	-0.219293	-0.316572	-0.176229	-0.241134	-0.431413	-1.02563	-1.13232	-0.709191	-1.88909	-0.993249	-0.861599	-1.19367	-0.945686	-1.75482	-1.18398	-1.82517	-0.480741	-1.21576	-0.34558	NaN	-1.53749	-1.90258	-1.50903	-1.10089	-1.05552	1.26946	1.18072	1.24372	1.21212	1.17303	1.4276	1.35173	1.3665	1.2698	1.29213	0.81431	0.664566	0.721311	0.654385	0.907804	0.897083	0.826149	0.904383	0.9805	0.846059
-0.172197	-0.340484	-0.0056593	-0.0364044	-0.0621109	-0.0213559	-0.0836366	-0.126179	0.148293	-0.391234	-0.871194	-0.896212	-1.06112	-1.56466	-1.16519	-1.04313	-1.04194	-1.1981	-1.48104	-1.44252	-1.64488	-0.466447	-1.10379	-1.36376	-1.19126	-1.95818	-1.40657	-1.28277	-1.1234	-1.8947	1.16994	1.0909	1.01721	1.2207	1.14211	1.18805	1.15018	1.2093	1.08415	1.27606	0.647353	0.568837	0.775485	0.831689	0.771287	0.651935	0.705749	0.567651	0.717228	0.614409
-0.212294	-0.317488	-0.292688	-0.303889	-0.166102	0.155832	-0.112555	-0.0558261	0.238382	-0.343878	-1.04026	-0.919234	-1.55097	-0.987274	-1.4193	-1.09203	-0.652565	-1.54502	-1.37577	-1.5083	-1.07871	-0.320978	-0.952691	-0.389982	-1.03146	-2.66556	-1.4059	-1.21271	-1.1322	NaN	1.45045	1.48175	1.52455	1.49281	1.47668	1.56006	1.45739	1.47924	1.52422	1.45141	0.33128	0.244127	0.0893198	0.426289	0.410781	0.261328	0.681585	0.637781	0.60283	0.557291
-0.0756215	-0.345594	-0.205583	-0.486454	-0.263444	-0.555849	-0.552344	-0.0828847	-0.263266	-0.393881	-1.15948	-0.527682	-0.952716	-0.970585	-1.28292	-1.48236	-1.18432	-1.50911	-1.31648	-1.80083	-1.06719	-0.847437	-0.67728	-0.775738	-0.925441	-1.46568	-1.35647	-1.24671	-1.6151	-1.52609	1.45439	1.37754	1.28636	1.33933	1.20779	1.16633	1.40865	1.35062	1.34526	1.26352	0.917494	0.857828	0.896218	0.69415	0.808704	0.781386	0.899431	0.811239	0.859581	0.718387
-0.229224	-0.197615	0.742246	0.0197648	0.398591	-0.725081	-1.25883	-1.11978	-0.474245	-0.271562	-0.840814	-0.295843	-0.636152	-2.1805	-0.852876	-1.31115	-0.82257	-1.47142	-2.25145	-2.00982	-0.805528	0.591095	-0.395639	-0.462636	-0.62785	-0.95394	-1.54695	-0.337736	-0.427369	-0.77306	0.592606	0.454271	0.586959	0.775844	1.01429	0.9166	0.818356	0.689209	0.448312	0.939967	0.14729	0.119195	0.12847	0.187856	-0.19805	0.111319	-0.0145838	-0.245981	-0.135747	-0.344873
0.465925	0.451166	0.473338	0.479892	0.478987	0.317589	0.0554587	0.109012	0.0970411	0.032639	-0.847509	-0.450502	-0.859061	-0.992901	-1.1989	-1.52156	-1.30313	-1.75138	-2.12113	-1.27034	-0.831328	-0.432408	-1.13536	-1.13069	-1.27832	-1.95986	-1.45151	-1.72	-1.68892	-1.48151	1.22065	1.31783	1.26229	1.27309	1.15031	1.2902	1.21102	1.40027	1.31648	1.27835	0.371599	0.329301	0.209566	0.323502	0.408472	0.609301	0.753409	0.526507	0.558075	0.663198
0.719461	0.352258	0.656632	0.509382	0.357009	-0.459419	-1.1165	-0.659821	0.124526	0.437512	-0.656384	0.404162	-0.182509	-0.824344	-0.267921	-1.91407	-2.30171	-2.1848	-1.8501	-1.41535	-0.564777	-0.723484	-0.195488	0.768636	-1.8627	-2.14429	-1.59651	-0.998112	-1.61081	-0.111091	1.55357	0.212837	1.01014	1.66954	1.04153	1.28747	0.929559	0.829887	0.906944	1.41704	0.152383	0.472152	1.06549	0.535043	0.336571	1.04627	0.581446	0.443369	0.656697	0.843896
0.547059	-0.0541211	0.260811	0.48179	0.616062	-0.195612	-0.99668	-0.628987	0.153285	-0.159735	-1.04743	-0.507418	-1.40496	-1.08441	-0.737761	-1.13993	-0.671269	-1.39276	-1.9146	-0.961505	-1.62742	-0.841302	-1.26037	-0.617579	-1.331	-1.83283	-1.36549	-0.817376	-1.01083	-1.52424	0.530638	1.10679	0.892283	1.13863	1.20518	1.43261	1.44455	1.37705	1.31782	1.57892	0.236316	-0.7889	0.0715562	0.00967787	0.391767	0.660764	0.969849	1.16864	0.927635	1.0576
-0.204547	-0.134293	-0.31576	0.222309	-0.386309	-0.618299	-0.317231	-0.453109	0.00152186	-0.562079	-0.555451	0.484885	-1.9759	NaN	-0.822542	NaN	-1.35548	-2.91096	NaN	-0.937732	-1.2193	-0.838634	-1.03318	NaN	NaN	-1.05479	-1.27651	-1.9481	0.473376	-1.15424	1.40129	0.938361	1.05597	0.990131	1.29258	1.1741	1.1571	1.2856	1.3532	1.28119	0.73498	1.17277	0.292713	0.961943	0.758438	0.151636	0.935204	0.740887	0.162299	0.481579
0.745114	-1.06334	0.613674	-0.429021	-0.176767	0.132927	0.585636	-0.741041	-1.46445	-1.28589	-0.264626	-0.42586	-0.474789	-1.38809	0.0601868	-2.19567	-1.55533	-1.23224	-0.712809	-1.4083	-0.622359	-0.178271	-0.0303397	-1.18055	-1.16936	-0.859411	-1.76968	-0.736167	0.401101	-1.47237	0.687448	0.6477	2.24635	1.54836	1.84847	1.20899	0.678962	0.773354	1.44144	1.45601	1.04477	-0.250538	1.51327	0.512604	-0.377142	0.389645	0.99466	0.955128	0.769558	0.954302
-0.276476	-0.063702	-0.218416	-0.0822674	0.140881	-0.0608515	-0.0178383	-0.245492	0.0197835	-0.0814871	-1.39696	0.0486264	-1.69297	-1.58412	-1.27881	-1.97801	-0.532992	-1.31841	-1.98022	-1.09309	-0.222199	-1.174	-1.24197	-0.896449	-1.40095	-1.57913	-1.53379	-0.850631	-0.459914	-0.633743	1.67024	1.5476	1.64703	1.43812	1.57406	1.39078	1.41635	1.47077	1.42351	1.45109	0.540475	0.522034	0.500733	0.637619	0.53847	0.521006	0.555695	0.513193	0.407172	0.479706
-0.193674	-0.146716	0.214823	-0.0696176	0.108976	-0.382729	-0.770723	-0.493754	0.0145788	-0.211991	-0.985168	-0.907479	-1.1844	-0.907626	-0.856523	-1.50778	-1.18793	-1.30279	-1.62024	-1.06791	-1.43672	-0.755484	-0.866502	-1.51105	-1.65171	-1.8123	-1.46367	-1.05245	-1.05285	-1.1594	1.39141	1.32228	1.14609	1.44075	1.42849	1.26985	1.30635	1.14704	1.32758	1.58032	0.538073	0.724804	0.814905	0.669574	0.882395	0.557875	0.656434	0.644066	0.730248	0.808951
0.761321	0.419785	0.535267	0.66027	0.439619	-0.291141	-0.411826	-0.61987	0.0922837	-0.132587	-0.997024	-0.529049	-1.20271	-1.02933	-0.592117	-2.25581	-1.17179	-1.64316	-1.82402	-1.28904	-1.28946	-0.502825	-0.617683	-0.474261	-1.26862	-1.63926	-1.52122	-1.62276	-1.38079	-0.912776	1.4924	1.44124	1.35717	1.49988	1.47236	1.43613	1.29506	1.28702	1.39503	1.53107	0.195615	0.348591	0.361522	0.267321	0.310104	0.514746	0.422221	0.353209	0.548874	0.539779
0.339635	0.496294	0.443612	0.355061	0.64269	-0.117572	-0.00466534	-0.210692	0.369849	-0.310512	-1.42794	-0.473183	-1.65493	-1.68083	-1.37687	-1.99742	-0.785443	-1.58778	-1.45984	-1.49844	-1.36491	-0.192578	-0.495549	-0.671974	-1.49705	-1.38954	-1.28652	-1.44324	-1.00853	-1.63926	1.16175	1.29856	1.3638	1.24039	1.22839	1.21668	1.33764	1.334	1.26973	1.3464	0.407951	0.550643	0.272345	0.474725	0.0121858	0.578161	0.591904	0.551432	0.655464	0.560411
-0.00542074	0.2884	0.384246	0.23524	0.328421	-1.01292	-1.01588	-0.578336	0.0619301	-0.286147	-0.94628	-0.710632	-0.416054	-0.856167	-0.911542	-1.69117	-1.50625	-1.57398	-1.39636	-1.98818	-1.19284	-0.932865	-1.15919	-1.00903	-0.882253	-1.97282	NaN	-1.19036	NaN	-1.83202	1.39094	1.09373	1.4671	1.32689	1.01402	1.29346	1.28456	1.19513	1.12415	1.21061	0.369125	0.940785	0.842443	0.933025	0.773033	0.819888	0.668099	0.589247	0.270232	0.746403
0.180009	0.370141	0.296982	0.305221	0.380481	0.0893342	0.218963	0.0442934	0.186207	0.0239758	-0.57954	-0.364429	-0.475181	-0.452456	-1.80268	-1.69225	-1.52633	-1.48373	-2.0884	-1.57899	-0.568018	-0.22175	-0.947083	-2.15255	-0.818543	-1.74478	-1.93465	-1.41759	-1.60606	-1.82646	1.0269	0.933618	0.998453	1.02222	1.00938	0.983525	0.897188	0.890536	0.962121	0.982603	0.647159	0.714466	0.863953	0.69924	0.739132	0.70892	0.539537	0.625424	0.802785	0.776764
1.08895	0.322985	0.646203	0.89713	1.33522	-0.534878	-0.363159	-0.427943	0.146234	-0.167439	0.0211177	-0.0854386	-0.443373	0.0535429	-0.577726	-1.51589	-1.72156	-1.79039	-1.49603	-1.82188	-1.68863	-0.367595	-1.43149	-1.13817	-1.46031	-3.23296	-1.29135	-0.513539	-0.505157	-1.42362	1.23231	0.852002	0.900306	1.04217	0.742599	0.829959	0.790967	1.03184	1.0479	1.0539	0.679415	0.0421328	0.912443	0.412337	0.695834	0.654874	0.414972	0.625271	1.14447	0.725846
0.632498	0.341369	0.841952	0.813183	0.82317	0.159327	-0.00450827	-0.17733	0.0387334	0.0738062	-0.248841	-0.141889	-0.790575	-0.744279	-1.0666	-1.50963	-1.57158	-1.70253	-1.9083	-1.74044	-0.709509	1.11153	-1.25442	-0.723942	-1.16858	-2.2573	-2.22126	-1.6958	-1.94093	-1.73333	0.870529	0.895234	0.946357	0.88495	0.976993	0.839523	0.810692	0.904905	0.9339	0.894705	0.536084	0.588734	0.639023	0.608175	0.688594	0.635583	0.526687	0.591333	0.61698	0.651979
-0.0258748	-0.216327	0.202862	-0.21988	-0.0250194	-0.486764	-0.856057	-1.1755	0.301276	0.16764	-1.13762	-1.68007	-0.219566	-1.44186	-1.5432	-1.93653	-1.57882	-1.45333	-1.71891	-0.95282	-0.139701	0.621081	-0.842255	-1.10471	-0.868689	-0.433116	-1.38304	-0.594573	-1.36494	-1.74078	1.49945	1.21839	1.2658	1.36182	1.37228	1.39384	1.40469	1.41697	1.36227	1.5454	0.435653	-0.0214436	0.475568	0.390559	0.553161	0.485241	0.670457	0.511842	0.437466	0.499264
-0.109766	0.164305	0.0632484	-0.0775994	-0.133499	-0.341441	-0.614368	-0.420545	-0.13542	-0.65157	-1.08848	-0.62514	-1.38534	-1.195	-0.840385	-1.51225	-1.22979	-1.13692	-1.49028	-0.483176	-2.01792	-0.0329224	-0.165637	-1.20519	-1.7935	-1.56701	-1.67518	-1.01759	-1.5613	-1.42787	1.29827	1.27095	1.22204	1.28665	1.32953	1.41406	1.12804	1.14091	1.20479	1.30161	0.705021	0.586548	0.916847	0.604652	0.846287	0.802766	0.673463	0.724609	0.743067	0.875317
0.0847078	-0.101318	0.133408	-0.143655	0.1241	-0.158248	-0.280185	-0.147276	-0.0314969	-0.0338368	-1.21954	-0.685253	-1.49848	-0.784679	-0.415971	-1.03105	-2.20159	-1.83062	-1.5181	-0.952107	-1.0875	-1.21785	-0.802909	-1.4135	-1.64068	NaN	NaN	-1.13794	-1.31849	-2.22557	1.40607	1.29967	1.39205	1.3662	1.38038	1.20158	1.2116	1.16586	1.23429	1.32056	0.661007	0.774125	0.574608	0.644742	0.632734	0.668664	0.58073	0.682233	0.77142	0.719561
0.406076	0.0602766	0.203041	0.0895203	0.365906	0.0260826	-0.116339	-0.120134	0.24683	-0.490842	-0.8925	-0.374983	-1.36223	-1.31289	-0.785684	-1.55785	-1.53752	-1.07663	-1.63248	-0.886539	-1.36732	-0.986763	-0.827829	-0.737581	-1.43889	-1.06442	-1.23729	-0.799246	-1.35471	-1.6691	1.0258	1.1945	1.14834	0.49672	1.31629	1.08538	1.34746	1.03127	1.08962	1.31582	0.489127	0.968613	1.08035	0.742897	0.848779	0.723403	-1.50075	1.07631	-1.13561	0.801944
-0.33767	-0.40707	-0.381929	-0.321573	-0.833391	-0.681176	-0.406058	-0.606804	-0.168053	-0.925994	-0.802051	-0.38304	-1.51438	-1.0689	-1.12271	-1.84301	-0.939185	-1.64092	-1.47724	-0.474009	-1.37895	-0.233538	-0.48512	-0.415702	-1.70558	-1.55361	-0.738662	-0.889625	-1.23139	-1.16793	1.33366	1.51587	1.22832	1.52215	1.48839	1.67757	1.47147	1.31879	1.50685	1.62209	0.687525	0.407415	0.853281	0.464347	0.651478	0.705713	0.740296	0.679552	0.876373	0.769997
0.305573	-0.198062	-0.287393	-0.188461	-0.922131	-0.357591	0.00315869	0.162151	-0.501358	-0.0839343	NaN	NaN	-2.25268	-2.0596	-1.20608	-1.64889	-0.637292	-1.47069	-1.58833	-2.6255	NaN	NaN	NaN	NaN	NaN	-1.17933	0.261107	-0.384886	-1.9427	NaN	1.24842	1.05726	1.19976	1.18594	1.25633	1.18365	1.14879	1.24006	1.04456	1.32639	0.935114	0.573656	0.244055	0.345339	0.669816	0.156538	-0.14834	1.0861	-0.0169302	0.623814
-0.127268	-0.101783	-0.0119058	0.0193249	-0.127268	-0.374702	-0.470096	-0.351975	-0.0817897	-0.111631	-1.427	-1.7566	-1.34335	-0.670663	-0.929804	-0.533451	-1.2601	-0.722991	-1.22275	-1.67722	-0.453219	-1.07226	-0.880538	-1.18351	-1.90623	-1.84622	-0.810345	-1.59851	-0.531514	-1.6691	1.42513	1.44367	1.33025	1.42532	1.47093	1.41231	1.3221	1.31894	1.42696	1.55668	0.582224	0.467601	0.537751	0.521388	0.58837	0.905606	0.677833	0.411378	0.710926	0.860542
0.0130065	-0.0372789	-0.349975	-0.341101	0.0972111	0.36219	0.267722	0.256426	0.194521	0.13544	-1.70976	-1.48874	-1.36348	-1.53342	-1.70086	-1.04895	-0.246361	-1.42319	-1.77905	-2.06315	-1.33834	-0.718945	-0.20141	-0.864318	-0.835429	-1.76404	0.0687574	-1.28171	-0.231077	-1.74684	1.39952	1.07914	1.05157	1.69398	1.03563	1.39553	1.42459	1.24891	0.755427	1.44563	0.242733	-0.0631339	0.600623	0.534548	0.144882	0.274898	0.209636	0.329007	-2.65659e-05	0.393497
0.322864	-0.0629317	-0.192143	-1.25127	-0.509021	-0.233719	-0.24888	0.185811	0.476846	-0.462676	-1.36859	-0.592907	-2.41765	-0.966477	0.0499386	-1.3597	0.642833	-0.0615225	-0.918453	-2.73818	-1.554	-0.196825	-0.137712	-1.65454	-1.08435	-1.41927	-0.665611	-0.993454	-0.852627	-1.49605	1.48855	1.48413	1.47236	1.42287	1.20765	1.26938	1.19931	1.42141	1.31948	1.36604	0.355084	0.230342	0.701862	0.00889304	0.0976793	0.263024	0.718798	0.599573	0.776706	0.453689
-0.0806682	-0.310185	0.0559314	-0.041743	0.196903	0.217854	0.0578941	-0.137315	0.0825264	-0.352098	-1.7106	-1.23827	-1.93387	-0.89605	-0.848744	-0.725032	-1.23048	-1.23453	-0.797524	-1.64987	-1.21829	-0.851467	-0.617371	-1.0969	-1.90433	-1.72556	-0.376766	-1.32048	-0.431522	-2.01852	1.46301	1.46875	1.57219	1.61288	1.31984	1.21811	1.07764	1.45103	1.18929	1.44599	0.529207	0.465999	0.585252	0.843929	0.939129	0.78976	0.27931	0.55185	0.295988	0.178497
-0.565436	-0.656966	-0.105921	-0.70556	-0.329446	-0.413281	-0.464265	-0.206781	0.187265	0.684831	-0.944196	-1.15237	-0.815503	-0.935997	-1.2557	-0.0245379	-0.440597	-1.45749	-1.75344	NaN	-1.28312	-0.670873	-0.83353	-0.663988	-1.80287	-2.55765	NaN	-2.24155	NaN	-1.3309	1.14268	1.29151	1.30372	1.33825	1.39629	1.42254	1.21058	1.00191	1.4117	1.29798	0.544341	0.547885	0.578107	0.30405	1.02325	0.800278	0.312445	0.38874	0.291097	0.759774
0.176651	0.0648348	0.12512	0.226204	0.160435	-0.102275	-0.163709	-0.0297159	0.176189	0.125559	-1.47309	-1.31234	-1.15743	-1.1967	-1.62377	-1.46377	-0.969663	-1.01811	-0.876324	-1.35715	-1.69323	-1.14324	-1.57356	-1.79789	-1.38031	-0.912951	-1.15301	-1.22981	-1.32395	-1.55835	1.16236	1.13763	1.17681	1.14197	1.10731	1.0876	1.06633	1.16478	1.16955	1.16075	0.791189	0.79468	0.8508	0.733736	0.890082	0.712262	0.606225	0.836499	0.58292	0.68016
-0.445507	0.257348	0.233392	0.266095	-0.121534	0.0453214	-0.0908076	-0.119148	0.0350558	-0.0304792	-0.921356	-1.2442	-0.732978	-1.2186	-1.3955	-0.865743	-0.598418	-1.27829	-0.568355	0.0761852	-1.58236	-2.18304	-1.55604	-0.394831	-2.45564	-1.37483	-1.20604	-1.05797	-1.01722	-1.72905	0.424974	0.80491	0.732039	1.11541	0.996765	1.47242	0.810219	1.06542	0.9864	1.19454	-0.220923	-0.492672	0.123868	-0.087172	0.67317	1.0244	0.958145	0.324076	0.829064	0.732918
0.287031	0.301616	-0.860461	-0.555629	-0.524488	0.435603	0.973868	1.051	-0.0808664	0.134606	-1.28943	-1.01513	-1.32337	-1.28242	-1.39267	-1.19275	-0.826885	-1.06694	-1.57118	-1.16401	-1.84978	-1.1715	-1.09185	-1.05178	-1.34848	-0.953657	-1.07007	-1.22997	-1.20467	-1.98683	1.27844	0.668773	0.943578	0.669682	1.12266	0.919455	1.06278	1.35653	1.05758	0.803125	0.530041	0.792957	0.811198	0.491408	0.4175	0.704671	0.857329	0.575462	1.30728	1.33036
0.257258	0.0784815	0.174115	0.246604	0.173447	0.0126721	0.0564354	0.159765	0.201803	0.281327	-1.36647	-1.57738	-1.45465	-1.41144	-1.12233	-1.07194	-1.20714	-1.36543	-1.22388	-0.908542	-1.32673	-1.73076	-1.42091	-1.39727	-1.82968	-1.25596	-1.14523	-1.51387	-1.01588	-1.22377	1.21767	1.11116	1.11795	1.13844	1.22627	1.08997	1.15922	1.0918	1.16931	1.11795	0.634923	0.570531	0.673655	0.487346	0.609993	0.671791	0.617168	0.745593	0.793345	0.863605
0.1013	-0.0981328	-0.109476	-0.112616	-0.0479839	0.105339	-0.124422	0.179202	0.0929298	-0.265606	-1.0307	-1.03279	-1.49012	-1.37138	-1.30468	-1.16171	-0.834059	-1.31563	-0.879457	-0.808994	-1.72568	-1.77837	-1.40228	-1.34124	-1.48794	-1.43535	-1.13688	-1.41613	-1.11218	-1.68552	1.20634	1.216	1.1887	1.14905	1.19157	1.16015	1.12287	1.16241	1.14468	1.1158	0.635315	0.663617	0.690055	0.707973	0.625607	0.627623	0.810611	0.791145	0.725422	0.827582
-0.0060121	-0.258623	0.197884	0.101954	0.034348	0.417054	0.593952	0.44874	0.275462	0.0578428	-0.877246	-0.576384	-1.38405	-1.24172	-1.30597	-1.2366	-0.924188	-1.27678	-1.53208	-1.11389	-1.77588	-0.974297	-1.74526	-1.177	-0.922055	-1.56944	-1.18496	-1.30194	-1.72114	-1.73437	1.37016	1.1518	1.26841	1.31723	1.29115	0.967349	1.24187	1.13192	1.33907	1.20958	0.597359	0.427045	0.346171	0.521496	0.625051	0.453295	0.804702	0.727592	0.785043	0.79523
0.13308	0.0938315	-0.0143801	0.0695299	-0.00281104	0.367365	0.159776	0.255908	0.227514	-0.235717	-1.21214	-1.02637	-1.33767	-1.74026	-1.23151	-0.847161	-0.647114	-1.28209	-1.04633	-1.00345	-1.60948	-1.4155	-1.19775	-1.23937	-1.74218	-1.79968	-1.22808	-1.42911	-1.3314	-1.67734	1.28654	1.23396	1.24261	1.29063	1.24668	1.12917	1.0933	1.13073	1.12265	1.11348	0.721396	0.585488	0.533429	0.582898	0.663652	0.622515	0.716412	0.710067	0.634187	0.764891
0.123971	0.100586	0.235214	0.0646074	0.0806801	0.13981	0.117145	0.283061	0.287912	-0.104933	-0.933349	-0.928403	-1.72013	-1.60253	-0.697954	-0.906915	-0.709659	-0.710536	-1.06663	-1.13863	-2.10947	-1.65335	-1.44583	-1.32497	-1.93924	-1.46211	-1.18226	-0.987474	-1.48076	-1.65697	1.15157	1.09469	1.26461	1.15413	1.04016	1.11436	1.15555	1.37118	1.14563	0.925094	0.296583	0.785675	0.996176	0.350044	0.884801	0.316375	0.421085	0.325698	0.62459	0.483309
0.410766	0.0930254	-0.0975073	-0.193888	-0.159472	0.371196	0.262822	0.166173	0.589771	-0.643725	-0.729974	-0.926748	-1.74326	-0.417131	-1.21835	-1.6098	-0.18026	-1.58786	-1.93034	-1.32256	-0.536507	-1.09419	-1.88989	-0.629865	-0.559141	-1.524	-1.16274	-1.51293	-1.89036	-1.31265	0.900068	0.978339	0.945016	0.987241	0.989467	1.28834	1.18422	1.28919	1.23377	1.30408	0.343628	-0.467684	-0.00990623	0.183142	0.225044	0.453639	0.561564	0.860412	0.98992	0.846236
0.450522	-0.142908	-0.321007	0.00141864	-0.0174795	-0.640533	0.704699	0.539336	0.111318	0.50422	-0.763776	-1.54641	-1.08993	-1.04998	-1.20737	-0.929845	-1.26506	-1.31369	-0.722839	0.0410207	-2.53063	-1.40918	-1.05883	-0.743399	-1.52813	-1.42039	-1.84928	-1.75958	-0.876186	-1.94833	1.19542	1.05745	1.03425	0.957675	0.842931	0.548805	0.404081	0.91364	0.700626	0.586217	0.815177	0.845698	0.921703	0.833153	1.01544	0.648955	0.652346	0.3222	0.565904	0.96643
0.178002	1.40912	0.197602	0.18717	0.387026	0.692601	0.394193	0.298467	-0.154726	-0.131692	-1.99187	-0.120912	-1.69462	-1.66887	-0.280903	-1.68599	0.212421	-0.790639	-0.769205	0.304099	-1.95612	-1.47436	-1.48447	-0.572876	-1.7769	-1.09426	-0.932519	0.342968	-2.92749	-1.97642	0.793187	0.652903	0.716988	0.940227	0.795209	0.900699	0.785325	0.593782	0.753822	0.903701	0.688173	0.597431	0.888952	0.995467	0.671541	0.27002	0.537482	0.736058	0.685601	0.669116
0.329127	-0.183358	0.13772	0.312023	-0.286482	0.69929	0.80121	1.45372	0.501672	0.464419	-1.69988	-1.35671	-1.78974	-1.24301	-2.11464	NaN	-0.418205	NaN	-1.11762	-1.37002	NaN	-2.81392	NaN	-2.15566	NaN	-1.7717	-1.55671	0.000454186	NaN	-1.51698	0.753172	0.639173	0.90071	0.483377	0.904157	1.0118	0.770872	1.08839	0.919173	0.90071	0.253186	0.557533	0.34874	0.809652	0.53195	0.307902	0.360249	0.561197	0.433198	0.356019
0.416312	0.359625	0.286205	0.348732	0.394214	0.274228	0.301026	0.394633	0.460674	0.455015	NaN	-1.79736	-1.21272	-1.45995	NaN	-1.20426	-0.81979	-1.08818	-1.66259	-0.181841	NaN	-2.56803	-2.7101	-2.42624	-2.77527	NaN	NaN	NaN	-0.356376	NaN	0.66385	0.705086	0.679345	0.620049	0.613362	0.446285	0.580965	0.535607	0.683513	0.634822	0.609922	0.774768	0.636031	0.88795	0.774843	0.668709	0.527592	0.69046	0.69867	0.697002
0.488953	0.846221	0.371128	0.512012	0.473984	0.178163	0.511957	0.544345	0.641409	0.356268	-1.60869	-1.7627	-1.55155	-1.4807	-1.2183	-0.37842	-0.666167	-0.738136	-0.975399	-0.808162	-2.01712	-1.76245	-1.52741	-1.52392	-1.89189	-0.931026	-0.759707	-0.904066	-1.76703	-1.96531	1.00985	0.888952	0.935982	1.10728	0.894275	1.06301	0.890659	1.10637	0.927255	0.99834	0.533322	0.618238	0.488092	0.316668	0.341506	0.410989	0.63482	0.249714	0.512598	0.518112
-0.183668	0.0782952	-0.422306	-0.31599	-0.246354	0.951908	0.0910807	0.288495	0.721186	-0.115338	-1.77457	-1.48758	-1.89278	-2.11674	-1.48694	-0.540489	-0.745761	-0.50386	-0.591326	-0.989687	-2.16017	-1.87807	-0.0608537	-1.88594	-2.52589	-0.248506	0.0334788	-1.07126	-0.935772	-0.648199	1.06641	1.14547	1.05807	1.02484	0.969952	0.804555	0.911119	0.92147	0.841287	0.771366	0.586935	0.537916	0.880439	1.00036	0.576615	0.666275	0.693338	0.690215	0.870927	0.731673
0.0801582	0.0617998	-0.0792723	0.106429	-0.035887	0.730147	0.57548	0.43489	0.655484	0.176859	-0.565398	-1.27435	-1.16024	-1.02622	-1.38205	-1.24028	-0.467722	-1.34149	-1.08675	-0.980959	-1.77978	-1.36534	-1.7472	-1.30457	-2.1971	-1.50117	-0.617452	-1.26833	-1.36076	-2.1905	1.11938	1.08519	0.930909	1.02639	1.28154	0.924307	1.00441	0.86673	1.04324	1.01334	0.96226	0.797595	0.861042	0.638518	0.848392	0.6719	0.27904	0.102806	0.735532	1.03928
0.392053	0.0792255	0.361961	0.219953	0.539528	0.197425	-0.20897	0.15581	0.346923	0.669303	-0.947874	-0.960193	-1.29909	-1.35965	-1.16078	-0.985796	-1.10579	-1.62878	-0.949278	-1.11156	-1.11181	-0.818114	-1.85531	-1.80162	-1.35	-1.85332	-1.76043	-1.20532	-1.07298	-1.56533	1.34109	1.12523	1.24609	1.17618	1.25454	1.33762	1.22272	1.25962	1.38404	1.30705	0.49557	0.4486	0.807103	0.351805	0.496119	0.818728	0.529444	0.314518	0.556213	0.623513
0.384788	0.254325	0.00776713	0.606381	0.270965	-0.055018	-0.0880457	0.315032	-0.0185758	0.329661	-0.897024	-0.889061	-0.885119	-1.14639	-1.31386	-1.36588	-1.16753	-1.63432	-1.18487	-1.50877	-1.08249	-1.59667	-1.22939	-1.62254	-1.2912	-1.52453	-1.97008	-1.04933	-1.15241	-1.50745	0.651211	0.428235	0.889775	1.01064	0.954841	1.23937	1.09586	1.19696	1.30167	1.3392	0.644421	0.184653	0.225376	0.43235	0.954822	0.955896	0.94197	1.15446	1.0423	0.955633
0.240945	0.305712	0.0364076	0.293678	0.305856	0.033184	-0.122026	0.0448284	0.515657	0.0260323	-0.846728	-1.6122	-1.65015	-1.44122	-0.98893	-1.08531	-0.374375	-0.906272	-0.996998	-1.53194	-1.14845	-1.43779	-1.74636	-1.60918	-1.74399	-0.969191	-1.29681	-1.38286	-1.32544	-1.89801	1.15483	1.08787	1.12988	1.31666	1.24598	0.992961	1.04844	0.888364	1.00583	1.23641	0.850299	0.696687	0.798274	0.778607	0.847145	0.860735	0.590441	0.586371	0.457933	0.860265
0.193417	-0.0625087	-0.0593511	-0.0147859	-0.0990908	0.130811	-0.0224215	0.20833	0.048178	-0.135443	-1.04245	-1.22969	-1.3117	-1.34037	-0.932665	-1.06394	-0.812851	-1.38067	-1.11026	-1.06768	-1.59782	-1.73839	-1.3091	-1.28222	-1.75199	-1.3342	-1.33884	-1.43532	-1.38831	-1.53237	1.2395	1.23345	1.25122	1.17743	1.17082	1.12532	1.11527	1.16999	1.17284	1.11959	0.645812	0.534254	0.631784	0.623114	0.640399	0.647747	0.756839	0.80034	0.66865	0.804785
0.453891	0.315614	0.112611	0.405573	0.745174	0.800813	-0.15256	0.935845	0.107118	0.53723	-1.15928	-0.485404	-1.22741	-2.87359	-0.756007	-2.05737	-0.591181	0.80411	-2.14869	-0.712851	-1.01599	-1.85359	-1.60912	-1.68923	-2.62039	0.52855	-0.243982	NaN	-1.21979	-1.36014	0.538761	0.374925	0.449315	0.773188	0.780316	0.768445	0.706465	0.430668	0.808208	0.626137	0.389693	0.242149	0.601455	0.260409	0.126578	0.381861	0.834435	0.781237	0.853135	0.569607
0.342238	-0.118501	-0.306124	0.105862	0.11275	0.382025	0.341867	0.411229	0.441036	0.153404	-1.46153	-1.2151	-1.41793	-1.42104	-1.89215	-0.826995	-0.248169	-1.07491	-1.6635	-1.00029	-1.58965	-1.23906	-1.56356	-1.36315	-1.54327	-1.24302	-1.71345	-0.306659	-0.675483	-1.79655	1.27691	1.1838	1.21586	1.20218	1.2188	1.21998	1.31149	1.14443	1.25056	1.24915	0.503211	0.484574	0.447823	0.280753	0.444955	0.58561	0.592593	0.953037	0.637873	0.611574
0.43722	0.006164	-0.4887	-0.154854	0.223286	0.906635	0.729183	1.12435	0.914614	0.474656	-0.803219	-1.49859	-1.43562	-1.11029	-1.3642	-0.955276	-0.989162	-0.831414	-0.688115	-0.980359	-1.93939	-1.78559	-1.90171	-2.05512	-1.41866	-1.26542	-1.07019	-1.66945	-0.87747	-0.955508	1.22741	1.11832	1.21806	1.02634	1.17393	1.05104	0.907538	0.925115	1.24415	1.00078	0.740682	0.795639	0.902523	0.489569	0.611111	0.454724	0.486746	0.455145	0.640686	0.749062
0.540006	0.449666	0.732818	0.511703	0.672105	0.240375	0.151794	0.27274	0.454181	0.692836	-1.02052	-1.30691	-1.33493	-1.60473	-1.51002	-1.09839	-0.541722	-0.918033	-0.999735	-1.00722	-1.4889	-1.71947	-1.45166	-1.52004	-1.79541	-1.61928	-1.58735	-1.21808	-1.53386	-1.79029	0.877361	0.789888	0.867841	0.916291	0.853014	0.850477	0.749058	0.806126	0.731153	0.903553	0.895583	0.727368	0.916359	0.950874	0.798286	0.860041	0.929326	0.927038	1.0003	0.817217
0.547248	0.18851	0.392483	0.307453	0.352558	0.357231	0.347319	0.224751	0.579167	0.0832904	-1.48471	-0.693065	-2.00652	-1.75557	-1.15274	-1.42646	-0.337967	-1.70417	-1.30961	-0.723911	-1.16266	-1.03747	-1.32406	-0.97971	-1.67285	-1.47288	-1.33483	-1.36743	-1.43578	-1.98398	0.921921	0.971487	1.07976	1.03215	1.18411	1.14424	1.06889	1.08668	0.973646	1.02573	0.491194	0.62495	0.710216	0.578896	0.646921	0.958983	0.686833	0.724377	0.803131	0.80518
0.144373	0.414272	0.133295	0.116252	-0.066132	0.0736019	0.128819	0.038035	0.0535458	-0.0623211	-1.07744	-0.974217	-1.1957	-1.22198	-1.0963	-1.278	-1.04784	-0.987579	-1.2901	-1.12941	-1.36979	-2.26488	-1.55005	-1.57621	-2.14539	-0.920424	-1.56395	-0.805322	-1.29369	-1.35679	1.0861	1.06494	0.888073	0.902152	1.14988	0.86777	0.888458	0.942615	1.07364	1.02686	0.907595	0.795088	0.942284	0.911308	0.907254	0.880523	0.836934	0.677952	0.659042	0.863051
1.09378	-0.108679	-0.256526	0.203171	-0.386484	0.798308	0.980394	0.770464	0.758489	0.311259	-1.39647	-1.30173	-1.55282	-1.73454	-1.84097	-0.782085	-0.568562	-0.809445	-0.700195	-1.12935	-1.17689	-1.72151	-1.86012	-1.26615	-1.4371	-1.49925	-1.26267	-1.30455	-0.711025	-1.73221	1.22334	0.975845	1.05127	0.964462	1.06517	1.13858	1.15649	0.87906	1.23995	0.813064	0.232154	0.333843	0.529387	0.139534	0.743166	0.884739	0.478817	0.461946	0.562091	0.893095
0.355042	0.282061	0.316148	0.392648	0.415499	0.397557	0.326323	0.323005	0.39748	0.426229	-1.50754	-0.55929	-1.81511	-1.32416	-1.46689	-1.1339	-0.98064	-1.06816	-0.509536	-1.49252	-1.34337	-2.44429	-1.42861	-1.69369	-1.68624	-1.22055	-0.798424	-2.06785	-1.10045	-0.716828	0.985141	1.12021	1.02045	0.971533	1.05759	1.02631	0.927123	0.898931	0.909308	0.951973	0.631327	0.598494	0.745848	0.616174	0.751551	0.686366	0.656501	0.494362	0.687481	0.764155
0.326731	-0.0808315	0.179569	-0.105785	-0.0480278	0.616794	0.670415	0.0989964	0.509815	0.0297268	-1.53024	-0.679663	-1.90869	-1.35784	-0.310221	-0.773172	-0.375468	-1.62309	-1.45497	-1.06582	-1.74173	-1.23714	-0.644573	-1.52815	-1.50124	-2.25518	-1.71262	-1.72394	-1.07432	-1.10565	0.971063	0.860627	1.22833	1.03795	1.11438	0.87842	0.897757	0.958492	1.03056	0.97981	0.802766	0.580414	0.796029	0.48748	0.769864	0.772612	0.905039	0.578445	0.863099	0.80628
0.219817	0.199836	0.260543	0.0600688	0.207145	0.43268	0.0770739	0.222064	0.276808	-0.242326	-1.09945	-0.792827	-1.20983	-1.3371	-1.01844	-1.08695	-0.786018	-1.21962	-0.972429	-0.907495	-1.58272	-1.77112	-1.38522	-1.46829	-1.78142	-1.35764	-1.69531	-1.48056	-1.37629	-1.77112	1.17932	1.20434	1.32178	1.11668	1.12958	1.03093	1.18787	1.29754	1.06816	1.19176	0.656162	0.301006	0.617875	0.823127	0.861837	0.664765	0.675559	0.642623	0.628605	0.732713
0.0514247	-0.0356985	0.0798005	-0.0230446	-0.161695	0.385256	0.201171	0.20163	0.1183	-0.0626358	-1.11713	-1.15667	-1.54731	-1.55672	-0.815548	-1.12944	-0.828005	-1.23667	-1.05822	-0.921584	-1.46699	-1.56265	-1.29885	-1.4105	-1.56726	-1.43809	-1.42483	-1.59912	-1.46696	-1.48533	1.12153	1.15595	1.16282	1.20515	1.21375	1.22157	1.20571	1.25432	1.20118	1.24128	0.561763	0.43694	0.633956	0.676252	0.707534	0.595418	0.67818	0.784239	0.700663	0.72262
0.344658	0.362864	0.349763	0.282153	0.42833	0.0463236	-0.121236	-0.0432619	0.132393	-0.0297723	-1.18788	-1.16276	-1.51739	-1.48951	-1.3589	-1.43035	-0.939275	-1.35405	-1.16029	-1.29453	-1.45815	-1.40418	-1.32942	-1.1487	-1.67151	-1.35684	-1.45373	-1.48214	-1.24042	-1.43265	0.953737	0.969059	1.05105	0.965787	1.06252	1.0533	0.99565	1.10927	0.997362	1.06898	0.738209	0.574005	0.740197	0.710318	0.650175	0.699565	0.793291	0.766246	0.695963	0.621429
0.55952	0.0787064	0.336259	0.428063	0.135886	0.296144	0.0318562	0.155928	0.168407	-0.142591	-0.8437	-0.618245	-1.14947	-1.26584	-0.849817	-1.20609	-0.675411	-1.24508	-0.955037	-1.2541	-1.8262	-1.77796	-1.95257	-1.64837	-1.99745	-1.52209	-1.30776	-1.36131	-1.24196	-1.45716	1.20056	1.07729	1.0783	1.05604	1.0455	1.13787	1.07321	1.21839	1.07935	1.00176	0.662053	0.492977	0.704164	0.604667	0.780527	0.617895	0.785241	0.668649	0.653509	0.617323
0.0679935	0.114772	0.238319	0.107023	-0.043247	0.182756	0.334157	0.12217	-0.0693361	0.170902	-1.46439	-1.26321	-0.471319	-1.77389	-0.671552	-1.37959	-1.92545	-1.73158	-0.796013	0.0333839	-0.860898	-1.21584	-1.47104	-0.611484	-1.19792	-1.34596	-2.68653	-1.56887	-0.425041	-1.53124	1.40786	0.94529	1.05574	1.02563	1.08674	1.31488	1.16994	1.44046	1.01582	1.17601	0.596801	0.632754	0.725116	0.833637	0.579791	0.489119	1.10556	1.13174	0.580632	0.420054
0.41684	0.356398	0.184886	0.213872	0.513967	0.566623	0.698878	0.739996	0.617253	0.353918	-1.76091	-1.54305	-1.83837	-1.24631	-1.69142	-0.572901	-1.09647	-0.820355	-1.38346	-1.2226	-1.66942	-1.81406	-0.693902	-1.41441	-1.1091	-1.58568	-1.00402	-1.41842	-1.08871	-1.60913	1.08776	1.39441	1.03123	0.988078	0.804475	1.12102	0.937197	0.926256	1.15271	1.00102	0.20913	0.267609	0.430463	0.538023	0.576567	0.616749	0.625127	0.553079	0.712537	0.810942
0.627317	0.275298	0.529674	0.433387	0.710836	0.184894	-0.466514	0.168063	0.555779	0.350156	-0.72336	-1.00497	-1.66196	-1.21926	-0.970461	-1.74935	-0.893528	-1.1287	-0.795906	-1.23057	-1.58044	-1.82603	-1.5409	-1.49025	-1.70832	-1.41767	-1.68288	-1.32743	-1.09779	-1.22899	1.10169	1.24932	1.19039	1.21201	1.22581	1.03299	1.04984	1.14311	1.19028	1.1438	0.702407	0.482661	0.575887	0.622798	0.518741	0.370992	0.652096	0.666712	0.772228	0.694461
0.362386	-0.101135	-0.102215	-0.237692	-0.121118	0.422535	0.404118	0.292318	0.29797	0.165964	-0.780109	-1.09642	-1.55617	-0.634522	-1.25357	-1.05422	-0.438433	-1.16012	-0.912613	-0.929266	-2.3969	-1.8306	-0.994992	-1.91395	-1.92481	-1.41327	-1.65711	-1.38208	-0.814596	-1.322	1.29162	1.07085	1.13258	1.06785	1.14998	0.998964	1.11959	1.17475	0.9615	1.05887	0.422285	0.510547	0.502804	0.600809	0.613446	0.759906	0.729415	0.602813	0.683266	0.804403
0.223055	-0.134395	0.218434	0.0404588	0.491943	0.364823	0.219655	0.127456	0.0623307	0.165471	-0.99059	-1.43214	-1.33816	-1.31856	-1.13051	-0.989654	-0.501382	-1.1951	-1.21235	-1.17106	-1.63668	-1.01741	-1.63578	-1.74764	-1.2739	-1.56575	-1.4041	-1.37256	-1.509	-1.17388	1.44185	1.40342	1.29438	1.44572	1.24581	1.19557	1.26575	1.1734	1.28347	1.3379	0.74663	0.788008	0.721216	0.429682	0.597275	0.486003	0.749835	0.605682	0.880093	0.76399
0.487357	0.664588	0.277165	0.0685415	-0.802276	0.497291	0.308483	0.564164	0.612005	0.296737	-0.859272	-1.12952	-1.58525	-1.64271	-1.75517	-0.998601	-0.803398	-0.926713	-0.670915	-0.605347	-2.05593	-2.18543	-1.65296	-1.77584	-1.6272	-1.13194	-0.98979	-1.1356	-1.0778	-1.30338	0.879376	0.762636	0.817843	0.893469	0.94713	1.05766	0.920249	0.879739	0.84361	1.06876	0.726756	0.717066	0.895179	0.513259	0.849206	0.807552	0.589791	0.974653	0.792121	0.955728
0.166984	-0.0918782	-0.247541	0.00316034	-0.144731	0.0418439	0.00423889	0.192184	0.00558123	-0.16555	-1.0395	-0.930979	-1.48679	-1.05508	-0.883461	-0.878942	-1.40025	-1.05116	-0.508358	-0.661531	-1.74447	-1.74455	-1.55746	-1.37276	-1.64198	-1.57921	-1.17066	-1.85342	-1.74944	-1.37331	1.02953	0.894356	0.922668	0.975769	0.819094	1.11226	1.10275	1.0889	1.00949	0.922668	0.907106	0.841009	0.79213	0.743093	0.960123	0.776277	0.938565	0.88906	0.913223	0.869225
0.220087	0.512868	0.456455	0.171943	0.433784	0.162198	-0.00541612	0.249022	0.397616	0.00551989	0.0836519	-1.53683	-1.75329	-1.4718	-0.661947	-0.830372	-0.777447	-1.71239	-1.05539	-1.33109	-2.35588	-2.01717	-1.07387	-1.58945	-1.74933	-0.97744	-1.34389	-0.962079	-0.795947	-1.09782	1.32772	1.14978	1.20281	1.30187	1.2872	1.10981	1.19653	1.34536	1.03856	1.28899	0.466539	0.479578	0.722423	0.600711	0.404444	0.688042	0.67658	0.221818	0.515617	0.410758
0.136292	0.0795626	-0.0310886	0.00544785	0.0721879	0.21317	0.2232	0.107327	0.117255	0.140829	-1.05026	-1.10527	-1.41279	-1.25054	-1.14897	-0.796292	-0.816345	-0.979756	-0.488252	-1.89669	-1.70643	-1.46493	-1.48375	-1.88	-1.76842	-0.86176	-1.15075	-1.51289	-1.00583	-1.85737	1.29679	1.20603	1.21022	1.13825	1.15762	1.2757	1.27742	1.14983	1.22817	1.23565	0.703982	0.424981	0.490467	0.388903	0.619963	0.645461	0.699465	0.786976	0.73715	0.643152
0.300999	0.436314	0.577754	0.414423	0.644383	0.178484	0.321357	0.28384	0.310946	0.476451	-0.764317	-1.2732	-1.0396	-1.24225	-1.16401	-1.25698	-0.885328	-1.21769	-0.932496	-1.02397	-1.82555	-1.55039	-1.75392	-1.53523	-1.85801	-1.41302	-1.27085	-1.54289	-1.35052	-1.87948	0.928604	1.03338	0.943405	1.00439	0.94796	1.17136	1.08739	1.08306	1.20653	1.23827	0.531051	0.33902	0.65328	0.553283	0.749778	0.801017	0.609733	0.578892	0.667568	0.81845
0.350932	0.121046	0.453172	0.347268	0.331395	0.228832	0.0500011	0.240245	0.142261	0.165834	-0.496363	-0.84343	-1.20683	-1.51916	-0.984474	-1.455	-1.17868	-1.35524	-1.29937	-1.28945	-0.961121	-1.62134	-1.52758	-0.841699	-1.1647	-1.97289	-1.87837	-1.60409	-1.6581	-1.58357	1.11754	0.965169	1.09036	1.11506	1.08238	1.11529	0.971038	1.08155	1.05424	1.01884	0.648606	0.587831	0.68603	0.662455	0.8098	0.765788	0.813666	0.73257	0.810323	0.794964
0.171126	-0.0613854	0.201523	0.167433	-0.236482	0.0580632	0.159837	0.15324	0.208448	0.20911	-1.44712	-1.58091	-1.45109	-1.2855	-1.23825	-0.805238	-0.577737	-0.972915	-0.882321	-0.634741	-1.4872	-1.46998	-1.87421	-1.67019	-1.87075	-1.44049	-1.43135	-0.872304	-1.60403	-1.56767	0.99799	1.07202	0.975897	0.980078	1.08459	0.915384	0.971626	1.0072	0.964499	0.981171	0.77192	0.814042	0.700494	0.676872	0.726693	0.957768	0.788917	0.792725	0.783651	0.91316
-0.0454394	0.119755	-0.0943792	-0.0410083	-0.260479	0.201688	0.120031	0.30576	0.200596	0.21905	-0.986633	-1.86563	-1.08565	-1.99018	-1.95519	-1.1016	-0.591178	-1.03659	-1.21621	-0.866624	-1.13784	-1.35044	-1.73087	-0.986872	-1.49664	-1.19089	-1.13964	-1.31622	-1.24149	-1.49021	1.25028	1.07399	1.28422	1.24904	1.19403	0.957963	1.09363	1.06435	1.13722	0.933805	1.0529	0.869318	0.916059	0.623508	0.684108	0.750488	0.750627	0.686286	0.834825	0.542872
0.249774	-0.0434677	-0.0452767	-0.229344	0.177658	0.0643426	0.123579	0.23183	0.0502657	0.117917	-0.977808	-1.22264	-1.60955	-1.64378	-1.36634	-0.985747	-1.13083	-0.872616	-1.10782	-1.00932	-1.67577	-1.54902	-1.29881	-1.79397	-1.49012	-1.36972	-1.05511	-1.28546	-1.41979	-1.46968	1.04997	1.09875	1.00971	1.10225	1.04101	0.986664	0.956949	1.02202	1.03253	0.893572	0.829963	0.655791	0.76998	0.790485	0.65202	0.645474	1.01701	0.780934	0.852482	1.02176
0.508783	0.623677	0.119489	0.0966699	0.343519	0.458049	0.174679	0.386678	0.188865	0.459562	-1.87685	-1.55831	-0.955128	-1.30891	-1.74182	-1.40343	-0.927517	-1.55372	-0.594843	-1.07993	-1.41893	-1.34152	-1.70842	-1.37181	-1.05732	-1.61825	-0.878753	-1.36476	-1.40293	-1.2535	1.17664	1.1265	1.17102	1.10875	1.19315	1.06092	1.12404	1.04259	1.17082	1.19856	0.227721	0.171706	0.359197	0.399447	0.548217	0.811887	0.625299	0.722186	0.470739	0.668527
-0.621772	-0.32161	-1.13269	-0.277743	-0.209258	-0.156342	0.185747	-0.198447	-0.540115	-0.441236	-1.41622	-0.586131	-0.0963876	-1.45433	-2.06208	-0.365095	-0.207949	0.169151	-1.07508	-0.373141	-0.718036	-1.84808	-2.72942	-1.07009	-0.15509	-0.947015	-1.61999	-1.89709	NaN	-0.53831	0.98203	0.935445	1.40872	1.52642	1.47534	1.3756	1.40895	1.50321	1.45248	1.96062	0.540205	0.397763	0.338199	0.343491	0.594898	0.511466	0.397763	0.542524	0.372098	0.776157
0.346238	0.552279	0.0844006	0.165047	0.366415	-0.342811	-0.169163	-0.2817	0.0147562	-0.333433	-0.751775	-0.621174	-1.3972	-1.73718	-0.982358	-1.31489	-0.807208	-0.672617	-0.95698	-1.03969	-1.58767	-0.953618	-1.34905	-1.24815	-1.33769	-1.6057	-1.11841	-1.38765	-1.81392	-1.7534	1.32086	1.51954	1.49361	1.40794	1.51797	1.28503	1.28439	1.20316	1.23631	1.31135	0.60629	0.550435	0.79335	0.468444	0.740221	0.786799	0.418436	0.544056	0.680547	0.6851
0.090911	-0.120508	0.270707	0.0500723	0.267497	-0.0998952	-0.301346	0.0320459	0.097952	0.0141798	-1.26648	-2.16627	-1.5252	-1.17191	-0.747473	-0.639409	-1.04344	-0.591625	-0.930092	-0.613351	-2.2533	-1.61145	-1.35749	-1.31412	-2.41315	-0.862702	-0.585441	-1.33285	-0.316844	-1.69007	1.37958	1.38962	1.21196	1.35381	1.2888	0.866769	1.0347	1.12142	0.960113	1.14688	0.810813	0.668873	0.806334	0.693804	0.756625	0.49266	0.518349	0.464463	0.573247	0.688266
-0.00741454	-0.375642	-0.745852	-0.403257	-0.434231	0.332402	-0.284257	-0.0457494	0.0699747	-0.466886	-1.15478	-0.891738	-1.65008	NaN	-1.03599	-1.51493	-0.839762	-0.711111	-0.740843	-0.604853	-1.39786	NaN	-2.01273	-1.27334	NaN	-1.64952	-0.729821	-1.27037	-1.01136	-1.5149	1.41879	1.29051	1.4803	1.40205	1.30494	1.68275	1.45334	1.68043	1.62309	1.54544	0.404557	0.369911	0.804525	0.266655	0.0794397	0.648382	0.556312	0.719959	0.527904	0.869598
0.304553	0.0235265	0.330121	0.0842292	0.273126	-0.184044	-0.57865	-0.383456	-0.250336	-0.305707	-0.65985	-1.0515	-1.25261	-1.45009	-0.512365	-0.702432	-0.384967	-1.03834	-0.611763	-0.874591	-1.71177	-1.96764	-1.94144	-1.02042	-0.250338	-1.48944	-0.898308	-1.0934	-1.10681	-1.99444	1.55155	1.41248	1.57086	1.49626	1.46522	1.36623	1.41176	1.50459	1.44355	1.56092	0.238549	0.426286	0.565461	0.67274	0.88174	1.07262	0.439662	0.923724	0.815273	0.936489
-0.124873	-0.0264347	0.0151263	0.192855	-0.247121	0.0507195	-0.350509	0.151547	0.169488	-0.0420953	-0.68617	-0.74037	-1.55205	-1.25765	-0.98352	-1.1681	-0.647484	-0.870266	-0.389464	-0.553571	-1.69687	-1.85451	-1.48579	-1.57617	-1.68126	-1.71072	-1.416	-0.932139	-1.42077	-1.74317	1.29342	1.19044	1.34102	1.35064	1.33506	1.48561	1.35938	1.40116	1.42775	1.36446	0.578165	0.255447	0.56544	0.298936	0.601765	0.750447	0.626316	0.66425	0.458468	0.575831
-0.0804417	-0.203884	-0.561906	-1.06032	0.249509	-0.276267	0.0761265	-0.238721	-0.415038	-0.828681	-0.222372	-0.445501	-0.581447	-0.293474	-1.3715	-0.903126	-0.650517	-0.820755	-1.46284	-1.20683	-1.43656	-2.03005	-0.524366	-0.302779	-2.00446	-1.75154	-1.40574	-0.807726	-1.5345	-1.15971	1.67476	1.43728	1.31556	1.42522	1.47678	1.65392	1.55161	1.43527	1.5917	1.49146	0.669358	0.103025	0.614756	0.249116	0.530689	-0.128103	0.458133	0.411165	0.546212	0.578202
0.335605	0.112813	0.0782629	-0.053207	0.0349876	-0.123871	-0.283495	-0.232303	-0.0110516	-0.286007	-0.493435	-1.06488	-1.1633	-1.73822	-1.01618	-1.17292	-0.620777	-1.31706	-1.46569	-1.18025	-1.77131	-0.905891	-1.55574	-1.54802	-1.43112	-1.37095	-1.41282	-1.29363	-0.779684	-1.72304	1.24921	1.20998	1.32679	1.21567	1.2576	1.27505	1.03901	1.4014	1.28689	1.22874	0.782252	0.705768	0.822981	0.695503	0.833283	0.685169	0.675997	0.72274	0.711223	0.685785
0.173033	0.235947	-0.469146	-0.0860395	-0.24527	0.152833	-0.158541	0.0585287	0.391063	-0.095188	-1.18985	-0.610285	-1.7173	-1.54761	-0.770851	-1.04517	-0.761554	-1.15967	-1.45749	-1.34477	-1.49453	-1.96763	-0.983718	-1.13801	-1.741	-0.943404	-1.02916	-0.306328	-1.94489	-1.52124	1.38681	1.41009	1.35071	1.25961	1.28998	1.31147	1.08296	1.26236	1.23092	1.1323	0.884484	0.797258	0.903367	0.406167	0.238005	0.717287	0.651407	0.777318	0.640016	0.697855
-0.206918	-0.413156	-0.248218	-0.3238	-0.367614	0.00230555	-0.137607	-0.178653	0.184773	-0.250916	-0.979305	-1.35953	-1.52022	-0.967437	-0.989762	-0.825071	-0.662215	-0.938958	-0.677376	-1.1263	-1.80429	-1.55694	-1.31439	-1.49821	-1.78259	-1.29631	-1.35262	-1.40419	-0.962222	-1.41572	1.16874	1.15141	1.33335	1.28358	1.22891	1.15518	1.24629	1.47554	1.36648	1.31816	0.594283	0.446741	0.482519	0.816143	0.897999	0.656764	0.723588	0.582661	0.571607	0.633416
-0.0553559	-0.0462209	-0.180442	-0.453511	-0.0932577	-0.270551	-0.787105	-0.321211	-0.242948	-0.347222	-0.989494	-0.886569	-1.576	-1.05744	-0.856732	-1.15415	-0.98288	-1.27834	-1.26354	-1.0019	-1.61769	-1.3622	-1.32614	-1.58869	-1.52687	-0.940414	-1.10974	-1.26704	-1.02546	-1.25201	0.988244	1.20986	1.19955	1.44914	1.35749	1.43672	1.10005	1.26501	1.13476	1.42117	0.746596	0.0927091	0.63319	0.39538	0.501892	1.02065	0.872946	0.771298	0.666391	0.944429
0.304292	0.123579	0.219346	0.0679417	0.155912	-0.0800612	-0.319843	-0.17902	0.20211	-0.389787	-1.14657	-0.542133	-0.655173	-0.955712	-1.06842	-1.30947	-0.787185	-1.52223	-0.827145	-0.804841	-1.7859	-1.55213	-1.17397	-1.17478	-1.5068	-1.7922	-1.78799	-1.32968	-1.39694	-1.41333	1.39695	1.46066	1.50171	1.40177	1.42863	1.42776	1.4411	1.42071	1.31264	1.39521	0.481226	0.532063	0.690872	0.597574	0.57525	0.462166	0.577918	0.629285	0.515635	0.62077
0.0614281	-0.199912	-0.698142	-0.0965333	-0.276738	1.08055	0.088748	-0.224684	-0.636473	-0.31342	-0.346077	-1.53468	-2.19485	-0.904132	-1.50675	-1.17518	-3.34834	-1.15901	0.745669	0.184479	-0.884598	-1.76904	-0.778733	-1.44707	-0.639141	-0.61892	-1.40074	0.390743	-0.261911	NaN	1.14003	1.06984	0.83185	0.707703	1.28966	0.978816	0.898232	1.25715	1.02732	1.65859	1.42403	0.423258	0.78551	0.891739	1.31772	0.087171	-0.0425188	0.331716	0.492758	0.784662
-0.308876	0.199015	-0.0962574	0.0441226	-0.16882	0.232246	-0.638794	-0.372547	0.476263	-0.230821	-0.544949	-0.78672	-0.799347	-1.52446	-0.530426	-1.06133	-1.80917	-0.893035	-1.1825	-0.838659	-1.5203	-1.04298	-1.19751	-1.04298	-1.6745	-1.66834	-1.81488	-0.855962	-1.06963	-1.94609	1.46462	1.42855	1.1417	1.32728	1.3421	1.43965	1.23077	1.45907	1.21484	1.62375	0.168614	0.373775	0.458925	0.219433	0.488869	0.903342	0.577404	0.379568	0.666788	0.519471
-0.35546	-0.41654	-0.288791	-0.2412	-0.34865	-0.0333207	0.105223	0.324401	-0.149783	0.546274	-0.846281	-1.68794	-0.755599	-0.744033	-1.7264	-0.344888	-0.786106	-0.616249	-0.328211	-1.34973	-0.966066	-1.5548	-2.21569	-1.71305	-1.17527	-0.982145	-1.56107	-1.28554	-1.56315	-1.99992	1.25409	1.22586	1.2694	1.06382	1.17087	0.935495	1.24065	1.17897	1.20265	1.0434	0.596173	0.730638	0.863494	0.684717	0.769841	1.07417	0.47909	0.590515	0.607757	0.705176
-0.435083	-0.38692	-0.195741	-0.306356	-0.0959883	-0.401308	-0.478037	-0.488026	-0.368514	0.183318	0.189622	-1.02528	-1.03981	-0.647133	-1.38702	-1.09854	-1.62391	-0.435411	-1.57429	NaN	-2.26789	-0.48556	-1.97854	-2.94536	NaN	-1.61417	NaN	NaN	-0.32722	-0.674644	1.12226	1.09329	1.11406	1.24358	1.24682	1.28093	1.07314	1.49379	1.25955	1.49343	0.528593	0.0327963	0.625829	0.685419	0.73188	0.516226	0.135179	0.22222	0.639707	0.546103
0.0171314	0.188294	0.310994	0.16724	0.410889	-0.230522	-0.359317	-0.284355	-0.183962	-0.0687627	-1.33594	-0.935652	-1.08075	-1.1378	-1.28257	-1.01168	-1.1885	-1.15992	-1.2275	-0.780631	-1.45192	-1.55163	-1.13738	-1.01127	-1.62526	-1.06975	-1.37833	-1.03366	-1.43945	-1.88446	1.31636	1.40578	1.01061	1.3217	1.00271	1.51009	1.50433	1.62175	1.45372	1.84087	0.568375	0.233827	0.57555	0.686266	0.466592	0.584276	0.598351	0.619583	0.632525	0.489053
-0.186851	0.163654	-0.501302	-0.569502	-0.59891	-0.192709	-0.204061	-0.65925	-0.394079	-0.362188	-1.00096	-0.871483	-1.68904	-1.24289	-1.3874	-0.794131	-0.504399	-0.846473	-0.897265	-0.93064	-1.79008	-1.03741	-0.735383	-1.13321	-1.59761	-1.16908	-1.60277	-1.14477	-1.37557	-1.67515	1.35436	1.52362	1.37223	1.3482	1.22099	1.26266	1.07502	1.40215	1.26097	1.16795	0.655228	0.63418	0.948535	0.793578	0.7437	0.92388	0.767809	0.764683	0.807424	0.748032
-0.263202	-0.460272	-0.108843	-0.336428	-0.508057	0.340181	0.00194816	0.0419393	0.134648	-0.149845	-1.236	-1.43799	-1.36555	-1.02217	-1.19405	-0.558344	-0.357694	-0.488298	-0.584354	-0.776425	-2.53667	-1.9847	-0.945874	-1.29691	-2.25774	-1.32728	-0.596616	-1.66843	-1.25492	-1.20865	1.01882	1.19475	1.09382	0.989929	1.15206	1.00418	1.16264	0.950028	1.17882	0.947082	0.730828	0.54246	0.761197	0.574204	0.847261	0.719976	0.775959	0.958119	0.658804	0.970517
0.0123216	0.132816	-0.394427	0.0356872	0.471385	0.0674754	-0.121359	-0.632171	0.0323435	-0.463369	-0.608057	-0.129164	-0.683694	-1.44584	-1.17818	-1.13968	-1.08397	-0.142067	-1.29978	-1.10993	-1.91822	-1.38468	-1.91375	-1.41208	-1.3385	-1.7937	-1.32272	-1.13529	-0.73004	-1.72277	1.23636	1.23774	1.37642	1.08336	1.36093	1.46919	1.08797	1.25105	1.5283	1.51726	0.245273	0.0450828	0.832985	0.455818	0.243353	0.631648	0.964821	0.440718	0.995361	0.892401
0.0316287	0.0505127	0.543384	0.197856	0.166071	-0.0667892	-0.429546	-0.240631	0.168034	0.054966	-1.50793	-1.19981	-1.8501	-0.986317	-0.560833	-0.781366	-0.144103	-1.01209	-0.108191	-1.24299	-1.66318	-0.533338	-1.83491	-0.99624	-1.98088	-0.501713	-2.3243	-1.13699	-1.3241	-1.77558	1.48794	1.42131	1.41785	1.37254	1.4051	1.22531	1.35799	1.2761	1.34042	1.31288	0.403887	0.425263	0.501424	0.551162	0.483677	0.328545	0.559286	0.685847	0.363783	0.391356
-0.16258	0.478485	0.369683	0.317035	-0.223419	-0.26212	-0.449315	-0.281791	0.0370992	-0.558137	-0.916817	-1.32739	-1.58928	-0.979442	-1.47817	-1.07175	-1.31577	-0.676174	-0.63014	-1.04248	-1.26376	-2.07948	-1.4449	-0.638321	-0.469417	-0.550559	-1.16785	-2.17345	-1.67245	-1.58284	0.953428	1.06492	0.9823	0.87783	1.09206	1.17063	0.996408	1.1102	1.17452	1.06078	0.683661	0.590439	0.807	0.426153	0.774395	0.578465	1.07242	0.868459	0.852622	0.884057
0.175386	-0.0939572	0.141525	0.26213	0.307222	-0.356138	-0.769543	-0.450503	-0.066203	-0.379545	-1.13302	-0.758201	-1.16216	-0.613213	-0.935172	-0.874566	-1.34288	-1.20362	-1.43887	-0.828888	-1.68476	-1.10158	-1.17824	-1.42393	-0.890725	-1.36456	-0.836398	-1.3689	-1.47698	-1.42393	1.60042	1.52836	1.61781	1.67722	1.68958	1.65831	1.44432	1.40323	1.40311	1.85657	0.417797	0.261748	0.814958	0.345101	0.683273	0.596204	0.405448	0.327419	0.556574	0.488365
-0.0789318	-0.5673	-0.0306338	-0.390693	-0.0835484	-0.433171	-0.267194	-0.17532	0.0881703	-0.077513	-1.60097	-0.750902	-1.45982	-1.52857	-1.08462	-0.886821	-1.27123	-0.983319	-0.831651	-1.19555	-1.48523	-1.44776	-1.87338	-0.123173	-1.86073	-1.30856	-0.954095	-1.48237	-1.21446	-0.827813	1.30084	1.28207	1.26878	1.17215	1.1555	1.15503	1.23384	1.16343	1.10565	0.989414	0.688394	0.884736	0.914281	0.764195	1.20674	0.778784	0.753136	0.76181	0.535253	0.758371
0.00945135	0.295499	-0.278194	-0.133627	-0.132105	0.160216	-0.231782	-0.0636621	0.28415	0.0388836	-1.05451	-1.47904	-1.15945	-1.6292	-0.666067	-0.869053	-0.409689	-0.72376	-0.783839	-0.548134	-1.9754	-1.93643	-1.60165	-1.03506	-1.81812	-1.03668	-0.952233	-1.57508	-1.46506	-1.85537	1.45828	1.44493	1.44737	1.34709	1.27639	1.21693	1.04636	1.08987	1.07909	1.11699	0.383397	0.651109	0.842349	0.607337	0.701673	0.818821	0.534319	0.479449	0.598593	0.806885
-0.0577052	-0.196327	-0.295263	-0.059958	-0.257148	-0.351537	-0.461921	-0.233797	-0.0297663	-0.268641	-1.31461	-1.25127	-1.43524	-1.65146	-1.21901	-1.2248	-0.959847	-1.23594	-1.19144	-0.979523	-1.63936	-1.35585	-1.32142	-0.989678	-1.41964	-0.938912	-0.901156	-1.14291	-1.01344	-1.41655	1.48695	1.36229	1.49164	1.38149	1.45549	1.23969	1.17218	1.26132	1.16483	1.34021	0.732734	0.64651	0.766553	0.770837	0.72836	0.62649	0.715569	0.546138	0.639031	0.745
0.233974	-0.944644	0.0631847	0.195796	-0.0629574	0.12994	-0.205262	0.302467	-0.10794	0.0938401	-0.60509	-0.818917	-1.2899	-1.53228	-1.70595	-0.559675	-0.929509	-1.24432	-1.03038	-1.35553	-1.59942	NaN	-1.3854	-1.37603	-1.2239	-1.70993	-0.876476	-1.17801	-1.66145	-1.40592	1.45819	0.921646	1.354	1.41074	1.33121	1.5911	1.5051	1.52554	1.31512	1.30075	0.596253	0.707996	0.420511	0.461644	0.40744	0.12181	0.68282	0.649417	0.613267	0.430166
-0.167573	-0.418355	-0.249308	-0.198127	-0.189912	-0.400011	-0.528893	-0.349032	-0.277741	-0.480491	-1.40521	-1.48736	-1.45626	NaN	-1.31791	-1.41063	-1.01602	-1.31133	-1.21757	-0.818688	NaN	-1.58978	-1.57681	-1.48782	NaN	NaN	NaN	-1.32511	-1.26676	-1.2927	1.45962	1.48969	1.46672	1.49587	1.48531	1.40278	1.40245	1.49251	1.48492	1.52505	0.572935	0.451879	0.514564	0.500082	0.460461	0.523567	0.579762	0.561319	0.564589	0.589023
0.121484	0.279197	0.062871	0.0417048	-0.0586555	0.0212564	-0.110005	-0.129436	0.0640794	0.108168	-1.22923	-1.04295	-1.12347	-1.54325	-0.913547	-1.08565	-0.690766	-0.980951	-1.1247	-0.786995	-1.77122	-1.80642	-1.50867	-1.4542	-1.61306	-1.20113	-1.22406	-1.39499	-1.03208	-1.11067	1.65801	1.47691	1.42699	1.51762	1.62968	1.45416	1.28702	1.28876	1.40226	1.4982	0.484634	0.560216	0.733857	0.577545	0.742242	0.83625	0.361176	0.445394	0.354443	0.653224
-0.648373	-0.105915	0.551644	0.327029	0.588502	0.273161	-0.760372	0.0132363	-0.53125	0.532365	-0.766809	-2.14959	-0.883892	-1.26152	0.189179	-1.4456	-1.0726	-1.69572	-0.524058	-1.14436	-1.45756	-1.89534	-1.16409	-1.49515	-0.180365	-1.56678	-0.773924	-1.26152	-0.681174	-1.71957	1.42232	1.17111	1.42924	1.41883	1.44672	1.49369	1.07241	1.43594	0.918251	1.34471	0.532365	0.658724	0.601191	0.595807	0.53271	1.05001	0.96116	0.464648	0.602966	0.0631141
0.207273	-0.313416	0.231803	-0.176543	-0.404394	-0.112395	-0.260545	-0.158683	0.152317	-0.889498	-0.479398	-1.03517	-1.57529	-1.23584	-0.909911	-1.12741	0.284316	-0.973584	-1.07039	-0.629676	-2.82211	-1.66514	-1.80674	-0.707226	-2.1473	NaN	0.178448	-1.32085	-1.09401	-1.39574	1.37611	1.10834	1.1622	1.13769	1.09231	1.45621	1.24548	1.3459	1.31017	1.41415	0.746688	0.452501	0.590997	0.482102	0.222524	0.655655	0.778806	0.679192	0.573158	0.575949
-0.0458179	-0.212089	-0.294364	-0.207987	-0.530817	-0.419851	-0.57746	-0.308383	-0.125652	-0.298894	-0.975948	-1.02576	-1.14543	-1.11897	-1.19385	-1.16786	-1.01385	-0.952304	-1.24497	-1.072	-1.56664	-1.06812	-1.31822	-1.25747	-1.53982	-1.25772	-1.0303	-1.2089	-1.33324	-1.5294	1.41925	1.38293	1.39431	1.37767	1.49475	1.35051	1.30607	1.28035	1.3654	1.53824	0.772265	0.592893	0.721261	0.771334	0.758705	0.74477	0.63582	0.724751	0.608084	0.580943
-0.367116	-0.784846	-0.88603	-0.366844	-0.682622	0.410605	0.405761	0.304437	-0.178754	-0.32013	-1.29203	-1.51727	-1.59719	-1.35085	-1.89493	-0.529472	-0.706329	-0.602085	-0.469256	-0.31999	-1.9153	-1.62516	-1.74625	-1.45604	-1.4433	-0.735895	-0.775345	-1.01513	-0.462503	-1.69263	1.327	1.09058	1.08201	0.976661	1.21822	1.07432	1.21431	1.18255	1.44944	1.2153	0.656361	0.837508	0.522246	0.881549	0.715079	0.878791	0.688087	0.6891	0.547727	0.748901
-0.0705347	-0.446461	-0.300539	-0.223299	-0.415879	-0.28588	-0.37663	-0.246932	-0.148878	-0.602468	-0.844285	-0.860098	-1.28702	-1.34462	-1.15815	-1.32701	-0.624817	-1.08313	-1.02971	-1.07877	-1.6955	-1.33843	-1.37006	-1.15137	-1.40592	-1.57821	-1.16888	-1.18849	-1.2633	-1.3048	1.35166	1.26721	1.32525	1.33588	1.32879	1.34768	1.33542	1.32697	1.2615	1.30576	0.814699	0.576123	0.633723	0.705128	0.660717	0.648615	0.761126	0.784786	0.724623	0.701399
-0.0808318	-0.166113	-0.159957	0.030903	0.134068	-0.183449	-0.318642	-0.137423	0.0142524	-0.20532	-1.59706	-2.11314	NaN	-1.9708	-1.31114	-0.666498	-0.586456	NaN	-1.05681	-0.628003	-2.2217	NaN	-1.6309	-1.54478	NaN	NaN	-1.1023	-1.60667	NaN	-2.23805	1.1233	1.07895	1.07848	1.1818	1.22952	1.22987	1.18176	1.16768	1.21767	1.29074	0.615865	0.57711	0.610311	0.485659	0.653776	0.679129	0.640831	0.566734	0.638063	0.562761
0.129616	-0.0816793	-0.434932	-0.0969487	-0.46828	0.344977	0.4194	0.310067	0.356699	-0.110232	-0.610474	-0.9444	-1.43936	-0.951315	-1.25234	-0.946465	-0.610602	-0.867072	-0.983447	-0.978883	-1.70289	-1.63679	-1.49962	-1.50765	-1.62577	-1.67423	-1.13234	-1.21206	-1.26235	-1.62212	1.63195	1.32369	1.42293	1.30418	1.37408	1.34422	1.39426	1.40325	1.56916	1.3332	0.581359	0.614035	0.436159	0.580798	0.446264	0.440373	0.703455	0.799355	0.627384	0.767692
0.0773648	0.189974	0.189936	0.156383	0.0833254	-0.235033	-0.311575	-0.436007	-0.02676	-0.255712	-0.950097	-1.08403	-1.30485	-1.36111	-0.959061	-1.14044	-1.04897	-1.11661	-1.09451	-1.09203	-1.43018	-1.44507	-1.32015	-1.17825	-1.48812	-1.38282	-1.18247	-1.38253	-1.32502	-1.49239	1.48495	1.41943	1.52201	1.47592	1.50256	1.37298	1.35564	1.4668	1.40669	1.53048	0.513745	0.504205	0.693124	0.57995	0.675368	0.707155	0.522172	0.656277	0.498695	0.710889
-0.0580641	-0.363099	-0.100388	-0.184612	-0.207539	-0.0496574	-0.170337	-0.215616	-0.0109871	-0.553432	-0.996549	-0.921522	-1.31744	-1.20533	-1.39853	-1.20357	-0.724656	-0.985866	-0.944811	-1.01195	-1.7072	-1.36918	-1.50006	-1.52984	-1.70118	-1.4416	-1.23767	-1.17558	-1.15808	-1.56592	1.1754	1.13881	1.128	1.21177	1.09437	1.1372	1.1398	1.27366	1.11784	1.15701	0.785642	0.730888	0.679596	0.777696	0.748802	0.710704	0.773295	0.831271	0.714219	0.682972
0.0477338	-0.216403	-0.0563233	-0.0365445	-0.124689	-0.00440039	-0.151469	-0.00918569	-0.0299634	-0.454563	-0.816281	-0.869231	-1.47237	-1.24753	-1.01883	-0.93042	-0.600227	-0.956871	-1.00875	-0.76666	-1.61118	-1.54946	-1.53284	-1.16351	-1.21485	-1.33274	-1.05846	-1.07713	-1.23009	-1.34985	1.67419	1.65166	1.66567	1.7903	1.63713	1.79724	1.53664	1.77193	1.60324	1.68192	0.458194	0.228837	0.3998	0.302003	0.518096	0.279444	0.408128	0.452796	0.512126	0.492548
-0.653429	0.363942	-0.134942	-0.703048	-0.932914	-0.00627374	-0.17437	-0.1445	-0.737721	-0.253625	-1.07406	-1.19347	-1.15357	-1.34671	0.177292	-1.08801	-1.33033	-0.252626	-1.42582	0.0674168	-1.32928	-1.61878	-0.770007	-1.66513	-1.81945	-0.770007	-1.21754	-0.30331	-1.09591	-0.763693	1.28394	1.15537	1.09283	0.959448	1.38676	1.41917	1.42676	1.23168	1.06306	1.75851	0.244837	1.02275	1.07416	0.956091	1.01548	0.66905	-0.897123	0.749334	0.0313778	0.622735
-0.222614	-0.359188	-0.16688	-0.291941	-0.222659	-0.159766	-0.225725	-0.183066	-0.246625	-0.478487	-0.915557	-0.986081	-1.33083	-1.30298	-1.27965	-1.10178	-0.750153	-1.1888	-1.10449	-0.987534	-1.66645	-1.30711	-1.45287	-1.18634	-1.43306	-1.3664	-1.11577	-1.18634	-1.26675	-1.42299	1.39136	1.33401	1.38011	1.41249	1.37633	1.31732	1.33342	1.42922	1.38146	1.39881	0.642607	0.553903	0.593579	0.6921	0.687226	0.712805	0.7077	0.744984	0.755465	0.740195
0.32455	0.124655	-0.12166	0.332899	-0.0247662	0.0691921	-0.132956	0.0698082	0.0936348	0.0284609	-0.882311	-1.13624	-1.5673	-1.63862	-1.06263	-1.37182	-1.11894	-0.950726	-0.939278	-1.30242	-1.64153	-1.55517	-1.33321	-0.834389	-1.68569	-1.43078	-1.03332	-1.2508	-1.50835	-1.49403	1.20725	1.50938	1.40787	1.31789	1.20308	0.969477	1.08274	1.17819	1.2237	1.38261	0.561652	0.38792	0.339557	0.668516	0.739844	0.709867	0.586253	0.76148	0.731057	0.858643
-0.113597	-0.269548	-0.416846	-0.234005	-0.263763	0.323268	0.195599	0.411185	0.291628	-0.283741	-1.10957	-1.0881	-1.54807	-1.45326	-1.05205	-0.660606	-0.562322	-1.20704	-1.11643	-0.740677	-1.75821	-1.50313	-1.47848	-1.47978	-1.71259	-1.06904	-1.17166	-1.28719	-1.22406	-1.58036	1.45272	1.47127	1.41311	1.41086	1.40201	1.194	1.20401	1.21581	1.35128	1.15448	0.504348	0.302175	0.490475	0.53604	0.506861	0.540065	0.693198	0.624566	0.532726	0.576792
-1.06358	0.192218	0.264588	-0.520254	0.273596	-0.190424	0.130102	0.0583635	0.108956	0.0618531	-1.01646	-1.47023	-0.637189	-1.04711	-0.671053	-0.941182	-2.34277	-1.16985	-0.176251	-1.3178	-2.03905	-2.93867	-1.60047	-0.338795	-0.787615	-1.42526	-1.22294	-1.15175	0.349847	-0.867213	1.22702	1.07175	1.09446	1.30635	1.1305	0.91801	0.906916	1.1318	0.899945	1.15638	0.679195	0.550093	0.228841	0.556153	0.722258	0.845182	0.621148	0.824891	0.39292	0.578285
0.0566257	-0.335783	-0.214399	-0.179211	-0.245317	-0.601748	-0.316749	-0.310238	-0.376526	-0.296303	-1.23331	-0.77002	-1.54569	-1.28052	-1.3345	-1.55444	-0.799635	-1.24843	-1.60051	-1.41979	-1.08209	-0.946778	-0.709116	-1.13547	-1.37876	-1.30797	-1.04281	-0.960711	-0.741488	-1.26599	1.46586	1.52365	1.48172	1.54381	1.59942	1.53081	1.41239	1.43661	1.49829	1.56845	0.486051	0.434325	0.601665	0.643243	0.697886	0.726901	0.597	0.598778	0.639294	0.438409
0.114541	0.136581	0.038775	-0.107884	-0.114856	0.29401	0.185176	0.284696	0.241046	0.245271	-1.26656	-1.14994	-1.31306	-1.50947	-1.23211	-0.840041	-0.828522	-1.03318	-0.980484	-1.01719	-1.6545	-1.5504	-1.29416	-1.45491	-1.58333	-1.27099	-1.08817	-1.18214	-1.20432	-1.67994	1.56769	1.46651	1.44966	1.50362	1.54304	1.36401	1.38803	1.35295	1.43108	1.47278	0.482217	0.555493	0.554566	0.562851	0.631563	0.744506	0.331017	0.489765	0.485946	0.598782
-0.0294569	-0.496733	-0.643134	-0.518282	-0.23341	0.244596	0.0321252	0.103438	0.334306	0.0973906	-1.18388	-1.21402	-1.58401	-0.936221	-1.46578	-0.820524	-1.00945	-0.860158	-0.700877	-0.761768	-1.75592	-1.19939	-1.41801	-1.37671	-1.59249	-1.39173	-0.881622	-1.4419	-1.26234	-1.70787	1.40749	1.36767	1.36926	1.37127	1.32318	1.41149	1.28168	1.28813	1.31974	1.21458	0.485445	0.591336	0.671003	0.760777	0.661966	0.7501	0.676662	0.569746	0.642505	0.637539
-0.662035	-0.28213	0.148913	-0.188654	-0.077923	-0.344851	0.0599604	-0.153153	-0.247632	-0.53449	-0.877768	-0.753287	-1.35366	-1.18831	-0.33556	-0.723818	-0.871355	-1.26651	-1.26968	-1.30496	-1.35	-1.51559	-1.37339	-1.48439	-1.30703	-1.65822	-1.48179	-1.23728	-1.09453	-1.41992	1.11659	1.36256	1.34223	1.10021	1.14289	1.24552	1.25708	1.29394	1.18998	1.28569	1.03927	0.907644	0.618631	1.03198	1.12472	0.846309	0.404294	0.815471	0.847176	0.977074
-0.704528	-0.468274	-0.470333	-0.637213	-0.42982	-0.473338	-0.650313	-0.584817	-0.362335	-0.673892	-1.20379	-0.764629	-1.28185	-0.946531	-1.4073	-0.822585	-0.415396	-0.804089	-1.07942	-0.733884	-2.08551	NaN	-1.07092	-1.00692	-0.81569	-0.552082	-1.1704	-1.16222	-1.26168	-1.04813	1.62006	1.54173	1.68537	1.61003	1.68722	1.70011	1.66186	1.65358	1.68362	1.67414	0.287841	0.230743	0.402058	0.2751	0.479113	0.438752	0.663693	0.661186	0.747077	0.559031
0.565959	0.251618	0.635024	0.446	0.792178	0.298001	0.0915054	0.311892	0.279602	0.119202	-0.820643	-0.935199	-1.71208	-1.04116	-0.961165	-1.00385	-0.592753	-0.789968	-0.796501	-1.36272	-1.94865	-2.21211	-1.98356	-1.2124	-1.78698	-1.43588	-1.12167	-1.31423	-1.25339	-1.34355	1.12391	0.907606	1.2358	1.19546	0.985906	1.16625	0.854295	1.20942	1.08509	1.17267	0.570953	0.237325	0.600749	0.164805	0.52962	0.66274	0.890062	0.826859	0.616919	0.865596
-0.298451	-0.0270388	0.245366	0.337147	-0.222122	0.138526	0.0272449	0.372682	-0.118997	-0.00211717	-0.296959	-1.44022	-1.41266	-1.09149	-1.84858	-0.336243	0.0831712	0.018334	1.28575	-0.108145	-1.44021	-2.22412	-1.69408	-1.73266	-1.21152	-0.340256	-0.629003	-2.65563	-2.17877	-1.8049	0.798568	0.63466	0.46227	0.980002	0.776796	0.626366	0.942601	0.705641	0.58593	0.541144	0.736639	0.640527	0.359836	0.492152	0.630873	0.372026	0.0540137	1.63897	0.777482	0.910339
0.390953	0.0291323	0.0930372	0.384402	0.294372	0.790137	0.37762	0.686911	-0.20644	-0.0191072	-1.4544	0.390043	-1.60461	0.0623373	NaN	-0.0553813	-1.05629	-1.18602	-1.6261	-1.7403	NaN	-2.5165	-1.01444	-2.29514	-1.84461	-2.21483	0.759557	NaN	0.366285	-1.64011	1.13406	0.974905	1.0541	1.36174	1.26425	1.25247	1.07406	1.38501	1.31091	1.25915	0.0755331	0.197178	0.579852	0.192452	0.241422	0.0739164	0.226519	0.133075	0.088529	0.240145
0.117471	0.217287	0.0410856	0.0650861	0.0298312	0.0297511	0.597144	0.290517	0.270979	-0.222412	0.0877208	-0.302799	-0.609407	-0.983579	-0.746375	-1.36265	-0.133617	-0.121893	-1.34026	-0.876434	-2.98596	-1.13908	-1.37713	-0.99232	-1.83127	-1.63006	-1.56464	-1.27753	-1.20858	-1.97391	0.978209	0.956221	1.02965	0.794047	0.785261	1.24648	1.08882	1.05008	1.1806	0.89905	0.627173	0.269454	-0.192594	0.518478	0.47991	0.442311	1.16086	1.03476	0.216414	0.166063
0.430179	-0.182076	0.292721	0.325384	0.317658	0.498005	0.0855068	0.400243	0.177237	-0.281572	-0.638578	-0.788089	-1.26904	-1.03842	-0.702421	-0.96457	-0.398187	-0.936141	-0.729674	-0.78119	-2.00371	-1.89553	-1.94036	-1.16212	-2.00262	-1.68176	-1.58831	-1.45888	-1.38698	-1.74787	1.10773	0.910864	1.05151	1.11478	1.05854	1.34778	1.167	1.34326	1.20946	1.15613	0.785936	0.429144	0.618388	0.625274	0.745862	0.570603	0.568189	0.765144	0.723183	0.858669
-0.232638	-0.480876	-0.41604	-0.296624	0.00536397	0.252009	0.434716	0.671351	0.232807	0.512098	-1.44012	-1.02899	-2.0324	-0.782445	-1.75555	-0.901297	-0.914087	-0.304484	-1.13127	-0.404256	-1.6523	-1.47852	-1.30685	-1.63594	-2.36356	NaN	0.639901	-1.41927	-0.973347	-1.85525	1.44048	1.14561	1.19642	1.20965	1.1716	1.02698	1.19512	1.17884	1.09865	1.236	0.389889	0.528406	0.567617	0.397864	0.595547	0.480259	0.559109	0.503256	0.626416	0.390903
0.0395094	0.0158759	-0.185285	-0.266748	0.122912	0.301704	0.270871	0.232676	-0.266031	0.401224	-0.45791	-2.37263	-1.67261	-0.44008	-0.277403	-0.679318	-1.0749	-0.553707	-0.813915	0.380486	-1.52111	-1.78392	-1.77651	-1.41499	-2.13907	-1.84832	-0.243792	-1.18613	NaN	-0.42494	1.50352	1.51216	1.5081	1.45851	1.57797	1.34883	1.20749	1.40224	1.53919	1.54441	0.870387	0.777223	0.689994	0.637562	0.49049	0.383556	-0.166764	0.309494	0.418535	0.629259
0.0642473	-0.101355	-0.00272192	-0.253531	-0.0668604	0.515277	0.537877	0.960299	0.330072	0.63509	-0.103051	NaN	NaN	-0.698123	NaN	-0.14945	-0.197699	-1.17419	-1.11896	-0.737125	-2.14696	-2.08774	NaN	-2.62224	-2.25821	-1.50049	-0.186726	-1.1301	-2.77137	NaN	1.12773	1.28737	1.00475	1.03907	0.960299	0.758329	1.00844	1.0107	1.05023	0.980874	0.742695	0.740019	-0.112375	1.24565	0.149353	0.493145	0.46602	0.792298	0.431757	-0.414047
-0.864234	-0.473129	0.144554	0.103806	0.316946	0.294057	0.120192	-0.011837	0.335646	-0.923081	0.11614	0.682792	-0.808095	0.294169	0.952664	-0.491661	-1.7996	0.0982324	-1.83703	-0.0662471	-1.53277	-1.30592	-0.834218	-1.51589	-0.447678	-0.935607	-0.778127	-1.37532	-2.01658	-3.26752	0.97737	0.488617	0.701876	0.744458	0.450881	0.443056	0.54631	1.16811	0.923945	1.73487	0.837373	0.382856	0.314479	1.00502	1.20899	1.04335	0.357501	0.207669	1.09605	0.65827
0.0932458	-0.312085	-0.367319	-0.462152	-0.396742	0.71707	0.561128	0.670843	0.487917	0.631135	-1.8865	-0.679374	-1.35321	-0.780299	-1.85358	-0.557264	-0.625465	-0.764748	-0.541137	-0.859698	-1.64421	-1.27558	-0.783825	-2.05189	-2.13364	-1.78485	-0.645611	-1.04815	-0.860215	-1.34796	1.60348	1.29752	1.31842	1.50911	1.44579	1.28814	1.33049	1.13965	1.3609	1.42121	0.516482	0.499317	0.565584	0.923872	0.669038	0.544953	0.389111	0.230406	0.48907	0.691548
0.0542785	0.817148	0.31089	0.557688	-0.0769852	-0.00152369	-0.0278703	-0.209883	-0.572874	-0.629183	-0.962865	-0.639256	-0.962865	-0.175534	-0.241576	-0.508352	-0.725284	-0.269079	-0.633809	-1.07917	-0.484788	-1.40591	-1.0252	-2.96169	-2.16875	-2.02001	-0.707829	-0.268157	-2.5463	-0.869948	0.936852	1.19145	0.251824	1.09349	0.680831	1.11276	1.71716	1.53935	1.01573	1.24364	0.642761	0.393675	-0.497031	1.00356	1.02057	-0.0901502	0.153707	0.367702	0.32046	0.962205
-0.787303	-0.0153796	-0.617784	0.153756	-0.684328	0.287512	0.714963	0.104023	0.226704	0.707048	-1.3191	-1.29908	NaN	-0.352161	NaN	-1.15576	-1.10271	NaN	-0.870855	-0.847642	-3.409	-0.964473	NaN	-2.17142	NaN	-1.80355	NaN	NaN	NaN	NaN	1.00781	0.575114	1.04236	1.099	1.03242	1.1521	1.31106	1.34766	1.58687	1.72375	-0.311506	-0.169163	0.20526	0.659777	0.536242	0.85699	0.333408	0.194003	0.143806	1.10004
0.0635685	-0.163066	0.636475	1.03732	0.13501	0.0863977	-0.703871	-0.229126	0.620937	0.2073	-0.725642	-1.26859	-0.703189	-0.596559	-0.939129	-0.909439	-0.375855	-0.571452	-0.476527	-0.764716	-2.34383	-1.84485	-1.45682	-1.94408	-1.08918	-1.19473	-2.07529	-0.976851	-1.01938	-1.35926	1.45698	1.11766	1.5397	1.57452	1.62398	1.05492	1.23561	1.46055	0.976973	1.31348	0.556	0.143119	0.262851	0.402503	0.644808	0.831385	0.635705	0.525724	1.28776	0.802093
0.33411	0.160506	-0.00023211	0.0986842	0.258596	0.459842	0.835987	0.670673	-0.0839079	-0.343575	-1.23833	-1.81857	-1.51522	-1.34187	-0.851856	-0.493562	-0.933965	-0.86925	-0.712985	-0.278336	-2.00009	-2.32485	-2.01405	-1.59756	-1.24446	-0.875192	-1.14608	-1.09822	-1.17848	-1.21522	1.39281	1.0657	1.28116	1.32004	1.25236	1.17264	1.20181	1.4134	1.24508	1.10493	0.361856	0.427047	0.668344	0.599558	0.591275	0.630619	0.814936	0.647047	0.743718	0.793176
0.162052	0.220106	0.0914336	-0.0123373	0.0277943	0.38292	0.100281	0.45891	0.0300107	-0.0772295	-0.820692	-1.38373	-1.33422	-1.1781	-1.0594	-0.367704	-0.497644	-0.691769	-0.090587	-0.384583	-2.56437	-2.6567	-2.14946	-2.03871	-1.92249	-1.03106	-0.640949	-0.90306	-0.710425	-0.958531	1.43298	0.993847	1.09091	1.18042	1.19901	1.1755	0.992958	1.22516	1.12828	1.06596	0.557934	0.513588	1.04798	0.428774	0.624678	0.785393	0.69719	0.75797	0.821047	0.624553
0.0755644	0.363585	0.240374	0.523952	0.154634	0.417427	0.247229	0.38872	0.0422154	0.296827	-1.24158	-0.916952	-1.56191	-1.33528	-0.781098	-0.616948	-0.839861	-0.548861	-0.747133	-1.12279	-1.7848	-2.53844	-2.10967	-1.63524	-1.79819	-1.21973	-1.13254	-1.0294	-1.37528	-1.34186	1.2955	0.990492	1.12894	1.31351	1.1475	0.988898	0.866493	1.03545	0.963447	1.06183	0.6233	0.484138	0.418243	0.793433	0.688677	0.584778	0.724346	0.960529	0.665997	0.663802
0.737912	0.754982	0.452783	0.625059	0.35479	0.893106	0.656654	0.833787	0.933193	0.24196	-0.493953	-0.742777	-0.935668	-0.869535	-1.04441	-0.613303	-0.299353	-0.849167	-0.340468	-0.300453	-2.18644	-2.5491	-2.52289	-1.89572	-2.1981	-1.78142	-0.671534	-1.46938	-1.32106	-1.74201	0.882473	0.733929	0.869242	0.696549	0.726827	0.886599	0.618089	1.00062	0.695824	0.565916	0.652505	0.464559	0.534737	1.0219	0.680288	0.68371	0.807843	0.700794	0.618521	0.646042
0.0513726	0.0161009	0.258329	-0.0822803	-0.266621	0.554818	0.50137	0.310083	0.00193328	-0.101512	-0.819528	-0.652038	-0.781558	-0.918383	-0.775044	-1.05349	-0.843503	-0.622156	-0.857427	-1.1253	-1.42842	-1.76834	-1.97645	-1.98686	-1.7002	-1.96502	-0.948401	-0.791053	-1.76212	-2.21316	1.02996	0.659301	0.649433	0.690505	0.849154	1.05874	1.14531	1.31465	1.3069	1.33413	0.574588	0.537565	0.489184	0.749751	0.934663	1.02445	0.850047	1.11884	0.936531	0.914894
0.406401	0.428517	0.745839	0.812811	0.886751	-0.345213	-0.334204	-0.831891	0.215353	0.744969	-0.918643	-0.819872	-1.09318	-0.999361	0.0637227	-0.671136	-1.52021	-0.420949	-0.784937	-0.905382	-1.73518	-1.24682	-2.09049	-0.884452	-1.82359	-1.24749	-1.85807	-1.10193	-1.23271	-2.3971	0.905369	1.16571	1.15052	0.847451	1.10628	0.94422	1.40039	1.26424	0.849521	0.99744	0.108053	0.688956	1.28504	0.859029	0.902163	1.15284	0.611157	0.996927	0.800911	0.733581
-0.0981839	-0.42175	0.207951	-0.40928	0.0727426	-0.0910078	0.307346	0.11935	0.0185344	-0.455489	0.0756957	-0.32186	-1.38756	-1.24342	0.265751	-1.03469	-0.355851	-0.829125	-1.20008	-1.19213	-2.5434	-1.66248	-1.51028	-1.20533	-0.940576	-1.99854	-1.79178	-1.86664	-1.19744	-1.13265	0.998556	0.853451	1.25912	1.2279	1.10738	1.11832	0.974891	1.20561	1.18881	1.35974	0.465699	0.617571	0.399025	0.143868	0.751956	0.536057	0.493193	0.535559	0.645419	0.713532
-0.0608346	-0.550671	0.0618045	-0.185873	0.0144753	-0.0197897	0.253674	0.105842	-0.515539	0.043215	-1.22788	-1.30159	-0.423423	-0.661328	-0.767166	-0.459045	-0.644748	-1.33583	-1.05571	-0.913787	-1.36971	-2.44219	-1.71072	-1.28396	-1.63874	-2.50412	-0.612201	-1.62266	-0.81986	-1.1537	1.13392	0.881141	1.30742	1.17586	1.09149	0.925514	0.944668	1.19506	1.16781	1.16229	0.712332	0.390647	0.655337	0.41267	0.97724	0.769175	1.11469	0.990883	0.700051	0.826642
0.463221	0.291431	0.273353	0.220271	0.178765	0.0351336	-0.195111	-0.061909	0.152082	0.308983	-0.849771	-0.143791	-0.806799	NaN	-0.670587	-1.4111	-0.897628	-0.73329	-0.726743	-1.64491	-2.45571	-1.65806	-1.05279	-1.13532	-1.4665	-2.44768	-1.64079	-2.10815	-0.50043	-0.772838	1.31979	1.29805	1.20627	1.42517	1.34192	1.32723	1.20415	1.29406	1.33813	1.42651	0.566686	0.434408	0.337571	0.709952	0.669943	0.42427	0.642605	0.427526	0.720745	0.365893
0.185894	-0.0718032	0.259629	0.420085	0.296338	0.296416	0.124963	0.499183	0.168192	-0.152663	-0.903607	-0.756645	-1.23466	-1.20252	-0.857178	-1.05365	-1.03386	-0.812424	-0.754371	-0.909326	-1.62536	-1.86816	-1.73795	-1.61258	-1.56121	-1.51076	-1.34239	-1.53832	-1.41313	-1.82226	1.35186	1.34948	1.31048	1.32545	1.31546	1.07938	1.18547	1.34818	1.24408	1.27877	0.65206	0.635163	0.680859	0.62918	0.716858	0.569061	0.698606	0.748825	0.60964	0.703027
0.067106	0.327099	0.467718	0.277104	0.637198	-0.2149	-0.189937	-0.163445	0.24209	-0.0158524	-1.38233	-0.82792	-1.10846	-0.864217	-0.9313	-1.09039	-1.2632	-0.974209	-1.3192	-0.946242	-1.58374	-0.847769	-0.772121	-0.620257	-1.30488	-1.82385	-1.32129	-1.50794	-1.69166	-1.7593	1.50865	1.53412	1.52371	1.58123	1.64509	1.56397	1.48534	1.3776	1.51289	1.72853	0.483671	0.33086	0.587182	0.225577	0.380744	0.763544	0.224431	0.177362	0.581616	0.532858
0.766972	0.392967	0.520426	-0.051591	0.613487	0.79244	0.404515	0.774666	0.161464	0.480513	-0.825536	-0.0598719	NaN	-0.840273	0.342666	-2.0498	-2.03753	-1.98426	-0.57524	-0.49208	-1.46703	-0.5324	-0.946153	-0.822828	-1.72315	-1.90933	NaN	-1.73527	-2.38182	-1.72578	1.21886	1.03489	1.07382	1.33857	1.12425	1.13123	1.08458	1.08739	1.03313	1.16664	0.598097	0.397987	0.700162	0.22379	0.468967	0.413884	0.704266	0.643945	0.540724	0.673262
0.217013	0.159288	0.290211	0.0990996	0.419667	-0.153642	-0.359173	-0.0459184	-0.232131	0.210486	-1.55453	-1.02778	-0.950185	-1.03699	-0.488358	-0.563141	-1.23533	-1.47975	-1.09638	-1.59628	-1.23006	-0.887364	-1.0559	-1.63769	-1.03213	-1.59605	-1.31689	-1.25624	-1.4282	-1.40577	1.58024	1.33138	1.45704	1.56077	1.37746	1.56526	1.31672	1.52414	1.54312	1.71542	0.583514	0.490936	0.569295	0.584652	0.884764	0.94807	0.068412	0.211135	0.787698	0.644689
0.376538	0.45815	0.202505	0.590148	0.425633	0.511202	0.453748	0.557535	0.467757	0.499781	-1.11633	-0.672464	NaN	-1.74014	-2.1142	-1.2415	-0.873147	-1.2599	NaN	-1.59209	-1.27022	-1.99487	NaN	-0.730908	NaN	-2.31171	-1.37297	NaN	NaN	-1.97765	0.944969	0.878867	1.1752	1.14664	1.14073	1.38943	1.41723	1.28028	1.36518	1.55533	-0.291951	-0.0566044	0.229331	-0.220853	0.591313	0.761564	0.23354	0.0361142	0.453997	0.386934
0.632649	0.104301	0.878001	0.584892	1.50783	0.146862	-0.947502	-0.658206	0.422342	-0.472661	-0.64698	-1.27956	NaN	NaN	-0.963552	-0.542626	-0.97491	-0.720294	-0.154261	-1.16388	-1.72637	-0.742411	-0.990283	-1.46075	-0.811864	-2.38066	-0.788349	-1.5198	-0.884033	-1.20521	1.32694	1.79347	1.53022	1.93375	1.67075	1.25572	1.39827	1.18001	1.32577	1.55207	-0.350699	-0.401665	1.0157	0.825224	0.568741	0.577653	-0.454186	-0.233915	0.478424	0.236254
0.624477	0.532008	0.335704	0.259077	-0.00713927	0.210287	-0.464986	0.223252	0.534815	0.458732	-0.734219	-0.330317	-0.994867	-1.30231	-1.41179	-1.52896	-0.613617	-1.01273	-1.4187	-1.23153	-1.36227	-1.13265	-0.483142	-0.883983	-1.71169	-1.66521	-1.51328	-1.1398	-1.4708	-2.05176	0.939679	0.830063	0.762071	1.0216	1.40646	1.88466	1.38253	1.35568	1.29994	1.88956	0.36721	-0.341329	0.459612	0.132995	0.756731	0.77234	0.185992	0.90324	0.796671	0.626208
0.272318	0.578873	0.579696	0.771146	0.0474779	0.966382	1.10022	0.824832	0.358504	0.18506	-1.08737	-1.07308	-1.42278	-0.973471	-1.48983	-1.02765	-1.161	-1.28208	-1.40906	-1.35943	-0.775929	-0.385105	-0.774321	-0.969114	-0.68823	-1.70299	-1.64193	-2.2041	-1.33537	-1.60309	0.974084	1.16233	1.4364	1.26278	1.31447	1.54141	1.39217	1.51858	1.30439	1.71568	0.461718	-0.272712	0.362373	-0.144094	0.155651	0.904837	0.328638	0.486331	0.660998	0.153031
-0.0699147	0.068048	0.346196	-0.0854662	0.225633	0.0103652	-0.183425	-0.0182775	0.144639	0.348324	-1.4167	-0.587927	NaN	-1.03367	-1.1594	-2.14223	-1.87569	-1.95422	-0.645708	-2.32318	-1.50912	-1.06431	-0.848229	-0.787771	-1.45965	-1.01448	NaN	-1.31257	NaN	NaN	1.48838	1.15451	1.32862	1.31418	1.20101	1.72899	1.42888	1.4256	1.38721	1.38507	-0.056521	0.473368	0.357832	0.185204	0.550534	0.788074	0.346641	0.34585	0.410327	0.483131
0.60926	0.522071	0.697351	0.525765	0.68924	0.0629513	0.161138	0.152187	0.262647	0.311585	-1.10064	-0.938777	-0.737024	-0.916024	-1.01497	-1.08545	-0.861782	-1.12341	-1.34454	-1.08907	-1.39189	-1.37659	-1.43043	-1.20656	-1.61789	-1.18841	-1.22196	-1.49389	-1.50078	-1.5613	1.50441	1.64711	1.50454	1.58922	1.78999	1.45231	1.5472	1.51471	1.48522	1.72185	0.311585	0.221189	0.503599	0.2892	0.410642	0.46572	0.00533236	0.245622	0.331696	0.431432
0.342864	0.242683	0.713734	0.618082	0.383842	-0.367964	-0.232958	-0.225191	0.187433	0.109772	-1.54065	-1.2656	-1.58072	-1.18451	-1.0056	-0.526758	-1.22652	-1.43565	-1.05081	-0.92977	NaN	NaN	-1.48134	-1.28559	NaN	-1.70241	-2.13864	NaN	NaN	-2.41232	1.35896	1.28139	1.65841	1.22854	1.32077	1.37079	1.23787	1.43723	1.21388	1.29982	0.311965	0.30046	0.710677	0.316595	0.416452	0.0294699	0.56921	0.68672	0.361868	0.429329
0.22011	0.308493	0.268496	-0.600958	0.33813	-0.066642	-0.0971994	0.029407	0.41021	0.312506	-0.333243	-0.903627	-0.399145	-0.0128938	0.0724114	-0.301636	-0.726353	-2.13882	-1.18818	-0.840129	-1.09089	-0.590126	-1.06973	-0.219379	-0.544416	-2.0497	-1.37622	-0.923713	-2.0361	-3.37625	1.45598	1.43574	1.58503	1.49409	1.53282	1.38055	1.42094	1.62248	1.33042	1.57403	0.406875	0.234011	0.30523	0.230719	0.63828	0.553237	0.154099	0.0694433	0.460527	0.356443
0.189059	-0.0869588	0.37175	0.359762	0.491777	-0.0534166	0.127804	0.20183	0.0400109	0.012328	-0.904379	-0.921815	-1.42345	-1.25603	0.0493343	-1.39955	-0.970218	-1.48946	-0.262128	-0.866193	-0.673034	NaN	-0.599067	-1.5713	NaN	-2.18037	-1.80991	-1.40454	-2.80064	NaN	1.43513	1.40655	1.44038	1.35743	1.43291	1.32882	1.40856	1.59357	1.57182	1.51566	0.0345854	0.27555	0.585668	0.207681	0.141912	0.51533	-0.0562118	0.432603	0.264856	0.552333
0.847076	0.265315	0.638491	0.606273	0.736778	0.356591	-0.0517231	0.752519	-0.198407	0.245589	-0.892604	-0.884802	-0.714572	-2.35658	-1.23175	-1.36091	-0.2218	-1.31111	-1.2595	NaN	-1.46746	-1.07566	-1.25499	-0.14502	NaN	-2.02332	-1.17783	NaN	-3.02229	NaN	1.30834	1.32996	1.14152	1.22819	1.19314	1.08875	1.18644	1.22168	1.01597	1.35063	0.683052	-0.189223	0.0781358	0.420161	0.22002	0.391451	0.538781	0.239612	0.457325	0.366426
0.163476	0.356449	0.332772	0.624449	0.446334	0.34645	0.16885	-0.210401	0.420851	0.0184819	-1.04643	-0.384084	NaN	0.0369168	-0.986217	-1.47984	-1.45877	-1.53371	1.18444	-1.16403	-0.514789	-2.12736	-0.812317	0.290952	-1.71061	-1.27883	-1.78341	-0.891578	-1.71644	-1.90362	1.48657	1.57315	1.52526	1.59273	1.5622	1.43762	1.42364	1.42332	1.36248	1.49023	0.559437	-0.134072	0.523818	0.177935	0.411501	0.355015	-0.000602094	0.0509115	-0.142158	0.123166
1.29156	1.20004	0.983172	1.02957	0.352411	-0.418536	0.049767	-0.137183	0.657157	0.463009	-1.0526	0.524662	-0.543089	-1.17448	-0.568895	-1.78127	-1.24025	-1.04071	-1.90197	-0.909688	-0.882293	-0.60663	-0.755262	-1.10867	-1.50657	-1.57905	-1.15369	-1.28572	-2.01971	-1.76618	1.32161	0.683366	0.649679	1.60797	1.23271	1.31072	0.433563	1.15955	1.15182	1.78195	0.9421	0.882554	0.742087	0.873955	0.310668	0.692674	0.229402	0.238206	0.978721	0.807169
0.376402	0.36303	0.402713	0.429649	0.333714	0.241011	0.132875	0.21721	0.422406	0.213143	-0.588566	-0.889847	-0.776241	-1.03339	-1.04098	-1.41328	-1.15077	-1.07711	-1.41781	-1.38209	-1.51746	-0.887325	-0.987391	-1.44073	-1.64988	-1.49902	-1.80493	-1.40229	-1.43225	-1.7775	1.38886	1.43849	1.3549	1.4884	1.52307	1.52061	1.40441	1.37059	1.43518	1.50725	0.372326	0.386576	0.633965	0.450416	0.574548	0.426366	0.346613	0.395823	0.550543	0.548621
0.29353	0.752789	0.309626	0.257126	0.341831	0.146819	-0.194029	-0.298215	0.0311809	0.00194884	-0.204348	-0.606197	-0.949124	-0.362482	0.0798066	-0.184963	-0.854522	-1.61343	-1.98387	-0.831591	-1.27103	-0.631759	-0.552374	-0.652588	-0.718809	-2.02218	-2.42148	-1.21342	-1.95478	-1.89408	1.63867	1.5817	1.58709	1.59449	1.58447	1.55271	1.43986	1.48524	1.32801	1.772	0.304471	0.178324	0.448941	0.242161	0.537346	0.480628	0.223402	0.277949	0.48477	0.629179
0.532867	0.274978	0.323801	0.0979332	0.36288	0.595997	0.577177	0.558409	0.34102	0.379696	-1.1371	-1.75136	-0.805934	-1.3283	-0.0839299	-1.26122	-1.99867	-1.15363	-0.951923	-0.90243	-1.11913	-0.795837	-0.743718	-1.66874	-1.35578	NaN	-1.6888	NaN	-2.33132	NaN	1.04359	1.21723	1.0689	1.29168	1.35996	1.38847	1.08863	1.0812	1.37135	1.45976	-0.379701	-0.447579	0.148119	1.06023	1.05196	-0.339388	0.351129	-0.315089	0.267795	0.184774
0.122069	0.285401	0.545323	0.344729	0.458264	-0.145126	0.111441	0.209737	0.399872	0.0118166	-0.598824	-0.58733	-1.43353	-0.66584	-0.855695	-1.02908	-1.11962	-0.49998	-1.11573	-0.859749	-1.40547	-1.63231	-1.05548	-1.61775	-1.42037	-1.69365	-1.21612	-1.13608	-1.15587	-1.39314	1.30278	1.27316	1.2844	1.29491	1.34017	1.7951	1.49382	1.66108	1.80966	1.96386	0.898638	0.49976	0.80231	0.874263	0.373654	0.336141	0.0403749	0.144278	0.311812	0.651976
0.703596	0.392155	0.687881	0.669149	0.597022	0.604158	0.385456	0.342974	0.490024	0.395831	-0.910487	-0.612475	-1.03864	-1.01968	-1.33228	-1.36826	-1.04763	-1.37581	-1.54222	-1.23336	-1.27227	-0.696496	-1.08244	-1.21985	-1.51402	-1.6083	-1.37328	-1.40083	-1.48462	-1.68932	1.52905	1.49847	1.42431	1.55685	1.55634	1.48223	1.41821	1.43189	1.45981	1.61585	0.203126	0.22093	0.263882	0.210495	0.279992	0.378806	0.266228	0.263673	0.32713	0.400878
0.696275	0.587336	0.749201	0.499227	0.780953	0.605434	0.0327443	0.263094	0.691578	0.483185	-1.08286	-0.780863	-1.45416	-0.124925	-0.562167	-1.68637	-1.02105	-1.07573	-0.474103	-1.93659	-1.23826	-1.97903	-1.06114	-1.04223	-2.09585	-1.78331	-0.0507533	-0.373671	-1.628	-1.33603	1.58242	1.37438	1.61563	1.49363	1.32432	1.38835	1.0844	1.38262	1.36533	1.4095	0.564475	0.650505	1.09696	0.120135	0.190295	0.405013	-0.0156838	0.102015	0.223619	0.417328
0.530531	0.0175935	0.0610476	0.667598	0.347604	0.391149	0.218551	0.216549	0.171908	-0.106554	-1.0702	-0.11819	-1.65806	-1.09907	-0.591507	-1.86348	-0.807249	-2.0278	-1.89863	-0.266396	-1.47291	-0.115133	-0.0506802	0.328395	-1.4867	-2.17161	-0.867607	-1.34732	-1.15237	-1.03325	1.60792	1.50639	1.31078	1.4375	1.48574	1.71605	1.6632	1.61307	1.67724	1.60041	0.0927645	-0.256697	-0.177914	-0.0108675	0.0786842	0.624657	0.285826	0.460848	0.284206	0.638997
0.551887	0.660056	0.248106	0.401649	0.212718	0.0571122	0.4539	0.0462399	0.686304	0.357612	-0.449671	-1.13566	-0.546896	NaN	-0.366473	-1.15577	-0.907986	-1.78476	-1.1142	-1.38802	-1.00807	-0.652135	-0.843998	-1.49682	-1.22647	-1.07521	-1.71661	-0.805802	-3.22771	-0.897229	1.66389	1.36117	1.60768	1.65495	1.58581	1.41892	1.40303	1.33913	1.34655	1.53119	0.0382255	-0.318836	-0.0329125	-0.019791	0.392992	0.143325	0.251135	0.524744	0.240961	0.538015
0.523516	0.565198	0.611787	0.560958	0.644553	-0.305783	-0.609503	-0.12964	0.494964	-0.15784	-0.288426	-0.350695	-0.629468	-0.963536	-0.728473	-1.78107	-0.988769	-1.51983	-1.56601	-1.88894	-1.28417	-1.0823	-1.25835	-1.14601	-1.37755	-1.83823	-1.04237	-0.940735	-1.1956	-1.46414	1.35297	1.33539	1.39175	1.33959	1.45524	1.38458	1.49164	1.63992	1.58349	1.44065	0.222625	-0.180693	0.214402	0.110922	0.362247	0.750799	0.658148	0.530597	0.623892	0.782091
0.800978	0.362774	0.688596	0.585411	0.942873	0.517127	0.684016	0.488144	0.574146	0.697234	-0.934864	-0.836183	-0.917813	-1.0115	-1.71875	-1.17481	-1.43727	-1.31609	-1.41632	-1.15076	-1.06288	-1.36457	-1.00527	-0.644093	-0.880853	-1.46448	-1.20197	-1.51384	-1.42532	-1.73074	1.40264	1.3121	1.2636	1.49216	1.29184	1.12675	1.12947	1.22178	1.28635	1.39697	0.433558	0.323584	0.526957	0.826426	0.645231	-0.536222	-0.606347	-0.86311	0.401658	0.561363
0.240363	0.848534	0.569776	0.422941	0.254672	0.598234	0.550104	0.238665	0.373964	0.470767	-1.03532	-0.878885	-0.877131	-1.12776	-0.863667	-0.85354	-0.858355	-1.12139	-1.25474	-1.06325	-1.47163	-1.58869	-1.27679	-1.19433	-1.36381	-1.23812	-1.64649	-1.59779	-1.73336	-2.03773	1.50743	1.32374	1.40789	1.52707	1.61833	1.28236	1.25451	1.29114	1.43367	1.59915	0.199471	0.311172	0.569236	0.376239	0.506345	0.430364	0.184798	0.379543	0.242962	0.60184
0.27937	0.165719	0.521548	0.384057	0.444441	0.171288	0.126116	0.00577085	0.23008	0.264126	-1.01518	-0.748098	-1.01679	-1.4855	-0.930733	-1.0713	-0.685409	-1.25678	-1.14163	-1.31728	-1.49663	-1.45517	-0.875366	-1.36318	-1.18122	-1.8424	-1.42739	-1.19556	-1.97839	-1.56478	1.44879	1.36063	1.37387	1.49839	1.58036	1.45959	1.32906	1.33469	1.42177	1.54082	0.400387	0.431257	0.720456	0.34854	0.454768	0.494319	0.469496	0.457343	0.561448	0.716064
-0.0508436	0.317598	0.293603	0.0979187	0.226422	0.106631	0.126982	-0.0245101	0.11322	0.254927	-0.6182	-1.27947	-1.46595	-1.5013	-0.392344	-1.09052	-1.41699	-0.844576	-0.91051	-1.29663	-1.50668	-0.884717	-1.69724	-1.77681	-1.49405	-1.3379	-1.0752	-0.906754	-1.15072	-1.26219	1.81685	1.73238	1.79074	1.58352	1.67653	1.25263	1.41154	1.55235	1.42474	1.35741	0.374749	0.469036	0.484251	0.45805	0.564334	0.454093	0.255764	0.591718	0.473676	0.392136
0.720959	0.536772	-0.0441489	-0.421168	0.130454	0.930477	-0.205834	0.719088	-0.0259391	-0.00176507	-0.398979	NaN	-1.61147	-1.39267	-0.493572	NaN	-0.106415	-2.26382	NaN	-1.60448	NaN	NaN	-0.551513	-1.52604	-1.5011	-1.19684	-1.13686	-1.23618	-1.78297	-2.54306	1.44916	0.923741	0.978862	1.04175	1.18573	1.16453	1.10199	1.19746	1.19069	1.24624	0.461079	NaN	-0.375173	0.566322	0.81575	0.889687	0.190921	-0.0208448	-0.10823	0.540693
0.33163	-0.119393	0.00179066	0.33072	0.178765	0.318999	0.349736	0.387977	0.0163652	0.251767	-1.25628	-0.555333	-1.40262	-0.878231	-1.20174	-1.40118	-0.785518	-0.974906	-1.0676	-1.84631	-1.33626	-1.00203	-1.71194	-1.03157	-1.26392	-1.32499	-1.15901	-0.990387	-1.19272	-1.8112	1.60437	1.45076	1.60177	1.4798	1.56932	1.49972	1.53281	1.5334	1.56856	1.61095	0.468183	0.457722	0.684061	0.0745364	0.271719	0.740425	0.269694	0.371433	0.500987	0.613014
0.466671	0.344099	0.624804	0.489484	0.571216	0.276758	0.261018	0.355722	0.315581	0.223854	-0.651025	-1.12073	-1.32603	-0.469454	-0.75149	-1.41256	-1.27778	-1.86349	-1.115	-1.56133	-1.36827	-1.5017	-1.28593	-0.842604	-1.07143	-0.432504	-0.881992	-1.02785	-1.78767	-1.59778	1.73337	1.84338	1.73287	1.69683	1.74521	1.40909	1.37326	1.47326	1.5269	1.43818	0.0999505	0.105532	0.280736	0.170941	0.188814	0.328765	0.302437	0.402203	0.259352	0.279633
0.191745	0.182298	-0.22446	-0.0768369	0.40241	0.0800101	-0.0088773	0.0653513	0.246358	-0.199025	-1.4651	-1.89648	-1.14545	-1.41652	-1.0488	-0.56364	-0.226761	-0.658947	-1.35608	-0.337856	-1.13275	-1.00249	-1.56607	-0.491705	-1.17597	-1.47468	-0.510023	-1.72684	-0.985503	-1.29879	1.9691	1.65202	1.52305	1.80252	1.71441	1.58812	1.27456	1.70094	1.80838	1.65187	0.284651	0.737291	0.288706	0.409844	0.165199	0.879378	0.391921	0.0852259	-0.275511	0.748607
-0.194826	-0.145815	-0.340053	-0.202431	0.463956	0.593991	0.455425	0.378006	0.0962861	0.41396	-0.892163	-0.928814	-1.32965	-0.865287	-0.95547	-0.780908	-0.523487	-1.34794	-0.375551	-1.14965	-1.81648	-0.590472	-0.708462	-1.48626	-1.31362	-1.55376	-0.857471	-1.50388	-0.654658	-1.30399	1.87678	1.73989	1.73792	1.89376	1.99006	1.79971	1.60753	1.61796	1.80828	1.68105	-0.1429	0.401996	0.212887	0.0367184	0.198265	0.430621	0.00224602	0.189368	0.136122	0.395541
0.171711	0.17098	0.436091	0.378206	0.632231	0.541902	0.511892	0.224953	0.0646459	0.361516	-0.414697	-2.11593	-1.05772	-1.23916	-0.811337	-0.519189	-0.911451	-1.64494	-1.8227	-1.06578	0.557195	-0.62602	-1.01667	-2.142	-0.786853	-0.998031	-1.41558	-1.1768	-1.90632	-1.61819	1.48192	1.54693	1.78205	1.59615	1.57782	1.16402	1.16014	1.08211	1.62167	1.4836	0.175172	0.0105491	-0.163302	0.113663	0.137673	0.44732	0.0766828	-0.00146932	0.41703	0.421097
0.258825	0.270981	0.239345	-0.0063318	0.469212	0.473883	0.0161082	0.178416	0.349815	0.115318	-1.07083	-1.79528	-0.954812	-0.571139	-0.916717	-0.770818	-1.04445	-1.36473	-0.476248	-0.893604	-0.802699	-3.02692	-1.52695	-1.25153	NaN	-1.02484	-1.30397	-0.513421	-1.36727	NaN	1.1429	1.59634	1.55807	1.68561	1.51777	1.5384	1.46958	1.62598	1.67412	1.89295	0.00450843	-0.00766852	0.343684	-0.000288188	0.380228	0.531287	0.214701	0.331089	0.41481	0.448465
0.303755	-0.0049627	-0.0908392	0.0991115	0.212826	0.472412	0.254049	0.584348	0.389789	0.339667	-1.17535	-0.97621	-1.4337	-1.17362	-1.37174	-0.679304	-1.08376	-0.90766	-0.769547	-0.893707	-1.47101	-1.44796	-1.49949	-1.79867	-1.67682	-1.14601	-1.34971	-1.13399	-1.22481	-1.44796	1.68397	1.53431	1.60837	1.56648	1.55929	1.44808	1.43476	1.5021	1.4218	1.46526	0.342607	0.415067	0.437412	0.435337	0.388897	0.468836	0.412267	0.505461	0.352366	0.411743
0.284264	-0.0396851	0.115864	0.240387	0.0171964	0.554694	0.0405704	0.318965	0.315218	-0.157646	-0.750092	-0.732	-1.8244	NaN	-1.43659	-0.732699	-0.158745	-1.33932	-0.707921	-1.13896	-1.30026	NaN	NaN	-1.28555	-0.848119	-1.93915	-2.01809	-1.30126	-1.03344	-2.82054	1.51195	1.23091	1.52547	1.5445	1.53832	1.28889	1.3153	1.34702	1.18656	1.47589	0.203515	0.477224	-0.017295	0.360303	0.53356	0.547507	0.540102	0.183349	0.525832	0.434454
0.433206	0.446244	0.00385213	0.124221	0.12597	0.169086	0.606505	0.687811	0.670943	0.414988	-0.912096	-1.12993	-1.21876	-1.29861	-1.0674	-0.939942	-0.796335	-1.00218	-1.18183	-0.562751	-1.44767	-2.01454	-1.80922	-1.84219	-1.89113	-1.11075	-0.926806	-0.76223	-1.06292	-0.881822	1.68657	1.44444	1.37655	1.53053	1.53833	1.49337	1.52621	1.33897	1.59568	1.53634	0.562	0.240789	0.290258	0.248304	0.419193	0.428582	0.482567	0.387356	0.344972	0.582892
0.298325	0.324071	0.51737	0.349304	0.702785	-0.0307621	0.153647	0.193084	0.310126	0.0596752	-1.15227	-0.593825	-0.869571	-1.08966	-0.655243	-1.21393	-1.39547	-0.781214	-0.629548	-1.20398	-1.51355	-0.307124	-1.5074	-1.0992	-1.43813	-2.0125	-1.21985	-0.747987	-1.16951	-1.0992	1.33551	1.64243	1.43287	1.42648	1.55174	1.89964	1.72798	1.94185	1.5831	1.90312	-0.29381	-0.423556	0.115315	-0.363418	-0.198004	0.981381	0.202803	0.655681	0.372739	0.554684
-0.175076	-0.211838	-0.143808	-0.315702	-0.0817983	0.528112	0.168028	0.0577069	0.0404113	0.015561	-1.502	-0.967681	-1.44743	NaN	-0.642721	-0.951955	-0.491391	-1.45657	-1.10308	-1.00123	-2.01037	-0.760007	-1.0253	-1.67131	-1.57136	-0.914454	-1.41959	-1.07316	-1.21441	-1.12991	1.74078	1.62302	1.61192	1.42846	1.63571	1.49916	1.53514	1.67091	1.7924	1.51014	0.0818365	0.177642	0.265631	0.26806	0.409412	0.371118	0.126718	0.229585	0.203094	0.327302
-0.0728462	0.169468	0.084655	0.0253606	0.202443	0.463039	0.72199	0.467181	0.35026	0.354821	-1.25975	-1.70965	NaN	-1.5148	NaN	-0.468056	-1.19645	-1.45136	-1.4909	-1.49807	NaN	NaN	NaN	NaN	-1.81332	NaN	-1.39719	-1.74984	-2.15354	NaN	1.50568	1.35392	1.51422	1.52791	1.50664	1.39538	1.33904	1.40354	1.43368	1.50427	0.117184	0.136799	0.192017	0.163811	0.159192	0.30434	0.00701767	0.181859	0.255266	0.0688658
-0.0742609	-0.00740326	-0.806844	-0.61496	-0.086374	0.83967	0.124381	0.234022	0.477751	0.35005	-1.646	-1.30201	-1.30396	-0.713548	-0.83569	-0.494969	-0.663721	-1.11419	-1.24433	-1.21399	-1.02632	-1.12849	-1.34409	-1.32575	-1.22496	-1.21677	-1.16599	-0.755029	-0.951578	-2.01274	1.62923	1.59193	1.8701	1.83111	1.63812	1.53697	1.40233	1.2814	1.46239	1.64698	-0.127007	0.212254	0.067526	0.505971	-0.0263054	0.294935	0.335327	0.331962	0.150089	0.720599
0.50421	0.137147	0.143756	0.274833	-0.101661	-0.167792	-0.0443756	0.159525	0.103644	-0.109958	-1.10371	-1.18751	-0.694673	-1.21701	-1.07597	-0.909621	-0.820986	-1.11258	-1.12994	-0.743855	-1.87239	-1.36511	-1.46085	-1.56678	-1.43886	-1.19622	-1.02235	-1.10407	-0.785426	-1.21827	1.56489	1.48849	1.54091	1.64055	1.53129	1.36097	1.37812	1.55985	1.55033	1.52648	0.294796	0.0423419	0.381175	0.197731	0.416821	0.666205	0.671588	0.765374	0.821506	0.860532
0.110967	0.441746	0.426041	0.033758	0.346543	0.185332	0.133452	0.232259	0.214955	0.314217	-0.765753	-0.844893	-1.02016	-0.892901	-1.1351	-0.762002	-1.17324	-1.20418	-1.15185	-0.844893	-1.85583	-1.4674	-1.73925	-1.38092	-1.60771	-0.386297	-0.920842	-1.90761	-1.44813	-2.17447	1.40886	1.36558	1.46085	1.47226	1.40505	1.36932	1.33876	1.38522	1.41188	1.55442	0.301019	0.0733531	0.437546	0.416375	0.530995	0.523483	0.338798	0.572382	0.622277	0.510625
0.0927991	0.427652	0.235371	0.414617	0.323841	0.585847	0.311085	0.385314	0.42999	0.293762	-0.944086	-0.814408	-1.2847	-0.984258	-0.994567	-1.35528	-1.05553	-0.786236	-0.765006	-1.01562	-1.46619	-1.04842	-0.979235	-1.85196	-1.50688	-1.15241	-1.24247	-1.12712	-1.46543	-2.00155	1.74545	1.5664	1.66374	1.76693	1.64733	1.43523	1.51086	1.52951	1.58814	1.46915	0.109193	0.277665	0.22767	0.507606	0.515319	0.551856	0.168485	0.253651	0.398522	0.380181
0.000597501	0.196777	0.0714243	0.0571412	0.569053	0.121503	-0.0660568	0.189553	0.314172	-0.0241665	-1.25189	-0.716124	-0.888812	-1.38275	-1.2068	-1.29417	-1.08442	-1.66122	-0.460102	-1.39033	-1.49018	-1.16332	-1.24688	-0.81602	-0.941136	-1.8784	-0.92446	-0.964509	-1.28376	-1.84044	1.73754	1.54795	1.551	1.65164	1.68668	1.30228	1.43946	1.49532	1.51306	1.63526	0.187507	0.0261637	0.212513	0.27124	0.365039	0.705243	0.680774	0.312236	0.508907	0.428207
-0.0489335	-0.390235	0.118634	0.0863582	0.177831	0.163719	0.0921084	0.253848	0.182033	0.129903	-1.03927	-0.498808	-1.58461	-1.41861	-1.23463	-1.20896	-0.244869	-1.27202	-1.62438	-0.855488	-1.65119	-0.741949	-1.049	-0.758907	-1.72827	-0.773875	-1.9725	-1.00157	-1.43122	-1.76192	1.34886	1.45502	1.54687	1.4431	1.42677	1.59992	1.59925	1.63836	1.48232	1.39492	0.385738	0.15388	0.29153	0.10606	0.5785	0.518406	0.417191	0.442967	0.37668	0.38
0.470875	-0.315485	0.613321	0.39231	0.583719	0.27125	0.300859	0.183079	0.0177752	0.492854	-1.16315	-0.941927	-0.783457	-1.15377	-1.17539	-0.950396	-0.928382	-1.1309	NaN	-0.784592	-1.76331	-1.29673	-1.26293	-1.70131	-1.38245	-1.44225	-1.05954	-1.58894	-1.40631	-1.83027	1.44571	1.34407	1.54883	1.41441	1.33344	1.53377	1.51634	1.42215	1.36002	1.41238	0.185972	0.433319	0.267069	-0.0678824	0.116187	0.893342	0.547549	0.809565	0.817702	0.953958
0.865231	-0.135298	0.254403	0.248807	0.113941	0.364513	0.225708	-0.13546	0.350678	-0.608358	0.207014	-0.54996	-1.58483	-0.188876	-0.611805	-1.27385	-0.00107984	-1.66075	-1.10439	-0.381215	-1.50954	-1.59863	-1.65308	-1.40101	-0.539326	-2.29781	-1.02342	-1.46566	-1.00181	-1.47785	1.51463	1.69105	1.58224	1.57528	1.56217	1.65051	1.43096	1.41197	1.5566	1.32965	0.444993	0.407261	0.523657	0.210844	0.466484	0.389433	0.521799	0.374322	0.404163	0.72979
0.0800398	0.193547	-0.098068	0.073702	0.363506	0.194872	0.342355	0.190718	0.0802755	0.372261	-1.31137	-0.93944	-0.93944	-1.00719	-1.39044	-0.426678	-0.512775	-0.946972	-0.316746	-1.25077	-0.508967	-2.02745	-1.03956	-1.95855	-0.1855	-2.09912	-1.69298	-1.20105	-1.80769	-2.26883	1.30444	1.39035	1.39785	1.48507	1.44402	1.28257	1.25622	1.09373	1.35027	1.29371	0.51854	0.184866	0.437095	0.196907	0.522887	0.309424	0.645679	0.572199	0.429773	0.68449
0.229208	0.00889383	0.140027	0.310264	0.339908	0.223667	0.340805	0.524337	0.631754	0.0568	-1.07084	-1.45858	-1.1815	-0.985808	-1.40788	-1.1912	-0.936296	-1.28234	-0.999401	-1.33588	-0.982265	-1.58335	-1.25398	-1.73233	-1.2434	-1.73092	-0.839222	-1.454	-0.649998	-1.60703	1.78512	1.43394	1.46416	1.74166	1.35031	1.16425	1.06494	1.12958	1.50456	1.56812	0.529629	0.46013	0.449912	0.497245	0.706495	0.724845	0.329522	0.456606	0.224298	0.36191
-0.0676275	0.131061	-0.149639	-0.0993655	-0.0618331	-0.15567	0.058639	-0.14889	0.0533077	0.0349559	-1.28072	-1.26345	-0.859832	-1.24006	-1.20754	-0.853652	-1.07512	-0.906962	-1.31297	-1.05644	-1.18763	-0.883626	-1.03477	-1.11061	-1.08355	-1.25761	-1.24552	-1.11331	-1.24278	-1.55288	1.72474	1.68099	1.80969	1.72724	1.76782	1.66	1.70741	1.63651	1.67914	1.7427	-0.0401632	0.310666	-0.145504	0.0336868	-0.0891402	0.700402	0.217967	0.523492	0.443274	0.481414
0.464921	0.370228	0.561809	0.372891	0.490947	0.208736	0.0365321	0.0114301	0.301046	0.104689	-1.31148	-0.581229	-0.908883	-0.700416	-0.966148	-0.393521	-0.907395	-1.25041	-1.66124	-1.54061	-1.33453	-0.979983	-1.82292	-1.22034	-1.83233	-0.838643	-1.3842	-1.10577	-1.11697	-1.69899	1.64628	1.56394	1.6464	1.58991	1.61441	1.50261	1.54547	1.48868	1.63109	1.6464	0.223268	0.310221	0.50662	0.250368	0.43558	0.537359	0.136148	0.341437	0.291938	0.481542
0.469882	0.574237	0.362531	0.481638	0.618407	0.446163	0.481725	0.402954	0.380006	0.284456	-0.791304	-0.612792	-1.30061	-0.930168	-0.93497	-1.02796	-0.840868	-1.09104	-1.22016	-1.27717	-1.70795	-1.24792	-1.59366	-1.36368	-1.3507	-1.45352	-0.960842	-1.57281	-1.7477	-1.44871	1.64629	1.51128	1.52648	1.64887	1.62919	1.41093	1.32456	1.4045	1.43748	1.69335	0.151934	0.205711	0.165819	0.196252	0.409139	0.605397	0.183708	0.389085	0.164426	0.510397
0.794499	0.665831	0.444914	0.817121	0.23266	0.117839	-0.320635	0.162148	0.625959	-0.120298	0.432622	-1.31767	-1.93672	-0.962326	-0.398095	-0.993588	-0.303976	-0.799539	-1.65609	-0.804096	-1.7158	-1.32761	-1.50789	-1.16003	-1.55724	-2.12471	-1.09947	-0.294464	-1.71156	-1.53687	1.44043	1.3025	1.48968	1.42553	1.41007	1.4968	1.39741	1.58485	1.38888	1.31791	0.304944	-0.236452	0.108978	-0.132703	0.0749291	0.44415	0.291802	0.350557	0.241733	0.226254
0.404865	0.260101	0.275069	0.220129	0.467678	0.228873	0.171477	0.243951	0.181032	0.12806	-1.01707	-0.91237	-0.548211	-1.14785	-1.61203	-0.521554	-0.982959	-1.16986	-1.15226	-0.836399	-1.57314	-1.45139	-1.34375	-1.51314	-1.58238	-1.30984	-1.1349	-1.77766	-1.07572	-0.90299	1.65939	1.59013	1.59081	1.61105	1.61903	1.65523	1.58389	1.59167	1.61244	1.72778	0.292682	0.269911	0.324901	0.411965	0.247876	0.422104	0.455046	0.362273	0.459665	0.245934
0.284821	0.167964	0.205162	0.288239	-0.00947605	0.464556	0.36849	0.350979	0.186191	0.473075	-1.0337	-1.02559	-0.760368	-1.64086	-0.879294	-0.685939	-1.04712	-0.74419	-0.970007	-0.92888	-1.3542	-1.14564	-1.15614	-1.49896	-1.44133	-1.29882	-1.27454	-1.00375	-1.41603	-1.65906	1.94457	1.56468	1.70991	1.58696	1.81787	1.71497	1.53719	1.53984	1.47998	1.93593	-0.119703	0.0376796	0.0964308	0.147102	0.38375	0.55578	0.0691906	0.251309	0.334237	0.593781
0.504496	0.0209107	-0.335258	0.266452	-0.0482656	0.339733	0.448497	0.775447	0.359449	0.486926	-0.792839	-1.04441	-1.51714	-1.0641	-1.40373	-0.838661	-0.775569	-0.704708	-0.98491	-1.02541	-1.66122	-1.17508	-1.27568	-1.79546	-1.80121	-1.04408	-0.94523	-1.13627	-0.840786	-1.20228	1.86636	1.63153	1.72084	1.3735	1.72749	1.48382	1.72857	1.70448	1.67457	1.44382	0.420407	0.297298	0.543308	0.592534	0.406093	0.14589	0.40873	0.385703	0.344613	0.239555
0.404561	0.47134	0.304424	0.328284	0.272219	0.477582	0.510899	0.36354	0.30905	0.462006	-0.972961	-1.13972	-1.23185	-1.10012	-1.24676	-0.793759	-0.953741	-0.919592	-1.08091	-1.5339	-1.51689	-1.16787	-1.46835	-1.43871	-1.36962	-1.58982	-1.16172	-0.995994	-1.05035	-1.54414	1.74415	1.52248	1.71071	1.62206	1.71915	1.40651	1.35525	1.56358	1.54588	1.72737	0.0186042	0.16505	0.295195	0.354789	0.447284	0.424112	0.152734	0.502601	0.149604	0.27057
0.302439	0.371162	-0.472332	-0.0607642	0.168391	0.330288	-0.0591397	0.169832	0.0578296	-0.0853813	-0.389948	-0.619122	-0.174995	-0.771142	-0.820063	-1.17285	-1.48949	-1.38324	-0.779256	-1.66004	-1.178	-0.55346	-0.887158	-1.69842	-1.14307	-1.9954	-1.30754	-1.33744	-1.294	-1.9874	1.81381	1.41991	1.45657	1.73998	1.74748	1.64597	1.43367	1.35751	1.57404	1.58984	0.255915	0.270715	0.22948	0.340137	0.239908	0.654584	0.451026	0.501283	0.573833	0.307614
0.287873	0.102138	-0.0695435	0.105217	0.133622	0.367466	0.309137	0.575947	0.450106	0.402394	-1.04364	-0.861898	-1.54763	-0.804892	-0.917463	-0.567844	-1.03124	-1.37059	-1.05645	-0.554312	-2.14661	-1.10742	-1.19797	-1.16948	-1.49475	-1.04277	-1.26968	-1.76719	-1.56553	-1.8002	1.55301	1.50521	1.49437	1.54963	1.55297	1.36765	1.37345	1.44562	1.51536	1.50134	0.463091	0.282267	0.430598	0.493219	0.45437	0.567616	0.19968	0.344272	0.501028	0.53521
0.280551	-0.108755	0.305341	0.216679	-0.496456	-0.328355	-0.128247	-0.0485398	0.466834	0.279367	-1.19067	-1.11906	-1.42381	-1.2061	-0.968442	-1.64311	-1.57614	-1.24381	-0.880237	-1.33386	-0.480242	-1.34094	-1.48409	-0.702082	-1.36516	-0.443425	-1.21503	-1.11967	-1.29939	-1.03364	1.82708	1.59001	1.59137	1.53611	1.48341	1.634	1.46012	1.63154	1.38864	1.88464	0.274391	0.300238	0.390384	0.667568	0.529992	0.936126	0.406061	0.540468	0.390463	0.750107
0.196051	0.287018	0.308046	0.309807	0.0280931	0.0130494	0.0551228	0.177642	0.102045	0.158366	-0.471339	-1.14624	-0.860109	-1.46104	-1.00898	-0.641612	-0.972234	-0.964938	-1.11724	-0.85912	-0.700492	-0.939093	-1.33868	-1.89562	0.452414	-1.57793	-0.960115	-1.58701	-1.35729	-2.07493	1.88469	1.74182	1.72033	1.87165	1.70564	1.67919	1.51395	1.55528	1.65659	1.67094	0.202586	-0.0460183	0.26255	0.160793	0.31268	0.337208	0.241208	-0.0410849	0.349653	0.400725
0.378546	0.55467	0.53602	0.725262	0.242395	0.329103	-0.269531	0.190448	0.447861	0.40973	-0.842391	-1.30348	-1.5963	-1.60156	-0.906215	-1.12394	-0.807387	-0.968205	-1.51151	-1.21602	-1.42965	-1.33007	-0.936193	-0.88756	-0.987357	-1.15526	-0.916315	-1.21029	-1.19514	-1.37774	1.69185	1.6495	1.6355	1.69692	1.82175	1.69977	1.37382	1.53976	1.57696	1.90373	0.252979	-0.0714474	0.403112	0.283824	0.166167	0.320196	0.101556	-0.12458	0.36747	0.436949
0.044761	-0.0902537	-0.0393221	-0.172936	0.304863	-0.255963	-0.405925	-0.104979	0.0659118	0.0622585	-0.36926	-0.448711	-1.6206	-0.576985	-0.577878	-0.564453	-1.03193	-1.33766	-0.617822	-1.71387	-1.68156	-0.702811	-1.25759	-1.71038	-1.42615	-0.64939	-1.47575	-1.28788	-0.956691	-1.29921	1.86355	1.64863	1.81856	1.50586	1.56489	1.45337	1.54768	1.69259	1.61383	1.58913	-0.399617	-0.140771	-0.738226	-0.25464	-0.148397	0.707822	0.6569	0.729008	0.513346	0.461033
0.185411	0.475096	0.076456	0.274851	0.287116	0.454545	0.166839	0.252923	0.296283	0.495194	-0.434837	-0.905402	-1.37887	-1.00645	-1.20573	-1.3863	-1.10793	-1.23119	-1.06484	-1.28322	-1.72732	-0.543687	-1.49913	-1.06576	-1.13447	-2.70554	-1.17175	0.679811	-0.577917	-1.39889	1.62896	1.61494	1.65242	1.57469	1.65714	1.49875	1.50558	1.50543	1.5067	1.61108	0.213399	0.262032	0.241734	0.190341	0.221289	0.254387	0.199954	0.0603779	0.283421	0.404933
0.415227	0.555341	0.676202	0.689429	0.642705	0.367782	0.341839	0.453768	0.26051	0.306247	-1.172	-1.31299	-1.13852	-1.44841	-0.947985	-1.49058	-1.08997	-0.652698	-0.684166	-1.33727	-0.823603	-0.809875	-1.32928	-1.15182	-1.44742	-1.4646	-1.7457	-2.24069	-1.04065	-1.46653	1.51822	1.43235	1.58467	1.47292	1.59286	1.33071	1.29649	1.43283	1.3794	1.49266	0.348	0.225197	0.484417	0.142583	0.327398	0.420631	0.260518	0.317052	0.379506	0.350022
0.422009	0.369721	0.557484	0.43772	0.586045	0.356023	0.207702	0.329858	0.364368	0.515067	-1.17391	-1.09981	-1.02868	-1.27988	-1.09076	-0.971014	-0.886829	-1.13481	-1.03292	-1.10894	-1.40625	-1.45137	-1.32916	-1.48152	-1.5738	-1.39135	-1.3675	-1.28089	-1.37961	-1.58568	1.64474	1.52541	1.58418	1.59264	1.573	1.4707	1.37148	1.40254	1.46438	1.54901	0.251704	0.288037	0.43052	0.368682	0.427774	0.446765	0.246691	0.282578	0.366844	0.432811
0.350132	0.623896	0.543901	0.335271	0.455717	0.305699	0.0214673	0.0691224	0.417756	0.433399	-1.42208	-1.41294	-1.17238	-1.1264	-1.10179	-1.1076	-0.561676	-1.06696	-0.818908	-0.985888	-1.9051	-1.23151	-1.57791	-1.40012	-0.668194	-1.54943	-1.22013	-1.64535	-0.654534	-1.71101	1.59918	1.51502	1.45997	1.61546	1.51274	1.50109	1.39202	1.47244	1.53527	1.58563	0.16446	0.278278	0.287654	0.168995	0.495916	0.567206	0.444055	0.392411	0.525737	0.409108
0.513054	0.459576	0.360744	0.406871	0.423284	0.567443	0.0882276	0.485006	0.617424	0.41272	-1.43913	-1.06607	-1.33667	-0.611739	-0.897592	-0.818279	-1.17148	-1.09774	-1.05817	-1.08487	-1.62561	-1.00191	-0.901981	-1.09217	-1.3864	-1.12147	-1.78274	-1.56881	-1.52605	-1.63433	1.71748	1.64076	1.68418	1.67056	1.71349	1.41882	1.31346	1.44957	1.383	1.54296	0.363164	0.274309	0.430048	0.198827	0.264673	0.164514	0.157355	0.217553	0.347871	0.455163
0.0465785	-0.377121	0.3142	0.657875	0.646052	0.337714	0.45519	0.797545	0.0871937	-0.266986	-1.13379	-1.28062	-1.43156	-0.833731	-0.509132	-1.80773	-1.80484	-1.38682	-0.444485	-1.22701	-1.44183	-0.45885	-1.36406	-1.84825	-0.680304	-0.563951	-0.811723	-1.40789	-1.16535	-1.81807	1.82682	1.63311	1.54678	1.66319	1.39212	1.48437	1.12189	1.3545	1.00008	1.527	0.244557	0.528893	0.352462	0.174415	0.547277	0.0650358	0.601813	-0.235	0.516972	0.424921
0.0774226	-0.217441	0.0135892	-0.0718185	0.883354	-0.301465	0.383647	-0.859828	0.188644	1.37448	0.444216	-0.0931832	-0.907204	NaN	-0.274197	NaN	1.35151	-0.629928	-1.05136	-1.03359	-2.11445	-0.795151	-0.138389	-2.14065	-2.16708	-1.56094	-3.33745	-1.27201	-0.881791	-1.25951	0.995904	0.944115	1.07807	1.15199	1.13326	1.34318	1.13876	1.31165	1.06425	1.16861	1.00394	0.60328	0.487209	0.507577	0.270867	0.135173	0.140791	0.0893292	0.253513	0.266017
0.354239	0.529544	0.986186	0.409884	0.784309	0.43368	0.413753	0.0446846	0.658649	0.962026	-0.808397	-1.35047	-0.397052	-0.756837	-1.97401	-1.00935	-1.48227	0.0843609	-1.94116	-0.710052	-0.992552	-0.573814	-1.91865	-2.77897	-2.87929	-0.0261717	-1.92664	-1.01986	-0.137758	-0.860872	0.615291	0.545946	0.688254	0.722225	0.68053	1.17801	0.810901	0.911598	0.943881	1.16649	0.797147	0.627021	0.328208	0.588487	0.159564	0.239552	0.774493	-0.192808	0.647184	0.472766
0.399272	0.2296	0.437519	0.824311	0.709332	0.620779	0.618185	0.941369	0.314467	0.532818	-1.25752	-1.31308	-0.934462	-0.832741	-0.830056	-0.819741	-0.609481	-0.98452	-0.747456	-1.005	-0.992747	-1.27251	-2.21136	-1.703	-1.88149	-1.71617	-1.44606	-1.57836	-1.53972	-1.76891	1.44638	1.27563	1.15542	1.57461	1.25205	1.18521	1.03133	1.0346	1.13847	1.13406	0.743556	0.56708	0.636866	0.593836	0.695053	0.349224	0.575188	0.171685	0.364943	0.437285
0.832486	0.604944	1.27876	1.17726	0.827305	0.11173	0.00926277	0.493133	0.474252	0.51822	-0.852525	-0.439658	-0.677351	-1.13428	-0.72902	-1.65985	-1.10459	-0.751895	-1.48443	-1.33551	-1.06883	-1.72482	-1.28805	-2.073	-1.99163	-1.73299	-1.39964	-1.23029	-0.443929	-1.88462	1.15356	1.14455	1.08524	1.21625	1.40241	1.38052	1.02161	1.11259	0.6702	1.2787	0.857782	0.815957	0.271728	0.352455	0.630747	0.728005	0.108975	0.185208	0.262416	0.189671
0.284971	0.348681	0.491248	0.556489	1.20452	0.418994	0.794645	0.550925	1.08723	0.800817	-0.7962	-0.0136551	-2.09727	-1.30984	-1.74495	-1.35522	-0.561708	-0.557169	-0.837539	-1.11565	-1.97251	-0.810109	-1.56864	-0.317353	-1.88622	-0.963893	-1.69315	-1.94863	-1.49717	-2.00431	0.558796	0.935584	0.972012	0.828273	1.0453	0.675546	0.79202	0.883296	0.698775	0.855453	0.398215	0.06365	0.299947	0.00564723	0.181101	0.421666	0.725309	0.68897	1.16064	0.822327
1.03582	1.34278	0.640248	1.11549	0.332279	1.14137	1.05288	1.19644	1.03047	1.18755	-0.39629	0.506396	-0.91749	NaN	-1.7256	-1.02241	NaN	-1.17486	-1.62827	NaN	NaN	-2.05401	NaN	NaN	-1.64945	-2.10452	-2.49375	NaN	NaN	-1.92973	0.522151	0.686234	0.313413	0.591829	0.970696	0.888287	0.921836	0.861599	0.763342	0.901604	0.205991	-0.424656	0.228692	0.784835	0.614727	-0.0921976	-0.120284	-0.618735	-0.315091	0.223399
0.814412	0.785356	0.696869	0.713003	0.730081	0.54996	0.339538	0.432376	0.666966	0.725407	0.0406751	-0.660497	-0.614141	-1.78963	0.371219	-0.183865	-0.804412	-0.777009	-0.943292	-0.96579	-1.44321	-2.42746	-2.50202	-1.97354	-2.26622	-1.24476	-1.63816	-0.972141	-1.59992	-1.00031	1.17062	1.11176	1.13648	1.15425	1.17737	1.1572	1.11446	1.06913	1.11279	1.23956	0.487955	0.393216	0.367866	0.227065	0.133122	0.496145	0.442305	0.511709	0.497311	0.432553
0.228125	1.36291	0.623079	0.974306	1.36858	0.552277	0.623086	0.522194	0.578735	1.13	-0.0719028	-0.0320695	-1.62633	-0.404842	-1.36445	-1.02826	-0.617263	-0.546119	-1.06569	-0.35863	-2.20448	-1.93001	-0.138836	-2.26905	-1.68313	-1.35743	-1.97067	-1.28897	-1.05908	-1.8239	0.570981	1.27025	0.786658	0.697858	1.41092	1.10359	0.695442	1.35757	1.3399	1.43627	-0.136979	-0.241919	0.538781	-0.287455	0.00102393	0.621385	0.265729	0.285878	-0.0686552	0.308584
0.565186	0.490469	1.28831	0.812858	0.0725036	1.47173	-0.0692565	0.249568	0.885254	0.357534	-0.71617	-0.478412	-1.91365	-1.8306	-1.1738	-0.749737	0.197401	-0.0836303	-1.01619	-0.879936	-1.73453	-0.72556	-1.21705	-1.35066	-1.68362	-1.90529	-0.941774	-1.2548	-1.33366	-2.28174	0.47037	1.06971	0.855838	0.879625	1.05339	1.29182	1.25701	1.46908	1.24478	1.5085	-0.080921	-0.703147	0.253049	-0.321678	0.116566	0.608583	0.629782	0.692541	0.669746	0.715536
0.877968	0.776898	0.823296	0.788407	0.910846	0.805152	0.608648	0.67693	0.716798	0.460551	-0.450455	-1.02938	-1.35095	-1.02342	-1.15954	-0.991991	-0.459156	-0.99745	-1.08116	-1.15814	-1.82939	-1.72433	-1.46892	-1.87442	-1.69437	-1.76291	-1.67782	-1.18669	-1.18419	-1.54491	1.26004	1.22564	1.19217	1.38076	1.22631	1.23899	1.11742	1.22597	1.1371	1.19217	0.389045	0.229252	0.405157	0.276456	0.329379	0.276279	0.30456	0.506711	0.38689	0.566188
0.428605	0.982672	0.987041	0.644114	0.645624	1.01957	0.369625	0.794754	0.899415	0.89421	-0.207952	-0.939522	-2.04048	-0.283057	-1.53652	-1.10821	-0.964999	-1.3123	-1.59188	-1.9024	-0.877513	-0.420436	-0.560063	-1.05624	-1.04632	-1.93209	-1.59956	-1.15699	-1.03868	-1.7215	1.10357	1.31481	1.22269	0.918777	1.3529	0.822837	1.07304	0.820547	0.781649	0.424855	-0.13761	-0.854685	-0.0280551	-0.312153	-0.331634	-0.136274	0.543825	1.18909	0.725909	0.841709
0.785223	0.978261	0.925988	0.340011	1.24043	0.578959	0.463967	-0.0221514	0.422392	0.569106	-0.691285	-0.589456	-1.42161	-1.41291	-0.280444	-1.35962	-0.93757	NaN	-1.18858	-1.79305	NaN	-1.71888	-2.77064	-0.842329	-2.39028	NaN	NaN	NaN	-1.68863	-0.714894	1.0133	1.0867	1.2621	1.02609	0.349024	1.31364	0.894228	1.51223	1.52015	1.33599	0.0784478	0.125958	0.0372548	0.208579	0.278221	0.122186	0.37813	-0.0705363	1.04814	0.365819
1.08173	1.09075	0.87884	0.953563	1.08981	0.970124	0.987493	0.904259	0.934278	1.45872	-1.15234	-1.5662	-1.21058	-1.62293	-1.1568	-0.86193	-1.24981	-0.902453	-0.588262	-1.12542	-1.64315	-1.42598	-2.41727	-1.77645	-2.03544	-0.662753	-1.16003	-0.888249	-1.3306	-1.4982	0.792987	0.701967	0.72379	0.714076	0.74601	0.749016	0.776287	0.849852	0.93114	0.859657	0.362992	0.32573	0.397278	0.356137	0.386876	0.352584	0.392213	0.538363	0.383357	0.328023
0.611822	1.2903	1.09856	1.17194	0.575124	0.439835	0.267435	0.209717	0.910732	0.717232	-0.709589	-0.979835	-1.18115	-0.24452	-0.833911	-0.969729	-0.377604	-0.996734	-0.782974	-1.00773	NaN	NaN	-1.28577	-2.58897	-2.50731	NaN	-2.37501	-2.28576	NaN	-0.917658	1.07535	1.15347	1.13688	0.75279	1.10946	1.05409	1.17189	1.30549	1.11723	1.25876	-0.159707	0.454757	0.0738259	0.346832	0.0710713	0.0584144	-0.145834	0.384479	0.0251773	-0.302798
0.744743	0.967275	1.46261	0.74576	1.06827	0.0201859	-0.368808	0.365111	0.252319	0.514565	0.0400531	0.144664	-1.74111	-1.49756	-0.698739	-1.02832	0.488076	-1.2738	-0.387685	-1.23478	-0.942573	-2.05068	-0.939372	-1.3966	-1.1407	-2.09457	-2.34829	-1.42456	-1.49213	-0.893378	0.973608	0.979678	1.40814	1.45354	1.59593	1.3189	0.987681	0.929509	1.31084	1.35481	0.140731	0.101844	0.655478	0.237096	0.292955	0.674218	-0.0416321	0.12904	0.475739	0.082092
0.557988	1.1513	0.684939	0.762648	0.790859	0.84697	0.180274	0.49725	0.368542	-0.285365	-0.648785	0.00329094	-1.15683	-1.02018	-0.381737	-1.47213	-0.635064	-2.1086	-0.806357	-1.17189	-1.1894	-1.67182	-0.94187	-1.03362	-1.45109	-2.57297	-1.48613	-1.38916	-1.54474	-1.78905	1.0144	0.86104	1.20725	1.16079	1.20522	1.37301	1.1195	1.40999	1.14976	1.38667	0.273496	-0.141956	0.7069	0.100006	0.280445	0.227716	0.243239	0.271717	0.165857	0.55128
1.17687	0.982807	1.00873	0.917099	0.884939	0.973113	0.847414	1.19512	0.96753	1.26634	-0.0464819	-0.151754	-0.427611	-0.629556	-0.832212	-0.539476	-0.966724	-1.53583	-0.33911	-0.674649	-1.93199	-1.18401	-2.03919	-2.97601	-1.03977	-2.06329	-1.46196	-1.5311	-1.58405	-1.86801	0.736647	0.633799	0.65455	0.646973	0.603024	0.875362	0.450683	0.809316	0.795004	1.00162	0.565178	0.371047	0.214981	0.436296	0.34169	0.260553	-0.00481082	0.24118	-0.129119	0.247682
0.567312	0.301162	0.624645	0.436854	0.868416	0.980206	0.951511	0.897317	0.93449	0.909084	-0.139505	-0.429357	-1.44699	-1.29521	-0.502325	-0.880994	-0.681854	0.0371728	-0.797628	-0.545642	-1.95065	-1.3963	-1.25446	-1.93719	-3.24953	-1.45636	-0.657598	-1.35207	-1.3634	-1.60552	1.26682	0.622485	0.754058	0.822978	0.938713	1.47562	1.13484	1.22248	1.18437	0.797214	-0.116777	0.0539166	0.849093	0.329552	0.484866	0.36118	0.549778	-0.0860768	0.328539	-0.21927
0.853638	0.643803	0.886903	0.812518	0.844194	0.498254	0.148248	0.523571	0.657101	0.580932	-0.676263	-1.13357	-1.41563	-1.45274	-1.2026	-0.848908	-0.743314	-1.21283	-1.16537	-1.18599	-1.45614	-1.6739	-1.41435	-1.47361	-1.47979	-1.51524	-1.76413	-1.2445	-1.49338	-1.5051	1.27714	1.29017	1.28672	1.34076	1.2721	1.3143	1.05259	1.30064	1.17245	1.34497	0.22683	0.194305	0.343723	0.297321	0.313262	0.286633	0.3495	0.315502	0.11925	0.254927
1.4111	1.11459	-0.00358491	0.360368	1.40513	0.536001	0.000876968	0.580855	0.732667	0.69659	0.0153862	-0.903655	-1.37402	-1.91214	-0.0923128	-1.04586	0.501567	-0.439209	-0.328969	-0.851086	-2.02867	-2.20615	-1.24705	-1.4286	-1.44618	-1.25936	-1.49827	-1.94562	-0.588038	-1.73609	1.07014	1.10651	0.777455	1.02336	1.16946	1.21793	1.10016	1.33161	1.05662	1.26655	0.214126	-0.100962	0.462142	0.469485	0.272911	0.766523	0.342782	0.614724	0.677592	0.740307
0.631529	0.5167	0.266078	0.445061	1.64312	0.449127	0.637057	0.484076	0.521145	0.310223	NaN	-0.133224	NaN	-2.92494	-0.612997	-1.91163	-0.820272	-1.36571	-1.29047	-1.56438	0.127937	-1.56257	NaN	NaN	NaN	-2.50838	-1.68379	-1.60299	-0.704227	NaN	1.08552	0.721257	0.384342	0.630158	0.764948	1.28551	1.00601	1.39083	0.670749	1.32122	0.288593	0.165788	-0.479647	-0.0917703	0.0380665	-0.138295	0.683057	0.771622	0.344127	0.29392
1.57861	1.84472	1.45015	1.64944	1.49365	-0.33586	-0.652569	0.328411	0.881902	0.381582	-0.824878	-1.14715	-1.17783	-1.24454	-0.556504	-1.09169	-0.730473	-1.78284	-1.56949	-2.0301	-1.15841	-1.47875	-0.845391	-0.894665	-1.44588	-1.15259	-1.69542	-1.2301	-1.44212	-1.24711	0.816004	0.94951	1.02369	0.983513	1.07655	0.82455	0.517044	0.661738	0.805424	0.889526	0.550101	0.204031	0.621349	0.222277	0.472078	0.312109	0.446289	-0.00603382	0.265472	0.345858
1.32876	1.22474	1.01248	1.11315	1.12416	1.06158	0.705451	1.0217	1.09728	0.977991	-0.63349	-0.821329	-1.34448	-1.46421	-0.727822	-1.00748	-0.634619	-1.29301	-1.25722	-1.16491	-1.63405	-1.56256	-1.33918	-1.34529	-1.74783	-1.64648	-1.17422	-1.44707	-1.32219	-1.4409	1.30574	1.01979	1.07244	1.10848	1.18794	1.23556	1.10807	0.928475	1.05021	1.14226	0.412373	0.326184	0.481272	0.291975	0.31077	0.119949	0.159891	0.0429846	0.283055	0.359067
0.939784	0.633689	1.09141	1.09559	1.08209	0.532004	0.340474	0.284253	0.439039	0.406401	-0.901359	-0.603329	-1.26245	-0.675127	-1.36495	-1.2506	-0.974681	-1.98351	-1.69654	-1.31243	-1.26531	0.168905	-1.41807	-1.32337	-1.36561	-1.7428	-1.76201	-1.55022	-1.89761	-1.59391	1.02482	0.950567	0.941202	1.02691	1.10035	1.07762	1.00805	1.07527	1.00617	1.31853	0.500014	0.473608	0.540223	0.398242	0.436604	0.504229	0.428533	0.534559	0.517571	0.601697
0.939442	0.751083	0.727935	0.695764	0.670587	0.857737	0.81771	0.756167	0.798404	0.552205	-0.86674	-0.959134	-1.17134	-1.32447	-1.18105	-0.985085	-0.665636	-0.97146	-1.20106	-1.12802	-1.76359	-1.56878	-1.70746	-1.75734	-2.12501	-1.33913	-1.33346	-1.35452	-1.17744	-1.47135	1.15284	1.12517	1.18342	1.14614	1.19415	1.20456	1.16039	1.12902	1.11586	1.1397	0.469922	0.458757	0.367188	0.483124	0.672679	0.526566	0.426228	0.675845	0.584064	0.623445
1.14337	0.861859	0.482473	0.948038	0.83528	0.983397	0.861897	1.34328	0.918646	0.968578	-0.631946	-1.07252	-1.22473	-0.875244	-0.791771	-0.942798	-1.21615	-1.71263	-1.40813	-1.25429	-1.44429	-1.61799	-1.51423	-1.24542	-1.60962	-1.19612	-1.80439	-1.63115	-1.57927	-1.7477	0.998771	0.797818	0.89103	1.14832	0.937759	0.844864	0.857017	0.953607	0.745956	0.608078	0.462429	0.274341	0.130156	0.462886	0.410347	0.352023	0.7972	0.715041	0.870913	0.67396
1.44626	0.283713	1.43394	1.03542	1.01909	1.0453	0.387325	0.786122	0.650648	0.365648	0.119297	-0.316764	-0.755913	-1.09052	-0.145521	-1.62736	-1.29345	-0.977412	-1.55827	0.85449	-0.299911	-1.13702	-0.944629	-1.10554	-1.68623	-2.83118	-1.42889	-2.21972	-1.44671	-1.46487	1.58358	0.977282	1.06377	1.16562	1.33744	0.886108	1.00724	0.87648	0.747714	1.33078	0.0683966	0.271238	0.15057	0.123831	0.25855	-0.12771	0.683915	-0.22938	-0.108611	-0.313878
1.3913	1.18766	1.3896	1.74126	0.851023	0.681246	0.359896	0.410761	1.60848	0.108043	-0.422499	-0.930615	-1.27323	-1.12245	-1.03236	-0.981422	-0.64638	-2.12626	-0.974318	-0.541082	-1.17352	-1.47963	NaN	-1.70261	-1.76095	NaN	-0.718528	NaN	-1.22918	-1.62069	0.593921	0.73781	0.689874	1.16272	0.963099	0.775159	-0.199066	0.474177	0.368743	0.882983	1.01103	NaN	1.0482	NaN	NaN	NaN	0.157361	NaN	0.0208593	0.259835
0.408677	0.6541	0.0364609	0.079747	0.408225	0.422164	0.5676	0.359259	0.111108	0.437021	-0.492221	-0.528564	-0.971368	-0.812282	-0.995468	-1.0536	-0.998992	-0.436974	-0.778369	-0.809615	-2.14501	-1.73729	-1.88371	-1.88744	-2.26018	-1.00602	-1.39622	-1.443	-0.971368	-1.55577	1.22928	1.21938	1.41532	1.36703	1.3946	1.35474	1.33046	1.206	1.39102	1.54041	0.603863	-0.0395714	0.674249	0.776595	0.0552708	0.254444	0.262966	0.246488	0.698624	0.658868
0.118925	0.177301	0.4356	0.382477	0.433409	0.202778	0.342086	0.225518	0.263553	0.167517	-0.992589	-0.788063	NaN	-0.773868	-1.15991	0.471018	-1.71577	-2.1915	-1.05628	-1.61907	NaN	-2.38921	-2.65092	NaN	-2.19698	-0.206103	-0.62951	NaN	-2.06596	-1.27673	1.01667	1.09919	1.0936	1.03286	1.01902	0.956454	0.969234	1.12993	1.10389	0.955191	0.276362	0.0746786	0.366871	0.423939	0.322167	0.356981	0.371844	0.35636	0.278976	0.372569
0.818617	0.0170719	0.495713	0.250501	0.660149	0.77352	0.670785	1.00919	-0.0974099	0.848314	-0.422212	-1.33261	-0.866213	-1.23968	-1.09743	-0.476801	-0.723353	-0.980709	-0.62973	-0.911255	-2.14812	-1.80215	-1.90983	NaN	-1.42618	-1.44849	-1.52358	-1.42668	-0.97419	-1.69807	1.38574	1.39187	1.57574	1.67794	1.49148	1.38928	1.10591	1.18552	0.908607	1.35797	0.656421	0.244417	0.374319	-0.0560429	-0.0584644	0.622065	0.22471	0.0785863	0.404526	-0.109169
-0.0485482	0.329454	-0.339565	0.333602	-0.398243	0.448711	0.547773	0.158192	0.354046	0.952601	-1.38095	-1.56819	-2.17486	NaN	-2.44453	NaN	NaN	NaN	-1.5599	-1.41235	-2.17012	-1.78814	-1.798	NaN	-1.43334	NaN	NaN	NaN	NaN	NaN	1.17393	1.08713	1.15639	1.22824	1.1982	1.06278	0.905628	1.01597	1.11429	1.06292	-0.0359011	0.47932	-0.236094	0.44525	0.0730488	0.315142	0.222374	0.0395981	0.101338	0.392965
0.640788	0.500482	0.555139	0.582397	0.618059	0.668524	0.591226	0.779144	0.915535	0.994831	-2.06266	-2.19027	-1.11562	-1.02046	-0.248045	-0.637779	0.197022	-1.33967	-0.0502136	-0.825189	-1.74428	-1.71823	-1.78925	-0.949985	-1.6224	-0.780254	-0.84883	-1.46212	-2.10382	-1.27752	1.38239	1.33991	1.40161	1.32621	1.25196	1.26864	1.04398	1.43379	0.944125	1.05096	0.473117	0.501886	0.561397	0.548256	0.364716	0.198106	0.268885	0.0667601	0.133294	0.138719
0.159536	0.523824	0.920648	0.939162	1.02209	0.0919798	0.0803903	0.205979	0.338562	0.305853	-0.678496	-1.15001	-1.28561	-0.471678	-0.259023	-0.491356	-1.06246	-0.921074	-0.80252	-0.808069	-0.753569	-0.711556	-1.27962	-0.443103	-1.20133	-0.530174	-1.25527	-1.31912	-0.956591	-0.983675	1.09972	1.13038	1.23399	0.851342	0.591417	0.892762	0.886804	0.903767	1.26196	1.02064	1.79486	-0.848228	0.67768	0.704858	-1.78518	1.39844	0.900326	1.60479	-1.66112	1.48033
0.151378	0.900861	0.615122	0.579579	1.03065	1.23217	0.0628657	0.639348	0.0491052	0.412067	-1.22759	-0.741634	-0.113385	-1.02381	-0.439913	-1.23378	-0.823054	-1.25159	-0.67973	-1.04125	-2.72353	-2.05865	-1.23302	-1.51168	-1.80883	-0.835447	-0.548548	-1.52974	-0.97543	-1.64551	1.33005	1.32529	1.39031	1.55808	1.54843	0.990732	0.812097	0.979178	1.26762	1.66115	0.110224	0.40592	0.314418	0.454271	0.660611	0.586416	0.217046	0.567351	0.18832	0.581547
0.617591	0.18482	-1.1134	0.217517	-0.0665999	0.115629	0.0834489	0.0522985	0.592347	0.295468	-1.93014	-1.48874	-2.15338	NaN	NaN	-0.387402	-2.29298	-0.652501	-1.01771	-1.31389	-2.04611	NaN	-0.980654	-1.28744	-2.28901	-0.545078	-0.562491	-0.404602	NaN	NaN	1.42395	1.14386	1.59416	1.10486	1.21194	1.24051	1.19831	1.25561	1.00674	1.11225	0.58948	0.590805	0.273478	0.469817	0.658504	0.383307	0.363318	0.600783	0.645308	0.531293
0.461543	0.28375	0.507142	0.277368	0.874859	0.558062	0.461038	0.338248	0.423317	0.808364	-0.657072	-1.19647	-1.45567	-1.11059	-1.72825	-0.903975	-0.538074	-0.503865	-0.574245	-0.699955	-2.73038	-2.07891	-1.54802	-1.5564	-1.57059	0.324539	-1.35173	-1.25672	-0.730599	-1.65214	1.4848	1.26672	1.47865	1.2579	1.35765	1.33236	1.18683	1.09385	1.23598	1.54359	0.272389	0.331628	0.269058	0.237253	0.333934	0.554945	0.38416	0.236318	0.504426	0.549073
0.774217	0.453843	0.476281	1.1427	0.202815	0.60612	-0.0843988	0.445757	0.184987	0.742301	-1.41202	-1.11106	-2.5398	-0.190948	-1.89193	-0.875278	-0.341632	-1.41843	-0.572394	-1.24425	-2.07728	-1.13425	NaN	NaN	-1.11704	-1.44587	0.286937	-1.00667	-1.4912	-1.32665	1.1599	1.18967	1.52963	1.50138	1.15404	1.34813	1.064	1.17266	1.43922	1.25399	-0.0523621	0.501257	0.265265	0.190998	1.16726	-0.0930333	0.245577	0.152042	0.271912	0.111182
0.541043	0.426858	0.417491	0.466908	0.388983	0.398161	0.471381	0.532786	0.68678	0.323381	-0.957824	-0.739285	-1.20895	-1.20167	-1.18229	-1.20585	-0.983669	-1.70866	-1.07404	-1.53442	-2.29581	-1.94881	-0.256527	-0.71217	-1.85938	-1.8075	-1.07543	-1.75184	-0.369742	-1.18429	1.27974	1.19366	1.13941	1.36457	1.20439	1.32524	1.23345	1.35592	1.09973	1.44224	0.470077	0.209289	0.00921596	0.641265	0.419518	0.645441	0.592624	0.521178	0.699132	0.558566
0.852191	-0.323176	0.34848	0.606084	0.332117	1.34873	1.16735	1.73751	1.13712	0.888229	-0.679966	-0.791863	-1.0976	-0.121377	-1.61346	-0.529525	-1.06021	-0.22456	0.378462	-0.436247	-2.38008	-1.72226	-1.59026	-1.47596	-1.19172	-0.447124	-1.76033	-1.89857	-0.800027	-2.35956	1.34665	1.01558	1.17922	1.25447	1.40481	0.871525	1.05672	1.10042	1.20647	0.954359	0.306151	-0.135636	0.219518	0.117274	0.138903	-0.137179	0.0678139	-0.208834	0.288894	0.169679
0.715448	0.129913	0.700735	1.01543	0.769635	0.737392	0.789398	0.933464	0.716477	1.0502	-0.634434	-1.0977	-1.73564	0.256424	-1.10868	-0.415613	-0.806819	-1.00635	-0.278536	-1.28494	-2.28259	-1.53666	-1.58372	-1.78296	-1.76177	-0.0209116	-1.6174	-1.23423	-0.671881	-2.14986	1.21636	1.07277	1.20849	1.27444	1.16641	1.36271	1.18007	1.45721	1.35736	1.41859	0.0850319	-0.0750749	-0.319712	0.372263	0.461403	0.254096	0.174407	0.0536224	0.265361	0.281672
0.141726	-0.0104644	0.205555	0.316411	0.432478	0.968473	0.506894	0.613251	0.828244	0.689421	-1.68484	-1.4411	-1.01618	-0.14624	-1.31828	-0.535009	-0.771694	-0.905095	-0.833781	-1.24791	-1.85201	-1.40986	-1.87781	-1.4177	-1.99881	0.128742	-0.31413	-1.4708	-1.30639	-0.250811	1.54238	1.42082	1.5542	1.64964	1.53787	1.42525	1.23217	1.42608	1.54351	1.57488	-0.150043	-0.250858	0.279444	0.792744	0.078448	0.0321264	0.690881	0.110449	-0.529494	-0.216789
-0.0226561	0.231066	0.443999	1.1115	-0.77412	0.481071	0.111577	0.131979	0.644506	0.44351	NaN	-1.42183	-0.815176	-1.80635	-0.8488	-0.949173	-0.637286	-1.26386	-0.287867	-1.56516	NaN	-2.40721	NaN	-2.44405	NaN	NaN	-2.8299	-0.986374	NaN	NaN	1.25143	1.33453	1.3608	1.26803	1.12355	1.07408	0.983397	1.15877	1.07487	1.1064	0.0605935	0.557325	0.14679	-0.28898	0.292029	0.68678	0.262527	0.328154	0.453938	0.366451
0.152011	0.107219	0.140762	0.179916	0.714957	1.15622	0.897089	0.776165	0.486179	0.843922	-0.869007	-0.999375	-0.637564	0.108388	0.595152	-0.178458	-0.332812	-0.63691	-0.402579	-0.349709	-1.31177	-2.27188	-2.71178	-1.83261	-1.89388	-0.0684921	-1.75371	-1.00478	-2.968	-2.00933	1.11142	1.02868	0.937153	1.02672	0.970839	1.06985	0.978194	1.07358	1.15242	1.02856	0.429405	0.178731	0.309394	0.369188	0.432885	0.235968	0.438499	-0.00214173	0.627213	0.493899
0.271847	0.300269	0.0966376	0.376168	0.46656	0.668277	0.561096	0.601464	0.474131	0.537905	-0.906895	-1.75783	-2.34568	0.557171	-2.13306	-0.839273	-1.44543	-1.74607	-0.464767	-1.38914	NaN	-1.99453	NaN	-0.744298	-1.64952	NaN	NaN	-1.98686	-1.0637	-1.09732	1.40827	1.20803	1.32868	1.29453	1.34505	1.28201	1.10552	1.07896	1.25437	1.22175	0.203597	0.300004	0.393765	0.34903	0.319804	0.315736	0.13298	0.318739	0.212581	0.227724
0.67034	0.727202	0.768068	0.843654	0.579815	0.422001	0.215043	0.548324	0.413226	0.561391	-1.05318	-1.47394	-1.33237	-1.69071	-0.710485	-0.77065	-0.922821	-0.61329	-0.517822	-0.898197	-2.07833	-1.97937	-1.54084	-0.991459	-2.27876	-1.23	-1.17524	-1.37958	-1.59703	-1.43142	1.37416	1.17523	1.27314	1.3088	1.21257	1.08682	1.01919	1.23989	0.96438	1.14681	0.366391	0.278146	0.534978	0.508612	0.62294	0.600949	0.482451	0.43024	0.509238	0.688629
0.727882	0.630854	0.756125	0.754065	0.688609	0.810864	0.605425	0.742497	0.543114	0.76033	-1.01144	-1.31286	-1.22121	-1.32569	-0.993496	-0.73715	-0.904714	-1.0405	-0.874544	-0.96084	-1.56366	-2.04473	-1.51909	-1.52245	-1.68876	-1.37317	-1.25102	-1.34433	-1.22121	-1.56619	1.41075	1.31699	1.36989	1.36735	1.26495	1.32	1.31655	1.42733	1.28532	1.36989	0.142543	0.216933	0.307807	0.238538	0.374581	0.400856	0.315159	0.332469	0.439439	0.430491
0.613604	0.679487	0.658612	0.580476	0.849569	0.421115	0.289016	0.457866	0.62532	0.604768	-0.899206	-1.20892	-1.3248	-0.916659	-0.79089	-0.731319	-1.06574	-1.00216	-0.830768	-1.02557	-2.00275	-1.53211	-1.13771	-0.997385	-1.63683	-0.763382	-1.20011	-1.7219	-1.57891	-2.25426	1.49948	1.44227	1.42621	1.55149	1.4463	1.34327	1.24456	1.37621	1.38719	1.40913	0.122753	0.246483	0.123055	0.369925	0.229251	0.367134	0.284092	0.322126	0.52225	0.584864
0.653961	0.299752	0.299613	0.666223	0.314647	0.7918	0.49379	1.01725	0.675139	0.687929	-0.31419	-1.2233	-1.66078	-1.30026	-0.27393	-0.50084	-0.772511	-0.853056	-0.891151	-1.02942	-1.86305	-2.45506	-1.64715	-1.734	-2.29678	-0.690517	-1.10187	-1.52313	-1.36277	-0.923416	1.42227	1.11561	1.21298	1.28872	1.20214	1.04966	1.14861	1.40609	1.28722	1.21298	0.587128	0.164002	0.447757	0.350095	0.583599	0.511495	0.419423	0.513182	0.727777	0.559199
0.547672	0.494622	0.653708	0.530879	0.783147	0.69521	0.803943	1.19625	0.884604	0.535933	-0.875751	-1.30457	-1.19153	-1.0023	-1.05995	-0.92977	-0.968372	-0.984037	-0.624477	-1.22266	-1.72907	-2.10009	-1.60857	-1.5335	-1.93498	-1.35154	-0.963261	-1.09579	-1.40969	-1.34627	1.46935	1.148	1.22781	1.42097	1.15705	0.917107	1.20557	1.43669	1.21543	1.41762	0.401396	0.176914	0.298151	0.212604	0.44907	0.336135	0.687155	0.574073	0.679309	0.560017
0.177536	1.37625	0.650587	0.485926	-0.410885	0.932846	-0.399752	-0.0927443	1.02956	1.63263	0.126156	-0.359279	-3.20169	-0.268262	-0.456347	0.0122915	0.665112	-2.27858	0.0562381	-1.25659	-1.05592	-1.29026	-1.20398	0.697859	-2.31239	0.366186	-1.74124	-1.23395	-0.402676	-2.2116	0.98176	0.785402	0.29002	1.55416	1.22085	0.894392	0.889079	0.351917	0.44499	0.435766	0.785238	-0.435026	0.0703859	-0.810015	0.176358	0.213698	0.660354	-0.0226147	0.68951	0.393356
0.559613	0.419686	0.243568	0.410567	0.419686	0.759387	0.444809	0.514007	0.345417	0.269404	-1.16519	-0.790137	-0.347432	-2.2759	-2.79764	-1.0852	-2.21804	-1.3796	-0.505286	-1.04089	NaN	NaN	-0.821187	NaN	NaN	NaN	NaN	-1.95661	-1.11119	-2.52059	1.02717	0.95681	1.08823	0.811378	0.936756	1.2059	1.14138	1.18804	1.099	1.18317	0.251193	0.444954	0.161619	0.275497	0.266987	0.288048	0.560015	0.702533	0.45284	0.601647
0.371058	0.684081	0.914758	0.589581	1.07412	0.494387	0.34542	0.887914	1.30162	0.633147	-0.203844	-0.697274	-1.87597	-1.17395	-1.08165	-0.405303	-0.345756	-0.617226	-0.65818	-1.21761	-2.23493	-1.82264	-1.50119	-0.771292	-2.71392	-1.23328	-0.637793	-1.28656	-1.05286	-1.29416	1.33942	1.38524	1.39117	1.22601	1.41019	1.05155	1.18701	1.37742	1.21698	1.1176	-0.012156	0.184811	0.114202	0.256665	0.545697	0.269417	-0.298705	0.0358395	-0.177399	-0.0230095
0.883908	0.742436	0.329731	-0.337522	0.710761	-0.103709	-0.0101675	0.0251016	-0.0334742	-0.399072	-0.96938	-0.0729626	-2.50271	-1.35982	-0.892057	-0.658076	-1.35627	-1.71281	-1.73519	-1.10142	-1.78586	-0.548529	-0.8852	-0.211558	-0.311093	-1.16523	-1.79668	-1.44072	-1.11147	-1.61839	0.908335	0.709209	0.574335	0.6806	0.912737	0.571971	0.334759	0.546066	0.650198	0.323923	0.529416	0.898655	0.868722	0.121504	0.261824	-0.185935	0.798	0.305443	-0.221709	-0.381646
0.678788	1.02428	0.634813	0.735234	0.677358	0.843071	1.21178	1.02891	0.0678768	1.01643	-0.780441	-1.76844	-2.06303	-1.7053	-0.832971	-1.15491	-0.9238	-1.39296	-1.25907	-1.53435	-1.15153	-1.19576	-1.42239	-1.58519	-1.52242	-1.10716	-1.02462	-1.27728	-1.41417	-1.71491	0.435562	0.423109	0.264961	0.0975132	0.456416	0.467902	0.450562	0.598716	0.405966	0.506532	0.955946	0.508256	0.543783	0.870995	0.749909	0.945442	1.00948	1.00515	0.521489	0.332361
0.198977	0.20536	0.304212	0.459973	0.13024	-0.112266	-0.132448	-0.169974	0.0029683	-0.0585844	-1.40288	-1.08963	-1.10727	-1.07592	-1.05521	-1.06737	-0.960273	-1.31324	-1.12205	-1.5041	-1.89142	-1.17077	-0.773444	-1.70172	-1.44797	-1.52279	-1.90696	-1.16236	-1.04724	-1.88479	0.925788	0.821721	0.919129	0.988603	0.962285	0.906142	0.774955	0.902567	0.771943	1.03651	0.97493	0.974243	0.948774	0.952029	0.945528	1.00754	0.795718	0.710324	0.804592	0.766831
0.629238	0.147754	0.688007	0.356787	0.699402	-0.150679	-0.19071	-0.359048	0.139164	-0.597916	-1.10543	-1.04663	-1.76761	-1.21754	-0.101227	-1.75818	-0.500578	-1.88287	-1.21923	-0.481265	-1.59893	-1.40958	-1.32208	-0.684472	-1.51764	-1.80467	-1.27713	-1.5366	-1.37291	-1.65307	0.877381	0.939314	1.22568	1.04841	0.794271	0.823119	0.757237	0.9485	0.528052	0.63859	1.10864	0.590778	0.91496	0.646268	0.988486	0.577456	0.723899	0.728773	0.649573	0.606526
0.433197	0.240406	0.515036	0.572173	0.389766	0.0382435	0.0412568	0.13594	0.206184	-0.04894	-0.0445857	-1.35841	-1.32509	-1.05859	-0.898074	-1.15543	-0.949088	-1.18281	-0.923811	-1.0421	-1.80685	-2.62489	-0.895186	-0.883796	-1.75218	-2.49294	-0.927223	-1.44529	-1.63687	-1.26142	0.707909	0.660244	0.77681	0.601856	0.751438	0.609621	0.719195	0.792843	0.733708	0.664478	0.825079	0.625403	0.716278	0.576762	0.798032	0.818097	1.17416	0.898185	0.929493	0.948577
0.135676	0.188398	0.602253	0.331431	0.463725	-0.237723	-0.20039	0.011858	0.154306	0.12279	-0.826705	-1.00904	-0.70773	-0.770054	-1.36469	-0.817984	-1.20671	-0.919575	-1.23881	-1.22068	-1.52638	-0.482358	-1.86309	-1.10528	-0.770564	-1.43851	-4.10927	-0.805428	-1.0309	-0.672595	0.774337	0.931913	0.957378	0.886562	0.899217	0.956391	0.816119	0.977208	0.801875	0.852636	0.577941	0.259205	1.09323	0.878402	0.743032	0.699609	0.528382	0.849987	0.556848	0.694124
0.311728	0.0314348	0.486868	0.371234	0.0636685	-0.0897746	-0.288087	-0.103978	0.377402	0.00640985	-0.9417	-1.02507	-1.39429	-1.40767	-0.5981	-0.888103	-0.978011	-1.23222	-1.02432	-1.32409	-1.40767	-1.52253	-1.95658	-1.22568	-1.91646	-1.5642	-1.38085	-1.29905	-0.865482	-2.06497	0.734487	0.823395	0.799143	0.650165	0.646543	0.998261	0.89056	0.841146	0.670464	1.00793	0.782556	0.753878	1.01333	0.661075	0.780683	0.8739	1.005	1.00455	0.956495	1.10441
0.826324	0.195866	0.776887	0.421673	0.560394	0.52702	0.943114	1.2796	0.466479	0.305295	-0.605605	-1.43781	-0.971991	-1.06565	-1.06162	-1.39505	-0.561859	-0.820197	-1.6486	-1.08199	-2.3403	-1.34939	-1.86795	-1.68816	-2.10318	-1.56141	-1.63081	-1.51692	-0.766905	-1.02588	0.606682	0.351488	0.902739	0.636296	0.734627	0.607954	0.55164	0.71645	0.634893	0.799954	0.634893	0.563773	0.472508	0.787954	0.673921	0.889022	0.875556	0.981844	0.466569	0.58018
0.739393	0.350139	0.0958689	0.815117	0.84186	0.13258	-0.246909	0.141976	0.780583	0.643136	-0.981947	-1.25053	-1.23441	-1.10587	-1.12767	-1.28112	-0.580183	-1.23034	-1.06773	-1.27384	-1.90571	-1.63501	-1.72363	-1.26653	-1.62214	-1.76754	-1.40649	-1.44673	-1.27212	-1.55064	0.594077	0.382572	0.579462	0.444374	0.328926	0.788313	0.519412	0.787814	0.431114	0.824166	0.809917	0.57609	0.734257	0.759652	0.690429	0.932796	0.613513	0.488997	0.849933	0.804189
0.610984	0.477539	0.903882	0.982468	1.12729	0.40263	-0.252915	-0.0520787	-0.181105	0.303485	-0.614891	-0.0581594	-1.60542	-0.289522	-0.235559	-1.34341	-1.45347	-1.58664	-1.7642	-1.6156	-1.55411	-1.37237	-1.01268	-0.185768	-1.19893	-1.3888	-1.51594	-1.88674	-2.37289	-1.75662	0.499196	0.466758	0.583664	0.866298	0.683336	0.598825	0.659599	0.839255	0.574484	0.656841	0.626471	0.608977	0.692437	0.575865	0.405887	0.94168	0.474168	0.89183	0.603197	0.608804
0.487854	0.507958	1.14344	0.90876	0.787224	0.466047	0.222653	0.216054	0.119869	0.00730443	-0.411572	0.106839	-0.728265	-0.645053	-1.10696	-1.13678	-1.27014	-1.38487	-2.14653	-1.40077	-0.529274	1.24239	-1.30364	-0.806684	-0.941677	-2.45631	-2.51846	-1.86969	-1.85326	-2.31816	0.768562	0.683605	0.629439	0.843113	0.584138	0.54443	0.410228	0.596121	0.64357	0.767994	0.631795	0.553858	0.473334	0.668828	0.610506	0.545307	0.727087	0.415146	0.512106	0.683707
0.543997	0.539462	0.542548	0.614723	0.6656	0.0296982	-0.0147826	0.149654	0.398414	0.328714	-1.1776	-0.867756	-1.11311	-1.14386	-1.21346	-1.44028	-1.46593	-1.42437	-1.44226	-1.38316	-1.4168	-1.2771	-1.32681	-1.49674	-1.55798	-1.60049	-1.56829	-1.44951	-1.30525	-1.61676	1.11446	0.842298	0.98634	0.910024	0.945721	0.960295	0.837678	0.822707	0.886969	0.913228	0.820032	0.791934	0.920039	0.803058	0.756748	0.786094	0.674201	0.628052	0.868919	0.845234
0.571536	0.300231	0.816194	0.460891	0.61584	0.27393	0.194839	-0.0624496	-0.280442	-0.736344	-0.0912841	-0.285962	-1.40407	0.355935	-0.500283	-1.05263	-1.65923	-1.51063	-1.20352	-2.11676	-1.52858	-2.18649	-1.63405	-0.815504	-1.78746	-1.81884	-1.81337	-0.0305281	-0.732628	-1.67842	0.827472	0.936979	0.784435	1.06051	0.598461	0.892582	0.703174	0.536805	0.729109	0.447467	1.29564	0.225633	0.315113	0.835068	0.753178	0.775413	1.1036	-0.0688761	0.732826	0.883172
0.678423	0.335528	0.722603	0.671451	0.715455	0.207705	0.210235	0.115785	0.121495	0.237031	-1.60265	-0.926336	-1.35646	-1.50337	-1.50544	-1.53758	-1.19149	-1.72793	-0.698257	-1.4061	-1.28441	0.225078	-1.45851	-1.25674	-1.49784	-1.82061	-1.55275	-1.60435	-1.48708	-1.52069	0.744974	0.759288	0.780189	0.773528	0.776361	0.742909	0.814438	0.755474	0.758404	0.772899	0.796809	0.768234	0.83388	0.794411	0.794723	0.767279	0.713462	0.751675	0.729038	0.778205
-0.356125	0.0159322	-0.476748	-0.455474	-1.13384	0.213074	0.218759	0.0264249	-0.0141247	-0.0198879	-0.602513	-1.32559	-0.0782082	0.568179	-0.617358	-0.379314	-1.13384	-0.267284	-0.00350791	-1.28879	-0.743179	-0.494896	-1.47752	-0.213509	-0.133575	-2.28976	-0.601404	-2.14048	-0.88305	-0.905945	1.94369	2.24017	2.13556	2.09982	2.08816	1.52437	1.41159	1.58353	1.66183	1.93204	-0.232189	-0.448984	-0.277944	-0.224047	-0.21154	0.104824	-0.0200905	-0.0146263	-0.0988136	0.105599
-0.304721	0.85379	1.13054	-0.867408	-0.117412	-0.109525	-0.298187	-0.224422	0.215925	0.103257	-0.995127	-0.410461	-0.499733	-1.34879	0.325304	-0.46765	-0.687052	-1.93054	NaN	-0.300963	NaN	-2.0508	-1.04719	NaN	NaN	-2.7815	-1.0001	NaN	-1.0335	-1.76549	1.53178	1.37644	1.41789	1.50771	1.58437	1.54215	1.77054	1.34677	1.39685	1.66407	0.335525	0.192011	0.0406368	0.439858	0.507217	0.127273	-0.091309	0.340205	0.0359003	0.0837384
0.064465	0.104767	0.16221	-0.049244	-0.327087	-0.0357697	0.0378944	0.05272	0.113999	-0.378819	-1.22208	-1.18293	NaN	-1.10774	-1.10182	-1.73208	-1.17139	-1.4847	-1.14829	-0.136822	NaN	NaN	-1.27096	NaN	2.49884	NaN	-1.06742	-2.25741	NaN	-2.36922	1.45195	1.43803	1.44541	1.4385	1.45552	1.26154	1.27379	1.29878	1.39782	1.43163	0.180689	0.0175207	0.0890535	0.0138333	0.173906	0.270727	0.0611516	0.208578	0.109135	0.250636
0.232749	-0.651961	-0.613038	-0.610554	0.256484	0.00961573	0.0247268	0.562465	0.241932	0.237591	-0.110521	-2.21813	-2.6462	0.162925	0.324022	0.145284	-1.86829	-1.9393	0.121037	-0.562614	-0.265082	NaN	-0.276251	-1.17288	-1.58234	-1.72105	0.429296	-2.51136	-0.00970817	NaN	1.60693	1.35124	1.59816	1.428	1.46615	1.49486	1.30107	1.3613	1.38433	1.20215	-0.191736	0.797076	0.833083	-0.141354	-0.0974384	-0.113517	0.209422	0.036623	-0.000557554	-0.0211331
0.211015	0.345424	0.234471	0.228838	0.314106	0.0846474	0.0938746	0.268388	0.291066	-0.254095	-0.0682785	-0.330327	-1.14255	-1.53575	-0.440913	-1.17984	-0.850863	-1.98512	-0.506253	-1.29658	-1.12337	-0.41514	-0.27347	-0.877998	-0.00666495	-1.96173	-0.932823	-0.832756	-0.44341	-2.21022	1.9418	1.84509	1.88611	1.8361	1.83513	1.68036	1.73072	1.82429	1.71015	1.64924	0.0934961	0.273721	0.343415	0.00506316	0.0822655	0.217675	0.233929	-0.0616673	-0.00241224	-0.0267697
-0.536327	-0.338473	0.661947	-0.350066	0.883276	0.32246	0.438216	-0.209688	0.109732	-0.197012	-0.932308	-2.75868	-0.346826	-0.75268	0.935531	0.290799	-1.31116	-0.69468	-1.58958	-0.968564	-0.0275604	0.67329	0.890144	0.478098	0.380122	-1.88052	-1.24857	-2.61448	-0.67196	NaN	1.66675	1.26511	1.84304	1.5839	1.71321	1.51114	1.02487	1.31752	1.4918	1.65548	0.0244153	0.0379448	0.239539	-0.626425	-0.246774	-0.00626618	-0.123286	0.12907	-0.123051	0.660677
0.5065	0.479061	0.452391	0.301633	0.370424	0.658662	0.175584	0.296285	-0.133228	0.703923	-0.705415	-1.55503	-0.917719	-0.995604	0.253142	-1.08429	-1.55395	-1.62905	-0.115518	-0.634381	-1.13827	NaN	-1.12095	0.354274	-0.588647	-1.6621	NaN	-1.81559	-0.797748	-2.15628	1.62575	1.62746	1.57773	1.59534	1.79739	1.54749	1.38031	1.45822	1.58176	1.66882	0.485171	0.236166	0.653876	-0.177017	0.369629	0.0130852	-0.270709	0.166772	0.174384	-0.15959
0.501731	-0.223436	0.582631	0.454521	0.393362	-0.431371	0.121262	-1.06373	-0.219446	-0.0656094	-1.29425	-1.50027	-0.707276	-1.91305	-0.971619	-2.1047	-1.67749	-0.0945592	-0.913169	-0.861814	-0.458354	0.50987	-1.25411	-0.615398	0.478384	0.162492	-0.776277	-0.299635	-1.46613	-1.68628	1.95367	1.35233	1.62115	1.7375	1.61003	1.53948	1.55632	1.8519	1.61493	1.85668	-0.420136	-0.30559	0.165474	0.450449	0.13567	0.0234792	0.23877	-0.10651	-0.161455	0.664576
-0.221039	0.767643	0.20257	-0.220599	-0.372276	0.891103	0.737585	0.578606	0.665852	0.444745	-0.458849	-0.990408	-0.705764	-2.80495	-1.02362	-0.520321	-0.423976	-1.09131	-1.09095	0.0760067	-0.397213	-0.312637	-0.942848	-1.65394	-0.555534	-0.593871	-1.29577	-1.14668	-1.59756	-2.11004	1.6401	1.60101	1.60722	1.75865	1.83712	1.55944	1.34941	1.34096	1.82043	1.69918	0.298814	-0.145048	-0.0496169	-0.276837	0.106311	0.133155	0.167608	0.240612	0.192131	0.0272806
0.765825	-0.00151018	0.338989	-0.133843	0.202334	0.185633	-0.0951993	-0.31454	-0.241447	-0.944429	-1.5585	-1.3096	-0.821911	NaN	-1.95862	NaN	-1.11887	NaN	-1.05821	-0.969281	NaN	-1.28412	-1.9678	1.07006	NaN	NaN	-2.32028	-0.449682	NaN	NaN	1.49861	1.39204	1.46734	1.38939	1.3923	1.42084	1.34261	1.39217	1.39503	1.54236	0.0750337	-0.244835	-0.482016	-0.069236	0.919593	-0.410888	0.188633	0.261638	-0.244541	0.25594
0.230463	0.0159014	-0.0246191	0.02137	0.106169	0.575619	0.354655	0.221645	-0.355993	-0.206369	-1.82101	-1.62089	-0.861206	-2.57789	0.5083	NaN	-1.44393	-1.77292	-1.50045	-0.316323	-1.56112	-0.672909	-0.228725	-0.876099	-0.406716	-0.573303	-2.1586	-0.400299	-0.69301	-0.118067	1.59699	1.5099	1.58591	1.42629	1.60705	1.74367	1.52894	1.69648	1.20318	1.50685	-0.181151	-0.0984618	-0.00520199	0.251648	0.262857	-0.366056	0.268579	0.052247	-0.127766	-0.448292
-0.323865	-0.358699	0.150874	-0.606314	-0.258057	-0.225588	0.022236	-0.115351	-0.457332	-0.537832	-0.685692	-0.695944	-1.11072	-1.46421	-1.24544	-0.641253	-0.441537	-0.522908	-1.50465	-1.16971	-0.975457	-0.796902	-0.761147	-0.610617	-0.925467	-1.11387	-1.65548	-0.579571	-0.674434	-1.68291	1.84952	1.81349	1.8783	1.82905	1.85825	1.99255	1.81465	1.85302	1.80123	1.99911	0.162611	0.301394	0.207938	0.0466654	-0.220307	0.37749	0.183241	0.484291	0.242993	0.441256
-1.46373	0.10142	0.500789	0.702377	-0.11143	-0.513699	-0.709082	0.0213121	0.185126	-0.650283	-1.13513	-1.65688	-1.35509	-2.15169	-1.52545	-1.27228	-0.717129	-0.175312	-1.46438	-1.64226	-0.132763	0.0297971	-1.51541	-0.260709	-0.376835	-0.383725	-0.996978	-0.695283	-0.754467	-1.52758	1.08112	1.31032	1.1987	1.08679	1.54321	1.59538	2.29512	1.60081	0.758423	1.24904	0.614591	0.577287	0.264626	0.486606	0.384325	0.297059	-0.59792	0.925665	-0.00804828	0.498957
0.0432194	0.0566322	-0.0327852	-0.0620945	0.00744123	0.132621	0.033584	0.13568	0.252827	-0.264217	-0.290667	-0.273325	-0.902446	-2.21487	-0.711332	-0.798973	-0.27069	-2.19516	-0.973135	-1.02931	-1.38406	-1.44299	-1.22335	-0.513861	-1.06564	-1.14387	-0.668822	-0.770023	-0.545427	-0.967194	1.65981	1.64467	1.6764	1.71936	1.72826	1.63824	1.6594	1.74384	1.70257	1.57199	0.504777	0.32532	0.392935	-1.47934	0.40486	0.372023	0.519552	-1.44225	0.511685	0.516082
-0.101145	-0.23195	1.00428	0.0632239	0.982116	-0.372141	0.0236932	-0.350663	-0.109875	-0.0818808	0.0538477	-0.59572	-1.43356	-2.45129	-0.303145	-0.805844	-0.704885	-1.07795	-1.57399	-1.15986	-1.24014	-1.05233	-0.278552	-0.251943	0.207569	-0.848485	-1.43804	-0.692667	-1.98146	-1.57908	1.45596	1.53729	1.85483	1.59624	1.7568	1.27084	1.3354	1.57175	1.40382	1.62255	-0.0818808	0.109563	0.404939	-0.224108	1.04382	-0.465862	-0.502054	-0.0575186	-0.00987048	0.0275024
-0.354059	-0.296057	-0.0873857	0.190009	-0.0610353	0.263098	-0.0878498	0.347789	0.0856002	-0.0675372	-1.87386	-1.041	-2.6023	NaN	-1.09926	-1.44211	-0.863227	-0.761283	0.0409169	-1.35277	-0.00932954	-0.4812	-1.7579	0.102787	0.403961	-0.179207	-1.73028	0.443675	-2.35054	-0.639934	1.67556	1.49019	1.48327	1.54015	1.46232	1.69798	1.25356	1.37271	1.3632	1.57593	-0.165722	0.633764	0.66333	0.501243	0.434248	0.463105	-0.279704	0.120991	0.641336	0.0990953
-0.386126	-0.297745	-1.73226	-0.558927	-0.279881	-0.549268	-1.08948	-0.229615	0.154115	-0.188099	-0.76091	-0.325147	-0.894597	-0.721852	-0.324931	-1.84477	-1.91967	-0.91047	-1.45302	-1.68315	-1.36102	-0.531464	-0.63736	-0.894497	-0.681772	-0.226508	-1.73589	0.935659	-0.43551	0.972276	2.00355	1.2377	1.27477	1.43256	1.46154	1.45384	1.63648	1.33951	1.80702	1.2856	0.105483	0.95561	0.434673	1.0878	0.415485	0.0765446	-0.247857	-0.201029	0.067185	0.20956
-0.109646	-0.011714	-0.111527	-0.346265	-0.075641	0.0753239	-0.317155	-0.227731	-0.385819	-0.327937	-1.1173	-1.36713	-0.918942	-0.929027	-0.891026	-1.16484	-1.35484	-1.00414	-0.705512	-1.35521	-0.948917	-1.42092	-0.743153	-1.05196	-1.48391	-1.35597	-1.12601	-1.22044	-1.41601	-1.35551	1.75941	1.5207	1.67027	1.68625	1.71969	1.69184	1.52451	1.43001	1.46244	1.84371	0.412898	0.464486	0.747331	0.497438	0.589042	0.672081	0.283959	0.372671	0.589489	0.572635
-0.493573	0.508713	0.062137	-0.00526279	0.783009	0.0515917	-1.25814	-0.857446	-0.566653	-0.329475	-0.0775873	-1.76061	0.488826	-1.03528	0.32925	-2.46707	-0.690923	-1.34858	0.16137	-3.43307	-1.13601	0.108311	-1.34756	0.0231645	0.517963	-0.984476	-1.51772	-1.00571	-0.655373	NaN	1.05106	1.28634	1.206	1.50728	1.25669	1.01521	1.0186	1.18096	0.728873	1.206	0.622059	-0.095478	-0.323877	0.244616	0.410638	-0.0604889	0.189863	-0.0639143	1.2857	0.780116
0.183171	0.456239	-0.703145	-0.702409	-0.643358	0.217556	-0.298003	-0.282147	-0.223075	-1.2268	-0.675999	0.375003	-0.656822	-1.80851	0.362393	-1.91709	-0.920329	-1.96347	-0.397625	-0.272028	-0.172866	-0.0851277	-2.20266	-1.32165	-1.44762	-0.841643	-0.761266	-0.0283155	0.111833	-1.28519	1.68429	1.87363	1.81222	1.85199	1.88564	1.38488	1.39733	1.38766	1.42676	1.52824	0.347422	0.162024	0.417802	0.67365	0.61689	-0.755856	0.411829	0.10638	0.49935	0.626839
-1.03544	-0.634839	-0.69396	-0.65605	-0.864643	-0.848489	-0.689893	-0.747286	-0.472293	-0.650819	-0.934454	-0.870099	-0.990835	-0.965471	-1.02983	-0.471828	-0.709463	-0.998038	-0.517216	-1.11871	-0.953513	-0.544468	-0.852502	-0.83698	-0.566323	-1.0829	-1.17888	-0.79831	-0.940276	-1.23609	1.85477	1.83992	1.90703	1.91339	1.86803	1.87222	1.85061	1.73099	1.88486	1.80162	0.145377	0.222511	0.53934	-0.0292094	0.462607	0.350064	0.122584	0.282984	0.514215	0.552829
0.0292584	0.136148	0.322765	0.47006	-0.00753278	-0.8235	-0.607934	-0.555879	-0.00877246	-0.579016	0.296204	-0.24859	-1.12489	-0.70215	-0.695442	-1.4262	-1.35548	-0.897023	-0.509515	-1.7598	-0.757016	-1.00562	-0.898006	-0.735243	-0.839343	-1.53675	-1.94836	-0.482315	-0.673221	-1.72714	1.4994	1.65492	1.51262	1.63509	1.09816	1.21294	0.964154	1.56382	1.26587	1.85949	-0.0320983	2.13983	0.901151	0.703321	0.536328	0.745299	-0.30706	-0.198855	0.220682	0.325549
0.0704326	0.0820311	-0.0566097	-0.0597288	-0.118317	-0.580075	-1.02545	-0.781062	-0.394553	-0.598743	-0.961864	-0.615803	-1.23518	-0.275345	-0.508542	-0.769023	-0.918589	-1.19251	-1.47177	-1.46347	-1.0675	-0.946219	-1.35221	-0.782654	-1.11777	-1.20008	-1.49145	-1.76292	-1.65218	-0.85265	1.61101	1.57841	1.62715	1.64524	1.5209	1.5809	1.50447	1.59338	1.50079	1.7587	0.665825	0.577533	0.651521	0.572448	0.617294	0.622983	0.297495	0.455247	0.598704	0.813436
-0.14892	0.104753	-0.410083	-0.523384	0.308643	0.00566174	-0.576311	-0.0825803	-0.225773	-0.212637	-1.2272	-1.12713	-2.29663	-0.662159	-0.46923	-0.897752	-0.609771	-1.16176	-1.00951	-1.13509	-2.19409	-1.18639	-0.436753	-0.3436	-1.65895	-1.37472	-0.721748	-1.07297	-0.623067	-0.712847	1.78258	1.6479	1.83583	1.71896	1.77812	1.60116	1.39318	1.59961	1.55275	1.72847	0.470669	0.480034	0.668587	0.433111	0.479436	0.484802	-0.1703	0.339379	0.326572	0.379723
-0.904371	-0.535041	-0.597285	-0.731388	-0.500016	-0.612629	-1.11808	-0.55209	-0.804557	-1.45885	-0.956601	-0.728481	-1.01387	-0.539514	-0.96048	-1.0086	-1.1252	-0.943736	-1.00071	-0.493908	-0.593874	-0.840993	-0.80787	-0.471565	-0.752931	-1.38695	-0.890982	-0.614579	-0.144152	-0.858892	1.51114	1.68483	1.82449	1.91084	1.86525	1.97967	1.96072	1.95823	1.94183	1.99093	0.309707	0.130159	0.321351	0.14361	0.271815	0.540041	0.115508	1.05699	0.472112	0.219346
-0.287843	0.161784	0.0483892	-0.154943	-0.0945703	-0.494406	-0.810903	-0.437526	0.0734716	-0.150699	-1.00451	-1.43414	-1.48104	-0.482398	-0.885791	-1.73649	-0.820556	-1.14743	-1.33668	-0.96055	-0.505787	-1.59183	-0.581868	-1.07889	-0.868245	-1.63387	-0.656924	-1.21302	-1.22345	-0.913552	1.64081	1.78056	1.90301	1.79215	1.8407	1.40221	1.65452	1.71257	1.54326	1.6922	0.683895	0.530193	0.594472	0.401283	0.206963	0.11833	0.210799	0.205376	0.276528	0.322309
-0.0775309	0.765077	0.801737	0.80927	0.645119	-0.945469	-0.576928	0.129991	0.410638	1.44587	0.787347	-0.0533602	NaN	-0.790483	0.384979	-0.970489	-2.34511	0.235041	-1.23498	-0.195386	-0.459928	NaN	1.11428	-1.90387	NaN	-2.39982	-1.43015	NaN	0.741165	-1.15884	1.03222	0.929963	0.797949	1.44829	1.24871	1.23154	1.85351	1.28459	1.41187	1.46463	0.0986126	-1.73019	-0.160787	0.120842	0.366879	0.347791	-0.200813	0.0983407	-0.448401	0.75427
0.211568	0.293452	0.308692	0.0285566	0.784185	0.453491	0.174843	0.333726	0.333089	0.142542	-0.199675	-1.07901	-0.387642	-0.338797	-0.316908	-0.92895	-0.869574	-0.687069	-0.805222	-0.0463154	-1.37477	-1.59823	-1.10725	-1.57513	-1.9949	-1.54235	-0.470718	-0.493711	-0.291327	-2.11808	1.91483	1.64558	1.76588	1.7555	1.96913	1.6655	1.69068	1.56532	1.89574	1.9765	-0.302583	-0.266947	0.127767	-0.102955	0.508691	0.27389	-0.49143	-0.019182	-0.346611	0.0119303
-0.307163	-0.241949	0.0829909	-0.96983	-0.0604811	-0.264994	-0.336136	-1.10277	0.26777	-0.0674587	-0.0407775	-0.352614	-1.36305	-1.79183	-1.13964	-0.433595	0.132765	-0.535448	-0.418676	0.946752	-1.66335	-0.145153	-1.27695	-1.42028	-1.90249	-1.23232	1.37385	-0.418468	0.698325	-1.45783	1.66895	1.59416	1.85747	1.67264	1.79759	1.70539	1.48145	1.61593	1.51039	1.78101	-0.642918	-0.0614414	0.374931	0.332851	0.279107	0.359462	-0.114282	0.0671009	0.209301	0.460768
0.105452	-0.179516	-0.0801124	-0.473782	-0.376802	0.147485	-0.00350116	0.238309	-0.0348421	-0.564789	-0.291257	-0.311354	NaN	-1.34682	-0.433328	-0.530014	-0.181678	-1.03857	-1.04862	-0.644221	-2.49651	-2.07455	-1.24725	-1.06731	NaN	-1.77967	NaN	-1.25265	1.4117	-0.694981	1.83912	1.58882	1.49905	1.74656	1.57795	1.5682	1.46137	1.76279	1.69228	1.85382	-0.122783	0.380103	0.00237416	0.298229	0.371258	-0.249643	0.122172	-0.253386	-0.0824877	0.298509
-0.387893	0.15227	-0.108636	-0.0693648	0.0493015	-0.0400648	-0.609868	-0.258558	-0.150179	-0.484876	-1.09868	0.0376145	-0.574657	-0.973917	-1.6194	-2.22069	0.141401	-1.14717	-1.35007	0.845493	1.31998	-0.217301	-2.09728	-0.492468	-1.06919	-1.4318	-0.929918	0.390291	0.642299	-0.555039	1.99184	1.67873	1.8531	1.965	1.90646	1.63966	1.47767	1.74708	1.65661	1.77561	-0.0131642	-0.151209	-0.0426836	-0.155115	-0.174311	-0.136664	-0.103947	-0.335396	-0.0208608	0.0146942
-0.420016	-0.245527	-0.401947	-0.910449	-0.813736	0.570931	0.00294532	-0.192096	-0.610819	-0.937838	NaN	NaN	NaN	NaN	-2.26285	-0.055255	-0.393237	-0.101948	-0.148426	-0.19453	NaN	NaN	NaN	3.3788	NaN	-1.79665	-0.109304	-2.24026	NaN	NaN	1.43206	1.33896	1.33704	1.28028	1.25322	1.461	1.38761	1.38314	1.2168	1.15759	0.0216163	0.343441	-0.014367	-0.318541	-0.357176	0.0917021	-0.224927	-0.284444	-0.212719	-0.0453896
-0.28394	-0.781587	0.577012	-0.366906	-0.33719	-0.768026	0.0193851	-0.774435	-0.876474	-0.29469	-0.394782	-0.185185	0.264033	-0.089789	-0.851449	1.28374	0.343857	0.662571	0.438111	-0.03246	0.0446793	-2.77066	-0.896153	-0.429581	-1.25905	-0.571133	1.82229	-1.19938	1.59613	0.0115363	1.59115	0.923145	1.40184	1.52317	1.578	1.51513	1.55821	2.12263	1.47356	1.56489	-0.617769	-0.478788	0.195691	-0.444696	0.201374	0.307252	-0.321127	-0.159657	0.608052	-0.0344022
-0.406999	-1.03478	0.547259	0.552025	2.2591	-1.00558	-0.257849	-1.11767	0.0792049	0.349027	0.787374	-1.79841	-0.144371	0.691588	0.0644232	-0.904244	NaN	-1.87804	-0.923411	-0.647167	-0.233963	0.849127	-1.8507	0.177828	0.834689	-0.886519	-0.488277	-0.619162	1.04084	-0.827856	1.05482	1.41112	1.54453	1.3687	1.45645	1.33885	1.26644	1.25929	1.17017	1.09082	-0.113411	-0.485737	0.290564	-0.802863	-0.212688	NaN	-0.682497	-1.10996	NaN	-0.186018
-0.614825	-0.728579	-0.911222	-0.732822	NaN	-0.940693	-0.121671	-0.775809	-0.874988	NaN	NaN	-0.077412	NaN	0.0080274	NaN	NaN	0.396188	-0.442039	-0.0458579	NaN	NaN	-0.743323	NaN	0.00323483	NaN	NaN	-0.902328	-0.942264	0.440442	0.248511	1.83148	1.85123	1.87388	1.88607	1.82415	1.72279	1.79869	1.69946	1.67896	1.71193	0.10341	-0.370692	-0.195623	-0.415889	-0.534801	-0.173859	0.165999	-0.38105	-0.091325	-0.243241
-0.0633095	-0.197166	-0.250929	-0.542833	-0.463785	-0.561062	-0.314119	-0.425558	-0.187766	-0.514083	0.0986349	0.115077	-0.314915	-0.597113	0.00846926	-0.429613	-0.484202	0.0328615	-0.105566	0.00556383	-0.327388	-0.269492	-0.245239	-0.373479	-0.317279	-0.186669	-0.101183	-0.342036	-0.133502	-0.388529	2.14178	2.12017	2.23934	2.09832	2.2829	2.06482	1.98455	1.83505	2.14151	2.29411	-0.405129	-0.552291	-0.322136	-0.33625	-0.124582	-0.395051	-0.719086	-0.566864	-0.437606	-0.409968
-0.306641	-0.989497	-0.388415	-0.983401	-0.134327	-0.32037	-0.293922	-0.610558	-0.324584	-0.421996	0.652068	0.965025	-0.0518125	0.58637	-0.587246	-1.47809	-1.18996	-1.26868	-1.88603	-0.0907442	1.60742	0.228181	0.994138	0.0875852	0.187251	-1.33267	-0.00701532	0.0933057	-0.196415	-1.10034	1.5486	1.6932	1.59348	1.28681	1.76663	1.26818	1.5484	1.67485	1.39119	1.53625	0.256713	0.0450816	0.755601	0.194663	0.182607	-0.594858	-0.270024	-0.311752	0.806392	0.169472
-0.12469	0.047812	0.295237	0.132837	0.113922	2.3396	-0.729101	-1.71364	-0.112699	0.358918	-0.462783	0.067194	-1.37906	1.73387	-0.650635	-1.15263	NaN	-0.236138	NaN	NaN	-0.889127	-0.771707	1.71675	-1.37198	-0.829778	-1.46605	NaN	-0.76912	0.35012	NaN	1.3514	1.2386	1.42678	1.52123	1.41725	1.28599	1.21951	1.19061	1.04492	1.32856	0.020974	-0.0520317	0.442157	-0.291503	-0.505574	-0.598595	-0.191088	-0.366372	0.267046	-0.32502
-0.445567	-0.728103	-0.0603876	0.210823	-0.486298	-0.661535	-0.812602	-0.173207	-0.168285	-1.14436	0.270885	-1.04906	-0.568539	-0.832151	0.198836	1.05693	0.20462	1.12938	-1.53047	-1.49077	0.0978376	-0.499753	-0.388361	0.583992	-1.15038	NaN	-1.06449	-0.523702	-0.389446	1.06148	1.74285	1.94643	1.99234	2.05186	2.15804	1.87669	1.67672	1.70551	1.41308	1.96929	-0.740182	-0.663895	-0.246498	-0.415234	-0.269792	0.120915	-0.273924	-0.459262	-0.522363	-0.105555
-0.214949	0.460498	0.215934	0.247333	0.468895	-0.694988	-0.58733	-0.262917	0.171972	-1.59488	0.169355	1.43901	-0.323104	0.621463	-0.896791	0.256271	0.618877	-1.51651	0.0435685	-2.69314	-1.13888	-0.0241632	0.00484445	0.388758	0.927271	-1.61666	-0.68497	0.578458	-1.8055	NaN	1.76055	1.05072	1.39092	1.27076	1.39651	1.14223	1.54574	1.93478	1.21502	1.65045	0.576719	-0.0821299	0.106683	-0.558658	-0.163306	-0.524824	-0.0795146	-0.00318916	0.356064	0.0123789
-0.333856	0.458925	0.196603	-0.833285	-0.0886724	-0.20385	-0.292247	-0.51657	0.284482	-0.543097	NaN	-1.02786	1.27566	-3.17549	0.000753296	0.422397	0.231358	0.314372	-0.00538445	-1.81045	-2.37374	-0.353695	-0.112749	NaN	NaN	0.552701	-0.0597358	-0.0969907	0.0342195	-0.171718	1.68576	1.18102	1.36239	1.41877	1.68172	1.57755	1.39621	1.43012	1.89554	1.5972	-0.389225	0.203173	-0.689375	-0.309568	-0.480949	-0.0366736	-0.410286	-0.319451	-0.0441	0.0723205
-0.62736	-0.331309	-0.398172	0.574777	-0.0210994	-0.155937	0.0263841	-0.196965	0.209268	-0.113239	0.326028	-1.41039	-0.551753	-2.74285	-1.84137	-1.28287	0.0019593	-1.01274	1.27332	0.290402	-0.113081	0.885599	0.961109	-0.177207	-1.06221	-1.54403	-0.842675	-1.46599	-0.159514	1.19012	1.19374	0.871365	1.02685	0.982027	1.04294	2.08276	1.77496	1.9321	1.59144	1.56556	0.264512	0.121126	0.153996	-2.04666	-0.204082	0.931184	0.383525	-0.423736	0.15263	-0.343285
-0.784391	-1.85256	-1.08351	-1.5612	0.0375587	0.580792	0.926745	0.643526	-0.0756965	-0.683857	-0.239408	-0.0235006	-0.386706	-0.653989	-1.08322	-0.602092	0.45306	0.78029	-0.887369	-0.67604	-0.360861	-0.458465	-1.38235	-0.365644	-1.40581	-0.321646	-0.429339	-0.840969	-0.64631	-0.405222	1.92996	1.64216	1.59376	1.71376	1.93423	1.80545	1.89896	1.76409	2.00353	1.95061	0.167233	-0.31991	-0.181039	-0.600733	-0.197657	0.0513669	0.0406676	-0.124286	0.325629	0.221032
0.640458	0.100202	0.0366679	-0.00831213	-0.0523997	0.34097	0.368301	0.345172	0.779447	-0.511123	-0.0209064	0.584665	-0.81763	-0.869691	-0.304071	-0.429707	0.674633	-1.0372	-0.577047	0.0912584	-0.960718	-0.0215815	-0.227648	-0.269734	-0.898592	-1.05481	-0.13096	-0.502964	-0.460898	-1.05702	1.99052	1.99011	1.90567	1.99499	1.92194	2.01141	1.83995	1.94206	1.95059	1.91158	-0.704088	-0.700053	-0.327723	-0.595652	-0.60436	-0.351709	-0.247665	-0.362877	-0.290635	-0.134635
0.138279	-0.0800893	-0.109974	-0.00568009	-0.269102	-0.0457998	-0.116419	-0.179316	0.260562	-0.394347	-0.676996	0.100435	-1.43236	-1.05694	-0.616671	-1.50227	-0.146524	-1.30821	-1.29358	0.0433677	-2.02998	0.418119	-0.311891	-0.121165	-1.94931	-1.50779	-0.542509	-0.755439	-1.09893	-0.880547	1.94228	1.89575	1.92288	1.90522	1.90093	1.8764	1.75055	1.77081	1.84039	1.87703	0.0199041	-0.0672615	0.0731189	-0.0211066	0.00714616	0.116045	0.142529	0.114036	0.141882	0.254507
0.205423	-0.180324	-0.314639	-0.144187	NaN	-0.098616	-0.444417	-0.165785	-0.118831	-0.461309	-0.43649	0.207794	-1.75849	-1.24063	-0.297455	-1.13291	-0.13566	-0.891413	-1.19637	0.0195049	-1.47908	0.114312	-0.372075	-0.15209	-1.94613	-1.68924	-0.887305	-0.424909	-1.44882	-0.800533	2.07519	1.92538	1.86547	1.89276	1.81133	1.96358	1.71545	1.87898	1.86401	1.78906	-0.00416346	0.091191	0.181767	-0.0489653	-0.000165131	0.118831	0.15939	0.119669	-0.223399	-0.118456
0.394351	0.183079	-0.26415	-0.156266	-0.27555	0.329644	0.0410441	0.262223	0.130459	-0.269309	-0.207827	-0.241661	-0.957378	-0.626116	-0.719258	-1.45589	-0.39503	-0.695334	-0.871497	-0.549229	-1.05407	-0.394674	-0.413696	-0.586881	-0.788687	-0.662253	-1.00279	-0.434881	-1.38262	-0.78748	1.79273	1.75686	1.94226	1.78302	1.83908	2.28614	2.19512	2.29987	2.18865	2.23743	-0.307603	-0.0509711	-0.202404	-0.381728	-0.371278	0.0107918	-0.0509711	0.222726	-0.101044	0.228619
0.327382	0.732179	0.633599	1.89716	-1.57265	0.555068	0.729421	0.479308	0.174538	0.0291107	0.39309	0.623627	-0.999823	0.326892	-0.0606762	-2.54976	-1.80238	-0.239084	0.428865	-2.16255	-0.785387	0.259782	-0.476007	-0.489857	-0.819278	-0.270652	-0.530683	-0.098495	-1.46271	-0.347844	1.72524	1.31066	1.38474	1.76325	1.5442	1.59518	1.51328	1.5152	1.54062	1.5694	-0.194157	-0.821707	-0.752007	-0.449191	-0.706744	-0.177697	0.0742406	-0.487346	-0.123001	-0.225539
-1.01003	0.683021	0.392146	-0.0894873	0.335018	-0.494769	-0.612723	0.00776587	-0.186967	-0.0088349	-0.0327714	-0.500457	-1.06729	-1.76464	0.470055	0.151937	-0.714579	0.769844	-2.33475	-2.53796	-0.318743	0.574393	-0.688743	-0.988863	-0.634981	0.589938	-0.477314	0.281357	-0.139872	-0.140305	1.4303	1.67909	1.46976	1.9579	2.05125	1.19791	1.559	1.62729	1.42052	2.37885	-0.922832	0.0768319	0.372219	-0.013779	0.0740936	-0.103978	-0.568016	-0.0743185	-0.407123	-0.244793
-0.205567	0.06553	-0.310479	-0.533219	-0.234941	-0.538997	-0.698047	-0.79131	-0.450579	-0.340037	-0.398372	-0.493598	-0.059508	0.201267	-0.290775	-0.314501	0.303827	-0.207511	-0.536536	0.00416201	0.180942	0.14334	-0.24307	-0.53666	0.115333	-0.382566	-0.75672	-0.483674	-0.0786447	-0.480617	1.68821	1.65042	1.83571	2.17972	2.16034	1.56564	1.56988	1.11124	2.01428	2.11472	-2.22062	-1.08218	-2.09343	-1.85491	-1.74385	0.35292	-0.272334	-0.0756144	-0.349538	-0.456782
-0.141764	0.288888	-0.208453	-0.286031	-0.914378	-0.149258	-0.488778	-0.14526	0.0644012	-0.360952	-0.483328	-0.696154	-0.854187	-1.54656	-0.370221	0.800894	NaN	-0.709147	0.250518	0.156772	-0.588674	NaN	0.110774	NaN	-1.08896	-0.876134	-2.94875	-1.13419	-0.570888	-0.294656	1.59292	1.80842	1.49675	1.51052	1.48897	2.07845	2.01155	1.65384	2.00361	1.66856	0.0366282	-0.221092	0.000948911	-0.209632	0.564522	-0.791282	-0.894012	0.547747	0.644982	0.476056
0.182618	0.416173	0.0135621	0.250062	0.307825	-0.109237	-0.279274	0.0202048	-0.07501	0.319038	-1.06498	-1.5596	-1.16725	-1.20849	-0.839609	-0.786796	-0.568767	-0.47219	-0.674268	-0.527689	-0.990251	-1.98698	-0.867377	-0.940136	-1.1617	-0.642661	-0.333823	-0.815147	-0.681872	-0.896187	2.07415	1.98223	2.10159	1.99676	2.06701	1.50425	1.71228	1.85381	1.88294	2.1839	0.0597135	-0.11379	0.178165	-0.105007	0.122031	0.0917919	-0.0240611	-0.220572	0.190539	0.0640117
0.0529269	0.0598936	0.237962	0.395231	-0.267452	-0.102291	-0.814813	-1.02014	-0.0217502	0.149969	-1.50796	-0.503063	-0.173535	-1.76966	-0.217491	-1.37902	-0.270136	-1.01293	-1.06885	-0.993924	-0.924329	-0.690894	-0.372036	-0.823526	-0.844584	-0.31788	-0.812099	-1.13588	-0.556351	-0.969849	1.74988	1.8771	2.07473	2.12625	2.01753	1.99586	1.73768	1.76835	1.80533	2.24021	-0.0255766	0.0401138	0.223457	-0.0980217	0.452927	0.355901	-0.187219	0.0356347	-0.272481	0.294139
0.270843	0.0618475	-0.138899	0.347346	-0.128274	-0.197442	-0.755547	-0.207891	-0.212258	0.443604	NaN	-0.513736	NaN	-1.49025	-1.39195	-0.22547	-0.851543	-0.299136	-0.441191	-1.45628	-0.633584	-1.14034	-1.04218	-1.01484	NaN	-1.09716	-0.252035	-0.173907	NaN	-0.375182	2.07342	2.01073	1.88424	2.12162	2.15464	1.83605	1.65177	1.7024	1.77257	1.96024	0.0367679	-0.130706	-0.139961	-0.43167	-0.0608666	0.103255	-0.303691	-0.0532273	-0.618043	-0.089785
-0.246009	-0.122551	-0.0206677	0.142477	-0.0382734	0.126648	0.172058	0.200973	-0.0382999	0.410973	-1.31911	-0.959192	-0.876567	-0.315305	-0.789319	-1.00495	-0.13422	-0.568036	-1.42141	-0.686341	-0.941653	-1.42857	-0.771092	-1.43435	-1.79975	-0.171299	0.175075	-0.693903	-0.272254	-1.73856	1.97078	1.96173	2.04009	1.97484	1.99277	1.82462	1.68741	1.66682	1.90811	2.0316	-0.414755	-0.24056	-0.129674	-0.144451	0.0816269	0.312536	-0.183109	0.24154	0.0649095	0.343439
-0.546543	-0.416761	-0.278112	-0.0404919	-0.406456	-0.0618185	-0.0409095	-0.117135	-0.0241265	0.249279	-1.58307	-0.715944	-1.15383	-0.926838	-0.656988	0.158688	-0.508579	-0.424599	-0.277997	-0.0459551	-1.4375	-0.870065	-1.27505	-1.0734	-1.77682	-0.200799	0.50783	0.291824	-1.02348	0.827467	2.06929	1.89798	1.90183	1.9608	1.90952	1.86955	1.96301	1.83052	2.04779	2.08078	-0.3408	-0.383852	0.0564256	-0.0440745	0.111556	0.0550742	-0.445409	-0.0340806	-0.160081	-0.0324567
0.117396	0.17201	0.489805	-0.012857	0.351982	-0.319135	-0.648746	-0.558451	-0.248877	-0.199702	-1.144	-0.401776	-0.40214	-1.00801	-0.336138	-1.02601	-0.880199	-1.0812	-0.91268	-0.864392	-0.791993	-0.69843	-0.449375	-0.404776	-0.813721	-1.0501	-1.39061	-1.15542	-0.903794	-1.24977	2.16314	1.90269	2.15292	1.95935	2.1309	1.9785	1.77582	1.87521	1.92282	2.02914	-0.199702	-0.102108	0.32804	0.122095	0.207507	0.356005	-0.369095	-0.0106944	-0.229231	0.171685
-0.203102	1.06427	0.129191	0.899469	-0.941653	-0.606562	-0.980266	-1.84874	0.84421	-1.14394	-4.03253	-1.70215	0.775396	0.538367	0.0771911	-1.01581	-2.04248	-0.0488643	NaN	-0.631754	-0.307184	NaN	-0.791552	0.685611	-0.489947	NaN	-0.8305	0.243735	-0.00849637	-0.799224	1.3584	1.26064	1.31438	1.52897	1.3193	1.43283	1.17019	1.324	1.04879	1.13795	0.0152447	0.0816535	0.125171	-0.423212	-0.237774	0.366842	-0.145751	0.14449	0.106527	0.40754
0.0339135	0.324828	0.515233	2.07232	0.290301	-0.134599	0.289061	-0.133982	0.160325	0.523942	-1.56334	-0.980284	-0.691749	2.27539	-0.996572	-1.661	-2.98254	-0.84903	-1.33968	-0.664	0.0480726	-0.919005	-1.04505	-1.0885	-0.0935721	-0.591789	-0.373662	-1.74607	0.98934	-1.30857	0.812827	1.10454	0.818649	1.50253	1.48692	1.40193	1.04369	1.30721	1.21411	1.57219	-0.0187033	-0.287488	0.41776	0.380007	0.319016	-0.232566	0.0369365	0.0563247	0.104953	0.0888416
-0.577593	0.657034	0.303356	0.499517	0.12499	-0.524534	-0.282955	-0.923813	0.257449	-0.166237	-0.353914	NaN	NaN	NaN	-1.36912	NaN	-1.61497	2.82801	NaN	NaN	NaN	NaN	NaN	-0.500829	NaN	0.545161	NaN	-0.522411	-2.36305	NaN	1.27543	1.35106	1.24378	1.48538	1.34829	1.12176	1.09664	1.21646	1.18432	1.5111	-0.324838	-0.345694	-0.7587	0.845713	-0.778006	-0.843831	-0.940202	-0.454657	-0.248432	-0.658893
-0.571734	0.538749	0.159693	-0.940321	-1.08144	-0.32364	0.569005	0.512365	-0.399894	-0.447897	-0.745289	-2.33679	-0.415481	-0.801156	-1.22005	0.584186	-0.112488	0.128059	0.53655	-3.22425	0.0283091	-1.29118	-0.614306	0.18201	0.930553	0.571282	0.845917	0.136554	-0.0760254	-0.730753	1.36158	0.73166	1.03971	1.66058	1.83303	0.928349	1.15822	1.13503	1.23157	0.822675	-0.12243	-1.23676	-0.353602	-0.378764	-0.081485	1.07601	0.549307	-0.919308	0.182704	-0.177163
-0.714999	-0.262998	-1.10994	-0.00684037	-0.838171	0.243221	0.0528169	0.417093	-0.875336	-0.536303	-1.47063	-1.9313	-1.66429	-1.7606	-1.72249	-1.38137	-1.56005	0.757238	0.544689	-1.9114	NaN	-0.257191	NaN	1.17437	NaN	NaN	-1.7254	0.291173	NaN	0.332348	1.1441	1.25364	1.45199	1.30871	1.25304	0.892587	0.76531	0.954448	0.925234	1.01178	0.661864	0.649236	0.0781483	0.75277	0.0972143	-0.217728	-0.189513	-0.113123	-0.21466	0.0593818
0.132888	0.664691	0.642743	0.323641	0.552899	-0.374065	-0.53708	0.0263065	-0.250319	-0.573125	-0.208904	-1.10866	-0.298474	-0.49437	0.539925	-2.01042	-1.34347	-1.67291	-0.239139	-2.57586	-1.13254	-0.961933	-1.63488	-0.544162	-1.80178	0.933625	0.667281	0.0321476	-0.343349	NaN	1.87204	1.37586	1.45401	1.43321	1.11136	1.12302	1.83819	1.58396	1.56976	2.15749	-0.378278	-0.475854	-0.69854	-0.915104	-0.419037	-0.117886	0.323173	0.0335299	0.273224	-0.270691
0.798253	0.0354852	0.430375	0.209262	-0.140939	0.658153	0.409496	0.380268	0.881899	-0.81848	-0.714407	-0.789129	-0.7573	-1.03562	-0.622792	-1.62735	-1.0927	1.46836	-1.88517	-1.16778	NaN	-0.552989	-0.682827	-0.781671	1.40148	NaN	-1.63265	-0.731475	2.4886	-0.975464	1.43772	1.61942	1.45832	1.56762	1.54362	1.46065	1.31489	1.37335	1.56487	1.49458	-0.618777	-0.426728	-0.455742	-0.418003	-0.542716	-0.0730098	-0.044206	-0.0756826	-0.19707	-0.340465
0.793286	0.230228	0.317796	0.410708	0.673725	0.749965	0.586927	0.566672	0.531621	0.807762	-1.03253	-0.847485	-1.62473	-0.961998	-0.0709879	-1.10856	-1.30667	0.241111	0.0236892	-2.07729	-0.546631	-1.68609	-1.44791	0.901072	-2.21285	0.00774679	-0.831123	-1.32823	-0.917247	-1.26606	1.60103	1.50644	1.56534	1.64711	1.61907	1.56778	1.42791	1.45184	1.41453	1.52867	-0.164336	-0.173199	0.259952	-0.835309	-0.64242	0.113167	-0.112429	-0.0908494	-0.13019	0.38915
0.378162	0.880212	0.753229	0.362626	0.696383	0.451786	-0.630649	0.041859	0.75607	0.598757	NaN	0.227318	NaN	-1.32753	NaN	NaN	NaN	-1.14213	0.75139	-2.33276	-0.432648	-2.09182	NaN	0.414658	-1.57892	NaN	1.03253	NaN	NaN	NaN	1.33968	1.23771	1.17283	1.34357	1.23085	0.964708	0.950001	1.26068	1.034	1.48168	0.576061	-1.27401	-0.272021	-0.716169	-0.849423	-1.0755	-0.273851	0.122139	-0.190184	-0.346226
0.439727	0.550608	0.53528	0.561253	0.76439	0.747988	0.749884	0.718045	0.930073	0.899163	-1.17252	-1.04676	-1.81175	NaN	-0.125968	-0.352969	NaN	NaN	NaN	-0.592077	NaN	-0.363198	-1.13253	NaN	-2.39492	NaN	2.3145	-1.7861	-2.50482	-1.42963	1.17735	0.955683	1.20796	1.10472	1.12402	1.27216	0.971478	1.1679	1.36123	1.22011	-0.235397	-0.0136227	0.102124	-0.543938	-0.24185	-0.0819709	-0.345971	-0.383482	0.254121	0.0166929
0.681452	0.972245	1.06681	1.12234	1.07711	0.92532	0.385642	0.868831	0.889699	0.788739	-0.546255	-0.151113	-0.462248	-1.0201	-0.094441	-0.842108	-1.2905	-2.34184	-1.17094	-1.10123	-1.16545	-0.995667	0.486655	-0.199963	-0.971815	-1.77236	0.198542	-1.82329	-2.47495	-1.46367	1.19188	1.34738	1.35009	1.57391	1.39387	1.42919	1.19529	1.50544	1.24123	1.5436	0.154824	-0.272161	0.199814	-0.269369	-0.0430353	-0.199864	-0.53297	-0.133446	0.0315828	-0.163095
0.71011	0.802217	0.654251	0.636943	0.611038	0.665185	0.3889	0.593178	0.751951	0.79243	0.0430701	-0.0270271	-1.83693	-2.12492	-0.164198	-1.20292	-1.33412	-1.65068	-1.02993	-2.13433	1.29039	NaN	-0.793519	1.29821	NaN	NaN	NaN	-0.0517333	-3.14005	-1.07709	1.31599	1.06697	1.23524	1.23424	1.18904	1.13495	1.1642	1.1537	1.19643	1.3084	-0.177491	-0.13739	-0.0205738	-0.139802	-0.0443498	-0.164115	-0.243762	-0.183976	-0.215993	-0.0286462
0.396556	0.263207	0.244329	0.12445	0.213947	0.234935	0.653666	0.628655	0.0839227	0.300381	0.0930357	0.505018	-0.708944	-0.747715	-0.749368	-0.796235	-1.47544	-1.20455	-1.4459	-0.9295	-0.383293	-1.08044	-0.259839	-0.283326	-1.1148	-0.913955	-0.15163	-2.24632	-3.78882	-1.216	1.85631	1.46334	1.44379	1.31081	1.22146	1.62894	1.22935	1.45107	1.45208	1.50921	0.530872	0.869239	0.746478	0.111361	0.305284	-0.0999774	0.0455417	0.0921803	-0.135565	0.171615
0.402814	0.874744	0.760553	0.693965	1.14368	-0.508574	0.224281	0.0904759	0.832373	0.383068	0.920896	0.665702	-0.0346894	0.27703	0.312685	-0.548757	-2.19511	-0.283154	-0.685285	-2.30466	0.382378	-2.76038	-0.582325	0.662563	-1.68936	-2.66053	0.289782	-2.46816	-0.720145	-0.738857	1.48352	0.72534	0.836078	0.574459	0.341726	0.590867	0.263624	-0.198101	0.650059	0.423423	1.0999	-0.337663	1.83801	1.45146	0.618201	-0.173128	-0.109803	-0.0516902	0.195886	0.557746
0.418898	0.455959	0.735734	0.399204	0.443368	0.779431	0.738822	0.485492	0.488082	0.765324	-1.2203	-0.876866	-1.42129	-0.747666	-0.526239	0.245557	-0.754468	-2.30584	NaN	-0.912265	-1.70265	-1.14001	NaN	NaN	NaN	NaN	1.67291	NaN	-2.00622	-1.3575	1.42187	1.53742	1.50832	1.60549	1.61276	1.28944	1.24792	1.06008	1.37326	1.65541	-0.201667	-0.203996	0.0931633	-0.1895	-0.163212	-0.392514	-0.776795	-0.375439	0.187993	-0.000998444
0.445767	0.188087	0.160116	0.421819	0.136438	0.674174	0.610746	0.728015	0.37256	0.658775	-0.685297	-0.937589	-0.330001	-0.558885	-0.953467	-0.149617	-0.695828	-0.3136	-0.838114	-0.9766	NaN	-1.6172	-1.83819	-0.891713	NaN	NaN	3.07189	NaN	-1.78008	-2.43498	1.48459	1.41614	1.47361	1.48088	1.49438	1.22526	1.18972	1.29291	1.40674	1.41723	-0.398829	-0.378305	-0.472887	-0.359243	-0.0967994	-0.148816	-0.166473	-0.0580081	-0.189542	-0.0168892
0.286568	-0.0619307	0.292607	-0.195369	0.197121	0.185098	0.219306	0.306567	0.212615	0.336612	NaN	0.95125	0.691504	-1.9731	-0.918525	-0.974409	NaN	-2.86884	-1.38366	0.594844	-0.711882	-0.571828	NaN	0.322188	NaN	-4.74231	NaN	NaN	NaN	0.866059	0.729312	1.08405	1.04362	0.989962	0.932616	0.847742	0.938954	1.05346	0.7461	0.981158	0.139055	0.106007	0.148827	-0.196719	0.164983	0.138596	0.0293842	0.0719046	-0.00823841	0.205209
2.30712	0.429832	0.442108	0.581007	1.72559	-0.140559	-0.879212	-0.813032	-0.330594	0.352785	-0.645707	0.159036	0.24894	-0.908929	-0.891834	-0.701958	1.14525	-0.668749	-0.395452	1.32272	0.445727	-0.637941	-0.788725	-0.596885	-1.06437	-1.36406	0.970189	-0.601996	-0.600359	-1.85089	1.61098	1.14705	1.32802	2.15713	1.22625	0.716428	0.576406	0.933761	0.795098	1.1476	0.771256	0.101875	0.470761	-0.758245	-0.575066	-0.910338	0.952093	-1.46488	-0.763846	-0.52644
0.309994	0.75051	0.473895	0.837874	0.892389	0.713853	0.570176	0.475682	0.49633	0.327543	-0.511111	-0.205806	-0.73898	-0.21896	-1.06207	-1.18218	-0.494709	0.492628	0.855482	2.61786	-1.13859	-0.442034	-1.75188	0.190036	-1.20423	-3.13801	0.0415024	-1.31923	-1.49397	-0.491775	1.00842	1.08682	1.04006	1.30175	1.12149	0.838472	0.630635	1.02025	0.808097	1.3603	0.736307	0.211797	0.412732	-0.678528	-0.49566	-0.723086	-0.673325	-0.749672	0.259349	-0.429362
0.104164	-0.262391	0.0780298	-0.158656	0.823865	0.666618	0.750258	0.837904	0.311263	0.145651	-0.99122	0.201883	-0.324799	0.581572	NaN	-1.26854	0.0695187	-0.996523	-3.47411	NaN	NaN	-0.185413	-0.360916	0.0163346	-0.522241	-2.84323	-1.0648	0.266064	-1.0208	-0.50183	1.51818	1.4268	1.67672	1.56189	1.39737	1.29181	1.30746	1.37801	1.40586	1.48704	0.0675311	-0.2237	0.379856	0.198717	0.335556	-1.06699	-0.018832	0.116133	-0.116179	0.0947392
1.12437	1.39702	0.299085	1.09094	0.213877	1.02071	0.457641	1.17198	1.29839	1.20905	-1.36343	0.31711	-1.03322	-0.190355	-1.32814	-1.02016	-0.785077	-0.33857	-0.624994	0.647229	-1.17233	1.1891	NaN	2.07554	-1.73419	-0.696063	-1.63355	-1.46846	-1.96286	-1.69915	1.19798	1.01348	1.14579	1.17935	0.78127	1.15416	0.845845	1.19442	0.980507	0.974565	-0.386919	-0.023247	-0.177371	0.531405	0.124538	-0.315988	0.663132	-0.594908	0.035033	-0.365144
0.453978	0.541965	0.988476	1.39434	2.2651	-0.130389	-0.813836	-0.0589949	-0.0879337	0.614611	-2.94549	0.00176103	1.97948	NaN	-2.64916	-1.92204	-0.914524	-0.690658	-1.13055	0.52317	1.51991	0.376839	0.671697	2.72018	-0.860973	-1.56027	0.367688	-0.67203	NaN	-0.170525	0.939447	0.0964496	0.66468	0.300237	0.779066	0.452711	0.3855	0.312056	0.360329	0.448741	0.0131974	-0.479946	0.414346	0.0268867	-0.115631	-0.748077	-0.022937	-0.0717938	0.172624	0.282661
1.35236	0.415411	0.945497	1.39383	1.21575	1.10212	0.924705	1.11136	1.04131	0.663034	-0.804415	0.604314	-1.37287	-0.964347	-0.423793	-1.33182	-0.456797	-1.66104	-1.48297	-0.0158374	-2.09769	0.953535	-0.376032	-0.154683	-2.57164	-2.54286	-1.06948	-1.06833	-1.08505	-1.36678	1.05804	1.02242	1.01645	0.932464	1.03227	1.09639	1.09314	0.937043	1.07478	1.10554	-0.144312	-0.159536	0.192514	-0.307058	0.467627	0.274856	0.0838886	-0.159452	0.149896	0.215132
-0.201482	-0.339437	0.917021	0.050308	0.196477	-0.325311	-0.464433	-0.598465	-0.473764	-0.167783	-0.790653	-1.06592	-2.53143	1.18021	-1.63742	-1.69425	-1.63731	-0.966797	0.33429	2.77005	NaN	NaN	NaN	NaN	-0.572116	-1.40062	NaN	-1.83423	-1.60973	0.580618	1.18073	1.08371	1.10542	1.0167	1.25217	1.07768	0.840848	1.00683	0.86405	1.12496	0.289227	0.337275	0.598938	0.469874	0.618644	0.0872512	-0.086086	0.0806674	-0.122571	0.291404
0.863172	0.60169	0.806664	0.588596	0.775271	0.539433	0.54454	0.605468	0.415079	0.451507	-0.906789	NaN	NaN	-1.32724	NaN	-0.928064	-1.73773	-1.0397	-1.43945	-1.06768	NaN	1.8387	1.11324	-1.50141	NaN	-2.85962	-0.643176	1.49118	-0.84426	NaN	1.26107	1.17022	1.20013	1.27983	1.31858	1.2067	1.13546	1.25115	1.15562	1.31637	-0.30858	-0.401013	-0.17136	-0.281115	-0.470085	-0.19331	-0.311993	-0.27091	-0.294816	-0.234114
0.492927	0.716121	0.925643	0.532696	0.948879	0.286527	0.293571	0.608647	0.738177	0.700483	-1.43016	-0.912831	-1.05885	-1.19735	-2.24029	-1.21709	-1.29832	NaN	-1.49554	-0.17467	-1.18074	NaN	0.000378395	0.193242	-1.85623	NaN	-0.626256	-0.342067	-1.81676	-1.36284	1.44418	1.61657	1.42359	1.6699	1.62656	1.41133	1.24603	1.43027	1.29112	1.61073	-0.239501	0.104667	0.362217	0.267701	0.319626	0.140196	-0.116984	-0.0296633	-0.06295	0.154855
1.26771	1.25179	-0.828725	0.0230815	1.19768	1.64665	1.9308	1.73245	0.779187	1.43105	1.09034	-0.902142	-1.3738	-0.310377	-0.48469	1.04908	-0.38207	-0.0741313	-0.38883	-0.731443	-1.70195	NaN	-0.814288	-1.57208	-1.76125	0.521511	-1.45177	-0.493339	-0.311902	-0.806186	1.12346	1.23841	1.35062	1.41363	1.29368	1.04046	1.1264	1.09935	0.742352	0.78527	0.239531	-0.340519	-0.0858252	-0.541028	-0.87233	-0.732833	-0.0357906	-0.669014	-0.283011	0.306607
1.17354	0.420974	-0.110774	0.59921	0.708121	1.19665	1.81605	0.783234	0.891396	1.26417	0.26359	-0.864757	-1.1666	-1.04546	-1.15511	0.35577	-0.0700383	-0.368396	-0.534106	-0.684706	-2.09126	-1.44467	-1.70687	-1.29016	-2.12664	-1.25097	-1.20908	-0.953257	-1.37397	-0.605424	1.68621	0.923834	1.50462	1.29842	1.0169	1.46898	1.16379	1.62072	1.2996	1.28628	0.374719	0.248839	0.287069	-0.0204089	0.181486	-0.212685	0.160975	0.547108	0.0262681	0.122128
-2.05693	0.820714	0.442613	-0.32745	1.00321	0.905777	0.885264	0.800684	0.656876	0.675138	0.201862	-0.825565	-0.394921	0.132825	-1.63957	0.522688	NaN	-1.46017	-0.0696744	0.266028	0.00397818	0.0967622	-0.565086	0.117876	1.47346	-0.50242	-4.0531	-1.49539	0.241776	-1.10024	0.380245	0.611511	0.495378	1.06292	1.09399	1.81437	0.797827	0.860287	0.364773	0.925381	-0.277204	1.04401	0.452242	1.38354	1.15417	-0.615748	-1.14409	-0.652268	-0.911716	-0.516177
0.676876	0.869626	0.626024	0.504387	0.666088	0.711569	0.548301	0.67956	0.842863	0.865063	-1.73032	-1.11189	-0.554083	-1.72897	-0.577103	0.182993	0.388882	-2.23062	-1.47884	-1.48105	-1.51288	-0.568695	-0.756401	-1.20239	NaN	NaN	-1.81543	-0.95699	-0.130303	-1.39394	1.57201	1.46384	1.49474	1.43427	1.6265	1.42695	1.3317	1.33034	1.46858	1.57429	-0.177787	0.125735	0.414862	0.340923	0.0849589	-0.0259099	-0.363513	-0.227853	-0.124388	0.02383
1.66509	0.819487	0.705676	0.79875	1.73382	0.394065	1.04713	0.259202	0.277078	0.105792	-1.80307	-0.1106	-0.678858	-0.935645	NaN	-0.710974	-1.74517	-2.62454	-0.00310151	-2.49631	-0.743218	-0.343852	-0.778202	-0.88362	-1.26433	-1.66982	-1.91349	-0.99212	0.215263	-1.09344	1.04739	1.23284	1.12336	1.22353	1.06395	1.19707	1.21207	1.13966	1.06538	1.20775	0.481604	-0.190616	0.176089	0.0696286	0.170965	0.429611	0.47033	0.0367235	0.542804	0.137351
0.848191	0.673745	0.831	1.11096	1.31293	0.880113	0.699294	0.826133	0.798789	0.764092	0.227013	-1.79246	0.0977669	-2.2942	-1.27412	-0.722285	-0.484548	-1.33476	-1.39159	-1.10304	-1.52713	-0.416681	0.153284	-1.23509	-1.08249	-1.26964	-1.31518	-1.56382	-1.60547	-1.93475	1.34403	1.37889	1.4564	1.14254	1.31269	0.970869	1.3321	1.18688	1.18802	1.34467	0.139631	-0.714182	-0.0276598	0.148849	0.395704	0.176212	-0.0860169	0.0287666	-0.214747	0.0172739
0.453136	0.39854	0.73471	0.876253	0.795794	0.466941	-0.0262891	0.409601	1.07974	0.288453	0.458455	-0.927022	0.806581	-2.21187	-0.886534	-1.41237	-1.38652	-1.16249	-1.02338	-0.105733	-1.25155	NaN	NaN	-2.08848	NaN	0.0276639	NaN	-2.31515	NaN	-2.05072	1.21541	1.085	1.19586	1.09527	1.28708	1.34992	1.27395	1.43859	1.35471	1.60663	0.302384	-0.713094	0.0965061	-0.25964	-0.208423	0.475201	0.270478	0.383397	0.262701	0.505641
0.579531	0.686973	0.585832	0.575605	0.154549	-0.0164857	0.0950258	-0.0911904	0.307825	0.371759	0.284495	-0.531894	-0.330379	0.548528	0.751735	-0.283377	NaN	-0.512733	-0.669199	-1.88826	-1.83471	-2.19933	-1.70912	-1.87834	1.04794	-1.73661	-2.03104	-1.53891	-0.785055	-2.35837	1.46312	1.48378	1.41214	1.44388	1.52554	1.11538	1.01596	1.27414	1.2741	1.3546	0.285248	0.373092	0.394223	0.0465971	0.0839241	0.0791446	0.400611	0.0219248	0.190132	0.193062
-0.258451	0.233244	0.497484	1.1878	0.557	-0.273803	-0.302853	-0.00561532	0.256857	-0.197342	0.109771	0.255134	1.63374	0.065822	-0.37416	0.289241	-1.42226	-0.861166	-1.5376	-2.88394	-0.536674	-0.819272	-1.45522	1.00152	NaN	-2.82527	-1.9527	-1.08049	-1.29281	-1.78742	1.19184	1.15239	1.09073	1.52371	1.7235	0.833449	1.03601	0.955605	0.991901	1.22547	-0.398833	-0.304083	0.151516	-0.277984	0.736691	0.587592	0.169394	0.0552821	0.669436	0.436058
1.64616	-0.163851	1.23688	1.67466	-1.10034	0.873605	0.758926	1.16288	1.50161	-1.89873	-0.0827956	0.255745	-0.177891	0.0499437	-0.360029	0.262807	-1.10827	-1.09136	-0.132939	-1.20279	-0.331018	-1.30362	-0.538656	-0.637179	-1.50707	-1.16009	NaN	-2.38545	NaN	-0.613203	0.974331	0.527401	0.315314	1.05695	0.718506	1.1637	0.920499	1.08906	0.845702	1.77597	-0.129419	-0.143027	-0.539146	0.0354591	-0.276353	0.085476	-0.60771	0.267671	0.125633	0.447205
0.972342	0.744594	0.754257	0.728892	0.65656	0.757895	0.875886	0.734024	0.668989	0.449294	0.110219	-1.24618	-0.14338	-1.00905	-0.410731	-0.167901	-0.698161	-0.995492	-0.892996	-1.10855	-1.04474	-1.44746	-1.13538	-1.82349	-0.624144	-1.7704	-1.84667	-1.43394	-0.956256	-1.95503	1.32439	1.26064	1.52427	1.27952	1.68665	1.44798	1.63659	1.34899	1.81312	1.56298	0.196392	-0.0990846	0.0897719	-0.355942	0.237709	0.609312	-0.143651	0.0428785	0.231461	0.312418
1.00919	0.723652	1.0267	0.929676	0.91476	0.0399425	1.1919	0.396064	1.36682	1.05144	-1.60867	-0.851539	-0.722102	-1.27865	-1.2031	-0.326879	0.310542	-0.021367	-0.0318558	-0.270389	-1.95886	-0.523963	-1.11896	-1.69866	-0.641873	-0.731559	NaN	-0.160576	-1.1761	-1.84059	0.350899	0.615266	0.778964	0.61431	1.07947	0.60167	0.196843	0.466074	0.447602	1.48369	0.350352	-2.25202	-0.371685	1.5416	-0.677502	-0.264292	-0.464963	NaN	-0.445146	0.62076
0.496756	0.88331	1.03183	0.645163	0.534421	-0.132469	0.212763	0.0382751	0.48825	0.375259	NaN	-1.06599	-1.1914	-1.26278	NaN	-1.01054	-0.884766	-1.10485	-1.2994	-0.411006	-1.85238	-1.4214	-0.551999	-1.37335	2.8239	-1.36716	-1.48442	-1.10065	NaN	-1.57345	1.33487	1.2548	1.39757	1.24488	1.22431	1.27896	1.28818	1.36949	1.38394	1.4043	-0.0125171	0.00773257	0.123979	-0.0746792	-0.386775	0.292918	-0.362393	0.00137273	-0.160106	0.149928
1.01197	0.841602	0.849587	0.731235	0.594817	0.326642	0.184497	0.195941	0.414912	0.946459	-1.49431	-1.05021	-0.944117	-0.0245424	-2.3794	-0.316531	-1.68594	-0.17184	-0.325853	-0.979074	-1.46467	-1.68656	-0.860654	-2.60571	-0.794413	-0.519679	-1.41441	-0.461265	-1.00557	-1.39366	1.41374	1.35082	1.64708	1.47229	1.14583	1.51399	1.03006	1.11669	1.1844	1.38589	-0.0889162	-0.412738	0.0388592	-0.668297	-0.556213	0.659118	0.632125	0.508699	0.779767	0.236595
0.815704	0.895224	0.864039	0.904458	0.322248	-0.155813	0.540989	0.759824	0.585533	0.343652	-0.367573	-0.127821	-0.874621	-0.0572944	-1.09813	0.472535	0.0656897	-0.90065	-0.886441	-0.761712	-1.15359	-0.941446	-2.05546	-2.32308	0.511018	0.35001	-1.64427	-1.68428	-1.80317	0.543291	1.34306	1.21092	1.31012	1.57669	1.06378	0.608676	0.64767	0.916256	0.662858	0.90269	0.160993	0.282551	-0.475019	0.157593	0.0382527	0.0352047	0.44474	-0.0497743	0.297651	0.316146
0.897313	0.589164	0.509029	0.956048	-0.0911501	0.586739	1.34687	1.08822	1.05043	0.505019	-1.42186	-0.297903	0.853907	-1.61857	-0.848187	0.675649	0.52075	-0.0462116	-0.153845	-1.36474	0.277795	-0.900673	-1.39396	-3.70762	-0.528025	-0.493506	1.13684	-1.68528	-2.69592	-0.923992	1.09162	1.25587	1.14725	1.12299	1.23786	1.01568	0.752475	1.0253	0.989707	1.20132	0.111554	-0.379679	0.127456	-0.272853	0.059918	-0.0698239	-0.314834	-0.2624	0.0814645	-0.102261
1.4086	1.15292	1.82251	1.79049	1.97585	0.761201	0.230944	0.202494	0.766524	0.193704	1.12504	0.16405	-0.276867	-0.241611	0.321392	-0.700896	-0.700544	-1.27809	-0.442064	-0.709999	-0.830165	-1.11839	-1.56859	-0.620749	-1.5629	-1.25135	-1.75243	-1.36513	-1.39894	-1.57196	1.08231	0.956014	1.13496	1.54742	1.1884	1.12847	0.861629	1.37828	0.792142	1.47762	0.429079	-0.325932	-0.0790842	-0.303627	-0.217319	-0.21914	-0.10774	0.0326975	-0.007158	0.123116
0.754951	0.976143	0.869951	0.791627	0.489118	0.585288	0.634325	0.333657	0.624003	0.415313	-0.205765	-0.775828	-1.10812	0.149717	2.28479	-0.71961	-0.242955	-0.0817307	-1.04142	-0.608243	-1.68886	-2.93421	-0.933964	-0.332822	-0.785222	-0.716774	-1.47581	-0.587131	-1.48327	-1.53886	1.39127	1.3354	1.37396	1.3536	1.53611	1.66392	1.45677	1.4469	1.37992	1.63568	-0.585133	-0.255741	-0.124512	-0.29952	0.00196488	-0.340473	-0.0264889	0.124776	-0.11582	-0.24664
1.2004	1.08037	1.10145	1.04724	1.08185	0.0930106	0.195761	0.895441	0.945598	0.0474223	0.311605	-0.458654	-0.664116	-0.231802	0.56866	-0.372108	-0.60404	-0.885894	-0.883727	-0.922571	-1.89148	-2.26356	-1.76665	-1.5372	-1.22755	-1.12666	-1.52181	-0.616096	-0.808266	-0.955211	1.303	1.12029	1.53389	1.65855	1.4258	1.41269	1.16974	1.74154	1.23501	1.27579	0.0168627	-0.103116	0.123022	-0.191043	-0.0501987	0.230331	0.423346	0.454616	0.405398	0.273475
1.67896	1.49781	1.37942	1.44721	2.31531	0.280224	0.485615	0.142415	1.30871	0.339113	0.909483	1.03992	-0.283053	0.146942	0.943967	-0.544528	-0.121813	-1.16593	-0.905983	-1.11845	-0.960833	-0.270047	-1.15634	-0.319304	-0.675213	-1.56811	-1.32675	-0.789781	-1.43555	-0.789439	0.859116	0.563433	0.621658	0.769136	0.713707	1.44967	0.986142	1.3153	0.730648	1.29947	0.169	-0.645905	0.241028	-0.650918	-0.0178364	0.00746442	0.0431539	-0.033867	0.532333	0.141923
0.666208	0.868164	1.5279	1.26671	1.44518	-0.187378	0.267618	0.417448	1.03759	0.297975	0.506057	-0.059949	0.165039	NaN	0.473867	-2.24897	0.949427	NaN	NaN	NaN	NaN	-1.00486	NaN	-0.279285	-0.251494	NaN	NaN	-0.956106	-1.96953	NaN	0.910088	0.753898	0.998898	0.898002	0.989056	1.08196	0.964854	0.85177	0.906444	1.43157	0.378804	NaN	-1.61551	-0.670436	-1.1558	-0.855931	-0.692145	-0.00784695	-0.457068	-0.239361
0.171005	0.679204	0.981594	0.65168	0.874799	-0.0483759	-0.381142	0.0314722	0.272789	0.439699	-0.504573	0.832369	-1.59008	0.547158	1.56879	0.189386	-0.0607831	-1.64572	-1.42852	-0.407697	-3.22743	-0.884561	-0.219933	-0.696691	-1.08724	-0.198742	-0.566155	-1.56721	-0.603732	0.637006	1.11615	1.25882	1.314	1.4592	1.33711	1.49133	1.13026	1.15832	1.27151	1.4682	-0.580694	-0.927479	-0.550113	-0.969722	-0.380749	0.37842	0.768517	-0.511789	0.382505	0.312077
1.91309	1.72573	1.8115	1.79444	2.00308	0.551699	0.320497	0.604949	0.578328	0.815172	0.295592	-0.653646	-0.336845	0.125646	0.0680725	-1.59274	-1.07853	-0.763398	-0.260051	-1.09233	-0.779154	-2.44843	-1.0601	-0.912842	-1.02344	-0.993569	-1.50722	-1.65803	-1.65662	-1.82025	1.1973	1.1464	1.01365	1.07413	1.31758	0.684523	0.499552	0.728886	0.38743	0.808498	0.711097	0.017231	0.534551	0.0222354	0.596625	-0.536379	-0.179285	-0.12134	-0.0693683	0.203824
1.46659	1.24573	1.97108	1.63766	0.423643	0.77149	-0.0303275	0.0953288	1.47234	-0.0826963	-0.655813	-0.606509	-0.514028	-1.17922	-2.88502	-0.897554	-0.296934	-0.367991	-0.361935	0.387556	-0.734002	-0.388284	-2.28788	-1.06655	-1.07394	-0.476137	0.255964	0.248614	-1.28237	-1.35902	1.99729	1.38903	-0.134752	0.601492	1.1703	1.01283	0.91986	0.782717	1.44274	0.769605	0.84047	0.719372	0.680678	-0.286727	-1.01128	-0.224537	0.00237919	-0.0578335	-0.444079	0.0512561
1.14982	1.4288	1.15716	0.949246	1.04736	1.29652	0.782355	0.996223	1.14524	1.17499	-0.347767	-0.754443	1.02951	-0.664762	-0.717982	-0.833917	-0.037107	-0.314969	0.0771072	-0.892561	-2.13092	-1.22048	-1.93635	-1.40183	-2.42354	-0.321041	-1.70325	-0.863599	-0.886942	-1.75258	1.33547	1.09391	1.24881	0.948601	1.06731	1.06318	0.871223	1.09795	0.985849	1.08119	-1.01217	0.833987	0.416438	-0.260769	-0.0339515	0.136337	-0.377768	-0.349945	0.251274	0.326078
1.41356	0.953848	1.59251	1.05672	1.5614	0.0688481	-0.281422	0.0691714	0.888836	0.709622	-0.428854	-0.772674	-1.18524	0.20121	-0.180222	-1.74898	-0.420083	-0.234208	-0.0470059	-0.594825	-2.2322	-2.4713	-1.54672	-1.18425	-1.87294	-0.509053	-1.96965	-0.509608	-1.45734	-0.917686	0.887185	1.00914	1.04204	1.21749	1.10112	1.33699	1.10514	1.43006	0.820897	1.25449	0.433391	-0.221344	0.636293	0.296745	0.306714	0.00159327	0.400197	0.515765	0.740333	0.678448
1.41071	1.56553	1.65505	1.65594	1.10347	0.67354	0.512311	0.479745	1.1472	0.517808	-0.756259	0.170497	-1.30895	0.515117	0.00544784	-0.921501	-0.636248	-0.37831	-0.0951595	-1.18935	-0.909907	-2.217	-1.39449	-1.02936	-0.63173	-1.3451	-1.29052	-0.864808	0.262827	-1.40825	1.44629	1.03219	0.768317	1.59361	1.2153	1.5503	1.16824	1.26305	0.997716	1.44198	-0.0709193	-0.33919	0.190953	-0.157872	0.122729	-0.384732	0.413596	-0.42698	0.182242	0.353678
1.70505	1.88325	1.34322	1.13813	-1.54587	0.645337	-0.305968	-0.151855	1.17877	1.23724	-1.32586	-0.988827	-0.283199	-1.03219	0.249874	-1.55711	-0.120797	-0.245999	0.293719	0.134571	-1.91218	-0.457595	-1.95349	-0.682706	-1.21179	-0.140183	-1.97944	-0.293127	-0.455486	-0.0231921	1.49738	0.787459	0.401857	0.561516	0.572938	2.08486	1.13685	1.26538	0.534785	1.04552	0.385431	0.353208	0.637344	0.0663645	0.547419	0.0747186	0.422739	0.298617	0.659793	-0.147175
0.0338011	0.791013	0.999031	1.0321	0.853622	1.38195	0.212205	0.294725	0.286427	0.367059	-0.0633876	-0.802027	NaN	1.48486	-0.872688	NaN	-0.368056	0.202644	NaN	NaN	NaN	NaN	NaN	-1.16535	NaN	-2.02762	NaN	-1.51743	-2.02554	NaN	0.656958	1.10572	1.07511	1.13721	0.748438	1.24644	0.720215	1.3383	1.12116	1.39466	0.275714	-0.521559	0.0950249	-0.296768	0.394214	-0.0779835	-0.43008	-0.389819	-0.170516	0.148624
1.4086	1.23312	1.52438	1.63695	1.74736	0.844288	0.842542	0.404757	0.706745	0.559335	-0.578898	-1.12298	-0.446874	-0.378979	-0.450627	-1.3358	-0.366315	-0.21949	-0.0636085	-0.592038	-1.52349	-2.23366	-2.06347	-1.3091	-1.25644	-0.75754	-1.19374	-0.88844	-1.13808	-1.7202	1.45352	1.23914	1.12305	1.21155	1.27902	1.55553	1.04067	1.42629	0.969097	1.30918	0.000521646	-0.0832195	0.280468	-0.0765688	-0.00744078	-0.0583002	-0.233446	0.112424	-0.0159738	0.138655
1.16572	1.39766	1.60502	1.83365	1.5914	0.825348	0.230035	0.563952	1.2271	1.29082	0.498496	-0.414462	-1.21591	-1.06807	-0.321825	0.187916	-0.199623	0.230609	-0.293276	0.165253	-1.54823	-1.55026	-1.10745	NaN	NaN	-2.5882	NaN	-1.29906	-1.4256	-0.922575	0.822896	1.10772	1.08924	1.09073	0.748573	0.965183	0.820385	0.676871	0.728833	1.44873	-0.198568	0.610191	-0.458793	0.264768	0.200482	-0.505568	-0.807628	-0.221987	0.033746	-0.00765401
1.42276	1.21281	1.01181	1.40908	1.076	0.923727	1.07812	1.362	1.43626	1.22829	0.133165	-0.410438	-1.0698	-0.703543	-0.466975	-0.817509	-1.21613	-0.774274	-0.31503	0.0217462	-0.788441	-2.02209	-1.32965	-1.37001	-1.58249	1.25319	-0.13083	-1.11478	0.337367	-2.46132	1.23736	1.08785	1.27889	1.37081	1.40058	1.15439	0.935847	1.1555	1.06294	1.19796	-0.313848	-0.691311	-0.470769	-0.448666	-0.621565	-0.823923	-0.487889	-0.664112	-0.425037	-0.286241
1.09472	1.37437	1.18698	0.548153	0.707424	1.43247	1.19955	1.60209	1.69159	1.19178	-0.862428	-0.839242	-2.09502	-0.737848	-2.26169	0.635678	-1.14854	-0.25332	1.76659	-0.725777	-1.61776	-0.7574	-0.528318	-1.48287	-1.20531	-0.369384	-2.15986	-0.276295	-0.0769184	-0.829867	0.651221	0.816219	1.00761	1.25728	1.5676	1.02041	0.845008	0.511184	0.677198	1.1241	-0.579309	-0.65944	0.0737617	-0.299121	-0.539728	-0.0615562	-0.189033	-0.223612	-0.309784	-0.596154
0.609926	0.899425	0.980829	0.577701	0.881934	0.872469	1.23882	1.0084	1.09316	1.07617	0.477452	0.271681	-1.19872	-1.09391	-1.22683	-1.29762	-0.318425	-1.71618	-0.763481	0.444866	-0.929511	-1.5819	-0.446986	NaN	-1.11641	-2.84466	-0.487311	-0.820277	-0.80805	NaN	1.43492	1.48075	1.36835	1.49646	1.5007	1.22198	1.25269	1.21431	1.4493	1.49712	0.0446867	-0.262175	-0.813272	-0.416398	-0.0719531	0.0195795	-0.104149	-0.408012	-0.503405	-0.113511
1.438	0.691184	0.952221	1.3509	0.864833	1.76407	0.469607	0.832541	1.18069	0.275172	NaN	-0.467409	-1.51136	-0.755453	NaN	-1.47314	-1.4006	0.256597	0.0429096	-1.1639	-0.452623	-1.12936	-2.66556	-0.290518	-0.983511	-0.487249	-1.08149	-0.275768	0.0655301	-2.51853	1.2011	1.47852	1.37429	1.19488	1.35967	0.953724	1.0287	0.97887	1.14852	1.21112	0.337726	-0.0178158	-0.0593252	-0.0682348	-0.217326	-0.0496841	-0.377648	0.0735583	0.222782	0.0476284
1.56293	1.19918	1.05373	1.26346	1.36685	1.07453	0.934704	1.23116	1.23237	1.13209	-0.588283	-0.450343	-0.849715	-1.22759	-1.12214	-0.785346	-0.525763	-0.440487	-0.165583	-0.180147	-1.18141	-1.89199	-1.22953	-1.00209	-1.31854	-1.35116	-1.07791	-0.869854	-0.615344	-1.0183	1.47624	1.34472	1.52323	1.42835	1.42809	1.39956	1.27617	1.29583	1.32389	1.52997	-0.0428356	-0.525763	-0.11667	-0.46109	-0.577296	-0.0836498	-0.125214	-0.163244	0.0354383	-0.195413
1.52352	1.55336	1.20288	1.69786	2.15519	0.670404	0.658503	0.442225	0.134308	1.39193	-0.828699	-0.512839	-1.4146	-3.16045	-1.43772	0.373901	-0.177992	0.332971	-0.692686	-1.56867	-2.6722	-1.48434	-1.03197	-0.885391	-0.199036	-1.22478	-0.216528	0.0625164	0.585574	-0.369726	1.21026	0.892181	0.751623	0.736315	0.644265	1.08786	0.996243	0.70822	1.01763	1.01198	-0.522876	-0.456374	0.0854305	-0.261294	0.00468812	-0.0995739	-0.0497129	0.13676	0.174731	0.144203
1.65076	1.252	1.78793	1.39801	1.07771	1.2233	0.829351	0.934653	1.68372	0.51192	-0.417355	0.480933	-1.72441	-0.8723	-0.947826	-1.72037	-0.178058	-1.53987	-1.61973	-0.424055	-1.48715	-0.342663	-1.3709	-0.521021	-1.96214	-1.63494	-0.688849	-1.00789	-0.686746	-1.19531	0.683284	1.42434	0.655102	0.705909	0.728956	0.777585	1.00606	1.08892	1.10832	0.831909	0.752471	0.80258	0.239615	0.168433	0.148049	-0.0950311	0.0337563	0.143157	0.313839	0.513627
1.48332	1.09052	1.97398	1.25992	1.49105	0.722921	0.394992	0.499724	0.833667	1.47331	-0.306147	-0.261868	-0.728182	NaN	-0.64466	-1.0311	-0.755836	-0.179683	-1.17137	-0.0907441	-1.46671	-0.411439	-1.04313	-0.494675	-1.42505	-1.53394	-1.04624	-1.41733	0.0583293	-1.20445	1.39743	1.29377	1.28089	1.36977	1.21851	1.20003	1.20456	1.2649	1.14238	1.58143	-0.420838	-0.949426	-0.143348	-0.27248	-0.0708767	-0.200127	-1.01099	-0.870721	-0.631693	-0.242169
1.56161	1.1992	0.273907	0.869021	0.920894	0.812826	1.18799	1.41125	1.44017	1.16896	-0.441437	-1.25989	-1.13317	-0.937248	-1.11981	-0.493317	-0.646027	-0.554342	-0.00189197	-0.906725	-1.31439	-1.29949	-1.3947	-1.48852	-2.37945	-0.390488	-0.840232	-0.706378	-0.267643	-0.67946	1.75666	1.39956	1.4607	1.59896	1.55429	1.17447	1.21988	1.30376	1.19883	1.16601	0.328338	-0.129991	0.0496084	-0.241498	-0.18123	-0.660611	-0.320211	0.0699154	-0.51701	-0.164212
1.62482	0.891555	1.18019	1.38425	1.1483	0.999076	0.406933	1.15919	1.65303	1.40151	0.139367	-0.249264	-0.141729	-1.01306	0.739524	-0.599529	-0.666645	-0.536639	-0.88322	-0.226852	-1.58008	-1.98254	0.532831	-1.25659	-0.920592	-1.71157	-0.967654	-1.53105	-0.635381	-1.67216	0.996336	1.31444	1.2252	1.62654	1.57475	0.777604	1.22994	1.14567	1.07263	1.05611	0.372022	-0.0800771	-0.161575	0.0291333	-0.146759	-0.347791	-0.359357	-0.206194	-0.66044	-0.222545
0.708932	1.02898	1.81401	1.32166	1.68086	1.25607	0.70874	1.04922	1.47223	1.0247	-0.27154	-1.05398	-1.11161	-0.470202	-0.577706	-0.346251	-0.379132	-0.796876	-0.146142	-0.447231	-1.26617	-1.33927	-1.42489	0.132167	-1.04373	-2.11592	-1.28573	-1.24491	-0.855165	-1.61196	1.21255	1.41217	1.35192	1.47441	1.38954	1.27158	1.03367	1.1155	1.08129	1.45652	0.217311	-0.128336	0.0132873	-0.494216	0.206471	-0.466988	-0.360485	-0.874706	-0.0966219	0.123466
1.31507	1.03222	1.04237	1.20373	1.06924	1.28647	0.937471	1.21325	1.04746	1.44537	-0.319464	0.244738	-1.10437	-1.47394	-0.708086	-0.0659057	-0.581392	-0.603939	0.062512	-0.299135	-0.978853	-1.36079	-0.695397	-0.447577	-1.44123	-2.04565	-0.646385	-0.68477	-1.01103	-2.67053	1.3118	1.03304	1.09489	1.51696	1.25481	1.2836	1.16954	1.22357	1.32517	1.56725	0.30854	-0.716951	-0.231907	-0.509079	-0.206016	-0.251131	-0.332197	-0.445174	0.010819	-0.599631
1.02515	1.29283	1.85661	1.65892	0.768049	1.11854	-0.653243	0.261426	1.63695	1.14231	1.20961	-0.38256	-0.745291	-0.976284	0.310724	-0.981859	0.350247	-1.32675	2.64947	0.833975	-1.56779	-1.46668	-0.220657	-0.959866	-0.653034	-2.16915	-1.91302	-1.71733	1.16598	-0.483524	0.529171	0.621559	0.588507	0.909918	0.683084	0.91292	0.486741	0.569977	0.379281	1.14911	-0.188606	-0.37555	-0.512967	-0.547952	-0.160268	-0.571737	-0.74857	-0.411526	-0.722669	-0.389475
1.37748	1.70828	1.34442	1.34072	1.27617	1.00075	0.890933	1.34431	0.976822	1.13225	-0.398918	-0.186704	-0.609625	-0.638216	-0.58444	-0.890593	-0.950797	-0.642445	-0.94625	-2.06821	-0.669735	-1.22178	-1.05538	-1.11536	-0.266854	-0.779196	-1.89001	-0.996228	-1.09785	-1.40278	1.31915	0.942454	1.22525	0.979259	1.25416	1.26273	1.27431	1.68057	1.29452	1.35146	-0.0998185	-0.182906	-0.184309	-0.305249	0.0819192	-0.252867	-0.182906	0.520137	0.450433	0.142632
1.78143	1.34283	1.68941	1.69417	1.57635	1.39856	1.11929	1.30568	1.24723	1.32148	-0.598733	-1.7568	-1.32924	-0.355521	-1.0276	-0.808701	-0.25898	-0.313257	-1.42388	-1.39534	-1.32955	-1.72932	-0.940741	-1.09543	-0.651637	-0.95399	-0.955125	-0.972276	-1.12646	-1.65023	1.21918	0.873226	0.95698	1.22526	1.33249	1.08583	0.918974	0.98501	0.85569	0.909784	-0.295293	-0.105375	0.00652584	-0.0907117	-0.177919	-0.0137243	-0.256969	-0.376001	-0.141604	-0.0263601
2.13287	1.98342	2.1506	2.01749	2.07169	1.19653	0.574645	1.50464	0.900812	1.04057	-0.287538	-0.423446	-0.622798	0.369243	0.903279	-0.916292	-0.680333	-1.75863	-1.39869	-0.285389	0.0574119	-1.27503	-0.420683	-0.415255	0.550295	-1.41582	-1.73927	-1.13366	-1.44753	-1.69236	0.908951	0.485849	0.815303	0.206679	0.0851912	0.683647	0.529839	0.787857	0.724586	0.316908	-0.574128	-0.597946	-0.0508748	0.412223	0.0277345	-0.262521	-0.244439	-0.230912	0.0729937	0.327882
1.36586	1.9402	2.04246	1.35614	1.6061	0.74269	0.438713	1.16562	1.59016	1.09574	-0.62285	-0.108447	-0.513364	-1.62766	-0.481832	-0.918467	-0.542746	-1.272	-1.55929	-1.72315	-1.40286	-1.08467	-0.331881	-1.69576	0.250911	-1.13998	-0.875846	-1.54487	-1.28645	-1.61506	0.717493	0.774596	1.24444	1.25601	1.01096	0.581136	0.898334	0.932861	0.554616	0.738336	-0.109519	0.418484	0.129819	0.466915	-0.0104603	-0.757556	0.268629	-0.0822635	0.516203	0.216913
1.11015	0.626395	1.34994	1.73051	0.212744	1.31778	1.20883	1.606	1.29084	0.410157	-0.573296	0.356848	-1.30964	-1.50583	-1.9423	-0.472315	0.0936744	-0.664675	-0.540926	-1.10971	-1.44814	0.362419	-1.13756	0.581952	0.021776	-2.55717	-1.39856	-0.733627	-1.57846	-1.58599	0.535441	0.731133	0.640973	1.29158	0.930505	1.28143	0.374013	0.815929	0.963167	0.979632	-0.656117	-0.629244	0.482614	-0.355496	0.113807	-0.540788	0.363609	0.153132	0.253073	0.230557
1.53984	1.55204	1.7402	1.52659	1.65285	0.921719	1.07769	1.21699	1.30703	1.38949	-0.454675	-0.255251	-0.516161	-0.727482	-0.0545741	-0.965308	-0.271104	-0.909164	-1.52374	-1.00639	-0.588344	-1.23687	-0.734414	-0.501234	-0.55161	-1.21946	-1.59855	-0.620518	-0.719031	-2.08821	1.20281	1.14432	1.1435	1.25197	1.1227	1.1938	1.12535	1.14549	1.19171	1.33688	-0.370547	-0.0820002	-0.187341	-0.308975	-0.859282	-0.49684	-0.210758	-0.221201	0.0184572	0.0888254
0.973028	1.39977	1.2318	1.48827	1.72017	1.95496	1.61465	1.42495	1.24401	1.6148	0.49655	-0.264996	0.116148	0.530342	-0.678108	-0.529809	-0.836136	-0.422928	0.158081	-0.72839	-1.63592	-1.09843	-1.10996	-0.199489	-0.831472	-1.34018	-2.25568	-1.68146	-1.37147	-2.46158	1.32397	0.486007	0.657412	0.140717	0.542789	0.619375	0.591971	0.849936	0.889319	1.13376	-0.108461	-0.442598	-0.235536	-0.436362	-0.0411947	-0.0370853	-0.372095	-0.226037	-0.0740922	-0.197944
1.3825	0.999571	1.44901	1.17023	1.62832	1.19202	0.83668	1.17974	1.20596	1.3718	-0.626858	-0.310873	-0.339767	0.323055	-0.478975	-0.687894	0.732057	-1.73626	-1.68566	-1.47751	-1.14692	-0.276378	-0.964386	-0.971644	-1.84418	0.499492	-0.568885	-1.16891	-1.1273	-1.009	0.521814	0.474074	0.779519	0.741006	0.945368	0.209358	0.501024	0.0653334	0.265532	0.285909	-0.333643	1.58133	-0.374881	-0.0827256	-0.392679	-1.04635	-0.41419	0.312716	1.70875	-0.0575974
1.20215	0.979418	1.52237	1.22825	1.80838	1.08615	0.894471	1.06011	0.764757	1.34647	-0.463813	-0.450879	-1.1312	-0.724253	1.07391	-0.73646	-0.865304	-0.665793	-0.512019	-1.18603	NaN	NaN	-1.11597	-0.359736	-1.20066	-2.08139	-1.03229	-0.862955	-0.699532	-2.18231	1.18025	0.889958	1.18818	1.35718	1.34894	1.37907	1.07873	1.18378	1.2233	1.47846	-0.165861	-0.309678	-0.224637	-0.550641	-0.511072	-0.0630413	-0.59572	-0.295184	-0.538377	0.00106404
1.05115	1.64781	1.6483	1.82545	1.40874	1.5624	1.47049	1.69784	0.933617	1.48418	0.0620777	-1.89344	-1.05967	1.63718	-0.876924	-1.0514	-1.12057	-1.36754	-0.862256	-0.550887	-2.03214	-1.16787	-0.721894	1.54341	-1.08013	-1.34998	-0.833342	0.240826	-0.987088	-0.94003	1.11571	0.272057	0.316197	0.517532	0.359164	0.572592	0.58907	0.373327	0.867235	0.630232	-0.646521	-0.115613	-0.122335	-0.533135	0.66883	-0.986411	-0.526607	-0.426399	-0.41325	-0.336318
1.92932	1.67658	1.71284	1.86732	1.94584	1.24602	1.38969	1.23465	1.84092	1.32622	-0.806347	-0.714009	-1.36672	0.141423	-1.07251	-0.746619	-0.462812	-1.08299	-0.959561	-0.917721	-1.96132	-1.15189	-0.83968	-1.02134	-1.4492	-1.99573	-1.32051	-1.1348	-0.793131	-1.57221	0.658901	0.329276	0.451255	0.718991	0.760637	0.64296	0.591179	0.393153	0.578793	0.701316	-0.0784806	0.194887	0.667551	-0.184655	0.121617	-0.156676	-0.213341	-0.0279907	-0.139823	0.0227042
1.63037	1.3603	2.23176	2.38933	0.98028	1.19486	1.56587	1.60716	2.1496	2.02639	-0.629083	0.60758	0.0548217	-0.0289885	-0.791063	-1.06906	-0.5244	-0.92488	-1.0832	-1.01173	-1.16007	0.743784	-0.624786	-1.03714	-1.5836	-2.03505	-1.39842	-0.64456	-0.932818	-1.5444	0.194753	0.659859	0.488651	0.606556	-0.146771	1.04382	0.284668	0.316582	0.448568	0.211299	-0.0278048	-0.434268	-0.204347	-0.518153	-0.121196	-0.29607	-0.116419	-0.00492511	-0.773403	-0.00720537
1.22946	1.37531	1.46061	1.63228	1.75183	0.738549	0.852277	1.15324	1.27341	0.979488	-0.413471	-0.829548	-0.0719673	-0.545676	-1.08722	-1.61464	-1.14764	-1.08722	-0.5029	-1.81054	-1.02915	-0.767636	-1.06901	-0.883192	-1.18865	-1.24726	-1.09022	-1.31301	-0.524026	-1.0538	1.05241	0.947402	1.4932	1.38111	1.3648	1.34466	1.06424	1.38485	1.1953	1.10903	0.638536	-0.882668	-0.00309117	-0.792205	-0.098878	0.0769502	0.136694	0.0816579	0.183339	0.0236672
1.35889	1.2342	0.945205	1.12149	1.61082	0.76274	0.856912	0.821421	1.12338	0.627303	NaN	-0.773805	-0.632039	0.0988943	-0.720266	-1.70263	-1.76637	-1.51592	-1.16374	NaN	-1.11422	-1.02422	NaN	-1.11618	NaN	-2.34355	-2.12511	NaN	NaN	NaN	0.771775	1.12844	1.49073	1.32729	1.32073	0.876986	0.488091	1.40354	0.730623	0.81636	-0.0435947	-0.597871	0.203281	0.0059922	0.256699	-0.171873	-0.184337	0.498308	-0.22771	-0.629481
1.1771	1.30766	2.0837	1.92024	1.90334	0.565073	0.699838	0.838137	0.939234	0.845151	-0.00834123	0.0978422	-0.570801	-0.242465	-0.456927	-1.38393	-1.24218	-0.995053	-1.07426	-1.24841	-0.727967	-1.21377	-1.37549	-1.09124	-0.952731	-1.62043	-1.86962	-0.791975	-1.12062	-1.41899	1.27226	1.18867	1.43657	1.24162	1.00134	1.23433	0.874831	1.16636	1.08631	1.47484	0.117248	-0.486923	0.0376511	-0.348412	0.0446866	-0.132701	-0.167347	0.0288324	0.300016	0.0668243
1.30031	1.13932	1.57116	1.56024	1.49255	0.919017	0.902789	1.14127	0.79531	0.740566	0.208977	-0.249117	-0.686463	-0.167359	-0.0978356	-0.490214	-0.989473	-0.935675	-1.20856	-1.324	-0.614386	-1.06223	-1.16219	-0.369734	-0.685301	-1.22298	-1.35092	-0.807232	-1.37315	-1.45758	1.34457	1.17732	1.54045	1.47716	1.40193	1.5787	0.88096	1.21443	1.49685	1.45834	-0.341883	-0.815135	-0.235432	-0.890839	-0.559069	-0.158796	0.283421	-0.619745	0.0868388	-0.019432
1.36767	1.20224	1.67124	1.8294	1.53245	0.770273	0.869391	0.918988	1.03485	1.15992	-0.352543	-0.27004	-1.01705	0.0325	-0.355729	-1.06497	-0.830269	-0.889052	-0.844028	-1.25238	-0.753483	-1.39079	-0.983632	-1.51246	-1.53051	-0.941732	-1.76882	-1.05853	-1.36404	-1.52016	1.45567	0.961998	0.805679	1.40038	0.742126	0.832502	0.866094	1.00893	0.993235	1.34467	0.344793	0.095891	0.507729	-0.149741	0.500001	-0.860326	-0.0646384	0.236271	0.251406	0.728656
1.41225	1.2111	1.71806	1.86602	2.14498	0.502405	0.462445	0.77652	0.610936	0.670121	0.327767	0.222893	0.225002	0.226612	0.107548	-1.01174	-1.13428	-1.33662	-1.02253	-1.08524	-1.06802	-0.920833	-1.27489	-1.0206	-0.853978	-1.90625	-1.24536	-0.970869	-1.62523	-1.53199	1.17381	1.09586	1.21903	1.35944	1.05059	1.16945	0.726295	1.47821	0.814371	1.39114	0.42785	0.0921651	0.336398	-0.190681	-0.145144	-0.252597	0.0384054	-0.189442	0.254612	-0.0685459
1.2023	1.5427	1.87807	2.27178	1.58912	1.21981	1.3547	1.17677	0.787335	0.758619	-0.236681	-0.754897	-0.687294	0.54303	-0.549245	-0.556465	-0.678674	-0.101407	-0.188899	-1.69285	-0.830891	-1.86427	-2.31418	-0.673287	-0.822025	-2.30012	-1.18753	-1.0297	-0.70956	-1.15316	1.20353	0.595473	0.613285	1.39149	0.61928	0.763637	0.253898	0.583409	0.87121	1.14992	-0.370598	-0.757463	-1.07792	-0.147381	0.00788467	0.153271	0.500958	-0.0230697	-0.349883	0.0191719
1.77529	1.47339	1.37113	1.78056	2.02718	0.522167	0.687983	0.553859	1.13011	0.536173	0.172614	-0.0659908	-0.584898	0.0725914	-0.289683	-0.643533	-0.706708	-0.548599	-1.00376	-0.744575	-1.68594	-1.67862	-1.22245	-0.821193	-1.06528	-1.6043	-1.53277	-0.982612	-1.23706	-1.24612	1.45136	1.34049	1.60773	1.50966	1.26054	1.1764	0.873325	1.27136	0.885639	1.21987	-0.372933	-0.290491	-0.0678311	-0.255909	-0.426255	-0.554447	0.174405	-0.347531	0.0731225	-0.0795705
1.91204	1.74054	1.44596	1.97549	1.95355	1.49351	0.995695	1.72477	1.61046	1.3818	0.225603	0.352986	-0.557191	0.219605	0.22056	-0.299238	-0.397754	-0.652949	-0.968582	-0.929665	-0.442322	-1.73305	-0.423461	-0.407073	-1.34417	-1.63634	-0.642461	-0.79988	-0.743281	-1.30165	1.15535	0.929285	0.849518	0.976763	0.761905	0.699079	0.657604	0.846872	0.778168	0.702203	-0.158162	-0.168043	-0.0734186	-0.750573	-0.475737	-0.691867	-0.391256	-0.128488	-0.212227	-0.257071
1.42968	1.45099	1.37771	1.67448	1.55697	1.25818	1.21569	1.35668	1.57613	1.46201	-0.400005	-0.0704921	-0.330049	-0.0431288	-0.267056	-1.10401	-0.640362	-1.01525	-0.978438	-1.1995	-1.1626	-1.21494	-1.09804	-1.29615	-1.12638	-1.17777	-1.25931	-0.704718	-1.01127	-1.13521	1.39548	1.12989	1.38215	1.40216	1.24236	1.01815	0.942385	1.16933	1.12267	1.36613	-0.48235	-0.633939	-0.391704	-0.504027	-0.541202	-0.25029	-0.256505	-0.462689	-0.25342	-0.247038
0.885487	1.03715	0.867704	1.15265	1.74225	0.818971	1.26134	1.58271	1.22367	0.566484	0.0686107	0.25398	-0.960736	-0.111307	-0.423366	-1.06433	-0.327413	-0.834288	-1.23565	-0.766132	-0.493655	-1.39498	-1.53839	-1.65908	-0.854677	-2.04405	-1.64156	-1.24297	-1.5965	-1.09064	1.66282	0.949647	1.32348	1.31923	1.26145	0.884722	1.08789	1.16116	1.28542	1.57207	-0.101933	-0.40472	-0.0985492	-0.307988	0.472362	-0.583006	-0.0539986	0.0845905	0.0539335	0.308813
1.51855	1.3601	1.74422	1.72536	1.70688	0.920461	0.917538	1.04296	1.43945	1.4014	-0.173033	-0.0741063	-0.351799	-0.108194	-0.533977	-0.606657	-0.780099	-0.800205	-0.631652	-0.948413	-0.809183	-0.649979	-0.87262	-0.786447	-0.681229	-1.50529	-1.56589	-1.20787	-1.01422	-1.22898	1.32911	1.21991	1.36748	1.34081	1.28707	1.27021	1.0829	1.41118	1.1582	1.51988	-0.353684	-0.376795	-0.470287	-0.493932	-0.418688	-0.539122	-0.487358	-0.896517	-0.5498	-0.328874
1.49817	1.46092	1.58227	1.48461	1.65867	1.72814	1.49733	1.82129	1.61656	1.49438	-0.471987	-0.586806	-0.748688	-0.678882	-0.209186	-0.715012	-1.13838	-0.930318	-1.11218	-0.750693	-0.482606	-0.503388	-1.77517	-1.03433	-0.69751	-1.49101	-1.09919	-1.23888	-1.09288	-1.13367	1.0245	1.0375	1.13097	1.3295	1.10525	0.867929	0.730521	1.02234	0.80813	1.07698	-0.534628	-0.504537	-0.0452989	-0.0802966	-0.219991	-0.679221	0.0376359	-0.283907	-0.49285	-0.142104
1.34149	1.2686	1.43288	1.87612	1.63902	1.59579	1.53257	2.01149	1.50774	1.33567	0.255228	-0.776949	-0.445935	0.0405638	-0.639389	-0.785804	-0.819887	-0.807714	-0.603252	-0.593674	-1.23779	-0.962537	-1.37849	-0.707826	-0.604926	-1.36505	-0.499241	-0.936549	-0.933788	-1.17732	1.23968	0.563199	0.583956	1.31517	0.839575	1.11718	1.09511	1.3825	0.671211	1.39648	-0.225786	-0.422496	-0.271241	0.0533065	-0.444524	-0.773594	-0.438304	-0.497404	-0.29748	-0.350322
1.01692	0.443501	0.875474	1.18364	0.949041	1.16121	1.03089	1.19275	1.13979	1.28367	-0.641041	-0.975413	-1.52558	-1.54837	-1.27816	-0.506478	-0.689994	-0.592573	-0.462797	-0.682948	-1.74007	-1.62084	-1.54238	-1.60549	-1.73481	-0.498798	-0.317101	-1.48063	-0.678981	-2.03527	1.17439	1.09082	0.894537	1.11502	0.903093	1.45106	1.02388	1.41706	1.27058	1.02742	0.331942	-0.236368	-0.0947658	0.249725	0.194012	0.131842	0.517815	0.474577	0.658708	0.778887
1.08789	0.182527	0.372117	0.700181	0.730808	1.42321	1.10924	1.32179	0.831466	0.758851	-0.876207	-1.17498	-1.24142	-0.990183	-0.813089	-0.851455	-1.04406	-0.728375	-0.698905	-0.675152	-1.20042	-2.01511	-1.75416	-1.14787	-1.81153	-1.02878	-1.10268	-1.14957	-1.50603	-1.60004	1.53458	1.28669	1.48114	1.45975	1.36385	1.25101	1.19395	1.48932	1.27019	1.48114	0.0895714	0.123371	0.0441607	0.38239	0.163987	0.0422867	0.123371	0.296618	0.136235	0.335484
1.42065	1.51834	1.39838	1.57504	1.12023	1.28723	1.21933	1.36002	1.44837	1.4766	-0.890051	-1.14396	-1.06212	-0.983467	-0.801389	-0.603113	-0.9236	-1.07408	-0.660653	-0.516604	-1.75643	-1.91096	-1.65165	-1.70467	-2.06089	-1.4857	-1.22214	-1.27166	-1.36915	-1.21164	0.814301	0.779637	0.789811	0.774417	0.812409	0.728603	0.679147	0.769928	0.734187	0.598245	0.294022	0.170818	0.227297	0.198258	0.32715	0.275643	0.0915051	0.199126	-0.0190624	0.21951
1.0682	0.918378	1.26536	0.978313	1.09946	1.22913	0.948743	1.08185	0.976376	0.647577	-0.489136	-1.00574	-1.35201	-1.09952	-0.652478	-0.229267	-0.850993	-0.920589	-1.22972	-0.210798	-1.3565	-1.76688	-1.54179	-1.79803	-1.68044	-1.63083	-1.75837	-1.3602	-1.32573	-1.3169	1.35022	0.985285	1.34879	1.10695	1.21593	1.24237	0.978772	1.29103	1.08391	1.19659	0.374309	0.124079	0.628298	0.0991253	0.512672	-0.0558477	0.0863182	0.428188	0.023234	0.243662
1.12684	0.761931	0.838984	0.998829	1.042	1.03	0.708393	1.09804	0.953983	0.848771	-0.560194	-0.957914	-1.2392	-0.824257	-0.43197	-0.781669	-0.627133	-0.808584	-0.266102	-1.01343	-1.69733	-1.91949	-1.7707	-1.50052	-1.867	-1.46228	-1.24226	-1.36527	-1.39826	-1.42273	1.50006	1.23358	1.39819	1.41876	1.34528	1.33025	1.14966	1.27416	1.19963	1.2473	0.0527697	-0.188905	0.0383073	-0.0742255	0.109406	0.265848	0.127784	0.157272	0.357644	0.292035
0.907592	1.03031	0.789013	1.05691	0.826353	1.46001	0.999238	1.51973	1.40955	0.996597	-0.954132	-0.781982	-1.27141	-0.800626	-1.11112	-0.494581	0.498271	-0.682867	-0.754795	-0.705485	-2.06034	-1.76669	-2.31922	-1.84946	-1.50095	-1.14345	-0.999491	-1.16122	-0.846037	-1.58782	1.22787	1.06901	1.26457	1.23867	1.05444	1.04353	0.919893	1.16398	1.04591	1.03713	0.314872	0.287363	0.36675	0.393856	0.369381	0.133281	0.218321	0.0985328	0.0922815	0.190954
1.39164	0.829843	0.868535	1.51222	1.20711	1.61369	1.04425	1.625	1.09119	1.28252	-0.61286	-1.46104	-0.900305	-0.6372	-0.971448	-0.832059	-1.70952	-1.23453	-0.76954	-0.188135	-1.7629	-2.12733	-0.957403	-1.13223	-2.10882	-0.488264	-0.998641	-0.963993	-0.794924	-2.03455	1.17002	0.569734	1.27071	0.689443	0.77262	0.978755	0.680284	0.766532	1.11377	0.702753	-0.473312	-0.0733598	-0.124747	0.282321	0.539007	-0.00422272	0.585254	-0.153566	0.492563	-0.242172
0.817753	0.987376	0.366995	0.84466	0.694449	0.968862	1.33668	1.30645	0.994585	1.36072	0.243848	-0.729647	-1.21032	-0.0271762	-1.013	-0.627775	-0.3493	-0.207661	0.274133	-0.61762	-1.92914	-2.43756	-1.7329	-1.10302	-1.42761	-0.875348	-0.0726312	-1.36841	-2.20451	-0.816036	1.47621	1.06739	1.52183	1.46519	0.674667	0.507697	0.42054	1.42203	1.26455	1.41447	-0.239438	-0.107112	-0.015114	-0.0442766	0.1917	-0.36658	0.563627	-0.406295	-0.106675	0.321731
1.14095	0.907381	1.01229	1.25775	1.24126	0.766758	0.570139	1.00195	0.891287	0.809064	-0.475463	-1.21048	-1.19936	-1.08471	-0.537244	-0.471022	-0.480915	-0.934858	-1.27446	-1.07547	-1.51012	-2.33932	-1.75896	-0.956253	-2.02947	-1.04815	-0.769644	-0.937604	-1.73672	-1.39219	1.452	1.20098	1.34397	1.46096	1.37556	0.976313	0.921466	1.34474	0.93086	1.27543	0.531892	0.0540808	0.143617	-0.126486	0.322508	0.0782284	0.322737	0.183004	0.366467	0.426179
1.255	1.32366	0.906747	1.62803	1.63743	0.919751	0.323344	0.906125	1.14101	0.770312	-0.334083	-0.609821	-0.587235	-0.854833	-0.319247	-1.1906	-0.873972	-1.02649	-1.03262	-1.08816	-1.40375	-2.29272	-1.45332	-1.28526	-1.72693	-1.5104	-0.752952	-1.20473	-1.39263	-1.23056	1.30063	0.955601	1.00842	1.46871	1.1831	1.02029	0.987407	1.36339	1.02225	1.54223	0.358019	-0.0381692	0.218905	-0.0535408	0.147564	0.20775	0.210835	0.383582	0.413629	0.30538
1.3564	1.69935	1.10923	1.46097	1.43701	0.779191	0.713154	0.827215	1.2344	1.17424	-0.586462	-1.03471	-0.791951	-0.19651	-0.67054	-0.622334	-0.701576	-0.0479942	-0.848121	-0.691052	-1.15895	-2.06868	-0.95645	-1.40418	-2.37522	-1.05056	-1.26054	-1.39174	-1.19325	-1.48456	1.24537	1.29184	1.09416	1.5157	1.18466	0.987788	1.2807	1.18381	1.25694	1.31769	-0.214576	-0.0786596	-0.142204	-0.286977	-0.146921	0.114782	-0.115471	-0.135854	-0.220204	0.416868
1.09241	0.717409	0.848657	0.909033	0.997979	1.09731	0.978014	1.30924	1.04033	0.943501	-0.568014	-1.04607	-0.94006	-0.943439	-0.578377	-0.304348	-0.505054	-0.672432	-0.557383	-0.959465	-1.77778	-2.5715	-1.89224	-1.75099	-1.6395	-1.23981	-1.32627	-0.736725	-1.22422	-1.21412	1.32779	1.39921	1.36302	1.5292	1.46987	1.178	0.874453	1.4256	1.1288	0.942262	0.295435	-0.137356	0.0819435	-0.0402736	0.0993428	0.108914	0.127508	0.274202	0.210836	0.040464
1.49662	0.766394	1.03942	0.959674	1.18438	1.40126	1.18811	1.36211	0.666426	0.620724	-0.707079	-0.668263	-1.15788	-1.03578	-0.600776	-0.480307	-0.555922	-0.521406	-0.641712	-0.448432	-2.09014	-2.48729	-1.94279	-1.90824	-1.7669	-1.11823	-0.827515	-0.91607	-1.20894	-1.13601	1.33411	0.961503	1.23527	1.11622	1.17107	1.0701	1.06176	1.34326	1.137	0.806491	0.0933935	-0.0596174	0.301241	0.134454	0.0041263	-0.021168	0.216798	0.273156	0.163342	0.47839
1.05629	0.683556	0.481772	1.20465	0.769302	1.16384	0.607594	1.28911	1.20291	1.22635	-0.583762	-1.09807	-1.0991	-1.15306	-0.51974	-0.75864	-0.485479	-0.377207	-0.396417	-0.055499	-1.91332	-2.21313	-2.18329	-1.21234	-1.92786	-1.18001	-1.14419	-1.17368	-0.345748	-1.46339	1.39986	1.34876	1.28124	1.29453	1.27352	1.20302	1.1853	1.44565	1.03056	1.12306	-0.407986	-0.395092	-0.710222	-0.308083	-0.0347199	0.329662	0.2774	0.193353	0.0143118	0.196659
0.994162	1.40607	0.922609	1.20749	0.663428	1.00926	0.638009	1.5345	1.16308	0.692602	-0.793343	-1.06511	-0.705862	-0.891537	-0.828654	-0.791491	-0.73077	-0.45462	-0.576802	-1.369	-1.37678	-2.7789	-1.42813	-1.37491	-1.81514	-1.02492	-1.31546	-0.96324	-0.913342	-0.977747	1.40178	1.19493	1.3203	1.47134	1.44828	0.626961	0.956839	1.20411	1.03197	1.49438	0.0680369	-0.240481	-0.195669	0.0909835	0.0346231	0.15683	0.365652	0.697312	-0.143879	0.489006
1.20748	1.26796	1.49292	1.46758	1.24055	1.51959	1.24689	1.67736	1.19775	1.27857	0.00056968	-0.472676	-0.733666	-0.753829	-0.758441	-0.462667	-0.649423	-0.621263	-0.811997	-0.584941	-1.61525	-1.96018	-1.54384	-1.4144	-2.14588	-1.6431	-0.739986	-1.19015	-1.13828	-1.36192	0.983367	1.1156	0.920897	0.990965	1.06906	1.12306	1.0112	1.06975	1.2346	1.10748	0.148503	-0.205564	-0.228413	-0.151276	0.206232	0.158439	-0.0685177	-0.170724	-0.0136885	0.160933
0.61305	0.901922	1.48454	1.3861	1.41171	1.65154	1.81598	1.47897	0.814072	1.06433	-0.363104	-0.908426	-0.880135	-0.309309	0.169168	-0.449118	-1.01714	-0.692136	-0.238494	0.239148	-1.6993	-2.18925	-2.14068	-1.54651	-1.66729	-1.37607	-0.716141	-0.978041	-0.806711	-1.64139	1.12578	1.16053	1.2179	1.07879	0.747045	0.749048	0.87532	1.14875	0.750239	1.12987	-0.626001	-0.454306	-0.679915	-0.0669897	-0.172081	0.0567727	0.0116341	-0.192415	0.367841	0.571631
0.454454	0.591539	0.981009	1.73815	1.95728	2.20134	1.43823	1.4717	1.2717	1.17783	0.621337	-2.00355	-0.504532	-0.503866	1.17001	-0.935251	-0.697367	-0.9282	-0.716228	-1.70538	-2.36706	-1.13104	-0.426715	-1.92499	-1.19059	-1.99934	-1.33961	-0.445909	-0.361975	-0.447241	1.16812	0.201893	1.10862	0.212874	0.840411	0.129407	0.195815	0.402275	0.218241	0.640182	-0.431729	0.716122	-0.18332	0.868883	0.784835	0.727038	-0.371161	-0.0412761	0.00450722	0.104496
1.33117	1.57718	1.49529	1.65656	1.1924	1.36554	1.22638	1.45548	1.50148	1.65381	-0.41778	-0.584187	-0.54007	-0.418594	-0.39468	-0.830454	-0.628529	-0.842859	-0.926524	-0.395086	-1.19815	-2.34817	-0.810502	-2.43178	-2.34032	-1.31896	-1.4009	-1.24947	-1.05553	-0.910256	0.756362	0.817619	0.636173	0.936669	0.785122	0.712675	0.603791	0.663169	0.680371	0.759004	0.213989	0.0675011	0.452172	0.15604	0.315531	0.209186	0.0736421	0.233655	0.355406	0.502154
1.0558	1.19804	1.41966	1.07103	0.505635	1.12864	0.751553	0.958912	0.908735	0.965625	NaN	-0.789743	NaN	-0.94969	1.15961	-0.277155	-0.905246	-1.10758	-0.8908	-0.700951	NaN	-1.27898	-1.85563	-1.59586	-1.78238	0.311736	-0.836546	NaN	-1.19047	-2.41886	1.18686	1.26546	1.25905	1.29299	1.36112	1.28073	1.10046	1.23193	1.28925	0.97091	-0.019767	-0.21676	-0.0874282	-0.264782	-0.243204	0.00512295	-0.361789	-0.329396	0.0750585	-0.0194586
1.32558	1.16942	0.825096	1.02956	1.2122	2.20948	2.17261	2.11036	1.45436	1.76305	-0.0338117	-0.768813	-0.570394	-0.288628	-0.526915	0.0746286	-0.0729707	0.0590105	-0.729882	-0.355859	-0.814384	-1.4971	-1.87756	-1.87997	-1.29867	-2.01745	-0.584847	-0.522409	-0.823387	-1.09026	1.08091	0.51276	0.534441	0.771458	0.669675	0.887083	0.841068	0.775398	0.994068	0.983204	-0.637701	-0.602668	-0.371485	-0.314548	-0.239635	-0.160376	0.00561728	-0.240993	-0.268892	0.0539648
1.26952	-0.236288	0.578576	1.25494	0.929444	1.56602	1.50823	2.07338	0.866973	1.56693	-0.4112	-1.18291	-0.773419	-0.85105	-0.735981	-0.577824	-0.378876	-0.735981	-0.169157	-0.255174	-1.91883	-1.88545	-2.04299	-1.88545	-1.33367	-1.80741	-0.783752	-1.60907	-0.435583	-0.758906	1.14706	1.04095	1.40148	1.29747	0.792649	1.13471	0.715062	1.31088	1.08349	0.92455	0.152561	0.157119	-0.272683	0.329103	0.247048	-0.331724	-0.186381	-0.196988	0.243018	0.382815
1.35672	1.07035	0.857435	1.2528	0.915531	1.22001	1.36947	1.08752	0.965682	0.65653	0.299287	0.0825232	-1.2393	-0.42298	-0.169988	-0.48188	-0.851651	0.0940119	-0.105161	-0.970744	-1.963	-2.11006	-1.96787	-1.8283	-1.83352	-0.874376	-1.20046	-0.417794	-1.07549	-1.1187	1.41623	1.19785	1.38544	1.43161	1.26034	1.20449	1.0372	1.41206	1.23333	1.12691	0.154657	-0.253046	0.112901	-0.457652	-0.209062	-0.229205	-0.0391831	0.108129	-0.0237709	-0.00592697
1.40524	0.536033	0.973251	1.37949	0.943164	1.33993	1.47344	1.20379	1.29319	0.861437	-0.409537	-0.337531	-0.783264	-0.576765	-0.55921	-0.890336	-0.723395	-0.832597	-0.498027	-0.929631	-1.22846	-1.98465	-1.6987	-1.14707	-1.13765	-1.0925	-1.00143	-1.15541	-1.35027	-1.48472	1.66761	1.39253	1.32065	1.5532	1.19681	1.1566	1.21239	1.29323	1.41305	1.11252	-0.329561	-0.28641	-0.364269	-0.0237742	0.0425365	-0.0634153	0.143777	0.0022975	0.359268	0.469091
1.71306	1.19466	1.20639	1.42316	1.22037	1.26123	0.893997	1.01601	1.03204	0.572242	-0.070454	0.459103	-0.450724	-0.218144	0.069066	-0.311306	-0.391745	-0.843158	-0.829405	-0.371138	-1.81617	-2.24018	-1.41551	-0.748547	-1.85122	-1.63552	-1.40646	-1.15896	-0.765174	-1.22721	1.28558	0.903764	0.641284	0.988361	1.09123	1.46233	1.15812	1.32154	1.18009	1.06732	-0.208829	-0.447405	0.213546	0.062676	0.177186	-0.279877	-0.0335568	0.288685	0.239347	0.450239
1.22977	0.724995	0.827438	1.17407	1.06099	1.40542	1.6573	1.13527	1.08956	1.13829	-0.279495	-0.793442	-0.929802	-0.553279	-0.600865	-0.693586	-0.686046	-0.638112	-0.409584	-0.863213	-1.50604	-2.0014	-1.69774	-1.84479	-1.66357	-1.34459	-1.51719	-1.03979	-1.3995	-1.39379	1.27617	1.12238	1.29233	1.44145	1.16047	1.07374	1.03612	1.37489	1.11829	1.19889	0.0999925	0.0481455	0.210289	0.289428	-0.0477318	0.0596835	0.178605	0.072601	0.0537146	0.158203
1.44844	1.07878	1.47313	1.33489	1.43043	1.34312	1.41898	1.24747	1.12353	1.45146	-0.643354	-0.646924	-0.312104	-1.57922	-0.299823	-0.778824	-1.03506	-1.02264	-0.466487	-0.599976	-1.31014	-1.44525	-1.43682	-1.50832	-1.29363	-1.66885	-1.17076	-1.68877	-1.50718	-1.31719	0.846446	0.990402	1.03968	0.938726	0.985173	0.869738	0.956219	0.745392	1.15165	1.08231	0.612394	0.346836	0.473752	-0.177382	0.0511068	0.566603	0.0699096	0.17177	0.469934	0.217608
1.29889	0.564504	0.977862	1.16573	0.809599	1.02874	0.932998	1.04696	1.04953	0.863868	-0.261682	-0.834759	-1.01793	-0.338173	-0.0897145	-0.203056	-0.575273	-0.426473	-0.851634	-0.840234	-2.06667	-1.76206	-1.59289	-1.63202	-1.43501	-1.6854	-1.46851	-0.529933	-1.80451	-1.41727	1.64263	1.513	1.49	1.26332	1.4363	1.2568	1.01822	1.29837	1.27754	1.22101	-0.0481767	0.0685577	0.0870014	0.250956	0.262927	-0.255439	0.0774073	-0.31892	0.106086	0.198609
1.14409	0.976644	1.27801	1.14371	1.31114	1.05349	1.05937	1.28017	1.34682	1.29597	-0.453299	-0.519225	-0.367537	-0.231167	-0.115586	0.285399	-0.302731	-0.364119	-0.646918	-0.638677	-1.32	-1.92366	-1.23035	-1.42159	-1.64	-1.10261	-1.83891	-1.4162	-1.85598	-1.53482	1.21746	1.37129	1.29299	1.27068	1.14012	1.15982	0.917107	1.09057	1.17558	1.28218	-0.219014	-0.157254	-0.0945877	-0.00508277	0.203068	0.0274363	-0.0311827	0.212211	0.210723	0.102771
1.24794	1.01126	1.26326	1.53902	1.60194	1.1217	1.23059	1.27756	1.19312	1.10319	-0.197306	-0.165622	-0.962755	0.144056	0.0032107	-0.374734	-0.615303	-0.486782	-0.65278	-0.691829	-1.65799	-2.51154	-1.65971	-1.22705	-1.38875	-1.6184	-1.26114	-0.555496	-0.928637	-1.1523	1.01759	0.835011	1.22109	1.3891	1.01014	1.4034	1.1956	1.34567	1.01922	1.28637	-0.0774968	-0.631543	-0.5102	-0.502925	-0.272048	-0.321904	0.0425579	0.0928084	-0.111064	0.0983975
1.34807	1.22099	1.03402	1.95822	0.955633	1.15367	1.2049	1.34307	0.772061	1.00851	-0.540716	-0.408639	-0.544835	-0.371192	0.319219	-0.547364	0.331996	-0.237503	-1.02389	-0.498262	-1.49461	-1.88419	-1.57885	-1.50819	-1.33711	-1.37826	-0.847253	-0.68311	-0.898535	-1.05198	1.00911	0.767268	0.74919	0.91666	1.18909	1.37942	1.07242	1.32811	1.28462	1.41634	-0.807428	-1.45674	-0.427982	-1.42403	-0.746756	-0.0446282	0.331867	0.0914531	0.453948	0.304264
1.18757	0.67564	1.00862	1.28307	0.931499	1.55205	1.3011	1.80967	1.09169	0.792271	0.203049	-0.0748793	-0.84698	-0.372574	-0.0993504	-0.610722	-0.384973	-0.62587	0.475448	-0.170713	-1.203	-1.03796	-1.35075	-1.0904	-1.33204	-1.79376	-1.41229	-1.41183	-1.77531	-1.36401	1.40375	0.977456	1.07636	1.22043	0.951025	1.63263	1.46427	1.78697	1.17674	1.08351	-0.069401	-0.0991745	-0.172683	-0.11873	0.0572947	-0.247982	-0.303659	-0.413387	0.0839848	0.177522
1.34035	0.747867	1.0997	1.10882	1.10083	1.40836	1.1082	1.4632	1.07754	1.31773	-0.426676	-1.13739	-0.702368	-0.56783	-0.31111	-0.341804	-0.52096	-0.448807	-0.252219	-0.707181	-1.62642	-2.07338	-1.97816	-0.902785	-1.93612	-1.10877	-1.26044	-1.03968	-1.26469	-1.41849	1.57664	1.12118	1.32052	1.23506	1.19077	1.21199	1.0849	1.33395	1.1812	1.23819	-0.0917645	-0.402378	-0.226645	-0.113232	-0.0945558	0.0158159	-0.0840216	-0.0711417	-0.0273046	-0.0194548
1.50289	0.563147	1.03574	1.46914	0.982996	1.03234	1.32648	1.2629	0.779224	0.710265	0.0616291	-0.469271	-0.730403	-0.477712	0.112743	-0.408283	-0.339055	-0.858046	-0.822952	-0.918664	-1.68691	-1.85514	-1.88759	-1.69256	-1.5743	-1.56296	-1.40148	-0.877962	-1.45375	-1.17056	1.34683	0.915363	1.19201	1.38181	1.31863	1.34692	1.08092	1.40398	1.40943	1.1991	0.126857	-0.165622	0.0683068	-0.230435	0.10448	0.0412133	-0.00453249	0.0150307	0.271965	0.336169
1.52535	0.603562	0.891795	1.28719	0.755695	1.60478	1.63732	1.63834	1.18414	1.09851	-0.0377428	-0.782073	-0.45673	-0.233598	-0.652113	-0.343734	0.0233609	-0.517218	-0.139995	-0.484384	-1.53167	-2.3505	-1.9192	-1.69632	-1.28746	-1.05067	-1.39375	-0.755056	-1.18373	-0.848009	1.45499	1.05771	1.12372	1.30273	1.20013	1.10458	0.986437	1.30652	1.19563	1.12372	-0.261491	-0.456935	-0.24736	-0.353992	-0.318225	-0.376294	0.038772	-0.0977824	-0.241926	0.0757941
1.3991	0.924974	0.38678	0.976633	0.731518	1.42889	2.29133	1.68994	1.82314	1.50916	-0.886713	-0.720812	-0.97092	-0.362798	-0.00733815	0.412067	-0.713785	-0.0493937	-0.102192	-0.786515	-0.680269	-0.951894	-1.43545	-0.951894	-1.07849	-0.0244798	-1.14607	-0.53678	-1.02238	-2.09612	1.39188	0.790662	1.25152	1.02128	1.40832	0.741692	1.05174	1.39234	1.39653	1.07453	-0.770417	-0.341301	-0.224813	-0.929163	-0.409948	-0.52889	-0.238281	0.175263	-0.288237	-0.800771
1.02975	0.436041	0.929374	1.36113	0.710753	1.6201	1.27512	1.69541	1.35564	1.1204	-0.744672	-0.995579	-0.433738	-0.478725	-1.01386	-0.230222	-0.783241	-0.322123	0.190249	-0.588832	-1.58717	-2.17736	-1.74488	-0.929924	-1.42883	-0.779306	-0.821425	-1.52646	-0.670843	-1.17397	1.5248	1.28434	1.34228	1.35431	1.33166	1.22359	1.30065	1.4617	1.22886	1.32976	-0.0163831	-0.577832	-0.242253	-0.392423	-0.104552	-0.167129	-0.257714	-0.018578	-0.477373	-0.104413
1.17628	0.0566766	1.30485	1.78507	1.07907	1.90614	1.2578	1.45562	1.8986	0.575605	NaN	NaN	NaN	-1.40287	0.383409	-0.343412	-0.996422	-0.188381	-0.497006	-0.318129	-0.911991	0.102642	-0.956064	-0.43998	-3.5658	-0.423405	-1.55475	-1.31141	-0.765228	NaN	0.724852	0.850765	0.605212	0.895297	0.704979	0.883983	0.875277	0.695156	0.655424	0.940582	-1.34883	-0.475997	0.179598	-0.0266984	-0.41764	-0.623383	-0.0673784	0.115752	-0.403578	-0.910288
0.726427	0.60042	1.26786	1.00212	-0.633973	0.522876	0.924359	1.83313	0.708222	0.390637	-0.722368	0.00325987	-1.3005	0.0771581	-0.408661	-0.138084	1.08563	1.35488	0.260394	-0.180116	-0.166348	-1.93873	-1.54155	-0.618953	-1.79477	-0.629737	-0.447481	-2.26028	-2.65612	-1.37555	1.25472	0.905884	1.0883	1.58472	1.21471	0.832932	1.11302	0.563972	0.935238	0.736523	-0.726213	0.267406	-0.373436	-0.470597	0.126081	-0.242471	-0.93786	0.627856	-1.21731	-0.468667
1.52839	1.425	1.10754	1.44199	1.77723	1.71402	1.15611	1.36786	1.2422	1.60517	-1.61112	-2.19596	-1.28241	-0.946702	0.252302	0.509044	-0.0333724	-0.155868	0.187315	-0.235331	-1.48051	-2.23536	-1.31549	-1.26163	-2.06894	-0.568438	-0.0936254	0.0127521	0.118335	-1.19034	1.1235	1.15214	1.15104	0.911098	0.873173	0.593632	0.561245	0.793323	0.473376	0.634334	-0.569707	-0.219213	-0.327326	0.0444476	-0.251559	0.0523331	-0.37122	-0.216926	-0.361692	-0.111874
0.786866	0.916681	0.28015	-0.320765	0.67763	1.48346	1.16061	1.67036	0.974191	1.52778	-0.939317	-1.5115	-1.2013	NaN	0.0289403	0.415751	-1.10225	-0.590855	-0.336389	0.363738	-1.61347	-1.06949	-1.17934	1.48462	NaN	-0.234747	-0.97469	-2.77579	-1.06243	0.543093	1.0773	1.12821	0.971239	0.983083	1.07127	0.848268	0.758109	0.727673	0.844815	1.10115	-0.593057	-1.01769	-0.711994	-0.460869	0.120893	1.80373	-0.0461759	0.217376	-1.04817	-0.626574
1.22305	0.812996	0.522867	0.747724	0.992627	0.996413	1.29329	0.874598	1.57127	1.81801	-0.769379	-0.872719	0.368059	-0.998532	-1.54836	0.839788	-0.0818251	-0.0636844	0.00292923	0.20862	-1.53169	-1.91614	-2.81357	-1.70413	-1.43043	-0.362605	-1.18963	-1.49548	0.163212	-1.04692	1.28634	0.755754	1.16603	1.07678	0.835878	0.839486	1.31937	1.30917	1.19069	1.05656	0.0100038	-0.710707	-0.292439	0.199171	0.722799	-0.624517	0.253277	-0.406315	-0.0283232	0.0131631
1.09976	0.303259	0.0647419	1.47914	0.442553	1.03595	0.990522	1.40114	0.839015	-0.0310203	-0.669749	0.075666	0.0026701	-1.11465	0.0902511	0.876549	1.64135	-0.963887	0.12772	-2.68311	-1.40584	-1.34795	-1.41726	0.106284	-0.286123	-2.11538	0.272511	-2.14635	0.642211	-3.0174	1.1055	0.295348	0.659733	0.700351	0.422411	0.928586	0.996726	1.51568	1.10931	0.823112	-0.804169	0.0362899	-0.387666	-0.0189426	0.674036	0.104636	-0.172409	-0.106883	-0.391197	-0.115576
1.33417	0.914489	0.741564	1.37608	0.610571	1.0371	0.974993	1.31177	1.46949	0.670306	-0.518012	-0.666995	-0.532051	-0.422104	-0.0991405	-0.64712	-0.478218	-0.823804	0.00218565	-0.17597	-1.66717	-2.50093	-1.31614	-1.20281	-1.485	-0.91286	-1.17499	-1.20865	-0.916288	-1.61356	1.27192	1.16719	1.67858	0.679906	1.35744	1.44456	1.34503	1.51926	1.04956	1.236	-0.69652	-0.188251	0.347145	-0.0940247	0.226326	0.243615	-1.15586	0.6837	-0.868538	-0.825546
1.46212	1.27259	1.3197	0.896422	1.03343	0.544915	1.22262	1.2941	0.786274	1.14179	-0.467905	-1.03525	-0.97038	-0.717266	-0.930883	-0.664497	-0.869394	-0.582982	-0.306035	-0.182121	-1.7116	-1.18945	-1.54754	-1.67063	-1.24976	-0.569763	-0.986343	-1.18751	-0.778851	-0.637942	1.46941	1.23067	1.41801	1.29109	1.59057	1.40411	1.50692	1.43777	1.57234	1.2819	-0.209516	-0.585364	-0.605358	-0.425473	-0.252336	-0.185407	0.0610825	0.342778	0.218071	0.319323
0.701471	0.737493	0.179959	1.52256	1.72271	0.837741	1.03283	1.30274	1.35094	0.414487	0.41718	-0.682997	-0.256254	-0.132427	-1.12799	0.0946748	0.344607	-0.346658	-0.120645	-0.256254	-0.933264	-1.22549	-0.763824	-1.06027	-0.752042	-1.53021	-1.13616	-1.12386	-0.112004	-2.28676	1.39772	1.03216	0.937913	1.45564	1.15383	1.58675	1.75249	1.7924	1.54077	1.29507	-0.945608	-1.20842	-1.14352	-0.565199	-0.946045	-0.280447	-0.300437	-0.217288	-0.770935	-0.913849
1.15961	0.486137	0.334481	1.26337	0.261127	1.44504	1.00468	1.19306	0.752066	0.656341	-0.238302	-0.6271	-1.1242	-1.64234	-0.313081	-0.214287	-0.191323	0.318926	-0.0185801	0.428544	-0.970064	-1.42693	-1.32356	-0.636293	-1.6531	-1.04228	-0.986402	-1.16109	-1.49962	-0.574694	1.3079	0.967638	1.38859	1.31317	1.28718	1.77289	1.65978	1.65022	1.55592	1.87763	-0.334781	-0.756488	-0.475218	-0.897242	-0.332821	-0.272527	0.347413	0.408913	0.316296	0.379604
1.09307	0.933153	1.58937	0.929431	0.484358	1.09321	1.55186	1.18403	1.17241	1.45473	-0.46426	-0.778661	-1.71437	-2.47998	-0.483838	-0.485367	-0.319016	-0.72836	-0.248214	0.153952	-0.609923	-1.02537	-0.870546	0.150338	-0.829728	-0.656878	-2.61556	-1.64184	-1.52673	-0.530935	1.1888	0.760855	0.788359	0.728313	0.793114	1.47959	1.5517	1.38479	1.3145	1.28555	-0.335979	-0.28262	-0.814095	-0.553891	-0.577748	-0.102933	0.0180664	0.191987	-0.443642	-0.197897
0.332918	0.370765	0.180807	-0.302618	1.26492	-0.0737115	0.330267	1.32028	0.181708	0.00534969	NaN	-0.628672	NaN	-0.985734	-0.586052	-0.312876	NaN	NaN	NaN	NaN	-0.0879825	-0.465108	-1.9754	-1.47152	-1.15548	NaN	NaN	NaN	-1.00825	NaN	1.29853	1.28255	1.33068	1.12641	0.737907	2.0389	2.04185	1.56166	1.36526	0.854234	-0.951149	-1.61701	-1.07721	-0.216763	-0.85772	-0.0653358	-0.0345246	0.247856	-0.0256996	-0.656621
1.84727	1.23635	0.699272	0.665916	0.371849	0.838363	1.19481	1.35286	0.549087	1.29016	0.124397	-2.15398	0.25457	-1.02817	-0.649512	0.28722	-0.0185694	0.63754	0.281314	0.416879	-1.45702	-1.02144	-1.40158	-1.50998	-2.11585	-1.93419	0.182974	-1.34044	-0.453565	-0.716128	0.675934	0.972385	0.331692	0.489251	1.15384	1.15406	1.14142	0.589011	1.42779	0.939004	-0.56832	0.251594	0.315658	-1.16918	-0.000327355	-0.375007	0.184216	0.395352	0.142045	0.444275
0.468151	0.201069	0.580098	0.581525	1.16615	1.28867	1.12532	1.19557	0.722169	1.92459	-0.338829	-0.527234	-0.761235	NaN	-0.00860134	0.476009	-0.846004	-0.762536	-0.478252	-0.221602	-1.25308	-1.6042	-1.23514	-1.27578	-1.34072	NaN	-1.53482	-0.827056	NaN	-1.03407	0.689185	0.954652	1.17942	0.85015	1.39924	1.50018	1.00935	1.22338	1.65071	1.32271	-1.46052	NaN	-1.30829	NaN	-0.63408	-0.387359	-0.952525	0.0159474	-0.139538	0.472471
1.75655	0.392493	0.418807	0.183173	1.16571	0.180515	1.09565	0.695757	1.17037	0.535189	-0.242539	-0.674728	-1.37021	0.100635	-0.510987	-0.952966	-1.77038	-0.816465	-0.632358	-0.026814	-1.52604	-0.800081	-1.31425	-1.54058	-0.1131	-1.75627	-1.04295	-0.911498	-0.572586	-1.58838	1.27758	1.00335	1.20048	1.3906	1.21391	1.11725	1.57993	1.67051	1.8776	1.68999	0.207075	-1.20584	-0.96292	-1.07629	0.362449	-0.175214	-0.234131	0.286035	0.61535	0.472372
1.23621	1.32663	1.3409	1.4401	1.54566	0.97055	1.18094	1.12016	1.04474	1.62511	-0.524524	-0.971139	-1.35584	-0.0157491	-0.69844	-0.356207	-0.492774	-0.105287	-0.540737	0.571995	-1.16269	-1.47944	-1.47096	-1.96642	-1.61856	-0.750762	-1.40622	-0.45101	-0.880418	-0.0354661	0.90872	1.27906	0.918363	1.16882	1.23297	1.6257	1.01546	1.23804	1.40597	1.40795	-0.607871	-0.289539	-0.527982	0.104771	-0.0849664	-0.19328	-0.23447	-0.55483	-0.17807	-0.172981
0.913217	1.34076	1.29622	1.35355	0.686778	0.667366	0.74767	1.47757	1.24767	1.00697	-1.83719	-1.58737	-0.309026	-0.787517	-0.994745	-0.601902	-0.714687	1.07669	0.102664	0.861334	-1.43923	-1.34896	-1.75848	-0.709001	-0.550887	0.133307	-0.27803	-0.471442	-0.561593	-1.87867	1.37767	1.30251	1.5759	0.926165	1.40339	1.16413	1.09976	1.59055	1.08415	0.930998	-0.393613	-0.718666	-1.16649	-0.244044	-0.357652	-0.179162	-0.391542	0.102669	-0.412459	-0.00496029
0.532917	1.14798	0.826886	0.812296	0.603434	1.04607	0.785231	0.837804	1.6274	1.03257	0.0588585	-1.34713	-1.21836	-1.24822	-1.10255	0.351605	-1.26506	-0.228114	-0.52697	-0.953765	-1.66488	-1.10858	-1.5367	-0.835886	-1.15476	-0.429447	-0.407769	-0.631512	NaN	-0.652321	1.11399	1.34639	1.84126	1.22415	1.69213	1.38924	1.57348	1.3519	1.76164	1.31348	-1.01025	-0.681113	0.442828	-0.793344	-0.956834	-0.503668	-0.00715496	0.112394	-0.451172	0.280377
0.964004	0.589285	0.43135	0.976966	0.228634	1.22899	1.83222	1.30043	1.05325	1.29497	-0.627612	-0.811145	0.211828	-1.21916	-1.31752	0.256174	0.50909	0.338615	0.0448742	-0.648068	-0.312525	-0.170562	-2.12042	-2.3411	-0.153478	-1.21431	-2.00482	-1.2775	-1.76606	-0.503414	1.19272	0.967446	0.944435	1.45635	1.28184	1.24234	1.39373	1.5017	1.27658	1.3866	-0.83496	-0.57585	-0.494177	-0.370183	-0.154448	-0.0241152	-0.169992	-0.289078	-0.506319	-0.876989
1.16089	1.16801	1.59837	0.919423	1.60672	-0.153277	-0.013585	0.483186	-0.0680909	0.352651	-1.2305	-1.02543	-1.42387	-0.215335	0.139455	-2.05403	-1.41681	-0.00629577	-0.215421	-0.501131	-1.42621	-1.17126	-0.773019	-0.756496	-1.5055	-1.27717	-2.22047	-0.930723	-0.725643	-0.815429	0.696532	0.814654	0.97046	1.04784	0.53465	1.37871	1.80252	1.93834	1.09036	1.43232	0.557688	-1.21613	0.222649	-0.975526	0.317155	0.75683	0.441447	0.323937	-0.0706082	-0.061133
0.552696	0.742331	0.764365	1.22983	0.946072	-0.4099	-1.07112	-0.268201	0.810816	0.112003	-0.614883	0.0780295	-1.18612	-0.919542	-0.335071	-3.70867	-0.815727	-1.78972	-1.00458	0.947416	0.134444	-0.600758	0.406019	0.26416	-0.51255	NaN	-1.03908	0.766083	-0.601121	-2.4102	1.3538	1.41325	1.24659	1.19027	1.24812	1.11085	1.21289	0.612612	1.50237	1.15013	-0.376477	-0.0310818	0.784719	-1.24512	-0.910531	0.465853	-0.388097	0.3184	0.353282	0.794399
1.03039	0.748989	0.749126	0.238483	0.127433	-0.295106	-0.7967	-0.696808	-0.226424	-0.384838	-0.711821	-0.704193	-0.907716	-1.6841	-0.184183	-1.02735	-1.12351	-0.787974	-1.51685	-0.371998	-0.89679	-1.49937	-0.489627	-0.770882	-0.449134	-1.51827	-1.94354	-0.722712	-1.69861	-0.47943	1.79436	1.3637	1.52776	1.34806	1.48515	2.05846	1.89152	1.82344	1.42549	1.55805	-0.693878	0.0215337	-0.433389	-0.478514	-0.345868	0.982432	0.649864	0.582292	0.741269	0.0296576
0.432887	0.702863	0.683565	1.07502	0.277568	-0.154022	-0.125425	-0.101136	0.281279	0.0180366	-0.437111	-0.795072	-0.540222	-1.26168	0.137838	-1.67563	-1.02442	-1.5224	-0.882345	-1.06756	-0.478245	-1.84322	-1.1279	-0.437767	-0.813485	-0.881482	-0.993802	-1.39312	-1.26989	-2.07985	1.64294	1.7384	1.73949	1.80368	1.80007	1.66539	1.53711	1.54767	1.54458	1.76007	0.11001	-0.226241	0.432812	0.178067	0.355793	0.385655	0.260018	0.162446	0.0533318	0.330024
0.556464	0.501956	0.662911	0.0249906	0.842345	-0.267586	0.238145	-1.01653	0.240416	0.451299	0.013128	-0.110028	-0.370655	0.124671	-0.815963	-3.39117	-3.55742	-0.886844	-0.977536	-0.84753	0.483116	-1.71721	-0.624022	0.127315	-1.39166	-0.552245	-0.873456	-1.18657	-1.86687	0.181619	0.974986	1.18002	1.09544	1.2103	1.26166	1.3778	1.36264	1.16983	1.23598	1.32858	0.0733938	0.183982	0.261367	-0.313121	0.196273	0.625595	0.117681	0.22929	0.560263	0.149346
1.1391	0.835995	1.64664	1.16087	1.20425	0.225738	-0.234961	0.024427	0.975827	-0.125957	-0.599866	0.273844	-0.914185	-1.16274	-1.5099	-2.29016	-0.576518	-1.68471	-0.797499	-0.648252	-0.911849	-1.20594	0.101727	0.41227	-1.17157	-1.09991	-0.869901	-0.823433	-0.882701	-1.72497	1.63266	1.36594	1.56425	1.59041	1.41722	1.47786	1.40121	1.46944	1.3479	1.40852	0.595533	-0.0806114	0.399652	-0.323628	-0.223378	-0.296626	0.197651	-0.132899	0.138876	-0.0251424
1.30484	1.31833	0.594888	0.766119	1.14941	-0.661753	-0.190533	-0.158892	0.86772	0.658523	-0.481085	-0.727844	-1.57489	-0.818907	-0.0657333	-1.68098	-1.30418	-0.483287	-1.05172	-0.958932	-0.895915	-1.66755	-0.883541	-1.18335	-0.871785	-0.279	-1.02657	-0.0356557	-1.34161	-1.2423	1.94178	1.58034	1.53473	1.72075	1.63686	1.29205	1.51424	1.6232	1.41948	1.44379	0.422317	0.414433	-0.0595625	-0.266105	0.38251	0.361981	-0.288852	0.298033	0.363662	0.408699
0.531205	0.461214	0.684358	0.466024	0.607246	0.491269	0.335246	0.598356	0.680746	0.575878	-1.00834	1.079	-1.17065	-0.440927	-0.910069	-1.18771	-0.296642	-1.24537	-1.35976	-1.48521	-0.090221	-0.458367	-0.647111	-0.547284	-0.899504	-1.37505	-1.28396	-2.16765	-1.66181	-1.77101	1.81269	1.77212	1.81532	1.83722	1.86532	1.47482	1.54697	1.39313	1.43335	1.44763	-0.19617	-0.000667938	-0.100643	0.232297	-0.0615247	-0.0650023	-0.000667938	-0.222784	-0.0610074	0.162548
0.540486	0.458845	0.389347	0.433077	0.365885	0.481807	0.564769	0.478608	0.508338	0.549682	-0.524546	-0.385773	0.0647711	-0.827113	-0.368156	-1.32648	-0.905021	-1.01119	-1.20746	-0.117519	-0.455955	-1.45194	-0.824175	-0.567452	-0.80536	NaN	-2.6044	-2.27135	-1.70009	-1.12902	1.75715	1.57869	1.67964	1.76004	1.79603	1.62402	1.53581	1.63333	1.6375	1.85635	-0.254015	-0.109837	-0.256805	-0.25398	-0.182033	0.0335598	-0.0678007	-0.069586	0.00275062	-0.0401451
0.0503794	0.69577	0.420537	0.518901	0.67612	0.455337	0.500523	0.0676003	0.844495	1.15377	-1.52011	-0.777244	-1.15786	-1.15215	-1.2154	NaN	NaN	-1.17543	-1.00913	-1.95391	NaN	-0.320533	-1.19254	NaN	-1.346	NaN	-2.55833	-1.1754	NaN	NaN	1.30417	1.34673	1.52263	1.53207	1.54093	1.19775	0.908818	1.08675	1.18944	1.15756	0.0517388	-0.162116	-0.301759	-0.102628	0.100744	0.490195	-0.0140127	0.0834221	0.646941	0.324926
0.0210513	0.456429	0.384195	0.4064	0.870743	-0.391794	-0.512149	-0.894671	0.578544	-0.0822253	-1.42834	-0.348303	-0.367152	-0.73567	-0.478547	-1.65151	-1.96201	-0.867357	-2.19379	-1.35047	0.850392	-0.2113	-0.0376896	0.775605	0.182102	-0.19377	-1.9686	-0.638605	-2.19309	-1.26233	1.46473	1.50934	1.60324	1.66192	1.58649	1.60087	1.31553	1.64983	1.62306	1.86237	0.107647	-0.204214	0.0970147	0.00717264	-0.41655	-0.131405	-0.665742	-0.221178	-0.501922	0.113656
0.646519	-0.131588	-0.0449917	0.4142	-0.0334369	0.642607	0.431269	0.860185	0.66814	0.691319	2.18237	-0.78631	-0.645323	-0.984069	-0.368684	NaN	-2.25003	-0.884845	-1.28517	1.74434	0.389816	-0.601965	0.610457	-0.400882	NaN	-0.494964	-0.660012	-1.5338	-1.66136	-2.0487	1.83427	1.17109	1.65221	1.55094	1.42342	0.986434	0.895767	1.09007	1.16174	1.11138	-0.274271	-0.347687	0.00976068	1.10581	0.237443	-0.140143	-0.752596	-0.298709	-0.3394	-0.522747
0.606923	1.12309	1.01577	1.42506	0.769384	-0.149253	-0.215818	0.0608791	0.365674	0.133689	-0.577547	0.205534	-0.857702	-0.592081	-0.401628	-0.867188	-0.980788	-0.233861	-0.0289294	-1.15067	-0.926076	-1.18508	-0.987222	-0.936025	-0.883976	-0.938177	-3.24454	-1.04195	-1.2919	-1.19286	1.89604	1.6886	1.81708	1.59017	1.84493	1.1798	1.33446	1.54546	1.47064	1.79901	-0.406942	0.0182499	-0.262362	-0.168632	0.166031	-0.00790696	-0.567646	0.0262902	-0.264073	0.109138
0.765946	0.689071	0.380874	0.706132	0.821814	0.19238	0.39195	0.122237	0.544703	0.422461	-0.381891	-0.559738	-1.15014	-1.7129	-3.30067	-1.65697	-1.46147	-0.924172	-0.158202	-0.632356	NaN	-0.757618	-0.340845	-0.600842	-1.4411	-1.02345	-1.22078	-1.14009	NaN	-0.641777	1.1782	0.997195	1.08061	1.09208	1.21227	1.58977	1.48314	1.53518	1.60296	1.55663	0.698298	0.51448	0.77041	0.290461	-0.591271	0.256305	-0.205893	0.921491	0.241857	0.865137
0.534852	1.40709	0.549948	0.0297805	-0.584791	0.938114	0.52672	0.9502	1.50116	0.273834	-1.16739	-0.918523	-0.737667	-2.11428	-0.519706	-0.330062	-0.471796	-0.738075	-1.09597	-0.165042	-0.0271988	-0.696671	0.0682195	0.262704	-1.42655	-1.14488	-1.12736	-1.79817	-1.40497	-1.86494	1.53252	1.18769	1.90816	1.31803	1.8399	1.3632	1.74597	1.39939	1.27333	1.54488	-0.0490938	0.32455	0.710598	-0.0995231	0.278001	0.527377	-0.602451	-0.412734	-0.280666	-0.1252
0.393654	0.333949	0.274402	0.285136	0.239244	0.449674	0.179757	0.0917019	0.357016	0.166187	-0.195014	0.0558388	-0.730943	-0.8923	-0.719635	-1.17548	-0.742662	-1.58599	-1.54325	-1.3234	-0.786516	-0.210207	-0.192065	-0.525162	-0.807958	-1.54823	-1.52094	-1.75947	-1.79883	-2.25383	1.47334	1.45821	1.52889	1.4127	1.54085	1.84277	1.78423	1.78318	1.77675	1.76052	0.0998123	-0.493269	0.107702	-0.0798967	0.0878716	0.362901	0.474201	0.676349	0.223507	0.791759
0.913175	0.67997	0.64978	0.251165	0.975307	0.0205499	0.413396	0.0353577	0.202386	0.597534	-0.961954	-0.812976	-0.563566	-0.88444	-0.330329	-0.654129	-0.95185	-0.760023	-0.875715	-0.779701	-1.01972	-0.734654	-0.460381	-0.586624	-0.752395	-1.02045	-1.3748	-1.25657	-1.38475	-1.97699	2.10245	2.06397	1.91535	2.01801	2.13692	1.58156	1.46556	1.2889	1.72896	1.42403	-0.93093	-0.175774	-0.659226	-0.629701	-0.931405	0.287185	-0.395323	-0.22469	0.410282	0.39547
0.924148	1.09275	0.974767	0.81259	0.602203	-0.456391	-0.467438	-0.392322	0.779116	0.753368	-0.326813	-0.254888	-0.548871	-1.08299	-0.681206	-1.3008	-1.46383	-0.909177	-1.29077	-1.53977	-0.686718	-0.716771	-0.791855	-0.991505	-0.847352	-1.84988	-1.54706	-0.949316	-1.04896	-1.44778	1.79586	1.77342	1.89051	1.91702	1.90891	1.41325	1.27386	1.50024	1.35647	1.64955	0.156248	0.0618307	0.493759	0.0731949	0.0372517	0.085274	-0.146289	-0.0160548	0.115725	0.270961
0.804636	1.04847	1.00273	0.907091	0.525488	-0.211274	0.236121	-0.156954	0.528158	0.473873	-0.366308	0.07327	0.07327	-0.353605	-0.100196	-1.13923	-0.849008	-1.13689	-1.63796	-1.34486	-0.435072	-0.216651	-0.195504	-0.400639	-0.51651	-1.66675	-1.86767	-1.16681	-1.70713	-1.7527	1.58453	1.58894	1.69433	1.91421	1.8328	1.6369	1.52254	1.4652	1.48337	1.8992	-0.915974	-0.239988	-0.612609	-0.638311	-0.86191	0.438714	-0.256734	-0.0962627	0.281882	0.0330016
0.402004	0.526213	0.350048	0.621426	0.359092	0.286787	0.350863	0.17311	0.409682	0.440057	-1.17028	-0.234865	-0.259896	-0.802355	-1.00984	-0.861693	-1.43129	-0.748599	-1.87332	-0.89859	-1.05485	-1.1766	-0.86496	-0.84354	-0.621184	-0.767525	-1.49274	-0.933675	-1.83715	-1.51748	1.86578	1.75553	1.90905	1.87075	1.83775	1.56837	1.59809	1.62565	1.82902	1.81732	-0.0649998	-0.378837	-0.00975161	-0.154206	0.228231	0.545751	-0.136968	0.180232	-0.254049	0.327023
0.864412	0.779181	0.872148	0.540596	-0.531439	0.427512	-0.629942	-0.168816	0.119792	-0.239715	-1.25001	-0.490962	-0.669229	-2.2696	-0.530514	-1.03268	-0.967251	-0.694867	-0.975934	-0.691197	-0.763589	-0.11364	-0.5964	-0.600478	-0.555746	-1.10185	-1.13321	-1.34829	-1.37481	-1.79407	1.67713	1.78761	1.84208	1.36183	1.94728	1.7271	1.90333	1.74099	1.19475	1.99061	-0.27094	0.151255	-0.167908	0.0359087	-0.0269751	0.343839	-0.0567381	0.435249	0.250075	0.083719
1.10584	1.07569	1.55557	1.37387	1.39148	-0.215592	-0.348992	-0.771086	0.533341	0.529288	-0.682375	0.257518	-0.339893	-0.321434	-0.985064	-1.36439	-1.28472	-1.30248	-1.62029	-1.20671	-0.0205942	0.256253	0.469404	0.438895	-0.104585	-1.32306	-1.8297	-1.09735	-1.53277	-1.81648	1.75212	1.66162	1.64693	2.11267	2.3275	0.831067	0.699307	-0.342027	1.33999	-0.0835051	0.119148	0.559284	0.40575	0.157819	0.284448	0.128376	0.0213477	-0.545724	0.122312	0.231242
0.190199	0.384194	0.0884919	0.267573	0.582214	-0.207891	0.220975	-0.815586	0.12025	-0.352445	-1.29114	0.662128	-1.99705	-1.31449	-0.0775194	-1.25158	-0.700778	-1.64728	-1.03333	-1.09915	-0.529362	-0.292596	0.475324	0.990442	-1.91001	-0.40946	-1.83822	-1.77727	-0.404931	-1.65804	1.23305	1.88505	1.32733	1.41428	1.592	1.81073	1.57207	1.32106	1.64165	1.38506	-0.264875	0.16852	-0.3114	-0.186227	-0.586019	0.915035	0.288428	-0.305813	0.347704	0.324619
1.12373	0.767516	0.0373055	-0.0677573	0.650327	0.0228103	0.375534	0.0524163	0.277682	0.432599	-0.0137549	-0.637687	-0.628156	0.348052	0.259012	-0.41704	-2.02814	-0.652014	-0.149133	-0.0543142	-1.12749	-1.0018	-0.76978	-0.481478	-0.898163	-1.03985	-1.48945	-2.07147	-3.15504	-1.23483	1.91556	1.57531	1.4164	1.62881	1.32579	1.35324	1.60074	1.41277	1.54017	1.74372	-0.0738943	0.405709	0.140962	0.159412	-0.00790815	0.191808	-0.0507566	0.438824	0.336814	0.262507
0.325163	0.512266	-0.0828673	0.363787	0.0332529	0.494313	0.419751	0.820171	0.708906	0.466036	0.510677	0.537045	-1.93631	-2.06401	-1.2543	-0.545539	-0.532488	-0.761898	-1.38906	-1.24904	NaN	NaN	0.94681	-0.271669	NaN	-1.82776	-1.55136	-1.57041	-1.60076	-2.86504	1.26405	1.19842	1.22131	1.34538	1.39661	1.06605	1.21302	1.23806	1.29124	1.3679	0.0498021	-0.427006	-0.186443	-0.0332099	-0.129141	0.582072	0.0620649	0.385062	0.225657	0.241966
0.390777	1.07164	0.16729	1.07082	0.0516514	0.503273	0.945145	0.658574	0.682868	1.44382	-1.2427	-1.38222	-0.98329	-2.13224	-1.50552	0.711562	-1.51321	-0.238624	-0.496359	-1.3758	NaN	-1.55388	-0.731413	-0.227004	-1.44308	-0.416318	-1.57654	-1.13547	0.0871018	-1.11032	1.44587	1.56061	1.86495	1.40292	1.30194	1.43766	1.6435	1.63822	1.15378	1.29427	-0.0277074	-0.118018	-0.0659527	-0.261211	-0.633363	-0.082695	-0.780677	-0.420039	-0.680745	-0.505191
0.953258	0.948916	0.755946	1.08455	-0.0200595	1.34755	0.448234	0.307192	0.0428395	0.503089	NaN	-0.925357	NaN	-1.60938	-0.804051	-0.0890164	NaN	0.795265	-1.45964	-0.951371	-1.83303	-1.83216	NaN	-2.9664	NaN	-1.51252	-1.99086	0.938963	1.02044	NaN	0.606722	0.802436	0.689843	1.25437	1.28278	1.06741	0.781356	1.4247	1.41574	1.39992	0.253897	0.00370767	-0.034713	-0.455319	0.0353807	0.178529	-0.148186	-0.218012	-0.818153	-0.368166
0.129305	0.45668	0.446315	0.486893	0.309732	0.631567	0.808576	0.871758	0.250238	0.39726	NaN	-0.414354	-2.08914	NaN	-2.89548	NaN	NaN	NaN	-0.957628	NaN	NaN	NaN	-0.0608809	-1.49509	-1.83429	NaN	-1.71741	-1.23468	-1.55936	NaN	1.39644	1.17775	1.37101	1.26337	1.33584	1.33891	1.31042	1.19693	1.54818	1.3326	-0.218211	-0.230675	0.0289014	-0.540865	-0.413961	-0.200417	-0.317152	-0.157392	-0.177517	-0.148837
0.673585	0.844093	0.31885	0.531442	0.707272	0.406744	0.595137	0.75356	0.17377	0.515176	-1.44856	-1.24751	-1.07602	-0.324904	-1.18498	0.0751168	1.11402	-0.229557	-0.652848	-1.28521	-1.73056	-1.90896	-1.39876	-1.29951	-1.89066	-0.282923	-1.73265	-1.16891	-0.191907	NaN	1.62683	1.48312	1.52257	1.56455	1.77753	1.49437	1.25514	1.35925	1.4253	1.62114	-0.876547	0.423683	0.562955	0.202218	0.057907	0.29751	-0.355638	-0.0934545	0.336348	0.245439
0.635974	0.645326	1.06591	0.833788	0.583255	0.987722	0.893951	1.01749	1.03756	1.32516	-1.56238	-1.85722	-0.949088	-1.46686	-0.792699	-1.31025	NaN	-0.998137	-0.772802	-0.944127	-1.34839	NaN	-1.06055	-1.76114	NaN	-1.20231	-1.05418	-1.15902	NaN	NaN	1.59552	1.30896	1.30795	1.30918	1.31628	1.16518	1.24655	1.24322	0.949224	1.07875	-0.228716	-0.176988	0.289583	-0.0997681	0.402908	-0.827574	-0.845071	-0.558597	-0.17351	-0.069725
0.683317	0.607341	0.496121	0.177648	2.55322	-0.094194	0.620081	-0.0674537	-1.10961	0.885295	-1.33103	-2.00037	-0.681537	NaN	-2.04061	-0.0523228	-0.116194	-1.32499	0.681215	-0.286438	0.507778	-2.5029	-0.504913	-0.360948	-1.22204	-1.8987	-0.930629	-0.688265	-0.284858	-0.821639	0.85106	0.688921	0.938813	1.02281	0.199775	0.502934	0.118644	0.859519	-0.00543683	0.66614	1.98254	1.4275	0.33195	0.666305	0.714185	1.25872	0.000595468	0.618826	0.25029	0.869046
0.74989	0.249142	0.437938	0.296534	0.978332	0.556474	0.725085	0.597606	-0.166217	0.744794	-1.60628	-0.962907	-1.00451	-0.494762	-0.661989	-0.509226	-0.706578	-0.0135147	-0.329259	-0.727793	-0.912044	-1.88786	-1.30965	-1.32582	-3.18301	-0.322657	-0.477302	-0.848017	-1.12687	-1.08952	1.67464	1.53084	1.35994	1.78486	1.85636	1.54498	1.41015	1.3255	1.62432	1.76507	-0.145366	-0.10161	0.458143	-0.10883	0.258374	0.592791	-0.207963	-0.146939	-0.0650849	0.325576
0.667923	0.10129	0.299903	0.464125	0.0264055	0.122427	-0.432629	0.00788108	-0.201995	-0.329521	-0.765484	-0.908454	-1.42588	0.0843907	-1.492	-2.29167	-0.68658	-0.404883	-0.723835	-0.877475	-0.906243	-0.504459	-1.70337	-0.468708	-0.195044	0.257933	-0.812346	-0.631483	-1.63416	-1.36049	2.288	0.647882	0.680662	1.00407	1.37639	0.535912	1.31291	0.783261	1.47227	1.3192	-0.378876	-0.238622	0.19246	0.000950197	-0.9086	-0.614026	1.81162	0.648029	1.11515	1.12147
0.245653	0.101826	0.164927	0.540569	0.211421	-0.606617	-0.475579	0.0973994	0.289753	0.153602	-0.809774	-1.08042	-1.19562	-0.404795	-0.930026	-0.737269	-0.31155	-1.07823	-0.544442	-0.689557	-1.84775	-2.64705	-1.76611	-0.608233	-1.71866	-0.844534	-0.278805	-1.12205	-0.659471	-1.41618	1.99011	1.89458	1.88445	1.92486	1.73828	1.00897	1.22808	1.65787	1.21914	1.5623	0.562657	0.202298	0.663433	0.360355	0.241595	0.0526386	0.628744	-0.010351	0.418958	0.242117
0.467432	-1.10949	-0.0578616	-0.00543522	0.967053	0.865784	0.209631	1.45988	-0.0878001	0.364488	-0.63963	-0.878068	-0.209386	-0.415347	0.0904023	-0.901974	0.0197634	-1.0273	-0.868083	-0.321235	-1.18374	-2.0586	-1.24058	-0.834193	-1.03283	-0.76947	-0.275189	-1.73238	-1.57474	-0.94375	0.918095	1.36815	1.5863	2.13886	1.72223	1.43703	1.88696	1.93904	1.55105	2.23076	-0.212627	-0.957823	-0.092641	-0.364152	-0.229946	-0.667232	-0.207569	-0.342249	-0.180533	0.0342203
0.369921	-0.225369	0.0406293	0.0256242	0.338579	0.498105	1.15724	1.05734	0.126801	0.700494	NaN	0.721223	NaN	0.290638	-1.02726	-2.01809	-0.858218	-0.975043	-1.58998	-1.9221	-1.80161	NaN	-1.24109	-1.86108	-1.73302	0.55971	NaN	NaN	-2.28116	NaN	1.31655	0.905091	0.776176	0.915284	1.21417	1.40825	1.2364	1.75118	1.25289	1.13362	0.149993	-1.18371	0.0417922	-0.246991	-0.207512	0.899719	0.406657	0.324247	0.626053	0.182428
0.505458	-0.052651	0.300581	0.447955	0.331218	0.451856	0.523645	0.578233	0.402279	0.0053507	-0.801856	-1.00553	-1.35066	-1.0572	-0.937496	-0.871039	-0.430439	-0.778538	-0.943078	-0.936477	-1.43283	-1.1712	-1.08189	-1.2858	-1.30125	-1.38267	-0.725108	-1.01033	-1.216	-1.2858	1.82458	1.62417	1.66875	1.78036	1.85223	1.84933	1.71312	1.86435	1.87692	1.95638	0.175262	-0.20211	0.0843594	0.0384009	0.148788	0.114505	0.277855	0.137988	0.220049	0.242348
0.449925	0.569628	0.00163381	0.15479	-0.375183	0.562917	0.539931	0.798199	0.668034	0.426532	-0.364643	-0.45941	-1.30245	-1.1556	-1.50342	-0.659526	-0.447989	-0.760705	-0.662712	-0.63136	-1.62332	-1.06923	-1.50958	-0.948627	-1.15323	-0.743243	-0.641128	-0.85598	-0.856091	-1.75608	1.47262	1.32113	1.44679	1.63635	1.8247	1.98352	1.79364	1.90379	1.94619	2.3332	-0.103559	-0.503788	0.106524	-0.318408	-0.310766	0.117937	-0.0219887	0.372474	0.37249	0.120823
-0.506834	0.48978	0.521118	0.223422	0.0171653	0.201618	-0.0421073	0.203243	0.583965	-0.703326	-0.987894	-0.744836	-1.9787	-0.266778	-0.390378	-1.69714	-1.08973	-0.00833019	0.311882	0.721058	-1.13751	-1.6032	0.00729909	-1.76904	-1.53445	-1.48417	-0.74608	-0.203229	-1.4318	-0.493095	1.61471	1.70706	1.38738	1.652	1.70528	1.60229	1.54156	1.61142	1.47068	1.79321	-0.51728	-0.0999768	0.560627	0.500168	0.332382	0.706779	0.0283152	0.32901	0.382012	0.431233
-0.137054	-0.224035	-0.425001	-0.139802	-0.181023	0.563456	0.205976	0.0667417	0.507444	0.294146	-0.954744	-1.52524	-1.03481	-1.30618	-1.99824	0.0864588	-0.246793	-0.624172	-1.25046	0.0624808	-2.41372	-0.608508	-0.991562	-1.23293	-1.19669	NaN	-0.369704	NaN	-1.94574	-1.13375	1.72073	1.46678	1.53396	1.60554	1.64914	1.78492	1.5447	1.61968	1.72953	1.52349	-0.286887	0.0635048	0.0356442	0.481718	-0.0299085	0.120904	-0.0184642	0.323663	0.242535	0.227357
0.70898	0.174791	0.458281	0.115077	0.342881	1.17271	0.801286	0.680173	0.431751	0.611885	-0.0294926	-0.739475	-1.75057	-0.479524	-0.380754	-0.798375	-0.277775	-0.764833	-0.490985	-1.43304	-1.61902	-1.83475	-1.00897	-1.09299	-1.6867	-0.581634	-0.726394	-1.39065	-1.37599	-2.1616	1.54682	1.08556	1.26561	1.38912	1.52361	1.7958	1.30576	1.7986	1.44085	1.72743	0.391677	-0.338639	-0.0421036	-0.0319279	0.209678	0.139348	0.284298	0.404809	0.686185	0.384842
0.417844	0.468551	0.497699	0.444084	0.324847	0.401882	0.24144	0.351322	0.288555	0.57787	-0.520756	-0.692403	-1.37388	-1.09303	-0.766737	-0.540199	-0.753551	-0.720972	-0.797188	-1.06577	-1.44043	-1.89442	-1.28571	-1.32069	-1.62222	-1.03555	-0.988463	-1.236	-1.25977	-1.34057	1.51359	1.37471	1.47214	1.48371	1.55029	1.77748	1.78162	1.95826	1.79602	2.18316	-0.248181	-0.310993	0.00679038	-0.0379597	0.169122	0.326603	0.284554	0.353452	0.488092	0.598568
-0.0877109	-0.0404357	0.55676	1.06759	0.79961	0.259428	0.91858	1.18686	0.397591	0.310076	-0.853973	-0.587908	-1.4539	-1.1688	-0.890999	-0.528554	-0.46708	-1.24873	-0.690414	-1.27856	-1.61276	-1.35309	-0.765579	-0.856752	-1.71506	-1.24028	-1.99605	-1.50009	-1.05968	-1.05031	0.88129	1.22282	1.27349	1.52623	1.31429	1.63889	1.49365	1.65211	1.89898	1.72857	-0.0661261	-0.701716	0.22526	-0.0568997	-0.305135	0.408149	0.506574	0.639226	0.887476	0.613344
0.596811	0.2565	0.800306	0.223588	0.646065	0.632438	0.108034	0.461269	-0.174566	0.0418949	-0.639839	-1.06469	-1.62945	-0.810964	-1.53294	-0.801062	-0.159873	-0.65706	-1.11354	-1.09851	-1.03623	-2.28904	-0.982308	-0.742834	-1.11694	-1.38879	-0.736211	-0.337256	-0.383715	-1.57811	2.01938	1.67501	1.78788	1.95259	1.81038	1.69037	1.67274	1.54471	1.38715	1.63758	0.553814	0.0285676	-0.0242	-0.0834299	-0.022835	-0.436973	-0.0187841	-0.0756392	-0.0524866	0.587648
0.332639	0.864273	0.661463	0.787119	0.398981	0.561344	0.613447	0.455208	0.573063	0.543683	-1.0304	-1.16477	-0.630419	-0.484986	-1.2931	-1.17778	-0.779531	-1.17366	-1.19248	-1.0102	-0.981695	-0.864596	-1.07161	-0.88465	-0.81777	-0.907758	-2.38066	-1.49671	-1.19734	-2.06475	1.4516	1.44214	1.68276	1.53193	1.57057	1.39825	1.4175	1.653	1.54549	2.01869	-0.161924	-0.492121	-0.0307173	-0.0370479	0.222127	0.383869	0.256734	0.183281	0.0804276	0.301266
0.465179	0.88027	0.575013	0.512294	0.900801	0.556648	0.546687	0.40062	0.508446	0.676728	-1.16551	-1.22303	-1.21564	-0.774614	-0.842671	-0.414173	-1.05453	-1.28184	-1.56309	-0.0945756	-1.45249	-1.2482	-1.27389	-1.50903	-0.640462	-0.754357	-1.71217	-1.33308	-1.46806	-1.40716	1.62437	1.4902	1.5986	1.6217	1.69414	1.64953	1.48184	1.58725	1.68398	1.76751	-0.102745	-0.0313583	0.0784073	-0.0636501	0.0274571	0.190401	0.00510304	0.155409	0.254529	0.247214
0.42734	0.486384	0.466221	0.469418	0.074129	0.651718	0.712143	0.363431	0.637461	0.552034	-1.57593	-1.16681	-1.45628	-1.00511	-1.61329	-0.821697	-1.01906	-1.34131	-1.49432	-1.36268	NaN	-0.531787	NaN	NaN	NaN	NaN	-2.68481	-1.44107	-1.33475	NaN	1.45764	1.40409	1.30096	1.31745	1.47478	1.47286	1.4838	1.51889	1.42133	1.5727	-0.408875	-0.0112629	0.154173	-0.0973341	0.0233167	0.14983	0.0509045	-0.0405224	0.00430861	0.312313
0.286798	0.212084	0.11282	0.280543	0.183236	0.114555	0.00838883	0.385911	0.518178	0.0945677	-1.15645	-2.32268	-1.22655	NaN	-1.76042	NaN	-0.792137	NaN	NaN	-1.50344	-2.0082	-1.78149	-1.77302	NaN	-0.811942	NaN	NaN	NaN	NaN	NaN	1.57407	1.63269	1.35112	1.533	1.37484	1.37633	1.35004	1.50915	1.49046	1.51765	-0.0125193	0.185587	0.0182642	-0.235776	0.0419358	0.148226	-0.235149	0.249106	-0.160778	0.50606
0.806292	0.566479	0.432097	0.518439	0.754299	0.722326	0.548799	0.82879	0.727223	0.728904	-1.32511	-1.41596	-0.938016	-1.51671	-0.911853	-0.966938	-1.03092	-0.951381	-1.48947	-0.482918	-0.625455	-1.55134	-1.8723	-0.565202	-1.0863	-1.27217	-1.8186	-0.933063	-1.16438	-1.38032	1.67952	1.29782	1.22061	1.37446	1.62324	1.65934	1.53737	1.45078	1.63326	1.7844	-0.183083	-0.104839	0.0398767	-0.274935	0.102907	0.233126	0.195231	0.090146	0.074074	0.245861
0.713024	0.928448	0.84144	0.424782	0.612121	0.487998	0.376178	0.21383	0.788692	0.829558	-0.142858	-1.99069	-0.0949776	-1.26595	-1.16108	-1.37687	-0.8233	-1.70849	-1.16835	0.354024	-0.639133	-0.41652	-1.51494	0.0824558	0.292139	0.0791553	-1.77333	-1.88049	-0.652316	-0.670328	1.3838	1.90657	2.19333	1.6413	1.88126	1.19536	1.34725	1.44548	1.50887	1.59302	0.178252	-0.232556	0.253168	-0.130092	-0.177278	-0.288902	-0.270667	-0.56343	-0.0610618	0.303025
0.546049	0.967488	0.579059	1.01156	0.42845	0.473599	0.336183	0.0564064	0.56127	0.730583	-1.37843	-0.943599	-0.928974	-1.69599	-1.62762	-0.516604	-0.376289	-1.27612	-0.767912	0.386772	-1.82588	NaN	-1.47052	-1.13444	-0.286644	-1.64251	-1.65683	-1.30769	-0.722893	-0.624219	1.53918	1.38481	1.45157	1.5896	1.68245	1.76464	1.44388	1.58857	1.72396	1.87051	-0.461387	-0.0373342	-0.00854739	-0.0224888	-0.405419	-0.198038	0.172229	-0.162567	0.000153059	0.0194388
0.752595	0.665538	0.759684	0.351775	0.668817	0.807397	0.922296	1.00346	0.665785	1.05288	-0.824984	-0.897074	-0.851671	-0.6045	-0.94405	-0.472698	-1.40962	-0.632351	-0.628859	-0.804431	-1.89348	-0.300211	-1.95993	-1.08087	-0.926133	-0.562957	-2.04343	-1.70512	-1.07469	-1.29476	1.6341	1.46804	1.52112	1.53146	1.58579	1.5931	1.40969	1.50399	1.54326	1.62722	-0.0700399	0.160814	0.268462	-0.281006	0.0667828	0.235642	0.116393	0.0875092	0.255913	0.166403
0.58148	0.508322	0.772967	0.439613	0.586523	0.169646	0.104469	-0.0277374	0.601359	0.34656	-1.16742	-1.67521	NaN	NaN	NaN	-0.988921	-0.842909	NaN	NaN	-0.492785	-1.64302	-1.59482	-2.09892	-1.13668	NaN	NaN	NaN	-2.42503	NaN	-0.687485	1.57037	1.44887	1.47659	1.52575	1.54777	1.35772	1.34273	1.44986	1.48669	1.57852	0.0974866	0.0356882	-0.206363	-0.701383	-0.083885	-0.0451246	-0.109557	0.0971202	0.0111703	-0.182135
0.990984	0.888108	0.697178	0.76389	0.765938	0.666082	0.460541	0.747966	0.663132	0.950089	-0.596062	-0.700708	-0.731087	-0.922633	-1.12173	-1.24273	-0.985534	-1.36799	-0.968742	-0.792482	-0.994213	-0.959468	-1.27554	-0.940466	-1.30194	-1.86665	-1.46549	-1.3937	-1.59107	-1.51357	1.52102	1.37346	1.56309	1.56445	1.66294	1.57471	1.51781	1.49754	1.58573	1.68268	-0.000517264	0.162473	0.30839	0.0193373	0.143638	0.186615	-0.147406	-0.134578	0.27791	0.336384
0.640665	0.463432	0.752705	1.00237	0.684607	0.964714	0.623039	0.954271	0.370419	0.452582	-0.855969	-0.446094	-0.87384	-0.0641375	-0.0113265	-0.0927897	-1.37735	-0.577089	-0.300754	-0.354192	-1.42041	-1.59708	-2.08907	-0.397455	-1.2627	-2.35528	-0.718657	-1.40896	-2.3789	-1.15872	1.52661	1.38224	1.46293	1.72731	1.44476	1.49448	1.42711	1.55521	1.37928	1.55299	0.00547256	-0.28384	0.0220781	0.130393	0.202251	0.0795038	-0.000247378	0.108404	0.417007	0.262637
0.545414	0.954703	0.270982	1.08791	0.45638	1.24357	0.937309	1.18255	0.726857	0.693579	-0.937012	NaN	-0.517608	-0.917221	0.641812	-0.00225303	-0.64198	-0.777622	-0.255684	-0.772919	-3.47492	-0.226033	-2.15859	-0.489328	-0.780931	NaN	NaN	-1.63037	-3.11394	0.545225	1.1943	1.04818	1.2675	1.27029	1.23124	1.01732	0.968607	1.06073	1.11284	1.00014	-0.267343	-0.0666372	-0.121543	0.108008	-0.0698293	0.0838292	-0.163506	-0.273933	0.0308119	0.0213767
0.406361	0.343403	0.6194	0.519724	0.534412	0.680516	0.517036	0.560525	0.644787	0.553473	-0.00644471	0.382063	-1.08451	-1.60652	-0.745038	NaN	-1.25454	-1.58933	-0.941067	NaN	NaN	NaN	-1.51771	NaN	-3.00694	-1.17649	-1.29909	-1.34686	-1.08662	NaN	1.48797	1.44521	1.5269	1.64062	1.57161	1.44112	1.28006	1.32604	1.38269	1.50214	-0.289871	0.0276937	0.0110598	-0.254531	-0.0717537	-0.105696	-0.104	-0.253609	0.0143451	0.216785
1.29484	0.945426	0.758612	1.08153	0.982339	0.504471	0.761306	0.790564	0.00840407	0.633099	-1.34463	-1.63282	-1.16287	-2.05549	0.316011	-0.194383	-1.5112	-1.21272	0.0612849	-0.634414	-1.6555	-1.20763	-2.08524	-1.00809	-0.759093	NaN	NaN	-1.28799	-1.82565	-0.943583	1.32763	1.28574	1.20622	1.4042	1.33677	1.23862	1.11904	1.31737	1.24822	1.30867	0.102314	0.122029	-0.220701	0.470486	0.671226	0.00907262	-0.0221247	0.263057	0.153305	0.0938335
0.843102	0.965928	0.822335	0.708968	0.885912	0.599586	0.672049	0.811289	0.502422	0.805607	-0.358482	-1.08791	-1.16318	-1.46915	-0.529596	-0.82149	-0.965761	-0.967724	-0.925179	-1.08019	-1.54969	-1.38224	-1.16897	-0.876164	-2.02415	-1.50264	-1.38251	-1.40745	-2.15636	-1.32848	1.45211	1.23425	1.51813	1.55943	1.57866	1.25696	1.24911	1.21656	1.39853	1.35469	0.057091	-0.0364531	0.341083	0.146161	0.307409	0.412497	0.0614739	0.23126	0.109776	0.519228
0.850093	0.968116	0.699643	0.750118	0.985349	0.626058	1.02545	0.991339	1.21954	1.13918	-1.22461	-0.732641	-0.898143	-1.25293	-0.223994	-1.46669	-1.56407	-1.24352	-0.717675	-1.30241	-1.12293	NaN	NaN	NaN	-1.23941	NaN	-0.783421	-1.82116	-0.858751	-1.25717	1.62207	1.49261	1.68784	1.51229	1.56616	1.22659	1.32757	1.46054	1.26653	1.34212	-0.228554	-0.0519466	0.107649	0.132385	0.00351164	-0.629705	-0.442673	-0.297254	-0.530035	-0.0428342
0.665246	0.808862	0.741801	1.08998	1.15197	0.520527	-0.111048	0.254073	0.621035	0.409613	-0.133731	-1.02527	-0.782809	-1.61272	-1.4394	-2.03485	-1.26525	-1.10492	-0.109211	-0.580904	NaN	0.228597	-2.30206	-1.41213	-2.04179	NaN	-0.963222	NaN	NaN	NaN	1.03021	1.06075	1.46681	1.42854	1.12228	1.28088	1.12538	1.44895	1.27419	1.65346	-0.160218	0.0109131	-0.103294	0.419212	-0.605188	0.0985484	0.0732165	0.222676	0.312459	0.497798
0.819755	0.595706	0.600925	0.842408	0.981114	0.374072	0.397418	0.334255	0.24803	0.343103	-1.19514	-0.62927	-0.346152	-0.41318	-0.719932	-0.724017	-1.46746	-0.90505	-0.651714	-0.0529323	-0.981855	-1.21042	-1.74393	-0.86117	-2.67834	-1.17561	-1.02722	-0.184955	-2.71203	NaN	1.71177	1.43696	1.69278	1.64644	1.65049	1.40309	1.33151	1.34491	1.47668	1.51539	0.0775271	0.538515	0.389601	0.0297436	0.0223245	0.00685995	0.219704	-0.314365	-0.113885	0.105422
0.869706	0.413957	1.04313	0.510295	0.896406	0.689683	0.519865	0.304635	0.148109	0.89965	-1.25921	-0.4504	0.167922	-1.63825	-1.13381	-1.00889	-0.981622	-1.25106	-0.626398	-1.01349	-1.2717	-0.421457	-0.579251	-1.05705	-1.70911	-1.5788	-1.14886	-0.802353	-1.71552	-1.09944	1.69256	1.61919	1.75302	1.67154	1.75718	1.51743	1.70204	1.40656	1.51513	1.70642	0.201369	0.0363456	0.0327672	-0.0490243	0.257591	0.314111	0.0658075	-0.218165	0.32167	0.241055
1.06849	1.02158	0.827945	0.9268	1.01585	0.891521	0.646037	0.881485	0.903802	0.8997	-0.582031	-0.900115	-1.39671	-0.760478	-0.449812	-0.771548	-1.04601	-0.997167	-0.594137	-0.466624	-1.77247	-0.817775	-1.65692	-0.948069	-0.201529	-2.16496	-1.23726	-0.953521	-0.903894	-1.9745	1.56769	1.53827	1.70051	1.63546	1.53929	1.40328	1.34153	1.4571	1.34755	1.53515	-0.151058	-0.0830566	0.0722815	-0.179571	0.0682409	-0.120615	-0.0265231	-0.212916	0.161534	0.0201728
0.798636	0.577977	0.99141	0.846952	1.12924	0.624299	0.507862	0.434417	0.442916	0.756614	-0.654699	-0.772756	-1.34477	-1.20523	-1.24305	-1.03556	-1.19718	-1.26756	-0.956509	-1.03975	-1.55467	-0.526502	-0.963693	-0.323335	-1.0614	-1.57309	-1.43686	-1.17409	-1.48921	-1.64802	1.68915	1.57274	1.68325	1.6921	1.61922	1.52941	1.40754	1.42332	1.54979	1.70507	-0.0465532	-0.0575643	0.0383135	-0.0379656	0.175408	0.132243	0.0615449	0.051408	0.195716	0.23438
1.18141	0.563235	1.12879	0.73243	0.839814	0.271449	0.710338	0.236378	0.552339	0.637232	-0.0679539	-0.542345	-0.637983	-1.76737	-0.46441	-0.553171	-1.05389	-0.625475	-1.25909	-1.5465	-1.32505	-0.868513	-0.466325	-0.795011	-1.05412	-2.69211	-1.25083	-1.64478	-0.909252	-1.46479	1.28174	1.46689	1.60069	1.62034	1.55621	1.50945	1.35979	1.36503	1.61464	1.75619	-0.0495852	-0.0699814	-0.115843	-0.702701	-0.414413	-0.0360015	-0.129072	-0.0929415	0.337041	0.403272
0.322319	0.503922	0.244309	0.332573	0.486388	0.661979	0.411248	0.412739	0.638607	0.306007	-0.481978	-1.4796	-1.57867	-0.921867	-0.756605	-1.27532	-0.980076	-0.792737	NaN	-0.565047	-1.87186	-0.533773	-0.706032	NaN	NaN	-2.30675	-1.09558	-1.02019	NaN	-1.18322	1.4586	1.37081	1.6962	1.33845	1.7222	1.3778	1.43045	1.73442	1.1558	1.27939	0.635884	0.379931	-0.0518237	0.747595	0.905984	-0.25946	-0.510814	0.409439	-0.017234	-0.196298
0.86194	0.533759	0.747306	0.7689	0.783072	0.74543	0.603626	0.71251	0.588012	0.832658	-0.607723	-0.496803	-0.823431	-0.746321	-0.299554	-0.578166	-1.00407	-0.870978	-0.725153	-0.896923	-1.62831	-0.99207	-1.53995	-1.39442	-1.62823	-1.82131	-1.52886	-1.45424	-1.25838	-1.1849	1.68644	1.57925	1.67908	1.71945	1.7237	1.54016	1.44861	1.55833	1.56026	1.66428	-0.21865	-0.339823	-0.0161499	-0.0358933	0.110295	0.218447	-0.047968	0.129103	0.0475184	0.127418
0.689111	0.675244	0.86177	0.571095	0.705398	1.00189	1.30664	0.898081	0.674726	1.00455	-0.706715	-0.745985	-0.484408	-1.6576	0.267597	-0.161765	-0.743773	-0.957151	-0.794057	-0.521223	-1.39248	-1.1332	-1.2554	-1.04759	-0.857613	-1.22175	-1.1794	-0.665763	-1.77494	-1.96399	1.67293	1.56045	1.80825	1.4392	1.55308	1.35226	1.42324	1.63244	1.47203	1.43769	-0.405974	-0.474186	-0.217009	-0.193414	0.27616	0.571226	-0.180208	-0.132022	0.352697	0.00931316
0.517621	0.585322	0.765096	0.718069	0.872186	0.676316	0.604821	0.521999	0.697892	0.829855	-0.83193	-0.809562	-0.478318	-1.70516	-0.344691	-1.02973	-1.09775	-0.67442	-1.5799	-0.885096	-1.83146	-0.378996	-0.84008	-1.17124	-0.966262	-2.07586	-1.76176	NaN	-1.35924	-1.75372	1.67986	1.54457	1.64351	1.61767	1.64716	1.40153	1.36144	1.26339	1.44395	1.46935	-0.0404024	-0.0687946	0.332379	0.0895802	0.202302	0.0801532	0.0580933	0.00578734	0.182293	0.418349
0.427571	0.073328	0.400117	0.197765	0.618702	0.560993	0.500623	0.683962	0.614052	0.387228	NaN	NaN	-1.21442	NaN	NaN	-1.25671	NaN	-1.24156	-1.33645	-1.25132	-1.79374	-0.617755	NaN	-1.45454	-1.78746	-1.6492	-1.74497	-0.765705	NaN	NaN	1.58037	1.42198	1.58548	1.64538	1.50243	1.42429	1.47671	1.61242	1.40427	1.59036	-0.00540976	0.39085	0.0424438	-0.105053	0.152753	-0.204105	0.15792	-0.090035	0.0364328	-0.295386
0.803067	0.860427	0.794459	0.628992	0.841119	0.765564	0.930378	1.09199	0.912501	0.858653	-1.05137	-0.737455	-1.50981	-1.01164	-1.0318	-0.807475	-0.667527	-1.04504	-1.34411	-1.80365	-1.18473	-1.54588	-1.57523	-1.08534	-1.26042	-1.34828	-1.27068	-1.26211	-1.4102	-1.67341	1.27223	1.13624	1.11336	1.13174	1.08161	1.13055	1.31885	1.53777	1.3474	1.3781	0.396916	0.370921	0.0394759	0.657004	0.36442	0.615392	0.345037	0.686846	0.769778	0.390014
0.700064	0.912251	0.977607	0.854013	0.976927	0.679502	0.675451	0.645539	0.572318	0.77704	-1.52122	-1.46173	-0.944761	-1.3389	-0.566423	-0.519872	-0.204127	-0.340499	-1.26068	-0.930112	-1.16162	NaN	-1.35144	-0.974192	-2.05395	-1.41278	-1.01164	-1.58139	-1.45783	-1.73574	1.41377	1.35823	1.44917	1.40879	1.53594	1.44671	1.48864	1.52237	1.37256	1.62055	0.0882776	-0.154745	0.0299512	-0.235425	0.0561454	0.563675	0.16093	0.0648657	0.0975391	0.370316
0.970777	1.03763	1.48068	1.36462	1.63394	0.210575	0.368244	0.767418	1.0634	1.18315	-0.229691	-1.14988	-1.36811	-0.679144	-0.944628	-0.690662	-0.370754	-1.0707	-1.23327	-0.775125	-0.315397	-1.15337	NaN	NaN	NaN	-0.712753	NaN	-0.842752	-2.12301	-3.04568	1.2353	0.940796	0.816294	1.25945	0.968015	1.07334	1.06295	1.17616	1.11677	1.34964	-0.302454	-0.703677	-0.190908	-0.236844	-0.347732	-0.258762	1.01594	0.220059	-0.222258	-0.0440217
0.714294	0.72618	0.745663	0.513001	0.71855	1.03157	0.745143	0.650437	0.694669	0.940765	-0.83695	-0.944217	-0.913686	-0.650478	-1.02818	-0.847958	-0.865844	-0.956214	-0.747035	-0.637097	-1.11681	-1.31498	-1.30984	-1.67582	-1.3969	-1.21929	-1.19858	-1.24222	-1.33068	-1.7178	1.8156	1.63039	1.60841	1.62105	1.7248	1.54368	1.38874	1.5179	1.60193	1.67626	-0.202886	0.0759075	0.168632	-0.0302607	0.00572272	0.0845192	0.021197	-0.05905	0.0775815	0.448723
1.06868	0.768468	1.10313	0.944395	0.844098	0.954091	0.813374	0.777503	1.11077	0.323675	-0.560178	-0.287183	-1.13125	-1.04021	-1.16178	-1.02265	-0.214104	-1.05356	-0.851561	-0.59372	-1.81258	-1.37302	-1.47386	-1.32445	-1.35403	-1.64559	-0.878165	-1.26356	-1.28422	-1.51593	1.39536	1.35321	1.27628	1.46411	1.45423	1.68269	1.56117	1.56897	1.539	1.63354	-0.217367	-0.417729	-0.173542	-0.141663	-0.0550523	0.144638	0.145607	0.0505102	0.158746	0.252336
0.762589	0.832667	0.786171	0.777772	0.916412	0.828103	0.634087	0.813634	0.759607	0.899173	-0.684562	-1.00634	-0.816904	-0.842293	-0.915548	-0.640245	-0.738341	-1.12516	-0.712684	-0.802956	-1.34203	-1.55717	-1.71949	-1.09063	-1.7219	-1.3736	-1.55017	-1.59981	-1.07735	-1.24304	1.60818	1.46903	1.66519	1.67686	1.56017	1.4954	1.39296	1.51459	1.4155	1.66519	-0.105823	-0.0685633	0.139121	0.0777536	0.213612	0.131543	-0.0120575	-0.119448	0.0865121	0.276351
0.580508	0.785673	1.06747	0.859594	1.10826	1.06486	1.18257	1.08306	0.992202	0.531474	-0.442811	-0.58749	-0.959967	-1.35348	-0.665271	-0.120715	-0.723678	0.221089	-0.67356	-0.558913	-1.38348	-1.96444	-1.38246	-2.01898	-1.72481	-1.33765	-0.85566	-1.32849	-1.34899	-1.80891	1.40956	1.17303	1.33145	1.33481	1.40624	1.46383	1.33438	1.49244	1.46137	1.59845	-0.0848807	-0.136446	-0.293257	-0.263021	-0.152019	0.12647	0.123822	-0.158898	-0.219294	0.0499224
0.958628	0.78593	0.84503	0.967425	1.03664	0.973719	0.758158	0.95994	1.01366	0.92729	-0.691533	-0.790535	-0.848779	-1.42433	-0.763618	-1.19334	-0.593328	-0.941286	-1.16033	-0.667375	-2.56681	-1.4618	-1.1322	-1.41187	-1.66113	-1.56339	-1.50645	-1.16095	-1.40495	-1.09533	1.29201	1.20216	1.25674	1.25888	1.2702	1.31186	1.16043	1.40371	1.25391	1.35224	0.250526	0.109446	0.270969	0.379978	0.410714	0.266172	0.195325	0.212241	0.38802	0.367892
0.771771	0.96203	0.909765	0.787471	0.882767	0.922085	0.553836	0.795547	0.872428	0.916689	-0.830955	-0.942745	-0.909828	-0.756741	-0.644188	-0.749208	-0.587243	-1.00913	-0.843864	-0.738878	-1.2097	-1.47848	-1.31934	-0.98035	-1.71722	-1.10521	-1.17968	-1.49446	-1.37133	-1.70904	1.61956	1.55358	1.63174	1.705	1.67475	1.52373	1.4799	1.56954	1.42434	1.74123	-0.0720346	-0.142759	-0.0765987	-0.0919586	0.0554774	0.209565	-0.00423306	-0.0921168	0.0432417	0.0938623
0.443029	0.69609	1.1099	0.96226	0.720734	1.46497	0.545844	1.40541	1.23219	1.18333	-0.503306	-0.680531	-0.840849	0.0586941	-1.19125	-1.11334	-0.232146	-0.905633	-0.987688	-1.07759	-1.41383	-1.33537	-1.79209	-1.39291	-1.12309	-1.44032	-0.218741	-1.36657	-1.4606	-1.80068	1.33688	1.2203	1.40976	1.27903	1.46288	1.35554	1.36623	1.46527	1.44533	1.56299	-0.204251	-0.493829	-0.333643	-0.0884079	0.0348873	0.144163	0.0958649	0.113195	0.306301	0.228822
0.478223	0.794113	0.878955	0.642196	0.555888	1.19679	0.687244	1.01073	0.846651	0.854628	-0.482158	-1.10858	-0.743161	0.702498	-1.16845	-0.382889	-0.665187	-0.339778	-0.515419	-0.84388	-2.12946	-2.052	-0.94436	-1.31023	-2.03169	-1.36685	-0.347375	-1.2229	-0.896256	-1.69846	1.33844	1.54088	1.4737	1.55815	1.52338	1.34156	1.29839	1.5723	1.391	1.83525	-0.122099	0.290593	0.247084	0.0351566	0.0912403	-0.0310769	-0.0818376	-0.390647	-0.186401	-0.0816884
1.05337	1.05774	1.0088	0.868456	0.93328	0.883965	0.851906	0.759586	0.914476	1.04479	-0.107206	-0.976767	-0.0628323	-0.788045	-0.968122	-0.79839	-0.629708	-0.769471	-0.738819	-0.922558	-1.20893	-1.76118	-1.72869	-0.871124	-2.15203	-1.18	-0.731337	-0.629708	-0.609133	-2.43156	1.44782	1.35197	1.4285	1.52583	1.4778	1.49685	1.39594	1.38329	1.48004	1.62883	-0.16242	-0.48558	-0.238685	-0.297902	0.0754542	0.124671	-0.167959	-0.195487	0.157856	0.0408264
0.730797	0.351961	1.18374	1.11615	0.74819	0.929711	0.323048	0.697974	0.701925	0.850381	-1.03286	-1.07698	-1.07901	-0.690488	-1.29558	NaN	-1.182	-0.979936	-0.571516	NaN	-1.40008	-1.00723	-1.99025	-1.76072	-1.77573	NaN	-2.07577	-1.30631	-1.64764	NaN	1.33182	1.31127	1.13199	1.45883	1.43386	1.09568	1.04955	1.09533	1.23265	1.34841	0.8066	-0.387027	0.477057	0.0833619	0.755285	-0.0802825	0.144922	-0.0598571	-0.282579	-0.0349572
1.03371	0.943361	0.972303	0.787704	0.836558	0.720438	1.23244	0.804104	0.844147	0.766737	-0.975432	-0.320854	-0.89583	-0.552716	-0.924036	-0.344363	-1.66088	-0.225709	-0.717015	-1.5859	-0.749109	-1.93535	-1.27984	-0.901013	-1.25653	-1.61822	-0.989515	-1.55536	-1.54014	-1.88978	1.65663	1.19314	1.35394	1.53279	1.32771	1.41322	1.15644	1.20498	1.25911	1.42991	-0.172245	0.103297	-0.0158518	-0.179733	-0.188909	-0.0233816	0.521773	0.0490529	0.647793	0.725479
1.43155	1.53502	1.25769	1.0394	0.40339	1.15957	1.13221	0.922012	1.00242	0.683432	-0.44653	-0.43234	-0.0723301	-0.692943	-0.980131	0.0094785	-0.436861	-1.18514	-1.19713	-0.827473	-1.57471	-0.978778	-1.2189	-1.66607	-1.62241	-1.40834	-1.56853	-1.32001	-1.07646	-1.15927	1.37386	1.30982	1.42631	1.33939	1.45957	1.32878	1.28789	1.27816	1.33997	1.30479	0.217417	-0.0776055	-0.326762	-0.293928	0.254488	0.02842	-0.0513865	0.0501424	0.26423	0.345874
0.904213	0.510737	0.595155	0.816727	0.481107	1.08455	0.918373	1.00686	0.730895	0.839582	-0.565676	-0.833096	-1.11471	-0.541852	-1.14915	-0.482358	-0.726427	-0.756201	-0.750071	-1.00342	-2.021	-1.76667	-1.73784	-1.4017	-1.94726	-1.67167	-1.27344	-1.11276	-1.052	-1.31488	1.50511	1.24705	1.35633	1.51199	1.43121	1.35623	1.29578	1.42379	1.54225	1.25235	0.097785	0.0615769	0.132468	0.0950642	0.0816424	0.192129	0.524808	0.146237	0.295569	0.384394
0.754632	0.711125	0.941878	0.435068	1.16305	0.508444	0.320235	0.439386	0.716778	0.946399	-0.608823	-0.626922	-0.566988	-0.409827	-0.904685	-0.800942	-0.628179	-1.35839	-1.13837	-1.28094	-1.49583	-1.2436	-1.66353	-1.38637	-1.34629	-1.44687	-0.972706	-1.23	-1.32562	-1.56619	1.66096	1.50185	1.68436	1.79809	1.68941	1.50682	1.32985	1.54042	1.52177	1.77482	0.0406595	0.0745885	0.12046	-0.246839	0.102465	0.07651	-0.0870313	0.219563	-0.121958	0.197385
0.733564	1.12141	1.20969	1.28234	1.27117	0.857635	1.0542	1.09119	1.12174	1.06844	-1.12208	-0.719736	-1.02824	-0.82406	-0.0189806	NaN	-0.31379	-1.1563	-0.456038	-1.47447	-1.60237	-0.923396	-1.53366	-1.32769	-1.29357	-1.96534	-0.943517	-0.834674	-1.55503	NaN	1.20335	1.19521	1.36383	1.29115	1.27617	1.31772	1.28362	1.38462	1.33508	1.31005	-0.855452	-0.834637	-0.220496	-0.328687	-0.0127876	0.315953	0.322057	-0.171234	0.00432798	0.0922565
0.58285	0.944544	0.848903	0.761651	0.865901	0.518145	0.682745	0.483525	0.634348	0.864704	0.411154	-1.04885	-0.758455	-0.331386	-0.569672	-1.04459	-0.188755	-0.880128	-1.82784	0.842148	-1.78894	-1.37866	-1.66738	-0.811656	-1.21245	-2.14624	NaN	-1.79538	-1.69141	-2.26277	1.34807	1.25777	1.23526	1.36671	1.29928	1.2332	1.28508	1.22971	1.30888	1.33564	0.410352	0.236854	0.334822	0.445483	-0.143738	0.0947352	0.109833	-0.0216795	0.0380506	0.36898
1.08738	0.785996	0.980068	0.706092	1.16387	0.855239	0.997045	1.24543	0.894954	1.02397	-1.56185	-1.40807	-0.775066	-0.678677	-1.33928	-0.673064	-0.78642	NaN	-0.595075	-0.84009	-1.41861	-1.41416	NaN	NaN	-1.86162	-2.42424	-1.18116	-1.37396	-0.290619	NaN	1.51946	1.27885	1.36528	1.3677	1.31203	1.29856	1.14286	1.06733	1.38076	1.30855	0.150365	0.352006	0.0547003	-0.0998216	-0.197579	-0.0302306	-0.576104	-0.374849	-0.180204	-0.284793
0.81033	0.768764	0.641795	0.699026	0.658636	0.727996	0.598158	0.815407	0.774541	0.580074	-0.677139	-0.920583	NaN	-0.517626	-0.917184	-1.90409	-1.38831	-1.40006	-0.91005	-1.28252	-1.69496	-1.71046	-1.30507	-0.865846	-1.25633	-1.20782	-1.94416	-0.761285	-0.244225	-1.76122	1.58124	1.40157	1.4839	1.53956	1.48715	1.26481	1.34202	1.46772	1.35253	1.49712	0.233374	0.0110366	0.074368	0.0649952	0.216373	0.212509	0.264577	0.265247	0.300484	0.336447
1.26788	1.23981	1.23626	1.37122	1.30196	1.0395	0.935564	1.22323	1.00961	1.1485	-0.975065	-1.43278	-0.959368	-1.14413	-1.7041	-0.923054	-0.711899	-0.801848	-0.901536	-1.15477	-1.38682	-0.98782	-1.42218	-0.962572	-1.26903	-0.915528	-0.600082	-1.00787	-1.05751	-1.39926	1.51868	1.13689	1.17598	1.49809	1.25428	1.38646	1.39108	1.28791	1.31011	1.49326	-0.166638	-0.279754	-0.237489	0.0985225	-0.117333	-0.134019	-0.0473089	-0.272908	-0.211946	0.176892
0.751075	0.745902	1.29962	0.654844	0.932959	0.665626	0.565179	0.781159	0.637905	0.830029	-0.419139	-0.906243	-0.956289	-1.0706	-0.688672	-1.26626	-0.607212	-1.34586	-0.720977	-0.577405	-1.85756	-1.4137	-1.15101	-0.859092	-1.99628	-1.04267	-1.59758	-1.77568	-1.20803	-1.20248	1.50058	1.541	1.66545	1.51978	1.54563	1.38165	1.23295	1.3278	1.52152	1.51068	0.047614	-0.0726595	0.361477	-0.292491	-0.192365	-0.231752	0.281341	-0.0251572	0.421407	0.202203
1.1008	0.685631	1.00695	0.573147	0.939899	0.796383	0.38504	0.836817	0.871811	1.13274	-0.522612	-0.911528	-0.57682	-1.11785	-0.884909	-1.17751	-0.756125	-0.838471	-0.798887	-1.01774	-1.91989	-1.78088	-1.64574	-1.5841	-1.2254	-1.01371	-1.50814	-1.54035	-1.28358	-1.47947	1.50607	1.31339	1.45392	1.63157	1.55569	1.35939	1.27671	1.36712	1.30787	1.28823	0.0314236	0.153219	0.0209527	0.138523	0.307752	0.312435	-0.0432972	0.153188	0.0961323	0.245314
0.751947	0.964602	0.956852	0.94935	1.01535	0.685913	0.462462	0.625805	0.855004	0.848786	-0.855571	-0.778008	-1.11845	-0.992808	-0.848659	-0.995864	-0.650155	-1.18491	-1.10338	-1.01042	-1.39266	-1.35399	-1.21558	-1.07521	-1.32347	-1.32391	-1.34658	-1.24784	-0.964489	-1.57672	1.588	1.49833	1.54185	1.5802	1.63461	1.61704	1.46005	1.60063	1.58139	1.86208	-0.12631	-0.198264	-0.0458709	-0.0852306	-0.0396426	0.152691	-0.0166078	0.0863636	0.0986945	0.21798
1.01403	0.844175	1.02686	1.01332	1.02207	0.891634	0.742454	0.625898	0.605017	0.884061	-0.753317	-0.443379	-1.30514	-1.03803	-0.696339	-0.633028	-0.651765	-1.3216	-1.03845	-0.801181	-1.08004	-1.31816	-1.56684	-1.12135	-1.3614	-1.60513	-1.41163	-1.02978	-1.17812	-1.1531	1.58743	1.49542	1.41201	1.57575	1.52497	1.51874	1.49302	1.64819	1.57255	1.78383	-0.188983	0.0374346	0.010242	0.104168	-0.0578756	0.170699	0.0650716	0.218295	0.116121	0.26165
0.523443	0.74615	0.874167	0.791903	0.86394	0.828017	0.690329	0.764902	0.75987	0.87729	-0.615884	-0.847146	-0.994684	-1.11173	-0.931154	-0.61404	-0.693576	-0.707102	-0.602974	-0.786534	-1.48024	-1.79998	-1.59602	-1.33384	-1.50847	-1.66139	-1.47292	-1.40376	-0.959697	-1.68671	1.45464	1.49407	1.53639	1.60006	1.51192	1.4373	1.38914	1.57483	1.48677	1.69486	0.0518003	-0.25544	0.0110553	-0.186648	0.0159307	0.350663	0.11506	0.239311	0.107085	0.20492
-0.0478679	1.30385	1.06238	1.01212	1.19507	0.827479	1.10953	1.09427	0.477618	1.26613	-0.864276	-1.52041	-1.56538	-1.15587	-1.73329	-1.54406	-1.68239	-1.15386	-0.927048	-0.885913	NaN	NaN	NaN	NaN	NaN	-1.71533	-0.964957	NaN	-1.25695	-2.34522	0.868041	0.809669	0.92272	1.03399	1.03634	1.22865	1.10553	1.22018	1.29235	1.03263	0.486067	0.253975	-0.00786609	0.151576	0.0605748	0.420124	0.393592	0.267766	0.111413	0.336585
0.509855	1.01211	1.08416	0.877423	1.09846	0.937713	0.669654	0.813475	0.566191	0.685181	-0.473127	-0.60079	-1.04889	-0.677007	-0.250746	-0.647664	-0.942028	-1.09095	-1.25166	-1.13135	-1.49251	-1.53369	-1.24402	-0.974092	-1.23551	-1.5934	-1.37018	-1.38686	-1.29431	-1.70054	1.65675	1.30977	1.61285	1.61591	1.42877	1.53028	1.33335	1.53092	1.53298	1.71439	-0.201453	-0.198794	-0.14083	0.0341751	-0.0123434	0.282148	0.119236	0.242843	0.177647	0.267279
0.934465	1.424	1.38252	0.935246	1.22869	0.999437	1.01523	1.15202	1.25463	1.76915	-0.775649	-0.499184	-0.863492	-0.817229	-0.662306	-0.600957	-0.569282	-1.05205	-0.9297	-0.548272	-1.59805	-1.85767	-1.35863	-1.2977	-1.50175	-1.30544	-1.55453	-1.64134	-1.69081	-1.69291	1.00732	1.14415	1.1541	1.18076	1.29746	0.976524	0.95609	0.812137	1.00315	1.40866	0.0575397	-0.183311	-0.181631	-0.323443	0.215891	0.515572	-0.188866	0.0384325	-0.106096	0.336996
0.834003	0.82628	0.716001	0.600838	0.655367	0.920479	0.741032	0.719441	0.903633	0.88131	-0.610438	-0.371298	-0.562725	-0.935538	-0.811258	-0.472847	-0.609819	-0.647656	-0.0638285	-0.938599	-2.12185	-2.33577	-1.84495	-1.78694	-2.33811	-0.272224	-1.06455	-0.681164	-0.327694	-0.85761	1.52106	1.46261	1.56793	1.52421	1.70643	1.27624	1.22872	1.31147	1.30526	1.60262	0.191317	-0.123014	0.255766	0.0302614	-0.15673	0.138745	-0.0140826	-0.45589	0.100512	0.416251
0.764171	0.336163	0.402298	0.571597	0.424023	1.17471	0.976918	1.21043	0.713857	0.752092	-0.493984	-1.20502	-1.18833	-0.788128	-1.18164	-0.525621	-0.671817	-0.789478	-0.582038	-0.774913	-1.74895	-1.88088	-1.66976	-1.74044	-1.64662	-1.25945	-1.03051	-1.21413	-1.26819	-1.32557	1.67837	1.42185	1.45601	1.631	1.48898	1.31085	1.27633	1.4533	1.34688	1.45204	0.110774	-0.0392955	-0.0423463	0.0914939	0.0983005	-0.0354126	0.277236	0.19235	0.295601	0.374077
1.01629	0.778357	0.786224	1.26122	0.565643	1.09716	0.857993	1.01556	0.787464	0.969642	-0.450778	-0.568493	-1.17329	-0.713825	-0.812997	-0.627667	-0.968658	-0.971498	-1.08864	-1.50464	-0.524092	-1.49903	-1.15649	-1.03066	-1.60206	-2.23127	-1.05379	-0.481364	-1.06382	NaN	1.32845	1.25166	1.10798	1.36544	1.23857	1.60453	1.42351	1.46884	1.46231	1.40509	-0.911529	0.0539039	0.271607	-0.0658421	0.0186258	0.651574	0.0192505	0.347263	0.112334	0.379962
0.320812	0.284378	0.59183	0.806598	0.639553	0.934682	0.63832	1.26186	0.55372	1.08178	-0.819077	-0.814967	-0.352969	-0.300852	-1.38	-0.478595	-0.190695	-0.342006	-0.575631	-0.3709	-2.00679	-2.19993	-1.45224	-0.592743	-1.56658	-1.16699	-0.945394	-1.53736	-1.02929	-1.29929	1.37974	1.56012	1.67579	1.62147	1.64661	1.4004	1.47969	1.54032	1.51998	1.65344	0.149768	-0.545788	0.0396108	-0.547613	-0.266568	0.49058	0.364624	0.0493616	0.200644	0.0965869
1.32892	1.12573	1.43512	1.56101	1.30978	0.686656	0.61031	1.09417	1.25423	0.998979	-0.447635	-0.656025	-1.11614	-1.09828	-0.658122	-1.13398	-0.690272	-1.07146	-0.745215	-0.979338	-1.31628	-0.965475	-1.24334	-0.897764	-1.22345	-1.6831	-1.25768	-1.07325	-1.6711	-1.57775	1.28415	1.23572	1.0251	1.3856	1.21986	1.44946	1.47075	1.50434	1.12794	1.50492	-0.159026	-0.463148	-0.398125	-0.413717	-0.256481	0.128344	0.302042	0.212615	0.169159	0.124476
0.787932	0.677389	0.433673	0.570587	0.261121	1.01471	1.50377	1.03527	0.959557	1.00568	-1.17735	-1.41783	-1.05176	-1.0463	-1.59249	-0.783566	-0.161649	-0.815423	-0.651932	-0.725646	-1.3766	-1.21598	-1.39169	-1.56593	-1.39318	-1.25311	-1.13069	-1.03849	-1.38092	-1.2332	1.48816	1.3988	1.53483	1.51909	1.73145	1.53777	1.63327	1.1721	1.57496	1.41135	-0.504925	-0.245405	0.119478	-0.0209611	0.044872	0.323453	-0.0465187	0.215906	-0.0503322	0.118899
0.689474	0.718313	0.998544	0.730719	1.05665	1.05483	1.00051	0.856075	0.969966	1.08159	-0.761132	-0.660221	-0.909791	-0.866593	-0.811404	-0.786747	-1.04858	-0.874868	-0.831085	-0.79101	-1.63528	-1.34285	-1.24168	-1.81768	-1.16248	-1.34752	-0.998843	-1.02608	-0.959156	-1.44504	1.40257	1.41798	1.58991	1.45676	1.46531	1.658	1.32017	1.44154	1.65467	2.00926	-0.371822	-0.448295	-0.0735549	-0.143027	-0.121204	0.225356	-0.321938	-0.0389558	0.0864578	0.290448
1.06581	0.968032	1.15325	0.84932	0.946752	0.972955	0.894475	0.711262	0.544866	0.8139	-2.19007	0.398965	-0.745834	-0.416167	-0.541499	-0.867132	-0.262453	-0.688731	-1.48035	-0.846322	NaN	-2.27272	NaN	-2.25427	-1.11341	NaN	-0.957068	NaN	-1.97704	NaN	1.32887	1.1838	1.30947	1.37949	1.33689	1.38812	1.054	1.18142	1.23526	1.43682	-0.157133	-0.180339	-0.103316	-0.225894	-0.233261	0.0129607	-0.493889	-0.543375	-0.0147323	0.102614
0.815934	0.709235	0.826446	0.527442	0.786126	0.498309	0.602424	0.302327	0.892526	0.765804	-0.151149	-0.178843	-0.816434	-1.1088	0.181087	-1.42984	-0.835793	-0.619764	-0.825885	-0.541536	-1.13042	-1.34425	-1.71794	-1.58123	-1.31927	-1.64071	-1.65329	-0.546075	-0.757502	-1.54704	1.47179	1.34894	1.48413	1.59907	1.63219	1.68248	1.62713	1.71809	1.70798	2.02274	0.164358	-0.134446	0.253463	0.0119516	0.0189928	0.294218	-0.316066	-0.350566	-0.166	-0.00644305
0.662502	0.676908	0.756197	0.652343	0.89186	0.590498	0.524088	0.608691	0.548452	0.865421	-0.871675	-1.0428	-0.80644	-0.902391	-0.770206	-0.743621	-0.852002	-0.902173	-0.887555	-1.12455	-1.44408	-1.26427	-1.37293	-1.33694	-1.35889	-1.26221	-1.28179	-1.08849	-1.15638	-1.37413	1.7905	1.67961	1.74404	1.73312	1.79397	1.62046	1.54362	1.62318	1.5972	1.81497	-0.224984	-0.139469	0.0395084	-0.0230951	0.0648124	0.221521	-0.139469	-0.0573973	0.0197573	0.182306
0.654993	0.501442	0.516021	0.667798	0.4168	0.475546	0.486298	0.396845	0.620299	0.781041	-0.85571	-1.08069	-0.946676	-0.811634	-0.835432	-0.670813	-0.615128	-0.860644	-0.851784	-1.12314	-1.42873	-1.58078	-1.25529	-1.05842	-1.24284	-1.1901	-1.28409	-1.04544	-1.11135	-1.10984	1.86369	1.56325	1.85461	1.86824	1.88668	1.69686	1.65693	1.6904	1.79525	1.98982	-0.225781	-0.290136	-0.0906835	-0.257012	-0.069289	0.074034	-0.0722731	-0.0876243	0.0774388	0.134163
0.72853	0.548738	0.939609	1.01606	0.644805	0.474085	0.394391	0.551566	0.411168	0.519771	-0.923589	-0.667768	-0.521007	-1.22857	-0.27699	-1.51535	-1.11635	-1.31163	-1.12079	-1.2303	-0.887234	-0.765733	-1.04005	-1.08525	-1.29275	-0.743167	-1.27064	-0.925283	-1.22995	-1.43689	2.03339	1.65176	1.70972	1.80046	2.05102	1.52873	1.23851	1.55499	1.62198	1.83345	-0.200749	-0.345964	0.0973923	0.0156568	0.380548	0.200096	-0.199342	-0.0743481	0.144365	0.209312
0.77083	0.694024	0.618079	0.735118	0.508455	0.427084	0.494032	0.360725	0.925953	0.560133	-0.814079	-0.154229	-0.986985	-1.12527	-0.907005	-1.18285	-0.56503	-1.04735	-1.17731	-1.14418	-1.15037	-0.181703	-0.636844	-0.480464	-1.231	-1.44824	-1.31562	-0.859576	-0.744705	-1.3163	1.81374	1.87494	1.67073	1.81798	1.8095	1.84105	1.67308	1.75783	1.80199	1.87018	-0.0510581	-0.338462	-0.240485	-0.290414	-0.353819	0.17992	-0.0258597	0.181655	0.100728	0.127889
0.920511	0.70204	0.913226	0.729344	0.876279	0.608169	0.53838	0.630287	0.689007	0.863757	-0.729453	-0.872569	-0.86122	-0.911517	-0.702115	-0.564049	-0.895358	-0.642745	-0.881947	-0.524169	-0.971131	-1.31778	-1.0381	-1.17388	-1.13354	-0.865565	-0.962153	-0.67127	-0.86122	-1.18557	1.84466	1.72071	1.8601	1.8615	1.84076	1.76428	1.78975	1.73844	1.75998	1.96586	-0.487087	-0.378862	-0.21837	-0.289092	-0.262037	-0.271	-0.24488	-0.27691	-0.149717	-0.0559543
0.884673	0.810051	0.997562	0.75572	1.07092	0.647164	0.539923	0.652471	0.692652	0.924446	-0.617196	-0.711446	-0.920524	-1.04511	-0.652509	-0.744363	-0.782143	-1.17631	-1.01159	-0.686427	-1.24552	-1.06993	-1.0277	-1.26106	-1.15993	-1.19569	-1.23492	-0.954362	-1.12265	-1.08333	1.82242	1.60337	1.78001	1.8008	1.77454	1.57006	1.5769	1.61557	1.74799	1.85682	-0.296582	-0.232107	0.10487	-0.137028	-0.119923	0.17458	-0.173632	-0.147181	-0.0462252	0.0892832
0.42789	0.452143	0.659201	0.464782	0.746513	0.628602	0.524238	0.417124	0.773047	0.763008	-0.748947	-0.754268	-1.1635	-0.622375	-0.852032	-0.580462	-0.141882	-0.563587	-0.936433	-1.42818	-1.89116	-0.748882	-0.711609	-1.169	-1.4276	-1.92089	-1.40749	-1.17764	-0.863244	-1.3426	1.81541	1.60336	1.70914	1.79778	1.65925	1.66945	1.63815	1.65594	1.72801	1.85427	0.0251509	0.172201	0.0763016	-0.304492	0.0554786	0.248283	-0.117155	-0.197893	0.0107869	0.0828487
0.757176	0.658867	0.835591	0.901947	1.18228	0.847765	0.603375	0.760982	0.895161	1.01092	-0.795222	-0.881043	-1.49758	-0.801371	-1.26747	-0.314865	-0.876088	-0.501824	-0.798377	-0.435566	-1.70731	-0.597866	-1.1448	-0.818574	-1.16822	-0.353521	-1.49374	-0.948255	-0.797017	-1.45264	1.86566	1.7578	1.72327	1.82039	1.73282	1.62031	1.5252	1.48521	1.71393	1.5571	-0.32481	-0.279528	-0.21913	-0.264059	-0.270259	-0.046295	-0.345339	-0.400497	-0.375931	-0.243276
0.675479	0.784486	0.512353	0.486361	0.767381	0.525053	0.768966	0.767134	0.520768	0.799935	-1.13466	-0.846129	NaN	-1.01878	-0.704616	-0.789592	-0.9773	-1.02311	-1.16858	-1.16469	-1.38112	-1.58319	-1.58315	-1.04656	-1.45531	-0.700871	-0.707939	-1.09793	-1.08736	-1.25994	1.65256	1.62891	1.7176	1.77595	1.75443	1.64227	1.6095	1.66066	1.66776	1.68404	-0.232365	0.118215	0.0969273	-0.000664613	0.190517	0.0981528	-0.0566954	-0.130064	0.117596	0.17316
0.682164	1.03176	0.805969	0.568848	0.804869	0.740677	0.46373	0.536728	0.812146	0.861515	-0.588219	-0.859577	-1.1687	-0.741904	-1.085	-0.818879	-0.926338	-0.778865	-0.962007	-0.98688	-1.14605	-1.03073	-1.39248	-1.71669	-1.21173	-1.09562	-1.2855	-0.771882	-1.38983	-1.13163	1.77822	1.67617	1.74741	1.74046	1.72237	1.63757	1.517	1.57751	1.64987	1.74741	-0.310556	-0.107241	0.223711	0.0865414	0.0434142	0.263511	-0.0826426	-0.123017	0.0892585	0.121425
0.759717	0.900425	0.840529	0.70867	0.610944	0.806508	0.669413	0.792926	0.64226	0.705514	-0.859959	-1.19574	-1.22259	-0.853841	-0.750013	-0.563526	-0.653203	-0.844394	-0.934031	-0.987043	-1.26139	-1.28075	-1.41576	-1.11144	-1.22738	-1.2178	-0.766611	-0.937357	-0.65728	-1.42581	1.77269	1.6425	1.71495	1.75938	1.78588	1.69746	1.61528	1.68043	1.69072	1.92727	-0.389148	-0.266527	-0.0745773	-0.126607	-0.144659	0.127004	-0.188916	-0.115352	-0.151121	0.0941891
0.77018	0.995278	0.987217	0.841061	1.01632	0.68046	0.452404	0.406471	0.77689	0.833911	-0.62813	-0.834881	-0.662115	-1.16622	-0.715101	-0.923551	-0.711533	-0.906681	-0.789234	-0.614419	-0.958004	-1.24189	-0.854037	-1.10908	-1.36641	-1.50098	-0.990049	-1.05663	-1.07617	-1.30402	1.7774	1.6093	1.63173	1.77995	1.89111	1.74716	1.58424	1.69589	1.57163	1.90645	-0.062003	-0.120656	0.0418818	-0.0371646	0.0526175	0.026574	-0.450503	-0.227359	-0.10209	0.0749871
0.891975	0.688399	0.900694	0.713298	1.0457	0.800665	0.473964	0.567638	0.670292	0.912939	-0.801694	-0.849977	-1.11385	-1.06583	-0.607877	-0.658296	-0.819958	-0.573548	-0.884928	-0.6323	-1.37106	-1.4533	-0.990107	-1.07463	-1.45329	-1.51928	-1.19391	-1.47077	-1.11385	-1.57956	1.75646	1.59531	1.61204	1.79666	1.76425	1.62443	1.49458	1.42575	1.53577	1.75602	-0.0755154	0.0741003	0.269969	-0.0741929	0.00695097	0.0565877	-0.258543	-0.176949	-0.0315829	0.203345
0.623459	0.788831	0.904392	0.746072	1.06461	0.46751	0.345176	0.379885	0.578577	0.822441	-0.751745	-0.482804	-0.822639	-0.675538	-0.900796	-0.931573	-0.764617	-0.865426	-1.06745	-0.999522	-1.15187	-0.66568	-1.45776	-0.90978	-1.75762	-1.49152	-1.85992	-1.06663	-1.09932	-1.56504	1.77371	1.58047	1.60885	1.70749	1.66377	1.63864	1.53863	1.61116	1.62151	1.86763	-0.144484	-0.099683	0.227257	0.0993853	0.223406	0.204972	-0.368226	-0.0449238	-0.0230871	0.140629
0.251446	-0.131074	0.902527	0.200177	0.912234	0.986667	1.17118	1.07347	0.980705	0.816277	-0.656503	-0.787323	-0.791862	-0.722105	-0.794886	-0.567717	-0.965226	-0.531297	-1.18836	-0.744522	-1.09341	-0.638981	-0.6125	-1.05617	-1.29308	-1.28315	-1.38238	-0.861037	-1.81225	-1.92358	1.3472	1.62418	1.6921	1.61626	1.7844	1.56739	1.65929	1.67251	1.70715	1.7718	-0.148422	-0.459095	0.0432404	-0.412618	0.0916816	0.0771276	-0.291815	-0.391257	0.0712911	0.505997
0.812754	0.895023	0.793798	0.613196	1.04326	0.471339	0.642022	0.517738	0.65551	0.903198	-0.545082	-0.472069	-0.650012	-1.08275	-0.617957	-0.728686	-0.893928	-0.672526	-0.579752	-0.653383	-1.36478	-1.23723	-1.02962	-1.29384	-1.63626	-0.719649	-0.682331	-1.04195	-0.778676	-1.20005	1.9853	1.77967	1.75526	1.94229	1.93293	1.6834	1.37463	1.62859	1.48499	1.92826	0.034791	0.0192149	0.067684	-0.513649	0.093096	-0.231948	-0.469491	-0.21903	-0.279299	0.0303541
0.923195	0.76564	0.905113	1.24065	0.77961	0.840032	0.712436	1.06736	0.833227	0.622557	-0.77669	-0.266495	-1.50078	-0.852388	-0.592639	-0.433428	-0.519418	-0.592639	-0.30816	-0.399607	-1.45977	-1.00822	-1.36656	-1.06442	-0.674254	-1.84577	-0.919886	-1.13689	-1.67713	-1.51962	1.7323	1.48387	1.68717	1.6969	1.59355	1.44445	1.54708	1.76902	1.39165	1.64214	0.0178714	-0.131561	0.0400746	-0.0780043	0.151642	-0.146828	-0.196018	-0.103269	-0.100227	-0.211102
0.727763	0.796018	0.975285	0.806397	0.849403	0.563456	0.449008	0.342566	0.440246	0.696982	-0.762661	-0.813912	-0.732651	-1.29761	-0.663325	-0.440239	-0.552589	-1.07086	-1.23955	-0.673843	-1.22309	-1.20442	-0.955667	-1.39388	-1.30329	-1.48223	-1.36424	-1.12588	-0.985423	-1.20442	1.71827	1.57634	1.7379	1.76183	1.807	1.7811	1.59023	1.63905	1.71317	1.9415	-0.273417	-0.179386	0.0392797	-0.0757098	0.128	0.154399	-0.0986916	-0.351697	0.201699	0.0867653
0.668905	1.02928	1.0783	0.868533	0.884101	0.519678	0.143077	0.224255	0.655594	0.670326	-0.6308	-0.856791	-0.724623	-0.959233	-0.934876	-0.842245	-0.797823	-0.829692	-0.991925	-0.997189	-1.12651	-1.61186	-1.28093	-1.1321	-1.25678	-1.18742	-1.36817	-1.09469	-1.24646	-1.35368	1.71279	1.64343	1.82141	1.76639	1.74621	1.60911	1.50318	1.63483	1.70269	1.89815	-0.351361	-0.224197	-0.0955319	-0.0794019	0.0328185	0.164242	-0.211344	0.0182418	-0.185761	0.056741
0.776067	0.863635	0.863793	0.738493	0.737431	0.887719	0.854564	0.751921	0.900231	0.968868	-0.755374	-1.00156	-1.08435	-0.764504	-0.862514	-0.341868	-0.612038	-0.777521	-0.794764	-0.449636	-1.24336	-1.00351	-1.04226	-1.30698	-1.39713	-1.10598	-0.821144	-0.625771	-1.11153	-1.85364	1.66488	1.59145	1.52084	1.68795	1.67949	1.86739	1.67039	1.61645	1.6832	1.96055	-0.306785	-0.472544	-0.185125	-0.257339	-0.26927	0.0924291	-0.130763	-0.273481	0.0177132	0.0119449
0.990649	1.03984	0.374337	0.886582	1.02397	0.485579	0.598191	0.550715	0.574899	0.74819	-0.504563	-1.17271	-0.911166	-0.621783	-0.551175	-0.661352	-0.583588	-1.07191	-0.819979	-1.42924	-1.22865	-1.56645	-1.25128	-1.07513	-1.07442	-1.34939	-1.90334	-0.903244	-0.654525	-0.363332	1.64644	1.40465	1.56949	1.62065	1.46426	1.48003	1.64515	1.43833	1.7891	1.68239	-0.0399082	-0.616991	0.358633	-1.04683	0.23733	0.0483414	-0.665536	-0.285065	-0.0279042	0.00186979
0.497907	0.479447	0.510318	0.867187	0.37972	0.529318	0.592989	0.740784	0.749993	0.855432	-0.825115	-1.172	-0.934657	-0.974005	-0.797621	-0.49251	-0.980837	-0.828806	-0.654151	-1.40142	-1.07728	-0.829341	-0.989215	-1.78573	-1.76974	-1.05167	-0.426993	-0.454315	-0.311721	-0.320498	1.73455	1.74507	1.87564	1.98704	1.75519	1.58165	1.68927	1.62957	1.91865	1.82379	-0.0889881	-0.22303	-0.0195866	-0.123482	0.242728	-0.037979	-0.0634075	-0.0702732	-0.0273672	0.096205
0.650318	0.261501	0.377702	0.536364	0.927315	0.885054	0.738237	0.702375	0.407845	1.01168	-0.511682	-0.551193	-0.853594	-1.59031	-0.94782	-0.0754648	-0.777988	-0.52467	-0.693132	-0.737685	-0.761895	-0.503155	-1.66453	-2.04763	-1.34199	-1.59296	-1.12714	-1.12831	-0.802418	-1.98811	1.695	1.53612	1.52357	1.6146	1.52752	1.67789	1.67276	1.72709	1.68211	1.67195	-0.292673	-0.0236377	-0.0799604	-0.28814	0.112252	0.104663	0.0599135	0.243685	0.194108	0.26125
0.877679	0.682888	0.749327	0.822312	0.783061	0.862791	0.895311	0.902223	0.893255	1.00744	-0.819786	-0.903821	-0.932377	-0.941581	-0.75634	-0.510055	-0.563618	-1.08829	-0.633359	-0.73101	-1.27772	-0.994325	-1.07408	-1.17937	-1.51355	-1.28616	-0.984296	-0.990892	-0.786291	-1.36172	1.70811	1.63841	1.75743	1.71513	1.77129	1.67752	1.53823	1.67683	1.67354	1.83594	-0.331636	-0.296231	0.0565221	-0.364065	-0.125624	0.063356	-0.433306	-0.136	-0.176849	0.0343907
0.643291	0.896684	0.888607	0.518522	1.13067	0.746754	0.719698	0.668069	1.04473	0.807648	-0.851515	-0.853425	-0.917634	-1.29587	-0.993564	-1.13478	-1.0262	-0.582356	-0.965684	-1.29357	-1.00239	-0.798686	-1.36142	-1.60431	-1.24721	-1.29926	-1.12858	-0.628565	-0.653335	-1.46172	1.7231	1.49263	1.6299	1.78244	1.69071	1.69466	1.57034	1.46159	1.6534	1.82204	-0.104943	-0.270158	-0.262093	-0.262619	-0.0831218	-0.136239	-0.116142	-0.138172	-0.0894908	0.138708
0.895638	0.641883	0.84963	0.93691	1.00294	0.880643	0.632382	0.7603	0.651004	0.58529	-0.57824	-0.302127	-0.628451	-0.454408	-0.323366	-0.637088	-0.891232	-0.842293	-0.485431	-0.630623	-0.973796	-1.52129	-1.37589	-1.0835	-1.33706	-1.19508	-1.18117	-1.16433	-1.25177	-1.13136	1.75546	1.63368	1.85807	1.94393	1.72528	1.64057	1.56059	1.7015	1.67895	1.92927	-0.212145	-0.28938	-0.354704	-0.460423	-0.277754	-0.178832	-0.216912	-0.121645	0.0160619	-0.089792
0.590935	0.369582	0.592201	0.472532	0.233809	0.689642	0.703924	0.526469	0.743755	0.327292	-0.814235	-0.690203	-1.04431	-1.15808	-0.653345	-0.461939	-0.453627	-0.702798	-0.591407	-0.315347	-1.59714	-0.83336	-1.21214	-1.51448	-1.4145	-0.539078	-1.13107	-0.745995	-0.9369	-1.43569	1.75002	1.65064	1.67089	1.80619	1.90092	1.95992	1.83133	1.9291	1.88937	1.99493	0.0571679	-0.387151	-0.151485	-0.47581	0.0187107	0.0916474	-0.0995463	-0.0818794	0.0495228	0.0774297
0.61372	0.563145	0.555752	0.563612	0.598987	0.723922	0.720408	0.662069	0.675059	0.755307	-0.878487	-0.752609	-0.907234	-0.993487	-0.895559	-0.649476	-0.458418	-0.868584	-0.826229	-0.660358	-1.38934	-1.07124	-1.1714	-1.15145	-1.1989	-1.21415	-0.989464	-1.14721	-1.03549	-1.26074	1.87661	1.77439	1.82506	1.89976	1.87016	1.78982	1.74806	1.73808	1.77876	1.87215	-0.296131	-0.326031	-0.0800549	-0.175861	-0.0363346	-0.0453908	-0.259968	-0.12735	-0.138522	-0.0607375
0.710882	0.496331	0.450548	0.555101	0.628897	0.615936	0.405505	0.567601	0.799484	0.414346	-0.2065	-0.438029	-1.16122	-0.798961	-0.646938	-0.698813	-0.229519	-0.742888	-0.889807	-0.908741	-1.33213	-1.01749	-1.12267	-1.37798	-1.32706	-1.48644	-1.17249	-1.00381	-1.04567	-1.29928	1.70424	1.72419	1.69234	1.77491	1.73077	1.94675	1.77207	1.88471	1.84198	1.85216	-0.168357	-0.636953	-0.406641	-0.52829	-0.347547	-0.286746	0.207839	0.144398	-0.117947	-0.0776663
1.01667	0.937052	1.26103	0.955924	1.22431	0.424114	0.481787	0.514631	0.749101	0.966916	-0.254271	-0.520045	-0.877929	-0.863819	-1.02118	-0.822566	-0.898981	-1.19813	-0.95083	-0.817562	-1.22205	-0.56921	-1.11165	-1.26555	-1.19932	-1.55043	-1.24852	-1.31452	-1.48464	-1.78984	1.77242	1.38377	1.41978	1.56776	1.56113	1.69431	1.40983	1.54842	1.5973	1.79125	-0.0812594	-0.273365	0.183249	-0.148854	-0.155309	-0.0321517	-0.16496	0.014533	0.288609	0.115637
0.672271	0.990505	0.866759	0.716339	1.02969	0.660085	0.602048	0.522403	0.750779	0.79745	-0.547148	-0.601371	-1.12631	-0.788578	-0.100973	-0.616154	-0.902051	-1.13378	-1.16468	-0.969496	-1.40702	-1.08602	-1.22674	-0.924152	-0.936334	-1.53798	-1.52946	-0.959348	-1.49417	-1.31	1.67808	1.48952	1.59395	1.71941	1.61729	1.68285	1.51441	1.72206	1.6586	2.01981	-0.207816	-0.372013	0.00405469	-0.110014	-0.0367114	0.0222634	-0.207687	-0.0412432	0.0789537	0.182198
0.476952	0.575362	0.9703	0.765744	1.03102	0.776268	0.705685	0.841267	0.735114	0.759962	-0.9464	-0.816619	-1.04453	-0.929738	-0.966256	-0.999103	-0.635316	-0.983876	-1.06001	-0.917379	-1.12302	-1.02761	-1.52143	-0.944208	-1.55461	-1.1419	-0.707767	-1.35877	-1.7605	-1.14776	1.66973	1.60683	1.63359	1.77412	1.65342	1.67012	1.48316	1.60604	1.62458	1.75941	0.0287484	-0.276766	-0.051184	-0.0316674	0.0606367	0.155323	-0.394459	-0.140783	-0.0635232	0.180556
0.870801	1.18473	1.14946	0.957932	1.06576	0.62658	0.525732	0.849757	0.724742	0.680612	-0.308362	-0.820003	-0.619363	-1.04743	-0.732974	-0.670434	-1.21463	-0.808161	-1.03821	-0.829853	-1.24498	-0.92443	-1.58496	-1.06581	-0.884459	-1.60933	-1.03003	-0.888526	-1.2989	-1.33408	1.73703	1.60585	1.62839	1.67686	1.66662	1.77178	1.49263	1.56952	1.62599	1.69432	-0.113616	-0.408402	-0.192697	-0.227094	-0.169824	-0.028477	-0.129708	-0.153341	0.0935489	0.0272262
1.07358	1.13133	1.01715	1.16961	1.12844	0.259298	0.0968674	0.396821	0.954255	1.27983	-1.00878	-0.778889	-0.927833	-0.886128	-0.934302	-0.271321	-0.833448	-0.670727	-0.903469	-0.378169	-1.58071	-0.91976	-1.2447	-1.08392	-1.15132	-1.45125	-1.15157	-1.2271	-1.37903	-1.80306	1.55171	1.45287	1.33166	1.57393	1.58653	1.67988	1.65222	1.51052	1.63542	1.69328	-0.180449	-0.148707	0.313409	-0.129169	-0.0165694	0.206777	-0.0863129	-0.0629793	0.0787412	0.0667865
0.173074	0.669608	1.15199	1.1675	0.718598	1.39334	0.347799	1.08456	0.895362	0.881355	-1.13665	-0.155199	-0.661668	-1.75841	-1.71817	-0.614667	-0.423882	-0.520498	-0.576569	-0.659019	-1.46881	-0.862584	-0.585704	-1.1317	-1.13478	-1.03432	-0.932392	-1.20852	-0.174326	-1.66284	1.75069	1.44469	1.46129	1.70958	1.68877	1.38453	1.29362	1.7262	1.39165	1.70164	0.373973	0.152837	0.292043	-0.408899	0.167503	-0.074585	-0.393937	-0.534125	-0.0953165	-0.11412
1.02899	0.895054	1.14988	0.964306	1.07204	0.877622	0.65259	0.718732	0.955162	1.12642	-0.976591	-0.49835	-1.41447	-1.01832	-0.80722	-1.26845	-1.03826	-0.755943	-0.859445	-1.27923	-1.01395	-1.26303	-1.12176	-1.32914	-1.05606	-1.08822	-0.968785	-1.16579	-0.761803	-1.19873	1.66641	1.57026	1.68381	1.77861	1.62547	1.57379	1.42592	1.51456	1.41443	1.696	-0.383288	-0.490199	0.00549588	-0.283475	-0.0496778	0.0677314	-0.27082	-0.134666	-0.294499	0.0581857
0.125614	0.394767	0.455381	0.675196	0.601721	-0.070258	-0.0819935	0.0736309	0.240182	0.220754	-0.411867	-0.539587	-0.0621779	-0.736056	-1.34937	-0.589179	-0.971879	-0.286464	-0.820378	-1.04092	-0.721782	-0.756822	-0.572486	-0.756822	-0.755432	-0.780219	-1.33661	-0.935185	-0.50356	-1.23608	2.13713	1.86277	2.16786	2.14247	2.09834	1.78765	1.77676	1.94686	1.91889	2.15962	-0.432392	-0.215782	-0.132466	-0.35136	-0.184488	-0.188883	-0.581502	-0.236026	-0.298807	0.0112144
0.676891	0.840791	0.719751	0.766057	0.716387	0.771316	0.65658	0.565342	0.808467	0.733251	-0.731777	-1.05295	-0.589486	-1.75693	-0.879081	-0.391815	-0.320947	-0.389336	-0.823103	-0.651263	-1.47075	-1.20344	-1.33671	-1.42549	-1.24208	-0.687737	-0.936409	-0.958278	-0.974467	-1.76465	1.80684	1.54689	1.67171	1.65832	1.67592	1.6813	1.64423	1.70211	1.74421	1.89575	-0.25466	-0.213238	0.243565	-0.288801	-0.364762	-0.000618199	-0.208268	-0.207144	0.0339486	0.182071
0.570147	0.0984585	0.493658	0.788883	0.435505	0.855133	0.584045	0.834524	0.734052	0.741151	-0.89032	-0.461926	-0.837512	-0.824705	-0.734613	-0.56014	-0.767103	-0.676634	-0.614304	-0.856017	-1.15849	-0.946274	-1.10714	-0.821693	-0.89032	-1.21343	-1.05471	-0.89032	-1.13905	-1.51472	1.77928	1.5228	1.97171	1.93196	1.90064	1.8844	1.78937	1.90905	1.67177	1.99668	-0.111699	-0.429627	-0.135406	-0.248922	-0.109411	-0.201817	-0.0405729	-0.119576	-0.297367	0.0409702
0.651683	0.552879	0.727049	0.658297	0.769072	0.705502	0.573689	0.645667	0.635935	0.737957	-0.60436	-0.579238	-0.76574	-1.02926	-0.962358	-0.836133	-0.844413	-0.860881	-0.828426	-1.00378	-1.58976	-1.15258	-1.31632	-1.42488	-1.26613	-1.35846	-1.45666	-1.18023	-1.09889	-1.28906	1.76381	1.54205	1.65252	1.75486	1.71505	1.7484	1.62405	1.70757	1.60343	1.87254	0.057896	-0.00779254	0.0750084	-0.027262	0.0717519	0.129141	-0.0525672	0.0650354	0.218941	0.125497
0.985038	0.942101	1.03134	0.901705	1.18108	0.55355	0.465458	0.456888	0.677367	0.704298	-0.614164	-0.522479	-0.506212	-0.714532	-0.606098	-0.84219	-0.575929	-0.68597	-0.906742	-0.853571	-1.07977	-1.23016	-1.07893	-0.90656	-1.17727	-0.972023	-1.51938	-1.16555	-1.12513	-1.62773	1.71134	1.60389	1.86707	1.86283	1.75544	1.63203	1.584	1.63754	1.7268	1.90057	-0.384001	-0.378829	-0.023868	-0.389661	-0.144201	-0.042522	-0.388249	-0.222206	-0.241291	0.0576864
0.688768	0.695407	0.91808	0.585285	1.16259	0.718278	0.814959	0.796847	0.891096	0.696257	-0.167031	-1.01274	-0.992766	-1.22116	-0.575403	-0.590074	-0.683547	-1.03231	-0.871214	-0.52274	-0.835448	-1.79622	-1.31	-0.917983	-1.79367	-1.54392	-1.28253	-1.11099	-0.538781	-0.660806	1.66999	1.6539	1.56839	1.73286	1.60031	1.73149	1.55137	1.59201	1.55063	1.824	-0.214928	-0.232147	-0.143574	-0.0491671	0.00132855	0.0968036	-0.129312	-0.313144	0.293753	0.211174
0.647507	1.05526	1.18135	0.894267	0.954393	0.290242	0.518991	0.381263	0.805268	0.915627	-0.737946	-0.672631	-0.505236	-0.863949	-1.03549	-1.02502	-1.29417	-0.710644	-0.735484	-0.248844	-0.872788	-0.976131	-0.842908	-0.678598	-1.47283	-1.26152	-1.2881	-1.34442	-1.42316	-1.62274	1.69845	1.53272	1.48105	1.70262	1.74265	1.79728	1.47468	1.54462	1.76884	1.96279	0.15427	-0.255836	0.0789388	-0.384313	-0.0346897	0.0744126	-0.456026	-0.0974197	-0.20108	0.311961
0.626874	0.86834	0.92869	0.704194	1.03364	0.503045	0.376001	0.48107	0.662624	0.734706	-0.743955	-0.940186	-1.02277	-0.997092	-0.650175	-0.900328	-0.90518	-0.873944	-0.950095	-0.7104	-1.14394	-0.681038	-0.953091	-0.723728	-1.23443	-1.15907	-1.08656	-1.02912	-1.07867	-1.39392	1.80554	1.67816	1.77277	1.88196	1.92085	1.73195	1.69572	1.62618	1.76866	2.09752	-0.41492	-0.479772	-0.0750953	-0.383799	-0.141758	-0.0443754	-0.232934	-0.291064	-0.00970989	-0.0517078
0.619816	0.607903	0.761693	0.57152	0.685219	0.533668	0.410962	0.479459	0.485845	0.631262	-1.07522	-0.974725	-0.914457	-1.01054	-0.974253	-1.02444	-0.901054	-0.950933	-1.00489	-0.908858	-1.54345	-1.20139	-1.54577	-1.70812	-1.61858	-1.49241	-1.41205	-1.25555	-1.32575	-1.5984	1.53699	1.48402	1.544	1.58567	1.59486	1.50238	1.42993	1.4566	1.51097	1.60933	0.120219	0.112522	0.24592	0.100231	0.296541	0.39036	0.199797	0.159978	0.34901	0.432406
0.324976	0.740832	0.285177	0.264052	0.44075	0.672203	0.614181	0.467953	0.503367	0.758546	-0.308394	-1.12891	-1.39643	-0.909197	-0.481259	-0.696687	-0.614835	-0.793689	-0.995229	-1.3193	-1.86493	-1.68483	-1.57358	-0.71392	-2.07288	-2.26882	-1.16475	-1.51384	-0.779559	-1.58079	1.45861	1.31722	1.30775	1.48236	1.4709	1.52684	1.37241	1.40531	1.29684	1.58744	0.260424	0.259299	0.280505	0.283594	0.312661	0.510764	0.380607	0.137405	0.100032	0.319248
0.744784	0.913329	1.03026	0.648144	0.872077	0.557971	0.369681	0.381579	0.73475	0.702507	-1.15332	-1.21765	-1.03976	-1.23862	-1.13283	-0.831734	-0.0949013	-0.841428	-0.246819	0.107647	-1.47363	-1.0449	-1.44162	-0.574844	-1.8303	-0.95376	-2.03549	-1.635	-0.99702	-2.02584	1.45818	1.40763	1.52098	1.46094	1.55695	1.5127	1.39609	1.51681	1.49219	1.77944	0.0358929	0.157828	0.328964	0.285939	0.0748569	0.113466	-0.0621295	-0.0476682	-0.133802	0.0838903
0.729158	0.423291	-0.0251261	0.454596	0.348009	0.558116	1.01262	1.00394	1.08015	0.974865	-0.484066	-0.516251	-1.26971	-1.37912	-1.90421	-0.452999	-0.888751	-0.547877	-0.429379	-1.14931	-1.98614	-1.45358	-1.44891	-1.68517	-1.07819	-1.19489	-0.696122	-1.03039	-0.990068	-1.278	1.95978	1.66445	1.72738	1.44612	1.56153	0.994075	1.36965	1.72209	1.34917	1.23247	-0.0129602	0.254486	0.239228	0.24875	0.742658	-0.305551	-0.0159424	-0.137241	0.317603	0.32693
0.753738	0.279546	0.196687	0.671916	0.584031	0.77638	0.382402	0.488667	1.02888	0.752904	-1.17869	-0.815659	-0.974714	-0.895599	-1.06545	-1.05811	-1.08929	-1.30195	-0.980157	-0.963321	-0.195275	-1.70928	-1.05294	-1.72802	-0.191951	-0.812445	-0.744083	-2.28315	-0.522231	-2.64129	1.47681	1.33935	1.46575	1.47574	1.43346	1.38816	1.53211	1.40909	1.62468	1.68808	0.078062	0.0553596	0.29333	0.333147	0.487389	0.381502	-0.232411	0.337523	0.0151058	0.0829493
0.508662	0.183094	0.668266	0.372549	0.43158	0.787761	0.727962	0.881018	0.910842	0.775807	-1.44083	-0.43091	-0.892635	-1.97111	-0.588014	-0.45773	-0.619204	-1.04463	-1.02978	-0.942663	-1.54357	-1.706	-0.922288	-1.68215	-1.19258	-0.839192	-1.23813	-0.895007	-1.03744	-1.6296	1.79353	1.34168	1.38934	1.40038	1.46015	1.52795	1.78073	1.5249	1.69551	1.72109	-0.111186	0.230657	0.449682	0.101816	0.276736	-0.214342	-0.35748	-0.221382	-0.274813	0.0519708
0.51233	0.440846	0.393179	0.373962	0.541822	0.762772	0.69222	0.709722	0.59465	0.817739	-1.04067	-0.773677	-0.848877	-1.34567	-0.726835	-0.711752	-0.678692	-0.484094	-1.06637	-0.576758	-1.77983	-1.23071	-1.15434	-1.67429	-2.02508	-1.30344	-1.14662	-1.29985	-1.20916	-1.85701	1.68889	1.54036	1.60848	1.52273	1.63392	1.42751	1.49709	1.49652	1.52465	1.64723	0.158164	0.120511	0.475779	0.146847	0.370513	0.269375	0.0434792	0.0792646	0.252161	0.479889
0.669959	0.696099	0.336853	0.602492	0.162821	1.16778	0.452853	0.810482	0.967019	0.80588	-1.33071	-1.01122	-1.0484	-0.0272963	-0.269869	-1.13375	-0.569279	-0.60739	-0.582556	-1.0927	-0.99796	-0.825534	-1.14025	-0.909106	-1.03624	-1.40329	-1.19551	-1.76845	-0.782939	-2.75944	1.68324	1.63442	1.6908	1.55674	1.69797	0.963884	1.42348	1.43119	1.10909	1.30361	0.397269	0.109423	0.563189	0.48806	0.18942	-0.481237	0.109423	0.0609121	0.0104649	0.279009
0.569193	0.204762	0.268847	0.295618	0.194914	0.800509	0.868177	0.943592	0.728774	0.649054	-0.899843	-0.792398	-1.35226	-0.67459	-0.83013	-0.897543	-0.861469	-1.32288	-1.36473	-1.30154	-1.49329	-1.57397	-1.20479	-1.17904	NaN	-1.69581	-1.3905	-1.33792	-1.61595	-1.27376	1.61583	1.40101	1.57046	1.57743	1.54502	1.5197	1.45667	1.57262	1.5816	1.58416	0.0691434	0.0866999	-0.0891661	0.340771	0.390128	0.206054	0.0614775	0.0258628	0.0743603	0.303253
0.348521	-0.306458	0.289904	0.985792	0.709005	0.0906361	0.516943	0.152541	-0.198257	0.270054	-0.510678	-1.46795	-0.819632	-0.679778	-1.62156	-1.09381	-0.591263	-0.584925	-0.572504	-1.09835	-0.577568	-0.770737	-1.94737	-1.24237	-1.61373	-0.70407	-1.56919	-1.15129	-1.32443	-1.15837	2.21428	1.57974	2.04984	1.89133	1.65854	1.04015	1.33346	1.94769	1.51001	1.37211	-0.0176964	-0.056854	0.454855	0.623229	0.622819	-0.38881	-0.25433	-0.376712	0.481719	0.542772
0.858823	0.819241	0.476468	0.518787	0.71941	0.576021	0.658256	0.586031	0.45927	0.680883	-0.583692	-0.888542	-1.27707	-1.34695	-0.376529	-0.722437	-0.767041	-0.780069	-1.28955	-1.0042	-1.73392	-1.24277	-1.66311	-1.66045	-1.90974	-0.9948	-1.06934	-1.02026	-1.17875	-1.69087	1.68737	1.49384	1.44819	1.46742	1.46101	1.59235	1.48275	1.62141	1.51571	1.59723	0.107343	0.348504	0.280319	0.048904	0.0518267	0.431456	0.0697645	0.238018	0.212249	0.296887
0.496959	0.667166	0.826071	0.758297	0.781462	0.702758	0.4109	0.640451	0.417911	0.873807	-1.2533	-0.816473	-1.13893	-1.02576	-0.908945	-0.850616	-0.743338	-1.4227	-1.07717	-0.833608	-1.83227	-1.62992	-1.73075	-0.666084	-1.8546	-1.14523	-0.912149	-0.782704	-2.02296	-1.61075	1.45146	1.38589	1.38929	1.4821	1.52774	1.51368	1.22627	1.31491	1.31706	1.53279	0.199896	0.0961452	0.287683	0.204294	0.501848	0.715759	0.244707	0.262692	0.280261	0.393217
0.680341	0.634408	0.635051	0.64756	0.865138	0.764211	0.583392	0.777693	0.76158	0.917222	-0.862221	-0.892888	-1.04139	-0.947625	-0.904612	-0.658597	-0.792085	-0.789398	-1.03731	-0.881694	-1.36055	-1.67133	-1.19094	-1.27768	-1.59981	-1.41589	-1.22148	-1.14893	-1.12975	-1.73673	1.69708	1.59838	1.68943	1.70091	1.69325	1.50817	1.47193	1.50105	1.48562	1.68943	-0.0243871	0.0745622	0.129749	0.0522631	0.139304	0.283888	-0.098178	-0.0245452	0.108878	0.23664
0.544392	0.988372	0.743713	0.499498	0.86823	0.651884	0.347263	0.65819	0.7058	0.711047	-0.569026	-0.635368	-0.952506	-1.15306	-0.568739	-0.478607	-0.915083	-0.964356	-0.750884	-1.20845	-1.36802	-1.04891	-1.26475	-1.19962	-1.46258	-1.4844	-0.894648	-1.59268	-1.61054	-2.00303	1.52442	1.58098	1.44871	1.64647	1.49257	1.59303	1.52554	1.58277	1.59955	1.90929	-0.0346429	-0.172904	0.284517	0.0863516	0.136447	0.434296	-0.0900251	0.0494472	0.231952	0.394429
0.757667	0.815115	0.790379	0.734969	0.744864	0.534455	0.425358	0.321671	0.514637	0.669489	-1.27057	-0.983169	-0.806549	-1.20704	-1.0515	-1.23707	-0.98504	-1.0515	-0.724324	-0.753633	-1.52314	-1.22743	-1.22362	-0.988646	-1.45181	-1.42319	-1.31141	-1.45067	-1.15638	-1.57094	1.69369	1.48541	1.55917	1.64188	1.64691	1.59725	1.55385	1.55562	1.56678	1.76717	-0.0417827	0.0583068	0.174573	0.0490616	0.194118	0.202625	0.0463509	0.119598	0.200377	0.246551
0.709384	1.18077	0.561139	0.604602	0.884076	0.243969	0.33725	0.147126	0.445787	0.735913	-0.425376	-0.884058	-0.470662	-1.19763	-0.564048	-0.704233	-0.85458	-0.308476	-0.250165	-0.825796	-1.17215	-1.74462	-1.85456	-2.13932	-1.76138	-1.06998	-1.56638	-1.0964	-1.24099	-1.86855	1.13494	1.40425	1.53926	1.52493	1.64349	1.44387	1.48741	1.63814	1.52852	1.73291	-0.185782	-0.0278604	0.415783	0.266358	0.55958	0.312895	-0.0845765	-0.000471588	0.330861	0.315615
0.418344	1.08731	0.241298	0.926274	0.582953	0.403702	-0.0858654	0.156499	0.398003	0.726324	-0.140618	-1.1756	-1.61745	-1.58239	-0.358665	-0.628526	-1.19894	-0.698464	0.254121	-0.199855	-1.72289	-1.42504	-1.7727	-1.62173	-0.781223	-1.91616	-1.16837	-0.491401	-1.5459	-1.58055	1.4876	1.5567	1.46176	1.58449	1.52219	1.64022	1.54892	1.31613	1.43873	1.66428	0.1125	0.1774	0.0143965	-0.000760772	0.0654469	0.267168	-0.0920822	0.409903	0.655474	0.295679
0.467523	0.614578	0.475315	0.524223	0.621645	0.592964	0.400353	0.537433	0.604174	0.623169	-0.846289	-0.840318	-0.836398	-0.776166	-0.682539	-0.771241	-0.988449	-1.08383	-1.10568	-1.00635	-1.35394	-1.09275	-1.33186	-1.65151	-1.45411	-1.43233	-1.32898	-1.18175	-1.17044	-1.60438	1.74091	1.70673	1.84784	1.78826	1.85162	1.57583	1.4645	1.54797	1.60234	1.71865	0.123535	0.0679839	0.241494	0.0188154	0.182445	0.213139	0.0400372	-0.0742104	0.00639245	0.283546
[truncated: 2,144 more rows]
[truncated: 18 more columns]

## Sheet: 2.module1 DAVID
Category	Term	Count	%	PValue	FDR	Genes	List Total	Pop Hits	Pop Total	Fold Enrichment	Bonferroni	Benjamini
[truncated: 577 more rows]

[truncated: 1 more sheets: 3.module2 DAVID]
