# Supplementary material for: The mouse multi-organ proteome from infancy to adulthood
Source: Nat Commun. 2024 Jul 9;15:5752. doi: 10.1038/s41467-024-50183-6 (PMC11233712; doi:10.1038/s41467-024-50183-6)
Supplement: Supplementary file 15 — Supplementary data 12 [file 41467_2024_50183_MOESM15_ESM.xlsx]

## Sheet: Comments
Sheet	Comments
1. 1-week filter data	Proteins containing at least 70% of the valid values were retained in all 1-week samples
2. 1-week Pearson Correlation	All 1-week samples Pearson Correlation after data filtered
3. 4-week filter data	Proteins containing at least 70% of the valid values were retained in all 4-week samples
4. 4-week Pearson Correlation	All 4-week samples Pearson Correlation after data filtered
5. 8-week filter data	Proteins containing at least 70% of the valid values were retained in all 8-week samples
6. 8-week Pearson Correlation	All 8-week samples Pearson Correlation after data filtered

## Sheet: 1. 1-week filter data
brain_1w_F_5	brain_1w_F_7	brain_1w_F_8	brain_1w_F_10	brain_1w_M_1	brain_1w_M_3	brain_1w_M_4	brain_1w_M_7	brain_1w_M_12	heart_1w_F_5	heart_1w_F_7	heart_1w_F_8	heart_1w_F_10	heart_1w_F_11	heart_1w_M_1	heart_1w_M_3	heart_1w_M_4	heart_1w_M_9	heart_1w_M_12	lung_1w_F_5	lung_1w_F_7	lung_1w_F_8	lung_1w_F_10	lung_1w_F_11	lung_1w_M_1	lung_1w_M_3	lung_1w_M_4	lung_1w_M_7	lung_1w_M_12	kidney1w_F_5	kidney1w_F_7	kidney1w_F_8	kidney1w_F_10	kidney1w_F_11	kidney1w_M_1	kidney1w_M_3	kidney1w_M_4	kidney1w_M_7	kidney1w_M_12	spleen1w_F_5	spleen1w_F_7	spleen1w_F_8	spleen1w_F_10	spleen1w_F_11	spleen1w_M_1	spleen1w_M_3	spleen1w_M_4	spleen1w_M_7	spleen1w_M_12	live1w_F_5
NaN	NaN	NaN	NaN	1870000	1490000	1230000	NaN	NaN	22800000	NaN	NaN	NaN	NaN	26600000	21600000	20200000	NaN	NaN	30300000	NaN	3870000	4650000	NaN	36600000	40800000	40100000	7730000	13600000	21300000	2350000	2080000	2300000	2710000	23900000	38000000	19900000	2590000	2460000	4710000	380029	NaN	NaN	NaN	5030000	5890000	5190000	NaN	NaN	5390000
NaN	NaN	NaN	NaN	NaN	NaN	NaN	NaN	NaN	NaN	1690000	2960000	2220000	NaN	2610000	NaN	NaN	1950000	NaN	3000000	1970000	4390000	4670000	3320000	2960000	3910000	4230000	4590000	3670000	1890000	2040000	3180000	2530000	4020000	1900000	2580000	1560000	2330000	2430000	1340000	1820000	2020000	1830000	1980000	1020000	1310000	1300000	1430000	1690000	965802
NaN	NaN	NaN	NaN	NaN	187398	NaN	NaN	NaN	2310000	2210000	1480000	NaN	NaN	2370000	2100000	4200000	2280000	NaN	3630000	1480000	1980000	2140000	1370000	3210000	3980000	3200000	4690000	1490000	2480000	2100000	1710000	1060000	1460000	2620000	3950000	2400000	2610000	1130000	927522	986989	875658	547360	752476	710851	986067	646062	855350	NaN	NaN
NaN	NaN	NaN	NaN	NaN	NaN	NaN	48677.1	65563.5	828713	1120000	1270000	724018	695276	451789	645242	793170	1380000	562257	1550000	2360000	1740000	1750000	1240000	961731	1220000	1290000	2490000	991315	497815	780473	906352	665371	973689	451324	681457	477238	798176	697244	127945	358983	422659	328781	318410	NaN	148376	135268	425595	252360	NaN
596266	NaN	NaN	NaN	366827	561237	350161	NaN	NaN	3620000	102201	67028.8	NaN	NaN	3640000	2800000	3570000	139119	84493.7	4910000	82670.5	170318	196400	72955.8	5880000	6910000	5170000	276535	125605	4150000	148377	222021	142876	197470	4240000	6600000	3810000	339952	85871.1	1080000	208167	213215	162592	192306	896630	1160000	867910	125847	129597	1040000
NaN	NaN	NaN	NaN	NaN	NaN	NaN	NaN	NaN	1080000	NaN	1060000	830915	1640000	806154	651796	1050000	394381	985824	1160000	NaN	1340000	1560000	849103	967703	1080000	843393	509671	1100000	412068	NaN	2550000	1020000	3210000	2860000	2730000	NaN	NaN	1110000	456751	NaN	695418	622734	739022	NaN	NaN	257826	NaN	474188	NaN
NaN	NaN	NaN	485533	NaN	170556	NaN	NaN	205230	1120000	1310000	1560000	1080000	575138	1070000	1030000	1170000	1290000	983715	1820000	635239	1830000	1620000	1080000	1920000	2120000	1730000	2730000	1530000	1240000	1590000	1380000	1370000	1660000	1480000	2020000	1190000	1540000	1370000	421782	675951	874134	602964	712176	434629	555552	407884	608657	500059	316004
NaN	NaN	579812	NaN	NaN	NaN	540072	420333	226247	1280000	1870000	5210000	6440000	NaN	1360000	1420000	1760000	2720000	2130000	1910000	1290000	3310000	3650000	2360000	2190000	2400000	2360000	3600000	3030000	1190000	1850000	2240000	1970000	2770000	1360000	2020000	1140000	2030000	1800000	607184	702232	1080000	657458	772168	486288	411847	427248	573394	520281	NaN
151151	159994	127029	113190	NaN	180721	167400	132095	123796	NaN	NaN	NaN	NaN	NaN	NaN	NaN	NaN	NaN	NaN	NaN	NaN	NaN	NaN	NaN	NaN	NaN	NaN	NaN	NaN	553344	NaN	500695	NaN	405628	606578	590529	453527	461238	472463	149171	202924	172569	183564	245814	NaN	146301	118609	133656	151488	2560000
2760000	2820000	2510000	2960000	2120000	1960000	NaN	2570000	2370000	3750000	3350000	3340000	3420000	2800000	2530000	2030000	2110000	2860000	2580000	2580000	2990000	3730000	3860000	3580000	3910000	3940000	3840000	4200000	3580000	3170000	3420000	4260000	4450000	4120000	4080000	3750000	4330000	2560000	3570000	2230000	2080000	1950000	2180000	2270000	3860000	3280000	3280000	3480000	3450000	NaN
427906	638998	534644	434356	288256	488631	541904	544869	452696	361247	1150000	233719	337605	NaN	472374	528782	532439	438943	267942	998421	711401	689057	685841	574871	468869	465149	598220	551730	623144	419075	423633	599470	570022	557368	761229	553866	505087	610639	706395	330057	501901	634162	590970	467622	493390	501393	469206	486690	513713	169827
2870000	2900000	3080000	2880000	3200000	3430000	2960000	2860000	3170000	2390000	2920000	2070000	2620000	2050000	2600000	2360000	2490000	1920000	2210000	469180	NaN	NaN	NaN	NaN	3180000	3170000	NaN	844267	2390000	879965	670217	341393	765105	883500	NaN	1280000	1020000	887601	869845	NaN	385665	398586	NaN	512055	152160	424831	654347	450491	774122	NaN
NaN	NaN	NaN	138591	NaN	78645.7	NaN	NaN	156625	672360	269980	653517	477833	347051	497408	403338	546534	312070	487014	690377	280438	1020000	1090000	698474	837113	1150000	791588	1070000	1030000	388401	335943	597355	458842	631169	333480	591180	352521	363043	521270	246268	100777	294476	162302	234825	265678	198513	180496	154288	126980	NaN
2340000	1920000	NaN	NaN	4240000	NaN	1270000	1270000	922318	36200000	NaN	NaN	NaN	NaN	8340000	NaN	NaN	18000000	NaN	NaN	NaN	548391	NaN	NaN	2700000	NaN	NaN	NaN	892541	968866	659155	572619	901899	749383	830061	915646	679749	714231	771817	NaN	761715	NaN	NaN	1330000	NaN	NaN	799260	NaN	2560000	690007
5120000	5020000	4570000	5060000	4410000	4600000	4900000	4720000	4790000	6400000	6310000	6020000	6050000	6030000	6820000	5800000	6510000	6920000	6410000	8650000	8620000	8700000	8450000	8080000	8870000	8520000	8870000	8440000	8950000	10400000	10300000	10300000	10200000	10400000	9450000	9200000	9490000	9280000	9760000	8270000	10100000	9580000	9750000	9270000	11400000	11800000	11800000	11000000	11200000	6170000
8680000	8620000	8990000	8780000	7900000	7560000	8190000	8020000	8240000	3070000	3010000	3180000	3380000	3400000	3140000	3790000	3230000	3230000	3680000	3200000	2680000	2790000	3070000	2470000	2740000	3110000	2840000	2770000	2510000	3910000	3910000	3580000	3680000	3970000	3480000	3900000	3590000	3830000	3810000	2520000	2580000	2590000	2650000	2630000	2410000	2290000	2450000	2530000	2400000	1490000
NaN	NaN	NaN	NaN	NaN	NaN	NaN	NaN	NaN	NaN	648554	568317	NaN	NaN	808434	751264	1090000	864365	NaN	1390000	765691	1730000	1530000	1000000	2030000	2430000	2160000	2820000	1200000	565813	1180000	915013	1480000	867616	892204	1350000	626849	885575	580038	468345	426735	459563	331978	1250000	496465	NaN	NaN	NaN	NaN	NaN
NaN	NaN	NaN	NaN	NaN	NaN	NaN	NaN	NaN	867318	1010000	1640000	1280000	912099	NaN	621834	786863	936924	1370000	761454	471723	1880000	2140000	1300000	1140000	1160000	NaN	1990000	2420000	844658	1410000	1760000	1910000	2670000	813421	1060000	670755	1100000	1590000	692746	701700	896456	798770	878957	NaN	1430000	1440000	960549	1190000	NaN
NaN	NaN	NaN	NaN	NaN	527006	NaN	NaN	NaN	3010000	4620000	3190000	1150000	NaN	1600000	1200000	2310000	2140000	1600000	2370000	1310000	2490000	2740000	2030000	2480000	3130000	2560000	4190000	1940000	1700000	3630000	3320000	3210000	3630000	2200000	4290000	2340000	3670000	2810000	NaN	1790000	1060000	1480000	860505	408028	1370000	711538	1060000	889431	NaN
76562	89588.7	130118	72990.9	NaN	56102.1	52697.1	57093.4	49502.4	NaN	NaN	NaN	63288.9	NaN	NaN	38683.2	NaN	NaN	45029.2	83632.7	103524	84389.1	112974	82185.4	87616.1	113890	104535	99440.9	115451	159906	156923	144337	161843	137558	143793	NaN	126312	NaN	131683	NaN	NaN	NaN	NaN	NaN	NaN	NaN	NaN	NaN	NaN	346592
9150000	9570000	9880000	6610000	6500000	8200000	8450000	8360000	9070000	6980000	23400000	18100000	28000000	15900000	11700000	13600000	10500000	35400000	13300000	5640000	4720000	5580000	5660000	4110000	4620000	4940000	4800000	4060000	4020000	10800000	11100000	8790000	11500000	7290000	9540000	8910000	8780000	9160000	8710000	15300000	8630000	8620000	13800000	3440000	NaN	9590000	2790000	14700000	10000000	8510000
2800000	2980000	NaN	2850000	3040000	2720000	3000000	3270000	2780000	13100000	11900000	10600000	11200000	12700000	12700000	14100000	13600000	12400000	16200000	NaN	1340000	1270000	1330000	1260000	1260000	NaN	1290000	1070000	NaN	5530000	5280000	6360000	5630000	5430000	5200000	5830000	6010000	5620000	5110000	2060000	1930000	2030000	2150000	2050000	2250000	1910000	1930000	2040000	2020000	6360000
1890000	1600000	1880000	1590000	2040000	1640000	1720000	1620000	1610000	2850000	3990000	2030000	2350000	1680000	2400000	3780000	3560000	5210000	2140000	781228	1080000	1070000	1030000	2140000	1220000	1350000	1370000	877241	1280000	9070000	9370000	10500000	9710000	9220000	7770000	10300000	7640000	10000000	9100000	279836	546788	567819	239320	290277	356422	494634	430803	330282	500964	22700000
10900000	12100000	10900000	10900000	9850000	10200000	10600000	10100000	11200000	1030000	1400000	953055	1140000	1070000	941529	1520000	1160000	1180000	1160000	1390000	1390000	1440000	1450000	1440000	1450000	1400000	1220000	1430000	1640000	535879	602866	521586	694162	687163	718074	704656	1080000	704716	704602	398620	472903	428361	373862	NaN	292966	NaN	487619	NaN	542913	NaN
397176	720302	353987	374007	NaN	217019	203986	344009	389914	2130000	3080000	2720000	1840000	990848	1990000	1610000	2010000	2830000	1260000	3580000	1990000	3530000	3440000	1520000	3190000	3530000	3480000	7850000	2350000	2360000	4110000	2860000	2010000	2390000	2140000	3310000	2380000	4350000	1810000	1180000	926292	953530	694068	718336	1190000	1150000	891521	1040000	312462	NaN
656182	848227	823335	470482	777075	706948	1070000	866995	758388	1820000	1600000	1390000	1860000	2140000	1470000	1680000	1970000	1630000	2050000	3750000	3600000	3390000	3600000	3600000	3630000	3640000	3970000	3730000	3590000	3820000	3980000	3880000	3650000	3850000	3990000	3990000	3800000	3970000	3860000	1450000	1670000	1620000	1340000	1500000	1270000	1250000	1210000	1630000	1310000	4230000
1160000	1230000	1090000	1270000	1270000	1160000	1260000	1270000	1300000	900842	785779	827167	799582	1000000	857619	861619	871786	892453	697949	1380000	1390000	1410000	1450000	1420000	1430000	1330000	1440000	1410000	1440000	1410000	1450000	1420000	1430000	1460000	1430000	1460000	1360000	1500000	1320000	852851	930258	1030000	842081	884865	971823	909596	979448	965277	887570	1660000
269626	NaN	220112	353239	NaN	NaN	137736	106144	194555	670618	681771	573597	496415	NaN	1030000	1410000	1220000	809728	1390000	NaN	NaN	NaN	NaN	NaN	NaN	710282	NaN	NaN	632341	417714	511749	698018	495293	523490	NaN	890483	314580	NaN	334847	669185	377665	481569	841557	492817	710652	NaN	NaN	NaN	541438	657205
3650000	3430000	2860000	3300000	2630000	3170000	3330000	3280000	3330000	7290000	7030000	6980000	6810000	7470000	8040000	8990000	8650000	8770000	8860000	5950000	6210000	6370000	6550000	6350000	6000000	5900000	6050000	5610000	6390000	3980000	3960000	4130000	3930000	3990000	3810000	3810000	4010000	3750000	3990000	1690000	2210000	2100000	2210000	2140000	2130000	2000000	2180000	2210000	2190000	1950000
803180	755980	758855	919712	1030000	1040000	892156	785603	906775	NaN	NaN	234923	NaN	NaN	NaN	NaN	161620	232657	93809.4	295200	401673	322767	276461	286274	282362	304987	364933	349616	506279	439248	344454	439266	NaN	361763	438905	439411	334752	395184	344302	285283	208327	338613	413182	NaN	NaN	274172	256374	NaN	NaN	384660
6890000	7720000	7300000	6110000	5670000	5860000	5170000	5770000	5710000	8930000	9820000	10600000	9260000	8860000	7080000	7900000	6920000	8270000	8740000	5580000	5790000	6910000	7080000	7300000	6490000	7210000	7260000	7320000	7100000	7980000	7810000	7620000	6920000	6440000	6950000	7780000	7740000	7210000	7430000	6220000	6140000	6180000	6220000	5860000	6930000	6710000	6730000	6950000	7110000	8940000
599010	499189	521293	711835	554010	577092	559023	782690	787472	384664	NaN	481299	320165	NaN	585326	579076	712950	567260	364441	1530000	1410000	1250000	1420000	1430000	1390000	1330000	1380000	1260000	1320000	1000000	813886	978315	900691	917027	783167	769950	937378	766067	837200	965462	708063	637883	927257	550823	939420	646307	679524	664073	694186	318529
114219	95557.7	98278.3	NaN	511593	134432	126728	128783	117357	NaN	NaN	NaN	NaN	NaN	280026	334737	296639	295716	350896	292095	330000	294960	NaN	385814	273006	290107	259433	378780	298102	461447	NaN	375487	438108	419186	386274	374590	368286	405920	387198	544294	392776	438583	525266	572210	563981	604645	551044	596088	619623	NaN
8160000	5420000	8910000	7100000	4400000	4000000	2490000	6650000	14000000	17400000	47500000	26100000	37300000	35200000	51800000	33800000	39700000	25500000	35500000	21700000	20200000	1450000	18500000	15700000	4560000	4430000	4810000	8830000	1370000	10700000	NaN	14300000	11500000	8920000	11700000	17200000	9560000	10900000	12800000	22500000	4610000	21300000	10200000	26500000	4150000	NaN	7910000	21900000	35100000	NaN
8160000	NaN	NaN	NaN	12600000	1380000	3290000	12900000	8050000	5480000	5390000	5720000	4620000	5250000	7610000	6230000	6680000	6070000	4180000	3830000	1940000	2670000	2730000	1990000	3050000	2700000	3340000	2490000	2180000	646516	744040	970920	767833	1270000	1370000	890284	965717	808197	589427	6840000	8760000	6010000	4890000	6880000	5120000	4820000	4600000	6880000	6290000	2170000
393582	458082	514277	552617	191344	605538	523238	282444	323649	363764	383292	463056	686263	NaN	516997	222036	241259	282247	266557	512062	379139	394056	273627	338837	410414	585913	414272	419829	721710	618335	515519	715350	444886	470658	545373	615863	596251	749567	664655	688681	861369	635531	523794	463130	240839	343357	560035	750043	289972	316346
NaN	1830000	1030000	NaN	801894	NaN	901973	842504	NaN	5060000	3720000	3900000	4610000	3380000	2450000	2380000	2290000	3420000	2500000	3360000	1420000	1970000	1270000	1800000	2760000	2400000	2870000	1920000	1660000	NaN	NaN	NaN	NaN	317098	338935	42400000	1170000	NaN	NaN	734940	NaN	NaN	NaN	7500000	254286	347362	NaN	463143	10500000	NaN
4810000	5150000	5240000	3850000	4840000	4710000	5230000	5160000	4740000	1100000	1090000	1050000	1140000	1200000	821029	1000000	995224	850868	1130000	1220000	1150000	1290000	1160000	1020000	1300000	1380000	1190000	1260000	1210000	1330000	1390000	1370000	1340000	1350000	1440000	1470000	1410000	1490000	1260000	371351	455581	513825	420825	522068	388510	459084	624936	619974	464674	747689
1640000	1620000	1710000	1640000	1750000	1610000	1650000	1870000	1580000	1280000	1200000	1180000	1140000	1110000	1120000	1040000	1060000	1170000	1250000	1470000	1540000	1400000	1340000	1360000	1390000	1280000	1430000	1230000	1330000	1870000	1890000	1790000	1950000	1890000	1910000	1840000	1870000	1910000	1960000	1910000	2070000	2030000	2120000	1830000	1990000	1980000	2080000	1850000	1900000	958529
1200000	1140000	1400000	1420000	1310000	1430000	1250000	1900000	1250000	1060000	1070000	1010000	1110000	1140000	909116	803874	794891	1190000	1150000	1600000	1690000	1470000	1490000	1640000	1620000	1530000	1510000	1490000	1500000	1990000	1730000	1760000	1670000	1560000	2460000	1660000	1570000	1860000	1660000	1950000	1840000	1580000	1830000	1970000	1950000	1900000	1750000	1940000	1890000	409012
195058	260851	211258	286710	350557	187565	321646	194639	273988	272149	335636	257313	705566	318500	297597	230649	235567	306587	355608	468170	476732	502466	497159	456647	440728	431768	413961	386409	396673	428978	448128	407540	438967	390113	339811	337072	284149	294226	338796	613181	604844	702104	675895	658676	653884	653539	586453	647739	643212	273708
12100000	14400000	14400000	12400000	13100000	14100000	12300000	9720000	11900000	NaN	NaN	2790000	NaN	NaN	3370000	6420000	NaN	5400000	NaN	NaN	NaN	3570000	3690000	4750000	4280000	3830000	4920000	3880000	NaN	10800000	9830000	9900000	9470000	10500000	9160000	10500000	9010000	12300000	8540000	NaN	NaN	18600000	20600000	18400000	5860000	5540000	6890000	7760000	8180000	NaN
218479	NaN	201160	165283	192631	244662	NaN	153514	222458	763935	NaN	690555	582900	601361	794352	721174	709087	697745	888877	269191	257857	261698	234718	221301	270982	226108	252026	218666	295454	652995	667710	607918	634307	593142	560617	651671	654646	562974	549444	NaN	261156	282072	263683	221776	263721	236363	271300	NaN	NaN	NaN
1850000	2030000	1800000	1730000	1870000	1710000	1640000	1730000	1750000	2090000	2040000	1960000	2430000	1920000	2110000	2050000	2480000	2290000	2000000	1890000	1950000	2210000	2100000	2040000	2100000	2400000	1900000	2270000	2030000	2050000	2140000	2060000	1960000	2060000	2260000	2340000	2300000	2290000	2100000	1580000	1550000	1600000	1670000	1650000	1680000	1640000	1600000	1490000	1400000	2440000
681771	486423	317834	580270	313590	557892	589043	479798	424458	223250	497127	659781	840126	676190	531791	NaN	642409	581860	1030000	846469	803742	731461	725354	728650	831736	843489	883177	803739	911222	611440	594045	608160	561965	598106	896150	663341	604102	861031	864771	599868	668994	611322	841998	581858	811144	686629	721789	700627	844807	NaN
4270000	4500000	4610000	3850000	4180000	4200000	4520000	4600000	4610000	450015	688404	916399	709540	917598	489533	603720	472933	547269	488824	1010000	1050000	1000000	987858	1020000	1040000	1070000	941297	1020000	1050000	883175	693131	927772	825904	931397	859898	943487	879035	992367	915042	NaN	346255	NaN	NaN	298612	NaN	NaN	276901	NaN	NaN	NaN
522930	761523	387652	364106	473676	365968	492880	415946	424264	524970	597141	410149	427025	747220	677911	554838	582133	710688	428603	569822	558822	505814	562038	822123	831350	814673	536638	600016	753819	508340	499025	517603	511421	517698	437142	413741	467202	448415	547468	751167	758420	720104	693494	725789	731067	660357	721335	802897	822533	NaN
NaN	NaN	35299.5	NaN	37364.8	20583.4	NaN	NaN	42359.6	88286.1	96624.5	110503	99511.3	NaN	101932	74966.2	95578.6	125308	108418	109687	79843.6	53019.7	66968	82569.2	62629.9	75625.2	67394.6	79139	68004.2	83868.3	85338.4	69969.4	NaN	71627.9	105514	80266.5	68637.6	84758.1	132422	305103	437914	324142	341482	354600	357277	413671	331924	399712	424178	71079.9
284512	264391	275386	274944	435233	183997	253623	205992	231812	203020	163923	193853	165838	150560	237751	220443	245629	220382	238893	435512	333367	260036	413025	349209	296431	360609	392357	393536	280589	368568	308537	315514	324221	302242	257658	285241	301646	263411	320315	479669	536681	514239	628354	599135	528780	438938	483850	493451	443585	302206
896743	1130000	1150000	1150000	1140000	753504	1500000	1340000	1300000	941294	708939	1070000	653235	NaN	546978	775106	709191	716856	837844	1060000	1110000	1070000	1140000	798714	844297	862873	1000000	935486	1110000	1350000	1390000	1410000	1380000	1220000	1370000	1230000	1390000	1300000	1650000	780707	744819	792391	775894	678668	433280	750850	528599	483384	662120	NaN
3770000	NaN	NaN	2060000	2260000	NaN	NaN	4450000	NaN	NaN	NaN	NaN	NaN	NaN	2890000	NaN	1280000	2440000	NaN	983697	1310000	900966	795873	1050000	1090000	947723	1070000	1250000	1080000	999420	1040000	1180000	1050000	1220000	1120000	947859	1010000	1070000	1180000	NaN	277651	2000000	NaN	NaN	442549	NaN	NaN	647134	520478	1330000
NaN	1620000	NaN	5460000	3940000	NaN	NaN	NaN	NaN	261812	3920000	NaN	12800000	383804	NaN	NaN	1790000	347040	175544	546695	494726	577509	504466	391583	825412	356927	627914	676040	539781	625396	844057	672930	932018	889818	1020000	818563	967649	780810	830472	1400000	1690000	NaN	1600000	1600000	NaN	NaN	NaN	1740000	NaN	NaN
5560000	5210000	5780000	5070000	5170000	6490000	5690000	5820000	5480000	1250000	1220000	1000000	1240000	1240000	1050000	1030000	859054	953026	1460000	2810000	2930000	2860000	2940000	2840000	3230000	3100000	2890000	2940000	3010000	3030000	3100000	3230000	3040000	3130000	3240000	3210000	3130000	3210000	3150000	497684	488813	610831	324053	645172	310453	526606	750785	530310	365521	2040000
1100000	1030000	1030000	830176	1050000	1010000	936493	1040000	727913	2090000	2620000	3140000	2680000	2630000	3000000	2730000	2550000	2150000	2690000	945958	1020000	877985	772263	940651	1180000	931668	968153	946116	1030000	1310000	1320000	1330000	1290000	1550000	1370000	1420000	1300000	1310000	1580000	298102	263693	318066	302150	252811	454363	289539	311279	326220	337284	674265
2920000	2480000	2780000	2680000	2310000	2560000	2870000	2700000	3050000	2950000	2710000	3410000	3000000	2620000	2650000	2480000	2400000	3070000	2710000	2830000	2530000	2500000	2640000	2290000	2400000	2260000	2190000	2420000	2590000	3020000	2830000	2950000	3310000	2970000	2910000	2950000	2870000	3220000	2770000	1870000	2110000	1840000	1710000	2350000	1670000	1720000	1640000	1750000	1690000	3040000
3310000	NaN	7290000	5300000	15800000	34400000	17800000	7460000	NaN	29300000	34800000	29900000	30200000	32100000	31600000	32800000	28500000	30100000	29600000	2570000	14900000	644931	8200000	7070000	1030000	NaN	1630000	294150	8170000	NaN	NaN	NaN	NaN	17500000	16200000	NaN	NaN	16300000	2040000	14500000	13900000	NaN	NaN	13300000	NaN	5120000	17800000	13500000	25900000	22300000
2040000	2210000	2220000	2350000	2120000	2150000	2100000	1930000	2220000	1450000	1010000	1540000	1180000	1840000	983339	1080000	1150000	1140000	998227	3560000	3400000	3670000	4000000	3720000	3740000	3640000	3790000	3510000	4130000	2330000	2260000	2360000	2190000	2320000	2210000	2180000	2060000	2260000	2140000	985812	1230000	1090000	949302	1120000	902470	760215	807510	1140000	991170	467500
NaN	NaN	NaN	NaN	NaN	NaN	NaN	NaN	NaN	1410000	1440000	1820000	1630000	461403	1000000	1590000	1410000	1450000	1770000	1220000	1480000	1350000	1230000	1360000	1830000	1270000	1210000	1260000	1300000	995173	1020000	930518	959221	1030000	771953	913549	975041	905970	909183	592128	841219	700239	569294	598119	523095	645068	670896	713007	617209	NaN
NaN	NaN	NaN	NaN	NaN	NaN	2250000	NaN	806103	NaN	NaN	NaN	NaN	NaN	NaN	NaN	NaN	NaN	NaN	859033	615243	787788	543816	NaN	461383	772163	240517	777450	909973	872802	740277	821988	773571	825725	710830	848309	979051	742478	609025	989185	1430000	935801	828745	878784	755948	1090000	1050000	999331	741984	1340000
534875	548072	532014	538001	404029	342920	331346	370019	365615	410707	364341	468088	245366	359203	333270	392696	503569	355614	453694	688702	662351	721218	801181	701824	718889	653046	625432	673995	634285	525058	541417	616973	422318	697689	561744	690225	422775	452054	545904	603223	568458	586078	553538	558178	545169	489904	550610	482256	550965	214955
3190000	2930000	2620000	2460000	2500000	2560000	2450000	2430000	2700000	4880000	4310000	5010000	4850000	5050000	4580000	4490000	4450000	4880000	5060000	8610000	8290000	9660000	9320000	9190000	8730000	9100000	8970000	9550000	8830000	4890000	5380000	5250000	5210000	5070000	5400000	5330000	5290000	5110000	5250000	6950000	6440000	6590000	6520000	6820000	7060000	7200000	6930000	7150000	7190000	13800000
821691	843035	762268	781647	793634	782005	844193	795628	866330	NaN	525018	586750	143125	380555	322869	408688	440068	252562	772543	699609	433817	496836	352273	633701	472082	439136	497484	615131	520215	NaN	457621	444871	431206	419902	476879	316773	383330	NaN	370657	431015	649347	607362	537496	536679	473998	489736	490180	604305	546634	NaN
416026	346733	390858	604984	458488	337201	356209	388346	409333	520191	292684	809034	261742	617752	539309	534735	465073	381636	511790	781796	802319	728608	834228	717793	686273	658606	671096	778309	780602	557414	757029	717152	722751	657596	606403	628318	591432	631898	682846	871858	918645	893190	841901	897668	723681	697598	757005	725729	792120	426718
6480000	6620000	6600000	6390000	6610000	6500000	6630000	6300000	6390000	4480000	3920000	4620000	4630000	4210000	4940000	4920000	5040000	4210000	4250000	3380000	3200000	3550000	3400000	3220000	3520000	3420000	3580000	3370000	3350000	2770000	2700000	2740000	2730000	2670000	2790000	2860000	2860000	2800000	2720000	4200000	3730000	4170000	4090000	3960000	3880000	3700000	3940000	3700000	3810000	1270000
2540000	2740000	2420000	2980000	2430000	2700000	2590000	2620000	2790000	6420000	4510000	5100000	5060000	7500000	7800000	7280000	6200000	5950000	8750000	1740000	1520000	1660000	1910000	1180000	1660000	1490000	1380000	1190000	1880000	3120000	NaN	1610000	NaN	1950000	2100000	NaN	3290000	1390000	NaN	NaN	1640000	NaN	NaN	NaN	NaN	NaN	NaN	NaN	NaN	NaN
177049	187134	157059	180632	189155	NaN	133598	NaN	171188	502893	344414	NaN	418994	441384	395364	543635	426179	364581	426877	601847	617061	645076	711787	572375	604429	604469	529770	595907	642414	605336	484235	652700	525600	583846	1500000	969711	707180	994615	609459	621595	319686	273509	NaN	256356	178134	NaN	159857	306066	NaN	331714
873981	890888	737656	784062	539585	737833	577760	634107	756920	733600	1480000	1910000	1340000	1330000	906125	891990	894019	764196	936669	562926	683984	710443	681537	800656	NaN	NaN	NaN	NaN	722534	1100000	998224	1080000	965268	932969	1040000	1030000	1070000	1200000	1090000	861328	766381	784504	754425	668919	709712	757510	743128	726052	720562	486708
587196	785534	662200	810016	610514	570349	704676	592473	640919	831397	896753	834854	659198	703631	667510	991516	998310	610908	652802	844871	818192	849763	823525	742996	713544	731132	757642	780120	763377	1190000	1030000	1120000	1110000	1110000	1030000	1080000	1100000	1090000	1080000	988424	969383	984408	949725	936374	962874	921968	989503	1050000	851464	882591
349363	453991	401042	391278	355633	370861	410068	379166	385986	458342	388692	NaN	452060	NaN	416260	497834	525416	198771	337323	722168	754523	707513	782031	721184	728674	667257	668084	642750	735972	945348	808034	663196	763496	756235	877454	633741	813111	820006	841700	603225	334984	334832	327063	433767	390874	474174	502335	604146	340933	1030000
3770000	2530000	3210000	2820000	2590000	1790000	1980000	1220000	1670000	1980000	1410000	1470000	1380000	616047	2500000	3450000	1930000	678935	1030000	2940000	1870000	1560000	1520000	1920000	2250000	2050000	1960000	2060000	1240000	1760000	805902	NaN	998161	NaN	2870000	2800000	1410000	3240000	1680000	3720000	4570000	2820000	2300000	2890000	1210000	1400000	1480000	1610000	1880000	41000000
5660000	5410000	5690000	5260000	5380000	5290000	5650000	6040000	5680000	6140000	7850000	7630000	8050000	6260000	7620000	6950000	6880000	7590000	7220000	4540000	4330000	4500000	4760000	4490000	4820000	4910000	4560000	4840000	4700000	1750000	1850000	1870000	1680000	2030000	2490000	2380000	2300000	2290000	2390000	1820000	1860000	1840000	1550000	1930000	1470000	1370000	1300000	1860000	1370000	1420000
895016	613754	792598	819495	949721	677878	833730	829099	796923	NaN	NaN	NaN	3890000	581331	NaN	NaN	NaN	NaN	647484	772255	698862	770101	768736	887675	760305	824616	820516	940826	759949	1200000	1200000	1010000	1060000	1130000	986640	1060000	844834	983639	820990	969493	1260000	1290000	1050000	1010000	1150000	1210000	1310000	971642	1210000	541283
746569	1080000	800626	828953	936356	924497	842253	811114	908147	3130000	3200000	2970000	3290000	2920000	3140000	3420000	3710000	3100000	3530000	977353	894284	1030000	1010000	753434	1130000	1040000	1020000	1130000	966051	226536	280321	390239	340180	477056	313018	331175	292592	328168	268467	383152	613286	527707	374115	523511	297234	276565	290436	496341	352457	NaN
595651	617569	533877	710247	511922	672440	558260	491463	536812	611731	594392	607471	549352	517271	679375	728476	743179	562180	526019	683021	781308	854138	784923	732756	821893	759175	793615	766900	710182	618046	663941	625084	624504	645974	542012	680183	667997	611457	570230	518405	719083	712434	591884	640847	727231	821849	823591	792621	785531	830772
6470000	6190000	5210000	5090000	6980000	5680000	5240000	5580000	6010000	1120000	562778	404747	1050000	449583	454256	694897	382425	654648	760889	976363	1300000	1130000	1170000	1350000	1410000	1220000	1240000	1430000	1380000	966615	945022	958417	816915	871688	1040000	1070000	1130000	1070000	1070000	NaN	NaN	NaN	NaN	NaN	NaN	NaN	NaN	6230000	NaN	952352
NaN	NaN	NaN	97405.9	NaN	NaN	NaN	NaN	NaN	826036	604475	1260000	905705	926094	1360000	1220000	1390000	1490000	1650000	1780000	2000000	1580000	578069	15300000	796564	1150000	662612	1430000	1820000	600774	673976	784224	758805	693179	752707	670111	794528	610989	605357	221994	282513	238956	195742	184230	253893	361990	370387	320489	277461	1630000
4860000	4950000	5030000	5140000	4620000	4720000	4630000	4840000	4840000	4560000	4450000	4070000	4430000	4180000	4950000	4840000	4950000	4950000	4530000	4220000	4070000	4120000	4080000	3970000	4080000	4200000	4270000	4100000	4040000	3740000	3820000	3750000	3810000	3740000	3650000	3730000	3680000	3630000	3590000	3230000	3560000	3300000	3270000	3420000	3370000	3390000	3520000	3590000	3360000	3990000
799492	734763	750172	822485	612467	790515	664519	650696	699753	515913	543321	536036	651408	633479	782361	721780	891297	619270	369696	541116	738822	828692	767679	836890	747726	857840	743433	748684	794397	1160000	1120000	983787	1090000	954724	819416	879315	885641	924221	987626	956736	1090000	1130000	1140000	1100000	1430000	1400000	1480000	1310000	1400000	604385
NaN	NaN	NaN	3390000	NaN	NaN	NaN	NaN	NaN	707806	NaN	709492	1760000	1270000	2000000	994044	1310000	912185	1340000	NaN	1210000	1120000	919268	3370000	1300000	1110000	348754	1110000	689640	NaN	1100000	817733	791316	1010000	946663	1170000	635335	NaN	496750	5370000	4590000	5500000	5890000	4810000	5230000	4680000	3950000	3840000	4720000	NaN
1430000	1520000	1440000	1230000	1530000	1300000	1240000	797284	1370000	NaN	NaN	296693	NaN	436295	NaN	504695	NaN	NaN	NaN	681809	777945	756300	788277	711930	552137	586586	590756	533579	711564	803458	948026	952713	921494	945273	977616	905764	888762	847901	922853	636370	420475	421714	NaN	NaN	355773	372311	227215	370976	361244	NaN
1150000	1110000	1860000	1960000	873653	759765	946313	903936	886582	4370000	3940000	4790000	4140000	4690000	3790000	4220000	3890000	3880000	4310000	NaN	762766	2760000	NaN	NaN	NaN	NaN	NaN	929811	NaN	1580000	1450000	2400000	1640000	2070000	2140000	1610000	2280000	1930000	1460000	1880000	NaN	785578	1360000	NaN	288935	NaN	581845	611802	685364	953845
2030000	1790000	1680000	2010000	1800000	1790000	1880000	1970000	1630000	1640000	1630000	1630000	1660000	1670000	973081	1240000	1010000	1500000	1090000	2070000	1800000	2010000	1940000	1720000	1970000	2010000	2020000	2090000	1970000	1470000	1330000	1450000	1570000	1410000	1870000	1960000	1790000	1610000	2000000	2830000	2390000	2550000	2450000	2270000	2230000	2290000	2420000	2390000	2330000	1020000
982272	1080000	1330000	1280000	1490000	1120000	1080000	938942	997418	2380000	2590000	2020000	2390000	2400000	1870000	2080000	1850000	2370000	2730000	2610000	2980000	2590000	2820000	2820000	3280000	3520000	3170000	2980000	3060000	4910000	5160000	4980000	5330000	5230000	5110000	5100000	5050000	5180000	5050000	1290000	1430000	1380000	1150000	1190000	1050000	1280000	1070000	1070000	1090000	2150000
14200000	10500000	12300000	12500000	6770000	6430000	7300000	3980000	5500000	17600000	13000000	10700000	10500000	9750000	8340000	15700000	11200000	5530000	7570000	10000000	NaN	7590000	5650000	8940000	4540000	5160000	4860000	5600000	3080000	NaN	3820000	3690000	3450000	5860000	7520000	6190000	8240000	7480000	5600000	13900000	10600000	19400000	15000000	11200000	7940000	8810000	7950000	8650000	9540000	106000000
3000000	3080000	2570000	2950000	3870000	3190000	3090000	3800000	3470000	3810000	2790000	2940000	2230000	3080000	3050000	2910000	4050000	2210000	3120000	3430000	3000000	3260000	3430000	3170000	3210000	3200000	2930000	3140000	3330000	3230000	3350000	3510000	3300000	3450000	3240000	3480000	3630000	3420000	3950000	3630000	3540000	3420000	3500000	3350000	3300000	3230000	3340000	2910000	3150000	1510000
NaN	NaN	NaN	NaN	NaN	NaN	4150000	NaN	NaN	1230000	1370000	1300000	1430000	1340000	1010000	1010000	886128	1720000	1290000	6970000	7640000	6820000	6830000	6980000	7870000	7890000	7090000	7070000	6850000	3430000	3150000	3380000	2870000	2920000	3040000	2990000	2780000	3200000	3110000	1730000	2070000	1390000	1140000	1700000	1590000	1150000	1570000	2500000	1630000	1340000
4730000	4810000	4210000	4830000	NaN	3880000	4690000	4410000	4190000	NaN	NaN	NaN	NaN	NaN	NaN	1650000	NaN	1460000	1180000	1490000	1510000	1450000	1380000	1580000	1570000	1500000	1440000	1460000	1310000	80400000	86200000	88200000	82000000	83600000	87500000	91100000	84400000	88600000	83100000	1680000	1650000	1410000	760199	76600000	NaN	NaN	NaN	1680000	1120000	9450000
3520000	3830000	3550000	3270000	3310000	3020000	3240000	3600000	3440000	4910000	5310000	4760000	4430000	4750000	4690000	4590000	4320000	4780000	4930000	9170000	10200000	8840000	9780000	8970000	10300000	10400000	9790000	10400000	11000000	8340000	8420000	8700000	9490000	9470000	8220000	8340000	7230000	9220000	9370000	574612	611550	483287	477210	566472	394179	480462	551917	734941	618413	288553
14500000	17700000	11600000	14200000	16000000	12400000	14000000	11500000	17800000	126000000	149000000	119000000	129000000	125000000	140000000	146000000	131000000	130000000	137000000	8590000	2810000	3430000	2640000	4190000	4500000	2510000	5570000	2830000	5930000	17600000	31300000	13800000	23900000	30500000	21300000	18700000	20300000	14200000	22400000	14000000	8080000	12300000	28100000	17600000	20000000	16900000	13600000	14800000	14900000	11200000
796618	795145	846410	1050000	705822	910050	678629	793535	699838	561284	521245	586899	560084	603018	650284	627805	565755	617450	531211	881791	922707	908747	918700	934830	978616	982635	923941	910586	1010000	988417	1010000	1030000	1040000	941596	923886	891447	994775	910525	985544	1030000	1070000	1050000	975793	1030000	1160000	1090000	1160000	1160000	1100000	1060000
3400000	3470000	4140000	3490000	3480000	3330000	3530000	3390000	3670000	1950000	2010000	1550000	1800000	1750000	2030000	2020000	1690000	1830000	2000000	2910000	3200000	3190000	3030000	3200000	3090000	3040000	3240000	3150000	3240000	2460000	2510000	2590000	2450000	2530000	2690000	2710000	2460000	2630000	2530000	1500000	1430000	1370000	1270000	1390000	1420000	1400000	1340000	1450000	1370000	966742
1010000	627107	1620000	1400000	337339	854587	319691	684269	712940	1060000	996077	886122	1570000	697895	723184	936264	813280	662719	1080000	463134	487094	391853	428914	421559	378743	305162	321120	316066	347982	367773	340276	461624	391150	428216	297046	232952	414779	394184	363848	NaN	NaN	NaN	NaN	NaN	NaN	NaN	NaN	NaN	NaN	747693
27900000	24000000	24800000	29900000	24200000	27200000	24100000	26000000	25700000	15700000	17200000	15000000	14600000	14400000	18100000	13600000	14800000	18400000	17200000	24500000	22800000	23700000	21200000	24900000	17800000	23200000	17100000	22500000	19900000	18400000	19800000	20400000	20300000	20000000	21600000	21000000	20400000	20300000	19400000	18900000	20000000	19700000	19400000	18100000	21400000	18800000	20900000	20200000	19100000	20400000
1670000	1730000	1910000	1700000	1460000	1560000	1560000	1330000	1440000	1980000	1140000	1190000	1090000	797054	1230000	1160000	1170000	1210000	1210000	1920000	1720000	1720000	1500000	2030000	1820000	1740000	1730000	1680000	1800000	1660000	1680000	1770000	1940000	1720000	1570000	1520000	1530000	1680000	1680000	1770000	1500000	1760000	1740000	1700000	1420000	1500000	1480000	1510000	1450000	1050000
2940000	2770000	3070000	3200000	3070000	2720000	2740000	2850000	2940000	2820000	2450000	2440000	2620000	2420000	2900000	2470000	2750000	2550000	3140000	3830000	3900000	4100000	3820000	3910000	3730000	3970000	3680000	3970000	4290000	2890000	2550000	2590000	3210000	2810000	2900000	2770000	2790000	2950000	3310000	3210000	3280000	3460000	3300000	3340000	3020000	3080000	2980000	3100000	3250000	1080000
1850000	1830000	2000000	1790000	1390000	1490000	1540000	1460000	1570000	481723	606018	696752	547323	383267	575034	570019	513374	489456	602515	718471	710170	682574	730802	520233	462359	626534	767584	678138	633887	558556	542363	678971	533944	835589	532862	652688	549779	454604	486193	785331	1220000	1060000	728895	742668	548003	534083	627093	552028	538726	654063
753542	681053	726624	628905	912800	848469	680472	736551	774589	252444	NaN	450324	511590	288686	308667	382629	389263	453920	368800	591724	450038	605901	424113	477888	485293	527709	509256	511300	573126	467656	453714	527047	492494	510171	648831	617157	535756	574224	521256	286952	422350	260983	253596	261316	257330	195995	208079	322414	298578	596281
787397	702650	655127	706980	774622	655993	591094	655761	740989	625360	497434	555704	561694	449479	657929	521797	600303	736033	687197	812143	604478	562267	605389	492859	675558	574820	617983	686944	685477	409265	339882	436406	241961	NaN	314572	322129	368538	583214	292476	NaN	NaN	NaN	NaN	247440	NaN	NaN	276010	NaN	NaN	1650000
513400	415689	578000	666145	472528	450243	422542	462168	495802	658488	836164	883045	880877	825932	1040000	741238	733517	739432	759120	529608	675558	488985	446310	522817	557455	683107	649660	621565	585280	818621	958235	933682	947335	843238	999080	861367	1020000	957043	1030000	815365	867017	867915	849422	956407	809837	913537	931213	920493	843762	1070000
847115	845090	1050000	888226	847682	902925	848230	882449	884925	910185	933756	941567	897676	822263	867875	984289	965342	1000000	1180000	980657	1090000	1040000	1320000	1130000	1120000	1340000	1270000	1420000	1230000	884979	794418	831463	892964	916815	916980	873720	946698	865143	964635	1070000	937152	1130000	1030000	1070000	1090000	919241	1070000	899418	1010000	850037
1330000	1440000	1310000	2350000	1900000	2490000	1620000	1870000	2390000	2140000	1910000	2000000	2260000	1470000	2920000	2860000	2970000	2070000	1950000	3670000	3310000	3770000	4240000	2220000	3280000	3420000	2440000	3140000	3430000	2030000	1970000	2320000	2080000	2210000	2670000	2480000	2350000	2510000	2210000	2950000	2740000	3610000	3070000	2590000	2790000	2860000	2530000	1980000	2480000	2660000
16500000	11200000	16500000	17200000	18000000	18300000	18300000	18700000	19000000	11900000	9630000	10400000	9690000	10100000	10800000	9910000	14800000	13600000	9680000	20300000	20400000	20600000	20700000	19500000	20000000	19400000	19800000	18400000	19500000	20300000	19800000	19000000	20200000	18700000	19600000	22000000	21600000	20200000	20800000	7920000	11200000	11000000	12000000	12300000	10900000	12000000	11900000	11800000	11800000	28900000
231190	194948	217824	275689	261367	231775	NaN	234265	193803	409670	405672	420588	393206	413004	458835	399952	428508	339766	811568	569645	511523	526145	467851	622500	529766	490140	466132	694146	557519	318470	309844	362898	273416	308965	382556	349007	435302	467170	416221	NaN	430687	334363	1670000	462739	256062	263929	259558	NaN	186226	352580
599170	937054	629940	627579	548216	544627	588172	674956	539420	2580000	2930000	2340000	2570000	2840000	2340000	2730000	2620000	2440000	2460000	4400000	4000000	4430000	4490000	3710000	3750000	3950000	3840000	4140000	4040000	5370000	5920000	5790000	5600000	5490000	5400000	5830000	5620000	5720000	5530000	1920000	2070000	2210000	1780000	2100000	1420000	1440000	1400000	1640000	1550000	23500000
563683	600038	596476	499239	539726	594539	607369	555247	444875	1450000	1640000	1710000	1250000	1730000	1550000	2310000	1380000	1660000	2360000	287075	NaN	NaN	NaN	268886	288328	249914	274663	256282	254469	667185	686664	719135	662667	662089	698041	777127	742820	700474	606497	194507	220049	162485	215331	230269	183064	179697	200336	NaN	210189	1100000
1080000	984985	1110000	1600000	738701	1080000	801495	858023	1210000	1590000	1530000	1900000	1700000	1520000	1370000	1610000	1510000	1280000	1200000	1860000	1630000	1830000	1850000	1860000	1740000	1720000	1790000	1730000	1760000	1420000	1400000	1430000	1670000	1600000	1530000	1580000	1530000	1460000	1680000	1550000	1310000	1530000	1480000	1530000	1460000	1580000	1570000	1330000	1430000	1410000
1970000	2080000	1970000	1980000	1970000	1930000	1940000	1830000	2030000	798110	528810	316916	459198	343210	764812	916949	752037	412219	775836	1320000	1350000	1360000	1320000	1490000	1450000	1320000	1360000	1260000	1270000	1000000	868741	1030000	949901	901992	1030000	1000000	1020000	1030000	1010000	707167	786976	826003	842776	674976	513341	536985	583231	698863	657179	673339
1480000	1560000	1510000	1820000	1390000	1700000	1290000	1620000	1220000	4220000	5240000	4180000	4060000	4750000	3940000	4410000	4460000	4860000	4530000	1260000	1050000	1270000	1470000	1150000	1160000	1130000	1180000	1160000	997102	2040000	2140000	1990000	1880000	1760000	2050000	2250000	2070000	2100000	1850000	668938	1190000	1020000	1190000	1240000	1160000	1030000	975600	1150000	711869	3230000
456013	337985	355149	367732	392387	426607	355343	375036	485890	740857	651987	541508	492077	666586	599572	653928	691377	707521	661786	547803	448969	665894	469512	534790	617461	528549	518799	671413	528516	522094	598612	613592	786205	464526	555052	512682	472240	490499	524641	547784	701015	598436	621948	735270	886343	826156	926177	952331	724734	796075
1920000	2360000	2210000	2160000	1950000	2110000	2000000	2190000	2110000	2590000	2130000	2860000	2340000	2580000	2410000	2330000	2570000	2750000	2590000	1110000	1040000	1440000	1080000	1030000	882086	1390000	635450	971413	960308	1920000	2130000	1900000	1930000	1960000	1980000	1940000	1890000	2060000	2000000	2140000	2170000	2090000	2010000	2260000	1920000	2300000	2000000	2330000	2310000	1620000
644918	NaN	NaN	398022	NaN	980586	NaN	NaN	1260000	2270000	2600000	2490000	2320000	2020000	2320000	2140000	2120000	2790000	2980000	1520000	1580000	1520000	1330000	1460000	1670000	1600000	1700000	1810000	1730000	1670000	2080000	1950000	1790000	1720000	1740000	1640000	1630000	1780000	1870000	430967	534333	NaN	510518	490071	NaN	170346	NaN	299773	66256.6	637852
747889	720957	612588	608554	546304	632968	491781	595940	639101	1710000	1860000	1660000	1840000	1590000	1710000	1800000	1800000	1870000	1820000	1710000	1500000	1620000	1550000	1570000	1530000	1610000	1540000	1570000	1590000	1420000	1490000	1350000	1490000	1250000	1450000	1520000	1410000	1490000	1480000	1010000	989719	938936	972222	926610	979556	989813	1020000	972216	1020000	1520000
NaN	1080000	NaN	822448	1180000	635675	1320000	NaN	NaN	945781	938754	1150000	812575	868650	1020000	953755	846606	961150	1100000	1410000	1430000	1380000	1340000	1360000	1470000	1480000	1540000	1640000	1670000	264560	315428	358039	NaN	NaN	472676	561138	522625	358708	503701	342839	412105	301436	349852	425198	253927	742222	NaN	1040000	750997	NaN
1300000	1190000	1170000	1240000	991599	1010000	1170000	1060000	1060000	733107	1200000	1530000	691653	643736	1130000	937237	1360000	NaN	713585	1110000	1250000	1200000	1190000	1080000	1230000	1090000	1140000	1330000	1330000	1190000	1220000	1300000	1170000	1200000	1030000	1070000	964821	1160000	1070000	967233	1480000	1420000	1110000	1400000	1420000	1810000	1560000	1780000	1540000	1350000
NaN	786288	NaN	NaN	NaN	NaN	NaN	NaN	NaN	1610000	1370000	1590000	1450000	1050000	1970000	2260000	2120000	2020000	1350000	2970000	1220000	2710000	2930000	1850000	2320000	2890000	2300000	3420000	1890000	2510000	2640000	2290000	1880000	2490000	2050000	3200000	1840000	2480000	1850000	620839	1070000	817662	576450	740724	510031	596984	480496	687209	284571	3740000
5260000	4610000	6640000	5470000	2660000	3070000	3280000	4640000	3840000	7590000	6740000	13300000	8750000	8720000	4020000	2140000	6160000	4430000	3360000	7130000	5150000	4450000	4690000	4570000	4980000	5200000	5820000	6440000	5460000	5890000	6120000	7080000	7150000	6010000	7510000	5620000	7390000	5680000	6240000	5570000	5620000	5610000	5690000	5130000	9840000	10300000	10600000	9250000	9250000	13400000
88000000	29100000	34100000	41500000	41000000	268000000	54400000	31700000	144000000	1480000000	1740000000	2230000000	1660000000	1830000000	1360000000	1270000000	1380000000	1330000000	1790000000	5520000000	314000000	5780000000	3870000000	2990000000	4630000000	7430000000	4900000000	8390000000	1570000000	782000000	875000000	920000000	526000000	2060000000	758000000	2260000000	1550000000	722000000	659000000	11000000000	10800000000	10800000000	10500000000	13700000000	11900000000	13700000000	11600000000	12500000000	13100000000	774000000
9530000	11700000	10500000	9040000	10900000	11300000	11800000	12300000	11000000	3830000	2260000	4140000	3560000	3700000	6440000	6300000	4000000	4260000	6310000	3210000	3430000	3700000	3500000	3750000	3060000	3270000	3580000	3310000	3190000	3550000	3560000	2460000	2280000	3470000	3410000	2990000	3480000	3720000	2430000	NaN	4350000	1890000	4560000	4180000	1400000	3870000	4240000	NaN	4050000	2740000
1260000	1930000	3320000	1420000	1070000	1220000	994063	932590	1010000	4890000	5450000	4730000	4760000	5900000	5230000	4700000	5050000	5610000	5880000	1550000	1210000	1210000	1330000	967945	958711	1470000	1090000	1400000	1090000	2100000	2070000	2270000	1810000	1880000	1920000	1980000	2030000	2140000	1990000	NaN	NaN	NaN	499353	1010000	NaN	NaN	NaN	NaN	NaN	4390000
1740000	1800000	2390000	2070000	2280000	1700000	1900000	1600000	1670000	531394	NaN	338330	1170000	382728	496129	275374	347864	330128	794112	1150000	1130000	1200000	1200000	1330000	1180000	1120000	1160000	1120000	1210000	1530000	1280000	1550000	1460000	1450000	1540000	1550000	1630000	1370000	1590000	214224	495825	178581	537428	NaN	171459	425679	446903	372905	195465	NaN
225249	114883	133809	126403	NaN	155121	180114	144831	211334	593572	541465	409237	1260000	479422	790397	654593	644288	571351	811227	1060000	1010000	1230000	1320000	800202	967363	868067	744350	1030000	787781	369270	352730	374573	390943	339417	461025	442767	583075	348778	408952	495789	514634	562196	584576	505287	607279	531536	718062	596135	563821	613356
681998	691881	738086	669459	621144	564378	499187	556104	546896	694556	706357	717594	449295	671570	588203	873978	700129	779062	823407	282322	282205	233960	284527	194559	251046	295250	208365	164998	263482	384504	506228	489919	388667	436781	423293	383528	417930	437036	384004	393133	397552	322880	458056	229330	495867	243854	430641	608890	447893	792530
2430000	2310000	2380000	2660000	2790000	2760000	2580000	2610000	2340000	2160000	2170000	2080000	2330000	2110000	2210000	2250000	2330000	2390000	2260000	1870000	1900000	2010000	2010000	1820000	1960000	1870000	1870000	2040000	1860000	2350000	2290000	2190000	2180000	2330000	2390000	2440000	2380000	2270000	2240000	2690000	2890000	3120000	3240000	3150000	3300000	3250000	3270000	3170000	3090000	2760000
235430	318998	230011	314839	401196	236138	491500	627808	550576	883841	772820	823591	889837	974749	740352	694235	746469	904573	1040000	800867	762750	757624	829582	717501	669879	1110000	657576	776620	588430	553447	837175	740519	753294	969885	957930	1030000	791932	653521	901375	209113	200962	209620	281885	214491	197412	216470	237122	313143	NaN	NaN
1370000	1420000	1220000	1250000	1060000	1110000	1090000	1240000	1150000	352569	723513	306674	506843	503592	415207	552730	592784	348636	384498	670599	389908	544263	598354	393179	347837	353082	336358	449476	454142	465492	472857	530200	409241	607172	629724	541416	368655	644035	567405	404552	868037	974820	1010000	1040000	989112	965985	945960	914871	979750	173841
963867	1150000	1100000	771784	1150000	913555	1080000	927990	959333	966058	819000	835450	759626	864128	744238	1070000	721087	976126	933882	1120000	984666	1150000	1040000	1100000	1150000	1280000	966170	1180000	1060000	1110000	1160000	1200000	1090000	932474	1090000	1130000	1040000	1140000	1130000	694097	608274	572020	490973	785024	356058	450748	480555	537500	588468	401942
1220000	1190000	1320000	660692	1040000	1450000	1370000	1200000	1090000	NaN	737641	670345	NaN	636558	432989	575860	415037	647681	578517	1350000	1190000	1070000	1080000	932673	1370000	1260000	1150000	1210000	1170000	866320	678951	980303	805829	911344	1090000	892321	937182	919504	944024	1260000	1030000	1330000	1110000	851384	966608	765690	677824	856802	799861	NaN
6470000	5250000	6600000	5880000	7280000	7820000	7520000	6430000	6260000	6840000	12200000	6520000	8760000	6940000	12300000	13400000	12000000	11200000	7050000	2730000	2100000	2530000	2470000	1990000	2490000	2500000	2190000	3340000	2040000	5860000	5180000	5650000	5070000	5500000	5380000	6440000	6610000	4790000	4420000	3410000	1970000	4260000	5030000	3170000	4200000	3460000	2280000	878892	2840000	7410000
161386	207192	155101	196260	250018	162231	153383	177232	216289	189677	NaN	111366	111556	NaN	NaN	356029	NaN	176011	NaN	256443	161556	149122	122229	237660	165780	207022	192749	202003	118433	191546	207615	165544	118423	113620	214087	161841	203624	193806	210645	213636	212218	313070	216773	240785	244251	250332	217887	239430	197972	190987
2530000	2660000	2610000	2370000	2350000	2390000	2440000	2460000	2490000	2100000	1750000	1720000	1940000	1700000	1910000	2050000	2050000	2150000	1830000	1160000	1190000	1220000	1230000	1120000	1330000	1250000	1350000	1260000	1250000	2000000	2030000	1960000	1970000	1870000	2020000	2070000	1980000	1930000	1930000	1840000	2300000	2130000	2080000	2200000	2200000	2210000	2290000	2390000	2340000	1620000
865372	972011	694124	959205	1280000	1210000	1210000	1190000	995083	2480000	2140000	1860000	1780000	2260000	2170000	2310000	2230000	1980000	2270000	1400000	1620000	1730000	1820000	1530000	1530000	1590000	1680000	1460000	1780000	682982	673729	806783	689995	922933	899443	878215	843031	781639	740340	374567	616097	402264	748976	486199	278315	339411	405429	NaN	577873	NaN
2450000	2260000	2340000	2380000	1930000	1930000	2020000	1980000	2080000	1960000	2160000	1910000	1890000	2280000	2510000	2360000	2080000	2020000	2240000	3220000	3670000	3620000	3670000	3230000	3230000	3180000	3130000	2920000	3330000	3540000	3400000	3440000	3400000	3400000	2950000	3070000	3230000	3200000	3220000	2740000	2920000	2730000	2760000	2720000	2610000	2600000	2620000	2740000	2630000	2690000
5930000	6050000	6440000	6200000	5690000	5420000	5550000	5830000	5680000	1800000	1990000	1510000	1640000	1190000	1970000	2190000	1820000	2090000	1980000	2190000	2410000	2340000	2310000	2370000	2600000	2450000	2530000	2440000	2470000	1870000	1850000	1940000	1920000	1870000	1990000	2000000	2030000	2080000	2150000	1340000	1390000	1230000	1000000	1220000	784473	833411	901856	1100000	1200000	658918
202785	367828	293535	298444	204563	NaN	257251	173009	216731	334821	NaN	323662	323231	420811	413357	353112	364148	340844	NaN	794794	941471	883531	892879	804300	694938	779139	700854	691054	717241	343030	681602	636333	536689	599346	586529	325625	702740	473100	348865	383118	427399	413054	406708	483729	452811	390528	433553	454115	420446	NaN
588287	610472	399937	499911	679641	778150	880829	591236	698373	NaN	290122	261882	NaN	NaN	NaN	NaN	NaN	286178	NaN	66771.7	395126	216648	81272.5	64249.1	232017	105276	115844	104959	97142.7	740879	111025	1140000	1210000	1080000	1390000	661484	662659	708715	673058	371635	247246	259283	330627	192318	260703	175313	277746	220974	171448	NaN
9810000	9030000	9090000	9440000	8360000	8830000	9210000	9620000	9550000	7550000	7290000	7950000	7300000	6810000	7920000	7480000	8070000	8500000	7050000	10800000	10100000	11700000	11500000	11000000	9970000	10700000	11000000	11300000	10700000	11100000	10200000	11000000	11100000	10900000	9560000	10300000	10800000	10600000	11000000	28500000	26600000	29300000	30200000	28600000	31900000	30500000	30500000	27400000	28400000	8900000
586581	577593	777980	742276	448694	730146	526747	425119	578375	384768	385852	503755	619148	373010	367201	638669	271440	377461	364995	899556	896752	795993	970268	912754	960288	1050000	906698	1130000	1030000	524456	400027	429872	759269	524531	527127	545009	535761	544611	501598	774711	955103	716161	716580	836950	711004	700582	659886	700858	745385	NaN
1250000	1100000	1190000	1200000	1090000	1130000	1020000	1310000	1140000	890030	932219	711905	1060000	779664	940035	971421	803763	972905	760679	537173	594197	604193	567486	546289	590922	575845	583514	512171	625361	655713	642296	657188	611072	529432	534318	515301	655715	540360	671251	973031	1120000	1040000	1040000	1010000	1080000	1070000	1180000	1180000	983794	593856
900948	984139	978967	989831	729663	921522	899793	941161	886017	1770000	1720000	1960000	1770000	1930000	1940000	2000000	2050000	1900000	1900000	1290000	1210000	1250000	1060000	1180000	1170000	1200000	1210000	1140000	1170000	1020000	944313	991567	1020000	919592	1090000	951655	1110000	1170000	1180000	1170000	1120000	1070000	1130000	1070000	1040000	1050000	1140000	1010000	1100000	694698
11300000	13800000	14800000	11800000	13800000	13300000	12300000	15100000	13700000	1140000	1270000	892911	948483	1170000	1260000	1180000	1220000	1510000	1290000	1750000	1990000	2050000	1920000	2160000	2350000	2440000	2330000	2350000	2730000	4370000	4390000	4340000	4460000	4470000	4740000	4580000	4280000	4280000	4600000	136954	259984	7210000	6890000	172295	273567	NaN	157932	344936	181691	206232
17200000	16700000	19000000	NaN	NaN	17000000	NaN	NaN	NaN	24800000	28700000	26500000	26400000	22400000	NaN	18600000	20300000	23100000	25000000	33200000	20300000	25100000	17900000	32400000	25900000	30400000	22500000	32300000	25100000	NaN	NaN	NaN	NaN	NaN	NaN	NaN	22800000	NaN	23600000	NaN	NaN	27600000	23000000	NaN	NaN	NaN	NaN	NaN	NaN	6700000
310407	363138	357591	366524	371868	276080	184073	268332	443085	600375	431445	545353	685709	946259	568632	589522	661426	655556	1220000	779279	746678	833873	738348	750957	838071	771963	872715	725889	791768	457782	512903	505166	544311	409402	517189	468403	444815	420675	360991	407084	370077	463646	283557	390216	361130	382260	446244	348499	318765	NaN
NaN	NaN	NaN	NaN	NaN	NaN	NaN	NaN	NaN	2040000	1450000	1180000	1150000	898982	1240000	1490000	837279	1110000	1520000	31100000	14100000	14200000	14400000	14200000	14400000	15100000	13000000	13400000	16400000	2050000	1390000	1170000	1060000	1180000	1260000	1550000	1110000	1360000	976699	113000000	92400000	81300000	68200000	87300000	59900000	42200000	43900000	69300000	64200000	18300000
252197	215087	253448	283428	310607	228028	193234	294226	244951	218523	564990	NaN	235037	415659	NaN	386765	295483	335462	395214	350132	346846	427114	342693	520920	464732	491034	529994	441634	332169	238662	204364	179744	211793	228497	215781	232158	219278	216354	216955	474876	409142	422510	465633	466377	383006	370374	374460	381373	359567	NaN
1890000	NaN	NaN	NaN	449371	NaN	579509	NaN	602930	2720000	3160000	3380000	2960000	2360000	NaN	2930000	NaN	1440000	3040000	1030000	929807	1020000	727940	1040000	929148	710608	861725	1020000	955063	964546	942569	899247	756015	1020000	1000000	1140000	1130000	1130000	981483	940197	1040000	752469	814509	921486	699018	742338	651204	817884	659393	1690000
616428	503300	610692	564768	470987	419054	500554	551308	449635	961567	1060000	1070000	926372	1070000	494060	666744	523831	816863	811012	506412	874971	625384	1100000	922355	910854	592367	1180000	653302	902316	936048	930221	966508	943619	932515	875539	917661	957493	874867	1020000	772837	562758	538971	841387	588707	595939	557554	562439	620886	567476	1290000
1620000	1460000	1610000	1580000	1330000	1780000	1500000	1660000	1530000	1290000	1540000	1040000	1100000	1130000	1360000	1190000	1360000	1200000	1180000	1600000	1510000	1610000	1660000	1590000	1600000	1480000	1530000	1510000	1380000	1850000	1980000	1970000	1830000	1850000	2090000	1720000	1850000	1800000	1730000	1020000	1080000	1080000	990127	1060000	960846	957781	948390	988141	896280	1980000
339366	316357	274854	249787	223122	NaN	311795	263420	235486	432142	728140	952835	695214	1260000	478946	486441	677113	1010000	562495	1360000	1210000	1290000	1200000	1350000	1420000	1300000	1430000	1220000	1320000	508581	505972	527777	562374	508124	518382	591005	560471	566321	643788	297600	NaN	187754	238044	186399	170478	163045	229576	232158	296910	422694
2820000	2960000	3870000	2350000	4040000	2170000	3550000	2340000	2530000	1680000	1610000	1500000	1570000	1560000	1880000	1720000	1700000	1620000	1580000	1580000	1520000	1450000	1480000	1530000	1620000	1610000	1550000	1520000	1680000	2030000	2020000	2080000	1880000	1970000	2200000	2180000	2170000	2110000	2150000	1010000	1220000	1070000	998158	1090000	961488	900503	1020000	1090000	873947	617316
607941	538985	543060	626382	476137	603792	484562	544327	552112	494932	575421	577299	959581	492821	420762	424955	575930	594405	314679	1390000	1430000	1390000	1360000	1510000	1390000	1460000	1460000	1510000	1480000	410146	293358	308063	368436	477273	299458	283545	292810	277604	296962	865772	1020000	877886	837533	876717	768069	796938	919553	1010000	999019	477968
4920000	5100000	4930000	4740000	4550000	4890000	5100000	5120000	5020000	4840000	5550000	5280000	5060000	5110000	4860000	4500000	4670000	5520000	5480000	4220000	4350000	4020000	3840000	4030000	4140000	4120000	4200000	4070000	4140000	6160000	6490000	6110000	6220000	6210000	6360000	6280000	6280000	6270000	6490000	2240000	2410000	1870000	1490000	2050000	1580000	1600000	1460000	2070000	1750000	3140000
3500000	3340000	3820000	3910000	3520000	3610000	3350000	3680000	3650000	2980000	3480000	3610000	3210000	3250000	2730000	3030000	2780000	3280000	3420000	3890000	3670000	3700000	3170000	3990000	3760000	3830000	3880000	3680000	3940000	4490000	4310000	4160000	4490000	4570000	4740000	4270000	4290000	4670000	4960000	4860000	4640000	4960000	4750000	5020000	5000000	5340000	5190000	5150000	5370000	2330000
898943	864627	1120000	798398	970681	894887	993796	1020000	966383	265935	505339	655275	441519	471919	NaN	NaN	NaN	137711	972075	546430	584416	622097	592406	545449	440719	429888	356987	528643	423984	366941	332298	455401	NaN	397035	372942	370774	340887	399282	474690	295546	129010	73456.1	NaN	NaN	267727	216598	NaN	NaN	NaN	NaN
974471	830230	1010000	802251	759957	817348	830338	809567	828845	1820000	2260000	1860000	2100000	1820000	1940000	2140000	1820000	2400000	1990000	893714	898543	891212	771371	661966	775804	616598	815623	838471	733506	1300000	1260000	1210000	1280000	1330000	1430000	1410000	1270000	1360000	1330000	858656	852103	807997	822155	904121	843725	885837	773019	838542	851397	2040000
NaN	NaN	NaN	NaN	NaN	NaN	NaN	NaN	NaN	1820000	1940000	1700000	1910000	1580000	1920000	2310000	1940000	2170000	2110000	1830000	2000000	1870000	1950000	2040000	2190000	2040000	1960000	1970000	2070000	1500000	1680000	1580000	1550000	1730000	1520000	1480000	1580000	1540000	1630000	772626	914938	909288	804430	987467	892789	807196	776331	879215	805017	1020000
401832	399709	261697	196873	271395	337545	475694	265351	315401	356498	503683	569443	559198	621938	524154	587044	592658	589001	512487	588824	716359	663870	842883	619922	620674	800786	620082	604173	676179	1040000	999259	997423	1090000	1000000	1100000	1010000	942039	979101	957839	865549	724923	899881	736928	1110000	1340000	729966	550105	1470000	986422	823549
1220000	1290000	1230000	1140000	1160000	1340000	1250000	1240000	1270000	903687	919001	1190000	718708	734461	973957	730247	901491	558047	727503	825433	940749	826567	1030000	888563	891243	885359	996043	943902	918446	601699	717831	695959	803958	698685	785851	652296	800286	846265	940048	466357	482275	541351	538352	466438	373187	385520	404797	524207	518727	521023
2680000	2750000	2860000	3110000	2810000	2910000	2830000	2740000	2740000	3900000	4020000	3880000	3980000	4130000	4140000	4320000	4200000	4190000	4320000	2380000	2460000	2550000	2720000	2400000	2400000	2430000	2300000	2410000	2690000	2830000	3220000	3050000	3000000	2860000	2980000	3140000	2850000	2900000	2990000	2190000	2520000	2450000	2210000	2720000	2370000	2390000	2600000	2760000	2510000	950971
361964	479509	409645	341374	315886	397147	379068	361309	391101	1090000	779989	800769	955621	951441	1040000	857094	859782	1140000	1180000	861734	913384	1060000	1030000	878085	990973	912149	939559	1050000	1010000	917974	769559	1000000	1010000	973852	947312	965078	1010000	899370	885872	866802	821861	941375	968751	824062	943097	868199	879015	762014	826422	592417
1490000	1000000	967526	1220000	973262	700435	783449	777003	992148	875983	950480	1800000	1820000	1590000	1350000	1890000	1750000	1060000	1440000	1330000	1360000	1240000	1160000	1110000	1240000	1220000	1190000	1600000	1050000	1210000	1130000	1090000	1140000	1250000	1170000	1240000	1190000	1280000	1180000	837498	672735	857581	680903	720229	660937	684747	554031	651760	681369	926896
3600000	3900000	3670000	3110000	3510000	3730000	3520000	3600000	3880000	934841	1030000	1040000	1120000	959967	1230000	909646	918189	1130000	1100000	1760000	1970000	2100000	2000000	2180000	2000000	1910000	1730000	1740000	1920000	2350000	2080000	2040000	2110000	2040000	2120000	2520000	2500000	2000000	2290000	531038	830816	630851	882259	881397	512314	273309	675997	748881	649317	1710000
1240000	1250000	1240000	1390000	1520000	1260000	1580000	1210000	1520000	1870000	2010000	1860000	2160000	1360000	1400000	2060000	1250000	1680000	1650000	1910000	1900000	1720000	1580000	1790000	1950000	1910000	2100000	1890000	2070000	1700000	1680000	1900000	1990000	1800000	1950000	1710000	1740000	1920000	1890000	2590000	2200000	2410000	2420000	2410000	2300000	2240000	2120000	2180000	2230000	956210
135000000	129000000	122000000	124000000	109000000	65800000	91800000	107000000	112000000	408000000	569000000	653000000	449000000	698000000	365000000	337000000	334000000	447000000	451000000	442000000	472000000	463000000	567000000	350000000	617000000	502000000	587000000	611000000	557000000	273000000	239000000	306000000	316000000	297000000	312000000	275000000	251000000	270000000	317000000	559000000	646000000	628000000	449000000	519000000	664000000	731000000	670000000	640000000	646000000	95100000
810616	862056	862414	736943	711499	642594	795684	787290	813767	2540000	2610000	2600000	2420000	3060000	2980000	2930000	2450000	3270000	2850000	3520000	3470000	3920000	3950000	3330000	3590000	3080000	2830000	2990000	3640000	13500000	14100000	13500000	13300000	13100000	13300000	14200000	12800000	14900000	13000000	2100000	2290000	1840000	1610000	2190000	1670000	1650000	1720000	2200000	1700000	5140000
NaN	NaN	NaN	NaN	269897	NaN	NaN	NaN	273143	1070000	1170000	1150000	1230000	980782	1320000	1540000	1290000	1320000	1580000	1160000	1160000	1060000	1150000	981033	905674	938239	981658	1120000	1100000	843864	961151	951620	1040000	1050000	929732	885370	833542	897323	908429	2360000	2640000	2530000	2500000	2260000	1430000	1380000	1630000	1660000	1860000	703912
1500000	1310000	1740000	1230000	1430000	1190000	1410000	1540000	1160000	18000000	22000000	22700000	19000000	21100000	12100000	9770000	12300000	20100000	14200000	3870000	2690000	NaN	NaN	3250000	3080000	3550000	3090000	NaN	3640000	9340000	12100000	9850000	11800000	11500000	11300000	10100000	9740000	10800000	12900000	4030000	4730000	3580000	3940000	3910000	3220000	3850000	3940000	4730000	3670000	10900000
470058	384135	461184	472972	445337	377870	495368	323885	474384	NaN	NaN	NaN	NaN	175611	NaN	NaN	NaN	122618	NaN	220860	389146	650126	392660	364231	370483	383080	348800	447820	387910	421173	435710	411553	302130	305644	313984	319034	408055	313595	267315	377938	658170	354121	440474	708364	836620	298042	277304	945215	172666	NaN
NaN	1140000	NaN	771375	707603	965645	1440000	837936	1010000	306308	266505	180034	233194	208524	374130	298247	329411	316529	243509	209327	172618	259925	NaN	421032	493849	448074	570357	514071	248865	364301	406706	403664	382455	401914	NaN	352137	NaN	313447	352301	304924	391242	321730	295648	352566	262472	237460	264873	254854	307461	NaN
NaN	NaN	NaN	NaN	NaN	NaN	NaN	NaN	NaN	212876	NaN	288634	254586	241291	NaN	NaN	299986	381914	359061	463644	577606	514025	559049	494122	663972	699813	569815	675459	562349	296242	302912	346284	377400	288348	215784	289249	270674	312896	340172	144773	51546.1	73810	107806	133485	NaN	NaN	NaN	75880.7	NaN	NaN
5930000	895184	1210000	NaN	782853	NaN	1290000	895541	NaN	1490000	1370000	1660000	1480000	1790000	1260000	1340000	1230000	1720000	1400000	7250000	7890000	7220000	7430000	7420000	8740000	7970000	8410000	7850000	7670000	1860000	2150000	1960000	1920000	1960000	1980000	1880000	1780000	1810000	1890000	1650000	2240000	1440000	1480000	2000000	1430000	1200000	1300000	1990000	1560000	894117
11000000	11600000	10900000	12100000	11500000	10300000	12000000	10700000	10900000	9980000	10800000	11300000	9900000	11100000	10700000	10600000	9970000	10500000	11500000	10200000	9790000	10100000	10000000	10200000	9470000	9590000	9760000	9760000	10200000	11700000	11400000	11400000	11900000	11900000	11300000	11100000	11500000	12300000	12400000	12000000	10400000	10700000	10300000	11400000	9650000	9860000	9870000	9930000	10000000	4420000
NaN	NaN	2520000	445858	NaN	2480000	373991	340241	NaN	5400000	6650000	6260000	6280000	6610000	5130000	5600000	5550000	6390000	5770000	1690000	1280000	1340000	1520000	1260000	1350000	1420000	1440000	1290000	1320000	1220000	1200000	1230000	1250000	1360000	1360000	1160000	1350000	1050000	1310000	622541	543443	571218	529959	493937	573092	457563	520683	641495	588675	528201
4280000	3720000	4280000	2390000	2850000	3620000	3710000	2140000	3510000	3760000	3640000	4350000	3910000	4040000	4160000	5350000	5210000	5410000	4890000	1980000	1890000	2000000	1870000	1810000	1840000	2160000	1870000	1660000	1910000	2340000	2500000	2420000	2500000	2600000	NaN	2480000	2300000	2210000	NaN	NaN	NaN	NaN	NaN	NaN	NaN	NaN	NaN	NaN	NaN	1390000
4330000	4480000	4350000	3910000	4280000	4590000	4700000	4690000	4650000	2520000	1980000	1750000	1850000	1830000	2060000	1910000	2500000	2360000	1930000	2520000	2490000	2640000	2610000	2500000	2930000	2710000	2520000	2890000	2790000	2080000	1930000	2180000	2190000	2390000	2260000	2110000	2100000	2320000	2380000	2880000	2980000	3000000	2700000	3030000	2870000	2790000	2860000	3300000	3040000	1100000
5680000	6210000	6080000	6120000	5110000	5690000	5750000	5550000	5670000	6280000	5600000	5750000	5350000	5110000	6770000	6620000	6860000	6950000	5630000	6430000	6110000	6900000	6500000	6800000	6830000	7230000	6690000	6510000	6480000	9900000	10100000	9600000	9280000	9440000	9270000	10500000	9510000	10100000	8910000	4450000	4440000	4080000	4290000	4440000	3470000	3260000	3500000	3700000	3450000	9520000
3220000	3180000	3210000	3580000	3230000	3140000	2960000	3170000	3220000	3180000	3440000	3160000	2980000	3500000	3360000	3560000	3530000	3580000	3610000	4720000	4910000	4530000	4450000	4950000	4570000	4720000	4560000	4630000	4440000	5350000	5170000	5250000	5270000	5320000	5150000	5010000	5160000	5280000	5640000	5240000	5130000	5470000	5410000	5490000	5730000	5320000	5530000	5710000	5550000	2700000
338057	317035	245399	319109	221408	273146	264963	338075	308694	NaN	NaN	NaN	86656.1	178740	NaN	NaN	NaN	NaN	NaN	421114	446714	512210	509950	398992	440789	536732	397362	534551	538515	394736	454747	437798	365811	362683	405356	361650	425365	370561	458984	142738	158236	137091	124185	144283	166767	146567	93711	NaN	226656	233816
31600000	29300000	33300000	35000000	31000000	27900000	26500000	29800000	28900000	24100000	24500000	26900000	24000000	24600000	19600000	19800000	19000000	24200000	21800000	55700000	48200000	51100000	46500000	56200000	63200000	68100000	60300000	65900000	64400000	49200000	48500000	46400000	49700000	50800000	53600000	51400000	49300000	46300000	53100000	45600000	45800000	41000000	37300000	41900000	38900000	38800000	39500000	48000000	42600000	30600000
652139	523454	645265	606437	602650	758328	669609	739326	677535	1810000	1840000	1910000	1920000	1640000	1470000	2000000	1460000	1910000	1760000	2420000	2780000	2350000	2600000	2390000	2700000	2620000	2770000	2770000	2610000	1490000	1290000	1540000	1520000	1410000	1250000	1340000	1580000	1390000	1240000	NaN	732529	801190	NaN	755648	520235	471891	479927	524907	353546	NaN
NaN	NaN	NaN	NaN	NaN	NaN	NaN	NaN	NaN	419514	NaN	NaN	NaN	NaN	NaN	197282	NaN	283502	458468	767879	933168	904164	956439	786196	829095	785873	919764	787532	828606	556086	631250	510518	561431	644641	487782	465737	418963	464356	592269	1110000	1110000	1020000	1180000	1110000	550820	714571	748984	883940	765188	419928
6280000	6400000	6520000	6460000	5810000	5650000	6140000	5910000	6020000	3950000	4410000	4420000	4260000	5030000	4790000	5090000	4270000	4420000	5010000	4920000	5010000	4800000	5050000	4990000	5070000	5200000	4900000	5120000	5000000	5060000	4710000	4970000	5040000	4790000	4840000	4820000	4490000	4740000	5140000	2380000	2430000	2390000	2120000	2260000	2100000	2240000	2020000	2260000	2190000	1080000
369578	486267	333131	372153	789199	432676	444392	301693	418404	NaN	NaN	NaN	326355	NaN	NaN	NaN	NaN	230235	NaN	411299	440671	440079	505425	443595	479114	352250	316171	483331	394424	604310	819084	790343	793247	649960	666901	622787	701653	751305	727826	166732	NaN	271286	279389	NaN	83936.7	NaN	168941	NaN	NaN	353588
2210000	2080000	2210000	2090000	2050000	2200000	2260000	2130000	2080000	2110000	1930000	2400000	2170000	1940000	1680000	1720000	2170000	2290000	1830000	2380000	2300000	2270000	2910000	2440000	2260000	2330000	2730000	2420000	2680000	2930000	2630000	2760000	2750000	3090000	2290000	2620000	2670000	2860000	2390000	2120000	2340000	2210000	2040000	2900000	2540000	2010000	2030000	2010000	1950000	1020000
241804	283978	301927	181926	290185	309778	250388	293842	227701	309886	441725	505708	346434	1830000	709672	876470	716817	578942	454500	3340000	1360000	2010000	2160000	2010000	2090000	2520000	2110000	2360000	1720000	514917	NaN	162738	NaN	125803	160640	151091	115105	115616	169079	9050000	10600000	8360000	7110000	8720000	6570000	6640000	6880000	8350000	7050000	1680000
9100000	9230000	8790000	8500000	9870000	10100000	9770000	10600000	9960000	6200000	7080000	7070000	6250000	6870000	6450000	6700000	6190000	7430000	7210000	3660000	3650000	3220000	3340000	3140000	3610000	3500000	3610000	3410000	3390000	13400000	14900000	14200000	13400000	12800000	14400000	15200000	13800000	14900000	12600000	5330000	4920000	4590000	5090000	4840000	5610000	5740000	5480000	5060000	5750000	1370000
1730000	1970000	1980000	NaN	1660000	2260000	2000000	2390000	2290000	8340000	10600000	8660000	9400000	7570000	9610000	11100000	10500000	10200000	9160000	1940000	1630000	1440000	1800000	1960000	1830000	1590000	1680000	1780000	1520000	2640000	2470000	2590000	2450000	2620000	2480000	2330000	2610000	2870000	1630000	871389	NaN	1180000	1570000	1190000	903349	1150000	1010000	NaN	633665	2730000
NaN	NaN	NaN	NaN	NaN	NaN	NaN	NaN	NaN	5310000	5690000	5760000	4560000	6300000	5480000	7190000	6090000	5290000	5840000	1160000	910576	979258	875983	557238	817489	850891	964169	1170000	1010000	3200000	3450000	3230000	3000000	2990000	3120000	3280000	3150000	3340000	2360000	NaN	NaN	NaN	NaN	NaN	NaN	NaN	NaN	NaN	NaN	3190000
2400000	2390000	2500000	2460000	2250000	2310000	2280000	2290000	2430000	2390000	2630000	2530000	2570000	2620000	2560000	2770000	2700000	2890000	2920000	2480000	2590000	2370000	2490000	2450000	2530000	2540000	2580000	2590000	2480000	5410000	5770000	5720000	5320000	5490000	5440000	5580000	5470000	5340000	5380000	1660000	2180000	2010000	1910000	1930000	2090000	2160000	2230000	2250000	2160000	2620000
366160	285229	351437	331855	305366	299012	341303	318909	268853	435311	505744	594408	163277	433870	569255	490313	567422	346128	320939	369913	357753	367860	358811	346166	606096	367814	575912	501000	459260	282678	259210	271340	333963	361775	212321	273301	324014	297321	279901	133384	104464	121789	NaN	257455	61137.4	119325	137398	368071	318668	NaN
404041	377500	455727	358053	350821	309745	355219	428714	380190	412873	596814	733276	661848	544014	314033	316265	704712	319146	209520	766070	584517	728106	649199	650296	613832	612363	605116	621729	640162	1590000	1720000	1680000	1550000	1530000	1680000	1560000	1630000	1580000	1390000	315227	335849	295719	280709	388918	395183	385461	444682	402757	257765	696403
NaN	11100000	12400000	12100000	13900000	11900000	14400000	15000000	14000000	25100000	22400000	18200000	20000000	16500000	28400000	32300000	24700000	24000000	26700000	15000000	19500000	21700000	18300000	22400000	22200000	20800000	20000000	19200000	18800000	19800000	20400000	18000000	18300000	18800000	18800000	19600000	17100000	17300000	16300000	23700000	26600000	25400000	26100000	22800000	28600000	26700000	28200000	28200000	25800000	40800000
1420000	1390000	1260000	1590000	1280000	1430000	1270000	1460000	1320000	NaN	NaN	347797	766722	1420000	781241	336559	2290000	420241	819456	896273	823304	896802	896345	861398	857804	875693	816347	916510	913098	275611	364025	273009	354142	270018	498887	263761	405469	273554	369020	574818	484279	634552	418367	401123	314303	348263	777298	402417	307318	NaN
NaN	520396	NaN	NaN	NaN	NaN	NaN	NaN	144891	323624	426070	326790	347265	305230	419872	461753	371563	481870	559412	1130000	1240000	1180000	1220000	1060000	1100000	1110000	1070000	1030000	1070000	656779	769524	670060	636569	683964	609570	643628	564643	656132	592294	793467	499625	570257	666971	565400	468237	482392	428625	437236	475524	NaN
486853	548530	474663	620294	470074	475907	498314	545236	547852	992209	975714	1090000	1120000	1060000	1240000	1100000	1220000	1080000	1300000	1330000	1230000	1200000	1260000	1300000	1430000	1310000	1380000	1210000	1330000	733495	787064	814326	854962	834047	964614	820857	940540	899069	975586	1270000	1100000	1200000	1190000	1200000	1110000	1110000	1030000	1130000	1170000	274025
626305	716774	1040000	635722	2020000	678982	NaN	1560000	959826	11000000	10400000	12200000	8520000	5850000	10600000	8270000	8900000	9130000	7410000	16400000	4100000	12600000	11900000	7940000	8120000	14800000	9600000	15100000	7910000	8650000	9240000	7930000	5670000	11200000	8110000	12600000	7360000	8340000	6240000	8300000	10400000	9700000	8000000	10000000	6670000	7260000	6530000	8200000	6760000	18500000
NaN	NaN	NaN	NaN	NaN	NaN	NaN	NaN	NaN	1430000	NaN	540832	NaN	NaN	928055	NaN	NaN	692198	NaN	1080000	825750	1100000	1220000	636634	919756	1170000	1000000	1050000	593331	369212	349379	445583	NaN	325770	NaN	308323	285186	489569	311159	16100000	13400000	17300000	17300000	17300000	14700000	14600000	13600000	11700000	13300000	4010000
8000000	8130000	7650000	7810000	7770000	7370000	7590000	7650000	7740000	7170000	6670000	7310000	7580000	7230000	7740000	7500000	8110000	7410000	6730000	8310000	8320000	8010000	8280000	8070000	8200000	7670000	8340000	8150000	7930000	10500000	10700000	10400000	10400000	10400000	9840000	10300000	10600000	10300000	10300000	8000000	8050000	8140000	8480000	7770000	9190000	9290000	9150000	8700000	8390000	11300000
598944	754774	749382	659551	579725	650846	754336	810646	809771	438039	357816	492510	406988	428197	347762	324804	386569	369934	348851	487972	435182	542285	551347	456341	598198	600388	571707	603812	557592	461461	507657	511213	427469	535660	429853	530174	518131	433364	464747	184419	275135	231602	111513	194859	107335	136945	157444	170946	NaN	NaN
1150000	929054	941972	1460000	908804	1070000	1330000	1530000	1100000	2390000	2310000	2770000	2970000	3000000	2600000	2810000	2670000	2500000	3030000	3300000	2880000	3360000	3490000	3040000	3380000	2960000	3200000	3240000	3450000	1820000	1660000	1680000	1940000	1750000	2270000	2010000	2230000	2030000	2030000	34900000	36800000	37000000	38000000	40300000	36700000	37800000	36800000	38300000	38100000	1590000
NaN	NaN	NaN	NaN	NaN	NaN	NaN	NaN	NaN	NaN	NaN	1170000	NaN	1180000	934742	967879	NaN	NaN	NaN	481582	323806	393337	261677	427937	353399	441409	377265	410362	375025	723893	NaN	950554	1240000	NaN	814865	1130000	881935	748703	NaN	612071	747599	639455	653228	768885	894213	796508	362694	779692	764789	1710000
1540000	1570000	1560000	1620000	1560000	1570000	1700000	1670000	1590000	1960000	2040000	2170000	2090000	1850000	2070000	1690000	1830000	2200000	2070000	2130000	1910000	1930000	1690000	1920000	1970000	1980000	1970000	2040000	1950000	1890000	1950000	1910000	1980000	1930000	2020000	1940000	1920000	1880000	2050000	1130000	994227	1000000	948943	956978	937247	934453	916357	1070000	1020000	1710000
902916	734677	742759	609254	492876	592672	642608	654591	610387	987302	1150000	1430000	1070000	1220000	1350000	1340000	1500000	1250000	1270000	1150000	1240000	1570000	1280000	1270000	1190000	1230000	1260000	1260000	1320000	1110000	983552	980065	1120000	1010000	990569	959997	1020000	1060000	1020000	5340000	5650000	5630000	5740000	6080000	4650000	4550000	4980000	4970000	4780000	835324
515125	577030	2010000	644851	1090000	1180000	686454	1360000	728709	687761	NaN	419251	467124	NaN	439356	553177	559363	435113	538485	815913	995331	938857	917316	921186	1030000	1110000	975068	1040000	1090000	NaN	NaN	828078	902076	NaN	519315	570252	563012	638589	660014	NaN	NaN	NaN	NaN	NaN	NaN	NaN	NaN	NaN	NaN	561773
518242	505678	760948	619384	1230000	396016	679917	573487	565455	21200000	15400000	17200000	15900000	15600000	19600000	19200000	16400000	19600000	14000000	34500000	34800000	35700000	40900000	37300000	37100000	36100000	42300000	36500000	37700000	12600000	12000000	12800000	13600000	13100000	13400000	12000000	11800000	12800000	12200000	5860000	7580000	4060000	4540000	5560000	4200000	3730000	4290000	6260000	5170000	1520000
3360000	3590000	3440000	3040000	3050000	3190000	3050000	3360000	3290000	2280000	2190000	2210000	2160000	2240000	2280000	2430000	2370000	2190000	2360000	1270000	1090000	1100000	1060000	874466	1080000	1040000	1300000	1060000	1080000	1070000	1050000	967314	1080000	1050000	1180000	1030000	1080000	1070000	983992	231550	445916	536379	558561	289574	273113	203298	246704	339545	181642	391436
753248	727626	664844	809218	590687	1100000	751501	879076	799179	700935	784462	1100000	946620	1030000	466718	605511	632166	885639	600835	829708	801360	893732	718881	933491	855499	949054	945236	969349	943062	818162	768471	859945	811734	854202	912028	869019	801872	827781	1080000	992886	858812	855385	992162	860473	912956	1100000	1180000	1030000	937644	NaN
469544	454165	444730	556017	545324	483349	507709	497289	500041	1060000	NaN	883204	985971	1030000	666656	653501	603985	1390000	536273	1050000	1310000	1250000	1290000	1210000	1190000	1070000	1030000	1090000	1160000	757830	712564	779336	740009	746522	759382	727979	737136	784926	724639	1190000	1070000	1200000	1160000	1160000	1010000	1050000	1010000	912943	999587	353104
7250000	7500000	7200000	5580000	5840000	7340000	8570000	6420000	6430000	51900000	60000000	49000000	52900000	59600000	67300000	68400000	55600000	59800000	74000000	5490000	4630000	4480000	4240000	4890000	3510000	4100000	4870000	3770000	3020000	9920000	9510000	9780000	8870000	9040000	11500000	8910000	10400000	10800000	7560000	1910000	1990000	1940000	NaN	1860000	1820000	1820000	1950000	1790000	1910000	NaN
7290000	7420000	7100000	7210000	9040000	8590000	7410000	7350000	7740000	NaN	NaN	3600000	NaN	2770000	NaN	1400000	NaN	NaN	NaN	368071	374017	319437	362704	348515	331655	436067	372288	398137	381448	668889	700605	524649	688175	489091	1270000	639787	594490	713273	518210	440963	449963	380693	278080	337311	265092	289391	280944	357677	417920	1310000
817186	967337	1050000	948995	907362	714616	802586	766607	737469	2500000	1940000	2030000	2450000	1960000	1750000	2360000	2590000	2810000	2400000	2520000	1910000	1560000	2240000	2430000	1800000	1600000	2230000	2240000	1510000	2240000	2140000	2210000	2040000	2100000	2240000	2460000	2270000	2190000	2290000	1360000	1210000	1180000	1010000	897780	NaN	NaN	1060000	1150000	1600000	2480000
4750000	3150000	7980000	2700000	2060000	2980000	2350000	2400000	2400000	31400000	31900000	33700000	30300000	30300000	32000000	35500000	31800000	34000000	36200000	31400000	32700000	32300000	29300000	31800000	31800000	33000000	30600000	32000000	33900000	5880000	6590000	6090000	6080000	6530000	7960000	7430000	6830000	7610000	7380000	6550000	3390000	4090000	3160000	4390000	2410000	3880000	4840000	6020000	5100000	4330000
2290000	2330000	2380000	2350000	2100000	2050000	2120000	2120000	2100000	1710000	2020000	2120000	1680000	2160000	1740000	1760000	1820000	1950000	1850000	1930000	2010000	1980000	1840000	2230000	2050000	1890000	1960000	2030000	2030000	1690000	1670000	1590000	1670000	1620000	1450000	1430000	1640000	1420000	1760000	904962	1020000	920245	908884	872432	1190000	1040000	1040000	1090000	1040000	1320000
418945	502079	597968	623974	615528	470234	527115	502438	538116	NaN	600250	498201	692872	486185	521105	393849	319565	596825	1030000	818850	885652	944345	766895	886547	822887	941174	948384	1080000	1110000	718995	689666	685099	739710	674712	731002	710071	715405	689391	904302	774892	788214	719560	738518	699551	741379	733481	706204	685784	758197	NaN
NaN	1210000	NaN	NaN	1460000	NaN	623396	1280000	1510000	348492	411708	397264	593898	520808	418925	3230000	1760000	531170	511075	801240	794289	850027	903651	815558	891449	867133	900999	811779	808781	538729	589029	492222	620607	585346	654184	707287	618107	707747	581228	210028	238180	238971	218871	165129	372425	528717	NaN	213454	324743	581622
251930	379411	346182	207265	336809	299047	341527	320914	375045	469243	411095	405979	NaN	581099	372587	343102	177604	293970	NaN	211543	205966	203203	185571	200103	224566	224162	221130	212733	230760	112496	183273	141735	156560	157383	220996	NaN	118439	241719	191205	NaN	NaN	NaN	NaN	NaN	NaN	213077	221057	250988	198501	NaN
823351	918596	766972	913416	779125	972169	930584	915407	725125	544052	592334	515098	623657	495399	706451	617395	693713	907832	589598	1050000	1250000	1130000	1250000	1220000	1120000	954768	1130000	1120000	1110000	1060000	979910	1050000	981323	877885	873130	878214	982215	969447	957023	737408	783753	867820	827932	860228	1120000	1000000	1070000	1030000	921449	1280000
642380	592749	590149	554186	596749	485933	576194	696257	535036	681600	599963	707787	467052	799392	747232	656202	714260	822463	876425	904134	787075	689376	728467	692587	752531	717534	693309	692871	751687	933646	861468	868166	832385	904727	804553	746313	777428	804323	715856	638231	674443	783174	778070	758139	680824	853345	858391	777677	779753	671622
749358	534041	601261	567845	579344	621281	662731	643085	683302	885016	820337	957398	969872	956504	929220	855502	849859	995618	1050000	1320000	1140000	1150000	1140000	1320000	1050000	1210000	1180000	1320000	1270000	1090000	934498	1030000	978743	925504	1380000	1250000	1220000	1310000	1530000	1860000	1670000	1860000	1830000	1790000	1730000	1800000	1640000	1690000	1690000	560471
1600000	1580000	1480000	1720000	1290000	1590000	1320000	1530000	1550000	614260	433286	539441	1040000	904254	1300000	642647	720649	694561	1290000	634566	549058	667212	645026	559474	678728	686124	732217	646089	570736	313017	536887	529652	499137	493953	444130	518252	479904	536427	559730	1460000	1970000	1450000	1470000	1640000	1630000	1590000	1730000	1820000	1660000	677443
3000000	2760000	3160000	3250000	6840000	1260000	3990000	976107	1780000	4760000	12400000	3660000	3970000	2270000	1150000	3830000	3050000	4340000	4830000	1480000	1000000	5010000	2900000	3110000	1010000	NaN	1240000	1410000	690434	1260000	1930000	1500000	NaN	1160000	1660000	858848	1130000	1000000	962932	4880000	2740000	2040000	2550000	2340000	4370000	4340000	3600000	826009	1360000	31000000
1140000	813335	1970000	700376	1340000	1850000	1370000	1050000	1390000	14600000	14000000	14600000	13100000	14200000	13800000	13500000	13200000	13700000	14100000	26000000	25700000	25300000	23700000	25200000	27600000	27400000	26200000	26100000	26300000	9040000	8900000	8840000	8200000	8740000	10100000	9810000	9290000	9290000	8700000	4000000	4110000	4320000	4120000	4280000	4300000	3940000	4030000	4540000	4350000	1830000
2100000	1810000	1500000	2070000	1970000	1870000	1670000	1690000	1580000	1490000	1870000	1410000	1900000	NaN	1370000	1520000	1590000	1330000	NaN	1750000	1480000	1510000	1610000	1300000	1600000	1730000	1690000	1420000	1440000	1910000	1610000	1750000	1740000	2100000	2160000	2050000	2190000	1900000	1820000	1530000	1320000	1390000	1100000	1120000	NaN	NaN	984428	1780000	NaN	2620000
1190000	1030000	1190000	1320000	1010000	1120000	1370000	1330000	1230000	1310000	2150000	1800000	1380000	1260000	1610000	1390000	1450000	1270000	1990000	1610000	1680000	1470000	1640000	1610000	1860000	1910000	1710000	1810000	1870000	2340000	2260000	2160000	2050000	2190000	2420000	2140000	2260000	2150000	2510000	1840000	2090000	1970000	1820000	1790000	2180000	2080000	2170000	2140000	2420000	915872
1650000	1600000	1310000	1880000	1860000	1730000	1760000	1970000	1890000	2590000	2750000	3110000	2790000	3060000	2790000	2650000	2610000	2760000	2770000	4480000	4290000	4280000	4060000	4480000	4090000	4150000	4060000	4240000	4220000	3720000	3640000	3470000	3680000	4130000	4010000	3710000	3840000	3960000	4250000	3970000	3860000	3340000	3210000	3570000	3420000	3150000	3130000	4180000	3590000	1660000
216154	402540	285359	NaN	245605	192863	207585	203298	172830	NaN	276740	567118	975996	352526	NaN	536143	404608	432413	220233	382237	390371	278453	392533	326564	509767	330631	306832	401612	454833	1120000	1260000	1240000	1370000	966235	1070000	1030000	921804	1020000	953009	653282	644016	567883	569486	647595	660634	495449	549254	560618	656937	NaN
412195	408477	NaN	493653	NaN	397483	635529	NaN	328943	856421	1510000	1390000	1390000	869276	1500000	1140000	702994	857106	1770000	647860	488966	480581	392573	388441	468579	487992	542873	514479	395814	987973	924193	926474	880651	1020000	1100000	1130000	1010000	1100000	1060000	362050	NaN	71378.2	NaN	432296	NaN	NaN	NaN	NaN	524729	758190
3630000	3690000	3750000	3590000	3360000	3260000	3410000	3340000	3450000	854831	777498	799215	769598	733216	679291	729660	583688	779082	631297	780362	707490	632628	672245	689522	783786	832544	727434	813590	798271	511745	612840	521996	572730	575888	623532	594296	546990	513951	584786	1300000	1590000	1420000	1390000	1460000	1400000	1450000	1440000	1670000	1450000	321519
NaN	NaN	NaN	811409	NaN	NaN	NaN	NaN	NaN	NaN	623747	587830	529524	674524	NaN	345867	315828	323704	444132	772251	725510	692683	752866	787903	707878	779650	765022	737613	744003	562751	410782	459723	472518	430625	317583	373825	470556	353822	355316	699031	696630	762936	709566	707083	801897	673658	767151	780253	871228	NaN
NaN	NaN	1230000	NaN	NaN	NaN	NaN	NaN	1460000	1840000	2130000	2180000	378895	NaN	NaN	2170000	NaN	2440000	1770000	709690	372081	610904	479358	NaN	600055	563781	516658	559637	441643	594001	883736	572949	735136	1070000	910578	NaN	796644	705459	968780	1050000	948457	1010000	1140000	997722	1830000	1540000	1750000	1870000	1500000	1120000
250370	268914	492706	269232	293078	142967	226510	692037	302963	1150000	1050000	1170000	1170000	1120000	1190000	1190000	1170000	1270000	1340000	1710000	1690000	1670000	1550000	1820000	1860000	1710000	1740000	1960000	1830000	837367	803302	737755	878581	884207	759374	721783	775165	796153	972503	730432	934293	788042	657293	745903	770913	848330	760071	902631	833643	400319
476623	519157	377072	391732	318919	663356	570543	443335	479961	NaN	NaN	NaN	NaN	NaN	NaN	NaN	NaN	299719	NaN	556228	651633	739264	590867	567526	628106	466973	589513	673931	628444	336484	376777	440112	347156	432506	340436	322146	345206	338805	313803	230695	217211	207476	198158	277332	194416	NaN	251699	354182	216502	717729
2270000	2260000	2130000	2470000	2440000	2430000	2500000	2450000	2330000	2750000	2450000	2880000	2550000	2550000	2430000	2770000	2360000	2500000	2570000	3220000	3090000	3060000	3270000	3200000	3040000	3020000	2950000	3260000	3250000	2490000	2570000	2510000	2590000	2690000	2630000	2570000	2630000	2710000	2680000	4220000	3790000	3910000	4090000	4120000	3550000	3660000	3640000	3590000	3800000	1500000
1230000	1030000	1130000	1020000	1290000	1090000	1010000	725024	847364	303961	217928	156908	194495	NaN	1400000	1580000	1120000	571870	697999	1050000	1110000	1050000	1240000	925629	769827	608148	692592	726459	694459	677510	505036	517521	546294	645923	544472	805651	607330	841426	505338	1540000	1210000	1320000	1200000	1170000	368643	371635	352265	357253	466572	554802
1820000	1770000	1780000	1660000	1770000	1850000	1760000	1690000	1730000	1370000	1400000	1650000	1350000	1330000	1610000	1610000	1550000	1720000	1740000	1600000	1580000	1530000	1540000	1470000	1630000	1420000	1480000	1380000	1510000	1760000	1890000	1830000	1710000	1790000	1760000	1640000	1560000	1720000	1590000	875967	1130000	988983	1000000	980278	1130000	1110000	1150000	1220000	1220000	794298
1790000	1570000	1410000	1880000	1870000	1710000	1380000	1440000	1470000	29200000	34500000	26200000	25900000	26600000	29400000	28500000	28000000	29200000	29400000	1690000	1090000	734755	1800000	3280000	862719	3310000	879695	1340000	2500000	4320000	2710000	10500000	4090000	1850000	1770000	4480000	NaN	2030000	1920000	1170000	2500000	NaN	1690000	1890000	3880000	NaN	NaN	3090000	826121	NaN
955427	1090000	1010000	1000000	838875	877873	870119	830989	951505	905265	1090000	814802	893388	633431	989233	1100000	1130000	1180000	925192	1320000	1380000	1430000	1440000	1340000	1190000	1180000	1270000	1070000	1290000	1000000	1070000	1050000	1000000	949832	908222	1050000	1020000	925937	1030000	543184	696236	637342	664393	598691	770369	687622	714458	806670	755831	1150000
1930000	2480000	2010000	1790000	2320000	2110000	1900000	2630000	2020000	3340000	3080000	2850000	3250000	4750000	2780000	2860000	3130000	3030000	3230000	2060000	590015	1320000	1100000	1380000	1710000	2090000	1310000	2720000	1210000	2570000	2520000	2170000	2080000	2460000	2390000	2780000	2180000	2440000	1850000	975004	1030000	1280000	1000000	1250000	1160000	999012	1190000	1270000	811272	14400000
1450000	1660000	1690000	1840000	1920000	1880000	1920000	2020000	1850000	1100000	1550000	1550000	1500000	1680000	1160000	1300000	1510000	1380000	1080000	2350000	2590000	2430000	2480000	2490000	2480000	2680000	2490000	2460000	2600000	1310000	1170000	1200000	1000000	1260000	1230000	1330000	1270000	1390000	1400000	832111	800947	778960	819085	878769	872903	759182	997364	819162	1070000	361535
NaN	453720	NaN	1650000	NaN	NaN	NaN	NaN	2010000	1050000	NaN	331924	1210000	936193	NaN	745357	1070000	1070000	1130000	1010000	1010000	1040000	1050000	1070000	1040000	977825	1270000	1020000	1130000	2160000	2220000	2250000	2140000	1910000	1930000	2200000	2000000	2160000	2360000	2390000	2160000	2190000	1840000	1540000	2110000	1870000	2010000	2140000	1600000	741852
1530000	NaN	NaN	1340000	1480000	1030000	1240000	926565	952641	4180000	4000000	3820000	4290000	4200000	4060000	4260000	4230000	4170000	4280000	NaN	NaN	NaN	NaN	NaN	NaN	786959	893455	NaN	NaN	226515	402080	289251	796154	NaN	236046	275093	122408	NaN	361121	NaN	1410000	NaN	674017	1240000	NaN	661166	1150000	960332	967856	NaN
730380	954172	958001	1040000	1070000	963669	943460	846062	1220000	2320000	1560000	2210000	2000000	2190000	2100000	1920000	1670000	1890000	1650000	1580000	1740000	1660000	1820000	1630000	1950000	1870000	1850000	1950000	1800000	1570000	1650000	1600000	1720000	1560000	1730000	1710000	1880000	1740000	1670000	822227	791176	815151	827396	851666	771961	779314	695842	932643	909297	1720000
610661	674934	658351	631300	1950000	819162	3020000	606893	860943	3490000	3580000	3520000	3510000	3020000	2880000	3480000	3540000	3430000	3240000	4590000	5010000	4930000	5320000	4960000	4350000	4520000	4830000	4860000	4980000	4070000	4020000	4050000	4300000	3810000	3470000	3550000	3710000	3500000	3670000	6850000	8420000	8190000	8670000	8220000	7150000	7780000	8920000	8730000	9350000	6990000
5370000	6740000	5610000	4510000	4960000	6400000	5710000	2980000	5780000	25600000	28100000	25500000	25800000	27000000	27600000	26900000	24000000	22800000	26800000	3340000	2470000	2410000	2460000	2500000	2500000	2290000	2670000	2270000	2120000	3110000	2790000	2660000	3180000	2670000	2910000	2960000	2470000	2870000	2570000	2680000	2860000	2620000	3710000	2380000	3340000	2270000	3270000	2250000	3010000	3500000
3380000	3170000	3680000	3730000	3890000	3330000	3320000	3700000	3600000	2030000	2080000	2590000	3110000	2780000	2420000	3180000	3400000	2540000	2460000	3680000	3330000	3630000	3030000	3530000	3640000	3550000	3710000	3680000	3510000	3020000	3510000	3520000	3860000	3570000	4110000	3940000	4100000	4520000	4190000	14400000	9990000	13500000	15300000	13200000	12700000	11700000	11600000	10100000	10600000	2140000
258240	287287	281446	500836	231760	244859	242682	268120	385199	259747	258825	249224	281786	179515	202050	229813	213933	241440	206662	398745	404114	320565	340731	374436	319999	321035	331781	371118	422408	315672	321136	279044	317115	437945	303373	327230	291626	302582	362378	359004	375142	399785	417983	436122	388907	383965	399183	445230	407839	119658
NaN	3590000	NaN	242172	1720000	NaN	2390000	NaN	NaN	1450000	1390000	2020000	1550000	2400000	1540000	1790000	1440000	1620000	1330000	1670000	2910000	1850000	2190000	2240000	3000000	1810000	1510000	1870000	2810000	791106	861411	632158	669755	727408	667764	882633	844112	642641	695454	NaN	392524	NaN	366464	NaN	NaN	164016	NaN	NaN	NaN	NaN
1240000	1360000	1250000	1260000	1490000	1550000	1110000	1820000	1440000	1230000	1060000	2570000	825560	2570000	3250000	1750000	916616	1100000	NaN	806011	886920	822413	924711	838423	760081	742916	NaN	663935	799345	1730000	1880000	2140000	1600000	2060000	1720000	1780000	1830000	1680000	1890000	708352	NaN	486483	786336	729040	966717	NaN	1230000	NaN	1520000	1340000
29000000	29500000	29200000	32900000	26100000	25900000	26500000	30200000	28500000	43200000	43300000	25700000	31300000	41400000	49500000	54200000	49800000	39800000	46800000	41300000	48500000	46500000	48100000	37800000	41100000	37900000	36900000	38700000	31500000	42800000	44900000	45400000	45900000	44700000	42700000	44200000	43000000	39500000	39500000	46100000	44300000	41700000	47300000	45100000	43400000	43500000	47200000	44100000	40900000	38600000
7260000	8890000	7920000	8070000	8580000	8400000	9700000	8700000	7470000	213000000	215000000	219000000	205000000	207000000	212000000	221000000	201000000	212000000	217000000	322000000	314000000	307000000	280000000	318000000	335000000	342000000	309000000	318000000	336000000	87800000	85100000	83400000	84600000	90700000	102000000	92900000	89400000	87300000	90000000	41600000	39600000	35400000	29500000	32300000	31000000	29500000	30000000	38700000	34700000	15700000
915715	NaN	1320000	NaN	383033	335778	NaN	NaN	273602	2630000	2290000	2760000	2690000	2300000	2780000	1940000	2290000	3750000	3910000	9570000	9960000	9460000	9130000	9720000	8860000	8690000	9170000	9560000	9480000	5070000	5360000	5000000	4790000	5260000	5160000	4870000	5230000	5040000	4790000	2000000	2510000	2270000	1820000	1920000	2440000	2470000	2180000	2430000	2640000	3800000
518514	452219	683012	383185	551409	368864	488486	421353	428456	394128	329502	493667	420146	1210000	268448	386203	342430	394510	535718	122652	179554	118255	176521	81915.8	112564	145279	90688.2	144243	126610	205169	117487	98703.6	126034	NaN	140932	141704	97446.7	124834	118345	NaN	NaN	NaN	NaN	NaN	NaN	2230000	102727	98397.6	149081	NaN
1120000	1020000	1020000	1310000	1220000	1120000	1160000	830824	1090000	521747	NaN	NaN	NaN	149400	1600000	1580000	1400000	495024	787847	1110000	725715	1150000	1200000	633695	1020000	887820	718492	845453	796985	510997	403152	361918	351672	556774	436550	556475	272985	564792	287861	1560000	1430000	1560000	1610000	1260000	537955	467939	591131	492757	654642	368672
4340000	3300000	4180000	4000000	2730000	2750000	2760000	3120000	3020000	2800000	3270000	2800000	4070000	2840000	2620000	2820000	2440000	3150000	2760000	3240000	3550000	3360000	3140000	3310000	3140000	3590000	3150000	3260000	3410000	4760000	4900000	4790000	4770000	4770000	4700000	4350000	4240000	4630000	4790000	6130000	5480000	5740000	5960000	5960000	5600000	5520000	5890000	5790000	5710000	2560000
626838	1050000	779291	671294	922859	1110000	1230000	1300000	982731	1100000	1540000	1410000	1260000	1210000	1370000	1270000	1290000	1600000	1240000	1640000	1840000	1680000	1610000	1670000	1650000	1700000	1720000	1840000	1740000	2510000	2520000	2510000	2270000	2660000	2650000	2530000	2410000	2630000	2660000	362313	357083	451231	371122	331617	NaN	NaN	231929	304462	292069	645277
844351	915121	863150	869769	1060000	830940	777723	850788	934585	1640000	860605	876547	842086	779541	692339	1010000	776953	967561	859696	1250000	942087	1110000	977263	1070000	988942	1130000	1160000	1110000	1060000	799957	826796	902826	1110000	928053	967090	1040000	982907	942263	1220000	1320000	1230000	1420000	1300000	1370000	1440000	1390000	1400000	1510000	1440000	258770
647369	667645	766182	553799	666001	809471	651273	701214	634134	722709	639406	553396	544520	765106	632352	703858	739823	680965	711759	314010	307107	281435	280673	361812	387934	346713	310294	375827	378487	340418	340017	375195	350527	399791	291487	407936	418576	306582	357735	456558	431222	522190	312504	NaN	213913	295465	NaN	NaN	NaN	NaN
986016	1060000	890864	781540	969255	735383	927049	876769	818354	7610000	7850000	7510000	7360000	7410000	7120000	7080000	6740000	7290000	7530000	7260000	7600000	7130000	6740000	7470000	7910000	7720000	7640000	7700000	7940000	6560000	6510000	6370000	6690000	6720000	6710000	6690000	6390000	6620000	6930000	1660000	1910000	1500000	1200000	1680000	1500000	1720000	1490000	1810000	1550000	1910000
1870000	1880000	2080000	1920000	1680000	1690000	1780000	1740000	1760000	1180000	1430000	1220000	1360000	1080000	922864	936495	982263	1460000	1390000	1400000	1350000	1360000	1350000	1330000	1380000	1140000	1420000	1280000	1310000	1500000	1560000	1510000	1490000	1390000	1480000	1520000	1620000	1460000	1480000	769724	922371	944095	872712	795101	864988	937925	881052	915742	965211	1300000
1750000	1510000	2230000	913110	768506	728868	1190000	622733	1140000	1390000	1680000	1560000	1120000	1550000	959636	1300000	1670000	1000000	1540000	970360	920223	1070000	909505	826984	787824	767300	869140	893429	805746	988744	669328	579890	NaN	600688	327494	943834	498249	1240000	412115	567317	443701	502825	612909	530772	507548	319855	427684	NaN	451720	NaN
1090000	895500	1290000	1050000	1160000	951181	718060	1090000	1080000	832956	774327	744597	865682	805696	1020000	780026	680171	1060000	1100000	1660000	1510000	1530000	1650000	1440000	1650000	1810000	1590000	1690000	1520000	1280000	1490000	1250000	1260000	1450000	1240000	1250000	1140000	1080000	1360000	1660000	1450000	1730000	1830000	1520000	1150000	1240000	1350000	1120000	1020000	NaN
521148	673297	542717	621516	526676	581651	492275	661826	557910	835148	1320000	701790	809263	654645	764748	690394	687159	748371	1500000	823650	851198	894082	944799	891184	963357	845822	921791	896009	897397	959294	874528	989386	848553	892824	884295	937629	915249	795666	825434	1290000	1210000	1350000	1230000	1230000	1140000	1050000	1090000	1200000	1120000	385996
3580000	3340000	3220000	3850000	3380000	3530000	3380000	3590000	3700000	7000000	7700000	7800000	7090000	7930000	6980000	6800000	6820000	7370000	7580000	11600000	11100000	10800000	10100000	11400000	11700000	11800000	10900000	11500000	12200000	11100000	10800000	11000000	11400000	11600000	11000000	11000000	10500000	11100000	12400000	10700000	10900000	10200000	10100000	11000000	9630000	9750000	9900000	11000000	10700000	3500000
8790000	10100000	10000000	9450000	11300000	11800000	14300000	10900000	11200000	8190000	8690000	8870000	8380000	9230000	11300000	11800000	9990000	11600000	9860000	1570000	1360000	1380000	1840000	1240000	1250000	1460000	1470000	1360000	1230000	6030000	5360000	6400000	5670000	6010000	6650000	6300000	6180000	5420000	5680000	2810000	2760000	1210000	3020000	2950000	2360000	2630000	2500000	2740000	2340000	3410000
865159	1150000	1020000	877519	1070000	1260000	1280000	1390000	1340000	1130000	1270000	1440000	1200000	1330000	1520000	1460000	1420000	1300000	1500000	891152	925105	776702	681125	581444	702315	754289	945068	886230	967404	866395	917951	959519	815942	921959	1060000	1000000	954626	1030000	1040000	345114	449853	420758	408131	207876	342308	426965	371418	545355	587926	598526
NaN	NaN	NaN	NaN	175372	359074	NaN	NaN	365337	1490000	1160000	1370000	1110000	728649	998041	1010000	997130	1070000	1040000	920670	1090000	955150	1120000	989430	1400000	1460000	1150000	1570000	978679	749622	845751	296357	NaN	NaN	NaN	429805	310106	246150	788831	273757	NaN	141896	146620	NaN	138189	212711	145145	NaN	394954	NaN
NaN	NaN	NaN	NaN	NaN	NaN	NaN	150628	NaN	216994	326611	314467	249954	320705	330735	270612	215646	251957	267047	280884	284649	223056	254201	248218	278304	331736	269184	302703	284912	210269	152675	237397	192965	149537	324566	345522	350992	344967	310201	374924	219832	385686	349589	314400	390102	96963.4	241127	334058	364877	NaN
581171	775438	629078	492825	589081	384420	574391	597232	405441	351548	169755	189828	251354	250505	379099	NaN	141936	260426	229185	660569	524383	583279	455782	488308	666659	520991	661663	613295	600847	520967	525770	404870	585216	503504	552765	474992	544283	495162	610333	439949	344423	362121	371692	414659	358098	298067	391926	375080	317531	561809
1460000	1360000	1470000	1540000	1460000	1490000	1340000	1370000	1350000	1160000	1110000	1120000	1210000	1140000	1230000	1200000	1320000	1240000	1320000	610186	456462	466091	503305	385215	538004	475913	446691	459675	437522	229623	219849	249493	307675	250353	202531	238938	212240	221782	279497	89606.1	114167	NaN	78930.8	114628	125813	121718	184315	132910	113389	NaN
757480	968669	3410000	649650	2970000	540854	462694	1040000	770704	9650000	10400000	10100000	9270000	10500000	10900000	9880000	9780000	9650000	9730000	2800000	2260000	2170000	1970000	2140000	2190000	2140000	2390000	2090000	2240000	1180000	1220000	1210000	1340000	1530000	1440000	1180000	1150000	1930000	1190000	NaN	1920000	1870000	NaN	996667	1860000	23600000	1510000	1020000	17300000	NaN
16400000	15900000	16200000	15700000	16800000	16900000	15200000	15900000	15900000	4280000	4270000	4350000	4200000	4330000	4710000	4560000	4740000	4570000	4450000	4550000	4570000	4610000	4710000	4590000	4780000	4940000	4960000	4730000	4970000	3940000	4030000	4050000	4220000	4020000	3870000	3800000	3980000	3800000	4000000	3690000	3530000	3390000	3050000	3430000	2430000	2930000	2580000	2990000	2680000	2260000
2090000	2470000	2130000	1900000	1730000	1940000	2070000	2180000	2170000	886376	867829	795015	896894	823459	978641	854799	941707	1030000	1110000	593714	699900	812116	834968	730030	898133	778997	745904	818207	570367	949864	877320	876899	910188	890252	961948	936914	876883	842219	830711	527414	500317	546965	522443	524755	551384	560733	505916	513830	448076	1350000
733428	736554	892864	657924	922239	900803	933326	743399	615075	220800	270268	218001	NaN	226317	226089	237726	310693	290177	230362	214588	NaN	NaN	316167	NaN	216886	230432	196578	230726	NaN	383337	305707	485639	887779	264124	246137	304076	415365	433182	408556	445364	449715	689546	470669	438840	390220	362318	400322	312832	625753	NaN
2470000	2640000	2130000	2150000	2390000	2430000	2500000	2610000	2310000	10300000	10100000	10100000	10200000	8350000	9460000	10700000	9580000	11400000	8610000	26000000	24300000	23500000	20600000	26800000	29300000	30300000	28400000	27200000	28200000	19700000	21500000	19000000	21100000	20900000	22800000	21400000	19800000	21300000	22000000	17300000	21000000	15900000	12600000	17900000	15200000	15100000	15400000	20900000	17100000	10200000
2360000	2750000	2800000	2170000	2720000	3120000	3140000	2950000	2890000	897039	812143	746895	635670	725395	879028	809792	777272	834233	720773	694031	646403	667715	768314	492503	646855	591540	808407	817017	879134	2160000	2570000	2640000	2140000	2300000	2160000	1850000	1960000	2160000	1860000	920507	1120000	1140000	870954	1050000	772960	864320	890680	827321	820763	660891
1230000	868336	1060000	1110000	777468	940449	855715	908777	869319	1460000	1420000	1280000	1180000	911273	697651	716928	884612	1280000	858087	1170000	1290000	1170000	1180000	1160000	1220000	1140000	1200000	1230000	1220000	1230000	1180000	1260000	1120000	1210000	1210000	1080000	967924	1030000	1120000	2810000	2820000	3080000	2970000	2820000	3160000	3000000	3050000	3100000	3170000	947298
NaN	NaN	NaN	NaN	NaN	NaN	NaN	NaN	NaN	91306.6	NaN	153645	136866	96118.6	NaN	NaN	NaN	NaN	167326	437984	503831	438155	481889	403756	484291	433572	381091	465417	454800	210122	246941	182294	236431	152986	130256	104472	126963	132852	232108	241688	340276	446115	370398	355872	342061	447471	440554	391785	427812	1460000
371403	433447	NaN	266087	633155	174760	407814	186622	173119	569558	438975	416641	458819	533606	469661	599038	553304	636097	593217	666329	589476	697110	586858	624956	673446	655619	497304	643790	635727	575460	626002	667632	635218	623722	630359	614578	641172	692642	651637	782474	675135	696839	669163	685306	632852	619709	588429	552164	583096	87105.6
1970000	1960000	1990000	1890000	1710000	1850000	1930000	1860000	1800000	2040000	2190000	2380000	2250000	2320000	1860000	1770000	1830000	2130000	2030000	2010000	2200000	2270000	2170000	2160000	2370000	2130000	2250000	2280000	2150000	2170000	2070000	2070000	2240000	2020000	2510000	2310000	2200000	2360000	2260000	1270000	1230000	1320000	1200000	1210000	1080000	1190000	1100000	1100000	1120000	2790000
3220000	3720000	3380000	2970000	3430000	3550000	3810000	3710000	3570000	2640000	2950000	2930000	2710000	2700000	2840000	3120000	2880000	3060000	2790000	1940000	2040000	1940000	2090000	2040000	2140000	2010000	2460000	2060000	2480000	1220000	1100000	890984	912479	1020000	1220000	1310000	1250000	1180000	1110000	749950	1210000	624883	1150000	542403	579567	651467	604989	903500	921080	3500000
1750000	1050000	1100000	1680000	1670000	2670000	1530000	1070000	1780000	19200000	11200000	15000000	11400000	7430000	17600000	14700000	18100000	11700000	10700000	22700000	5720000	16700000	17200000	11800000	22000000	25900000	22600000	19700000	14800000	21300000	13900000	17000000	16100000	21500000	21500000	33700000	17700000	14700000	14800000	5520000	4740000	5720000	5210000	5370000	5160000	6860000	3940000	5200000	2760000	4910000
NaN	NaN	NaN	NaN	NaN	NaN	NaN	NaN	NaN	1110000	860890	634428	900733	1000000	1230000	1230000	1130000	1120000	962018	778260	1320000	1190000	NaN	NaN	723360	NaN	NaN	NaN	NaN	NaN	388730	337588	427123	354904	NaN	NaN	411478	452323	NaN	876514	563616	639611	689309	613991	577398	639190	627632	516457	546715	1350000
411673	8450000	NaN	NaN	NaN	NaN	9250000	NaN	NaN	259000000	238000000	263000000	248000000	206000000	181000000	163000000	212000000	224000000	195000000	20600000	14600000	15700000	15400000	11400000	17700000	13800000	15300000	14500000	12400000	7270000	8380000	9110000	10200000	8040000	9120000	8230000	8080000	7140000	8830000	6340000	8350000	7260000	4780000	5910000	5440000	5520000	6860000	9430000	9110000	NaN
3450000	3330000	3280000	3660000	3400000	3470000	3530000	3510000	3380000	4120000	4390000	4410000	4310000	4260000	4340000	4530000	4220000	4240000	4800000	5350000	5380000	5400000	5140000	5190000	5580000	5530000	5250000	5850000	5920000	6290000	6080000	6180000	6330000	6370000	6220000	6010000	5770000	6290000	6710000	8780000	8090000	8480000	8450000	8510000	8540000	8320000	8150000	8160000	8200000	2780000
627760	546387	740149	737645	537693	375652	618885	561952	628977	835012	942010	1190000	1220000	932649	734626	667142	693157	768115	798229	806659	865131	847463	783877	836740	732844	900998	807279	772944	931819	602222	809944	588954	728297	529768	595635	587868	669415	588693	778030	1410000	1660000	1520000	1520000	1580000	1890000	2020000	1790000	1850000	1800000	667133
209539	211316	NaN	NaN	NaN	NaN	NaN	297454	190543	853279	1510000	1530000	1120000	1510000	923087	1690000	1850000	1100000	137933	830419	1070000	1060000	971038	1100000	1170000	1130000	1050000	1110000	1170000	1250000	763356	871363	1230000	624586	831715	720919	457796	814835	915304	827013	287257	231859	NaN	144201	251619	447890	285932	361463	333408	NaN
745360	759983	763204	768938	713128	794860	807871	884792	641624	1030000	879076	1070000	972169	1030000	1090000	1220000	1120000	918525	1110000	1390000	1360000	1330000	1290000	1170000	1260000	1290000	1280000	1260000	1270000	1580000	1480000	1680000	1600000	1560000	1500000	1530000	1630000	1620000	1600000	810483	971453	1010000	943653	870417	1090000	1060000	1010000	1130000	1160000	1660000
2470000	2660000	2330000	2030000	2430000	2540000	2680000	2580000	2490000	18400000	18600000	16900000	18200000	16800000	18600000	19800000	20400000	19300000	19000000	2150000	1430000	1480000	1490000	1420000	1760000	1450000	1920000	1530000	1650000	2510000	2580000	2500000	2510000	2430000	2460000	2490000	2620000	2520000	2290000	1330000	1460000	1290000	1070000	1210000	1040000	936304	987101	1210000	943211	6300000
1940000	1660000	1790000	1700000	1810000	1780000	1770000	1680000	1830000	1020000	1280000	1130000	1110000	1020000	1280000	1190000	1170000	1570000	1270000	1890000	1960000	1740000	1830000	1810000	1730000	1570000	1790000	1950000	1740000	1290000	1430000	1680000	1340000	1590000	1450000	1570000	1420000	1650000	1390000	1010000	1040000	969388	824926	888311	828029	809894	832402	863770	835874	864541
136551	NaN	97144.7	NaN	100081	NaN	NaN	171956	165236	NaN	735197	547930	503178	375020	NaN	330668	NaN	216213	363902	400065	458703	432258	484217	565038	551378	473741	504463	525906	548756	250630	NaN	278506	402303	372420	NaN	245987	261595	311720	302410	541462	547012	516285	541013	494090	394013	381225	355063	340702	694883	NaN
12900000	12600000	13400000	13300000	13400000	12200000	12400000	12100000	12700000	2450000	2360000	2230000	2100000	2380000	2340000	2560000	2620000	2330000	2020000	6730000	8280000	7260000	6930000	7640000	7610000	7290000	7280000	6880000	7030000	8550000	8700000	8690000	8630000	8770000	8020000	8080000	7840000	8180000	8620000	967909	1140000	849700	795812	831608	890286	821388	843323	1160000	960151	3050000
5780000	NaN	5120000	6250000	5970000	2410000	6960000	8070000	4750000	14400000	4890000	4440000	3650000	6180000	NaN	NaN	7480000	8440000	NaN	13400000	29100000	20000000	4660000	21500000	19000000	11600000	8380000	12300000	28600000	9980000	8060000	9530000	7850000	13900000	NaN	13000000	10100000	NaN	8230000	NaN	9400000	10300000	8520000	11900000	25700000	11100000	11000000	5510000	19000000	NaN
3600000	3590000	4160000	3590000	3660000	3410000	2650000	3300000	3940000	3630000	2920000	1830000	2280000	1940000	4820000	4120000	4560000	4160000	3360000	3930000	4310000	4050000	4140000	4320000	4340000	4200000	4280000	4040000	3740000	3470000	3540000	3670000	3460000	3440000	3260000	3770000	3490000	3560000	3150000	5190000	6990000	6070000	6030000	6460000	4830000	5180000	5680000	6210000	5980000	2940000
3770000	3810000	3670000	3700000	3930000	3490000	3880000	3610000	3760000	3770000	3580000	3970000	3510000	3790000	3940000	4320000	4030000	4000000	3680000	4330000	3990000	4340000	4300000	4240000	4120000	4560000	4580000	4520000	4250000	4710000	4680000	4950000	4900000	4810000	4900000	4840000	4940000	4940000	5040000	5620000	5580000	5440000	5520000	5690000	5650000	6100000	5230000	5640000	5470000	6450000
235800	285641	254185	237825	140126	193854	242557	193014	222905	256818	210663	255210	234511	198624	218171	233397	207311	224939	237796	316898	209965	332236	244550	281657	296823	252348	247093	215851	252171	193706	231227	261126	295826	323298	302136	205911	227118	276507	263312	380719	290100	399745	303704	304657	253522	354193	317072	243062	315875	NaN
3300000	3790000	3380000	3080000	2980000	3160000	2890000	3220000	3420000	6310000	5340000	5460000	5610000	5630000	6560000	5960000	6280000	6570000	6860000	7100000	6820000	7110000	7570000	7460000	7250000	7710000	7190000	7030000	7260000	7290000	7650000	7190000	7240000	7400000	7060000	8070000	7080000	6840000	7320000	4340000	4700000	4910000	4870000	4650000	5580000	5580000	5530000	5440000	5480000	8000000
667481	621307	514303	657364	667959	570033	511786	514959	654673	531905	694689	586032	566799	491958	618410	708949	618060	700749	612430	758271	941302	1070000	1070000	843401	920646	883319	1220000	851504	1100000	1030000	1030000	902280	932154	911682	990566	1000000	933490	1090000	1060000	1480000	1550000	1610000	1600000	1530000	1280000	1360000	1240000	1220000	1240000	715685
4640000	4890000	4840000	4760000	4050000	4220000	4400000	4580000	4570000	4960000	5330000	5310000	5100000	5590000	4970000	4540000	4740000	5070000	4920000	4830000	4750000	4840000	4700000	5230000	4990000	5010000	5310000	5050000	5170000	6470000	6680000	6600000	6530000	6510000	6730000	6500000	7070000	6310000	7020000	3250000	3510000	3610000	3370000	3270000	3400000	3240000	3470000	3520000	3460000	10500000
424095	457673	479934	552377	386611	332899	396897	370566	398401	541713	341985	550420	559915	460963	590421	463141	431153	523835	475948	769047	670713	711263	716237	747623	747927	722991	753404	682925	720219	925687	949564	952217	925753	903860	939647	934301	920525	838644	951337	1270000	1300000	1470000	1580000	1380000	1780000	1750000	1720000	1630000	1730000	666454
1080000	958153	1060000	862225	1100000	1200000	870613	1310000	1420000	NaN	NaN	NaN	NaN	NaN	NaN	NaN	NaN	NaN	NaN	572337	558422	673572	444434	564789	664180	693500	649632	733373	772682	512863	559114	724009	894070	685884	665101	943739	925519	726292	853618	666306	391752	999422	722510	652164	558460	721050	652928	465567	751025	NaN
2690000	2880000	2800000	2440000	2700000	2700000	2850000	2670000	2540000	1720000	1510000	1500000	1600000	1450000	1580000	1600000	1780000	1610000	1530000	2280000	2240000	2180000	2280000	2080000	2150000	2030000	2180000	2170000	2170000	2650000	2950000	2840000	2760000	2730000	2840000	2960000	2890000	2830000	2640000	1400000	1740000	1520000	1490000	1580000	1570000	1460000	1500000	1570000	1530000	2160000
868746	721550	883847	633437	660279	685668	660165	642791	763424	472549	301361	199198	400639	412572	488428	672893	495120	546806	532218	493469	507507	523133	437578	504525	437833	458780	484644	415988	452112	273250	350914	334789	427976	322520	406594	329279	392514	338400	449359	297337	343013	293357	299525	286484	217181	226509	167896	203074	232256	314785
899304	313351	716399	428425	251312	NaN	292340	353943	519586	NaN	1670000	945218	1080000	888688	NaN	NaN	2660000	132680	NaN	386152	318858	412067	437192	439361	214812	433595	370929	276601	438708	363538	358159	337519	358799	386804	300346	329426	377777	364997	513551	850667	510457	660375	678810	783235	648138	809310	751473	711529	624497	NaN
353960	394190	268614	313979	311364	256063	303896	336625	345379	NaN	NaN	239467	NaN	369156	309336	327981	523635	389688	526110	394480	397713	311003	468518	309834	390671	447766	322455	444093	407493	520466	544836	585930	614827	562375	556282	504062	596390	514077	843566	1420000	997468	1050000	1130000	1010000	1170000	1540000	1250000	1340000	1130000	423271
29100000	27800000	28100000	27700000	33500000	31500000	28800000	27100000	27200000	4330000	5070000	4360000	4050000	4130000	4260000	4480000	4380000	4770000	4380000	9260000	9550000	9420000	8610000	10400000	9740000	9600000	9540000	9480000	9630000	8590000	8500000	8170000	8270000	8240000	8490000	8410000	8010000	8610000	8530000	3060000	3110000	2740000	2640000	3100000	2920000	2840000	2660000	3430000	3140000	2730000
2510000	2240000	2410000	2480000	2060000	2250000	2200000	2280000	2460000	3050000	3330000	4030000	3510000	3810000	3660000	3250000	3420000	3850000	3440000	3230000	3080000	3170000	3110000	2880000	2960000	3010000	3030000	3030000	3000000	3560000	3820000	3700000	3800000	3730000	3680000	3510000	3510000	3490000	3800000	4160000	4660000	4600000	4560000	4490000	5190000	4880000	5030000	5080000	5000000	2000000
2370000	2500000	2170000	1620000	2370000	2210000	2380000	2120000	2120000	14500000	13500000	15200000	13200000	14500000	16000000	17100000	15300000	16400000	15900000	4360000	3940000	3700000	4040000	4000000	3640000	3590000	3990000	3440000	3530000	7230000	7290000	7290000	7200000	7270000	7110000	7400000	7550000	6930000	6950000	4030000	4390000	3870000	3420000	3940000	3450000	3650000	3450000	4330000	3370000	22600000
462285	618811	702911	538230	621268	603642	523939	622132	579806	2170000	1750000	1810000	1810000	1970000	2720000	2720000	2490000	2320000	1960000	4080000	4470000	4220000	4470000	4120000	4560000	4250000	4190000	4220000	4610000	3920000	3910000	3640000	3830000	3870000	3940000	3880000	3800000	3940000	3490000	1290000	1290000	1290000	957905	1160000	886255	808958	827130	1010000	864128	1150000
3440000	3470000	3440000	3360000	3760000	3810000	3290000	3310000	3400000	5050000	5670000	5960000	5440000	5740000	5150000	4650000	4740000	5180000	5420000	3970000	3520000	3730000	3250000	3400000	3750000	3640000	3570000	3520000	3420000	7930000	8600000	8160000	7740000	8130000	9040000	8960000	8770000	8650000	8750000	500002	652125	557753	452366	584766	1200000	10000000	10600000	1700000	1400000	1840000
NaN	549517	NaN	NaN	NaN	NaN	NaN	NaN	NaN	885663	1210000	1070000	1000000	1010000	788827	714845	806021	1360000	1110000	1960000	2300000	1940000	2040000	2320000	2060000	2010000	1760000	2260000	2060000	819465	1060000	1040000	990159	964147	993250	996712	941802	1040000	1090000	665401	2540000	143508	NaN	NaN	217456	282427	223924	571087	163372	NaN
1240000	1090000	853296	1130000	1080000	937979	1120000	1160000	1140000	3410000	2900000	2870000	2550000	3190000	3200000	3380000	3470000	3160000	3290000	5170000	5410000	5400000	5400000	5050000	5500000	5520000	4950000	5050000	5280000	5540000	5810000	5430000	5700000	5520000	5440000	5420000	5510000	5560000	5080000	2220000	2180000	1880000	1760000	2140000	1640000	1470000	1570000	1850000	1520000	2320000
1910000	2450000	1970000	2180000	2070000	2000000	1970000	2310000	2480000	3080000	3240000	2710000	2670000	1880000	1740000	1660000	1790000	2410000	2120000	5230000	4660000	4950000	4980000	4570000	5680000	6210000	5290000	6530000	5530000	5480000	5650000	5730000	4670000	5020000	5200000	5600000	4710000	5640000	5240000	1440000	1390000	1150000	851302	1170000	946127	757120	791589	1160000	1010000	10900000
2220000	2340000	2540000	2160000	2740000	2680000	2520000	2480000	2560000	523315	484738	535824	571408	483788	543339	591055	480886	586802	648367	678656	696029	678736	742165	766192	751128	715995	776445	663934	716050	344288	403812	348292	420688	369301	443760	480464	420380	426084	530711	NaN	NaN	104655	NaN	124762	NaN	NaN	NaN	171607	NaN	147281
1950000	1900000	2040000	2050000	2140000	2100000	2030000	1990000	1550000	1670000	1510000	1430000	1650000	1320000	1880000	2280000	1890000	1780000	1910000	1640000	1390000	1530000	1360000	1540000	1490000	1490000	1620000	1660000	1640000	1830000	1750000	1710000	1970000	1880000	1890000	2000000	2020000	1900000	1940000	2560000	2550000	2480000	2320000	2340000	2050000	2050000	2090000	2020000	2160000	1510000
520824	590180	620127	448844	620026	549910	455959	543749	692372	163283	138056	162558	209101	277386	146647	248137	115472	171674	214526	384804	378634	377859	417189	254236	396347	392405	255187	302175	445864	144386	143648	130771	215114	124595	70251.9	102487	123290	94750.3	105597	106079	131923	89178.3	89931.4	122903	74379.5	104420	87188.9	133117	118370	37822.3
1370000	1240000	960738	1550000	833705	994529	558823	1660000	813402	10200000	13400000	9490000	10200000	9510000	9700000	11600000	10700000	12400000	11100000	1630000	1330000	1250000	1320000	1200000	1360000	1030000	1340000	1270000	1270000	19400000	1260000	NaN	NaN	658277	425592	NaN	659024	NaN	NaN	1390000	1570000	1270000	1200000	1450000	1130000	1190000	951792	1460000	1270000	910456
8020000	8420000	8140000	7350000	8330000	8280000	8380000	8590000	8270000	12600000	12500000	12700000	11800000	12300000	13500000	13900000	13400000	14900000	12600000	20300000	21500000	22400000	22800000	22300000	22100000	22300000	22100000	21700000	22100000	14100000	14200000	14200000	13800000	14400000	14100000	14200000	14100000	14500000	14200000	5080000	5270000	5150000	4190000	5000000	3460000	3970000	3830000	4860000	4050000	10600000
9140000	9580000	8390000	7710000	8890000	9610000	9070000	8900000	8810000	3860000	3550000	3340000	3140000	3580000	3040000	3320000	3050000	3510000	3400000	1870000	1960000	1860000	1950000	1890000	2180000	2000000	1970000	2100000	2040000	1390000	1440000	1410000	1370000	1410000	1310000	1260000	1260000	1330000	1240000	380633	298325	383651	164392	313490	462581	332235	255730	380955	461289	NaN
16400000	15500000	17300000	15200000	16600000	18400000	17100000	16500000	16300000	1480000	2230000	2660000	2110000	2840000	2180000	2540000	2060000	2760000	2610000	5240000	4780000	5170000	5110000	5080000	6170000	5080000	5970000	5170000	5390000	3790000	3800000	4080000	3980000	4060000	4140000	4140000	4090000	4160000	4320000	3510000	3700000	3580000	3590000	3850000	2930000	3170000	3170000	3210000	3490000	3440000
9980000	10200000	10200000	10400000	9430000	10300000	9400000	10200000	10500000	10100000	9640000	11000000	9980000	9960000	8990000	8470000	8550000	10200000	8430000	12700000	12700000	13800000	12600000	12600000	13800000	14500000	13200000	14200000	13500000	11300000	11000000	11200000	11200000	10900000	11200000	11200000	11100000	10900000	10900000	5100000	5580000	6150000	6040000	5790000	5980000	5750000	5980000	6380000	5960000	15900000
433000000	451000000	470000000	438000000	432000000	457000000	444000000	461000000	454000000	36600000	33800000	33700000	30300000	31800000	33300000	32400000	32400000	34600000	31000000	124000000	127000000	128000000	122000000	131000000	131000000	143000000	130000000	140000000	137000000	30600000	30400000	29900000	31400000	31100000	32200000	30700000	30800000	30800000	33100000	17000000	18000000	16100000	14100000	16500000	12100000	13900000	14500000	17400000	15700000	9860000
466734	474736	383366	486469	365680	440160	402701	476447	440652	4400000	5910000	4910000	5190000	4670000	5450000	5410000	5590000	5700000	5480000	4990000	5710000	5720000	6050000	5660000	5170000	5190000	5370000	5220000	5360000	4070000	4750000	4460000	4840000	4820000	3930000	3980000	4030000	4330000	4030000	14500000	12900000	15900000	15000000	15000000	9500000	9980000	11100000	10500000	11600000	28500000
5080000	5390000	4950000	5620000	5740000	5760000	6320000	5720000	5490000	6670000	7220000	7290000	7120000	6390000	6920000	6860000	6920000	7300000	7090000	6140000	5860000	5750000	5750000	6000000	6290000	6840000	6640000	5970000	6620000	4130000	4400000	4400000	4480000	4740000	4720000	4170000	4440000	4840000	5000000	5760000	4820000	5880000	5710000	5760000	5810000	6090000	6060000	5920000	5680000	1780000
138623	163274	NaN	NaN	134838	133315	110649	105972	131264	1080000	826712	751585	1150000	931189	1240000	1420000	1060000	969499	1820000	127628	127193	121766	139373	100913	132475	126795	90495.8	128297	118203	628239	811476	698083	764894	574400	543304	605808	546267	512298	553713	112145	89399.2	74591.9	81182.1	87746.5	69397.4	70612.9	67581.9	59831.2	57154.3	494200
3950000	3470000	4010000	3960000	3600000	3850000	3810000	3900000	3810000	3160000	2790000	2910000	2980000	2830000	2950000	2710000	2990000	3300000	3160000	3570000	3190000	3540000	3260000	3480000	3390000	3470000	3480000	3440000	3050000	2900000	3130000	3030000	3240000	3220000	2840000	3120000	3010000	2980000	2940000	7390000	7430000	7360000	7020000	7540000	7140000	7010000	6930000	7780000	7090000	1470000
10300000	11200000	9810000	12500000	11700000	11500000	12400000	12600000	12200000	11500000	11700000	12900000	11500000	12900000	13800000	13800000	12600000	13300000	13900000	14800000	14000000	14300000	12800000	14300000	14500000	15900000	15200000	15800000	15500000	15500000	15900000	16700000	15800000	15900000	17400000	15500000	15900000	17300000	19600000	21300000	19600000	22000000	21000000	21400000	19400000	19900000	20000000	20100000	19900000	5980000
33300000	35000000	34100000	32500000	36500000	35300000	33400000	36300000	34600000	15800000	16100000	16000000	15000000	16700000	16700000	15900000	15400000	16900000	17100000	31300000	31900000	33600000	32500000	31300000	32700000	34000000	29500000	31300000	33300000	44100000	46600000	47100000	43500000	44400000	43300000	43800000	43500000	44300000	40800000	30300000	28900000	28600000	26200000	30400000	26600000	26600000	27100000	27500000	25300000	24600000
4080000	4400000	4280000	3910000	3710000	3800000	3930000	4120000	3850000	729155	888518	797444	1490000	861580	717557	631026	535493	1060000	902316	2090000	2260000	2060000	2000000	2510000	2250000	2270000	2380000	2310000	2140000	1260000	1340000	1110000	1010000	872283	1340000	1330000	1290000	1080000	1550000	NaN	622289	851009	NaN	1070000	541272	690889	944633	NaN	NaN	990592
75800000	81000000	79700000	64200000	77500000	80400000	77700000	75600000	74900000	2780000	2610000	2560000	2660000	2370000	2530000	2180000	2340000	2870000	2510000	3780000	3950000	3800000	3790000	3640000	4140000	3870000	3810000	3870000	3980000	2060000	2210000	2120000	2000000	2130000	2130000	2120000	2040000	2060000	2020000	871765	1110000	932003	923645	976017	848396	864997	939376	982255	957203	825386
1070000	1110000	995733	940294	855466	982372	852300	916220	928130	8990000	9770000	8570000	8580000	9390000	9470000	10700000	9050000	9740000	10900000	1290000	1040000	988672	968169	963855	1180000	893465	978771	882040	1110000	4120000	4330000	4000000	3750000	3640000	4270000	3750000	4220000	4290000	3670000	913323	831441	875963	863326	790285	739470	748147	869374	713030	774046	10900000
647879	667521	294169	2870000	509591	505301	544370	374339	943936	1010000	769085	830816	1090000	966244	1500000	1330000	643653	1110000	1210000	366915	406388	534115	315535	302973	229810	633385	245945	256594	360862	498066	557118	1010000	604823	644401	360152	436217	192357	814047	808970	348778	NaN	NaN	179956	10000000	NaN	NaN	NaN	NaN	5830000	82700000
14800000	10000000	20100000	21100000	18300000	16300000	14200000	17700000	12900000	9430000	5830000	6610000	7660000	6340000	6690000	8330000	6180000	8190000	6420000	47600000	41900000	40300000	43000000	47400000	47900000	48500000	59100000	48700000	44900000	17300000	15700000	18500000	15700000	15300000	17200000	16600000	15700000	16700000	15600000	22200000	22500000	15700000	13600000	19000000	18100000	16600000	17200000	26500000	19100000	3750000
757625	705276	820143	750151	540410	556860	586887	624085	834140	NaN	780667	NaN	528300	NaN	533454	NaN	NaN	337933	NaN	470590	478089	548652	615412	414294	638923	557186	545287	615678	389218	641727	674502	622783	722879	698723	784538	769242	837682	563740	680229	390770	402853	390982	374955	300075	335871	431019	487819	405461	344600	289029
4500000	4900000	4740000	4150000	4620000	4460000	4640000	4750000	4890000	6420000	5760000	5640000	5760000	6130000	6170000	6820000	6520000	6410000	6100000	4660000	4330000	4840000	4180000	5120000	5300000	4940000	5620000	5500000	4770000	5620000	5300000	5600000	6130000	5820000	5780000	5580000	5470000	5690000	5110000	13900000	14000000	12700000	13100000	13200000	14900000	14000000	14000000	14700000	13700000	2570000
3160000	5480000	2070000	4040000	3220000	3040000	3100000	3230000	4390000	2950000	3280000	3930000	3110000	1970000	3440000	3470000	3090000	3490000	4010000	4740000	5070000	5260000	5000000	4870000	5150000	4740000	5100000	4750000	5580000	3880000	4870000	4680000	4510000	4550000	4720000	3640000	4390000	4620000	5510000	6790000	5150000	5610000	5740000	5390000	4270000	5310000	4890000	4650000	5830000	1350000
2410000	1780000	2350000	2080000	2430000	2100000	2950000	2110000	2860000	13600000	11700000	15300000	10800000	7140000	9910000	7970000	10200000	11200000	9820000	13900000	4800000	12100000	12700000	9120000	11300000	16100000	12500000	19200000	11200000	13900000	12700000	14700000	12100000	18100000	11400000	17500000	10300000	13100000	13600000	2160000	2860000	3470000	2630000	3550000	1970000	2500000	1750000	3030000	1760000	15500000
NaN	NaN	NaN	NaN	NaN	NaN	NaN	NaN	NaN	1010000	1370000	584145	795241	NaN	758257	737317	460097	621887	1090000	15300000	8100000	7600000	7470000	7700000	8380000	8750000	6990000	7260000	8210000	936300	690367	767395	612889	669381	820604	835857	659155	777408	806151	67500000	66900000	51000000	42000000	53000000	53800000	40000000	39300000	63400000	53300000	15600000
26000000	25900000	28100000	26900000	27800000	28600000	26800000	29400000	24600000	40700000	44900000	42800000	41100000	43000000	34000000	37000000	33500000	39000000	38200000	95000000	85700000	88200000	84600000	80800000	82000000	96400000	84800000	96300000	90700000	41700000	43000000	44000000	43300000	43400000	45000000	46500000	44600000	43300000	48500000	55700000	47900000	54500000	51400000	53600000	46200000	47500000	47500000	50000000	48400000	111000000
1400000	1230000	990815	1200000	1420000	1160000	1480000	1610000	1230000	5530000	6240000	6120000	6210000	7000000	6350000	6030000	6390000	6230000	5970000	790339	629047	697009	708032	585113	620789	591142	708735	589138	657323	710734	846270	875326	697074	837420	950171	878644	1020000	1020000	873791	428300	500655	522840	493787	500974	666231	692455	602430	561891	560858	2380000
888716	961129	868782	1390000	696394	582363	753303	805929	539683	4030000	3880000	2230000	3220000	3380000	5490000	5760000	4750000	5060000	5630000	4020000	4300000	4180000	4650000	3590000	4510000	4580000	4310000	4390000	4510000	3420000	3760000	3250000	3290000	3550000	3690000	3390000	3550000	3620000	2970000	4610000	3830000	4100000	4190000	4310000	2560000	1970000	2790000	2920000	3100000	2310000
1010000	875667	845818	1020000	619290	952792	746689	805073	1300000	4520000	4840000	3650000	3560000	4030000	4590000	4020000	4350000	3950000	4580000	7180000	7530000	6720000	6850000	7600000	7530000	7890000	7390000	7940000	7870000	6660000	6610000	6660000	6410000	6730000	6370000	6680000	6260000	6730000	6760000	3530000	4090000	3570000	3520000	3560000	3060000	3090000	3270000	3820000	3490000	7750000
3630000	4550000	3770000	2820000	3590000	4440000	4400000	3970000	4200000	4300000	3850000	3860000	4030000	4130000	4360000	4950000	4410000	3890000	4060000	1390000	996040	1070000	1060000	1100000	1380000	1540000	1170000	1700000	1030000	2810000	3250000	2810000	2890000	2680000	2420000	3430000	2480000	3300000	2840000	4880000	5700000	5270000	5520000	5890000	5040000	5240000	4930000	5080000	5090000	482342
740039	762239	648770	853924	729337	573900	699746	710180	562194	634319	484085	2280000	512569	1430000	830423	770158	810228	839342	677704	1600000	1660000	1590000	1730000	1660000	1860000	1850000	1550000	1650000	1670000	1270000	1200000	1100000	1170000	1080000	1200000	1200000	1100000	1240000	1150000	1990000	1870000	2240000	2050000	2100000	1360000	1280000	1770000	1430000	1410000	NaN
NaN	NaN	NaN	NaN	NaN	NaN	NaN	NaN	89420.1	1230000	2180000	990594	431754	2470000	813295	869558	636426	1020000	1090000	641916	415886	632206	516774	595482	2190000	NaN	379693	182284	NaN	506416	730818	815582	1300000	624406	802024	760149	519427	723631	773277	269563	NaN	229761	209169	141024	NaN	NaN	NaN	NaN	251695	95621.7
18800000	19800000	18600000	17900000	20400000	20400000	20500000	21400000	20400000	105000000	126000000	116000000	101000000	120000000	98200000	104000000	89300000	104000000	116000000	13900000	10900000	12300000	10700000	11700000	12700000	11300000	13000000	13100000	13400000	35700000	37200000	35700000	35500000	34900000	37800000	35200000	37200000	36900000	34700000	12800000	13900000	12400000	11700000	13200000	12900000	13600000	14100000	13800000	13100000	42800000
10700000	11800000	10700000	10600000	11000000	10600000	11500000	10400000	10200000	39600000	50700000	47200000	45800000	45100000	34800000	39500000	34100000	41900000	46600000	12500000	12200000	13300000	13400000	14200000	15000000	14700000	14100000	13700000	14500000	27900000	30800000	28700000	29500000	29400000	29800000	29200000	29500000	29300000	30100000	8950000	10900000	9650000	8940000	9610000	9920000	10400000	10000000	10600000	10600000	61900000
10200000	11100000	10500000	9980000	9580000	9700000	10300000	10100000	10400000	8890000	8580000	8150000	8240000	7400000	9490000	9670000	10100000	9380000	9740000	5960000	5500000	5400000	5540000	5270000	5840000	5830000	6110000	5600000	5550000	8110000	8220000	8140000	7900000	8090000	7410000	7820000	7400000	7690000	7480000	5120000	5480000	5560000	5360000	5530000	5310000	4770000	5150000	5160000	5300000	4800000
1740000	1670000	1410000	1780000	1300000	1430000	1580000	1700000	1430000	1810000	1910000	2240000	2080000	2160000	1680000	1670000	1640000	1830000	1910000	2530000	2550000	2750000	2480000	2480000	2610000	2660000	2340000	2620000	2740000	2690000	2610000	2720000	2760000	2760000	2740000	2850000	2620000	2780000	3360000	3750000	3570000	3840000	3650000	3730000	3770000	3900000	4070000	3720000	4320000	1050000
10300000	10800000	11100000	10500000	10800000	11100000	11000000	11000000	11200000	6220000	6100000	6030000	6120000	6130000	6240000	6320000	6490000	6530000	6230000	6400000	6350000	6100000	6120000	6130000	6440000	6420000	6540000	6510000	6430000	5090000	4970000	4970000	4980000	5170000	5230000	5340000	5310000	5190000	5180000	3260000	3280000	3140000	2970000	3140000	2940000	2860000	2970000	3260000	3000000	2040000
10000000	10400000	9700000	9450000	9220000	9550000	10200000	9710000	9510000	10200000	8640000	9460000	8590000	10500000	11200000	11400000	10900000	11700000	9950000	17200000	18700000	18300000	18500000	17700000	18700000	18500000	17600000	18700000	19300000	21800000	21800000	21600000	21200000	20800000	20700000	21300000	20100000	21500000	20300000	13200000	12900000	12500000	11500000	12200000	9730000	9520000	10100000	10800000	10400000	28600000
1150000	1110000	541807	1160000	2670000	1490000	1730000	1200000	1390000	818937	792514	591714	1040000	666649	926355	827995	687984	914271	1150000	1540000	1510000	770503	1150000	786845	1300000	1390000	1080000	899658	1390000	1450000	852192	1160000	1010000	1200000	809385	1220000	655894	612048	1060000	2170000	2090000	2210000	2190000	2300000	2350000	2030000	2020000	2160000	2230000	NaN
1630000	2060000	1680000	2590000	1850000	1580000	1790000	1550000	1490000	6830000	6250000	6350000	5940000	6130000	6440000	6880000	6620000	6960000	7200000	33300000	34600000	34700000	36200000	34400000	34300000	38000000	34100000	36500000	36100000	11200000	10800000	10400000	10300000	11000000	12200000	12300000	11200000	11200000	10100000	11200000	11900000	10400000	9110000	10100000	8760000	8650000	8760000	10600000	8750000	6110000
4540000	6320000	7830000	8570000	16600000	8470000	15000000	5850000	6730000	42100000	31300000	32600000	38700000	33600000	40800000	42100000	40500000	37500000	38900000	78000000	75100000	83000000	52000000	61300000	90800000	69800000	66100000	65600000	67100000	16100000	18300000	16200000	16100000	15300000	16200000	17200000	16600000	17200000	15200000	34500000	35400000	29600000	21500000	30700000	21900000	29200000	26300000	38800000	30600000	16600000
28700000	27100000	23400000	27300000	24200000	24200000	24900000	26400000	28300000	58400000	54300000	62100000	62900000	62700000	59200000	58400000	64900000	69100000	61800000	55700000	61200000	56600000	62400000	61200000	65500000	64100000	64200000	65600000	67600000	66300000	65200000	60100000	63700000	68000000	64800000	65100000	70500000	58400000	68500000	49300000	49400000	44600000	44800000	47700000	47100000	44700000	48800000	52000000	46700000	246000000
1440000	1520000	1650000	1440000	1380000	1320000	1300000	1360000	1410000	1310000	1520000	1770000	1540000	1590000	1540000	1830000	1630000	1590000	1430000	4900000	4660000	4710000	4530000	4790000	4480000	4530000	4360000	4530000	4470000	2620000	2930000	2860000	2600000	2650000	2800000	2850000	2830000	2730000	2800000	2730000	2960000	2740000	2410000	2670000	2400000	2270000	2350000	2620000	2380000	3110000
6580000	6090000	6220000	6930000	6130000	6170000	6030000	6470000	6520000	6380000	6820000	6070000	6320000	6410000	6620000	6310000	6500000	6520000	7310000	6970000	7020000	7000000	7130000	6840000	7290000	7350000	6900000	7260000	7440000	10000000	9360000	9740000	9550000	9870000	9190000	9100000	9010000	9320000	9900000	13000000	10600000	12600000	12900000	12600000	11200000	11400000	11200000	10700000	10700000	5340000
218505	421019	442604	488425	450389	455290	149302	560269	705167	NaN	324539	181905	108294	NaN	NaN	1130000	1490000	NaN	NaN	250693	317856	212117	354889	373668	322527	275170	452737	204408	325998	587355	489504	484372	523961	465852	420544	559711	346868	382928	403120	275488	361188	381507	392200	315758	360080	392063	363182	425092	471274	NaN
1470000	1540000	921121	932715	1300000	1540000	1580000	1490000	1310000	759416	887562	199034	549926	204329	48132	905488	NaN	750341	761349	1060000	1370000	1340000	1060000	1330000	1190000	1330000	1280000	1480000	1380000	92640.8	93167	85043.9	107651	57240.5	78757.9	50284.4	110522	58439.7	86356	299701	133944	209644	144553	246394	234159	248630	200182	190133	NaN	127002
3220000	3260000	3010000	3470000	2700000	2660000	2850000	2920000	2890000	1420000	1290000	1510000	1620000	1600000	1590000	1670000	1750000	1490000	1370000	2470000	2580000	2570000	2520000	2410000	2610000	2430000	2570000	2590000	2530000	2240000	2180000	2100000	2150000	2020000	2100000	1950000	2020000	1860000	2090000	482015	509461	398879	353709	421316	293684	330684	384528	371456	428029	NaN
605220	NaN	242626	NaN	130424	NaN	NaN	NaN	421608	NaN	311450	NaN	NaN	NaN	380398	935991	350926	292409	NaN	429376	257044	384456	381800	222778	434160	328351	319142	335279	375202	245050	216633	156907	311571	174658	492253	228906	287624	165468	377550	656485	646817	683127	672607	663707	660234	623927	689288	658610	684702	516469
830734	1010000	1050000	891739	950775	798256	959575	994960	874017	1840000	1720000	1560000	1720000	1890000	2140000	2490000	2260000	1950000	2150000	2040000	1970000	1890000	1960000	1800000	2050000	2130000	2120000	1980000	1940000	2000000	2100000	2050000	1920000	2140000	1770000	2040000	1880000	2180000	1960000	2380000	2060000	2180000	2230000	2260000	1930000	1820000	1880000	1950000	1970000	1480000
1840000	1920000	2010000	1760000	2110000	2310000	1870000	1970000	1660000	NaN	NaN	NaN	NaN	NaN	NaN	NaN	NaN	NaN	NaN	1080000	1180000	1260000	1220000	882356	947274	1140000	989598	1000000	1100000	2250000	2360000	2430000	2320000	2410000	2700000	2490000	2520000	2410000	2280000	NaN	NaN	NaN	NaN	NaN	NaN	2670000	NaN	NaN	NaN	16800000
3450000	3470000	3420000	3650000	3860000	3320000	3520000	3510000	3350000	3380000	2610000	3360000	3030000	2990000	3220000	2830000	2990000	2930000	2750000	4530000	4370000	4410000	4550000	4640000	4910000	5130000	4990000	4870000	5090000	3580000	3180000	3190000	3250000	3390000	3110000	3240000	3080000	3000000	3390000	4890000	4340000	4270000	4360000	4430000	4080000	4450000	4080000	3990000	4080000	2070000
6400000	6560000	6110000	5740000	6290000	6410000	6160000	6280000	6260000	7980000	8790000	8320000	7610000	9310000	7470000	7490000	7160000	8110000	9440000	3470000	3630000	3330000	3220000	3210000	3320000	3270000	3240000	3410000	3490000	2460000	2770000	2740000	2620000	2760000	2920000	2620000	2620000	2710000	2750000	1790000	2030000	1960000	1590000	2050000	2120000	1860000	1880000	2270000	2130000	1870000
4280000	4280000	4510000	3920000	4930000	4700000	4480000	4080000	4190000	655986	838754	609150	954322	1090000	525431	516143	NaN	NaN	NaN	833466	740557	763590	814720	722941	958989	960019	1210000	1020000	910930	975569	729744	577230	791258	756494	1050000	566518	1090000	658667	705872	NaN	NaN	NaN	NaN	NaN	1030000	NaN	NaN	NaN	NaN	2490000
588749	521834	250010	493251	604051	709735	630446	711087	509261	676957	771918	806333	818497	861955	838043	760286	907954	775568	754509	1210000	1060000	1180000	1190000	1150000	987097	1130000	775674	1190000	857519	1520000	1340000	1580000	1290000	1440000	1180000	1360000	1160000	1380000	1490000	6790000	5900000	6160000	6260000	7210000	5650000	5770000	5480000	5820000	5420000	NaN
23200000	24900000	24100000	25600000	24200000	23800000	25500000	24700000	23400000	32400000	35600000	35100000	30900000	35400000	31600000	31100000	30300000	34100000	33100000	33100000	30700000	34800000	34100000	31900000	32000000	37400000	32300000	37000000	37700000	61700000	62400000	63200000	63700000	64400000	67900000	66500000	67700000	67000000	65800000	36500000	34000000	34800000	29300000	32500000	30900000	33700000	30700000	36500000	31300000	50600000
620385	701642	798707	596626	745849	555862	660949	684349	759056	2160000	1540000	1470000	1580000	1300000	1670000	1550000	1810000	1600000	1630000	1080000	1250000	1280000	1190000	1160000	1290000	1150000	1320000	1200000	1420000	1190000	1340000	1350000	1200000	1250000	1570000	1400000	1560000	1200000	1300000	671357	711725	579894	557353	759664	937935	913938	785802	793828	986953	1070000
2440000	2290000	2530000	2490000	2660000	2410000	2540000	2680000	2560000	1310000	1390000	1430000	1310000	1770000	1500000	1470000	1550000	1400000	1290000	1270000	1090000	1050000	1030000	1270000	1280000	1250000	1250000	1230000	1290000	1680000	1550000	1700000	1700000	1710000	2040000	1880000	1740000	1750000	1790000	1620000	1290000	1450000	1370000	1410000	1480000	1560000	1570000	1340000	1530000	2580000
2700000	2400000	2270000	2810000	1980000	2160000	2340000	2180000	2220000	6540000	8430000	6990000	7210000	6540000	6970000	6640000	6950000	7520000	6490000	9400000	8760000	9220000	6820000	9230000	10400000	9610000	9020000	9350000	8970000	7310000	8420000	8270000	8340000	8170000	8940000	8630000	8300000	8830000	9020000	7800000	7750000	6920000	7100000	7470000	7610000	7570000	7230000	8510000	7590000	4770000
25000000	25800000	26000000	25100000	23900000	22700000	24100000	25100000	25200000	25200000	25400000	23000000	23200000	24100000	20600000	22300000	21600000	24800000	24200000	19200000	16300000	19400000	18400000	16900000	19600000	20700000	19200000	20700000	19800000	28000000	27300000	26700000	27200000	27000000	26300000	27400000	27200000	26600000	26400000	27700000	24300000	24600000	25500000	25600000	25700000	26800000	26300000	26400000	27500000	26600000
2370000	1960000	1740000	2290000	1970000	2500000	2140000	2440000	2120000	4030000	4820000	4540000	3930000	4200000	4090000	3490000	3470000	4370000	4420000	7330000	8130000	7210000	7480000	7670000	8050000	8350000	8120000	8130000	8450000	9100000	8800000	8360000	9180000	8630000	8710000	8240000	8490000	8860000	9050000	11000000	12000000	11000000	10900000	11100000	13600000	13500000	13000000	13300000	13200000	4050000
2740000	2680000	1870000	1720000	2770000	2170000	2220000	1380000	1840000	2190000	1610000	1960000	2110000	2410000	2400000	2250000	2260000	2180000	1890000	3760000	3840000	3880000	3360000	4030000	3770000	3720000	3590000	3740000	3330000	3100000	2790000	3070000	3030000	3000000	3040000	2900000	2990000	2950000	3020000	3050000	3350000	3690000	3810000	3720000	4180000	3910000	3730000	3920000	3890000	2700000
16500000	16200000	15000000	15300000	16700000	17000000	17700000	16900000	17900000	107000000	142000000	113000000	116000000	112000000	112000000	123000000	117000000	119000000	132000000	10500000	7470000	7780000	6500000	7880000	8890000	8430000	9340000	8670000	7090000	21100000	20500000	20700000	21300000	21300000	26600000	25900000	25800000	23700000	24200000	7180000	7130000	6880000	7440000	7330000	6620000	6590000	6520000	7110000	7790000	17400000
1460000	1950000	1580000	1910000	1730000	1600000	1890000	1580000	1520000	7510000	9280000	8290000	9480000	9200000	10400000	10800000	9170000	9120000	9540000	16800000	17200000	15200000	15200000	17200000	15500000	13700000	13700000	12000000	14800000	8970000	8290000	12000000	12200000	8030000	8570000	8340000	8000000	9060000	10800000	3740000	2770000	4540000	3460000	4490000	3200000	2880000	3040000	3660000	3260000	4430000
196179	149656	125158	245465	158637	125241	106902	142524	149871	171579	227708	273088	190365	257843	NaN	NaN	NaN	NaN	251716	551114	751637	442102	452660	519413	448576	402710	494783	467569	457775	209883	206890	197954	205070	134010	250164	193922	175249	249687	213458	603120	664810	640443	671906	639699	552071	535564	600608	565574	553624	NaN
17000000	19100000	18600000	17900000	17400000	17700000	17700000	17400000	17900000	21900000	24400000	22000000	22500000	21300000	19200000	22100000	20100000	26200000	24200000	28600000	20800000	24000000	26300000	18500000	30800000	25300000	37000000	25900000	21100000	25900000	28500000	31500000	31500000	32200000	29000000	28300000	26800000	28300000	30600000	22300000	21400000	21000000	19200000	20500000	18100000	18200000	18300000	19300000	18900000	39200000
868963	871197	999977	675572	961992	848026	1040000	1110000	1010000	1490000	1820000	1800000	1550000	1820000	1880000	1660000	1690000	2050000	1590000	3840000	3900000	3880000	3870000	3970000	3830000	3760000	3650000	3630000	3820000	10300000	9850000	10900000	10200000	10900000	11200000	11000000	10700000	11000000	10800000	5870000	6340000	5260000	4370000	5980000	4290000	4450000	4530000	5410000	4400000	6770000
426073	565947	403250	300707	280011	422955	444258	517959	430698	397869	546264	607083	750356	601699	327836	490183	359048	677539	618383	1040000	993048	921200	1040000	929057	1120000	1460000	1120000	1090000	916380	2450000	3090000	2450000	2700000	2520000	2970000	3050000	3070000	2710000	2520000	641003	1000000	709754	624029	773016	663949	540275	685384	858170	815469	1560000
32600000	31400000	32600000	32500000	27300000	27400000	28800000	29300000	29700000	33500000	30200000	28400000	33100000	33900000	36000000	40300000	38100000	37200000	33800000	32000000	26900000	31700000	29600000	30100000	32400000	30300000	30200000	33200000	28700000	42500000	41400000	42800000	41600000	40100000	39600000	38700000	42200000	38600000	38900000	39300000	44300000	42700000	43200000	40100000	57800000	60400000	60800000	56700000	57800000	57100000
3210000	3150000	2790000	3100000	3210000	3400000	3570000	3590000	3540000	2380000	2600000	3090000	2690000	2820000	2550000	2610000	2510000	2450000	2680000	5690000	3070000	5600000	5220000	4440000	5030000	6090000	4900000	6070000	3850000	11000000	12300000	13000000	12200000	13200000	12600000	12700000	12000000	12100000	12600000	19300000	20200000	20900000	20600000	20900000	22900000	22700000	20300000	21000000	21100000	18100000
660637	651286	497225	628845	471640	453227	576016	645368	543523	2610000	2940000	2440000	2520000	2850000	2860000	3060000	2670000	2530000	2750000	1240000	1050000	886073	1010000	1080000	1120000	1160000	1120000	1100000	1120000	6860000	7710000	7740000	7300000	7320000	7360000	7800000	7560000	7720000	6690000	466743	385507	418510	456995	NaN	303968	897161	788345	1390000	2140000	47000000
NaN	108616	NaN	206349	NaN	NaN	183432	235709	NaN	1520000	1660000	1370000	1690000	1200000	1580000	1640000	1840000	1530000	2150000	1180000	1010000	957187	1050000	1140000	1020000	1060000	1030000	1020000	1030000	850580	882789	814715	698887	871725	1040000	947318	843867	1070000	844570	402162	337540	376906	424931	NaN	491116	386670	NaN	520286	511866	663098
NaN	NaN	497801	565797	125362	526059	178302	480109	309862	5650000	3170000	3680000	3800000	2910000	4320000	4090000	4020000	4590000	2470000	3040000	2490000	2790000	2830000	2330000	2850000	2970000	3370000	2850000	2500000	1230000	1360000	1450000	1440000	1540000	1430000	1450000	1590000	1410000	1440000	692841	866493	585660	321813	557003	813166	1170000	866269	656603	826504	760924
2200000	2140000	1930000	2180000	1940000	2050000	1820000	1930000	1940000	1070000	1720000	1340000	1440000	1020000	1230000	1350000	1330000	1230000	1200000	1420000	1660000	1360000	1490000	1590000	1250000	1500000	1400000	1350000	1660000	2270000	2560000	2330000	2200000	2600000	1890000	1980000	2210000	1970000	2190000	945958	1110000	1120000	931894	978721	776639	595640	813537	870890	672532	1880000
6570000	6690000	6940000	6140000	5030000	6060000	5470000	4860000	6120000	2240000	2400000	1820000	1940000	3150000	1920000	2370000	2070000	2290000	2450000	2230000	2190000	2150000	2040000	2300000	2450000	2450000	2450000	2310000	2180000	2470000	2320000	2360000	2310000	2440000	2500000	2590000	2670000	2490000	2550000	920402	1250000	1120000	871683	1060000	1410000	923349	1320000	1290000	1410000	NaN
70500000	71100000	68500000	57900000	75400000	75000000	77400000	83200000	77600000	1900000	8850000	3430000	9010000	8680000	3800000	1420000	1580000	1780000	NaN	2550000	NaN	NaN	615063	18400000	5520000	20100000	9560000	NaN	753003	2060000	2100000	2000000	2210000	2390000	2190000	2110000	1990000	2200000	2060000	2060000	NaN	1970000	1730000	1290000	1450000	1750000	1550000	1900000	1910000	937611
679302	655506	1020000	741693	952988	1620000	1050000	1210000	659773	983190	1180000	1070000	1080000	1200000	1440000	1060000	1360000	1130000	1240000	1370000	1280000	1150000	1460000	953872	873448	929447	793049	1130000	1060000	978920	1130000	1150000	914563	864381	886594	1210000	1110000	992241	728233	495596	411057	407570	428578	219503	543277	394242	346812	NaN	189990	454886
4150000	4290000	4140000	4010000	4960000	5170000	4650000	4890000	4760000	5700000	6640000	6650000	5850000	5300000	6340000	6330000	6590000	5810000	5680000	8100000	8300000	8700000	7640000	9330000	8750000	8520000	8340000	8210000	8040000	2810000	2820000	2890000	2870000	3050000	3270000	3090000	3210000	3090000	3000000	4410000	4840000	4530000	4120000	4610000	4170000	4290000	4080000	4400000	4220000	8070000
3360000	3380000	3100000	3410000	3280000	3460000	3230000	3370000	3420000	3200000	3120000	3280000	3040000	3090000	2520000	2510000	2290000	2530000	2400000	1500000	1500000	1680000	1580000	1740000	1710000	1840000	1530000	1740000	1900000	2170000	2060000	1980000	2210000	2010000	2250000	1990000	1930000	1890000	2160000	947202	932711	1010000	809069	920610	932334	913182	934371	1050000	887745	894849
22600000	23300000	23900000	21900000	20100000	21200000	21300000	21200000	21700000	64900000	66200000	59000000	58400000	64500000	67300000	76800000	64600000	65800000	74600000	20300000	18300000	18400000	18700000	16800000	17700000	16400000	16900000	18100000	17400000	42900000	42700000	41300000	41400000	40800000	42100000	40900000	42300000	41100000	38100000	17800000	20500000	19600000	19900000	20200000	24500000	24700000	25100000	24800000	25200000	67300000
476446	436104	464491	NaN	NaN	NaN	NaN	704558	543198	NaN	NaN	297622	NaN	703564	776570	739089	1160000	861232	NaN	702847	957866	897583	959655	949667	750958	729031	865749	515195	1170000	1180000	1190000	1060000	1120000	1050000	1130000	890527	1110000	929435	1140000	2840000	2600000	3290000	3270000	2940000	3010000	2970000	3180000	2780000	3000000	1050000
57800000	58800000	61000000	58600000	52900000	54100000	58800000	65800000	60500000	109000000	138000000	106000000	115000000	124000000	90800000	105000000	82600000	115000000	148000000	22800000	19700000	22200000	22300000	20400000	25400000	30100000	23800000	26200000	24000000	68300000	75900000	79900000	73000000	73700000	82700000	74600000	79600000	66000000	69100000	35800000	38100000	33500000	31400000	36400000	54700000	55600000	58400000	64700000	57600000	23900000
727678	736359	868015	821776	603602	569363	675915	722068	742352	280200	881480	416146	315945	275084	312717	347796	534678	322213	383899	677430	779599	838435	810450	719087	748757	831552	675963	831870	870059	884027	881066	892223	895859	882394	754270	831670	814987	875723	973847	982164	990638	1010000	872781	1020000	1020000	1080000	1020000	1100000	1050000	520570
652532	607873	675492	802918	668845	809094	819826	656036	782759	919583	839524	915965	1070000	692571	683628	598595	591741	1060000	518266	839959	612956	664760	684191	690335	830696	862871	816236	823188	796790	644888	704462	677203	845034	770489	716078	455585	615511	587029	742673	456350	444846	547546	511530	423683	420133	436273	383115	549534	390398	658921
1040000	1060000	1000000	977329	797896	1080000	881367	1010000	1020000	1090000	1060000	1450000	1120000	1410000	1060000	1200000	1050000	1130000	1140000	1380000	1160000	1300000	1330000	1200000	1350000	1420000	1330000	1360000	1200000	1680000	1750000	1870000	1740000	1820000	1630000	1680000	1750000	1680000	1760000	1280000	1120000	1180000	1230000	1240000	1000000	1060000	987540	1070000	982123	1780000
148788	391953	NaN	NaN	NaN	NaN	NaN	NaN	205780	15200000	11900000	13700000	14300000	14200000	17500000	18400000	14200000	15700000	15700000	3630000	2930000	2950000	3150000	2720000	3990000	3640000	4130000	3140000	3080000	10500000	10300000	10800000	10800000	10900000	11300000	10700000	9840000	11800000	10800000	578678	661788	364193	414874	463391	601078	309409	637834	757164	605552	NaN
2150000	2080000	2200000	2270000	2350000	2700000	2000000	2690000	1770000	2340000	2680000	2510000	2170000	3640000	2430000	2640000	3210000	2550000	2120000	2490000	2720000	3000000	2860000	3160000	2990000	3030000	2980000	2580000	3050000	3220000	2600000	3070000	2980000	2820000	2790000	3050000	2720000	3120000	3430000	4780000	4120000	4160000	4180000	4210000	3820000	3370000	3910000	4080000	3160000	851605
13500000	13900000	12400000	12700000	11900000	12500000	13300000	14000000	13600000	11400000	13500000	12400000	13000000	14300000	9550000	10500000	10600000	12900000	11300000	11600000	12100000	12300000	12500000	11900000	11200000	14400000	12500000	13800000	12900000	26700000	28900000	27300000	27300000	27900000	30000000	30300000	30600000	29800000	28400000	6750000	6700000	5670000	4460000	5240000	4860000	5080000	5250000	6170000	5320000	177000000
NaN	NaN	NaN	545268	452470	602376	NaN	813530	NaN	1200000	1210000	1020000	951611	1090000	1260000	1440000	1360000	1080000	1110000	NaN	1740000	925982	1610000	NaN	2050000	1500000	1440000	1050000	1610000	785326	1610000	1600000	1450000	1370000	1220000	1310000	1690000	1630000	1890000	1480000	2230000	1840000	1910000	3210000	2870000	2670000	2650000	2840000	3090000	NaN
1240000	1230000	1180000	1360000	1330000	1240000	1330000	1400000	1350000	1840000	1780000	1900000	1660000	1710000	1850000	1830000	1640000	1550000	1730000	1930000	1930000	1910000	1850000	2020000	1850000	1940000	1940000	1990000	1980000	2100000	2020000	2090000	2140000	2110000	2190000	1940000	2000000	2050000	2200000	3140000	2990000	3270000	3350000	3140000	3170000	2950000	2980000	2920000	2900000	864088
9290000	8770000	8800000	8900000	8330000	9010000	8990000	10400000	9230000	11300000	11700000	11600000	11800000	12900000	8770000	8860000	9040000	10600000	10600000	8800000	7610000	8490000	7660000	8880000	8860000	9960000	9160000	9970000	9040000	9790000	9670000	9630000	10000000	9640000	9570000	8770000	9630000	9360000	10000000	8730000	8430000	8900000	8880000	8400000	10600000	11600000	10800000	11100000	11000000	10500000
2540000	2570000	2540000	2160000	2180000	2270000	2470000	2360000	2220000	1140000	818848	729907	788690	959415	1450000	1270000	1290000	1540000	1300000	2910000	3100000	3040000	3160000	2930000	3330000	3560000	2930000	3020000	3360000	3300000	3270000	3220000	3210000	3110000	3370000	3110000	3060000	3140000	2880000	1050000	1290000	1050000	982368	1050000	741930	782741	809022	864157	916352	2130000
290763	324199	251389	244824	355522	209590	286963	264480	273910	NaN	NaN	485634	1280000	NaN	340313	351487	429445	420386	1110000	299570	244236	254906	259187	247772	246794	291083	249277	370028	373677	388267	274564	378596	261672	267045	461335	308831	426347	432667	286225	423768	459061	463456	410323	418574	387782	361354	390610	331890	417557	295546
NaN	368244	505849	393880	NaN	382855	NaN	618779	NaN	857543	425364	389453	388733	459289	480125	478927	500220	435026	381071	1040000	1060000	1110000	1040000	987537	1010000	1030000	1040000	888885	992074	1320000	1280000	1410000	1210000	1310000	1400000	1350000	1410000	1340000	1460000	NaN	234133	662244	374472	NaN	NaN	379464	NaN	NaN	182811	NaN
5030000	4990000	4960000	4880000	5330000	5010000	5290000	5150000	4990000	2940000	2680000	1800000	2930000	2740000	2670000	2860000	2560000	2900000	2890000	3520000	3500000	3660000	3510000	3140000	3190000	3460000	3110000	3340000	3370000	3200000	3460000	3410000	3270000	3240000	3360000	3320000	3230000	3360000	3250000	2700000	2560000	2470000	2330000	2410000	1760000	1840000	1970000	2160000	2040000	2090000
10400000	9840000	10100000	11000000	9460000	8950000	9150000	8980000	9250000	6860000	6990000	6550000	5950000	5870000	7930000	7610000	7770000	7660000	7690000	13400000	13800000	12900000	13500000	13300000	12500000	12000000	12100000	11900000	12900000	16100000	15500000	15100000	15500000	15900000	14600000	15000000	14400000	15100000	15300000	12300000	14000000	13700000	14200000	14000000	14700000	14100000	14300000	13600000	14000000	7440000
12300000	11100000	11100000	11500000	13900000	13500000	12000000	12600000	10800000	8610000	8700000	9150000	9150000	9190000	7800000	7980000	7010000	8630000	9550000	9730000	9090000	9970000	9870000	8270000	9860000	9740000	9900000	8970000	9430000	9710000	10400000	10200000	9590000	10100000	9960000	11000000	10500000	9740000	9910000	4100000	4860000	4690000	3850000	4180000	4610000	3810000	3690000	4280000	3990000	4490000
NaN	NaN	NaN	NaN	NaN	NaN	NaN	NaN	NaN	1620000	1600000	1850000	1330000	1550000	2550000	2920000	3290000	1540000	2500000	1930000	1740000	1890000	1890000	1820000	1680000	1920000	1850000	1970000	1910000	1170000	1350000	1350000	1260000	1350000	893926	1090000	938568	1160000	1060000	2550000	2550000	2440000	2430000	2290000	1740000	2120000	2020000	1850000	2070000	3310000
8510000	8390000	7650000	9750000	9200000	8080000	8690000	9720000	9750000	7750000	7160000	8000000	8190000	8240000	8320000	8280000	7770000	6020000	8050000	13600000	12300000	12600000	11600000	12400000	11800000	11200000	10100000	11400000	11600000	13800000	13200000	12300000	13600000	14600000	14000000	13000000	13500000	14300000	16400000	15900000	14400000	14900000	14700000	14800000	14700000	14500000	15000000	15600000	15000000	6130000
5590000	5670000	5950000	5800000	5320000	5310000	5560000	5710000	5630000	6230000	6220000	5890000	5330000	5620000	5930000	6190000	6570000	6460000	6400000	4440000	4290000	4550000	4550000	4450000	4910000	5640000	4890000	5160000	4980000	5140000	4830000	4750000	5290000	5010000	5210000	4790000	5060000	4840000	5450000	5120000	4780000	4750000	4890000	4820000	5700000	5390000	5740000	5590000	5120000	2140000
5700000	5280000	7030000	6580000	6130000	6060000	6200000	5580000	5600000	5200000	5240000	4930000	5160000	4440000	3830000	4190000	4430000	6300000	1520000	3690000	4450000	4650000	4330000	4280000	3980000	4380000	4240000	4490000	4380000	4480000	4990000	4560000	4690000	5060000	4710000	4040000	4870000	5070000	4240000	8690000	7110000	9060000	9100000	7230000	7150000	7000000	7550000	6330000	7340000	4470000
5200000	4910000	4970000	4890000	5380000	5140000	5150000	5050000	5270000	6730000	6730000	6200000	6180000	5640000	7510000	7660000	7720000	7250000	7670000	4610000	4740000	4550000	4590000	4750000	4150000	4290000	4320000	4200000	4250000	4720000	4510000	4740000	4470000	4820000	4760000	4790000	5140000	4850000	5210000	4540000	4670000	5160000	4890000	4890000	4980000	5040000	5070000	4940000	4750000	3220000
1140000	1170000	1100000	988576	1120000	1160000	862820	1010000	1030000	3300000	3310000	3260000	3230000	3430000	3140000	3430000	3140000	3510000	3530000	6380000	6960000	7510000	7610000	7110000	7620000	8170000	7640000	7910000	6730000	5130000	5780000	5810000	5340000	5370000	4930000	5390000	5130000	5410000	5230000	6370000	7410000	7160000	7740000	8100000	7340000	7520000	7220000	7990000	7490000	2610000
2020000	3340000	3420000	1860000	2460000	2870000	3750000	3850000	2920000	926596	794424	827435	900081	735023	1020000	1150000	1090000	925615	1250000	830574	834909	857297	831264	827211	755554	827795	808867	752085	761950	584878	554234	494704	711251	765140	687609	484917	552231	532291	652685	NaN	NaN	NaN	NaN	NaN	186158	NaN	243970	NaN	NaN	NaN
528287	544988	NaN	764914	504659	1230000	448360	558321	505987	851933	1340000	1150000	840894	672669	1290000	1340000	1100000	1030000	808119	729289	647961	770048	741802	504399	865242	836482	749516	605179	736581	1470000	1470000	1360000	1250000	1490000	1350000	1360000	1260000	1460000	1250000	801291	704422	793470	652318	649327	658671	649093	584113	592971	714462	217315
46900000	46600000	44100000	49400000	49000000	44700000	47800000	44900000	45200000	62300000	64700000	63300000	59300000	58100000	57600000	61500000	58500000	56200000	62200000	61800000	62100000	60700000	57400000	60500000	67100000	70400000	63900000	70100000	73800000	87700000	83700000	89600000	88100000	88700000	85200000	81900000	82400000	84100000	92000000	84400000	80200000	87600000	83700000	84900000	78400000	79500000	78700000	82000000	85500000	39400000
3420000	3420000	3300000	3160000	3210000	3160000	3320000	3180000	3160000	1470000	1480000	1640000	1300000	1570000	2090000	2030000	1860000	1520000	1680000	2050000	2100000	1830000	2000000	2130000	2160000	2030000	2060000	1970000	2110000	2130000	2220000	2320000	2390000	2210000	2040000	2290000	2180000	2200000	2170000	1660000	1660000	1570000	1490000	1650000	1590000	1540000	1690000	1720000	1580000	1310000
455813	402452	881871	536317	718980	525957	523211	555881	895325	2590000	2680000	2610000	2530000	2720000	2660000	2970000	2270000	2900000	3240000	587425	564404	703754	567690	655764	595052	410698	410062	533080	515293	1880000	2050000	1980000	1710000	1970000	1940000	1950000	1960000	2110000	1700000	238076	185548	156905	124216	130167	NaN	NaN	2720000	101718	89110.4	14000000
637177	842646	708113	803318	1080000	791709	812405	812552	679019	670343	799214	824616	774074	1100000	1260000	1280000	1170000	926751	1100000	NaN	NaN	693626	NaN	NaN	626709	559329	679454	488174	461666	930769	1250000	1190000	1340000	1230000	1240000	1170000	1310000	1230000	1160000	544378	524282	660752	655083	581525	666075	681585	525480	607318	462798	1860000
15900000	17500000	18500000	15100000	17300000	17100000	17200000	16500000	15800000	2310000	1800000	1930000	1950000	1850000	1570000	1930000	1870000	1810000	1910000	3440000	3350000	3370000	3390000	3750000	4260000	4030000	3860000	3600000	3790000	5940000	6290000	6020000	6240000	6490000	6310000	5920000	5890000	6150000	6370000	8760000	10700000	7920000	6620000	8740000	7800000	8210000	8160000	10900000	8660000	4980000
1770000	1790000	1900000	1780000	2400000	1920000	1360000	1670000	1660000	4550000	5590000	4660000	4460000	4610000	5210000	5380000	4670000	5230000	4920000	1860000	1450000	1540000	1530000	1440000	1570000	1600000	1700000	1430000	1480000	2430000	2480000	2200000	2410000	2340000	2650000	2500000	2490000	2730000	2180000	2160000	1890000	2210000	1780000	1990000	2260000	2160000	2060000	1990000	2280000	2850000
735951	651980	471603	644997	833557	NaN	805032	NaN	799417	1810000	1740000	1630000	2640000	1610000	2460000	2290000	2140000	1930000	2290000	2540000	2780000	2680000	2700000	2430000	2520000	2380000	2680000	2820000	2620000	3590000	4750000	4190000	4070000	6050000	4830000	4430000	4700000	4580000	4570000	2960000	2660000	2600000	2210000	2190000	1840000	2140000	1610000	1890000	1860000	5750000
3580000	3370000	3230000	2900000	3210000	3500000	3560000	3600000	3300000	106000000	104000000	105000000	95900000	103000000	106000000	118000000	97600000	108000000	124000000	10300000	8590000	10200000	8970000	9660000	9800000	10800000	10600000	9750000	9810000	24900000	26500000	26100000	23500000	25400000	29000000	28200000	26500000	28400000	25200000	6410000	5990000	5680000	5580000	5730000	4950000	4650000	4800000	5550000	5320000	49700000
5340000	5240000	5900000	5590000	5980000	5490000	5200000	5650000	5520000	6230000	7620000	6070000	6370000	6350000	5830000	6660000	6440000	6830000	6510000	3990000	3340000	3540000	3180000	3820000	3570000	3450000	3810000	3300000	3490000	3890000	4090000	3970000	4040000	3890000	4420000	4150000	4460000	4330000	4420000	3780000	3830000	3590000	3940000	3790000	3690000	3900000	3830000	3850000	3930000	3630000
NaN	640670	728417	NaN	NaN	140209	190686	168799	NaN	164263	NaN	195466	NaN	164496	NaN	NaN	NaN	145233	275811	389992	439063	441051	457868	461259	511366	449603	486071	450136	512766	365934	342495	367734	319141	333883	462329	440597	373582	465368	466774	309106	327099	405973	354834	349707	335460	327004	305600	401115	378071	265932
2650000	2700000	2630000	2490000	2780000	2880000	2930000	2810000	2850000	1050000	1170000	1140000	1040000	996132	1080000	1060000	1120000	1090000	1140000	693519	841431	778057	788312	809132	813433	833978	889977	776851	896198	879217	770094	637355	784115	861522	1000000	940755	984058	990863	903145	469768	563160	457559	408168	513585	473730	370342	492072	670047	415362	658156
691975	887414	606184	514249	636714	861321	637194	642527	601661	3060000	2930000	3400000	3860000	4090000	3780000	3090000	3580000	3200000	3200000	2510000	3870000	3440000	2240000	2790000	3430000	2280000	2760000	2970000	3610000	4700000	4720000	4600000	4500000	3990000	4910000	4830000	4260000	4670000	4250000	644124	692642	730207	498705	618721	503709	788980	597880	960861	473235	NaN
13200000	13300000	13400000	14000000	11800000	13100000	12800000	12100000	12200000	15100000	14600000	14100000	15300000	16000000	14000000	15500000	14900000	15200000	14500000	12400000	11800000	12500000	11700000	11300000	11900000	12700000	12000000	12100000	11900000	15000000	14100000	12700000	14100000	13800000	12400000	13300000	12600000	12800000	11600000	12400000	14800000	13900000	13500000	13900000	14700000	14600000	14200000	14300000	13800000	13300000
179303	184062	172338	139463	132847	126316	150552	152059	179284	57639.7	78170.8	70800.1	67825.6	69518.9	65465.4	77819.1	59589.3	85902.5	64382.9	370593	368548	419475	509660	355236	381195	407709	280893	340664	405182	256840	236651	255833	205315	260767	241482	229421	253373	294094	251554	NaN	NaN	NaN	NaN	NaN	NaN	NaN	NaN	NaN	NaN	NaN
2320000	2140000	2170000	2710000	2180000	2460000	2010000	2540000	2360000	2580000	3270000	3350000	3130000	2370000	2740000	2950000	2750000	3340000	3860000	4950000	5400000	5120000	4940000	5840000	5520000	5590000	6010000	5930000	6080000	5200000	5810000	5600000	5830000	5540000	5610000	5470000	5040000	5370000	5310000	8500000	8450000	8420000	8170000	8420000	7630000	7830000	7510000	8150000	8820000	2910000
1450000	1480000	1350000	1290000	1300000	1360000	1410000	1540000	1310000	1720000	1810000	2390000	1820000	2350000	1680000	1910000	1590000	1940000	1830000	2370000	2970000	2480000	2570000	2730000	2930000	2910000	2840000	2750000	2930000	1230000	1170000	1200000	1090000	1200000	1210000	1150000	1240000	1140000	1290000	1420000	1310000	1140000	1110000	1250000	1130000	962451	1100000	1130000	1050000	3240000
4530000	4760000	4410000	3760000	4090000	4400000	4720000	4340000	4980000	3810000	3620000	3480000	3620000	3430000	3950000	3950000	3610000	3510000	3760000	3370000	3280000	3440000	3680000	2870000	3550000	3210000	2960000	3050000	3380000	3070000	3250000	3210000	3170000	3010000	3150000	3090000	3440000	3380000	3210000	2320000	2060000	2240000	2120000	2330000	1940000	1890000	1980000	2170000	1820000	3070000
459508	132232	213707	123242	317835	132736	NaN	225253	273612	NaN	NaN	297871	277073	NaN	326797	345115	348973	371441	393921	375528	434186	270513	389646	383829	281893	354963	356500	323929	345833	332587	1370000	559374	841483	NaN	433709	547632	514754	560120	NaN	722229	628902	664114	696614	733788	531125	582793	635024	786885	719425	NaN
584084	968373	NaN	818699	686939	580508	566246	547299	534063	1280000	1170000	1290000	987776	1320000	1130000	1070000	1160000	1050000	849254	1240000	1120000	1230000	1170000	797844	1310000	1250000	1300000	1110000	1230000	1530000	1830000	1730000	1590000	1720000	1840000	1600000	1670000	1620000	1540000	1000000	884297	961829	1070000	1050000	346274	494489	464625	859573	461234	2610000
1290000	1190000	1220000	1350000	1140000	1190000	1170000	1220000	1210000	2000000	2070000	2210000	2140000	2260000	2230000	2210000	2060000	2240000	2370000	3220000	3490000	3320000	3340000	3370000	3290000	3080000	3110000	3120000	3490000	3330000	3210000	3290000	3240000	3290000	3020000	3010000	2830000	3060000	3060000	2790000	3450000	3360000	3120000	3400000	4050000	3750000	4100000	4150000	4110000	2060000
3040000	4370000	3910000	3720000	4100000	3630000	4920000	5060000	3510000	13000000	12600000	11700000	12500000	12700000	14200000	14400000	14800000	14900000	12700000	54900000	56000000	55800000	54100000	54600000	57600000	63500000	61100000	63000000	58500000	16400000	17300000	16000000	16200000	16800000	16500000	17100000	16700000	16800000	15600000	9440000	10800000	8060000	6830000	8610000	7310000	6570000	7190000	9610000	7800000	5250000
9780000	9680000	9750000	9750000	9890000	10100000	9650000	9040000	9600000	5720000	5680000	5610000	5640000	5590000	6080000	5980000	6240000	5860000	5450000	6990000	7030000	7440000	7320000	7190000	7050000	6910000	6960000	7250000	6780000	13000000	13400000	13200000	12700000	12600000	12800000	13300000	12800000	13300000	12600000	10300000	10500000	10700000	10200000	10800000	9170000	9020000	8900000	9590000	9290000	14700000
535274	536888	388835	388136	NaN	428174	785036	689230	857594	1190000	NaN	571419	1050000	2490000	518753	455810	606287	868371	392909	956214	1020000	996421	822405	989615	1120000	1130000	1290000	1020000	711058	627609	NaN	495718	665494	512478	558228	710242	756532	592101	770037	1140000	1060000	1180000	1070000	1210000	1430000	1490000	1400000	1310000	1260000	3670000
635584	636821	914836	621578	512424	624250	742109	944435	535853	1180000	890761	1230000	1160000	1190000	1080000	854311	935693	783178	1110000	939136	1170000	1300000	1260000	1130000	1120000	994980	1060000	1060000	1140000	1170000	1180000	1240000	1240000	1230000	1200000	1160000	1210000	1090000	1230000	2840000	2750000	3120000	3370000	3000000	3090000	2850000	2810000	2740000	3080000	1150000
281552	363258	400435	400600	423465	296668	311260	348252	NaN	398168	735099	401773	NaN	783996	NaN	849558	NaN	921221	696937	762733	530060	757849	717935	763602	636747	685639	699038	681642	769727	8440000	9290000	9560000	8490000	9740000	9150000	8430000	8580000	8950000	9090000	603717	957091	674861	583799	693840	709901	NaN	745916	645560	821071	2590000
6170000	5940000	5920000	6920000	8540000	6330000	7650000	7570000	7440000	19200000	24000000	22000000	22300000	21700000	20900000	20100000	19000000	20500000	22400000	5340000	3860000	3740000	3400000	3900000	4710000	4730000	5180000	4750000	4390000	7840000	8040000	7660000	9250000	9190000	9930000	9120000	8710000	9820000	9960000	13900000	9600000	10000000	10900000	11400000	7920000	7600000	8010000	6170000	7580000	5540000
3180000	3000000	2780000	2330000	3010000	3350000	3060000	3360000	3130000	11000000	10000000	8980000	9420000	9690000	9510000	10300000	10300000	11000000	11200000	3100000	3550000	3500000	3890000	3700000	3740000	3790000	3690000	3750000	3620000	2040000	2100000	2170000	1910000	1790000	2630000	2280000	2140000	2050000	1860000	3830000	3820000	4300000	4050000	4030000	4260000	4050000	4400000	4260000	4140000	9600000
2230000	2790000	2480000	1440000	2790000	2250000	2440000	2110000	2020000	17600000	17800000	15100000	15100000	10100000	20900000	19200000	19100000	19300000	20100000	21800000	25700000	21100000	20300000	26300000	28100000	24200000	25900000	24400000	23500000	10500000	10700000	9770000	8320000	10400000	12100000	10500000	10300000	10800000	9210000	4070000	5230000	3830000	3220000	3820000	2810000	2780000	2390000	3790000	3320000	6210000
4310000	4880000	4820000	3800000	4740000	4980000	4780000	6110000	5280000	37600000	51600000	NaN	NaN	41000000	21000000	19600000	24300000	35100000	37600000	1270000	932174	1120000	1010000	938472	1340000	1430000	1400000	1540000	1450000	8400000	9600000	9760000	8780000	8510000	9760000	8050000	9530000	7430000	7940000	1350000	1420000	1660000	1500000	1650000	3040000	3410000	2990000	2580000	2550000	8570000
13500000	13900000	13200000	13300000	12600000	12700000	13600000	13500000	12900000	9350000	9290000	9470000	10100000	9600000	10200000	10300000	10800000	10000000	9720000	9450000	8870000	10200000	9140000	8610000	9250000	10000000	10100000	9970000	9920000	9430000	8550000	8440000	9540000	8810000	9400000	9490000	9770000	8660000	9720000	17500000	14600000	15600000	16500000	16200000	15800000	16300000	16100000	15600000	15900000	7140000
1880000	1630000	1490000	1810000	1290000	1110000	1410000	1500000	1300000	1040000	1540000	1560000	1210000	1530000	1420000	1600000	1510000	1550000	1530000	1640000	1850000	1920000	1840000	1760000	2060000	1930000	1500000	2030000	1910000	2160000	2100000	2080000	2210000	2100000	2000000	2020000	2120000	1980000	2120000	1820000	2070000	2420000	2350000	1970000	3120000	3420000	3070000	2960000	2850000	3830000
3530000	3620000	3520000	3820000	3750000	3640000	3690000	4160000	3680000	3450000	3480000	3740000	3270000	4000000	3640000	3850000	3690000	3860000	3600000	4080000	4110000	4330000	4030000	4310000	4180000	4510000	4400000	4190000	4340000	5070000	5140000	4900000	5180000	4950000	5280000	5010000	4980000	4920000	5380000	5970000	5410000	5800000	5630000	5370000	6100000	6020000	5700000	5720000	5740000	2470000
941565	769752	968789	840319	732067	797891	816213	741496	833212	864417	1030000	964897	1010000	1050000	718573	740119	777535	821730	773420	856612	980239	1050000	1120000	1170000	1040000	1100000	1160000	1100000	943750	1190000	1260000	1330000	1240000	1260000	1280000	1560000	1340000	1400000	1400000	753706	891107	769395	620371	649904	653756	748959	688027	779822	759071	1060000
NaN	NaN	NaN	NaN	NaN	NaN	NaN	179929	NaN	343989	485332	341636	377245	419112	54074.9	412806	407964	323161	453227	573137	531992	485483	485994	415373	498192	491705	580293	506204	557285	202320	209329	386084	303925	312766	288000	328661	175008	NaN	212758	265131	309035	397395	357683	386821	229286	222719	NaN	346137	339896	731397
NaN	239263	329159	501799	226487	322958	508864	356004	481265	602922	685267	593109	536529	726474	339866	NaN	331436	NaN	439830	842210	824211	823940	731326	708975	734690	662070	709289	761912	824008	1020000	1040000	1100000	1390000	1270000	1140000	1000000	1040000	1020000	1120000	663678	889528	891068	821290	1140000	938119	1140000	906873	1160000	1130000	516922
54800000	54000000	58400000	61500000	53700000	56000000	55200000	62400000	62500000	42300000	41800000	43000000	40200000	44800000	36800000	36200000	34800000	38600000	39100000	51900000	52400000	53900000	49200000	50700000	57100000	59800000	52600000	57500000	61400000	59000000	57500000	63200000	62800000	60200000	58100000	57700000	57800000	60200000	64100000	41500000	41100000	42900000	42100000	42800000	42000000	45100000	43500000	40700000	43100000	18600000
9760000	9040000	8730000	10200000	8760000	9310000	9370000	9300000	9640000	9400000	9610000	9930000	9600000	10600000	9780000	9300000	9030000	10200000	10800000	13200000	13600000	13500000	13600000	14100000	14100000	14000000	13300000	14100000	14800000	15900000	15500000	15700000	15900000	16300000	15500000	15300000	15100000	15300000	16800000	18200000	16900000	17700000	18200000	16700000	16700000	17300000	17600000	16800000	17300000	6900000
1610000	1770000	1440000	1330000	1320000	1590000	1740000	1660000	1610000	14300000	19600000	17400000	16500000	18000000	15200000	17700000	15600000	18500000	20000000	6380000	5750000	5620000	5460000	5740000	5730000	5280000	5280000	5600000	5740000	8950000	10500000	10400000	9740000	9630000	10300000	10700000	10900000	11200000	9800000	7480000	7980000	7670000	7150000	7790000	6390000	6020000	6360000	7120000	6850000	1740000
3000000	2940000	2820000	3100000	3050000	2820000	2880000	2890000	2790000	11400000	13500000	11900000	11600000	11500000	12800000	13600000	12500000	13400000	13700000	3540000	3180000	3180000	2980000	2930000	3150000	3070000	3150000	3190000	3070000	5070000	5270000	4990000	4910000	5020000	5730000	5250000	5540000	5270000	5030000	4200000	3880000	3940000	4160000	4110000	3900000	3700000	3830000	3730000	3670000	8600000
6620000	6660000	6740000	6570000	6120000	6170000	6330000	6260000	6600000	6080000	5660000	5500000	5140000	5360000	6080000	5940000	6730000	5580000	5720000	4840000	4530000	4620000	4650000	4480000	4820000	4910000	4970000	5250000	4900000	5700000	5710000	5620000	5940000	5870000	5210000	5490000	5460000	5480000	5560000	4940000	4400000	4660000	4550000	4340000	3920000	3920000	3810000	3560000	3850000	4790000
8240000	7800000	7520000	6530000	7270000	7920000	8140000	7720000	7660000	132846	NaN	NaN	NaN	103187	185173	148735	195275	NaN	99405.6	1560000	1850000	1900000	1990000	1420000	1790000	1590000	1440000	1530000	1590000	229536	389286	338639	330407	276826	181809	201742	254011	188662	278214	313646	467293	976078	1010000	911431	475171	663771	1170000	774843	1130000	2040000
19000000	17700000	17300000	18900000	19400000	19700000	19400000	18700000	19700000	51800000	47300000	46900000	51100000	39500000	55600000	58400000	53100000	56800000	48100000	51300000	48600000	44100000	43100000	52900000	56100000	58000000	54200000	52800000	54500000	40300000	35900000	35300000	41100000	40000000	41300000	42200000	42600000	40700000	44200000	19300000	18700000	18000000	15100000	16500000	16000000	15700000	16300000	17900000	16600000	28100000
NaN	NaN	NaN	NaN	NaN	NaN	NaN	NaN	NaN	606956	998861	461369	NaN	490607	NaN	NaN	1020000	703732	682882	1030000	1080000	856184	1120000	1030000	909344	952515	1050000	863681	1240000	1030000	1210000	1220000	1280000	1340000	969637	1120000	1160000	1140000	1250000	3970000	3670000	4030000	3840000	3550000	2650000	2790000	3410000	2660000	3400000	1280000
2530000	2540000	2190000	2170000	2170000	2100000	2050000	2110000	2470000	2770000	2470000	1910000	1820000	2300000	1990000	2290000	1980000	2160000	2280000	2070000	1760000	1710000	1580000	1990000	2180000	2230000	2100000	2070000	2520000	3720000	3380000	3150000	3370000	3050000	3130000	3450000	3170000	3320000	3520000	4130000	3650000	3710000	3370000	3400000	3280000	3500000	3300000	3210000	3570000	2050000
1200000	1470000	1160000	1080000	1360000	1760000	1850000	1230000	1430000	3520000	2970000	2510000	3270000	3600000	7880000	8550000	6800000	5930000	7160000	1230000	2160000	2150000	2130000	1680000	1520000	1450000	1720000	1230000	1390000	2190000	2270000	1940000	1820000	2050000	1600000	1990000	1610000	2360000	1470000	4030000	3290000	4170000	3900000	3960000	1470000	1240000	1490000	1590000	1610000	2680000
NaN	NaN	NaN	NaN	NaN	NaN	NaN	NaN	NaN	NaN	NaN	NaN	NaN	NaN	NaN	NaN	NaN	NaN	NaN	18900000	15400000	17100000	16300000	14500000	13200000	15800000	14900000	15900000	14700000	963020	753665	830234	774031	881141	566497	554112	364320	853768	728984	2230000	1410000	1970000	2230000	2260000	1480000	1410000	1480000	1800000	1700000	1320000
3360000	3500000	3420000	2920000	3700000	3870000	3780000	3500000	3520000	867256	858792	820384	712974	691106	770324	711923	711320	701336	694397	427361	391462	408184	401824	396161	351416	387621	374554	390258	439657	162767	186983	293384	147724	219069	211943	220218	224576	222869	194279	321343	224670	312135	200349	277923	235970	161994	215323	273154	242951	NaN
NaN	NaN	NaN	741825	NaN	NaN	8540000	NaN	NaN	1180000	929564	1480000	833060	2150000	973327	650146	821103	822247	1080000	2380000	2300000	2190000	2370000	2330000	2050000	2410000	2360000	2510000	2850000	794615	1180000	943823	977960	903119	885871	795431	787919	799319	884627	5390000	5590000	5070000	5250000	4720000	3720000	3760000	3950000	4430000	4430000	8580000
3160000	3150000	2910000	2700000	3050000	2990000	3160000	2830000	2930000	466058	1540000	1560000	928913	NaN	869823	NaN	NaN	NaN	NaN	2140000	2220000	2200000	3090000	2300000	1900000	1710000	1700000	2220000	2130000	2050000	1700000	1810000	1670000	1570000	1640000	1470000	1720000	2020000	1880000	722035	772442	806563	526686	630649	280522	743644	670824	754947	736702	2160000
3310000	2890000	2700000	3030000	2950000	3170000	3680000	3090000	2890000	1920000	2030000	2130000	1840000	2010000	1710000	1960000	1920000	2060000	2490000	2310000	2430000	2600000	2630000	2710000	3250000	3110000	3360000	2890000	2840000	3480000	3270000	3590000	3520000	3830000	3710000	3430000	3850000	3690000	3130000	1090000	841355	753197	625202	575882	692133	679695	585632	1270000	609612	50800000
1950000	1800000	1880000	1670000	1990000	1730000	1860000	1840000	1940000	6730000	8460000	7590000	7040000	7420000	7310000	7560000	6890000	7480000	7400000	1070000	1170000	1070000	950096	1110000	1130000	1500000	1270000	1110000	1080000	2720000	2830000	2940000	2660000	2660000	2970000	3010000	3230000	2990000	2810000	1670000	1580000	1520000	1630000	1580000	2230000	1930000	2180000	1780000	1960000	3330000
1110000	1140000	967185	1040000	889256	832990	984394	954763	910696	1430000	1350000	1500000	1570000	1340000	1140000	1080000	1250000	1450000	1060000	1300000	1290000	1320000	1410000	1240000	1280000	1170000	1220000	1140000	1290000	1080000	977454	1060000	1260000	1060000	1140000	1110000	1170000	1080000	1100000	2240000	2110000	2200000	2340000	2130000	2250000	2290000	2100000	2220000	2070000	898421
1220000	1420000	1230000	1220000	1170000	1120000	1210000	1180000	1170000	64400000	71300000	63100000	63400000	64000000	64700000	74200000	62100000	64500000	66500000	59500000	59000000	62500000	56700000	63500000	65300000	68400000	60700000	64500000	62600000	4990000	5130000	5130000	4580000	5440000	6250000	5400000	5070000	5300000	4530000	6440000	6730000	5430000	4500000	4980000	4260000	4270000	4230000	5500000	4770000	2030000
14100000	14600000	13100000	14200000	12700000	13100000	12900000	13700000	12700000	14200000	12700000	13000000	12700000	13300000	15700000	16000000	15900000	14800000	13700000	24200000	28300000	25400000	26700000	25000000	25400000	24000000	25200000	24600000	24600000	31900000	32500000	32800000	31100000	30400000	29500000	30500000	30400000	30400000	29400000	19900000	21000000	21100000	20700000	20300000	18300000	16900000	18500000	19800000	18000000	52300000
728953	756538	1080000	788026	678931	701688	724386	545892	534348	NaN	2690000	NaN	3590000	NaN	NaN	NaN	NaN	4220000	4760000	346122	538106	458023	429227	502535	551150	NaN	564901	457122	709098	737188	996604	855152	856122	726367	745685	751124	775729	768863	684824	NaN	NaN	NaN	NaN	NaN	NaN	NaN	NaN	NaN	NaN	791334
8860000	9230000	9060000	8240000	8490000	8930000	8920000	8250000	8230000	2710000	2740000	2800000	2470000	2420000	2910000	2520000	2610000	2850000	2640000	3320000	3030000	3060000	3190000	3200000	3260000	3160000	3450000	3190000	3280000	4420000	4490000	4380000	4180000	4320000	4410000	4470000	4280000	4120000	4350000	2170000	2510000	2320000	2150000	2170000	2250000	2220000	2320000	2630000	2450000	3540000
2480000	2450000	2240000	2520000	2790000	2850000	2480000	2780000	3450000	1710000	1550000	1320000	1500000	1450000	2250000	2100000	2240000	1850000	1930000	1160000	826912	1060000	934952	1040000	1060000	1100000	1170000	945873	990738	1160000	788739	878432	827312	900644	864714	959856	801563	981893	1010000	947698	471362	560463	652905	565468	284844	371501	468795	488292	456828	NaN
482546	526728	NaN	282711	NaN	289627	509929	674178	334474	NaN	NaN	NaN	NaN	NaN	1050000	NaN	NaN	NaN	NaN	1170000	1230000	1080000	1060000	1290000	1120000	1250000	1130000	1160000	1330000	3200000	3020000	3540000	3890000	3970000	3400000	3620000	3550000	3680000	3830000	1980000	1920000	1820000	1560000	1850000	1430000	1130000	1170000	1410000	1450000	3450000
NaN	NaN	NaN	NaN	NaN	NaN	NaN	NaN	NaN	1030000	692706	852576	934615	1650000	1120000	1300000	1070000	1140000	1290000	1690000	1760000	1810000	1710000	1780000	1990000	1440000	1810000	1750000	1920000	1100000	982615	927769	1020000	886680	1490000	1070000	1030000	1170000	935941	NaN	1270000	1320000	1470000	1240000	909875	737567	542646	1020000	770063	NaN
728550	617485	1320000	662737	769931	490345	812193	527214	596847	1270000	1280000	1420000	1390000	1600000	1200000	1120000	1230000	1260000	1170000	1140000	980667	1060000	918895	1020000	988828	941080	931377	790276	1200000	1310000	1290000	1280000	1290000	1390000	1310000	1310000	1240000	1200000	1420000	1470000	1200000	1360000	1600000	1500000	1570000	1290000	1540000	1590000	1450000	639961
836453	802628	NaN	NaN	498504	408434	406107	436142	373971	907742	NaN	NaN	NaN	578611	865064	904214	NaN	566586	553703	1240000	NaN	NaN	NaN	NaN	745232	634724	843433	622663	NaN	771885	639624	673794	643270	NaN	563345	616995	1010000	650502	488390	1420000	1380000	911443	1130000	1380000	NaN	1500000	1400000	944841	927272	503715
1100000	1110000	1150000	659495	996589	1060000	1080000	1090000	1070000	NaN	427062	NaN	NaN	NaN	NaN	NaN	174777	NaN	NaN	NaN	143386	292466	NaN	94777.2	142301	273094	NaN	NaN	NaN	725827	884732	895087	728900	705358	887928	904346	805248	1030000	918719	NaN	NaN	NaN	NaN	NaN	NaN	NaN	NaN	NaN	NaN	321082
NaN	NaN	NaN	NaN	177464	181316	NaN	453634	5900000	914882	1010000	945841	906496	1100000	967050	932656	935222	993974	999401	2420000	1990000	1350000	1440000	1330000	1430000	1540000	1580000	1670000	1860000	354101	376903	313332	362901	394624	473785	433717	503968	395655	397575	4660000	5010000	4660000	3990000	4300000	3240000	3420000	3500000	3840000	3890000	1290000
648328	602639	552095	754755	548713	550540	517658	534254	575262	588023	495857	581070	641300	571281	730892	689704	733374	538576	576281	790560	906476	962347	955411	758857	884083	824771	812689	825922	851591	1010000	967482	1020000	990883	986332	917269	899985	973181	915003	890358	2280000	1890000	2260000	2510000	2200000	2560000	2600000	2600000	1920000	2170000	791249
3190000	3480000	3200000	3380000	3810000	3700000	3470000	3560000	3370000	1860000	2020000	1570000	1860000	1610000	2080000	2060000	2340000	2260000	2050000	2860000	2810000	2700000	2810000	2760000	2850000	2720000	2850000	2900000	2730000	2800000	2780000	2760000	2890000	2960000	2630000	2830000	2800000	2870000	2930000	1880000	2520000	2310000	2090000	2320000	2250000	2020000	2220000	2350000	2260000	2230000
NaN	NaN	NaN	NaN	NaN	NaN	NaN	NaN	NaN	NaN	205046	238244	167879	224073	178151	244827	211604	276039	NaN	655648	726437	642767	648619	611350	702190	807232	652079	682785	662785	523458	280416	142427	144761	153848	252009	241132	193731	320098	223303	367857	419723	365158	302246	384329	317382	357521	331975	431830	367845	NaN
5120000	5250000	5460000	5170000	5290000	5130000	4800000	4960000	5100000	2900000	2710000	2580000	2750000	2580000	2510000	2790000	2710000	3060000	2800000	16500000	17400000	16800000	17400000	16800000	17200000	17600000	16200000	16600000	17100000	2800000	3100000	2740000	2900000	2840000	2720000	2610000	2750000	2760000	2770000	1800000	2260000	1760000	1500000	1770000	1370000	1510000	1520000	1750000	1490000	2170000
21600000	21700000	23000000	23200000	19600000	20900000	21100000	21700000	23500000	19400000	20500000	21000000	19400000	20500000	19400000	18500000	16300000	18900000	23700000	14300000	14300000	14100000	14100000	14700000	14500000	13800000	12800000	13600000	16000000	19300000	19100000	19900000	19700000	21400000	18200000	17800000	17100000	18600000	21200000	35500000	31500000	35100000	34400000	37900000	38000000	38800000	36700000	36000000	33900000	3480000
NaN	NaN	NaN	NaN	NaN	914567	NaN	NaN	NaN	881812	815394	888397	723359	708109	1380000	1510000	1340000	939432	662993	2880000	1140000	1740000	2010000	1500000	1820000	2090000	1770000	1880000	1300000	445698	403961	546861	629833	676652	432345	438233	345114	464671	335439	5340000	6300000	4740000	3610000	4900000	4180000	4030000	4150000	4690000	3750000	1090000
20900000	22900000	21700000	19000000	18800000	21500000	21400000	23800000	21500000	1440000	1290000	1230000	1450000	963506	1480000	1580000	1060000	1600000	1280000	2680000	2640000	3080000	2950000	2990000	2910000	3250000	2790000	3040000	3660000	1390000	1170000	1500000	1020000	878028	1150000	885148	1300000	859943	987584	398776	300044	601992	289493	NaN	NaN	NaN	246231	NaN	1280000	NaN
1630000	1610000	1450000	1150000	1340000	1190000	1600000	1290000	1220000	1150000	1010000	1300000	1280000	1200000	1210000	1220000	1210000	1120000	1310000	1660000	1760000	1600000	1750000	1690000	1730000	1720000	1660000	1680000	1770000	1490000	1350000	1270000	1410000	1390000	1280000	1360000	1350000	1410000	1350000	856755	892687	822768	810176	792287	705091	715773	920361	942706	886148	723735
NaN	NaN	NaN	NaN	NaN	NaN	NaN	NaN	NaN	77662.1	111107	106721	NaN	129458	88568.3	NaN	NaN	98088.4	121002	186685	192618	223616	197289	200915	180144	178266	182806	192109	179755	168301	109592	129949	113152	122247	NaN	NaN	124089	94894	131112	257357	257609	247191	290255	266341	228379	178598	244764	246704	270206	218096
1310000	1250000	1210000	1050000	1760000	1660000	1620000	1500000	1340000	8940000	8730000	9210000	9010000	9600000	10100000	11300000	10300000	9180000	10500000	13800000	14100000	14200000	12400000	15100000	15200000	15600000	14200000	15000000	15700000	3160000	3450000	3220000	3230000	3520000	4230000	4050000	4000000	4560000	4300000	1490000	1770000	1460000	1280000	1540000	1290000	1430000	1240000	1660000	1350000	1040000
325670	348868	757887	528043	689583	421883	422741	344104	467736	1380000	1310000	1030000	1240000	1090000	2830000	3070000	2970000	2410000	1440000	2120000	2250000	2160000	2260000	2160000	2420000	2020000	2280000	1880000	1860000	1230000	1160000	941002	944200	802581	846717	1030000	928570	1160000	952454	1080000	1210000	1010000	1090000	1140000	497244	684478	582329	659947	698648	814771
3580000	3540000	3730000	3850000	3980000	3550000	3910000	3810000	3590000	4020000	5520000	6110000	5090000	4540000	4320000	4510000	3960000	4210000	5540000	4300000	4210000	4070000	3840000	4340000	4260000	4570000	4470000	4510000	4750000	4800000	4340000	4530000	4870000	4680000	5100000	4590000	4670000	4580000	5560000	4920000	4810000	4680000	4680000	5200000	5220000	5190000	4870000	5290000	5390000	1110000
1150000	1100000	970299	1280000	1160000	1120000	1130000	1020000	1110000	1920000	1710000	1110000	1550000	1340000	2480000	2230000	2480000	2170000	2850000	8080000	7340000	7650000	7180000	7710000	8530000	8610000	8270000	8140000	8690000	1500000	1500000	1550000	1540000	1460000	1390000	1520000	1180000	1300000	1380000	836111	879699	719230	743525	905866	NaN	493086	502384	586795	616461	257367
2970000	2960000	3130000	3740000	3230000	3680000	3040000	3020000	3570000	4420000	5000000	3920000	4080000	4090000	4010000	4210000	4050000	4720000	4200000	1900000	1720000	2030000	1910000	1670000	2050000	1830000	2050000	1780000	1740000	1250000	1220000	1330000	1220000	1300000	1400000	1270000	1260000	1500000	1420000	2790000	2660000	2900000	2730000	2780000	3010000	3310000	3130000	2960000	2830000	753812
1570000	1160000	1320000	1390000	1030000	1250000	1330000	1130000	1110000	2640000	2480000	2390000	2510000	2440000	2690000	2760000	2580000	2790000	2520000	2200000	2320000	2400000	2480000	2340000	2410000	2500000	2340000	2560000	2380000	2940000	3040000	3320000	2940000	3000000	2750000	2850000	3030000	2870000	2900000	3430000	3570000	3900000	4070000	3800000	4120000	4110000	3810000	4250000	3980000	2590000
33100000	34600000	33400000	35900000	17400000	14100000	19500000	19600000	22500000	48000000	51200000	51400000	49700000	50500000	49200000	55300000	48900000	50800000	53800000	53100000	54700000	47500000	57100000	49100000	42900000	35800000	42500000	44800000	46600000	39000000	38900000	41800000	43900000	45600000	40300000	43200000	41600000	40600000	42700000	43300000	41600000	42100000	43400000	41400000	41200000	40400000	42500000	34100000	40600000	8900000
146230	134945	131125	131627	160122	149647	315368	157072	121989	NaN	120767	NaN	NaN	NaN	NaN	NaN	NaN	NaN	NaN	249738	272567	237867	226826	323364	184825	151226	170329	247699	243604	154640	108190	NaN	NaN	84959.8	162451	267601	169577	140557	130639	226805	223348	208909	182086	238504	247886	236190	237108	202953	188988	NaN
12700000	13000000	13000000	14400000	13900000	13900000	14200000	13400000	13000000	11500000	12900000	11800000	12500000	11300000	11700000	12000000	12300000	13300000	12300000	5790000	6110000	6270000	6570000	5550000	6280000	6480000	6240000	7130000	6700000	10900000	11700000	11200000	11200000	11200000	11700000	11500000	12100000	11500000	10600000	8740000	8630000	7820000	8510000	8560000	7980000	8550000	8780000	8430000	7390000	6760000
2700000	2900000	2890000	2310000	3020000	3310000	3310000	3320000	3040000	10100000	9030000	9280000	9450000	9930000	8610000	8350000	8240000	8610000	8720000	7480000	7090000	7560000	6520000	7750000	7600000	7670000	7770000	7600000	7770000	5790000	5660000	5870000	5990000	5850000	6230000	5960000	5780000	5780000	5910000	7610000	7450000	7390000	6950000	7680000	7220000	7320000	7280000	7700000	7690000	2980000
NaN	NaN	NaN	NaN	NaN	NaN	NaN	NaN	NaN	2570000	2320000	2310000	2400000	2260000	2770000	3030000	2920000	2620000	2340000	2240000	2080000	2150000	2090000	1650000	2340000	2220000	2100000	1900000	2200000	1190000	1250000	1130000	1260000	1110000	1300000	1240000	1280000	1260000	1230000	539089	484605	NaN	NaN	NaN	404549	460245	307873	NaN	274066	NaN
434313	401978	445458	357680	319689	314405	312148	263654	371156	177376	321712	291953	251414	320606	416000	452085	317874	294498	442138	272397	161362	154016	105115	227138	253226	287439	222980	246430	266719	275103	288989	NaN	141058	206632	235109	247724	167135	250576	204410	587329	698725	398986	574859	637578	539619	417333	424152	529649	579284	NaN
11600000	11600000	12500000	11500000	11800000	11100000	11900000	11100000	11300000	5210000	5970000	4980000	5380000	4900000	5310000	5070000	5300000	5980000	6570000	6710000	5930000	5750000	6300000	5370000	5800000	5710000	5860000	5670000	5570000	7360000	7560000	7100000	8260000	7080000	7030000	7030000	6490000	7470000	6550000	5100000	4660000	5460000	5430000	5200000	4350000	4160000	4540000	4200000	4450000	5620000
34500000	34400000	36400000	26300000	35900000	39800000	41200000	42000000	36200000	7270000	6640000	9520000	7500000	7440000	7870000	7650000	7540000	8330000	7730000	22500000	22500000	21400000	22600000	23400000	20800000	24500000	22500000	20600000	21300000	26800000	24500000	26400000	24500000	24500000	28900000	25400000	25800000	26200000	25700000	9160000	7940000	8320000	7370000	8390000	6310000	6760000	6680000	7120000	6370000	86000000
15400000	15200000	15800000	13900000	14300000	15100000	14900000	14900000	14800000	13800000	12300000	12800000	12200000	12300000	11700000	11600000	12100000	12600000	12300000	15900000	13500000	14900000	14700000	13900000	14400000	16100000	15500000	15600000	15100000	17600000	17300000	17500000	17100000	17400000	16100000	17400000	17600000	17700000	17500000	11700000	10700000	10000000	9880000	10400000	8410000	9210000	9280000	9540000	10100000	9470000
1100000	1250000	1150000	1090000	1320000	1220000	1160000	1110000	1120000	1160000	894077	1110000	976348	1130000	1130000	1310000	1040000	1020000	1170000	515011	336474	360770	336037	278734	514090	423035	635295	350388	337467	725472	1040000	900308	821218	922342	804366	768428	718394	783063	824818	310068	392372	401429	353304	317231	NaN	321769	329276	330089	417959	NaN
617094	703472	578072	592073	655055	720108	505229	706753	591360	2250000	2380000	2570000	2650000	2620000	2880000	3000000	2830000	1980000	2570000	738965	582024	661919	525131	725362	702818	613027	658841	694742	738202	807976	813417	819397	900497	856474	932812	1110000	957694	912704	1040000	384050	419276	362409	453711	442570	429368	400607	406411	398006	396479	NaN
11100000	11400000	10600000	11400000	10500000	10700000	10800000	11000000	10800000	10800000	10300000	9700000	10200000	10000000	13100000	12800000	13300000	12900000	10600000	17100000	18300000	17000000	18200000	16900000	16900000	16800000	18000000	16100000	17000000	19000000	19500000	18800000	18700000	18700000	17700000	18000000	17700000	18600000	17200000	12600000	11900000	12200000	11900000	11600000	9040000	8540000	9020000	9650000	8420000	20100000
3700000	3760000	3640000	4070000	3990000	3430000	3500000	3630000	3840000	2800000	6750000	3190000	3750000	2280000	3600000	2950000	2810000	3340000	3440000	4400000	4140000	4270000	4050000	4310000	4490000	4260000	4400000	4260000	4460000	3340000	3450000	3320000	3430000	3250000	3380000	3280000	3260000	3320000	3380000	1210000	1670000	1430000	1260000	1380000	1400000	1330000	1440000	1640000	1430000	1650000
51500000	51300000	51400000	46300000	60000000	65000000	57700000	59200000	53000000	871941	819212	1060000	963073	1620000	1320000	868505	1240000	902103	1340000	6270000	437674	6630000	4230000	2840000	4620000	7300000	3930000	9060000	1420000	860117	1920000	905229	637761	2140000	1320000	1900000	1680000	1340000	1080000	15800000	16300000	14200000	14600000	15300000	13100000	14300000	12400000	14600000	14300000	1590000
150416	147910	141772	156794	NaN	94625.9	139888	127352	144642	103716	240903	152527	149911	203143	NaN	NaN	149147	112454	NaN	130828	323266	NaN	NaN	153786	163213	197400	349402	200396	206691	232784	217716	165367	182186	198993	137649	280117	290681	163487	238095	244762	187132	298221	430678	132500	228167	230262	222726	208554	234885	NaN
3950000	3970000	4140000	3790000	3950000	3830000	3980000	3960000	3970000	2080000	1930000	2170000	2060000	2020000	1860000	1730000	1930000	2160000	1950000	1600000	1270000	1590000	1450000	1610000	1530000	1470000	1600000	1660000	1560000	1800000	1700000	1650000	1990000	1640000	1780000	1760000	1890000	1560000	1900000	2050000	2090000	1990000	1950000	1860000	2410000	2340000	2050000	2080000	2250000	988276
2230000	2220000	1910000	2190000	1850000	1990000	1870000	1720000	1970000	1410000	1360000	1580000	1100000	1300000	1770000	1680000	1920000	1600000	1820000	1670000	1890000	1690000	1850000	1840000	1890000	1870000	2060000	1840000	1990000	12300000	12600000	11500000	11000000	11700000	11400000	12800000	11300000	12600000	10900000	754467	845035	799511	821693	744341	762056	703635	711478	761309	698942	15000000
1880000	2600000	2200000	1140000	1950000	2490000	2720000	2450000	2290000	NaN	NaN	NaN	NaN	NaN	NaN	NaN	NaN	96923.5	NaN	283158	NaN	244658	NaN	NaN	290788	129792	342954	NaN	237957	323853	337638	391091	241474	278344	385140	276210	239583	341215	427263	349698	320390	203008	231112	247123	227019	97447.4	248809	201059	190126	NaN
390930	367442	NaN	538720	NaN	2070000	308237	416732	270438	1600000	1620000	1540000	1550000	1940000	1390000	1800000	1230000	1640000	1930000	1120000	1130000	1250000	1320000	1080000	1050000	1130000	1080000	1280000	1010000	1130000	1030000	1120000	1170000	1010000	986815	1050000	1040000	1110000	1010000	2660000	2710000	2520000	2340000	2510000	1900000	2050000	2220000	2320000	2550000	830507
19800000	20900000	20500000	14300000	20800000	23400000	21100000	20300000	18100000	6230000	5460000	4620000	5940000	4310000	6520000	7250000	7310000	7140000	6850000	922467	642532	1000000	822987	745101	778502	777559	826638	795812	863225	NaN	1380000	1650000	NaN	1440000	1910000	1740000	1530000	NaN	1800000	1900000	NaN	1950000	1620000	2490000	1290000	1390000	1530000	1380000	3200000	NaN
NaN	277698	NaN	NaN	NaN	NaN	NaN	NaN	NaN	2500000	2440000	1470000	2330000	1390000	5650000	6800000	8660000	7310000	5270000	2310000	2360000	1840000	2260000	2060000	2190000	1900000	1860000	1790000	2030000	3990000	3630000	3530000	3380000	3340000	3960000	4020000	3860000	3860000	3120000	2740000	2600000	2720000	2460000	2100000	NaN	1030000	949552	1050000	1200000	1630000
1010000	932069	935829	775541	840493	974106	949916	1010000	934606	810316	1170000	1070000	985972	1600000	1360000	830717	743555	1480000	853164	1020000	913285	1210000	1100000	783935	884809	961493	1350000	971340	1060000	1630000	1140000	1470000	1010000	990783	1350000	1150000	1630000	1310000	1800000	1060000	651475	856599	906655	762265	601260	638889	575985	518874	563747	1580000
3930000	3830000	4420000	4020000	4360000	4380000	3930000	4280000	3980000	6170000	6480000	6080000	6690000	5970000	6070000	6000000	6270000	6570000	6370000	4680000	4460000	4370000	4380000	4590000	4560000	4420000	4930000	4690000	4840000	3140000	3250000	2970000	3050000	3120000	3280000	3060000	3240000	2980000	3200000	3150000	3530000	3030000	2770000	3100000	2760000	2970000	2730000	3190000	3100000	2450000
NaN	NaN	NaN	3550000	NaN	2850000	2830000	NaN	2890000	14100000	16900000	15200000	15100000	15700000	14400000	13900000	12300000	14200000	16000000	1650000	687098	854284	651624	6760000	990347	758163	7550000	456072	2820000	2180000	2240000	2460000	1750000	2680000	2320000	1730000	1930000	1810000	2310000	4160000	4330000	3700000	3580000	3390000	3750000	3500000	4410000	NaN	4400000	5770000
14000000	14500000	14700000	14700000	14900000	14400000	14900000	15300000	15200000	1570000	1420000	1480000	1340000	1860000	1520000	1560000	1630000	1340000	1430000	3130000	2580000	2570000	2820000	2380000	2580000	2470000	2370000	2290000	2420000	17300000	17900000	17400000	16100000	16300000	16900000	17000000	16100000	17700000	14500000	1530000	1550000	1440000	1230000	1360000	1070000	929373	1060000	1120000	1230000	57600000
7020000	8520000	7540000	6320000	6790000	6510000	7250000	7540000	6860000	84200000	87400000	74000000	87900000	90600000	76200000	84200000	72800000	79400000	89000000	8780000	7000000	7180000	6920000	5730000	7250000	6980000	6760000	6990000	7700000	15900000	16800000	17200000	15600000	16800000	16100000	16400000	15200000	16000000	15500000	3360000	3610000	3710000	3120000	3560000	3170000	3530000	3650000	3600000	3330000	3740000
10400000	11200000	11100000	10700000	10500000	10600000	12900000	11300000	11300000	10100000	9780000	10100000	8330000	9490000	10800000	11600000	11600000	10100000	12000000	10800000	11300000	10900000	10600000	10500000	10400000	10300000	10200000	10400000	10200000	15300000	14500000	14600000	14600000	15000000	15300000	14300000	14600000	14900000	15300000	17200000	15900000	17300000	16800000	16100000	14900000	15200000	15800000	15200000	15600000	7160000
24200000	24700000	23400000	23200000	25500000	26300000	25100000	25900000	23400000	19100000	22400000	19600000	20600000	19400000	20100000	20000000	20200000	22600000	18700000	30400000	31500000	30600000	28300000	35000000	34000000	31600000	35300000	32500000	31900000	23400000	23300000	23300000	24000000	22800000	22700000	22000000	22700000	21800000	22800000	18800000	20100000	18300000	16300000	18100000	15700000	15900000	15700000	18000000	16500000	10800000
7420000	6320000	7210000	6970000	7430000	7230000	7270000	6950000	6920000	6730000	6680000	7270000	6290000	5800000	8540000	8540000	7650000	6860000	6600000	8110000	7760000	8240000	7170000	8780000	9080000	8500000	9410000	8820000	8340000	10100000	8920000	8740000	8840000	9430000	10400000	10900000	11400000	11400000	11400000	14700000	13000000	13400000	13400000	13200000	12700000	13000000	13000000	12800000	13300000	12700000
5130000	4910000	4240000	4630000	4660000	5160000	5430000	4860000	5120000	10500000	7310000	9820000	7400000	9690000	10400000	9970000	9990000	8630000	10800000	4410000	3970000	4380000	3890000	4220000	4480000	4970000	4260000	4510000	4500000	11200000	10500000	9620000	9820000	11100000	12800000	13100000	10700000	12400000	10800000	694775	1330000	783597	904776	873164	787058	722356	637889	1010000	814413	3470000
50900000	49100000	48200000	52000000	47700000	48800000	48900000	49700000	49400000	58500000	58300000	55500000	59500000	53700000	67900000	69100000	71000000	61200000	63300000	33900000	34400000	36400000	35000000	35000000	34400000	33600000	35600000	36400000	31000000	69900000	66500000	67800000	64000000	60800000	62100000	66600000	70300000	61600000	64900000	63400000	65700000	66500000	68600000	66400000	81900000	85200000	81800000	80400000	74900000	109000000
50600000	52400000	52900000	53100000	59400000	53800000	53100000	50500000	54000000	742000000	880000000	739000000	724000000	737000000	846000000	834000000	833000000	852000000	857000000	86400000	39700000	46200000	38800000	33100000	44700000	39200000	51700000	45400000	35400000	36400000	35400000	34000000	35300000	36300000	36100000	37400000	36900000	35600000	34900000	18400000	20900000	19500000	19900000	20200000	20800000	20300000	20400000	22400000	21100000	36500000
NaN	NaN	NaN	NaN	NaN	NaN	NaN	NaN	NaN	667504	1300000	1200000	1170000	1100000	786724	823883	738294	766594	768139	NaN	NaN	NaN	NaN	255582	260114	NaN	325736	291588	NaN	486414	694830	612589	624738	644773	931616	796038	892122	836657	875905	431630	602165	497184	645624	835749	980201	802094	1260000	1130000	1280000	275003
551560	522724	754791	655796	776335	644987	983966	1030000	1000000	291872	602458	728624	605115	767362	358191	529658	362348	413431	426967	627952	504835	406917	651120	731877	553279	443495	542006	768875	544804	NaN	NaN	210568	NaN	116769	270314	195173	NaN	322296	244287	206339	133457	203244	183895	184222	165290	NaN	NaN	237789	199559	NaN
2950000	2780000	2710000	2920000	2750000	2740000	2750000	2660000	2680000	2740000	2890000	2960000	2710000	3000000	2730000	2850000	2620000	2630000	2960000	4030000	3890000	4080000	4020000	3700000	3980000	4020000	3850000	3980000	4010000	3660000	3660000	3500000	3550000	3690000	3760000	3710000	3710000	3660000	3890000	4920000	5110000	5130000	5070000	5190000	5020000	5100000	5140000	5350000	5290000	2230000
1790000	1850000	1390000	1680000	1880000	1910000	1940000	1940000	1780000	14300000	13500000	14000000	13100000	13900000	13700000	13900000	13500000	13900000	14000000	21200000	21600000	20900000	21500000	20700000	21400000	20700000	20000000	20800000	21600000	12400000	12700000	12500000	12100000	12200000	12700000	12600000	12200000	12200000	11800000	7500000	10000000	9110000	7500000	8370000	8520000	8670000	8600000	9930000	8800000	4920000
1360000	1240000	1190000	1130000	1120000	1230000	1120000	1260000	1120000	1160000	1300000	1120000	887927	2270000	1530000	1300000	1580000	1940000	1940000	1040000	1200000	1110000	1080000	1240000	1230000	1010000	1110000	1160000	1280000	1200000	1150000	1110000	987567	1150000	1120000	1100000	1260000	1140000	1250000	672319	1630000	335194	1310000	677114	415994	667997	872686	1340000	425950	1580000
22000000	22400000	22300000	22000000	19100000	20500000	20800000	21500000	21000000	18700000	17600000	14700000	16200000	16200000	17000000	18600000	18700000	19000000	18100000	13800000	13400000	14400000	14600000	13500000	13800000	14700000	14900000	14200000	14300000	19900000	19000000	18900000	19300000	19200000	18200000	18600000	18500000	18200000	17900000	13900000	11800000	13500000	12700000	13200000	12900000	13100000	13100000	12500000	12700000	10600000
732208	670433	859672	963519	618451	591989	600620	631892	613904	515135	541037	462517	697616	632805	794283	592218	676022	775516	632651	620478	843843	723477	835809	746073	754861	730427	745612	723186	765628	1180000	1250000	1150000	1110000	1030000	1120000	1010000	1090000	1160000	1030000	1000000	1390000	1140000	1470000	1250000	1870000	1580000	1870000	1770000	1730000	596447
1390000	1280000	1130000	1240000	1130000	1230000	1250000	1200000	1500000	1310000	1490000	1760000	1340000	1090000	1670000	1700000	1440000	1590000	1370000	1340000	1750000	1480000	1630000	1670000	1580000	1510000	1730000	1650000	1500000	1440000	1730000	1520000	1540000	1580000	1640000	1820000	1820000	1720000	2000000	1250000	1040000	1120000	994186	1130000	829756	882700	857132	1090000	852619	9960000
18500000	17500000	18500000	19900000	18000000	17100000	17600000	17900000	17600000	13800000	13500000	14800000	13700000	14700000	13900000	13100000	13500000	13900000	15100000	16900000	17900000	17100000	17500000	18100000	18200000	17300000	17800000	17500000	18300000	27400000	26200000	26600000	26600000	26400000	25400000	24400000	24300000	25200000	26100000	18400000	19000000	19400000	18900000	19600000	20500000	19000000	20100000	19400000	20200000	13800000
NaN	NaN	NaN	3830000	NaN	NaN	NaN	NaN	NaN	NaN	NaN	NaN	113609	NaN	NaN	NaN	NaN	143196	NaN	1890000	1600000	1720000	1830000	1770000	1440000	1180000	1710000	1700000	1800000	446236	447441	364461	285584	314604	286646	482543	517022	409385	334602	4200000	4010000	3080000	2980000	3550000	2380000	2110000	2190000	3020000	2680000	1130000
8250000	8930000	7850000	7600000	7950000	7650000	8140000	9120000	7780000	5140000	5580000	5010000	5070000	4540000	6010000	5910000	6210000	5980000	6040000	8970000	9300000	8830000	8890000	9330000	8790000	8900000	9210000	8920000	8380000	9570000	9000000	9750000	9550000	9340000	8520000	9190000	8880000	9210000	8300000	4140000	5170000	5230000	5160000	5110000	5930000	5810000	5770000	6150000	5870000	11600000
8030000	8350000	8910000	8220000	9290000	8830000	8320000	7860000	8080000	2290000	2270000	2200000	2040000	3230000	2050000	2410000	2030000	1670000	2480000	3280000	2770000	2360000	2960000	2490000	2430000	2470000	2260000	2520000	2620000	2430000	2400000	2480000	2510000	2140000	2310000	2170000	2460000	2080000	2350000	1390000	1690000	1550000	1530000	1710000	1610000	1660000	1540000	1600000	1770000	1330000
5170000	4000000	3740000	4520000	3960000	NaN	NaN	2730000	3660000	5570000	5710000	5500000	5500000	5480000	5560000	4330000	4810000	5690000	5640000	9850000	10400000	10000000	9410000	13600000	10700000	10300000	10800000	11700000	12200000	12600000	12300000	11400000	12400000	NaN	9140000	6340000	NaN	11100000	NaN	NaN	19500000	13300000	12100000	14400000	20400000	20000000	20700000	18300000	19300000	NaN
1690000	1710000	1670000	2020000	2580000	2960000	1490000	1330000	1460000	749706	NaN	1130000	688707	NaN	1190000	1140000	995961	NaN	1350000	1120000	1210000	1240000	1310000	1140000	1060000	1200000	1070000	1190000	1050000	1320000	1330000	1090000	1030000	1100000	1210000	1280000	1140000	1290000	1210000	2740000	2930000	2740000	2540000	2980000	2370000	2310000	2350000	2660000	2560000	1350000
8690000	8610000	8530000	8940000	8230000	8300000	8410000	8700000	9270000	9300000	8710000	8300000	9420000	8580000	9910000	9090000	10000000	9940000	10000000	10700000	9930000	9970000	10100000	9990000	9890000	9720000	10300000	10100000	9630000	10200000	10300000	10000000	9980000	9970000	10000000	10100000	10400000	9630000	9700000	10700000	11500000	11800000	12300000	11000000	16000000	15800000	15300000	14800000	15100000	10100000
554729	606589	722901	501364	528277	643106	857127	525691	800647	234509	848278	805775	682581	321885	2130000	416646	NaN	392009	NaN	1170000	1100000	1090000	1060000	995802	1100000	668834	1020000	929179	782597	NaN	NaN	1100000	326130	NaN	640639	NaN	398855	NaN	680178	4810000	4560000	3910000	3330000	4470000	3240000	3860000	3800000	4610000	3800000	1590000
764845	618932	392730	637644	495535	523968	566964	605313	674999	10400000	8040000	11500000	9170000	7530000	8860000	7400000	7700000	10700000	4930000	11600000	10400000	10200000	10500000	11700000	12600000	13100000	12600000	11400000	12800000	3290000	3010000	3220000	3570000	3580000	2900000	2620000	2950000	2810000	3400000	2140000	2210000	1800000	1360000	1840000	1780000	1700000	1670000	2590000	1710000	385895
10100000	10600000	10500000	9080000	10500000	10200000	9860000	9650000	10100000	1930000	3370000	3820000	2320000	3980000	1550000	1580000	1610000	2030000	2090000	1290000	1820000	2040000	1650000	1250000	2200000	1790000	1800000	1690000	1930000	2170000	2950000	2140000	1720000	2220000	1990000	1800000	1740000	1750000	1780000	1880000	735611	NaN	NaN	NaN	NaN	NaN	628499	NaN	NaN	1060000
1160000	1480000	622748	538514	798879	461692	1640000	707405	516325	198000000	189000000	180000000	186000000	185000000	155000000	155000000	163000000	202000000	169000000	8370000	2390000	3930000	2230000	1200000	4210000	2250000	4870000	3300000	1430000	14600000	17700000	15200000	15000000	14700000	16900000	15500000	17400000	18100000	14100000	NaN	NaN	NaN	NaN	7260000	NaN	NaN	NaN	NaN	NaN	NaN
53900000	57000000	52800000	52600000	54300000	47200000	57400000	50900000	53100000	50400000	52300000	55300000	51100000	51800000	48900000	46800000	49800000	48300000	47800000	40000000	34300000	39600000	35200000	39000000	38800000	38800000	42200000	39100000	38500000	44500000	43500000	44000000	42200000	43500000	45300000	49500000	49100000	45500000	50200000	76200000	66900000	69500000	76200000	68200000	74600000	73800000	71900000	69300000	70500000	77500000
3960000	4050000	4220000	4350000	4350000	4320000	3840000	4060000	4140000	5260000	5340000	4890000	4920000	4750000	5510000	5360000	5380000	5310000	5220000	4810000	4590000	4480000	4490000	4100000	4400000	4310000	4200000	4230000	4450000	4500000	4310000	4340000	4420000	4070000	4580000	4570000	4570000	4440000	4530000	4010000	3540000	3500000	3300000	3660000	2550000	2620000	3290000	3350000	2970000	4090000
1180000	1290000	1030000	1040000	701899	777833	865499	921924	891312	703326	676414	790219	655791	737705	607699	539524	588249	642745	520081	459072	456081	464015	518001	477628	555588	529845	419698	635343	682809	820465	822008	800424	826593	953946	819399	926016	872190	831507	891011	1030000	964158	937705	965619	1040000	844143	990499	804279	891271	725466	507718
210984	216745	248935	164441	156874	201007	169907	233585	NaN	NaN	299029	260952	303517	570084	NaN	274281	NaN	131798	NaN	292362	340503	364671	423431	410135	422870	360767	324246	294765	443362	233345	236980	332716	177388	249767	292051	97539.3	145234	164738	170950	274648	253724	282856	292425	262983	299067	236277	328216	264608	314029	NaN
253402	221286	285747	269874	180609	141932	203676	211409	205806	202392	198802	NaN	315943	NaN	209859	248912	310909	393558	NaN	588435	579240	545205	579967	483643	689638	240755	461678	277465	619335	433293	337293	382143	542485	375469	513301	594290	337691	594207	423380	263621	NaN	311374	151397	262511	NaN	NaN	NaN	141386	NaN	1040000
1220000	1330000	1510000	1400000	1250000	1340000	1230000	1350000	1510000	NaN	NaN	NaN	1630000	NaN	NaN	NaN	NaN	NaN	1460000	1270000	1020000	1010000	1010000	996578	1140000	988235	998529	858129	1120000	520929	557389	492403	690674	659748	408703	464498	489597	391232	575915	816704	792882	779397	803706	939233	1140000	1220000	1150000	1090000	1190000	1270000
3110000	3090000	2790000	3110000	3270000	2930000	3010000	2910000	3030000	3120000	2610000	2540000	2810000	2610000	3660000	3430000	3290000	3260000	3180000	2060000	1850000	2010000	1890000	1750000	1920000	2190000	1990000	2030000	1850000	1570000	1780000	1740000	1850000	1790000	1940000	1680000	1840000	1760000	1800000	1490000	1330000	1490000	1430000	1400000	1440000	1470000	1320000	1530000	1460000	1880000
1120000	1500000	1340000	902652	881039	2180000	2140000	2240000	1910000	2430000	2570000	2360000	2440000	2620000	2290000	2610000	1930000	2480000	2200000	2640000	2800000	3150000	2380000	2770000	3420000	2880000	3250000	2530000	3550000	3260000	3930000	3350000	3410000	3580000	3850000	3670000	3370000	3670000	3400000	1620000	1810000	1640000	1520000	1320000	937202	1150000	962228	1430000	1050000	2340000
8430000	7550000	7980000	7810000	7110000	6900000	7040000	7400000	7020000	6810000	6750000	6250000	6870000	6480000	7580000	7520000	7360000	7350000	6810000	7110000	7060000	7400000	6860000	7170000	7200000	7420000	7320000	7230000	6940000	6140000	6040000	6090000	6410000	6060000	6530000	6130000	6320000	6360000	6340000	9420000	9150000	8870000	8580000	9470000	8220000	7690000	8140000	8560000	7910000	6790000
3700000	3860000	4010000	3840000	3580000	3260000	3320000	3430000	3630000	925858	862449	1090000	1020000	882065	736379	752385	849815	1110000	818945	1160000	759805	730386	756812	825904	927058	838668	920463	831284	936979	1190000	1260000	1210000	1350000	1320000	1260000	1120000	1160000	1170000	1220000	808912	901986	949441	844123	890959	925843	911290	872297	889610	860114	2460000
6270000	6220000	5960000	4960000	6190000	6430000	6910000	5930000	5850000	8160000	8800000	8130000	8220000	8180000	7950000	7380000	7280000	8370000	7830000	26300000	27100000	25300000	24200000	26900000	27100000	27300000	26600000	25900000	26500000	13900000	13300000	13300000	14000000	14100000	14500000	13600000	13900000	13300000	14200000	6500000	7620000	6430000	5670000	6610000	6010000	6090000	6050000	7530000	6680000	4410000
9680000	10400000	9750000	8330000	8730000	8850000	9270000	9100000	8980000	12800000	13100000	12700000	12700000	13300000	12900000	14600000	14400000	15100000	14900000	9780000	9900000	10700000	9610000	10400000	10200000	9860000	11500000	10600000	10200000	19200000	20000000	18900000	18900000	18300000	19300000	20400000	19400000	20600000	16700000	15300000	16300000	15000000	14200000	15900000	12800000	13000000	12700000	15700000	14600000	14000000
183779	221963	295657	191000	190109	212618	167315	143886	168220	381594	386998	NaN	362888	274970	658001	821747	605212	581930	766676	NaN	NaN	NaN	NaN	NaN	74832.3	NaN	78406	78588.1	72924.7	124565	114069	140779	132138	130522	163637	187411	140516	161779	134482	82560	80791.2	139859	82589.6	82714.4	49482.4	41629.1	49464.1	56261.5	85120.8	NaN
291805	321610	389414	116832	331618	392358	330182	NaN	392149	318572	316985	313043	363716	320301	202771	143958	174271	341375	365910	379543	452548	388884	433036	422003	419792	372952	389285	418405	431800	327941	384082	420054	436434	739424	429582	370261	452144	407720	559520	570328	381038	346152	366184	437658	323349	290992	283903	289522	342514	356540
NaN	NaN	NaN	NaN	NaN	NaN	114062	NaN	NaN	NaN	NaN	1010000	456393	589243	645442	418943	537835	688742	386535	616997	689837	710235	561093	621463	625688	627858	492804	721286	523583	482952	636293	695463	363136	882261	411507	595043	409326	463153	435201	253891	485797	368528	356491	460331	NaN	335575	NaN	513407	NaN	1640000
938072	247781	317912	536012	938429	545374	528842	700587	659444	445075	1050000	472743	443436	726820	471968	583000	311897	470172	401047	4970000	3720000	4250000	3760000	4380000	4300000	4380000	3720000	4600000	5010000	2120000	2010000	1710000	1980000	1850000	2020000	1940000	1800000	2040000	1930000	8560000	10000000	8100000	6940000	7760000	5030000	5830000	5720000	6970000	6120000	5830000
4410000	4290000	4140000	4230000	4560000	4060000	3950000	4560000	4120000	3590000	3430000	3750000	3460000	3530000	3540000	3560000	3270000	3170000	2910000	3580000	2890000	3180000	2690000	3150000	3360000	3470000	3290000	3250000	3130000	3870000	4030000	3850000	4040000	3710000	3990000	3900000	3700000	3850000	3610000	2530000	3230000	2970000	3000000	2810000	3110000	3160000	3200000	3220000	2870000	3600000
440329	460672	358339	440576	528772	632812	493980	1060000	359432	25000000	23800000	25900000	25500000	25400000	25700000	27600000	24600000	26200000	27000000	11900000	12500000	11500000	11900000	13200000	14900000	13900000	14700000	13600000	13100000	2930000	3430000	3000000	3010000	2780000	3330000	3150000	3210000	3130000	2900000	16800000	14600000	15600000	14600000	15700000	13300000	13100000	13400000	13900000	14000000	5980000
3460000	3980000	3710000	2780000	2550000	3440000	3830000	3780000	3930000	1690000	1440000	1710000	1990000	1600000	1810000	1670000	1640000	1890000	1350000	1460000	1720000	1570000	1900000	1640000	1810000	1850000	1850000	1740000	1680000	2370000	2060000	1950000	2000000	1720000	2110000	1860000	2380000	1760000	2850000	793774	934630	1490000	NaN	874474	1440000	NaN	1320000	475437	1200000	494112
476362	997346	NaN	NaN	776836	791427	1220000	648240	777571	3550000	3260000	4130000	3980000	3780000	3930000	4190000	3750000	3880000	5100000	4890000	5230000	4490000	3800000	5310000	5900000	5570000	5590000	6090000	5930000	4850000	5490000	5040000	5580000	5610000	6180000	6260000	6170000	6770000	7360000	8100000	7430000	7150000	7440000	7970000	7360000	7850000	7930000	8650000	7890000	3570000
285783	557580	488295	NaN	648543	639494	NaN	NaN	NaN	1140000	NaN	NaN	NaN	959717	NaN	292249	98962.6	NaN	NaN	1380000	1530000	1450000	1700000	1600000	1520000	1540000	1330000	1460000	1610000	1520000	1210000	1260000	1200000	1290000	1170000	1150000	1200000	1160000	1240000	852167	917954	718114	556586	917376	598673	688168	645329	846654	570300	NaN
543888	517000	603748	483430	545664	NaN	597015	383186	534851	524465	543409	27500000	459952	NaN	803986	540613	NaN	583930	465347	650632	652598	756863	688587	756697	585174	1070000	633962	571287	613026	635375	628859	666434	694483	653701	700780	664730	593320	535123	695021	795540	593065	629786	732392	591650	732204	964538	737651	661798	756111	633726
NaN	NaN	NaN	NaN	NaN	NaN	NaN	NaN	NaN	4850000	4900000	4090000	4090000	4740000	4790000	5780000	4410000	6220000	4940000	3530000	3280000	3060000	3350000	2870000	3530000	3220000	3800000	3380000	3100000	4410000	4890000	4440000	4260000	4550000	4830000	4460000	4320000	4120000	3980000	846417	742141	775667	642783	699334	752884	516912	630728	758536	680841	NaN
1380000	1130000	1400000	1040000	810979	1130000	963453	1000000	772855	79800000	88900000	78200000	82800000	85100000	96500000	101000000	89200000	82400000	89100000	4270000	2510000	2570000	2390000	1650000	2700000	2350000	2940000	2280000	2360000	9320000	11100000	10000000	9910000	10100000	11300000	10700000	10600000	11100000	10200000	2170000	2560000	1820000	1270000	1920000	1470000	1370000	1510000	2120000	1520000	893984
21500000	21700000	21800000	19500000	21000000	22000000	21900000	19700000	20400000	18700000	19900000	19600000	19500000	17700000	18900000	19500000	20700000	20300000	19700000	16700000	16200000	16000000	16600000	16000000	16300000	16700000	16400000	17300000	17000000	20400000	20600000	21000000	19200000	20500000	20200000	20300000	21200000	19900000	19300000	23300000	20800000	22700000	22800000	22000000	19600000	21000000	20900000	21200000	21200000	23800000
7050000	7540000	7590000	7540000	9000000	8450000	8960000	9110000	8400000	3000000	2670000	3220000	3140000	3590000	2760000	2760000	2930000	3060000	3070000	6560000	6430000	6340000	6270000	6820000	6590000	7320000	6310000	6660000	7080000	7320000	7930000	7850000	8150000	7840000	9150000	8130000	7610000	8570000	7870000	2950000	3230000	3020000	2560000	2880000	2610000	2820000	3000000	3430000	3170000	1910000
19500000	22600000	NaN	478408	NaN	19900000	19000000	21500000	17200000	NaN	NaN	NaN	NaN	NaN	NaN	NaN	NaN	260201	NaN	2170000	2030000	2130000	1930000	2060000	3040000	2300000	3840000	2320000	2300000	3720000	3600000	3680000	3480000	3550000	3980000	4100000	3660000	4040000	3540000	362657	501928	479746	382593	376613	639302	353797	476652	412208	415436	NaN
1170000	1050000	1220000	1180000	1290000	1020000	1050000	1400000	1390000	2850000	2490000	3070000	2020000	2190000	2590000	2190000	2540000	2530000	1490000	6460000	6840000	6790000	7240000	6710000	6130000	6420000	6830000	7610000	7200000	5040000	5350000	4970000	4840000	5090000	4910000	4860000	5000000	5130000	5140000	2170000	2320000	1750000	1770000	1930000	1810000	1780000	1710000	2550000	1900000	3010000
NaN	157477	NaN	186353	NaN	119565	293157	400902	447422	NaN	NaN	83798.9	NaN	NaN	NaN	NaN	NaN	NaN	NaN	167900	221277	222215	222955	265499	166175	190068	210906	197451	238972	504470	NaN	528739	458985	432134	438009	509309	437546	465415	536735	296455	301184	344207	252063	330735	310027	252769	264507	250929	310720	NaN
1120000	1230000	1230000	1220000	1280000	1260000	1240000	1240000	1230000	754119	1110000	NaN	763531	710542	417058	397353	411187	790508	647977	577455	515133	481853	486008	511647	602415	619185	549590	608271	573128	444668	381851	404988	505594	518981	453918	447451	469632	430662	434283	370235	350955	340775	267837	324389	223956	240443	347821	353008	369806	227711
1710000	1790000	2110000	1750000	1420000	1620000	1560000	1650000	1700000	1430000	1300000	2500000	975965	1820000	1740000	1250000	1280000	1150000	1250000	1850000	2160000	2190000	2050000	2010000	2010000	1940000	2080000	1990000	2000000	1480000	1760000	1620000	1690000	1810000	1450000	1490000	1480000	1500000	1670000	1170000	1270000	1220000	1290000	1310000	1180000	1250000	1270000	1340000	1310000	959382
13300000	15300000	13700000	12500000	13600000	14400000	14000000	14500000	13600000	11400000	11500000	11900000	11900000	13100000	11500000	11600000	11200000	10800000	12600000	14400000	13400000	13600000	12700000	13600000	13700000	14900000	13600000	14400000	14000000	18600000	19500000	19900000	17800000	18500000	19000000	18800000	18600000	18800000	16400000	15900000	15900000	16700000	15400000	16500000	14900000	14800000	15100000	17300000	14900000	12500000
13500000	13900000	13000000	13500000	13900000	13800000	13700000	13900000	14000000	7900000	8220000	8360000	8290000	8110000	8930000	8990000	8910000	7760000	8240000	14700000	13900000	14000000	15100000	15900000	12500000	15600000	14200000	13600000	12400000	16600000	16800000	16300000	15700000	16400000	15500000	16900000	16200000	16300000	15100000	9720000	9670000	9610000	8770000	9650000	7660000	7320000	8150000	7940000	7460000	10000000
252343	238556	NaN	345437	293104	373757	398175	270958	479191	515753	490010	384401	378815	NaN	460023	640532	471693	649128	639083	843415	1010000	716707	885383	1490000	1090000	826144	876598	823955	1360000	549408	533878	650150	563989	674806	806209	867622	777715	836097	987140	976242	1190000	958054	930025	1050000	835678	897600	822338	922790	1000000	NaN
12700000	12300000	11500000	11300000	11000000	11100000	11000000	11500000	10900000	7010000	5990000	5830000	6250000	6600000	7940000	7500000	7530000	7710000	6270000	10700000	12100000	10800000	11300000	10700000	11000000	10600000	11200000	10100000	10800000	10300000	10000000	9520000	9440000	9470000	7840000	8480000	9150000	8340000	8170000	4450000	5720000	5150000	5170000	5430000	4570000	4530000	4970000	5120000	4850000	34400000
270518	237393	183574	349659	171194	261841	332578	354446	177428	301360	443915	238396	418754	375833	358576	288005	266604	293267	388396	616564	648631	661974	632026	630666	539669	498162	546039	537215	587061	330582	363331	340262	438863	480005	451839	465233	297862	376556	347361	751610	1270000	642090	893168	860560	493210	579221	801716	452147	564339	131939
4090000	3800000	3840000	3960000	3910000	3560000	3950000	3420000	3520000	2130000	2280000	2780000	2470000	2800000	3500000	2930000	3260000	3050000	2760000	2440000	2590000	2490000	2320000	2570000	2440000	2250000	2490000	2330000	2420000	2860000	2820000	2890000	2800000	2780000	2780000	2730000	2810000	3060000	2640000	4020000	3560000	3960000	4270000	3690000	3690000	3500000	3760000	3540000	3790000	1160000
590745	350823	566626	NaN	651442	578801	563211	384883	405363	723985	700726	1440000	1070000	714892	1400000	827969	1110000	984783	1070000	1990000	1960000	1930000	1890000	1650000	1780000	1710000	1790000	1710000	2020000	976860	942169	980581	962374	947120	1120000	1080000	1030000	1150000	986132	489247	681561	471359	447075	654708	354621	621920	336073	407125	614514	1270000
NaN	NaN	NaN	NaN	NaN	NaN	702278	NaN	NaN	6680000	5610000	7050000	6760000	9390000	6800000	8230000	4850000	5120000	10300000	NaN	NaN	NaN	NaN	NaN	210332	188098	NaN	NaN	NaN	651733	723244	693522	510012	559155	378746	1040000	494490	495781	693981	NaN	NaN	NaN	NaN	NaN	NaN	NaN	NaN	NaN	NaN	1120000
1360000	1400000	1270000	1330000	1020000	1140000	1280000	1250000	1410000	3990000	3880000	3630000	3500000	3660000	4210000	4140000	4040000	3930000	3810000	2490000	2520000	2300000	2450000	2280000	2470000	2360000	2400000	2450000	2480000	3170000	3230000	3230000	3150000	3240000	3090000	3180000	3260000	3320000	3070000	616486	495886	622193	586959	652208	515989	376406	470993	598080	536876	2790000
1390000	1330000	1210000	1310000	1270000	1220000	1170000	1060000	1340000	399563	255649	258220	300452	318294	650255	639341	669746	595659	542755	1090000	1150000	1210000	1340000	1220000	1170000	1060000	1130000	1040000	1020000	1500000	1640000	1560000	1480000	1550000	1640000	1890000	1760000	1780000	1630000	311160	298716	428465	469650	363095	385676	352064	399576	524567	477203	1920000
814502	470604	NaN	464478	654153	828499	451146	501051	460249	NaN	3720000	3370000	3080000	3180000	NaN	NaN	NaN	NaN	NaN	1490000	1440000	1360000	844400	937067	874559	1060000	1180000	1210000	1110000	1020000	1330000	1350000	1250000	1290000	1250000	1220000	1100000	1130000	1260000	483472	400471	681118	443766	504385	445200	375694	440910	674628	370344	1090000
11700000	12200000	12000000	10200000	11100000	11500000	11300000	11400000	11200000	1530000	1670000	1540000	1680000	2040000	1600000	1770000	1750000	1830000	1800000	4140000	5110000	4810000	4630000	4480000	4490000	4540000	4630000	4410000	4460000	4410000	4510000	4540000	4310000	4710000	4490000	4500000	4320000	4500000	4550000	1160000	1180000	1560000	1570000	1030000	983314	677723	914550	861379	850540	1590000
15200000	15200000	15200000	14000000	13300000	13600000	14200000	14700000	14000000	12200000	11600000	12300000	13000000	10300000	10400000	13700000	11500000	11300000	10300000	9560000	7870000	8700000	8740000	7600000	8860000	8930000	8910000	9210000	8370000	10500000	10400000	10600000	10300000	10900000	10900000	10400000	10200000	10100000	10800000	13000000	11200000	11800000	11100000	11100000	10600000	10000000	10600000	10100000	9820000	6990000
1300000	1390000	1330000	1360000	1160000	1170000	1280000	1350000	1370000	263746	280921	NaN	516902	203865	251127	NaN	251760	312601	322333	156532	220975	173390	152405	226981	133364	171764	206617	155037	227282	256877	242816	185533	231224	286436	282557	387336	254326	294852	248336	NaN	NaN	NaN	NaN	NaN	NaN	NaN	NaN	NaN	NaN	NaN
NaN	NaN	NaN	NaN	NaN	2150000	2630000	NaN	NaN	1810000	1280000	1530000	1550000	1660000	1960000	1560000	1220000	1830000	1330000	2080000	1700000	1810000	1760000	1970000	2430000	2210000	2310000	2160000	1850000	2000000	2130000	3220000	3370000	2680000	3100000	1750000	2330000	2610000	3120000	1210000	543329	830854	776095	601665	338995	NaN	NaN	439269	NaN	NaN
3050000	2910000	2870000	3510000	3300000	2760000	3050000	3210000	3460000	2620000	2090000	2260000	2090000	2840000	2500000	2760000	2510000	1780000	2720000	3610000	2890000	3520000	3430000	3690000	3460000	3470000	3300000	3690000	3650000	4130000	3940000	3580000	4340000	4500000	3960000	3770000	3550000	4090000	4320000	5810000	5190000	5550000	5680000	6290000	5990000	6620000	5200000	5980000	5420000	1860000
628553	632025	518450	740925	981714	703559	668725	660175	807092	876818	983734	932710	960493	1140000	1090000	1000000	869408	961468	1060000	1410000	959311	1430000	1200000	1130000	1520000	1250000	1540000	1150000	1340000	962711	920177	926396	925403	960666	991576	894817	1070000	1240000	1230000	1120000	951659	1130000	1040000	1180000	875197	919055	937806	1020000	1120000	NaN
4080000	3990000	4140000	4470000	4220000	3960000	3980000	4110000	4050000	1710000	1940000	1920000	1960000	2290000	2100000	2160000	2030000	2220000	2620000	2040000	2210000	2080000	2040000	2210000	2130000	2240000	2190000	2060000	2100000	2940000	2880000	3160000	3050000	3190000	2960000	2800000	3000000	3010000	3360000	946696	716544	881697	699739	956095	849153	910133	1110000	921746	839347	623467
886667	895562	681432	823935	936202	882244	727565	780072	794487	NaN	NaN	NaN	NaN	NaN	NaN	NaN	NaN	NaN	NaN	958317	1090000	909151	945370	853309	917067	893996	864125	1010000	977209	1190000	1120000	1080000	1060000	969516	1010000	996047	954082	1070000	976256	401504	330217	325231	240645	382011	273426	157634	286446	344498	257246	NaN
1240000	1300000	1900000	1310000	1180000	1080000	1170000	1360000	1390000	13300000	14600000	12300000	13200000	13200000	13200000	13700000	12000000	14800000	13500000	8210000	9080000	7460000	8800000	8210000	8870000	9380000	8660000	9640000	10100000	8830000	8880000	9250000	10300000	10200000	8730000	8010000	7020000	9850000	9960000	2030000	2580000	1440000	1550000	1770000	1420000	1390000	1390000	1880000	1530000	894146
570151	643746	639923	564643	298509	336875	685362	430676	620581	607298	995673	604314	486226	488001	366053	465408	1200000	1270000	1150000	1560000	1810000	1740000	1950000	1650000	1860000	1880000	1770000	1720000	1640000	2490000	2560000	2510000	2470000	2420000	2410000	2530000	2500000	2560000	2500000	1260000	1460000	1330000	1120000	1270000	946301	963929	936959	1270000	1010000	3060000
33100000	34700000	32400000	30000000	33400000	35200000	35100000	36700000	32300000	45200000	45200000	42400000	44100000	42400000	41700000	44000000	41400000	49200000	44200000	44700000	46100000	44900000	46100000	47700000	48000000	47000000	48100000	49200000	47400000	38600000	40900000	39400000	38900000	39500000	40600000	40200000	40200000	41100000	39100000	34900000	36900000	32800000	29200000	32800000	25400000	26900000	27500000	32800000	28600000	26800000
6700000	6940000	6290000	4760000	5790000	6740000	6850000	6120000	5770000	597222	554610	1120000	546066	407388	705805	724926	719052	738008	731155	602826	681146	905245	681672	621524	1070000	812590	429095	646753	882608	9750000	12000000	10500000	10300000	10200000	10800000	10900000	10300000	11200000	10500000	6460000	3220000	4990000	2760000	2390000	6250000	3340000	6940000	5600000	7260000	2800000
1690000	1330000	1350000	1480000	1750000	1690000	1560000	1690000	1520000	1800000	2310000	1630000	1490000	1290000	2190000	1760000	2050000	1980000	1280000	2150000	2290000	2150000	2210000	2080000	2170000	2230000	2130000	2130000	2240000	1990000	2200000	2110000	2240000	2160000	2040000	2110000	2190000	2070000	2310000	1800000	1980000	2020000	1740000	1980000	1710000	1840000	1830000	1990000	2270000	1390000
NaN	NaN	NaN	NaN	NaN	NaN	886302	1110000	NaN	761660	856501	NaN	1210000	1490000	671162	NaN	855092	376718	NaN	1340000	1110000	1190000	1110000	1270000	944216	1200000	1550000	1240000	1520000	902616	850875	904405	697156	2060000	830799	718064	621029	834132	886519	2500000	2890000	2930000	2740000	2630000	3810000	3790000	3920000	3600000	3890000	NaN
4110000	4080000	4170000	4090000	4280000	3720000	3780000	3700000	3780000	3140000	2370000	4950000	3240000	2890000	2960000	2560000	2560000	2480000	3230000	2270000	2360000	2430000	2260000	2670000	2530000	2490000	2300000	2330000	2300000	1930000	1960000	1990000	1740000	1770000	2360000	2300000	2270000	2180000	1660000	1180000	1140000	1460000	1440000	1290000	1230000	1330000	1240000	1350000	1310000	1850000
2620000	2710000	2650000	2690000	1100000	883061	1420000	1930000	2630000	1900000	1710000	929249	1460000	1110000	1780000	1820000	1770000	1790000	2070000	1660000	1980000	1250000	1110000	2110000	2860000	1250000	1600000	1720000	1450000	8920000	10900000	9260000	8760000	9260000	9150000	9510000	9360000	10600000	9290000	1160000	1060000	952010	861513	1080000	648645	867503	946841	909159	820066	17600000
3040000	3030000	2970000	2710000	3220000	3460000	3380000	3230000	3120000	12000000	12600000	12700000	12600000	13600000	11300000	12300000	10700000	12600000	13100000	1670000	1680000	1770000	1500000	1800000	1510000	1480000	1430000	1540000	1380000	3840000	4250000	4020000	3910000	3940000	4660000	4510000	4130000	4140000	4110000	2000000	1790000	2030000	2040000	1970000	2340000	2030000	2120000	2180000	1990000	3950000
12200000	12200000	12600000	11900000	13600000	13300000	12800000	13100000	13800000	4930000	4480000	4140000	4640000	4470000	4710000	4950000	5030000	4680000	4780000	4850000	4900000	4820000	4760000	4640000	5430000	5600000	5370000	5180000	5170000	3300000	2990000	3200000	3000000	3210000	3070000	2930000	3190000	3220000	2880000	2320000	2440000	2260000	2070000	2190000	1830000	1910000	1740000	2210000	2090000	1810000
9120000	8930000	9330000	8710000	8410000	9100000	9360000	9360000	8840000	2680000	2550000	2960000	3360000	3050000	3030000	2880000	3480000	2810000	3850000	1880000	1930000	1880000	1510000	1770000	1930000	1740000	2790000	2520000	2020000	3380000	3560000	3600000	3050000	3330000	3320000	3560000	3320000	3460000	3120000	1610000	1440000	NaN	NaN	569286	NaN	NaN	NaN	NaN	NaN	NaN
7260000	6750000	6690000	6510000	7310000	7250000	6920000	6630000	6880000	1540000	1330000	1260000	1360000	745569	1840000	1670000	1760000	1710000	1610000	1450000	1580000	1280000	1170000	1610000	1860000	1520000	1530000	1480000	1540000	2210000	2230000	2070000	2080000	2070000	1640000	2030000	2000000	1870000	1640000	718352	787224	686041	782708	784028	1100000	1270000	1160000	1300000	1320000	16300000
7680000	7870000	7760000	7470000	7630000	7810000	8150000	8470000	7850000	14300000	14000000	11700000	13400000	13000000	15000000	15200000	14200000	14200000	13400000	21700000	21700000	20700000	22500000	21800000	22100000	24100000	22700000	24600000	23600000	15900000	15500000	14800000	15100000	15800000	16200000	16500000	15900000	16300000	15400000	9450000	11100000	10100000	9400000	10200000	8290000	8450000	8400000	10400000	8210000	7550000
1200000	1170000	1220000	945423	655181	922106	1110000	1020000	1120000	1980000	2430000	2350000	2620000	2530000	1530000	1340000	1860000	1840000	1660000	1800000	1460000	1670000	1590000	1550000	1430000	1420000	1470000	1630000	1750000	3210000	3240000	3390000	3370000	3370000	3090000	3070000	3100000	3050000	3670000	NaN	NaN	NaN	NaN	NaN	NaN	NaN	NaN	NaN	NaN	1490000
12600000	12400000	13100000	12800000	12700000	12400000	12700000	13700000	13200000	12200000	13100000	13000000	13600000	11100000	11800000	10800000	10700000	13100000	12400000	12400000	11100000	11600000	11000000	12100000	11500000	12200000	12800000	12100000	11400000	10100000	9880000	9720000	9900000	10200000	10700000	11100000	11100000	10500000	11800000	6740000	6480000	6870000	6410000	6700000	7020000	7050000	6780000	8090000	6950000	4750000
376894	359398	357591	293022	274060	216664	334401	309632	259786	NaN	NaN	313277	324045	NaN	150437	180219	NaN	296521	318334	415432	391997	378224	380671	327398	284667	291259	297417	316433	403324	NaN	272669	335307	400034	NaN	363633	340825	397514	276184	336321	244320	NaN	166321	186163	NaN	141943	160549	147547	NaN	NaN	NaN
4630000	5260000	5090000	4450000	5250000	5250000	5520000	5140000	5100000	3340000	2950000	3420000	3080000	3090000	3350000	3250000	3140000	3330000	3560000	5330000	5490000	5160000	5100000	5230000	5270000	5150000	5220000	5090000	5330000	5860000	5750000	5930000	6000000	6120000	5930000	5780000	5810000	5760000	6090000	2010000	2600000	2130000	1860000	2030000	2150000	2120000	2180000	2380000	2380000	1440000
2160000	2240000	2100000	2080000	1910000	1970000	1980000	2200000	2040000	822168	925969	913087	842698	876212	770752	760192	826420	787670	736711	1020000	1170000	1120000	1130000	1130000	1180000	1110000	1120000	1060000	1140000	1220000	1120000	1120000	1110000	1040000	1060000	1250000	1160000	1160000	1300000	781734	828630	796277	776285	820974	1110000	1220000	1150000	1240000	1180000	830898
458758	542577	339528	529182	501792	523867	673650	583801	570116	993394	1290000	874859	646252	862800	506279	920285	1010000	1020000	839381	1040000	1060000	1050000	972847	933175	1100000	1220000	1010000	1060000	1180000	839164	914467	789637	1040000	987700	943205	898304	773989	811488	821433	1220000	1010000	1070000	1020000	1030000	916153	870631	981198	1090000	1020000	NaN
1260000	1550000	1580000	1250000	1280000	1650000	1650000	1890000	1730000	1390000	1790000	1270000	1570000	1820000	1890000	1570000	1340000	1930000	1780000	2150000	1900000	1810000	1850000	2150000	2200000	2520000	2300000	2570000	2440000	3130000	4070000	3380000	3540000	3640000	2950000	2980000	2910000	3730000	3700000	1430000	1590000	1180000	1060000	1400000	1170000	1110000	1290000	1440000	1400000	2690000
2990000	2960000	3070000	3260000	3110000	3110000	3170000	3120000	3190000	2800000	2400000	2670000	2580000	2850000	2300000	2330000	2240000	2410000	2260000	2840000	2560000	2520000	2440000	2410000	2740000	2670000	2860000	2600000	2790000	2200000	2390000	2350000	2350000	2440000	2450000	2360000	2320000	2370000	2700000	2310000	2120000	2150000	2140000	2180000	2120000	1920000	2070000	2160000	2190000	1340000
882890	1540000	708194	504408	423927	1310000	1520000	1280000	1340000	8160000	15100000	18400000	12100000	16500000	15800000	18600000	20200000	11700000	13800000	1540000	1690000	1300000	1580000	1650000	1670000	1590000	1530000	1470000	1350000	1760000	2070000	1880000	1990000	1750000	2030000	2120000	2080000	2350000	1630000	NaN	NaN	NaN	NaN	NaN	NaN	NaN	NaN	2630000	3030000	2210000
6930000	7390000	6910000	6840000	7270000	7740000	7480000	7410000	7770000	7400000	7320000	8170000	7740000	8270000	7610000	6900000	7570000	8130000	7790000	6910000	6200000	6400000	6370000	6420000	6380000	6460000	6500000	6920000	6370000	6480000	6420000	6250000	6830000	6390000	6350000	6550000	6470000	6220000	6490000	5540000	4790000	5050000	4850000	5050000	4940000	4920000	5120000	5410000	5110000	4540000
7230000	7950000	7650000	7150000	7570000	7780000	8240000	7900000	8050000	8030000	7870000	8080000	7910000	7940000	8100000	8040000	8400000	8210000	8070000	6870000	6160000	6670000	6400000	6190000	6310000	6650000	6540000	6570000	6560000	7260000	6960000	7260000	7430000	7150000	6930000	7350000	7380000	7200000	7700000	5760000	5320000	5740000	5440000	5430000	5210000	5490000	5080000	5030000	5390000	4940000
8510000	8530000	8570000	8230000	7770000	8150000	8520000	8220000	8090000	8850000	9000000	7010000	7970000	7690000	8430000	8750000	8160000	8130000	8890000	6340000	6230000	6270000	6390000	6340000	6080000	6200000	6590000	6370000	7110000	7330000	7680000	7400000	8040000	7860000	7150000	7280000	6960000	7600000	7300000	6090000	5410000	5800000	5580000	5970000	4690000	4720000	4400000	5150000	5030000	5810000
304508	286181	304719	351216	NaN	769115	392103	458379	311765	NaN	NaN	NaN	NaN	583168	365656	447636	320490	643950	317017	629387	557170	504307	435378	516150	563689	473456	550462	539178	600295	575998	706112	404920	943126	NaN	422238	418835	597827	520726	538993	180273	148950	279128	427502	240205	560918	547557	426142	148931	420659	NaN
179000000	174000000	175000000	198000000	188000000	191000000	177000000	184000000	181000000	145000000	176000000	160000000	151000000	142000000	169000000	170000000	149000000	157000000	162000000	160000000	198000000	214000000	186000000	184000000	219000000	198000000	187000000	218000000	218000000	220000000	212000000	214000000	221000000	228000000	209000000	210000000	208000000	218000000	227000000	231000000	237000000	240000000	241000000	251000000	251000000	253000000	248000000	244000000	244000000	127000000
4280000	4010000	4140000	4200000	4020000	4110000	4100000	4120000	4630000	15400000	13700000	12400000	13600000	12300000	17000000	16700000	17400000	15500000	16200000	7700000	7540000	8200000	8170000	8070000	7640000	8720000	8410000	8020000	8000000	15000000	15400000	14900000	13900000	14600000	15200000	15300000	15600000	15200000	13800000	9190000	10100000	9600000	9110000	10100000	9350000	8420000	9080000	10100000	9090000	33400000
573302	828721	573297	751148	444179	276831	369076	692203	643790	NaN	NaN	NaN	NaN	NaN	NaN	NaN	NaN	NaN	NaN	3290000	1590000	1630000	1680000	1540000	1840000	1800000	1850000	1720000	1790000	790115	NaN	NaN	187990	239451	474428	224617	NaN	259900	190508	8500000	7790000	6070000	5100000	6450000	5270000	4020000	3950000	5830000	4920000	2830000
881123	969054	845066	915424	869437	1110000	1110000	1070000	956202	803824	489441	674967	591316	626316	759843	633669	707589	792102	945845	797283	1030000	893472	1150000	1140000	1040000	881549	1050000	890805	954698	864976	741322	787554	799685	848747	882229	898012	714707	808019	702185	854284	823300	807036	857466	933666	720683	800331	708956	722915	769738	601555
735697	744218	669250	793391	612994	692994	720072	713331	649934	807168	797330	738424	760808	804234	662531	774858	900365	679092	681900	1080000	1120000	1070000	1190000	1010000	1100000	1040000	1050000	1020000	1120000	1220000	1150000	1200000	1210000	1190000	1260000	1190000	1190000	1240000	1220000	1070000	1330000	1190000	1180000	1190000	1130000	1070000	1180000	1130000	1220000	586426
11300000	7070000	6800000	6630000	8220000	8030000	8770000	7440000	8900000	5420000	7120000	7340000	7800000	6790000	5310000	3820000	4900000	6250000	6280000	6640000	9160000	9910000	10000000	11200000	11200000	9170000	8600000	8520000	9480000	10400000	10800000	11300000	11600000	11200000	9670000	10200000	10700000	11500000	11100000	6720000	7200000	7440000	5550000	7470000	4480000	6240000	6150000	5990000	5460000	13700000
9900000	9280000	10500000	9350000	10300000	10200000	10300000	10500000	10500000	3310000	NaN	NaN	NaN	2500000	NaN	NaN	NaN	1230000	NaN	721013	759308	935923	997942	816515	576542	1110000	550527	984483	733428	1550000	1370000	1330000	1270000	1460000	1280000	1370000	1530000	1310000	1490000	1110000	1000000	962246	662013	951735	494149	831013	820478	748768	814480	1270000
2960000	3210000	2970000	2840000	3290000	3090000	2800000	2830000	3160000	3090000	2890000	2620000	2930000	2850000	4340000	5060000	4580000	3950000	3960000	4630000	3800000	4040000	3800000	3900000	3800000	4060000	3710000	3780000	4810000	3590000	4300000	3850000	3990000	3900000	3520000	3790000	3410000	3650000	3180000	3490000	3660000	3230000	3070000	3360000	2250000	2520000	2720000	2780000	2690000	1660000
335851	227128	326850	368179	404715	442195	295860	296819	325259	304869	392586	234724	440295	340007	188492	173756	251531	244508	303011	482967	453819	495842	414924	466604	516049	520309	463841	502495	589011	387970	362753	365593	414185	392254	417062	377258	384059	375854	469565	868727	704900	807890	836936	899020	824768	876863	826127	943112	938947	175545
980338	1100000	908743	776989	1010000	1050000	1070000	1050000	1060000	1880000	2220000	2270000	2440000	2460000	5000000	1800000	1650000	2040000	2230000	4610000	2070000	2170000	2360000	3890000	4060000	3930000	3820000	3740000	3920000	4500000	4940000	4980000	5180000	4940000	5520000	6420000	5100000	5240000	4450000	18100000	17600000	14900000	13500000	11900000	10700000	12300000	10700000	13400000	13100000	11000000
16600000	16500000	16200000	16300000	17100000	16900000	17000000	16900000	17200000	17900000	17100000	16800000	17800000	17400000	18600000	17600000	18100000	17600000	18000000	15600000	13300000	15200000	13400000	14400000	14300000	14800000	15000000	15500000	14900000	15800000	16200000	15800000	15600000	16600000	16200000	16500000	16300000	16200000	16700000	19500000	18500000	18600000	18300000	18300000	19300000	18400000	18500000	18400000	17500000	13400000
4150000	4010000	4070000	3370000	4750000	4370000	4730000	4470000	4210000	7990000	9420000	11700000	8150000	9360000	7830000	7870000	8070000	9400000	10100000	2790000	1920000	2430000	1950000	2190000	2570000	3040000	2690000	3140000	2750000	4760000	5550000	5730000	5790000	5550000	6840000	6600000	6410000	6030000	6590000	3630000	3990000	3820000	4000000	4540000	4910000	4670000	4580000	4870000	5070000	5370000
85284.7	67544	130405	98447	NaN	65977.1	55762	57596.6	65544.3	79734.4	91373.1	86936.5	258980	57357.3	105624	89892.1	119109	59094.6	115569	391914	385276	442347	502699	526893	427219	356551	395338	417652	341330	172746	150876	173133	160148	182286	152652	153480	144141	159988	183934	312339	363839	355012	434717	386338	419902	371422	433548	364718	391791	NaN
9780000	9810000	9730000	9010000	9070000	9200000	8970000	8660000	8620000	5840000	5950000	7080000	5670000	6630000	6040000	5810000	5620000	6540000	6450000	6960000	6530000	7160000	7120000	6760000	7340000	7220000	6570000	7510000	7530000	7630000	7120000	7050000	7150000	7130000	6880000	6590000	6470000	6980000	6940000	6230000	6340000	6300000	6110000	6680000	5910000	5540000	5520000	6240000	6010000	2370000
637142	454826	508035	257059	549971	485239	465804	555027	751754	786432	725098	743937	715860	1370000	1080000	936888	738727	705336	978243	908004	856123	1110000	732226	890537	1050000	978309	991744	1050000	889674	1950000	2190000	2020000	2150000	2010000	2410000	2310000	2270000	2480000	2350000	453936	425892	567290	475414	405298	625745	518852	1420000	668512	834803	1170000
823911	680892	805491	936108	915640	752984	705201	844041	793427	1640000	1930000	1900000	1790000	2110000	1890000	1900000	1880000	1930000	2070000	408485	394422	385089	372190	359942	420175	488127	434608	429374	413374	656747	500139	558511	715736	579239	669160	694651	841435	663056	589250	NaN	NaN	NaN	NaN	NaN	NaN	132967	104043	NaN	NaN	2330000
2350000	2500000	2460000	2930000	2510000	3360000	2890000	2560000	2690000	NaN	37900000	13200000	7180000	3250000	NaN	561572	NaN	3850000	NaN	5480000	4410000	3510000	5160000	3240000	2630000	2630000	2650000	2200000	2280000	12400000	8540000	9080000	19200000	5970000	9200000	NaN	14100000	6590000	8560000	9670000	NaN	5050000	10700000	7230000	3630000	2740000	NaN	815482	NaN	2210000
2200000	2160000	2140000	2330000	2080000	1970000	2020000	2050000	2100000	1960000	1980000	1830000	1880000	1750000	2120000	2050000	2060000	2130000	1820000	1750000	1830000	1850000	1920000	1720000	1890000	1890000	1860000	1920000	1900000	2080000	2050000	2080000	1990000	2010000	2120000	2020000	2160000	2020000	1940000	1750000	1870000	1860000	1800000	1750000	1840000	1850000	1820000	1790000	1780000	1580000
3070000	2950000	2830000	2360000	3010000	3030000	2990000	2870000	3040000	7550000	6930000	6790000	7150000	6380000	8070000	6970000	7360000	7980000	7990000	3110000	2580000	2690000	2800000	2680000	2780000	3040000	3010000	3000000	2910000	3060000	2800000	3090000	2890000	3000000	4030000	3550000	3530000	3420000	3390000	2150000	1990000	1980000	1720000	1920000	1500000	1480000	1360000	1740000	1690000	1830000
518849	540043	647511	560214	1290000	870548	539994	NaN	NaN	5730000	7010000	4970000	5800000	5020000	5530000	6100000	5010000	6960000	6820000	10800000	11000000	10500000	10300000	11100000	10800000	12100000	10900000	12400000	12700000	6460000	7380000	7530000	7510000	7580000	7500000	7380000	7280000	7340000	7740000	1690000	2040000	1550000	1390000	1600000	1460000	1460000	1500000	1680000	1530000	5550000
638688	735288	592634	679080	637538	706332	460395	592155	732155	975698	1030000	915021	768262	671187	679317	759055	838970	750225	614467	850098	909163	792395	787055	813927	796757	785568	723082	864199	770749	1420000	1490000	1480000	1490000	1340000	1320000	1340000	1360000	1480000	1360000	1450000	1520000	1500000	1550000	1450000	1360000	1190000	1340000	1470000	1410000	713877
1830000	1550000	1510000	1410000	1400000	1340000	1390000	1370000	1600000	1180000	1570000	1660000	1440000	2240000	1610000	1340000	1420000	1550000	1440000	971310	1120000	1090000	1610000	902486	1130000	944065	1000000	829762	1260000	1370000	1400000	1350000	1370000	1390000	1500000	1480000	1490000	1450000	1710000	909009	920460	739821	937719	913184	587457	799940	710746	860709	753239	795024
519317	579212	455954	665337	503843	575350	497493	479590	519617	NaN	NaN	826927	670438	925597	NaN	NaN	NaN	983376	NaN	542304	541176	509088	403436	505527	430458	408050	528829	442968	482736	584570	777531	669282	632730	633977	686476	690168	656758	676965	732848	549714	343325	434165	457041	466756	320614	361607	344605	423011	362392	375933
NaN	NaN	102269	NaN	NaN	139445	96554.8	NaN	NaN	413198	NaN	290884	353839	390945	404273	361757	416098	377623	326464	424307	438967	514294	485875	431877	363774	402630	358580	387903	363333	NaN	461744	NaN	NaN	162487	342186	793647	219978	409839	NaN	345368	338621	432555	416912	397843	383694	299692	282941	284311	329536	186475
204000000	212000000	206000000	218000000	185000000	184000000	186000000	202000000	209000000	46800000	45900000	42400000	41300000	39700000	38700000	42800000	43800000	44200000	39100000	69700000	74000000	76800000	80600000	71500000	76200000	86400000	79500000	84900000	83000000	249000000	290000000	280000000	271000000	282000000	275000000	282000000	286000000	284000000	278000000	37500000	37500000	32400000	27900000	34000000	27000000	28500000	27300000	33500000	28200000	264000000
1060000	1040000	1100000	795039	1010000	928419	948349	1290000	1130000	NaN	645279	707954	537600	717942	581948	558756	371565	608570	628217	1010000	788765	752039	778176	834482	518255	641566	763101	588986	628824	678249	898054	767989	666679	765475	660419	815170	713857	691591	755801	414015	566230	496915	551739	569311	695573	551403	555078	740137	576196	256099
2090000	2240000	2090000	1890000	1910000	2040000	2150000	2110000	2080000	629197	576927	602191	623618	567871	925499	849402	673930	679846	727352	765345	662591	893843	885984	737058	693047	691510	715493	777918	691338	1390000	1360000	1550000	1400000	1370000	1490000	1390000	1530000	1360000	1350000	185126	261656	315061	135653	NaN	156910	203644	209984	261302	NaN	NaN
6830000	7070000	6380000	6160000	6760000	7110000	6620000	7350000	6590000	6020000	6400000	7480000	6970000	7170000	7480000	6830000	7200000	5850000	6350000	8010000	6450000	7580000	6960000	6950000	7430000	8330000	7720000	8650000	8430000	19300000	20000000	20400000	19200000	18700000	18500000	19900000	19500000	18500000	21900000	3430000	3130000	2640000	2030000	2740000	2330000	2330000	1980000	2720000	2270000	5630000
1010000	1230000	1290000	1100000	1150000	920851	918419	961822	1020000	937588	1280000	1160000	1050000	1310000	1170000	1120000	1180000	1080000	1250000	1210000	1200000	1240000	1010000	1590000	1140000	1060000	1190000	1370000	1440000	2150000	1800000	2120000	2250000	1820000	1730000	2250000	2220000	2470000	2010000	2110000	2300000	2020000	2200000	2320000	2050000	2610000	2370000	2210000	2540000	1520000
601493	704047	747009	547662	503798	539281	552926	654168	622477	652945	564169	572113	599883	572032	636909	462438	641624	516038	551658	1540000	1440000	1350000	1450000	1500000	1280000	1150000	1400000	1410000	1470000	952891	1100000	911731	940128	841456	855698	864395	952555	893367	965103	1040000	1490000	1160000	1150000	1330000	1330000	1230000	1320000	1640000	1350000	491467
721757	653224	653838	654410	760908	617160	560031	688063	600157	705522	755743	832163	690517	NaN	653268	863806	768722	791971	738598	896334	970695	1320000	1260000	984466	996021	968581	925379	964664	1090000	807831	836734	883624	803238	748731	728516	696710	816219	778626	824427	634174	714265	775061	725448	770623	692148	588780	656078	746666	676637	614644
599468	499361	639736	389498	338844	340219	389187	320067	357836	NaN	NaN	NaN	NaN	289847	NaN	NaN	264305	NaN	NaN	694914	553243	597292	517791	334994	527864	334627	401022	539659	561357	545166	455000	447029	416022	440900	425091	366176	414225	408402	455300	484453	638811	462889	577420	590277	462486	563064	579308	581589	747957	NaN
NaN	NaN	NaN	93867.3	NaN	NaN	NaN	NaN	541944	390495	450540	457560	443521	534113	552916	NaN	395796	299103	306747	647470	424146	432640	573381	480959	669472	630402	618072	428308	698531	402236	490259	459998	390269	400939	464029	666748	637792	588067	576023	2190000	1700000	2040000	2170000	2250000	2000000	1910000	1810000	2020000	2160000	397839
NaN	NaN	NaN	NaN	NaN	NaN	NaN	NaN	NaN	NaN	310385	438891	493168	NaN	863142	603557	903759	457315	NaN	935537	718458	413914	500646	324782	533381	774682	546223	938573	333054	721122	690299	682797	551629	775013	632716	945340	513236	500906	413100	722580	682826	738075	567258	621326	441404	421611	373184	557829	765587	2940000
16600000	17200000	16600000	16000000	18300000	18000000	18300000	18400000	18000000	6730000	7490000	7970000	6590000	7350000	6570000	7400000	6750000	7320000	7360000	7920000	6870000	7780000	6990000	6890000	8110000	8420000	7440000	7900000	7640000	11500000	11500000	12100000	11700000	12400000	11300000	11100000	10800000	12000000	11100000	4680000	4670000	4500000	4240000	4500000	3850000	3850000	3810000	4120000	3830000	4610000
2610000	2840000	2840000	2450000	2130000	2090000	2370000	2460000	2390000	2910000	2760000	2480000	2540000	2120000	2600000	3110000	2960000	3040000	2800000	3150000	3220000	3240000	3240000	2910000	2950000	3200000	3080000	3330000	3050000	18700000	17800000	18700000	18400000	18500000	16600000	18300000	18100000	17900000	17200000	7570000	7910000	7560000	6820000	7530000	5700000	5930000	5860000	6780000	6060000	5810000
1760000	1680000	1610000	1770000	1730000	1400000	1350000	1370000	1450000	3110000	3270000	3080000	3150000	3160000	2940000	2880000	2680000	3040000	2920000	1660000	1260000	1350000	1290000	1440000	1250000	1450000	1620000	1380000	1450000	2450000	2470000	2360000	2360000	2220000	2600000	2450000	2690000	2450000	2380000	2340000	2010000	2050000	2350000	2010000	2430000	2350000	2420000	2230000	2220000	2440000
NaN	NaN	NaN	NaN	NaN	2100000	145929	NaN	NaN	401641	333201	425663	401681	447238	542019	544531	614675	628912	517473	967612	824767	923016	1000000	766381	871142	643054	698700	878535	955866	3380000	4100000	3630000	3690000	3980000	3570000	3700000	3500000	3950000	3360000	663246	796688	648721	501838	550687	844583	478958	796679	566746	425452	636059
720723	563754	583008	559071	442656	575976	508017	585896	552533	251017	207502	273069	316360	348635	444067	345428	662452	244867	204870	591535	572465	604057	610024	572098	541057	527063	407553	407757	426772	529695	468202	467727	430462	446213	401794	432078	330525	441982	486075	579645	561240	547408	572099	537884	420857	463209	315988	564539	665400	1690000
1640000	1630000	1540000	1770000	1860000	1800000	1850000	1770000	1850000	2230000	2160000	2660000	2220000	2340000	2590000	2410000	2550000	2520000	2450000	2250000	2010000	2010000	1870000	1880000	2360000	2320000	2160000	2260000	2120000	2050000	2080000	2060000	1890000	1920000	2330000	2300000	2330000	2210000	2170000	1630000	1260000	1490000	1460000	1550000	1410000	1350000	1370000	1450000	1290000	1210000
1110000	1240000	1240000	1290000	1690000	1570000	1280000	1240000	1290000	539268	NaN	589920	405984	617847	301460	NaN	NaN	229080	284027	1050000	893364	897442	865607	986616	818480	1140000	1030000	1060000	1150000	4260000	3870000	4080000	4220000	4410000	4340000	4620000	4490000	4030000	4400000	472196	291367	320506	NaN	257152	439607	NaN	226767	925359	448900	15600000
3250000	3220000	3150000	3610000	3690000	3370000	3270000	3270000	3280000	934001	879434	884993	867736	937607	1230000	1060000	1060000	1290000	894446	1580000	1640000	1780000	1650000	1540000	1790000	1480000	1560000	1650000	1710000	2740000	2850000	2880000	2810000	2790000	2990000	2840000	2820000	2910000	2750000	624254	557019	578048	736162	513230	625978	537669	606688	414940	474187	1700000
NaN	NaN	1980000	2130000	NaN	1890000	NaN	NaN	NaN	89800000	65900000	97600000	85200000	128000000	75900000	93600000	63300000	94300000	113000000	3210000	2290000	2940000	2590000	2580000	2750000	2630000	2930000	2790000	2530000	11900000	11700000	12500000	11900000	10200000	14600000	14400000	10800000	13200000	11800000	2580000	4010000	2400000	1840000	2750000	4200000	3930000	3800000	4640000	4130000	49200000
872408	1010000	808210	731556	875612	990774	975104	817863	872230	741748	618742	496885	532567	NaN	736476	855765	772654	798210	889962	975236	1130000	907181	809906	974016	849614	764415	878088	840028	898359	763730	731116	703702	701443	680781	694742	778534	729693	717581	713752	979005	1040000	992283	962232	1020000	737660	782274	848782	857665	794700	303672
179151	240783	140583	168127	169918	168749	168944	157933	206251	412178	354925	443464	383524	457266	361784	337690	570334	455474	383510	505961	NaN	335603	NaN	435177	567894	559403	403330	444113	454209	1560000	1570000	1630000	1470000	1330000	1550000	1720000	1550000	1500000	1480000	NaN	122906	488940	87810.6	141617	265965	NaN	162453	134419	167944	506325
2970000	3390000	2940000	3440000	2930000	3160000	3020000	3170000	3290000	4750000	4910000	4890000	4430000	4690000	4220000	4170000	3930000	4730000	3890000	7450000	8410000	7110000	7240000	10900000	9160000	7750000	7630000	8940000	10300000	36200000	37100000	37900000	38300000	42400000	46800000	42600000	46300000	42600000	43600000	6000000	7680000	5710000	4540000	6570000	5560000	6480000	5600000	8450000	5990000	21000000
NaN	NaN	NaN	323451	NaN	NaN	NaN	NaN	NaN	1020000	793330	1180000	864833	542735	849672	879220	1000000	894998	715311	1050000	446950	1070000	1230000	849681	822624	1350000	1150000	1500000	1020000	1060000	1020000	1290000	960962	1640000	1150000	1860000	905489	1100000	955112	NaN	NaN	162101	124316	NaN	NaN	219459	NaN	NaN	NaN	624174
2070000	2670000	2130000	1870000	2380000	1930000	2090000	2250000	2080000	4010000	4130000	4590000	3730000	4190000	4000000	4310000	3460000	4460000	4330000	10000000	9900000	9070000	10100000	9170000	10200000	9810000	8520000	10200000	10400000	15400000	16500000	17100000	15500000	17400000	17100000	17200000	16200000	16700000	16300000	7050000	8280000	6750000	4980000	6660000	5030000	5460000	5240000	6940000	5790000	16200000
266290	381101	344138	519427	630827	556037	487865	449793	341582	954334	544832	NaN	654972	NaN	604140	530443	493681	661405	623075	1280000	1260000	1310000	1260000	1300000	1580000	1490000	1460000	1310000	1380000	759523	535450	827180	539372	1060000	678127	683337	745499	647561	NaN	NaN	791768	NaN	NaN	NaN	NaN	NaN	NaN	453776	NaN	NaN
550601	680432	482490	523555	585317	495345	482984	529235	573749	405405	395461	414001	379164	346886	581245	556293	588344	453001	382558	566248	459204	515135	538291	450399	687628	542172	541336	682232	540095	350530	449676	466319	346486	364866	436473	327362	444078	371035	388832	1490000	1380000	1670000	1740000	1580000	1570000	1510000	1500000	1400000	1400000	341273
1640000	1630000	1270000	1170000	1450000	1390000	1500000	1400000	1370000	1390000	1610000	1260000	1290000	1430000	1490000	1290000	1150000	1740000	1940000	1710000	2040000	1850000	1910000	1960000	2020000	1940000	2000000	1670000	1910000	2390000	2450000	2400000	2330000	2250000	2420000	2470000	2130000	2580000	2160000	1380000	1170000	1140000	1300000	1480000	1360000	1020000	1310000	1380000	1400000	1480000
15900000	16300000	16500000	17200000	17900000	16900000	15700000	15700000	15700000	2350000	3050000	2890000	2730000	2800000	2830000	3240000	2600000	2770000	2520000	18700000	14300000	14100000	15900000	13700000	15300000	16500000	16000000	15200000	15700000	2730000	3000000	2820000	2670000	2620000	2470000	2760000	2700000	2660000	2390000	51200000	53800000	55200000	48100000	48400000	38700000	39800000	41300000	43800000	48100000	10300000
6160000	6000000	6660000	6050000	6550000	6650000	6600000	7080000	6860000	7130000	6670000	6040000	7040000	6120000	6780000	6430000	6680000	6810000	6660000	7640000	7630000	7940000	7340000	7770000	7870000	7720000	7640000	7560000	7270000	10100000	11500000	10900000	10500000	10100000	9430000	9960000	10100000	10300000	10800000	6700000	6240000	6220000	5410000	5320000	5610000	5870000	6040000	5890000	5570000	11300000
21900000	18700000	19200000	23400000	21100000	19300000	20300000	24300000	22300000	42200000	37300000	50600000	49200000	48000000	27000000	27500000	29400000	41100000	39900000	30400000	31600000	36000000	35000000	34400000	38700000	42400000	38100000	42700000	42400000	37100000	34600000	38400000	37400000	35900000	36000000	31300000	40100000	32700000	43500000	54900000	41700000	54400000	44800000	50100000	59000000	66600000	68800000	69000000	65900000	20100000
143631	NaN	NaN	NaN	207795	154900	112162	155094	175754	767726	740626	636635	884221	882866	521264	639596	437488	819465	1540000	1380000	1640000	1610000	1590000	1540000	1580000	1460000	1470000	1700000	1520000	1620000	1550000	1660000	1650000	1260000	1310000	868930	1580000	1700000	1200000	1500000	1450000	1490000	1310000	1420000	1680000	1480000	1580000	1600000	1740000	559583
1440000	1610000	1340000	1450000	1290000	1300000	1570000	1720000	1410000	13300000	16600000	14500000	14600000	16700000	16700000	17000000	15900000	16700000	18200000	24300000	29300000	25100000	27400000	27200000	29400000	27900000	26000000	26100000	27500000	6380000	6630000	6210000	5810000	5840000	5650000	5710000	5570000	6320000	6640000	2150000	2330000	1900000	1820000	1930000	1700000	1310000	1350000	1620000	1300000	669377
425493	552246	556734	313260	415109	430823	501698	458135	427473	186004	NaN	321473	362292	NaN	225793	294986	170533	335096	274484	NaN	NaN	NaN	NaN	NaN	NaN	NaN	NaN	NaN	NaN	1610000	1440000	1570000	1430000	1510000	1630000	1560000	1500000	1410000	1580000	350385	348929	406460	328873	311782	178027	NaN	215514	264317	NaN	1640000
393930	417919	248169	374467	321785	259646	288838	299465	259607	1170000	892986	1540000	1060000	1370000	1380000	1250000	1280000	1640000	1140000	3820000	4050000	3640000	4130000	3620000	3450000	3320000	3250000	3490000	3780000	2770000	2580000	2580000	2560000	2600000	2710000	2570000	2700000	2870000	2490000	2920000	3130000	2880000	2740000	2970000	2260000	1990000	2300000	2780000	2530000	5330000
4910000	4890000	4660000	4850000	5210000	5160000	4610000	4980000	5240000	2220000	2210000	2120000	2040000	2360000	2730000	2810000	2880000	2910000	2510000	3370000	3790000	4080000	4320000	3710000	4050000	4340000	4120000	3940000	4260000	3030000	3100000	3110000	3020000	3030000	2790000	2930000	2670000	3020000	2930000	1130000	1580000	1860000	1560000	1750000	1660000	1580000	1710000	1590000	1560000	1830000
1780000	1400000	1940000	2180000	1750000	1750000	1740000	1870000	1900000	1600000	1480000	1670000	1900000	1710000	1980000	1880000	1630000	1990000	1990000	1820000	1460000	2030000	1530000	2250000	1720000	1830000	2440000	1780000	1800000	2110000	1870000	1750000	1750000	1910000	2170000	2380000	2440000	2330000	2120000	1860000	2100000	2640000	2110000	2230000	1890000	1940000	2070000	2390000	2030000	792246
475954	453719	305459	353479	484452	469946	479359	518267	591454	2610000	3040000	2900000	2850000	2680000	7870000	8650000	6580000	5340000	5930000	253638	146143	178481	144699	189944	218451	443035	215459	230327	166569	439099	498764	620263	742524	755106	585348	875189	661976	685195	515198	396635	468983	317838	405537	188886	157144	364645	168294	303688	175876	1740000
9190000	9080000	8010000	6700000	7330000	8180000	8130000	6440000	7540000	32000000	38800000	28900000	34300000	26900000	66500000	82700000	70800000	64900000	64300000	7410000	6290000	6300000	6820000	5460000	5590000	5040000	5260000	5710000	5540000	14300000	14700000	13000000	12600000	13600000	14600000	17000000	13300000	15200000	12600000	6500000	4370000	5430000	5900000	4840000	2770000	2700000	2530000	2900000	3450000	12700000
328539	346198	285473	NaN	310466	232652	349418	431785	411509	820229	725288	1410000	413541	1360000	705594	509005	539979	554216	535201	149000000	162000000	181000000	179000000	177000000	164000000	185000000	174000000	176000000	184000000	25200000	26100000	27400000	22700000	25400000	22900000	26600000	22900000	24800000	23600000	2130000	2370000	798493	1350000	421033	2530000	NaN	NaN	3090000	956156	248000000
1690000	1290000	1320000	1510000	1510000	1510000	1680000	1680000	1720000	4400000	3960000	4060000	4060000	4800000	5320000	5130000	5310000	5180000	5160000	5810000	4820000	5590000	4970000	5570000	5220000	4880000	6310000	5660000	5780000	11500000	10900000	10700000	10900000	10700000	11400000	11400000	11400000	10500000	11400000	9540000	9410000	9480000	9920000	10600000	12400000	12200000	11600000	12200000	11200000	17400000
9040000	9040000	10400000	9730000	6200000	7190000	8090000	5960000	7680000	41100000	36900000	19400000	25700000	17500000	62700000	85100000	79300000	51700000	60900000	11600000	9630000	8470000	8480000	10200000	9990000	8390000	11100000	6990000	10200000	14700000	17600000	15500000	14300000	15900000	14400000	17000000	13400000	16200000	11500000	7120000	6810000	6420000	7330000	6880000	1790000	2130000	1920000	2300000	3040000	10200000
104000000	116000000	117000000	91400000	107000000	115000000	112000000	106000000	111000000	721000000	733000000	672000000	630000000	699000000	743000000	795000000	688000000	652000000	749000000	60700000	53500000	53500000	52900000	47800000	54600000	51500000	54000000	56600000	51400000	171000000	176000000	168000000	162000000	164000000	186000000	175000000	172000000	188000000	149000000	47100000	47100000	52100000	54500000	52200000	47500000	41800000	44400000	37500000	43300000	182000000
4230000	4270000	3530000	3860000	5090000	4760000	5090000	3030000	2360000	21500000	22000000	17000000	19700000	10500000	26400000	19000000	13700000	27500000	27000000	2450000	3710000	2930000	3030000	1740000	3070000	3130000	3230000	2620000	2920000	6710000	6830000	6220000	6650000	6140000	6470000	6850000	6270000	6980000	6230000	1150000	2190000	1700000	2270000	1840000	1950000	2010000	1800000	1610000	1410000	4820000
11300000	11900000	10800000	10000000	11600000	11800000	10800000	10600000	10400000	11300000	11500000	11100000	11400000	11000000	11300000	11400000	11900000	12700000	12200000	5140000	4880000	4840000	4640000	4950000	5060000	5380000	5340000	5280000	5140000	8570000	9240000	8240000	8250000	7970000	8480000	8390000	8920000	8360000	8580000	21300000	19000000	19400000	20200000	19700000	19100000	19400000	19500000	18700000	19000000	12700000
168175	167667	163012	158075	138741	151538	172507	149037	147200	84700.7	80859	101165	75867.1	NaN	56628.4	59049.8	80506	97003.1	92391.3	287134	249853	214108	245943	241802	223270	242631	266558	198212	183453	122322	141144	205843	190598	133649	132252	110655	120619	129973	159650	61534.1	66718.7	60729.6	62257.1	44783	74256.1	103582	72440.4	77579.8	88578.4	NaN
8520000	7840000	6360000	6600000	7880000	9690000	8400000	8570000	8350000	8330000	8820000	10700000	8400000	11000000	9370000	7910000	8440000	7890000	13100000	147000000	95600000	158000000	138000000	132000000	143000000	181000000	136000000	187000000	107000000	66200000	74100000	69600000	65100000	71200000	70400000	82700000	71600000	75200000	64800000	383000000	446000000	390000000	402000000	435000000	305000000	331000000	297000000	354000000	324000000	28600000
929623	1040000	750230	940543	638789	685415	647245	723116	966857	5090000	7830000	7540000	5520000	3760000	4320000	3860000	4510000	7220000	5020000	7970000	5050000	10200000	9680000	6990000	6200000	7910000	6020000	14900000	7710000	6150000	11200000	9240000	7340000	10800000	5310000	8630000	5010000	9990000	7310000	4290000	4970000	4840000	3870000	4540000	3510000	3370000	2850000	4310000	2890000	41200000
1650000	1590000	1770000	1780000	1920000	1760000	1760000	1790000	1200000	2480000	1570000	1910000	1270000	2090000	3200000	2750000	2830000	2230000	2830000	1910000	1350000	1990000	1850000	1630000	1410000	1860000	1700000	2340000	1560000	2350000	2210000	2700000	2780000	2630000	1860000	2020000	2180000	2270000	3180000	3850000	3300000	2790000	3240000	3260000	3380000	3520000	3930000	2150000	2870000	10700000
23200000	24200000	24000000	19300000	31100000	32600000	28700000	31400000	27200000	3100000	3750000	2990000	2750000	2750000	2790000	2870000	2670000	3280000	2470000	1590000	1250000	1110000	1280000	1400000	1390000	1440000	1880000	1400000	1190000	5220000	5440000	5340000	5470000	5150000	6050000	5240000	5530000	4930000	5400000	1580000	1410000	1900000	1440000	1360000	1630000	1820000	2000000	1590000	2080000	1270000
NaN	1760000	NaN	NaN	2190000	2080000	1470000	1660000	1710000	8670000	5090000	8060000	6190000	3730000	10300000	9190000	10400000	5950000	5200000	11000000	3490000	8280000	8180000	7060000	13100000	14800000	14300000	11600000	7060000	8770000	6150000	8590000	6840000	9350000	8110000	5960000	7780000	8250000	6570000	3540000	2900000	5510000	4590000	3500000	2670000	4790000	2820000	2910000	2400000	1720000
2220000	1180000	1610000	1700000	2030000	2340000	2010000	1220000	1760000	20000000	9400000	15100000	11300000	6550000	19800000	15300000	20400000	9840000	9800000	36400000	6740000	23200000	23800000	15200000	29400000	38300000	32800000	24900000	17500000	20000000	12000000	16200000	13100000	19600000	22900000	36500000	20500000	12900000	14900000	4610000	3380000	4900000	4070000	4910000	4420000	5300000	3700000	3400000	2250000	3620000
NaN	NaN	NaN	NaN	648397	1370000	1030000	446927	NaN	4410000	3130000	4780000	4370000	1430000	5410000	4380000	4980000	3180000	2820000	9810000	2500000	6680000	5880000	3720000	8540000	10200000	7900000	8100000	4400000	5830000	4430000	4080000	3460000	4600000	5610000	9270000	5100000	4080000	3900000	NaN	1220000	1430000	870817	1380000	1050000	1590000	963476	1000000	564210	3730000
1050000	1190000	964297	1200000	1350000	927649	1250000	1190000	1290000	5640000	5840000	6130000	5710000	7830000	3810000	3900000	4110000	3960000	4360000	10500000	11700000	9550000	11500000	9520000	9350000	9130000	6440000	8720000	7540000	5490000	8180000	8980000	8020000	6930000	7710000	7130000	9310000	9830000	8480000	19600000	19800000	16900000	18100000	16600000	13300000	16200000	16200000	17200000	12600000	29500000
NaN	617760	3110000	1240000	573867	940074	493170	535792	720681	2280000	3200000	2280000	2800000	2720000	2140000	2430000	2140000	2390000	2650000	10600000	13100000	8760000	13700000	7960000	7530000	8420000	8600000	8420000	9550000	3170000	3600000	3330000	3280000	2950000	2460000	3060000	2540000	2890000	2570000	18600000	17900000	15700000	19200000	15300000	9620000	9940000	11500000	12000000	11100000	18500000
394203	326174	300177	241835	275509	304628	343891	353042	387581	1460000	1370000	1040000	1230000	773991	1730000	1560000	1920000	1380000	1520000	4590000	3470000	3290000	4380000	2780000	3060000	3080000	2480000	4670000	2630000	2320000	2200000	2310000	2600000	2230000	1970000	2390000	2270000	2320000	1770000	3760000	4040000	4470000	4310000	4070000	3590000	3680000	2930000	3480000	4150000	10100000
NaN	64822.1	89130.8	89221.2	115656	NaN	939574	140614	NaN	916576	1060000	776135	834777	664732	565545	672760	557532	973175	533120	3050000	4010000	2700000	3560000	2540000	2000000	2370000	2470000	2730000	2800000	661846	881092	580861	777943	707492	770718	764803	734409	719005	727805	4390000	4830000	4390000	4790000	3960000	2570000	2630000	2710000	2990000	3100000	9860000
57600000	19900000	23500000	29100000	25000000	168000000	34800000	25000000	101000000	884000000	1000000000	1180000000	1160000000	1270000000	931000000	883000000	863000000	849000000	1370000000	2120000000	235000000	5860000000	3390000000	2470000000	3850000000	5420000000	3250000000	5600000000	1270000000	417000000	506000000	542000000	316000000	1160000000	471000000	1470000000	1020000000	469000000	418000000	7360000000	8260000000	7360000000	7310000000	8820000000	7790000000	8280000000	5890000000	7600000000	7270000000	391000000
2020000	2060000	2220000	2230000	2280000	1330000	1770000	2040000	2330000	23400000	24000000	21800000	21600000	23300000	19700000	19800000	17400000	27000000	21600000	25500000	28600000	23700000	25800000	26800000	38200000	38200000	33600000	43300000	41400000	23300000	25500000	24100000	28400000	28600000	23800000	23500000	18200000	23700000	25800000	3860000	5940000	3000000	3270000	4400000	3230000	3660000	3800000	5010000	4180000	1260000
1550000	1730000	1600000	1450000	1620000	1440000	1730000	1780000	1620000	27700000	29700000	27900000	27900000	27600000	30600000	31600000	28600000	32000000	32100000	29900000	32900000	25000000	30000000	28800000	34800000	33600000	31700000	34100000	36500000	15800000	15800000	16500000	18000000	17800000	15100000	14600000	13500000	18000000	18300000	1180000	1280000	1120000	851196	1040000	622680	802994	782604	1060000	1070000	3380000
1270000	1290000	1500000	1250000	1450000	1260000	1450000	1360000	1360000	27600000	29600000	27500000	26600000	28200000	29900000	30400000	28200000	30200000	30800000	21700000	22200000	19200000	20500000	21000000	24000000	23400000	23500000	23800000	24800000	19300000	19200000	19400000	22200000	21300000	18100000	17300000	16600000	21500000	22100000	1250000	1370000	1140000	1130000	1120000	860173	730298	875919	1150000	909628	3810000
5410000	4000000	7240000	3480000	25500000	3470000	7120000	4360000	6170000	11100000	14600000	3980000	4430000	3380000	5920000	8080000	5250000	4720000	7770000	5340000	3850000	6140000	3750000	5980000	4630000	2530000	3900000	5350000	2600000	3500000	3610000	4680000	2530000	3480000	4710000	4590000	3850000	3530000	3750000	9830000	6910000	2840000	3700000	3460000	7730000	8040000	8960000	3800000	3460000	75300000
8790000	12200000	8740000	9450000	7370000	8060000	7810000	11000000	10500000	69100000	83400000	78400000	54100000	28100000	49700000	37800000	54700000	83800000	50800000	73800000	36600000	72900000	73600000	48400000	67100000	95500000	83400000	150000000	76900000	71600000	89600000	78800000	69600000	84200000	61700000	101000000	57500000	98800000	67700000	6280000	13200000	13300000	9170000	12800000	5940000	9160000	6350000	13100000	5070000	106000000
1210000	1020000	1010000	1160000	1010000	1060000	1190000	1940000	1190000	248198	418321	384090	481245	NaN	177057	155782	156973	408214	271918	351739	380556	601151	667119	681143	668418	578522	471515	606237	802188	1310000	2170000	4890000	5870000	8030000	2200000	1940000	2020000	1830000	5280000	2880000	2800000	2620000	3590000	4350000	3680000	2790000	3950000	3910000	3100000	7960000
852883	671382	607945	598611	764955	868623	799952	1190000	811727	1340000	1730000	2150000	2240000	687529	589455	238331	634607	1730000	1010000	411097	415580	612164	476732	475114	405947	625264	290312	557554	586977	1090000	2250000	4430000	7860000	7760000	2800000	1490000	2170000	1600000	5170000	527964	740323	509873	656124	927870	1270000	1270000	743736	2140000	725999	12900000
6670000	7700000	7430000	6320000	6120000	6630000	6370000	6010000	6370000	30900000	30200000	19600000	22800000	19500000	41000000	42100000	39200000	42800000	41300000	5180000	4350000	4770000	4610000	4190000	4680000	4430000	4950000	4240000	4330000	11400000	12700000	12700000	10900000	11900000	11700000	11900000	11600000	11700000	10400000	2680000	2850000	2880000	2900000	2630000	2740000	2590000	2430000	2280000	2500000	11100000
1390000	1300000	1190000	1070000	1260000	1710000	1360000	1120000	1110000	3940000	3640000	1970000	2910000	1750000	9240000	12300000	10500000	8740000	9900000	1880000	1400000	1190000	1300000	1040000	1240000	932404	1040000	1040000	1040000	2230000	2120000	2000000	1760000	1930000	1850000	2070000	1740000	2230000	1650000	627791	579502	667917	783568	400539	268263	162023	190235	NaN	189430	1160000
5220000	5080000	5600000	4090000	5010000	5320000	5020000	5150000	4900000	23700000	27200000	19100000	21200000	20800000	27100000	33700000	28700000	30200000	27400000	3950000	3200000	2780000	2950000	2700000	2640000	2790000	2840000	2670000	2500000	6560000	7340000	6640000	6890000	6880000	7510000	7830000	7850000	8210000	6400000	1990000	1840000	2240000	2130000	2040000	1600000	1450000	1460000	1440000	1540000	6790000
2220000	2430000	2090000	1780000	2060000	2450000	2290000	2240000	2290000	13100000	14500000	11600000	11300000	11700000	16200000	15700000	16100000	17800000	17700000	1790000	1120000	1280000	1270000	1240000	1650000	1360000	1620000	1730000	1620000	3980000	4270000	4290000	3870000	3980000	4530000	4570000	4160000	4660000	3520000	1090000	1130000	1280000	1100000	1250000	1290000	969284	1180000	1120000	1370000	2940000
2780000	2340000	3200000	2490000	3220000	7000000	6390000	4380000	3500000	10500000	24200000	21000000	18300000	20900000	27200000	31700000	30300000	47100000	32200000	1830000	1260000	1360000	1700000	1370000	2760000	3240000	2620000	4160000	2860000	4620000	5350000	4410000	4680000	5260000	6130000	5830000	6510000	6330000	4100000	613528	NaN	1050000	1100000	788665	1350000	1180000	935834	564376	955302	23400000
NaN	NaN	NaN	1330000	NaN	662677	74005.7	1050000	697447	902535	463248	1410000	1200000	NaN	1100000	911352	965627	964581	719371	789313	382112	899299	630923	605864	924604	1190000	892338	1140000	783970	685090	1080000	1110000	590514	1070000	579191	1130000	392543	572897	718251	NaN	NaN	NaN	NaN	NaN	NaN	NaN	NaN	NaN	NaN	NaN
2360000	2000000	2070000	2430000	2580000	1510000	1910000	1820000	1640000	3580000	1770000	1420000	1730000	NaN	3270000	1860000	2370000	2090000	NaN	2260000	2390000	2040000	2410000	2390000	2280000	2640000	2380000	2530000	2650000	3400000	3390000	3400000	3380000	3910000	3180000	3090000	3430000	3280000	3700000	4460000	4760000	4070000	3390000	4110000	3310000	3170000	3430000	3810000	3340000	2500000
1440000	745691	876270	NaN	979189	NaN	1630000	NaN	1850000	640780	NaN	2600000	NaN	NaN	NaN	NaN	931103	NaN	1800000	1630000	1410000	1580000	1330000	1450000	942703	1290000	2050000	1000000	2030000	1800000	1850000	2180000	1680000	1830000	1240000	1940000	2020000	1260000	2780000	1670000	2170000	2070000	1600000	2200000	1650000	2340000	3020000	1660000	2420000	NaN
4520000	3240000	6730000	4230000	11400000	2640000	4610000	3120000	3780000	8350000	15200000	3790000	3320000	1950000	3140000	7280000	4850000	5550000	5810000	3920000	2580000	6060000	3920000	6030000	2610000	636115	3210000	2460000	1740000	1670000	2340000	2600000	796775	2120000	3280000	2340000	2580000	2330000	2070000	5700000	2840000	2640000	2580000	2120000	4900000	4350000	3910000	1470000	2200000	69000000
NaN	NaN	NaN	NaN	NaN	NaN	NaN	NaN	NaN	610000000	675000000	569000000	607000000	607000000	559000000	646000000	531000000	631000000	699000000	13100000	5520000	7150000	7310000	4620000	6730000	4890000	8480000	8120000	4380000	133000000	151000000	123000000	129000000	121000000	152000000	140000000	139000000	144000000	119000000	2400000	9120000	5150000	2620000	3850000	2640000	1750000	2670000	4030000	4010000	46400000
NaN	71369.6	NaN	NaN	NaN	NaN	NaN	NaN	NaN	673187	723868	829789	722876	821601	873891	910931	861212	651383	1050000	740193	596205	543303	829024	460803	522964	555917	542147	596810	526017	684894	512193	506127	475150	452110	683652	837840	780760	600389	473474	7680000	8380000	9490000	8900000	9470000	8850000	9320000	8630000	9540000	9900000	779195
226009	202231	116516	513180	161342	183703	173597	215206	NaN	1990000	1850000	2520000	1460000	1120000	1740000	1440000	1690000	2080000	1320000	2780000	1210000	2770000	2520000	1650000	2250000	2820000	2330000	3610000	2400000	2810000	3290000	3420000	2830000	3330000	2770000	3810000	2250000	3140000	2730000	467168	468099	599816	431728	535939	373945	441630	166260	555816	202017	4400000
2610000	3320000	3590000	3120000	6420000	4720000	3690000	5420000	3360000	2110000	2030000	1720000	1950000	1790000	1720000	1700000	2160000	1860000	1640000	2230000	2220000	2320000	2370000	2280000	2210000	2250000	2160000	2190000	2310000	2680000	2660000	2640000	2490000	2560000	2660000	2820000	2730000	2820000	2670000	1370000	1570000	1570000	1400000	1520000	1640000	1550000	1690000	1730000	1740000	3170000
134013	13800000	NaN	NaN	NaN	331854	NaN	NaN	218986	2350000	2460000	2820000	2490000	2760000	2140000	1690000	2090000	2000000	3660000	13200000	648061	13100000	9170000	5790000	10200000	18000000	8930000	20100000	3170000	1710000	1950000	1830000	1290000	3170000	2110000	3970000	2960000	1580000	1500000	61100000	71400000	57200000	62000000	70200000	68100000	76200000	73800000	82600000	67300000	1910000
5710000	6080000	6270000	4950000	6070000	6950000	6640000	7780000	6020000	2100000	1850000	2210000	1690000	1900000	1290000	1130000	1270000	2190000	2220000	765832	351221	NaN	NaN	NaN	1100000	1090000	2170000	631386	507367	298465	391009	349840	346810	324006	370294	313027	351396	267970	312909	627554	755626	616668	570261	648635	625497	708975	605121	828318	655525	148970
31900000	31300000	26000000	24400000	30900000	32900000	33200000	32000000	30700000	714614	770861	913514	858462	799454	833283	987396	1140000	902901	1050000	984061	1100000	1210000	901350	967950	716879	886078	854480	654149	749493	1560000	1520000	1160000	1140000	1170000	1260000	1600000	1420000	1520000	1330000	104477	NaN	NaN	1710000	NaN	NaN	NaN	NaN	NaN	NaN	3790000
187000000	193000000	192000000	152000000	197000000	207000000	209000000	207000000	187000000	564000000	670000000	539000000	558000000	545000000	500000000	496000000	523000000	625000000	522000000	75900000	57100000	62300000	57500000	60700000	71200000	63700000	75500000	67600000	59000000	162000000	169000000	153000000	150000000	149000000	177000000	182000000	177000000	175000000	160000000	98000000	103000000	82500000	78400000	82600000	84500000	83200000	82600000	90300000	80600000	43200000
8040000	8980000	7860000	8120000	8460000	8600000	7680000	8020000	8860000	7570000	7520000	5710000	6830000	5540000	8750000	7980000	8450000	9080000	8410000	2270000	2420000	2690000	2570000	2380000	3040000	2920000	3030000	2950000	3050000	1910000	1820000	1680000	1720000	2290000	1860000	1770000	1630000	1630000	1680000	1220000	1550000	1570000	1530000	1500000	1050000	1400000	1160000	1650000	1330000	1460000
29400000	34000000	30900000	26100000	31300000	33600000	33700000	32100000	30400000	118000000	128000000	110000000	109000000	107000000	122000000	132000000	135000000	129000000	115000000	8700000	4430000	5510000	4680000	3620000	4730000	4240000	5290000	5160000	4270000	19700000	20200000	19700000	19300000	18800000	19600000	21100000	20900000	21300000	18700000	6380000	6060000	5550000	5470000	5510000	4650000	4760000	5350000	4850000	4830000	58000000
53000000	57800000	53000000	49000000	54700000	59800000	59500000	55300000	57200000	247000000	291000000	250000000	251000000	264000000	254000000	288000000	243000000	265000000	289000000	30600000	25500000	26000000	26800000	23900000	26500000	24700000	27300000	27300000	25200000	93300000	95600000	95800000	89900000	91000000	99800000	98800000	100000000	103000000	90400000	33800000	28700000	30300000	31000000	30000000	28600000	28100000	28200000	28100000	27700000	339000000
14700000	15200000	15000000	13700000	13300000	13400000	13600000	13900000	14100000	2240000	2010000	4180000	2610000	2330000	1930000	2050000	3480000	2080000	2930000	9800000	9620000	9100000	8920000	10300000	9590000	9890000	9460000	9430000	9760000	4960000	5450000	5370000	5510000	5210000	5300000	5280000	4950000	5240000	5740000	1840000	2360000	2090000	1620000	2030000	1260000	1900000	1900000	2230000	2020000	2450000
1560000	1460000	1540000	1410000	1130000	1160000	1170000	1240000	1090000	82165.3	NaN	NaN	NaN	NaN	NaN	NaN	NaN	NaN	NaN	866207	993205	877244	1090000	982521	856586	872749	686895	994059	1090000	233711	153014	181649	232360	207057	348836	193624	263344	310268	196178	799677	609040	678596	516261	654433	515313	452537	449930	498274	596724	1190000
NaN	90371.1	96143.7	NaN	124486	NaN	130924	NaN	467904	NaN	NaN	NaN	NaN	NaN	NaN	2800000	NaN	NaN	2230000	2030000	1420000	1270000	1410000	1240000	1360000	1350000	1270000	1330000	1380000	133552	134500	NaN	NaN	NaN	86284.7	57268.9	2260000	NaN	1090000	3410000	3300000	2450000	2270000	2610000	2240000	1640000	1730000	2850000	2290000	1240000
435084	341504	284014	271277	NaN	NaN	NaN	347780	231039	766557	792408	897788	573892	827562	814152	807144	567373	1010000	880722	1560000	1620000	1570000	1620000	1590000	1690000	1540000	1590000	1580000	1610000	1780000	1760000	1930000	1780000	1880000	1840000	1700000	1760000	1690000	1870000	879646	977851	909996	730271	930362	721855	765162	758171	903146	839603	357947
NaN	824592	NaN	NaN	NaN	NaN	1090000	NaN	NaN	489252	NaN	NaN	310819	613030	509861	670169	542355	626191	381853	10500000	10200000	9940000	10500000	10600000	11700000	11000000	11300000	10800000	10400000	18800000	19000000	19100000	17600000	18900000	16400000	19400000	13900000	18900000	16100000	1740000	8220000	NaN	NaN	8180000	2960000	NaN	3260000	891046	NaN	30200000
120000000	122000000	123000000	123000000	134000000	127000000	124000000	133000000	126000000	435000000	480000000	424000000	442000000	422000000	375000000	404000000	430000000	486000000	426000000	114000000	104000000	114000000	113000000	109000000	105000000	113000000	114000000	119000000	108000000	186000000	216000000	160000000	181000000	171000000	193000000	195000000	194000000	212000000	190000000	153000000	171000000	145000000	141000000	150000000	152000000	156000000	155000000	166000000	151000000	1090000000
581922	678289	620493	762745	905369	653455	683856	751822	752967	1840000	1900000	1890000	1920000	1960000	1780000	1930000	1830000	1810000	2140000	2880000	2980000	3060000	2880000	2960000	3090000	3070000	2770000	3020000	3270000	1720000	1950000	1730000	1850000	1890000	2150000	1830000	1910000	2010000	1990000	1210000	1370000	1440000	1200000	1410000	1260000	1330000	1420000	1420000	1420000	1890000
NaN	NaN	NaN	NaN	NaN	NaN	NaN	NaN	NaN	692087	948339	551766	553609	440930	1560000	436139	733972	1050000	1180000	2170000	1640000	2200000	1930000	1520000	1910000	2220000	2010000	2220000	1780000	NaN	566691	501859	807138	866138	653740	875895	NaN	736362	455871	6360000	198995	6540000	6750000	NaN	221382	259696	941563	1180000	NaN	2860000
2730000	2620000	2780000	2520000	1990000	2800000	2250000	2870000	2850000	29300000	24200000	32600000	21400000	13200000	24600000	20400000	25300000	29300000	20000000	34800000	9390000	36400000	31600000	19700000	33400000	44200000	35600000	56800000	28200000	35500000	35700000	44300000	35100000	42100000	38700000	54300000	33100000	42900000	35100000	3620000	5200000	7630000	4870000	6340000	3880000	5810000	3960000	6110000	2910000	10000000
35300000	37900000	34500000	29400000	39100000	41700000	39700000	38600000	37200000	113000000	118000000	106000000	109000000	100000000	100000000	102000000	102000000	112000000	104000000	23200000	20500000	21000000	21200000	19400000	22000000	23900000	23000000	24100000	21800000	59500000	65300000	60000000	58300000	59300000	58500000	60900000	61900000	61800000	57100000	31500000	32300000	28200000	26500000	28200000	22600000	22100000	22300000	27100000	24000000	67200000
1490000	1330000	1320000	1340000	1060000	1890000	1880000	1250000	1330000	1330000	1640000	1570000	1440000	1620000	1630000	1260000	1660000	1460000	1020000	1810000	1880000	1660000	1960000	1380000	1870000	2020000	1760000	1780000	2020000	5160000	5790000	6150000	6420000	6280000	6800000	6820000	6670000	6630000	6740000	1060000	1090000	798584	754265	1120000	754011	925751	784727	1010000	663688	2830000
NaN	NaN	NaN	NaN	NaN	NaN	NaN	NaN	NaN	268217	435247	2270000	NaN	292365	234050	296296	305773	NaN	NaN	2800000	2190000	2200000	2390000	2120000	2450000	2490000	2230000	2140000	2320000	508557	458509	417614	411390	317306	480779	431434	585981	501874	433951	9950000	9820000	9540000	8640000	8970000	7010000	7230000	7400000	7660000	8400000	2830000
6690000	6540000	6150000	6100000	6850000	6440000	6560000	6310000	6210000	4300000	4140000	3950000	4200000	3890000	4040000	4260000	3570000	4220000	3720000	5860000	5700000	6140000	5950000	6410000	6060000	5640000	5830000	6250000	5720000	4040000	4400000	4390000	4120000	4320000	3860000	4650000	4070000	4610000	4110000	833503	789618	944569	807703	745068	733754	1050000	1130000	799084	1020000	2410000
196565	207005	506346	189577	243057	178973	306126	322314	195501	1040000	NaN	199942	140614	141723	285823	429606	245234	299715	244117	1200000	1180000	1040000	1280000	1290000	1290000	1340000	1340000	1010000	1260000	1200000	1200000	1140000	1070000	1170000	1280000	1230000	1040000	1080000	1110000	396271	377777	355583	264362	332764	277654	NaN	308653	236535	132080	823808
30300000	33400000	33500000	28500000	43000000	31200000	31000000	38800000	37300000	347621	297409	672175	375296	395704	218094	215883	180877	303000	282163	911752	872478	899803	677047	942449	832390	1130000	786234	902084	895556	102311	131414	132591	NaN	169479	283251	223976	292108	2910000	280532	295431	106133	NaN	203087	201700	114961	63185.4	88853.7	123528	114350	NaN
NaN	467155	1050000	873815	572921	921495	802111	481410	386343	2640000	2050000	2600000	1570000	1390000	2170000	1700000	1990000	2130000	1710000	3560000	1550000	2940000	2710000	2510000	2850000	3410000	2550000	3940000	2560000	3270000	3570000	3520000	3060000	3950000	3200000	4150000	2760000	3580000	3020000	914939	870726	906023	607415	892383	833180	1030000	558873	889639	453569	4110000
NaN	NaN	NaN	NaN	1340000	1150000	NaN	401548	948643	2020000	958451	1030000	1590000	698232	1980000	1870000	1800000	2130000	2580000	5520000	5200000	4890000	5380000	3670000	4720000	4070000	4000000	4250000	4150000	3950000	4080000	3640000	3480000	3840000	3360000	4750000	3690000	3960000	3670000	5380000	5690000	5450000	5050000	4740000	3940000	4070000	4140000	4410000	4580000	964277
3030000	3280000	2770000	2370000	3240000	3330000	3300000	3200000	3330000	9740000	8220000	8790000	9340000	8360000	10800000	10200000	9820000	9030000	8180000	16000000	17300000	16900000	17100000	17900000	21100000	19400000	18300000	17700000	18100000	5660000	5750000	5890000	5830000	5840000	6890000	6820000	6590000	5910000	5950000	4240000	3920000	4100000	3620000	3360000	3170000	2970000	3100000	3350000	3340000	3200000
23600000	25800000	22100000	20100000	22400000	22100000	24700000	27900000	23200000	53700000	49800000	59100000	39700000	19800000	39900000	36200000	41200000	50500000	31400000	56300000	25000000	52200000	52800000	33100000	60500000	83700000	69600000	88200000	48100000	67300000	68400000	68700000	61500000	66200000	84300000	113000000	73700000	83500000	62900000	7120000	10400000	10700000	7900000	9520000	7970000	12000000	8760000	10000000	5410000	56000000
3780000	5450000	4310000	4450000	5060000	4790000	5530000	5500000	4180000	70900000	73100000	67600000	65600000	66800000	66800000	60500000	63000000	74600000	63300000	104000000	107000000	97500000	101000000	114000000	119000000	118000000	118000000	118000000	115000000	66600000	68900000	66600000	65600000	70000000	69000000	64100000	65300000	64600000	65800000	31600000	38300000	30200000	26100000	30400000	28500000	26800000	27800000	38500000	32000000	26500000
441893	284318	211842	281837	496671	529708	720304	411345	355802	627219	417404	527794	543403	620989	476249	503121	589277	479226	482446	816976	888838	1090000	1160000	944899	963408	1060000	1050000	1200000	1080000	1380000	1430000	1350000	1490000	1380000	1540000	1450000	1520000	1370000	1300000	5610000	6000000	6420000	6670000	6850000	8410000	8360000	8360000	8120000	7530000	1750000
90500000	101000000	97000000	90500000	88400000	96500000	87000000	89700000	100000000	636000000	606000000	736000000	462000000	293000000	554000000	483000000	584000000	635000000	457000000	703000000	237000000	674000000	631000000	448000000	707000000	1020000000	841000000	1120000000	626000000	750000000	787000000	857000000	665000000	957000000	696000000	1260000000	578000000	835000000	667000000	59600000	105000000	131000000	80200000	140000000	60300000	108000000	63700000	99100000	40700000	259000000
3220000	3000000	2510000	3170000	2630000	2700000	3110000	3110000	3290000	5230000	4810000	5560000	5660000	5190000	5720000	5760000	6390000	5870000	6270000	4360000	4490000	5150000	5460000	4540000	4610000	4840000	4960000	5200000	5180000	3940000	3500000	3910000	4200000	4060000	3650000	3640000	4030000	3800000	3850000	41600000	35400000	43200000	42700000	41600000	40400000	38600000	38700000	38300000	40200000	3860000
317411	348305	314750	257920	218462	233285	253632	315657	322753	1740000	1130000	2210000	1400000	861475	986579	2190000	2120000	2790000	1790000	1090000	518739	1230000	884272	733453	1230000	1320000	1230000	1700000	1210000	2220000	1330000	1580000	1950000	1560000	1130000	1980000	1190000	2380000	1450000	195290	288463	260714	186435	271531	168207	217210	167292	251558	133854	1180000
113000000	119000000	114000000	107000000	111000000	113000000	119000000	117000000	116000000	45800000	41000000	41900000	44000000	40000000	42100000	41000000	45900000	46500000	45000000	42600000	40000000	41900000	42400000	43700000	42200000	42200000	46500000	49000000	42100000	52800000	51800000	51900000	51800000	51100000	52400000	51100000	53300000	52200000	50400000	125000000	99900000	115000000	126000000	113000000	122000000	113000000	116000000	109000000	108000000	47200000
8830000	8850000	8490000	8830000	8590000	8390000	8920000	9280000	8920000	9590000	8880000	9890000	9050000	9350000	10400000	10200000	10100000	9820000	8540000	18800000	20700000	20400000	19800000	20100000	22500000	20700000	21000000	21200000	20800000	26300000	25900000	26200000	26600000	26100000	25600000	26200000	27200000	26500000	26500000	12600000	12900000	11600000	10900000	11700000	9500000	9080000	9440000	11200000	10500000	55100000
7030000	7420000	6270000	7490000	6000000	5870000	6450000	7110000	7100000	7100000	6140000	6580000	5550000	6230000	5660000	5790000	7270000	6640000	6180000	11300000	9480000	10500000	10800000	9710000	8940000	9860000	9820000	10800000	9940000	17200000	16800000	15700000	16100000	15000000	14900000	17300000	16400000	16400000	15500000	13400000	13200000	13500000	13500000	14000000	11900000	12000000	11700000	12300000	12300000	20800000
2020000	NaN	NaN	2600000	NaN	1330000	817001	NaN	2470000	2020000	2320000	2670000	2470000	2660000	2230000	2190000	2210000	2130000	2630000	3850000	1780000	3690000	2620000	1840000	2830000	4660000	2540000	4900000	986911	2680000	2420000	1010000	2260000	881102	1000000	957379	745778	708103	2540000	16800000	17500000	16600000	17700000	19100000	17900000	18500000	17000000	18000000	17300000	307454
NaN	NaN	NaN	2800000	NaN	1460000	NaN	NaN	5480000	1200000	NaN	940997	805795	1110000	425319	427587	NaN	NaN	NaN	8020000	4080000	3650000	3730000	3640000	4320000	4090000	3800000	3630000	4280000	793369	628090	645093	533446	820388	560721	647584	561025	597103	885618	28700000	27300000	20700000	17900000	22100000	18200000	13500000	13100000	20500000	16700000	6750000
2620000	2630000	3770000	3990000	2260000	2570000	3550000	3140000	3500000	2730000	3660000	3150000	2650000	2460000	3420000	3330000	3240000	2770000	3180000	7060000	6810000	6700000	6820000	6720000	8020000	7460000	7030000	7250000	7410000	4840000	4760000	4600000	4410000	4990000	5120000	5200000	4820000	4610000	5550000	4340000	5260000	4720000	4330000	5030000	3830000	4010000	3980000	4300000	4090000	4370000
71100000	73300000	71000000	69200000	74000000	76500000	79700000	79800000	78400000	93800000	85900000	90100000	89600000	86000000	96100000	93100000	94500000	94800000	81600000	153000000	159000000	160000000	156000000	161000000	172000000	167000000	167000000	165000000	164000000	172000000	174000000	172000000	179000000	170000000	183000000	169000000	180000000	170000000	173000000	93200000	94000000	81100000	76400000	83000000	83500000	80200000	83400000	94600000	83900000	288000000
864393	640170	713911	511114	790381	525592	744615	1100000	753693	5640000	4780000	5630000	5510000	5110000	7430000	6760000	6840000	6570000	4780000	7960000	6550000	7420000	7710000	7340000	8030000	8420000	8750000	8170000	7180000	3380000	3250000	4060000	4240000	3990000	4200000	4130000	3380000	3420000	3840000	1600000	2140000	1960000	1970000	1870000	1540000	1430000	1350000	2270000	1620000	1320000
2360000	3030000	1970000	2280000	2490000	1750000	2500000	2720000	2310000	34800000	40200000	32100000	35900000	41300000	35100000	37500000	33200000	39600000	36300000	53800000	64700000	50100000	58600000	50300000	69700000	69000000	58700000	72200000	74900000	36100000	36500000	37900000	40600000	40300000	37300000	33800000	31400000	40100000	38400000	7040000	10000000	6110000	5960000	8460000	4390000	4410000	4650000	7670000	5380000	2750000
2790000	1500000	NaN	1810000	NaN	NaN	NaN	NaN	NaN	5820000	6630000	7770000	5490000	10900000	10900000	12200000	10300000	8850000	8730000	8570000	6170000	6550000	7470000	7230000	10200000	7990000	7700000	8350000	5880000	8610000	6360000	6570000	5360000	6610000	8590000	7360000	5850000	7760000	6980000	2360000	4150000	2560000	1870000	2210000	2010000	3870000	3150000	2800000	2320000	2050000
21000000	24200000	19900000	15300000	19800000	22500000	22000000	21600000	20900000	11700000	12200000	11800000	9690000	7220000	10900000	10200000	9590000	11000000	9900000	14900000	6060000	14300000	11300000	13700000	11100000	15300000	9360000	20200000	9800000	13100000	15100000	12600000	10400000	18400000	11800000	17600000	11200000	13600000	12700000	5690000	6990000	7670000	5720000	7900000	4450000	5500000	4200000	6090000	4650000	56500000
58100000	63500000	58300000	56000000	60100000	55700000	62900000	58300000	54700000	105000000	87400000	97800000	94700000	98700000	88700000	96300000	93300000	92300000	94400000	74100000	62800000	74300000	70500000	71900000	84800000	103000000	81700000	99000000	85400000	81600000	73900000	80200000	75200000	77800000	80100000	82700000	81800000	80600000	79400000	105000000	93800000	107000000	83100000	95700000	89200000	86300000	87700000	92900000	87900000	225000000
178000000	183000000	173000000	161000000	175000000	178000000	179000000	168000000	168000000	855000000	1080000000	956000000	908000000	1000000000	901000000	971000000	875000000	931000000	1020000000	99900000	79400000	80000000	78100000	69900000	85600000	79200000	79400000	86200000	84900000	227000000	242000000	239000000	221000000	230000000	242000000	244000000	230000000	239000000	213000000	110000000	95500000	101000000	95100000	96600000	96900000	90900000	94000000	94500000	88400000	197000000
27900000	25500000	15800000	18400000	22600000	26600000	27300000	23300000	21400000	NaN	NaN	350204	NaN	NaN	729512	11400000	NaN	8830000	NaN	17800000	NaN	NaN	30700000	16500000	NaN	23700000	NaN	NaN	NaN	7520000	NaN	26500000	NaN	5840000	NaN	4080000	NaN	NaN	NaN	3300000	2340000	2590000	2160000	2460000	NaN	NaN	19200000	11200000	NaN	NaN
2690000	2420000	2450000	2360000	2160000	2140000	1880000	2340000	2330000	1560000	1820000	1270000	1490000	1570000	NaN	NaN	NaN	1810000	2130000	2380000	2780000	3090000	1700000	2570000	2330000	2170000	1970000	2280000	2630000	2160000	2010000	2280000	1880000	2330000	2020000	2200000	2120000	2210000	2180000	1210000	1060000	1170000	1220000	1220000	897275	837858	966671	1150000	1220000	1650000
47100000	52200000	51600000	44700000	48900000	50400000	50100000	49600000	46500000	50300000	53800000	44700000	46100000	43400000	44900000	43000000	42900000	49800000	55400000	57700000	66700000	61500000	61500000	67800000	71100000	71200000	69300000	68900000	70700000	49700000	49700000	47700000	45500000	48800000	47100000	46900000	45300000	47200000	45000000	32300000	39400000	36400000	36300000	40900000	38900000	35600000	40600000	46900000	43400000	25100000
1790000	1910000	1810000	1940000	1850000	1910000	1710000	1940000	1770000	2000000	2550000	2670000	2260000	2300000	2520000	2350000	2110000	2110000	2280000	3360000	3390000	3400000	3180000	3500000	3370000	3310000	3330000	3360000	3410000	2960000	2800000	2990000	3150000	2960000	2920000	2660000	2930000	2950000	3130000	3740000	4030000	4000000	3970000	3920000	3980000	4050000	4030000	4070000	3980000	1750000
NaN	NaN	NaN	NaN	NaN	NaN	NaN	NaN	NaN	2770000	NaN	NaN	2460000	NaN	1990000	NaN	NaN	2490000	NaN	75900000	70400000	76600000	81600000	87700000	63600000	74700000	72100000	68500000	80700000	92700000	98200000	104000000	91100000	90400000	98500000	87300000	87400000	102000000	97700000	33400000	29300000	24000000	21500000	28000000	21100000	18700000	18800000	28500000	23300000	16500000
5230000	5200000	4790000	4790000	5440000	5610000	5830000	6110000	5060000	31200000	34700000	33100000	34800000	31200000	31600000	32600000	30400000	33300000	34100000	47100000	54100000	50700000	50000000	51900000	60900000	59200000	54000000	57700000	56500000	28700000	31100000	30300000	29000000	29200000	30500000	30000000	29800000	30900000	31400000	19800000	19900000	17900000	16400000	18500000	16900000	16200000	16600000	19900000	17000000	11800000
24500000	23700000	22500000	22400000	22700000	23000000	24200000	24100000	23100000	48000000	41800000	46900000	44500000	43600000	50300000	48500000	45800000	51000000	39500000	89400000	90900000	87800000	83400000	85200000	93500000	90500000	89100000	94100000	92400000	88400000	88600000	86700000	89800000	85200000	88400000	89700000	93600000	87200000	87900000	49300000	44400000	39900000	38200000	40900000	34400000	32600000	35100000	44900000	34800000	391000000
880864	1170000	827746	691947	792708	898434	1030000	1030000	950999	NaN	252914	314069	250953	373316	NaN	393048	382215	285100	366733	130794	72569.7	155827	138093	NaN	74133.4	96180.4	NaN	NaN	88947.3	3270000	2410000	3100000	2160000	2260000	4090000	3730000	3380000	3060000	2450000	153904	293991	382024	267892	NaN	NaN	NaN	620624	NaN	NaN	494914
31600000	29300000	29200000	32200000	30200000	28900000	29700000	29800000	30800000	31600000	30400000	32600000	31200000	32500000	33800000	32500000	32400000	32600000	34200000	35400000	33100000	35000000	34000000	37000000	38300000	37800000	37900000	38400000	38700000	53800000	49600000	51300000	53500000	52700000	54400000	52100000	53000000	50700000	56700000	117000000	93400000	103000000	110000000	105000000	118000000	111000000	108000000	99300000	107000000	30400000
60900000	61500000	57400000	56700000	59100000	63900000	64800000	64900000	63800000	169000000	195000000	172000000	180000000	172000000	160000000	160000000	172000000	189000000	173000000	36800000	31100000	35100000	33400000	30200000	31200000	31700000	32200000	32300000	31800000	99600000	110000000	96100000	96200000	98900000	99600000	106000000	103000000	111000000	104000000	42500000	46500000	37400000	33700000	39200000	31700000	32000000	32900000	37900000	34100000	125000000
1780000	2120000	1410000	765486	1260000	1360000	1540000	1600000	1400000	2820000	1690000	1390000	1770000	1290000	1720000	1750000	1760000	2370000	1130000	15400000	18500000	17400000	15900000	16900000	20000000	19400000	17700000	19100000	17700000	16600000	17800000	17900000	15700000	16500000	16800000	18100000	15700000	17600000	15200000	2650000	NaN	NaN	2360000	2440000	782522	404433	NaN	NaN	NaN	NaN
17900000	18800000	24500000	20800000	22300000	24500000	22700000	21200000	26400000	17700000	12200000	31000000	29900000	29200000	26900000	27900000	18800000	16700000	35800000	12000000	8640000	10200000	9970000	10200000	11300000	12200000	9070000	10800000	11100000	5820000	3620000	13600000	11400000	13400000	6790000	7460000	4570000	4590000	9790000	37400000	12500000	72200000	90400000	77600000	52400000	57100000	32300000	18400000	66300000	12400000
392388	489493	392716	411689	476856	312706	354565	394083	366873	2370000	1680000	2200000	1640000	1920000	2190000	2040000	2140000	2200000	1940000	827726	517798	571482	698738	306592	683394	680624	808270	1090000	569112	870570	2010000	1280000	922512	1290000	1020000	1280000	1150000	1590000	1280000	278444	546796	286256	258406	255939	131477	139370	122436	261835	148539	7380000
NaN	NaN	NaN	NaN	NaN	NaN	NaN	NaN	NaN	920000000	365000000	756000000	628000000	558000000	472000000	140000000	394000000	474000000	85800000	311000000	64100000	107000000	64100000	18200000	119000000	56100000	147000000	92400000	36400000	NaN	NaN	NaN	NaN	NaN	NaN	NaN	NaN	NaN	NaN	4780000	4690000	4140000	4590000	5610000	4630000	3280000	4900000	NaN	3850000	NaN
20800000	4730000	4670000	4800000	NaN	NaN	NaN	63600000	2470000	18500000000	23000000000	20900000000	14400000000	19300000000	20900000000	18100000000	18600000000	19600000000	23800000000	78400000	41100000	57800000	35400000	23800000	71400000	58900000	103000000	55300000	35200000	75900000	40600000	56300000	42200000	64000000	33400000	22800000	43000000	23500000	49500000	8800000	17000000	18400000	17100000	9560000	25000000	25000000	17300000	13200000	14300000	NaN
495615	484193	474953	429086	444319	446389	587469	320152	426678	NaN	NaN	4130000	192289	NaN	NaN	NaN	1160000	208490	NaN	790097	491716	334870	580686	695242	931741	584856	273462	1220000	505762	519521	392283	450289	352342	579948	439354	521880	356627	370913	378107	2740000	2910000	2310000	1940000	2380000	1520000	1530000	1430000	2050000	1820000	2220000
14900000	15000000	15300000	13200000	14600000	15800000	16600000	14900000	16300000	83600000	71100000	81700000	75600000	103000000	92500000	107000000	88500000	77600000	100000000	10900000	6350000	8860000	8130000	7940000	7450000	6970000	7730000	6900000	7710000	22400000	20900000	25000000	23100000	23800000	24000000	23900000	21700000	22600000	21500000	7450000	6400000	7360000	7630000	7670000	6150000	6220000	5750000	5680000	6200000	27300000
NaN	NaN	703008	NaN	NaN	NaN	NaN	NaN	NaN	NaN	NaN	NaN	NaN	NaN	NaN	NaN	NaN	966717	NaN	4900000	5050000	5340000	5230000	5010000	5870000	5840000	5330000	5770000	5690000	6080000	6420000	6320000	6340000	6310000	6200000	6660000	6550000	6450000	6510000	NaN	NaN	2440000	NaN	NaN	NaN	NaN	958323	NaN	1330000	3470000
965602	473195	NaN	NaN	423145	NaN	668046	1120000	1010000	12300000	11600000	11900000	8270000	5390000	12000000	11000000	13000000	13100000	6980000	11700000	2710000	10200000	8930000	7460000	11000000	17200000	11300000	22100000	7020000	19600000	18100000	18800000	14700000	22900000	17300000	28600000	16100000	21000000	11200000	1590000	3760000	4330000	3620000	4670000	2460000	3990000	3030000	4280000	1060000	13300000
543551	537931	590206	446180	535347	430974	524118	529773	692377	2010000	2120000	2620000	1920000	1900000	1970000	1520000	1520000	1680000	2090000	706929	676777	637473	616064	587233	760206	770724	670093	778868	726219	1090000	1160000	981855	1170000	1050000	1200000	1560000	1220000	1140000	1110000	810521	784037	879595	928365	874845	954786	825676	752058	1010000	844140	1910000
2370000	2670000	2580000	2180000	2540000	2820000	2890000	3120000	2920000	1820000	1720000	1560000	1460000	1680000	1360000	1370000	1420000	1440000	1570000	2830000	2100000	2040000	1970000	2130000	1930000	2050000	2030000	2150000	2040000	1660000	1620000	1540000	1630000	1790000	1580000	1510000	1520000	1540000	1680000	1040000	1060000	1070000	959191	976178	854235	931951	835416	1010000	1050000	1280000
20800000	22600000	31500000	33400000	24900000	23600000	21500000	26100000	25600000	60700000	60400000	71500000	66000000	65800000	38800000	37700000	31100000	51000000	51000000	50800000	38800000	49600000	38900000	41400000	66200000	77100000	55100000	77000000	73100000	79200000	78100000	76400000	90400000	98200000	57300000	55300000	36800000	68900000	40200000	73200000	73900000	70900000	71200000	70100000	132000000	139000000	144000000	139000000	137000000	15800000
221353	274404	356486	296129	542323	1810000	445750	203160	361854	3640000	2950000	2010000	3340000	2670000	2620000	2740000	2620000	2650000	3040000	4290000	4030000	3920000	3900000	3820000	3990000	4240000	4250000	4120000	3980000	1770000	1920000	1830000	1780000	1880000	1820000	2000000	1730000	2070000	1820000	333983	393087	456096	246209	298760	406277	497523	408789	547066	341002	829456
702810	635252	920099	467118	786624	551661	737331	646804	547832	345342	NaN	467156	549815	405045	NaN	NaN	NaN	370328	294611	332463	462461	451560	524800	390201	429307	478221	388661	467674	511048	571342	437371	482173	332710	478341	402557	451107	536127	422827	452071	527427	490798	552299	625095	566061	645851	726173	721462	676620	645080	784561
420507	391320	380690	322094	483600	397835	476575	485894	520377	469296	516180	521279	528014	514640	414907	427414	431807	497056	537210	659258	475727	542099	474422	581212	552648	577442	562606	567521	546062	192174	NaN	392073	463983	462785	837610	746919	589498	379897	592879	196827	NaN	318602	NaN	NaN	NaN	NaN	NaN	245744	NaN	NaN
NaN	NaN	NaN	481872	552125	391568	545035	765090	516728	862864	574067	624010	547617	709492	NaN	925462	751418	733625	715084	983527	785013	1060000	1100000	959242	1140000	936234	1100000	959681	955182	NaN	NaN	NaN	NaN	NaN	317479	NaN	NaN	NaN	NaN	636333	672899	964290	1020000	728985	724465	711270	835272	690998	671339	318779
198111	181521	NaN	NaN	314171	284386	314806	421019	640754	3190000	4130000	2930000	4510000	4070000	3090000	3570000	3110000	4150000	5290000	2600000	2820000	2800000	2670000	3070000	3100000	3650000	3040000	3310000	3460000	1250000	1710000	1390000	1430000	1280000	1630000	2220000	1700000	1820000	1380000	2310000	1570000	1840000	1350000	1630000	2380000	2600000	2060000	4190000	2890000	NaN
11900000	13000000	12500000	11500000	11300000	14200000	13000000	13300000	13300000	93400000	101000000	81600000	87200000	81100000	98800000	106000000	97700000	124000000	116000000	5930000	5280000	5660000	5310000	5110000	6070000	5850000	6450000	5960000	5780000	25300000	25200000	25000000	23700000	23000000	23500000	25600000	25600000	25800000	21700000	7030000	1150000	4560000	5820000	4390000	4700000	5080000	5270000	4510000	5370000	20900000
3630000	2530000	1460000	1730000	2620000	3930000	3190000	2740000	1850000	1470000	685416	NaN	346817	NaN	1910000	2090000	2010000	2030000	501417	6160000	3640000	3570000	3250000	4700000	5370000	6340000	6400000	5450000	3130000	6980000	4160000	3160000	2970000	5820000	6170000	7530000	6640000	6700000	2970000	1400000	506587	594983	514769	799537	735680	687098	643810	442792	328728	6670000
NaN	NaN	NaN	NaN	NaN	NaN	NaN	NaN	NaN	NaN	NaN	NaN	NaN	452784	NaN	NaN	NaN	NaN	720316	682388	695807	627402	726072	663915	502869	414897	641692	636809	588799	189312	384736	342015	191082	345791	NaN	NaN	NaN	141629	NaN	1320000	1290000	1290000	1250000	1210000	809309	798985	845750	995690	966243	1050000
NaN	NaN	NaN	NaN	NaN	NaN	NaN	NaN	NaN	NaN	384737	NaN	NaN	NaN	NaN	312096	1230000	NaN	NaN	1650000	998925	853942	1720000	1140000	995047	579819	1050000	1070000	1020000	NaN	NaN	NaN	NaN	NaN	575697	861444	NaN	483592	NaN	1780000	1850000	1520000	1730000	1590000	1140000	1230000	1350000	1540000	1470000	2670000
561000000	551000000	544000000	524000000	592000000	583000000	555000000	520000000	525000000	84500000	69800000	73700000	72300000	69900000	97300000	106000000	95800000	110000000	99000000	184000000	166000000	188000000	156000000	183000000	185000000	210000000	189000000	203000000	173000000	166000000	166000000	156000000	164000000	163000000	164000000	157000000	154000000	173000000	174000000	131000000	134000000	124000000	106000000	122000000	92600000	98500000	92000000	107000000	107000000	63100000
776970	799918	747156	794528	623891	698302	944207	883989	723936	679556	667767	857061	642141	793187	766302	733204	828164	602127	740074	581898	749154	588491	605469	665735	879607	610434	550618	641401	754986	1060000	1090000	1030000	1130000	909712	1020000	919557	956843	931260	1090000	2050000	210522	972246	519091	295078	448444	1150000	669569	717126	547852	592482
565901	1020000	909785	1080000	791012	783253	791291	809830	630257	10400000	11800000	10000000	10600000	10100000	11600000	11500000	11500000	13700000	9810000	37700000	34400000	35500000	34700000	35800000	37000000	36400000	37400000	36000000	36300000	8580000	8930000	8360000	8220000	8650000	8630000	8940000	8460000	8770000	8470000	30400000	28200000	24000000	20300000	25700000	21000000	17000000	16100000	23900000	20500000	7140000
706000000	702000000	759000000	789000000	674000000	688000000	702000000	675000000	696000000	984000000	915000000	815000000	917000000	880000000	982000000	969000000	1070000000	960000000	975000000	768000000	761000000	796000000	850000000	789000000	797000000	804000000	813000000	847000000	786000000	970000000	935000000	944000000	1010000000	955000000	946000000	962000000	968000000	916000000	872000000	1170000000	1140000000	1140000000	1250000000	1100000000	1260000000	1270000000	1240000000	1170000000	1100000000	1180000000
336350	374076	342906	229249	228870	162104	326430	252923	311606	251571	470870	337541	485810	542973	533606	567223	540572	531712	315473	703781	938772	766592	633201	729757	750307	698641	765030	822520	748191	350843	354407	349100	300150	313557	438378	428137	438117	455008	315500	4890000	4340000	4560000	4380000	5210000	4740000	4640000	4640000	4720000	4730000	NaN
515879	484149	497656	455417	701987	471634	708320	536861	484647	NaN	NaN	441392	NaN	NaN	717543	575890	600092	484933	655821	2350000	872814	2260000	1600000	1730000	1860000	3160000	1630000	NaN	1200000	920715	848514	915711	911691	966123	780775	730557	767537	812769	895256	NaN	NaN	NaN	2260000	NaN	NaN	NaN	NaN	NaN	NaN	1000000
1970000	1680000	1690000	1790000	1750000	1750000	2020000	2220000	1760000	33800000	38200000	35300000	34600000	35100000	37300000	36400000	33900000	38100000	36500000	39000000	43300000	36600000	40600000	38800000	44300000	44800000	41600000	44400000	46500000	21500000	22300000	22100000	23800000	23500000	22300000	21200000	19000000	25400000	23100000	2880000	3200000	2430000	2430000	2700000	2060000	1890000	2020000	2780000	2360000	1580000
3470000	3560000	3520000	3510000	3700000	3560000	3940000	3870000	3940000	7650000	6770000	7170000	7340000	7030000	5980000	6960000	6980000	7480000	7850000	12300000	9030000	13300000	12500000	11200000	11600000	14500000	11500000	14800000	11000000	10400000	10600000	10700000	10300000	11000000	11200000	11500000	10800000	10400000	10900000	56700000	56700000	60400000	57200000	64700000	61800000	67300000	66200000	67200000	64200000	21600000
11600000	11900000	11700000	11900000	10900000	12200000	11300000	12100000	12800000	17100000	17800000	15900000	16400000	18700000	16900000	15500000	17300000	22200000	17700000	17000000	16200000	16700000	16900000	17200000	17900000	18800000	18100000	20600000	20100000	24500000	31600000	26600000	26400000	29100000	27200000	27100000	26600000	30700000	28300000	35400000	42100000	32100000	27900000	41500000	35300000	38200000	35300000	47200000	35600000	47100000
15600000	15700000	15900000	16100000	14800000	14700000	14700000	13400000	13400000	5670000	4700000	5530000	5500000	5490000	6950000	6890000	6480000	5710000	6040000	5920000	5100000	4650000	4760000	4450000	5300000	4920000	4870000	4240000	4990000	7540000	7670000	7330000	7770000	7260000	7490000	7440000	6610000	6900000	6520000	1170000	1110000	1230000	802563	935716	745057	620730	859059	1060000	879965	5230000
159000000	173000000	160000000	221000000	180000000	173000000	176000000	115000000	172000000	4990000	5190000	3930000	6430000	4440000	6460000	4890000	3330000	4360000	5660000	5710000	5280000	7260000	4760000	5130000	5980000	6590000	5210000	6640000	5340000	1630000	1930000	2000000	2000000	2750000	3310000	3280000	2740000	3160000	2950000	NaN	NaN	NaN	NaN	NaN	4490000	NaN	NaN	NaN	NaN	5580000
57200000	57800000	60200000	54600000	58100000	60800000	61900000	59000000	57100000	63200000	64900000	58500000	57200000	59000000	61700000	70700000	69400000	75600000	64100000	83700000	73700000	78200000	71200000	83000000	82500000	90800000	77400000	88200000	94200000	114000000	112000000	109000000	110000000	110000000	105000000	115000000	112000000	114000000	115000000	102000000	98500000	96400000	87700000	93100000	91200000	89400000	99200000	104000000	96300000	90200000
26200000	30700000	27000000	20900000	23400000	30200000	30300000	32100000	30400000	16400000	16800000	17300000	14200000	15600000	15300000	16500000	15700000	15300000	15800000	40200000	37300000	39300000	36900000	34300000	36900000	44500000	37600000	39300000	42300000	35200000	37200000	36400000	34400000	35700000	37800000	40500000	34400000	39200000	36600000	12400000	13300000	10700000	8050000	11100000	8020000	7160000	7630000	11600000	9880000	105000000
5810000	5110000	5550000	5920000	5870000	5620000	5790000	5950000	5840000	4990000	4790000	5500000	5130000	5210000	4980000	4990000	4580000	5080000	5160000	6850000	6530000	6630000	5860000	7330000	7540000	7400000	7250000	7460000	7550000	8320000	8180000	8090000	8480000	8800000	8510000	8170000	8020000	8340000	8670000	14400000	14400000	13500000	13400000	13500000	13000000	13000000	13600000	13800000	13600000	4040000
644331	811976	741526	1040000	957824	1100000	909377	875802	596043	8010000	7880000	8200000	7290000	7700000	8130000	7570000	7930000	8210000	7510000	7910000	6510000	7050000	7200000	7140000	8880000	8580000	8750000	7290000	7110000	4050000	3300000	3470000	2610000	2940000	3440000	3620000	3140000	3890000	3100000	1920000	2030000	1980000	1390000	1780000	1300000	1400000	1390000	1750000	1500000	2780000
30200000	31100000	27900000	29200000	33400000	31200000	31600000	30900000	30400000	3690000	3740000	4800000	3830000	3850000	4330000	3980000	4730000	4700000	4590000	6720000	6630000	7130000	7040000	5920000	6890000	6810000	6830000	6880000	6560000	29800000	30500000	32900000	32100000	31100000	36700000	36300000	33300000	32900000	32200000	17100000	19700000	15700000	15600000	16800000	15800000	16100000	16300000	19200000	14800000	5270000
42300000	42500000	39600000	43800000	31700000	31200000	36400000	34400000	34400000	91600000	91400000	88300000	75700000	92000000	95800000	99900000	77100000	85800000	86400000	105000000	120000000	100000000	106000000	113000000	118000000	113000000	108000000	119000000	117000000	137000000	130000000	133000000	128000000	138000000	132000000	138000000	122000000	130000000	135000000	22300000	32600000	30300000	25500000	28600000	25600000	25300000	23300000	25700000	23300000	32600000
13800000	12600000	15600000	14200000	18700000	16500000	16600000	13400000	16100000	13100000	12600000	11300000	11800000	10300000	15000000	18700000	14900000	14600000	14900000	22400000	20500000	19500000	19100000	20600000	17500000	18700000	17800000	17800000	17300000	17900000	17600000	18300000	18100000	19800000	18600000	19600000	15900000	18800000	17400000	22700000	18400000	21700000	20400000	19600000	10700000	9810000	9590000	9740000	11200000	10800000
2200000	3570000	3720000	4040000	1990000	2770000	2860000	2980000	3200000	39000000	24400000	32200000	25500000	22100000	35400000	32200000	30400000	34600000	21300000	43000000	33700000	43600000	45500000	32200000	49000000	50700000	52700000	53700000	40900000	22700000	23000000	24800000	27100000	23500000	26700000	24600000	19700000	16500000	22500000	17700000	26500000	27900000	24800000	23800000	21400000	20000000	17200000	21100000	19300000	26700000
4010000	3520000	3440000	4340000	3100000	2610000	3440000	3460000	3390000	5350000	5750000	6060000	5710000	6260000	5530000	5310000	5290000	5480000	6070000	4780000	4570000	4660000	4620000	4770000	4280000	4130000	4640000	4430000	4640000	7560000	7210000	7340000	7770000	7410000	7300000	7240000	6930000	7000000	7950000	10700000	11000000	11000000	10900000	11000000	9850000	9550000	10400000	9220000	10400000	2900000
314321	215520	209862	371942	225589	278200	210794	139858	388374	3750000	3470000	3760000	3540000	3430000	4150000	4730000	4120000	4140000	3760000	536863	354121	679478	483252	623936	465680	435362	376136	430425	389017	1180000	NaN	287668	NaN	432072	612492	426937	305536	471911	1430000	NaN	NaN	NaN	NaN	NaN	NaN	NaN	NaN	NaN	NaN	557297
556904	374434	360442	410623	507213	321143	478936	357747	393465	1570000	1290000	2960000	2160000	1570000	2460000	2060000	2370000	1790000	2160000	1050000	919313	1400000	1130000	1010000	962772	916831	1200000	915509	1120000	892308	608544	795037	841484	753914	1100000	1070000	1180000	772294	591355	11000000	8900000	13600000	14000000	12500000	11500000	10800000	10300000	9970000	10900000	973552
1340000	1610000	1610000	1710000	1520000	1500000	1480000	1500000	1450000	26200000	24300000	23900000	24900000	22200000	25800000	23200000	23200000	26900000	23200000	49500000	54700000	48600000	55300000	49900000	58300000	54300000	57600000	57100000	51800000	20900000	22700000	20100000	20800000	21500000	19100000	19000000	17800000	21700000	19900000	18600000	22800000	16400000	17600000	19900000	12900000	11300000	12700000	16800000	14800000	16600000
6220000	6690000	7410000	5360000	6850000	6470000	8020000	6930000	6820000	10300000	10800000	11100000	10900000	12000000	11300000	12700000	10800000	11000000	11200000	33700000	24400000	36300000	29000000	26800000	27900000	33700000	26800000	35800000	24300000	32700000	37400000	35200000	31700000	34900000	36700000	38200000	36400000	39300000	36000000	32900000	44900000	34600000	29900000	38600000	23700000	27100000	24100000	36600000	33400000	58300000
437053	418097	437848	342127	292978	300757	328300	347508	333770	1000000	962150	852949	1230000	916197	1270000	1180000	1290000	1360000	978798	1680000	2210000	1680000	1990000	1650000	1940000	1640000	1950000	1880000	1870000	613537	742263	748491	730479	737826	735840	664379	893048	772559	707168	6610000	5130000	5610000	6030000	6090000	5020000	4560000	4350000	5170000	5330000	541315
47300000	50400000	42300000	47600000	50400000	49200000	49300000	49400000	47700000	2760000000	2930000000	2550000000	2960000000	2720000000	2610000000	3200000000	2590000000	3130000000	3130000000	25600000	13800000	22500000	15900000	8880000	19400000	17600000	21700000	19600000	12600000	88200000	97400000	106000000	99200000	95500000	98000000	107000000	116000000	96800000	97200000	NaN	NaN	NaN	NaN	NaN	NaN	NaN	NaN	NaN	NaN	NaN
6350000	6380000	5980000	6110000	6760000	6780000	6690000	6230000	6580000	8070000	6950000	7110000	7190000	6400000	8700000	8930000	8130000	8360000	7420000	8180000	8220000	8180000	7390000	8880000	9990000	10100000	9660000	9410000	9050000	14200000	16000000	15700000	13200000	14800000	17300000	17300000	15800000	16600000	14900000	10500000	9690000	9000000	8150000	8890000	8000000	8150000	8110000	8370000	7760000	7130000
1430000	1170000	1030000	1390000	1060000	1040000	1150000	1280000	1450000	2990000	3490000	3880000	4000000	3220000	3650000	3430000	3750000	4120000	3980000	3280000	3350000	3320000	3620000	3200000	2620000	2930000	3020000	3070000	3260000	2570000	2270000	2240000	2540000	2130000	2610000	2530000	3090000	2450000	2760000	11300000	12800000	13900000	14400000	13200000	14800000	15100000	13500000	14800000	15100000	1920000
254000000	249000000	247000000	257000000	254000000	251000000	258000000	258000000	253000000	266000000	262000000	256000000	272000000	242000000	253000000	229000000	262000000	264000000	261000000	180000000	169000000	185000000	174000000	182000000	196000000	202000000	200000000	199000000	192000000	243000000	230000000	237000000	244000000	244000000	236000000	235000000	241000000	231000000	240000000	297000000	252000000	290000000	317000000	265000000	325000000	319000000	316000000	268000000	282000000	204000000
2130000	2190000	1970000	2150000	2460000	2420000	2290000	2940000	2300000	12700000	14300000	12900000	12700000	13100000	14000000	14700000	13200000	13700000	14300000	2880000	3190000	3430000	3280000	3170000	2840000	3680000	3130000	3500000	3010000	2630000	2970000	2710000	2940000	2380000	3020000	2900000	3060000	2940000	3100000	876585	1750000	2690000	1270000	1410000	1000000	1080000	3250000	1250000	1290000	2430000
NaN	NaN	NaN	NaN	NaN	NaN	290946	NaN	614540	1030000	1510000	898418	784528	819236	581251	680411	612004	907677	997007	901926	916330	986861	1030000	959185	1140000	1110000	1070000	1220000	1180000	386332	2480000	2220000	2160000	156993	NaN	NaN	NaN	274527	NaN	753894	774773	823526	659676	707822	496541	431418	543640	561209	490057	2720000
24800000	29200000	28300000	23200000	28400000	28900000	29500000	30100000	28200000	10700000	NaN	NaN	NaN	NaN	NaN	NaN	13500000	NaN	NaN	NaN	6960000	7170000	7620000	7040000	169229	NaN	625870	987369	NaN	1740000	2140000	2210000	1980000	1950000	1770000	1800000	1660000	1880000	1840000	NaN	3910000	NaN	5300000	NaN	NaN	1870000	8430000	2310000	NaN	6270000
1460000	1490000	1960000	6100000	8630000	NaN	1420000	1300000	1960000	3130000	2800000	2430000	2970000	1630000	NaN	936998	968877	2320000	NaN	54900000	55500000	52800000	54800000	51900000	55000000	55700000	52300000	59200000	53100000	45000000	48100000	44900000	42800000	43400000	36200000	43300000	31900000	45700000	39300000	3280000	1820000	1120000	1570000	1710000	1790000	1840000	2010000	3150000	1040000	97600000
NaN	NaN	NaN	NaN	NaN	NaN	NaN	NaN	NaN	207923	251644	305111	237915	108230	248875	223989	233658	264098	141942	763963	366681	638977	385824	455072	547575	745995	568532	774011	417058	159488	162351	198609	89384.4	252164	146853	255207	145895	167830	128565	596323	667429	532867	481763	528129	466192	463405	416403	473194	445169	341101
822186	648278	556677	534799	773598	681294	538977	597369	445660	8620000	9290000	8810000	9120000	9520000	10200000	10500000	9750000	9810000	10500000	4860000	5150000	4940000	5020000	4950000	5180000	4750000	5050000	4890000	4950000	2400000	2350000	2470000	2240000	2390000	2430000	2360000	2320000	2370000	2210000	2570000	1910000	1800000	1810000	1930000	1990000	1880000	1830000	2150000	1790000	4250000
388361	NaN	NaN	NaN	NaN	206290	212677	535434	NaN	444978	NaN	NaN	NaN	NaN	164182	264848	301946	NaN	426787	3160000	2460000	2080000	2250000	2320000	2750000	2730000	2460000	2370000	2630000	NaN	725420	NaN	754848	618770	965924	947207	819908	1670000	1210000	7220000	6960000	6370000	5210000	6400000	5170000	5060000	4660000	6200000	5420000	2650000
1480000	1430000	1190000	NaN	1040000	1270000	1580000	1550000	1500000	1550000	2060000	1480000	1390000	917408	1610000	1320000	1590000	1840000	1400000	2540000	1180000	2040000	2170000	1340000	2310000	2710000	2560000	3440000	1840000	4880000	5720000	4600000	4620000	4570000	6800000	6600000	5130000	6450000	5140000	NaN	559571	588846	NaN	283637	NaN	342341	507285	288177	227275	5730000
4380000	3530000	2170000	3900000	4470000	4750000	3720000	4240000	3720000	1750000	1650000	1640000	1940000	1700000	2240000	1990000	1990000	1980000	2450000	2990000	3000000	2730000	2610000	2660000	2990000	3120000	3120000	3010000	2780000	6460000	6740000	6500000	6100000	6620000	7030000	7040000	6870000	6870000	6470000	1440000	1720000	1510000	1250000	1470000	1230000	1260000	1220000	1430000	1480000	2470000
1090000	1090000	778292	983806	1030000	905113	1100000	1090000	963400	3950000	4340000	4540000	4240000	4120000	4240000	4590000	4520000	4770000	3960000	1290000	1330000	1440000	1290000	1130000	1270000	1160000	1260000	1330000	1220000	4730000	4980000	5050000	4490000	4350000	5420000	5290000	4990000	5220000	4820000	3200000	3310000	3940000	4220000	3900000	3930000	4050000	3830000	3820000	3700000	11700000
30300000	29600000	30900000	30200000	29000000	28700000	29000000	28900000	28400000	17200000	16900000	16400000	16800000	16700000	18800000	19300000	20300000	19800000	18600000	16700000	15700000	16900000	16400000	16600000	15800000	16300000	16500000	16700000	15500000	22300000	20400000	20600000	20700000	21500000	20700000	21200000	21900000	21600000	21400000	25300000	25400000	26200000	27800000	25500000	27700000	27700000	28300000	27500000	27700000	17900000
8850000	8920000	11200000	8370000	9680000	9660000	11000000	9570000	9450000	1450000	1350000	1060000	1360000	1030000	1440000	1000000	1210000	1360000	1390000	5610000	5150000	5170000	4970000	5110000	5590000	5580000	4940000	5450000	5850000	3070000	3450000	3330000	3560000	3710000	3420000	3300000	3310000	3470000	3700000	727433	639372	468629	449924	615565	532645	415227	496008	617779	411985	NaN
1170000	1010000	843298	1020000	890887	1000000	983950	1110000	1200000	940117	736921	1020000	774039	1230000	1300000	1190000	1100000	1220000	1100000	3260000	2860000	4120000	4050000	3100000	3230000	2960000	2710000	2620000	3210000	1710000	1400000	1990000	1880000	1790000	1670000	1800000	1680000	1710000	1950000	232839	117767	257487	NaN	250198	NaN	213217	NaN	158649	148089	NaN
1100000	925631	893712	818426	688401	1040000	778045	959766	714429	2110000	2230000	1680000	2140000	1830000	1920000	1620000	1480000	1740000	1750000	5120000	4760000	4720000	4840000	4550000	4690000	4580000	4580000	4740000	4940000	3660000	4400000	4090000	4160000	3910000	3740000	3680000	3570000	4100000	3830000	5860000	6230000	4940000	4590000	5370000	4400000	4340000	4460000	5270000	4720000	8890000
14700000	16300000	16200000	12400000	14400000	16800000	17200000	17000000	16300000	10100000	10800000	9560000	9480000	10600000	10400000	11200000	10700000	10800000	12000000	5550000	5530000	5440000	5410000	5260000	6000000	5770000	5910000	6030000	5660000	6450000	7120000	7240000	6760000	7030000	7000000	7560000	6600000	6910000	6680000	2970000	3110000	2630000	2700000	2780000	2370000	2540000	2000000	2980000	2380000	7600000
7120000	7850000	7840000	6950000	6720000	7330000	7710000	7350000	7300000	12100000	13700000	10200000	11700000	11000000	11400000	12100000	13900000	13700000	12000000	7750000	7280000	7720000	7500000	6740000	6120000	6910000	6680000	7570000	7060000	10200000	11400000	8740000	9050000	9150000	7990000	9740000	9570000	10100000	9140000	5080000	6870000	4960000	4900000	5440000	4870000	5270000	5320000	6470000	5470000	8260000
60200000	66600000	57600000	56500000	59500000	59200000	55100000	64900000	63500000	480000000	567000000	552000000	481000000	571000000	341000000	318000000	303000000	388000000	444000000	36500000	28400000	27500000	25800000	22600000	30900000	31200000	28900000	34300000	31200000	82900000	88700000	80600000	81100000	76100000	91700000	85200000	91200000	86300000	77200000	24000000	22600000	21900000	22400000	21900000	30900000	30900000	32100000	31100000	26800000	75300000
7110000	7190000	6640000	6870000	6800000	7310000	6880000	7180000	6930000	5180000	4490000	4920000	4490000	5190000	4560000	5140000	4670000	5310000	4600000	6070000	6470000	6120000	6700000	6000000	5740000	5710000	5410000	5530000	6490000	10600000	10300000	10700000	9380000	10300000	9960000	10200000	9970000	10500000	9650000	7640000	6880000	7410000	7330000	7800000	6330000	6290000	6540000	6490000	6080000	7430000
3430000	2740000	3640000	3130000	3220000	3040000	3250000	3380000	3360000	8230000	9510000	8540000	9240000	NaN	8680000	NaN	7980000	NaN	8670000	1530000	1270000	1590000	1640000	1440000	1410000	2320000	1540000	1890000	1840000	NaN	1090000	1180000	1710000	1010000	579884	700656	691473	571536	1060000	924551	1350000	539525	998131	1930000	NaN	1140000	969440	604718	715246	NaN
39000000	38000000	37100000	40500000	36100000	34300000	36800000	37500000	38700000	55100000	51900000	49800000	53400000	49200000	46800000	48800000	47300000	53600000	48500000	41200000	39300000	45900000	43100000	40100000	44600000	45700000	46700000	46800000	43800000	63300000	60000000	61400000	58700000	59700000	60100000	58500000	61000000	54700000	59700000	40400000	52600000	50700000	54100000	49300000	87800000	88200000	84500000	79400000	78400000	102000000
3870000	4870000	4460000	4710000	4310000	4370000	4280000	4610000	4350000	23300000	14100000	24800000	22700000	24000000	12100000	12400000	10400000	10600000	12600000	51200000	46800000	47300000	47400000	49700000	49600000	54700000	52800000	53600000	51000000	26400000	27500000	27900000	27500000	27700000	26800000	30200000	27100000	27300000	27600000	13600000	15100000	12400000	10600000	13000000	10400000	10900000	10500000	14000000	11700000	2480000
6820000	5200000	6020000	4970000	4310000	4770000	6490000	4760000	4810000	5160000	4650000	4920000	4210000	4890000	5200000	4940000	6620000	4740000	5040000	6530000	4920000	6010000	5360000	6760000	4740000	5000000	6470000	5030000	5100000	15400000	12900000	14000000	13500000	14700000	13000000	13100000	15500000	13000000	12600000	23600000	16000000	20300000	19600000	20300000	16600000	16700000	22200000	16800000	17500000	16500000
185000000	182000000	195000000	171000000	191000000	189000000	194000000	193000000	189000000	5410000	7310000	6960000	6000000	5890000	4950000	4700000	5360000	5640000	5960000	1580000	922046	1200000	1380000	1430000	1320000	1000000	1790000	1450000	1170000	20600000	19200000	19300000	20600000	20100000	19200000	18200000	18900000	18200000	20400000	2440000	2330000	2040000	1580000	2220000	1460000	1260000	1580000	2140000	1830000	NaN
NaN	NaN	NaN	NaN	NaN	NaN	NaN	NaN	NaN	1070000	1320000	1050000	1120000	599146	1220000	1060000	1300000	1080000	1110000	10200000	11000000	9880000	9650000	11100000	12300000	11400000	10700000	10900000	10600000	1940000	2190000	1800000	2010000	2010000	2230000	2000000	2020000	2190000	1860000	2680000	2750000	2520000	2200000	2370000	2010000	2080000	2130000	2340000	2000000	2680000
NaN	NaN	NaN	NaN	NaN	912217	NaN	NaN	NaN	NaN	NaN	NaN	NaN	439431	883023	901534	889341	822628	751546	1140000	NaN	2430000	2390000	1060000	3230000	5570000	2810000	4810000	885485	1070000	186891	334277	299648	819099	606988	1140000	611334	522630	267828	35300000	57500000	81700000	61200000	66800000	49900000	58500000	59900000	45600000	55100000	1910000
2420000	1970000	3250000	2590000	2890000	2030000	2010000	2180000	2570000	9270000	8920000	7820000	7860000	8920000	8880000	9210000	8200000	8590000	7670000	5100000	4500000	4730000	4810000	4280000	3950000	4170000	5200000	4850000	4570000	45900000	51900000	51100000	48900000	46800000	55700000	50800000	49100000	55300000	46200000	1910000	1900000	1550000	1220000	1950000	1770000	1520000	1100000	1720000	2740000	171000000
1420000	508587	1370000	495650	1790000	1120000	872905	611142	633020	NaN	1410000	2020000	2310000	1340000	1160000	748713	704555	1680000	1360000	663076	986070	891007	969427	706700	855824	644855	628121	864555	801863	340067	544797	334437	314093	276744	386462	372681	361067	347171	379377	158841	198153	189159	142884	233159	NaN	116478	NaN	NaN	NaN	NaN
2900000	2440000	2500000	2830000	2090000	2130000	2390000	2560000	2460000	3170000	2670000	3710000	3840000	2990000	3400000	3340000	3630000	3090000	3280000	3890000	4110000	4010000	4410000	4230000	3820000	4060000	4300000	4120000	4160000	3300000	2860000	3190000	3370000	2950000	3170000	2990000	3300000	2930000	3140000	18500000	18200000	20000000	20200000	19900000	20400000	19800000	20200000	19900000	19900000	1950000
3200000	3170000	2680000	3220000	4200000	3820000	3980000	4740000	3370000	18000000	13800000	13000000	11000000	13900000	18000000	17400000	16300000	18600000	12800000	90700000	92000000	98200000	93100000	75600000	85600000	101000000	56800000	105000000	89200000	41500000	38900000	37700000	34200000	35700000	37000000	42100000	32700000	37300000	32600000	37400000	39200000	32900000	25600000	30400000	18500000	16300000	17200000	22700000	17300000	3880000
174000000	181000000	190000000	150000000	183000000	193000000	190000000	196000000	180000000	86200000	103000000	92400000	87800000	92300000	72500000	71000000	72200000	86900000	92400000	11300000	9850000	11000000	10000000	9290000	10000000	13200000	10700000	13900000	10900000	169000000	178000000	174000000	175000000	159000000	190000000	187000000	198000000	175000000	163000000	1460000	1300000	1560000	1200000	1180000	1160000	929106	1080000	1490000	1180000	22800000
439571	541722	441374	441517	466867	520738	514924	483122	369420	235778	461070	472866	343855	279351	201936	255147	256859	403532	298427	341589	325289	562654	538702	510633	233509	249948	234662	601017	446227	187316	498361	347505	NaN	434746	441881	NaN	NaN	422670	NaN	592094	642408	448784	430199	537147	450772	482600	461945	430714	373011	975184
79200000	75400000	64700000	80600000	66200000	68100000	68100000	73600000	76800000	70500000	74300000	59700000	65900000	65600000	76800000	88900000	88400000	70900000	69000000	87600000	91500000	81200000	77800000	84300000	74000000	70600000	72100000	71000000	77800000	101000000	97400000	107000000	97500000	99100000	94500000	98200000	108000000	93300000	92100000	78700000	86000000	86900000	105000000	86800000	144000000	149000000	152000000	149000000	137000000	174000000
63300000	60600000	59900000	61900000	48700000	52300000	53800000	55800000	54900000	71600000	70900000	75200000	75900000	77600000	71400000	77700000	75400000	79800000	76700000	54000000	62400000	66400000	69400000	58500000	66000000	65200000	61800000	66800000	66600000	89500000	87300000	90300000	83200000	80900000	77100000	81800000	87400000	76500000	78400000	74500000	83200000	87500000	91700000	80400000	136000000	128000000	126000000	123000000	120000000	151000000
NaN	NaN	NaN	NaN	753858	1630000	NaN	988988	NaN	5860000	7140000	5410000	5870000	5830000	6990000	7240000	6940000	7110000	6630000	545883	146818	266015	207825	NaN	227413	129320	493419	235977	NaN	634514	495202	463459	433541	452600	814121	728727	569731	667254	334700	370842	363331	479133	257647	301199	298391	346722	328595	316278	340498	NaN
46000000	43600000	42300000	44100000	42100000	42800000	43200000	41400000	45100000	49200000	50100000	47100000	49400000	42800000	56300000	57900000	59500000	57400000	56100000	51900000	52000000	51000000	51700000	49700000	50400000	48600000	51300000	49700000	49100000	60700000	57400000	59800000	55600000	55600000	57400000	58400000	62100000	56100000	56900000	44000000	52600000	57700000	59800000	54100000	81000000	76100000	74100000	68700000	71300000	90100000
134000000	144000000	144000000	129000000	163000000	164000000	152000000	154000000	147000000	686000000	782000000	665000000	692000000	641000000	720000000	758000000	754000000	721000000	726000000	78300000	60000000	63800000	63000000	61300000	62000000	65100000	69600000	65800000	56800000	312000000	320000000	307000000	304000000	295000000	314000000	323000000	308000000	312000000	304000000	51800000	51100000	48500000	45700000	49000000	38100000	39200000	38400000	44700000	41300000	193000000
49400000	45600000	45200000	50200000	44200000	40500000	42700000	45700000	46300000	71500000	59400000	64800000	69900000	62700000	67800000	73500000	70000000	64100000	63300000	54400000	53200000	49400000	55800000	55100000	59900000	57500000	55200000	59100000	55900000	71100000	66400000	69100000	71500000	70800000	72400000	69500000	72700000	73000000	69200000	110000000	97500000	102000000	110000000	102000000	117000000	115000000	113000000	109000000	112000000	120000000
70300000	71800000	70600000	72900000	78200000	77100000	79600000	79000000	81800000	71600000	64800000	78100000	67400000	71600000	74200000	72900000	74300000	78600000	69900000	113000000	114000000	118000000	115000000	116000000	116000000	114000000	118000000	113000000	112000000	132000000	120000000	124000000	126000000	121000000	132000000	130000000	130000000	133000000	123000000	96700000	102000000	89200000	81500000	88600000	84400000	90600000	84200000	95500000	89500000	222000000
30600000	32100000	30800000	24100000	30900000	34800000	34600000	36600000	32800000	3590000	3520000	3350000	2970000	3320000	2410000	3020000	2270000	1900000	3790000	NaN	706151	680782	619702	837332	1130000	NaN	947886	478184	413109	NaN	591967	NaN	NaN	NaN	553832	NaN	769244	798562	1290000	2820000	2910000	2760000	3120000	2900000	3640000	3780000	3330000	3150000	3120000	NaN
NaN	NaN	NaN	NaN	NaN	NaN	NaN	NaN	NaN	930210	1210000	887721	766137	1440000	NaN	NaN	NaN	NaN	NaN	1800000	2310000	1570000	2650000	1740000	1880000	1950000	1940000	2390000	2210000	1510000	1320000	1640000	1650000	1530000	1370000	NaN	1260000	1260000	1280000	5030000	5200000	4420000	4740000	4710000	3060000	3370000	4500000	5330000	4440000	7380000
4300000	3960000	4150000	4070000	4210000	4120000	4300000	4320000	3990000	4530000	4150000	3990000	4740000	4370000	4810000	4510000	4970000	4870000	4990000	4320000	4520000	4680000	4640000	4610000	4590000	4860000	4650000	4560000	4420000	5390000	5370000	5190000	5230000	5330000	5550000	5560000	5730000	5780000	5680000	6190000	6150000	6010000	5930000	6240000	6240000	6010000	6520000	6600000	6230000	7650000
688486	649893	462033	497585	488733	699911	444104	492505	439676	82400000	67200000	67800000	74500000	68900000	77100000	78500000	86900000	80700000	78900000	12000000	8980000	10700000	9720000	7780000	11300000	9900000	11800000	11100000	8620000	4910000	5100000	5240000	4620000	5290000	3850000	5440000	4380000	5120000	4550000	6200000	6620000	4400000	4050000	5220000	4530000	4760000	4990000	6660000	4430000	NaN
11800000	11700000	11900000	11500000	10400000	10800000	10300000	10200000	10500000	11700000	11500000	10900000	11100000	10400000	11800000	11400000	12000000	12300000	12000000	10300000	9910000	10100000	10100000	10000000	10100000	10200000	10700000	10300000	9950000	12100000	12200000	11500000	11500000	11600000	11000000	11000000	10900000	10900000	10700000	7580000	9200000	8480000	8800000	8490000	10800000	10800000	10700000	10300000	10100000	12200000
29200000	29000000	28400000	30900000	28100000	28000000	28500000	30600000	30400000	41900000	41800000	44100000	39500000	45200000	39500000	41200000	39400000	41100000	44800000	63000000	63100000	61000000	60700000	65600000	64100000	65700000	61800000	65600000	68100000	56900000	55900000	56600000	60200000	60300000	57600000	56400000	55200000	56000000	62300000	51800000	49800000	50600000	49100000	51300000	46000000	47400000	47800000	51400000	49700000	12700000
6370000	6090000	5330000	6490000	7810000	7970000	7940000	7890000	6650000	73600000	67900000	69900000	68300000	68100000	66700000	67400000	70300000	72100000	69500000	83800000	90300000	86900000	91800000	91000000	90100000	90400000	89800000	87100000	92900000	43900000	43500000	42800000	43300000	43100000	43100000	42100000	41600000	41200000	40600000	24100000	25600000	23200000	19700000	22600000	17800000	18000000	19900000	22600000	21300000	27100000
39000000	36800000	39000000	41400000	35600000	33600000	34600000	36200000	34800000	55100000	46400000	48600000	51800000	46300000	58400000	60000000	57900000	53600000	52800000	39000000	42800000	41300000	43300000	40400000	40000000	40700000	41900000	41000000	40100000	55800000	52700000	52500000	54100000	53200000	53100000	52600000	54800000	53800000	52500000	77400000	70500000	82100000	85700000	78300000	77700000	68500000	71200000	68900000	64800000	76600000
117000000	115000000	119000000	125000000	119000000	116000000	120000000	123000000	127000000	4430000	3700000	4560000	4140000	4020000	4440000	4090000	4470000	4450000	4260000	4080000	3220000	3320000	3290000	3480000	3630000	3710000	4200000	3520000	3560000	1580000	1500000	1510000	1660000	1610000	1530000	1530000	1580000	1570000	1630000	443762	439939	239697	427392	207806	237230	239571	325877	304574	275593	459891
383606	581733	189717	229687	2390000	237584	NaN	769214	442602	1460000	1360000	957463	1330000	1110000	1350000	1510000	1480000	957355	1260000	1520000	1530000	1780000	1530000	1410000	2110000	2290000	1680000	2320000	1800000	1660000	1350000	2650000	2010000	2260000	1760000	1790000	1600000	1500000	2170000	16800000	20100000	18000000	13300000	21400000	15400000	16100000	12700000	20400000	15000000	6210000
162236	142799	144224	168709	129161	186308	127817	153645	140168	162513	NaN	150007	138404	NaN	221225	220617	160870	145945	117958	287811	160309	53853.2	25391.2	290284	71176.3	371551	357310	265109	75702.7	159417	192278	163196	203921	165612	110523	180261	207637	155910	235718	162942	130985	169224	152308	129951	54189.6	111818	118701	95732.1	120599	NaN
34300000	36700000	35200000	37300000	45200000	43200000	36800000	37100000	34600000	2380000	2120000	2080000	2010000	2110000	2180000	2310000	1920000	2270000	1940000	4180000	3250000	4010000	3600000	3550000	4230000	4160000	3390000	4100000	3860000	12300000	11300000	14200000	12700000	13600000	13100000	12400000	11500000	12400000	13300000	6850000	8250000	7910000	7340000	8800000	7050000	6410000	5400000	8050000	6900000	82200000
5520000	5410000	5910000	4980000	6130000	6290000	6560000	6560000	6110000	15200000	18800000	17000000	17200000	17700000	16000000	17100000	15600000	16700000	18500000	1870000	1360000	1290000	1140000	1250000	1380000	1230000	1360000	1290000	1100000	NaN	515728	366792	423320	328952	797179	409149	495245	735369	602104	383662	439801	338490	331753	450011	231259	194226	313707	408973	559465	2790000
1620000	1640000	1600000	1540000	1530000	1570000	1680000	1560000	1530000	1900000	1910000	2040000	1870000	2130000	2430000	2560000	2440000	2150000	2470000	1750000	1690000	1770000	1690000	1660000	1570000	1460000	1530000	1650000	1380000	1940000	1960000	1810000	1730000	1870000	1930000	2080000	1790000	2060000	1960000	829280	846697	864446	692729	730382	588727	532685	678016	719841	637740	2830000
NaN	NaN	NaN	NaN	NaN	NaN	NaN	NaN	NaN	408855	294013	1100000	465162	848072	288388	558979	406003	659073	599948	1970000	1450000	1970000	1450000	1610000	906668	864088	710598	749741	824897	480457	589598	536809	NaN	536097	503154	788579	407537	532545	485140	NaN	912584	730462	804267	644629	441630	446007	700846	752296	687465	NaN
NaN	252127	NaN	NaN	556988	450167	336003	723061	658755	2220000	2350000	1880000	1810000	1440000	1790000	1760000	1700000	1860000	1530000	17500000	20500000	17400000	17600000	20200000	21200000	22200000	20600000	19500000	18900000	1850000	2330000	1810000	1800000	1810000	2340000	2290000	2310000	2160000	1790000	1130000	1400000	1150000	1040000	788241	1570000	1050000	1200000	1100000	1160000	NaN
3250000	3460000	3420000	2760000	3900000	3840000	3600000	3590000	3710000	2950000	3630000	3830000	2740000	3640000	2760000	2390000	2680000	3260000	3660000	11000000	1890000	11100000	8200000	5700000	9120000	14900000	8010000	16200000	3940000	2620000	3060000	3180000	2530000	3720000	1980000	3980000	3520000	2720000	2620000	10400000	12000000	9710000	9230000	12800000	8920000	11600000	9660000	10500000	10800000	1190000
978762	1630000	1660000	1190000	1180000	1210000	1410000	1810000	1620000	2690000	2170000	2630000	1820000	2550000	2730000	2500000	2500000	2260000	2210000	3270000	2820000	1080000	1580000	959830	2470000	1730000	2470000	1290000	1740000	1590000	1680000	1920000	1360000	1580000	2150000	1340000	1710000	1170000	1690000	1440000	1180000	857510	803540	1330000	666026	775849	809098	1020000	534240	1950000
2000000	1460000	1600000	3110000	2180000	1760000	2170000	1880000	2420000	2330000	1540000	2090000	2190000	2550000	3770000	3280000	3490000	2410000	2530000	18900000	20100000	18600000	21300000	19200000	20400000	17800000	16700000	18600000	19700000	1390000	1850000	1470000	1290000	1650000	1010000	831406	1010000	1160000	1020000	18300000	15100000	16200000	15300000	15900000	12300000	12100000	12000000	12900000	12400000	3450000
1320000	1320000	1280000	1310000	1810000	1720000	1540000	1750000	1560000	9310000	10000000	10800000	10000000	10700000	9230000	9140000	9200000	8830000	10500000	6670000	381242	5730000	3820000	2690000	4510000	6980000	4200000	7470000	1500000	387855	738866	538116	359449	1180000	NaN	1100000	953524	443834	732662	28000000	29700000	28300000	29700000	32400000	30200000	32100000	29500000	31300000	29300000	555111
194000000	178000000	186000000	194000000	195000000	186000000	197000000	203000000	195000000	168000000	152000000	135000000	169000000	156000000	161000000	182000000	184000000	184000000	172000000	67100000	64300000	75200000	83200000	73900000	67500000	71100000	70400000	74900000	70600000	138000000	142000000	134000000	137000000	134000000	140000000	146000000	143000000	143000000	129000000	111000000	102000000	106000000	109000000	97600000	116000000	113000000	109000000	111000000	108000000	137000000
NaN	NaN	1180000	NaN	NaN	NaN	NaN	NaN	NaN	1260000	677703	1080000	1100000	1260000	1330000	1530000	1290000	1160000	1060000	1780000	1810000	2000000	1810000	1570000	1710000	2140000	1960000	2240000	1710000	1250000	1320000	1290000	1310000	1530000	1480000	1450000	1370000	1420000	1210000	1670000	1470000	1630000	1700000	1740000	1640000	1510000	1680000	1610000	1830000	1570000
9940000	11300000	9420000	10800000	9290000	11200000	11600000	10200000	12000000	47900000	42800000	40600000	44900000	40100000	35100000	37700000	38300000	42900000	41600000	125000000	120000000	126000000	131000000	110000000	112000000	130000000	114000000	127000000	123000000	103000000	120000000	111000000	115000000	115000000	108000000	122000000	110000000	113000000	114000000	16200000	16900000	15500000	12400000	14400000	11000000	11400000	11200000	15900000	12600000	45600000
239000000	220000000	213000000	242000000	204000000	176000000	214000000	236000000	221000000	723000000	767000000	882000000	780000000	883000000	503000000	519000000	480000000	643000000	699000000	776000000	771000000	762000000	604000000	965000000	889000000	842000000	924000000	1010000000	940000000	798000000	807000000	846000000	785000000	823000000	949000000	843000000	889000000	823000000	994000000	1370000000	2000000000	1700000000	1570000000	1400000000	3070000000	3230000000	3220000000	3360000000	3230000000	287000000
622022	814807	293413	933381	2320000	569547	409116	763169	497234	1160000	767784	542404	739713	1080000	691678	949048	692420	856232	662691	623820	708782	617022	688271	582500	720407	768896	720173	679164	832619	897801	1040000	1020000	967893	1040000	987066	945030	1290000	1070000	946954	559763	502991	634970	498552	536669	626446	385136	441102	458627	552913	742838
NaN	NaN	NaN	NaN	NaN	NaN	NaN	NaN	NaN	1320000	922876	1820000	626068	2750000	1620000	1150000	1470000	1390000	237582	858597	401224	883717	1230000	NaN	5440000	504323	4690000	736673	495276	1560000	1250000	2520000	1620000	1380000	7910000	2380000	2670000	2860000	923028	1500000	1770000	762304	NaN	NaN	NaN	NaN	NaN	740982	NaN	29200000
8770000	9880000	8180000	8320000	8170000	8230000	8940000	8980000	7810000	169000000	130000000	137000000	142000000	133000000	163000000	163000000	149000000	174000000	150000000	165000000	176000000	172000000	179000000	206000000	202000000	196000000	215000000	207000000	151000000	90200000	90800000	86200000	86700000	88700000	85200000	85700000	85400000	85800000	73800000	79300000	61800000	59900000	54600000	48300000	42800000	44000000	48200000	57300000	52400000	23800000
7000000	6760000	7500000	7180000	8070000	8060000	6810000	7240000	6820000	655429	746201	732962	700693	674394	849104	769991	858048	701782	619766	968323	999377	919061	883156	960638	897888	929267	738795	894575	895871	497197	450342	509141	518664	436237	449740	399258	423327	564656	504756	NaN	NaN	NaN	NaN	399513	NaN	NaN	320900	71221	NaN	NaN
486659	183322	169356	300761	194142	183089	NaN	207270	NaN	474625	438734	374100	252969	493512	446222	326643	402544	580665	217029	5710000	5830000	5950000	5910000	5580000	6120000	6000000	5510000	6620000	6580000	5220000	5560000	5540000	5500000	5000000	6420000	6740000	6230000	6060000	5750000	5830000	6620000	4200000	3250000	4860000	3890000	4250000	4490000	6060000	4460000	2170000
52800000	58600000	60500000	53700000	59200000	66000000	63900000	65300000	64700000	298000000	316000000	313000000	301000000	292000000	272000000	300000000	297000000	304000000	312000000	24600000	16700000	19800000	16500000	16100000	16500000	19200000	17900000	19000000	16800000	230000000	222000000	219000000	222000000	232000000	233000000	233000000	231000000	227000000	230000000	1920000	1700000	1630000	1240000	1440000	1060000	1130000	1170000	1510000	1510000	5980000
2370000	2530000	2300000	2740000	2020000	2380000	1950000	2320000	1920000	2700000	2280000	2670000	2640000	2500000	2610000	2430000	2730000	2510000	2540000	3130000	2340000	2350000	2750000	2430000	2650000	2600000	2320000	2470000	2810000	2560000	2430000	2620000	2690000	2920000	2680000	2540000	2610000	2710000	2510000	3430000	3020000	3340000	3330000	3400000	3360000	3510000	3760000	3520000	3230000	3190000
7660000	8060000	4200000	5350000	6580000	9830000	9590000	7520000	7390000	653368	471079	419115	443141	449679	496028	645491	594187	444710	410110	1330000	1170000	1230000	1230000	1150000	1350000	1100000	1410000	1180000	1120000	642996	586574	660823	603960	703522	624361	658589	603666	636561	693894	3180000	3160000	3390000	3170000	3090000	2350000	2360000	2600000	2510000	2840000	816495
1840000	1920000	1600000	1750000	2070000	2000000	1870000	2030000	1870000	6740000	8690000	7810000	6790000	7650000	6660000	6960000	6270000	7290000	7550000	3000000	2340000	2670000	2410000	2510000	2640000	2560000	2580000	2560000	2550000	7100000	7430000	7700000	7310000	7580000	7810000	7910000	8010000	7890000	7630000	1720000	1610000	1850000	1930000	2070000	1890000	1810000	1750000	1690000	1660000	11800000
669787	465369	170927	246681	366653	340371	286375	333401	223485	1290000	1580000	1800000	1450000	2020000	1480000	1430000	1470000	1600000	1440000	41900000	47900000	44200000	44300000	46700000	47200000	47200000	43800000	46700000	48200000	31700000	33600000	32300000	30200000	30700000	32500000	31500000	30800000	32900000	30000000	658597	NaN	NaN	NaN	5030000	NaN	1430000	1510000	9540000	NaN	2570000
3790000	4180000	3780000	3330000	3910000	3050000	4170000	4140000	3900000	1230000	1130000	1250000	889476	1340000	1180000	NaN	NaN	605545	1030000	4140000	4390000	4960000	5190000	4930000	3360000	2160000	4240000	4410000	5070000	247000000	263000000	276000000	266000000	261000000	286000000	179000000	282000000	273000000	249000000	4700000	5620000	3420000	3100000	3180000	3120000	1680000	3520000	4300000	3510000	263000000
47100000	47300000	47600000	46500000	55900000	53200000	51100000	51700000	48400000	47600000	51500000	48600000	48000000	48600000	47800000	47500000	44900000	48700000	50300000	48000000	48600000	46700000	44100000	49100000	51600000	51700000	50500000	50300000	49800000	32200000	33100000	32400000	32400000	33500000	35600000	34200000	33600000	34100000	33800000	9180000	9240000	7990000	6900000	7850000	6920000	6990000	7210000	8340000	7710000	10000000
2640000	3080000	2980000	2830000	2960000	3120000	3010000	3030000	2820000	5640000	5750000	5110000	4920000	5240000	5360000	5950000	5260000	5750000	5470000	5800000	6970000	6250000	7150000	6070000	5990000	6970000	6330000	6930000	6580000	21800000	26800000	25600000	25900000	25600000	24600000	24100000	23200000	25500000	23800000	7840000	8350000	5690000	5350000	7220000	5820000	6050000	5750000	7350000	6540000	17900000
467000000	450000000	403000000	391000000	444000000	466000000	510000000	591000000	513000000	1290000000	1860000000	1610000000	1680000000	1620000000	608000000	703000000	845000000	1060000000	971000000	231000000	187000000	216000000	188000000	202000000	204000000	225000000	216000000	266000000	223000000	645000000	656000000	678000000	651000000	556000000	591000000	582000000	680000000	612000000	682000000	294000000	297000000	279000000	267000000	272000000	367000000	379000000	356000000	390000000	350000000	972000000
287390	445852	379417	373945	397074	397067	277472	497655	361032	418404	405017	725900	558622	399539	507767	544987	464537	608685	511851	677583	683125	625372	660696	548478	624793	598960	640216	612465	727974	589959	617482	618026	521480	647595	653225	501541	514131	600287	568609	692408	673231	691557	635816	700748	630912	584580	612279	688597	660882	NaN
3550000	3720000	2970000	3550000	3130000	3030000	3040000	3700000	3030000	10400000	11600000	9710000	9200000	10400000	11400000	11200000	10500000	12100000	10200000	14500000	17000000	16900000	17100000	15700000	16200000	15500000	15600000	15400000	16500000	39000000	38500000	40100000	37500000	39900000	40000000	40100000	38100000	38400000	34600000	12200000	13000000	11200000	10000000	10900000	9350000	8730000	9260000	11200000	9850000	26000000
8000000	8500000	8040000	7580000	6940000	9260000	7860000	7380000	8980000	9600000	8740000	9500000	10300000	9910000	10200000	12600000	9700000	9500000	11600000	11100000	8060000	8510000	8290000	7980000	8470000	7730000	7240000	8580000	8870000	10400000	8380000	9430000	11200000	9940000	9490000	10500000	10800000	9870000	12400000	10700000	8260000	5320000	9350000	6350000	7930000	6070000	3070000	8990000	8900000	4110000
4380000	4710000	3550000	3700000	4960000	5800000	5190000	5890000	4420000	4170000	4990000	4410000	3830000	4060000	3880000	4310000	3690000	4390000	4300000	7330000	6300000	6470000	6420000	5160000	6130000	6430000	6000000	6060000	5940000	3460000	3560000	3520000	3200000	3630000	3030000	3520000	2930000	3760000	3420000	2020000	1970000	1720000	1340000	1650000	1390000	1340000	1390000	1750000	1260000	NaN
144000000	150000000	141000000	130000000	142000000	145000000	151000000	157000000	146000000	193000000	216000000	192000000	205000000	197000000	153000000	156000000	172000000	188000000	182000000	86600000	77700000	87900000	82900000	75100000	73400000	75600000	78400000	85300000	83500000	236000000	252000000	229000000	229000000	227000000	230000000	226000000	237000000	248000000	227000000	114000000	134000000	103000000	91900000	104000000	91500000	94400000	95300000	125000000	95000000	217000000
31900000	33700000	34400000	25400000	34200000	38100000	35800000	35300000	33800000	13800000	14600000	16200000	12800000	17400000	4790000	5450000	6330000	10000000	11100000	1100000	697130	840150	1660000	1090000	772592	1180000	1500000	1500000	NaN	1690000	NaN	NaN	1680000	NaN	NaN	NaN	NaN	NaN	NaN	NaN	NaN	NaN	NaN	567011	NaN	521135	693901	NaN	NaN	NaN
7570000	7120000	5840000	7140000	6950000	6570000	7030000	7970000	7130000	19500000	21400000	21200000	20400000	19100000	16000000	15400000	13500000	18700000	15700000	46100000	49700000	44900000	45800000	49900000	44800000	44600000	43200000	48800000	46900000	59200000	57400000	61100000	58700000	60100000	55300000	55300000	59000000	56500000	61500000	41400000	41300000	44200000	41300000	45100000	44600000	46700000	45000000	48900000	45900000	25800000
22500000	23300000	23200000	20100000	23400000	24100000	22600000	21700000	21700000	7440000	7820000	8000000	7550000	8000000	7900000	7900000	8220000	8800000	8030000	9510000	10000000	9680000	9360000	9300000	9490000	9020000	9340000	9240000	9410000	8740000	8970000	8830000	8590000	8840000	8550000	8830000	8880000	8710000	8500000	8070000	9180000	9150000	9030000	9320000	9240000	9200000	9200000	9480000	8770000	6300000
22900000	24400000	24000000	22700000	24000000	23500000	22600000	23700000	23500000	7500000	7270000	7030000	6700000	7060000	7780000	7760000	7900000	7440000	6920000	12200000	12800000	12400000	12200000	12900000	12800000	12100000	12800000	12100000	12500000	15700000	16100000	15500000	15300000	15200000	15400000	15500000	15200000	15400000	14600000	8720000	9690000	9190000	8730000	9820000	8830000	8940000	8940000	9800000	8880000	15200000
3160000	2960000	2920000	2890000	2940000	2600000	2800000	2800000	2790000	1740000	2100000	2000000	1430000	1850000	1780000	1730000	1770000	2210000	1710000	1750000	2180000	2020000	1740000	2160000	2040000	1900000	1990000	1990000	2190000	2070000	2110000	2060000	2050000	2410000	2210000	2100000	2020000	2080000	2090000	2790000	2490000	2250000	1970000	2290000	1700000	1700000	1660000	1920000	1660000	4610000
2090000	2510000	2630000	2010000	2700000	2220000	3130000	2850000	2750000	24000000	24100000	25200000	22900000	22300000	22800000	24600000	24800000	23900000	25800000	162000000	147000000	162000000	161000000	136000000	133000000	164000000	142000000	167000000	154000000	43600000	50000000	48200000	44200000	44700000	49400000	52600000	48000000	52800000	47200000	25700000	24900000	25100000	21300000	24700000	20900000	22100000	21800000	23700000	22400000	102000000
12600000	10200000	16800000	10200000	17200000	19800000	18900000	14600000	13100000	51800000	124000000	38700000	91400000	39900000	117000000	213000000	173000000	144000000	91200000	11000000	7250000	8430000	7660000	8900000	11600000	10700000	14100000	16400000	10800000	21000000	19300000	20600000	17500000	22200000	19300000	25700000	22800000	21300000	8960000	4730000	3920000	7000000	9160000	4400000	8780000	7610000	6710000	3660000	6250000	42800000
45600000	48800000	47900000	43000000	50600000	51000000	49500000	48400000	47600000	80800000	86700000	78600000	76100000	79900000	78300000	81200000	81200000	80800000	89800000	17300000	14300000	14600000	14000000	13400000	14000000	13300000	15100000	13600000	12700000	23600000	24800000	23700000	22700000	22500000	24200000	24700000	24400000	24600000	21500000	9740000	10900000	9870000	9130000	10100000	8780000	8260000	8900000	10000000	8610000	3270000
576000000	572000000	599000000	617000000	597000000	606000000	588000000	590000000	592000000	516000000	518000000	514000000	527000000	536000000	412000000	411000000	432000000	497000000	480000000	472000000	490000000	486000000	504000000	485000000	510000000	538000000	519000000	530000000	545000000	713000000	631000000	669000000	640000000	654000000	670000000	637000000	619000000	642000000	644000000	580000000	533000000	578000000	507000000	543000000	489000000	506000000	501000000	525000000	509000000	463000000
69900000	69000000	59200000	60900000	67700000	69800000	72600000	68200000	62700000	239000000	284000000	234000000	265000000	229000000	244000000	260000000	275000000	286000000	263000000	50600000	48500000	53700000	52900000	44800000	50400000	48400000	47200000	54300000	48800000	158000000	171000000	156000000	153000000	152000000	150000000	163000000	160000000	167000000	154000000	66600000	68700000	57000000	55000000	57600000	48200000	48100000	48800000	53600000	48100000	154000000
3400000	3890000	3030000	2110000	2670000	2860000	3090000	2740000	2820000	818583	832292	773232	751412	673920	1140000	946622	1330000	1230000	925689	2770000	1070000	2620000	2170000	1410000	1810000	1680000	1600000	1890000	937922	2310000	2010000	1770000	1640000	1690000	1860000	2290000	2180000	2090000	1410000	1190000	1160000	1030000	1050000	1120000	630715	676517	809680	851597	913702	405544
8040000	6050000	5370000	7820000	6530000	6960000	7010000	7620000	8080000	14800000	13500000	17400000	18200000	17400000	18400000	17200000	19100000	15300000	16600000	18000000	20000000	21100000	22600000	19900000	19000000	18600000	19300000	19000000	20600000	23000000	20100000	22900000	23900000	22400000	21300000	19800000	22600000	19900000	22900000	139000000	111000000	145000000	144000000	145000000	130000000	130000000	126000000	125000000	130000000	13700000
551251	570452	517842	923357	708045	965035	634512	724713	976110	1110000	866620	911972	993937	646342	1310000	1360000	1210000	917780	839708	1460000	1300000	1470000	1610000	860243	1400000	1480000	917032	1290000	1440000	753539	831809	830116	757074	769276	1060000	959764	835479	1020000	795827	1140000	1040000	1700000	1500000	1020000	1240000	2030000	1730000	1180000	1260000	1150000
4050000	3920000	3710000	4040000	3950000	4050000	3970000	3900000	3930000	1760000	1920000	1550000	1720000	1760000	2070000	1640000	1760000	1990000	2210000	2150000	2500000	2230000	2090000	2200000	2270000	2280000	2220000	2140000	2390000	2290000	2420000	2410000	2340000	2380000	2420000	2350000	2300000	2210000	2640000	1810000	2040000	1830000	1590000	1970000	1520000	1430000	1440000	1870000	1560000	1230000
13300000	15000000	12400000	12300000	14800000	14300000	14900000	15600000	14000000	24600000	31000000	26100000	23900000	25800000	21000000	20900000	19500000	26900000	25500000	22500000	22700000	22500000	21400000	25400000	22000000	21100000	21100000	24300000	28200000	28500000	34600000	31000000	30900000	33300000	31100000	31300000	30200000	33500000	33800000	27000000	33900000	25200000	22300000	28800000	25700000	26200000	23900000	33200000	25300000	40400000
14200000	14100000	13200000	14200000	15600000	15600000	14100000	14200000	13300000	33500000	37000000	35200000	34100000	35400000	37700000	37200000	35700000	39300000	41400000	6420000	4140000	5540000	4520000	4760000	5560000	6060000	5770000	6250000	4070000	11400000	12500000	11700000	11200000	12100000	13300000	13300000	12600000	13300000	11200000	23700000	25000000	24300000	25600000	25800000	22900000	26100000	23400000	26400000	24700000	37600000
1080000	1150000	935469	801037	715059	1110000	801118	981565	1050000	509468	1410000	644013	1470000	664177	1240000	1170000	1180000	730679	333080	2290000	2250000	2360000	2360000	2250000	2130000	2150000	2230000	2180000	2310000	1830000	1800000	1650000	1880000	1700000	1670000	1800000	1690000	1730000	1810000	1680000	2230000	1820000	1610000	1830000	1910000	1830000	1850000	2170000	2120000	1220000
5400000	5360000	5440000	4650000	5240000	4950000	5410000	5100000	4650000	10500000	10700000	9710000	10600000	9650000	9630000	9760000	10500000	10000000	10700000	13600000	13100000	13200000	14600000	13000000	12100000	13300000	12500000	13000000	13200000	16100000	15000000	14500000	15600000	15500000	14100000	14500000	14400000	14700000	15000000	7140000	8700000	7150000	6650000	7530000	7800000	7830000	8210000	8990000	8690000	6230000
241000000	226000000	248000000	239000000	232000000	251000000	233000000	254000000	242000000	98600000	99000000	86700000	93600000	78800000	98300000	90000000	95500000	98000000	93500000	138000000	136000000	149000000	134000000	159000000	146000000	160000000	157000000	156000000	152000000	147000000	143000000	133000000	132000000	146000000	155000000	151000000	153000000	155000000	153000000	192000000	187000000	190000000	171000000	185000000	172000000	181000000	182000000	174000000	175000000	65700000
140000000	149000000	158000000	144000000	157000000	156000000	143000000	147000000	146000000	3350000	3420000	6100000	2120000	4380000	3780000	2040000	2870000	3360000	1960000	5130000	4230000	4170000	3700000	4570000	5010000	5070000	4770000	4830000	4880000	1380000	1200000	1240000	1280000	1370000	1250000	1320000	1190000	1260000	1330000	NaN	NaN	NaN	NaN	NaN	NaN	NaN	NaN	NaN	NaN	NaN
7360000	4250000	7690000	5700000	13100000	3120000	6390000	4350000	5380000	7060000	8380000	4320000	5310000	3020000	5560000	9480000	5430000	7820000	7300000	80400000	82900000	77000000	77900000	73900000	77000000	71100000	74600000	78500000	69600000	29400000	31500000	31000000	27400000	28500000	23700000	29700000	19900000	30000000	26800000	6450000	5760000	3140000	3660000	3710000	5490000	4540000	5070000	3710000	3610000	67100000
34800000	34500000	33800000	34900000	32600000	31900000	32200000	33400000	34200000	4810000	4170000	4690000	4790000	4530000	5070000	4810000	5660000	4580000	4490000	23900000	24500000	24200000	23900000	23600000	23700000	23800000	24700000	24600000	23800000	8190000	8270000	8100000	8410000	7990000	8010000	7940000	8750000	8170000	7800000	6350000	5920000	5970000	6100000	5860000	5850000	5740000	5610000	5510000	5350000	12600000
29200000	30900000	31600000	29300000	25000000	29200000	29800000	34700000	31000000	43700000	48900000	51300000	46200000	45500000	29100000	28600000	31200000	36000000	34300000	23400000	22600000	26400000	24400000	25000000	29800000	32300000	28800000	33500000	30300000	31800000	31600000	32000000	30700000	32000000	31700000	29500000	33200000	33000000	33100000	24100000	25200000	27400000	27000000	28000000	28000000	31900000	34800000	31400000	30100000	198000000
688195	543368	737935	NaN	487469	921808	535592	NaN	728231	3840000	4010000	4370000	2840000	2640000	3200000	3140000	3730000	3470000	3140000	5380000	2190000	5050000	4880000	3570000	5260000	6760000	5790000	8330000	4830000	3420000	3730000	3430000	2910000	4330000	3500000	5570000	3030000	4190000	3150000	NaN	1710000	1930000	2450000	1540000	963355	1300000	893458	1390000	1420000	11200000
40600000	40000000	39700000	41700000	38400000	37800000	41100000	40700000	40700000	42800000	39200000	39300000	41100000	36400000	51200000	53200000	52200000	45900000	44900000	39700000	45400000	44400000	41600000	46100000	45100000	38000000	45100000	40500000	43500000	59400000	59900000	59300000	57900000	57100000	57800000	60000000	60800000	59900000	54400000	47400000	60900000	63400000	63300000	56400000	87500000	83300000	85300000	71600000	76500000	84000000
804100	538926	752922	920439	445318	655174	814692	859778	601847	2570000	2970000	2810000	2630000	2790000	2490000	2690000	2610000	2860000	2940000	764056	701549	693134	604832	806605	650690	637343	562181	663865	588996	2120000	2140000	2110000	2210000	2210000	2140000	2120000	2010000	2020000	1940000	NaN	176359	163388	139347	152651	169342	272206	NaN	240389	353016	1960000
7370000	7650000	6900000	7340000	7020000	6460000	8280000	8390000	7330000	71700000	70400000	69600000	70900000	68400000	73800000	70700000	71500000	75100000	57000000	67000000	69000000	71700000	66300000	72900000	82700000	81800000	82500000	80800000	79500000	79800000	82500000	82300000	81900000	79700000	79800000	79000000	87600000	78500000	79600000	18400000	19400000	16500000	15200000	15700000	16900000	15300000	16700000	22500000	19200000	13000000
505271	574332	561998	682361	594875	546512	573751	726418	649679	600323	767766	877259	741384	815845	564972	492999	577881	654460	709151	814409	758913	705835	776190	767336	859713	888699	840765	892772	933638	962598	1050000	1060000	1130000	1070000	1170000	1000000	992406	1050000	1140000	1120000	960143	1120000	1080000	1130000	1040000	1120000	1050000	1010000	1120000	411946
57700000	61000000	54800000	47600000	53900000	61000000	61000000	58900000	49900000	446000000	515000000	477000000	463000000	452000000	409000000	416000000	339000000	382000000	477000000	24200000	23100000	27200000	23000000	24500000	25900000	26600000	28500000	25900000	21900000	96400000	104000000	83400000	90500000	89000000	111000000	114000000	113000000	103000000	87500000	36000000	35700000	34200000	34100000	32400000	36900000	31900000	32400000	32900000	28300000	96600000
81900000	89500000	79300000	80200000	86700000	92100000	94400000	90000000	89600000	626000000	627000000	505000000	512000000	578000000	651000000	703000000	624000000	653000000	739000000	46100000	33400000	34800000	34900000	30800000	37300000	35500000	37900000	36600000	35600000	125000000	144000000	136000000	126000000	134000000	150000000	146000000	145000000	147000000	124000000	49700000	45100000	45500000	46400000	45500000	37600000	37300000	38000000	37400000	39300000	119000000
288784	260389	263721	NaN	239747	250576	219525	225587	237151	2190000	2080000	1640000	1610000	1390000	1670000	1810000	1420000	1740000	1770000	6340000	5550000	5160000	4830000	5610000	4660000	5820000	5430000	5060000	5400000	2050000	2060000	1870000	2070000	1920000	1860000	1790000	2030000	1990000	2290000	9780000	9400000	10300000	8880000	9370000	7320000	7230000	8430000	8040000	9780000	1310000
95000000	97400000	93800000	97200000	96400000	93700000	96100000	98900000	96200000	169000000	166000000	182000000	167000000	169000000	168000000	161000000	159000000	166000000	154000000	168000000	162000000	171000000	159000000	168000000	180000000	186000000	183000000	182000000	176000000	201000000	193000000	198000000	208000000	202000000	207000000	196000000	199000000	197000000	197000000	146000000	147000000	135000000	127000000	140000000	136000000	132000000	133000000	149000000	133000000	435000000
6490000	7120000	6760000	6330000	7020000	6520000	6370000	6690000	6100000	2950000	3320000	3960000	3170000	3430000	3080000	3170000	2880000	3460000	2800000	5290000	5600000	5170000	5150000	5650000	5090000	4750000	4980000	5050000	5220000	12500000	12600000	12500000	12300000	12400000	12000000	12100000	12100000	12300000	11900000	9380000	9160000	8260000	7000000	8810000	6280000	6420000	6180000	8210000	7020000	15500000
20300000	20100000	20000000	19200000	22000000	21900000	23400000	21800000	21500000	70400000	88900000	84500000	80900000	91700000	80700000	87600000	83200000	81400000	87400000	24100000	23000000	24800000	23800000	21100000	21400000	22200000	19700000	23300000	18900000	40600000	45700000	44900000	40800000	40600000	37700000	39500000	41500000	44700000	40000000	51500000	49500000	49200000	48200000	52600000	42100000	42600000	43400000	44800000	41100000	58500000
105000000	101000000	80300000	103000000	92400000	89300000	104000000	112000000	96200000	514000000	524000000	540000000	480000000	462000000	488000000	462000000	433000000	551000000	397000000	530000000	591000000	554000000	504000000	648000000	644000000	638000000	660000000	631000000	635000000	218000000	217000000	206000000	202000000	215000000	230000000	207000000	205000000	197000000	210000000	206000000	225000000	185000000	168000000	199000000	194000000	177000000	188000000	242000000	206000000	71500000
67900000	66300000	71000000	72700000	79000000	71400000	71000000	68400000	72400000	1850000	NaN	2280000	NaN	NaN	1570000	1660000	1560000	4210000	1970000	2590000	1900000	1580000	1880000	1560000	2540000	1680000	1910000	2300000	1880000	2210000	2070000	2330000	1870000	1910000	2370000	2390000	1840000	2370000	2090000	996200	NaN	753953	1610000	814547	2660000	NaN	505488	NaN	NaN	2180000
2420000	2560000	3040000	2070000	3540000	3370000	3150000	3040000	2740000	2080000	1880000	1540000	1620000	2110000	2000000	2040000	1940000	1620000	1970000	2720000	3090000	2590000	2770000	3110000	2530000	2850000	2120000	3050000	2250000	2200000	2230000	2150000	2120000	2090000	2000000	2160000	2090000	2300000	2150000	1220000	1820000	1470000	1330000	1480000	1160000	1480000	1680000	1510000	1670000	1490000
NaN	NaN	NaN	NaN	NaN	NaN	NaN	289663	NaN	1990000	NaN	3130000	NaN	NaN	NaN	469119	NaN	905029	571629	1470000	1180000	1050000	1360000	1020000	1230000	1280000	1210000	1420000	1540000	NaN	271736	NaN	402396	NaN	NaN	NaN	260623	625501	NaN	3260000	2680000	2740000	2900000	3060000	2790000	2420000	2840000	3410000	2310000	2370000
223386	256911	144126	187946	340579	314785	323860	339970	290989	1570000	2750000	1080000	991891	275045	2210000	1130000	1360000	1700000	1560000	NaN	NaN	NaN	NaN	NaN	NaN	NaN	NaN	NaN	NaN	434970	410349	348026	377833	383171	543553	403386	434641	388915	337458	NaN	52567.2	66123.9	57645	43392.1	126981	67623.6	111206	91618.2	76430.8	603095
395776	356347	NaN	277791	422080	376979	554451	472054	459081	598855	598109	467886	933661	607470	336171	NaN	NaN	188455	NaN	603769	678129	714573	742581	771357	713589	698568	726333	776083	861069	584145	547237	683772	587176	598122	492422	533818	551909	540615	559876	2110000	2430000	2570000	2420000	2550000	3340000	3200000	3270000	3220000	3220000	453558
NaN	NaN	NaN	NaN	NaN	169036	181373	227902	NaN	1060000	NaN	NaN	NaN	533198	NaN	1070000	981322	NaN	917432	1210000	1270000	1090000	1430000	1230000	1260000	1290000	1170000	1260000	1410000	1740000	1670000	1670000	1570000	1510000	1300000	1450000	1080000	1400000	1450000	1120000	1020000	1150000	712776	1180000	665232	925772	916189	866233	819854	2640000
537134	547697	414941	444515	378763	370990	501729	348034	438216	4310000	4750000	5690000	3320000	2170000	3850000	3900000	3930000	4380000	3500000	6080000	2680000	5690000	5620000	3700000	5130000	6460000	5510000	8000000	5040000	3920000	4680000	4600000	3540000	5390000	3670000	6750000	3320000	5140000	3780000	478981	776657	670712	465975	835072	474864	708544	549242	729533	451857	12200000
28600000	28200000	29800000	31800000	43300000	40700000	33100000	31500000	30600000	22300000	26900000	34400000	35000000	23400000	53400000	44800000	36900000	22600000	25600000	42400000	37400000	33900000	33800000	37700000	42300000	47300000	42300000	40200000	42000000	15000000	18300000	27500000	19500000	36100000	21200000	17000000	47700000	29200000	32500000	31700000	24000000	21300000	37800000	54100000	47500000	40200000	35700000	49400000	53800000	25000000
4230000	4040000	4330000	3990000	4810000	4330000	4240000	4650000	4080000	5210000	4490000	4970000	4680000	5170000	4770000	4460000	4800000	4930000	4630000	3650000	3220000	2990000	3230000	2640000	3310000	3650000	3450000	3400000	3500000	3770000	3610000	3610000	3770000	3510000	3900000	3690000	3750000	3600000	3570000	5450000	4500000	4750000	4560000	4540000	4420000	4910000	4540000	4310000	4630000	2660000
507160	NaN	362961	485380	743171	691555	1240000	598697	362294	NaN	NaN	NaN	NaN	NaN	NaN	NaN	NaN	NaN	NaN	1760000	1970000	1940000	1910000	1930000	1790000	1800000	1830000	1770000	1960000	4930000	5280000	4910000	5400000	5220000	4280000	4730000	4540000	4630000	5330000	56800000	33700000	NaN	4580000	90000000	20200000	56300000	NaN	49700000	85600000	465946
26800000	27400000	28700000	26900000	26500000	23900000	23900000	23700000	23800000	6170000	5550000	5000000	5260000	4840000	6260000	5690000	5650000	6350000	6350000	9800000	11500000	10500000	11100000	11800000	12400000	12100000	11400000	11100000	12100000	11200000	11700000	11200000	10800000	11900000	10900000	11100000	10800000	11100000	10900000	2720000	3180000	3080000	2310000	2510000	2830000	2600000	2560000	3300000	2780000	5520000
21200000	22000000	23500000	21100000	21700000	20700000	20500000	20900000	21800000	2580000	2590000	2580000	2240000	2630000	2880000	2920000	2660000	2500000	2530000	5540000	5890000	5480000	5370000	6050000	5600000	6110000	5830000	5750000	5780000	4870000	4960000	5140000	4930000	4990000	5310000	5250000	5050000	4990000	5090000	1420000	1630000	1410000	1120000	1580000	1260000	1440000	1290000	1540000	1360000	1440000
1130000	1230000	1130000	1350000	1350000	1470000	1020000	1080000	936460	1160000	1200000	441329	786269	786900	860717	1050000	775777	1180000	975085	1510000	1640000	1450000	1300000	1560000	1800000	1810000	1520000	1700000	1470000	1260000	1590000	NaN	NaN	NaN	346731	1630000	NaN	544214	1680000	921960	1070000	863527	838286	1020000	1260000	774454	845565	1240000	935785	5320000
12300000	10600000	12700000	12600000	12100000	12700000	11700000	12100000	12700000	5490000	6590000	6680000	6550000	5670000	5140000	3930000	4330000	6200000	4760000	3430000	2510000	2740000	2500000	2790000	3540000	4030000	3930000	3840000	3390000	3130000	3780000	3520000	4150000	3950000	4100000	3770000	3810000	3680000	4470000	2750000	2110000	1730000	1630000	2180000	1950000	1750000	1770000	2360000	1440000	1620000
30600000	32400000	31100000	25700000	28400000	33900000	27500000	28900000	29300000	246000000	356000000	215000000	244000000	238000000	186000000	270000000	239000000	257000000	229000000	10400000	5360000	6920000	5540000	3310000	11000000	5170000	11700000	7690000	5000000	40500000	32000000	36500000	45800000	50500000	53600000	23100000	39000000	50500000	23100000	4110000	11300000	3810000	3000000	3050000	4630000	3140000	2810000	9370000	3480000	55500000
5610000	587701	427677	345477	NaN	689568	817782	602092	NaN	3750000	3670000	4360000	2590000	1750000	2470000	2000000	2500000	3500000	1850000	4750000	1690000	4460000	4620000	2770000	4710000	5730000	5420000	7500000	4090000	4130000	4490000	4690000	4340000	5050000	4290000	6580000	3990000	4820000	4170000	509515	674831	761137	415616	654669	465746	747337	476212	795675	431041	16100000
8410000	8350000	7710000	8300000	8220000	8620000	8560000	8440000	8690000	8150000	8690000	9290000	8300000	8320000	8330000	8200000	7500000	7690000	8480000	11700000	12100000	11400000	10800000	12200000	12800000	12700000	12000000	12500000	12400000	11200000	11800000	11700000	12000000	12000000	12100000	11700000	11400000	11400000	12400000	7440000	7080000	7130000	6210000	7100000	5830000	5560000	5800000	6930000	6480000	4770000
NaN	NaN	NaN	NaN	NaN	NaN	NaN	NaN	NaN	755375	572492	1100000	423378	430911	261688	NaN	193678	175350	160036	218644	138355	127218	205286	212942	341878	238158	299081	383693	492189	NaN	NaN	373058	556897	343455	612103	NaN	593697	NaN	496839	471703	118867	485349	248484	431407	NaN	NaN	NaN	NaN	87706.4	1230000
1780000	1760000	1650000	1410000	1890000	1560000	1800000	1920000	1850000	3100000	2290000	2480000	2860000	2620000	2790000	2890000	2480000	3110000	2620000	3120000	3270000	3100000	3150000	3310000	3810000	3570000	3500000	3630000	4370000	1650000	1920000	1780000	1970000	1840000	1670000	1670000	1750000	1770000	1760000	1470000	1500000	1570000	1190000	1160000	917773	915599	1240000	1030000	1210000	NaN
NaN	NaN	3400000	1480000	NaN	NaN	NaN	NaN	7140000	531697	643716	476477	678024	852689	487217	411471	1050000	531452	497881	1490000	1640000	1320000	1690000	1310000	1300000	1290000	1460000	1430000	1470000	408824	692129	931762	524816	714569	NaN	748406	334044	473358	787962	2040000	2400000	2130000	2600000	2060000	1510000	1820000	1890000	2220000	2190000	3500000
1090000	1270000	900196	1040000	910203	865935	1150000	1190000	991801	22700000	32900000	25200000	26700000	25000000	21700000	19400000	23700000	27800000	28200000	13500000	13200000	13700000	15000000	12500000	14800000	16100000	14600000	16700000	14800000	7050000	7580000	7550000	7990000	8070000	7870000	7890000	6810000	8170000	7080000	12600000	12800000	12100000	11600000	13800000	10900000	11800000	10700000	12600000	11100000	29500000
1500000	2060000	1780000	1240000	1390000	1440000	1580000	1840000	1760000	5800000	5530000	4740000	6400000	4660000	5940000	6000000	6790000	5430000	6910000	2340000	2490000	2570000	2470000	2580000	2280000	2300000	2330000	2410000	2580000	6300000	6320000	7110000	5940000	6010000	5960000	5740000	5660000	6060000	5630000	2540000	1520000	2670000	1900000	2760000	1890000	1240000	1360000	1560000	1430000	40000000
2420000	2560000	2640000	2470000	3010000	2210000	2870000	2440000	2570000	6280000	4760000	6690000	5980000	6480000	5160000	5220000	4710000	4720000	5680000	1860000	1300000	1700000	2090000	1630000	1880000	2430000	2150000	2670000	1730000	2670000	2780000	3250000	3130000	3200000	3340000	3150000	2720000	2770000	3100000	16000000	18600000	18200000	19000000	21700000	19600000	20100000	18900000	21100000	21000000	5910000
NaN	236835	NaN	NaN	NaN	NaN	NaN	NaN	NaN	994875	1030000	745378	741913	602603	1350000	1630000	1400000	840558	829463	1130000	1110000	1080000	1220000	1230000	1130000	1030000	1060000	1310000	1050000	1170000	1030000	1130000	1090000	956884	1080000	892559	1070000	1200000	887050	925968	1250000	894083	1030000	881726	1290000	1210000	1180000	1100000	1110000	1040000
227688	280967	305923	207508	200329	254106	212353	242817	235451	1280000	1190000	1310000	1030000	1230000	1620000	1660000	1750000	1430000	1200000	8240000	9240000	8150000	8760000	9090000	9110000	8750000	9210000	8150000	8810000	3270000	3470000	3280000	3050000	3210000	3040000	3470000	3120000	3410000	3130000	4240000	4590000	3590000	3160000	4030000	2410000	2620000	2470000	3600000	2600000	4060000
808787	1110000	1160000	1050000	972856	1460000	1490000	1070000	1450000	7860000	6760000	8280000	5440000	2970000	9240000	8500000	9850000	6600000	5850000	11600000	3400000	9070000	9520000	4970000	10100000	14500000	13000000	14100000	9010000	11000000	9230000	12200000	8920000	10700000	12400000	17800000	10200000	10800000	9050000	905251	1000000	1240000	1180000	1210000	741435	974173	970203	822932	NaN	6800000
1770000	1910000	2150000	1560000	1630000	1890000	1950000	1880000	1740000	972362	1210000	1160000	1150000	1320000	1140000	1120000	849418	893680	1150000	1860000	1840000	1870000	1930000	1850000	1880000	1700000	1890000	1770000	1820000	994269	1130000	1020000	876126	847385	721016	905983	987570	897847	989413	2350000	2100000	2050000	2010000	2070000	1650000	1630000	1560000	1810000	1600000	949005
NaN	NaN	78837.5	NaN	89252.2	NaN	93966.4	NaN	NaN	NaN	NaN	NaN	NaN	NaN	145876	110498	92064	145215	NaN	686236	1010000	709807	777220	639071	823606	701512	730239	749591	753997	628516	518829	589920	539759	660833	453913	508032	477257	478091	559160	133023	207797	92795.3	NaN	149674	103442	80111.4	NaN	207151	131667	NaN
10700000	11500000	11100000	10400000	9740000	10100000	9860000	9530000	9920000	5680000	5700000	5070000	5350000	4820000	5800000	5710000	5750000	5910000	5510000	8160000	8560000	8450000	8610000	8220000	8180000	7870000	7960000	7470000	7770000	10900000	11800000	12200000	11200000	11700000	10900000	11300000	11200000	10800000	10400000	3850000	4540000	4060000	3730000	3970000	3330000	3430000	3760000	4140000	3760000	9550000
974235	1180000	1280000	1020000	1130000	1320000	1240000	1480000	1350000	2920000	3350000	3550000	3220000	3080000	3470000	3350000	3210000	3080000	3880000	3980000	1380000	3870000	3590000	2570000	3270000	4590000	3420000	5000000	2500000	2810000	2770000	2810000	2520000	2870000	2960000	3130000	2910000	2780000	2790000	58000000	59400000	56100000	58000000	63100000	63200000	67100000	65000000	69000000	61700000	3710000
16100000	15200000	15500000	16400000	15400000	14800000	14900000	15100000	15100000	19300000	17400000	18400000	18200000	18000000	20400000	19700000	20300000	19100000	20000000	17800000	17300000	17900000	17500000	17900000	17600000	17700000	18200000	17500000	17300000	20700000	19400000	19800000	19400000	19300000	19700000	19500000	20000000	19500000	19500000	26600000	25800000	26900000	26900000	27400000	29100000	28500000	28400000	28000000	27700000	21600000
6520000	5490000	6370000	7680000	5680000	5380000	5930000	6470000	7160000	6230000	7470000	8200000	6890000	7770000	5540000	5440000	4730000	6700000	7820000	6870000	6860000	6410000	5460000	7480000	7860000	7720000	7810000	8170000	9280000	8140000	8290000	7840000	9730000	9220000	9350000	8820000	8580000	8800000	11400000	10100000	10400000	9480000	9740000	10700000	11900000	12100000	11800000	12000000	13000000	2790000
637967	716326	1430000	407254	273385	NaN	445319	590846	737829	2730000	2480000	2790000	2840000	2400000	1650000	1990000	1960000	2170000	1700000	3170000	3400000	3100000	3330000	3290000	3090000	2960000	3240000	3120000	3350000	4670000	4580000	4400000	4600000	4540000	4150000	4290000	4160000	4460000	4620000	2110000	2040000	2090000	2130000	1950000	1380000	1130000	1460000	1930000	1460000	14500000
746676	842755	870090	868099	541873	631482	603181	753751	662223	1400000	1250000	1440000	1190000	1400000	1250000	1180000	1240000	1350000	1350000	918743	1200000	1220000	1110000	1150000	1450000	1430000	1440000	1400000	1390000	3360000	3200000	3340000	3270000	3310000	3000000	3060000	2910000	3050000	3190000	2480000	2510000	2760000	2540000	2690000	2860000	2890000	2860000	2610000	2670000	1320000
3870000	4220000	3820000	3450000	3030000	3240000	3600000	3550000	3270000	6350000	6310000	5460000	5440000	4980000	6020000	6450000	6410000	7190000	5700000	19300000	16100000	19100000	18300000	17500000	17600000	21100000	18700000	21800000	17900000	20500000	20900000	21300000	20400000	21000000	20300000	21100000	20800000	21200000	20100000	57100000	54800000	54500000	52700000	58700000	49500000	48800000	49400000	53600000	50500000	47700000
6690000	7260000	6810000	6160000	7230000	7670000	7270000	7450000	6750000	8790000	9210000	8870000	9270000	8360000	7310000	8860000	8040000	8950000	8860000	4500000	4420000	4890000	5140000	4240000	4940000	5110000	4560000	5420000	4770000	3910000	3710000	3470000	3980000	3640000	3920000	3970000	3800000	3680000	3870000	5070000	5890000	5600000	5180000	5540000	5120000	5110000	5220000	5650000	5560000	2970000
5640000	5630000	6590000	5850000	5080000	4840000	4870000	4610000	4720000	5180000	4660000	5240000	5090000	4150000	5120000	5490000	5280000	5480000	5490000	7580000	7740000	8010000	8090000	8130000	7750000	8350000	7690000	8090000	7750000	7920000	8370000	7860000	7840000	8270000	7750000	8070000	8040000	7900000	7880000	5800000	6340000	5690000	5450000	5670000	4530000	4550000	4990000	5270000	5690000	12100000
175245	140298	270016	169703	233929	172332	NaN	158872	306147	263958	216017	292347	231330	273192	204931	214461	208410	233475	282921	197258	150736	179976	214187	237769	182990	290493	190469	245938	247366	223537	NaN	NaN	NaN	220981	NaN	NaN	NaN	NaN	NaN	NaN	328954	NaN	NaN	NaN	642689	575318	503061	632143	626189	NaN
2540000	2820000	2870000	2340000	2470000	2450000	2550000	2510000	2480000	1920000	2850000	2470000	2260000	2680000	2370000	2110000	2040000	3090000	2350000	3430000	3480000	3520000	3280000	3140000	3500000	3230000	3120000	3530000	3440000	11200000	12900000	12100000	11600000	11500000	10800000	11300000	10900000	11900000	11600000	3430000	3540000	3220000	2700000	3160000	2340000	2560000	2510000	3040000	2480000	7830000
8420000	8720000	9470000	7930000	7910000	8820000	6890000	6930000	8420000	20100000	19700000	10700000	5250000	NaN	6780000	6580000	6950000	22500000	10000000	9000000	1890000	7690000	NaN	7680000	4970000	8010000	6570000	7940000	7240000	4310000	3950000	4110000	4280000	NaN	5960000	4330000	4540000	4220000	5120000	NaN	2300000	2290000	2450000	NaN	1350000	2150000	2040000	NaN	1700000	NaN
NaN	2330000	NaN	537560	NaN	NaN	NaN	183166	NaN	118000000	114000000	101000000	119000000	114000000	113000000	131000000	119000000	131000000	121000000	5190000	2400000	3340000	2310000	1550000	3180000	2370000	3780000	2750000	1990000	10100000	11000000	9840000	9450000	9530000	6380000	12800000	7360000	10500000	9370000	358163	305662	175771	174718	232231	NaN	NaN	NaN	NaN	6150000	NaN
669664	553672	592462	646381	540782	772712	570435	915966	739478	4030000	4050000	4700000	3430000	2150000	4220000	3450000	3640000	4150000	3440000	4750000	1510000	4270000	4030000	3170000	4230000	6120000	4170000	6160000	3690000	3860000	3640000	4750000	3390000	5650000	4090000	7070000	3120000	3910000	3890000	410985	818856	1050000	689140	1240000	475056	879446	574292	739407	164118	6830000
10800000	9690000	8500000	9700000	10100000	9520000	10100000	9760000	9810000	15900000	13700000	15200000	15500000	15200000	15800000	17100000	14600000	14800000	16200000	26300000	23900000	26800000	25400000	23800000	27400000	29700000	23900000	30100000	25800000	22800000	23400000	25000000	23600000	24200000	24400000	25100000	22300000	24900000	23800000	14200000	14200000	12300000	11700000	13300000	11200000	12000000	11000000	12800000	12000000	191000000
39900000	37700000	35800000	37200000	35700000	37300000	37500000	37000000	36800000	47100000	43700000	37800000	42500000	36500000	53400000	56100000	51900000	53400000	44700000	63600000	68000000	66400000	70500000	61000000	60600000	59400000	59600000	55900000	52400000	86100000	78000000	79700000	75800000	78100000	78500000	81100000	79700000	85200000	77000000	46200000	45500000	45500000	40400000	43500000	31300000	31600000	33500000	36500000	38500000	153000000
449786	462641	338248	323153	432378	469658	484996	545086	355837	3010000	2940000	3320000	2690000	2970000	3080000	3470000	2880000	3500000	2870000	10300000	9080000	9580000	9590000	9190000	9170000	10100000	9450000	10000000	10300000	9880000	9700000	9830000	9430000	9430000	9350000	9780000	8660000	9870000	9620000	8510000	8570000	7720000	6630000	7650000	5330000	5790000	6310000	6980000	6890000	1910000
11500000	13100000	12400000	11100000	11400000	12700000	13800000	12500000	11500000	38800000	45600000	44100000	41800000	39600000	37900000	41100000	42000000	43300000	38000000	44300000	35200000	39700000	38700000	32500000	37200000	37400000	37600000	37800000	33100000	104000000	92400000	104000000	89600000	98400000	90900000	97700000	86000000	95000000	94700000	6130000	4900000	5190000	4980000	4280000	3570000	4920000	4180000	5020000	5120000	49800000
2700000	2890000	2480000	2140000	2360000	1990000	2730000	2550000	2010000	33200000	28600000	27200000	NaN	NaN	NaN	NaN	NaN	NaN	NaN	24200000	27000000	25300000	24000000	22400000	27400000	23900000	23900000	28300000	26400000	33900000	35600000	32400000	38400000	37200000	32700000	34400000	36800000	31400000	38700000	9020000	9920000	6620000	6260000	8600000	NaN	6850000	6200000	10200000	7490000	NaN
5550000	5760000	5570000	5090000	5340000	5700000	5650000	5610000	5840000	14300000	12800000	13300000	14000000	12300000	11100000	10700000	11100000	12600000	13700000	12100000	11200000	11700000	10900000	10400000	11300000	12300000	11000000	11900000	12000000	10800000	11100000	11500000	11100000	11300000	11000000	10900000	10400000	10800000	11000000	17000000	16300000	14900000	13000000	15400000	12200000	11700000	11400000	14100000	12400000	8680000
5610000	5000000	5080000	5560000	5220000	5170000	5130000	5220000	5360000	5310000	4670000	5050000	5360000	4840000	6100000	5830000	6430000	5380000	4980000	6630000	5940000	6640000	6320000	6490000	6530000	6760000	6080000	6630000	6180000	5770000	5260000	5310000	5490000	5130000	6240000	6050000	6450000	5510000	5320000	22200000	17200000	21800000	22900000	19700000	24300000	24100000	21800000	18500000	20000000	4180000
1450000	2280000	2820000	886001	1670000	2560000	2610000	2410000	2270000	1290000	1230000	824885	698868	1300000	945773	1070000	1020000	1400000	1300000	57300000	43800000	49300000	48700000	39300000	39300000	49900000	47900000	55400000	40600000	1630000	1820000	1410000	1510000	1580000	1830000	1740000	1570000	2320000	1640000	10700000	10400000	12500000	11300000	12800000	11500000	12800000	10900000	10700000	11400000	1950000
3780000	3730000	3470000	3400000	3300000	3270000	3430000	2880000	3240000	1660000	1640000	1810000	1590000	2070000	1800000	1930000	1840000	2230000	2180000	3480000	3760000	3690000	4170000	3970000	4100000	3680000	3930000	3750000	4150000	4230000	3980000	4250000	3960000	4170000	3830000	3870000	3930000	4250000	4070000	3450000	3320000	3240000	2670000	3350000	2450000	2650000	2370000	2800000	2610000	5020000
4480000	4340000	4000000	3580000	5060000	4740000	4260000	4380000	4290000	5520000	4360000	5720000	5420000	4950000	6290000	6370000	5880000	6210000	5670000	11100000	10300000	10200000	10100000	11100000	11900000	11700000	11000000	12600000	10800000	12400000	12200000	11900000	11700000	11500000	12800000	12800000	14200000	12400000	12700000	10600000	9710000	10400000	9550000	9790000	10800000	10300000	10600000	10800000	10700000	14700000
2110000	1900000	1990000	2290000	2190000	2130000	2110000	2030000	1960000	2040000	2360000	2280000	2310000	2100000	2180000	2150000	2090000	2140000	2150000	2560000	2550000	2280000	2460000	2780000	2600000	2540000	2590000	2540000	2520000	3720000	3520000	3730000	3740000	3610000	3690000	3900000	3740000	3550000	4180000	3740000	3700000	3980000	4040000	3700000	3580000	3490000	3600000	3240000	3380000	1590000
2670000	2020000	1790000	2380000	2010000	2260000	2110000	2490000	2800000	6600000	6900000	7270000	7150000	7040000	6900000	6990000	6780000	6950000	7820000	8790000	8950000	8900000	9010000	9300000	8320000	8210000	8320000	8720000	8960000	10900000	9870000	9600000	9990000	10200000	9740000	9550000	10100000	9850000	10600000	38100000	34400000	39600000	38900000	39700000	39800000	39800000	39600000	38100000	36700000	5850000
NaN	331261	NaN	NaN	NaN	NaN	110959	NaN	231979	626968	317391	647552	571190	1150000	327974	250785	436344	361821	585294	749563	746341	614852	682831	776705	614810	586456	812637	886614	651695	823671	730319	832112	687393	732003	760757	667123	817514	1100000	888735	939961	742668	708884	755331	795044	766365	683514	702047	612047	830181	NaN
38600000	37200000	36200000	39000000	34500000	36200000	35700000	35400000	35400000	47200000	44900000	44400000	46600000	43000000	51300000	49200000	49500000	48100000	45500000	43000000	40900000	43200000	42300000	42500000	39600000	37700000	43500000	39300000	38900000	55800000	53500000	56300000	53700000	53100000	54200000	55700000	57400000	53100000	53500000	53300000	58400000	61300000	63500000	56500000	78900000	81800000	78800000	78500000	73300000	82100000
NaN	585514	342798	453927	341862	407698	373373	375037	511845	1900000	1740000	1830000	1810000	1860000	1810000	1670000	1640000	1850000	1620000	3040000	2770000	3010000	3100000	2970000	2670000	2840000	2720000	2950000	2860000	1210000	1290000	1180000	1150000	1280000	1420000	1260000	1300000	1340000	1390000	1740000	1660000	1590000	1460000	1580000	1380000	1250000	1250000	1310000	1540000	1010000
12000000	7640000	11500000	6620000	6670000	9630000	7030000	6410000	7770000	7050000	7250000	6710000	6070000	6390000	5630000	6090000	5840000	7330000	6950000	13600000	14100000	14800000	14500000	15800000	15800000	15900000	14900000	14600000	15400000	5960000	6490000	6420000	6380000	6350000	6530000	6000000	5630000	5850000	6230000	8870000	10900000	9640000	9220000	10000000	9600000	9470000	9590000	10400000	10000000	6980000
3830000	3520000	3440000	4090000	3470000	3980000	3780000	3660000	3940000	4790000	4650000	4890000	4470000	4270000	4760000	4550000	4440000	4800000	4680000	5820000	5550000	5550000	5250000	5820000	5810000	5760000	5610000	5860000	6010000	6640000	6770000	6890000	7170000	7140000	6900000	6640000	6380000	7030000	7430000	11100000	10100000	11300000	11300000	10900000	10700000	10500000	10000000	10000000	10100000	2310000
3330000	3440000	3130000	3120000	3260000	3320000	3580000	3520000	3240000	20500000	21700000	21100000	20300000	19900000	20500000	19900000	19900000	21200000	19300000	46700000	46000000	45100000	43800000	46800000	49000000	49800000	48000000	50600000	48900000	27300000	27700000	27000000	27200000	27500000	28400000	27300000	26800000	27200000	27400000	42500000	47200000	41400000	36300000	42000000	39600000	40600000	39800000	44700000	39100000	13200000
8690000	8740000	6590000	7450000	7480000	7800000	8220000	8430000	7110000	24000000	22900000	23100000	24300000	24300000	24600000	24900000	26100000	24900000	27800000	35700000	35500000	37800000	35100000	37800000	36500000	38200000	35500000	37000000	36400000	70400000	72100000	72000000	71600000	71300000	73400000	72700000	72300000	72900000	69900000	24500000	24200000	27700000	25900000	27400000	23200000	22700000	23000000	24900000	25000000	3880000
25400000	24800000	21700000	23400000	21500000	23500000	23700000	24000000	22400000	144000000	150000000	140000000	137000000	140000000	148000000	148000000	143000000	159000000	152000000	316000000	324000000	320000000	303000000	300000000	322000000	325000000	288000000	316000000	336000000	154000000	154000000	144000000	151000000	149000000	153000000	157000000	148000000	152000000	143000000	115000000	126000000	119000000	112000000	116000000	91600000	96400000	101000000	107000000	109000000	48600000
5120000	4680000	5160000	5250000	5190000	5390000	5960000	5390000	5200000	10600000	10200000	9930000	9790000	10400000	10500000	10900000	10100000	10900000	10400000	14100000	13400000	13300000	13200000	13800000	14900000	15200000	14100000	14800000	13900000	15600000	16400000	15700000	15200000	16300000	16700000	16800000	16000000	16800000	16400000	10000000	9300000	9780000	9410000	10100000	9020000	8680000	8990000	9770000	9450000	13600000
5470000	5600000	6830000	5790000	5480000	5070000	5980000	5670000	6060000	31500000	35400000	33100000	32700000	33400000	31100000	31700000	30800000	33200000	35000000	30100000	32600000	31500000	28400000	31600000	33200000	32500000	30600000	31600000	32300000	23100000	24400000	24000000	23400000	24100000	24300000	23700000	24000000	24300000	25200000	6770000	6450000	6070000	5170000	6030000	4990000	5000000	5020000	6510000	5400000	15400000
31500000	22200000	24100000	30200000	35500000	30700000	31100000	35900000	34700000	27400000	36600000	45200000	38600000	26600000	21100000	23800000	29700000	33400000	33500000	51900000	38800000	43800000	27500000	52100000	42100000	54600000	45500000	56200000	49900000	55900000	47600000	46800000	58400000	62400000	67800000	59500000	65600000	64400000	103000000	88800000	77900000	86700000	83400000	90200000	134000000	156000000	106000000	140000000	110000000	15200000
11200000	10500000	11300000	11700000	10600000	10100000	9710000	10500000	10600000	9140000	9140000	8990000	8250000	7970000	9960000	9720000	9790000	9320000	9440000	13300000	14600000	13200000	13500000	14000000	14200000	13600000	13800000	13200000	14600000	18200000	17500000	17400000	18700000	18100000	17200000	17000000	15900000	17500000	17400000	20500000	19700000	19800000	19700000	19900000	18200000	17600000	18400000	17600000	18700000	7400000
48500000	49400000	47400000	45200000	52900000	56300000	53800000	51100000	53300000	24900000	28400000	23500000	24700000	24200000	25700000	26300000	23300000	26200000	26400000	23500000	25700000	23600000	22400000	24700000	25200000	23900000	25500000	26000000	25900000	109000000	126000000	109000000	111000000	109000000	119000000	122000000	119000000	126000000	113000000	13000000	15400000	13500000	11700000	13100000	11300000	11100000	11100000	13200000	12300000	762000000
2270000	2340000	2380000	2530000	2440000	2470000	2320000	2400000	2630000	968419	1160000	1230000	1080000	1240000	1150000	1240000	1320000	1130000	1270000	2080000	2060000	1980000	2140000	2140000	2260000	2220000	2150000	2260000	2140000	1320000	1520000	1550000	1480000	1530000	1540000	1670000	1530000	1390000	1400000	2030000	2510000	2230000	1950000	2320000	1860000	2000000	1940000	2240000	1990000	1430000
11100000	11700000	11100000	11400000	10900000	10900000	11000000	10700000	10500000	11900000	11300000	11100000	11600000	11300000	13100000	11900000	12000000	12800000	12600000	8830000	8490000	8670000	9430000	8910000	9840000	10500000	10200000	10500000	9620000	12500000	11900000	12200000	11400000	11900000	11000000	12000000	11800000	11900000	10800000	13200000	12100000	12300000	13000000	12000000	12000000	12500000	12000000	11600000	11900000	12300000
18100000	18100000	17900000	17800000	17200000	17000000	17100000	17600000	17600000	10300000	10100000	9470000	9870000	9760000	10600000	11200000	11800000	12000000	11000000	12000000	11600000	12000000	11800000	11700000	12100000	12400000	12400000	12700000	12100000	15800000	15500000	15800000	15800000	15500000	15900000	15800000	16500000	16700000	16100000	17800000	18900000	16100000	17300000	15400000	17000000	16700000	17500000	17000000	15300000	9200000
147000000	118000000	130000000	112000000	169000000	165000000	171000000	183000000	187000000	20600000	25800000	22600000	24100000	20800000	23200000	22200000	21000000	23400000	22400000	50400000	46000000	47200000	37100000	53200000	46300000	43600000	40900000	46400000	42100000	27800000	25700000	25700000	29200000	29400000	30300000	29000000	31900000	30900000	39900000	22000000	25800000	20400000	16300000	22400000	20100000	22500000	19500000	26600000	24200000	14600000
54300000	52600000	51600000	51500000	52500000	53700000	52400000	46800000	56300000	47500000	58300000	46600000	53100000	36000000	63700000	70900000	60200000	54000000	53200000	52400000	56100000	51400000	53100000	54300000	50600000	53100000	55400000	53700000	53200000	36700000	34800000	36300000	34500000	36700000	34400000	33500000	33700000	35300000	33200000	18300000	18000000	17300000	13700000	16700000	12200000	12000000	12300000	13800000	13200000	16800000
NaN	NaN	NaN	NaN	NaN	NaN	NaN	NaN	NaN	3630000	1550000	3070000	1210000	2470000	1470000	815263	1200000	1360000	767468	28700000	13700000	13800000	13700000	14000000	16600000	16800000	15300000	14000000	17600000	1380000	978044	783957	772577	818154	893059	1060000	739301	721555	734243	77100000	77900000	63400000	49100000	70000000	31600000	23900000	22400000	41300000	34500000	7240000
[truncated: 5,312 more rows]
[truncated: 50 more columns]

## Sheet: 2. 1-week Pearson Correlation
brain_1w_F_5	brain_1w_F_7	brain_1w_F_8	brain_1w_F_10	brain_1w_M_1	brain_1w_M_3	brain_1w_M_4	brain_1w_M_7	brain_1w_M_12	heart_1w_F_5	heart_1w_F_7	heart_1w_F_8	heart_1w_F_10	heart_1w_F_11	heart_1w_M_1	heart_1w_M_3	heart_1w_M_4	heart_1w_M_9	heart_1w_M_12	lung_1w_F_5	lung_1w_F_7	lung_1w_F_8	lung_1w_F_10	lung_1w_F_11	lung_1w_M_1	lung_1w_M_3	lung_1w_M_4	lung_1w_M_7	lung_1w_M_12	kidney1w_F_5	kidney1w_F_7	kidney1w_F_8	kidney1w_F_10	kidney1w_F_11	kidney1w_M_1	kidney1w_M_3	kidney1w_M_4	kidney1w_M_7	kidney1w_M_12	spleen1w_F_5	spleen1w_F_7	spleen1w_F_8	spleen1w_F_10	spleen1w_F_11	spleen1w_M_1	spleen1w_M_3	spleen1w_M_4	spleen1w_M_7	spleen1w_M_12	live1w_F_5
[truncated: 99 more rows]
[truncated: 50 more columns]

[truncated: 4 more sheets: 3. 4-week filter data, 4. 4-week Pearson Correlation, 5. 8-week filter data, 6. 8-week Pearson Correlation]
