# Supplementary material for: The mouse multi-organ proteome from infancy to adulthood
Source: Nat Commun. 2024 Jul 9;15:5752. doi: 10.1038/s41467-024-50183-6 (PMC11233712; doi:10.1038/s41467-024-50183-6)
Supplement: Supplementary file 16 — Supplementary data 13 [file 41467_2024_50183_MOESM16_ESM.xlsx]

## Sheet: Comments
Sheet	Comments
1.Upset results of organ unique	Comparison of age-related DEPs for each organ by Upset analysis (Supplementary Data 3) to obtain organ-unique age-related DEPs
2.brain_Enrichment analysis	Metascape enrichment analysis results of brain-unique age-related DEPs
3.heart_Enrichment analysis	Metascape enrichment analysis results of heart-unique age-related DEPs
4.intestine_Enrichment analysis	Metascape enrichment analysis results of intestine-unique age-related DEPs
5.kidney_Enrichment analysis	Metascape enrichment analysis results of kidney-unique age-related DEPs
6.liver_Enrichment analysis	Metascape enrichment analysis results of liver-unique age-related DEPs
7.lung_Enrichment analysis	Metascape enrichment analysis results of lung-unique age-related DEPs
8.muscle_Enrichment analysis	Metascape enrichment analysis results of muscle-unique age-related DEPs
9.skin_Enrichment analysis	Metascape enrichment analysis results of skin-unique age-related DEPs
10.spleen_Enrichment analysis	Metascape enrichment analysis results of spleen-unique age-related DEPs
11.stomach_Enrichment analysis	Metascape enrichment analysis results of stomach-unique age-related DEPs

## Sheet: 1.Upset results of organ unique
brain	heart	intestine	kidney	liver	lung	skin	spleen	stomach	muscle	..set..	..values..	..count..
TRUE	FALSE	FALSE	FALSE	FALSE	FALSE	FALSE	FALSE	FALSE	FALSE	(brain)∖(heart∪intestine∪kidney∪liver∪lung∪skin∪spleen∪stomach∪muscle)	A0A2R8VKG2, A0A338P7C9, A2A4U6, A2A9C3, A2AAE1, A2AG50, A2AHC3, A2AJA9, A2ANU3, A2APX8, A2ARP1, A2ARS0, A2RT62, A6H6J9, B1AS29, B1AWC9, B1AWN6, B1AXV0, B2B9E1, B2KF50, B2RW11, B2RWC4, B5TVM2, B7ZCR6, B9EHT4, B9EJA2, D3YUB6, D3YUJ3, D3YVE8, D3YVV3, D3YWQ0, D3YXK0, D3YZI9, D3YZU1, E9PUL5, E9PV26, E9PV86, E9PX29, E9PXF0, E9PXQ7, E9PYR1, E9PZ19, E9Q6Y8, E9Q7T7, E9Q7X7, E9Q8V6, F6SEU4, F6ZE64, F7BAB2,…	675
TRUE	TRUE	TRUE	TRUE	TRUE	TRUE	TRUE	TRUE	TRUE	FALSE	(brain∩heart∩intestine∩kidney∩liver∩lung∩skin∩spleen∩stomach)∖(muscle)	A2AR02, A2BH40, A3KMP2, C0HKD8;C0HKD9, E9PZM7, E9Q0S6, E9Q6E5, E9Q6R7, E9Q7G0, F6ZDS4, F8VQC1, G5E870, G5E895, G5E8Y4, J3QN89, O08756, O09012, O09117, O35114, O35215, O35459, O35598, O35643, O35691, O35841, O54879, O54988, O55128, O70133, O70194, O70309, O88271, O88696, O88712, O89023, O89053, O89086, P00493, P01027, P02798, P05064, P06745, P07356, P07742, P09405, P09411, P09671, P10630, P10649, …	451
FALSE	FALSE	FALSE	FALSE	FALSE	TRUE	FALSE	FALSE	FALSE	FALSE	(lung)∖(brain∪heart∪intestine∪kidney∪liver∪skin∪spleen∪stomach∪muscle)	A0A075B5K2, A2A6T1, A2AWR3, A2CG63, A2RSY1, A6H5X4, B2RU80, B2RVB9, D3YXF5, D3YYY8, D3YZG8, D3YZV8, D3Z2R5, D3Z5G7, D3Z623, E9PYL2, E9Q1M1, E9Q4D1, E9Q9D5, E9QAE1, G5E8P1, O09049, O09118, O35457, O35607, O35608, O35632, O35927, O55055, O55192, O70263, O70348, O70405, O70458, O88477, O88572, O88632, O88878, O88888, O89029, O89032, P09021, P0CW03, P11672, P17141, P17879, P18293, P18762, P21841, P22…	325
FALSE	FALSE	FALSE	FALSE	FALSE	FALSE	FALSE	TRUE	FALSE	FALSE	(spleen)∖(brain∪heart∪intestine∪kidney∪liver∪lung∪skin∪stomach∪muscle)	A0A075B5N4, A0A075B5R1, A0A0A6YW14, A0A140T8P9, A0A494BB12, A0A571BEG0, A2AIV8, A2AQ07, A3KGV1, A6PWY4, B2RPV6, B2RXM6, B2RXV4, D3Z0K6, D7PDD4, E9Q3L4, F8VPZ3, F8VQ29, G3X987, K7N6Y5, O08550, O08742, O09046, O35134, O35177, O35368, O35492, O35615, O54788, O54864, O54910, O54957, O70126, O70165, O70201, O70460, O70469, O88186, O88842, P06240, P06332, P08680, P08920, P09926, P0C6B7, P11032, P11157,…	314
FALSE	FALSE	TRUE	FALSE	FALSE	FALSE	FALSE	FALSE	FALSE	FALSE	(intestine)∖(brain∪heart∪kidney∪liver∪lung∪skin∪spleen∪stomach∪muscle)	A0A075B5N7, A0A075B5U4, A0A077KA19, A0A0A6YXW6, A0A140T8P6, A0A286YDN8, A0A2I3BQS8, A0A571BDS5, A0A5F8MPU3, A2A9F4, A2ANY3, A2APB8, A2RSQ0, B2RS76, B5X0G2, D3YYJ7, E9PUL3, E9PUQ3, E9PVG8, E9PWP7, E9PY43, E9PYF7, E9Q0N2, E9Q309, E9Q409, E9Q7D5, F8VPT3, F8VQM5, G3UW81, G5E8H5, G5E8L3, J3QJV4, J3QK03, J3QP37, O09051, O35126, O35185, O35291, O35305, O54790, O54791, O70570, O88310, O88312, O88329, P00…	267
FALSE	FALSE	FALSE	FALSE	FALSE	FALSE	TRUE	FALSE	FALSE	FALSE	(skin)∖(brain∪heart∪intestine∪kidney∪liver∪lung∪spleen∪stomach∪muscle)	A0A075B5Q3, A0A075B5R5, A0A075B5R7, A0A0B4J1F9, A0A0N4SUJ3, A0A1B0GRG8, A0A571BEN1, A1IGU4, A2A752, A2ADU9, A2AEP0, A2AJD1, A2RT81, A3KGW5, B1AVU5, D3YYY1, E9PYQ4, E9PZ36, E9PZQ0, E9Q2E9, E9Q3D4, E9Q593, E9Q876, E9Q9D8, E9QAF4, F6ZIS7, F8VPZ9, G3UW82, G3X912, I7HJI3, J3QPE5, O35071, O35292, O35400, O35912, O35936, O54965, O54974, O55239, O70255, O88559, O88898, O88942, O88990, O89094, O89104, P01…	253
FALSE	FALSE	FALSE	TRUE	FALSE	FALSE	FALSE	FALSE	FALSE	FALSE	(kidney)∖(brain∪heart∪intestine∪liver∪lung∪skin∪spleen∪stomach∪muscle)	A2AKQ0, A2APT9, A2AQW0, A2CE44, A2RT67, B1AUE5, B2RT89;Q96LX3, B9EKF4, D3YUP5, D3YYM4, E9Q6L7, E9Q7C4, G3UWD9, G3X939, G3X9G9, K7N6Z2, O08648, O35082, O35316, O35425, O35453, O35680, O70479, O70496, O70577, O88338, O88575, O88576, O88819, O88909, P06281, P06869, P11862, P14246, P18894, P19137, P21300, P23463, P30051, P32114, P35576, P35846, P38575, P41438, P41593, P50637, P51661, P56402, P59158, …	212
TRUE	TRUE	TRUE	TRUE	FALSE	TRUE	TRUE	TRUE	TRUE	FALSE	(brain∩heart∩intestine∩kidney∩lung∩skin∩spleen∩stomach)∖(liver∪muscle)	A1L3P4, A2AN08, D3Z2H9, E9Q1P8, E9Q5C9, F8VPP8, O08579, O08759, O08797, O08997, O35226, O35855, O54916, O54941, O55057, O55142, O70370, O70439, O88532, O88685, O89051, P09528, P0C605, P0CW02, P10833, P14115, P14873, P16330, P17742, P19157, P26638, P28867, P31230, P32921, P33610, P35282, P35700, P38060, P38647, P41778, P45376, P52431, P53996, P54103, P56212, P56395, P58389, P58871, P60335, P60762,…	206
TRUE	TRUE	FALSE	TRUE	TRUE	TRUE	TRUE	TRUE	TRUE	FALSE	(brain∩heart∩kidney∩liver∩lung∩skin∩spleen∩stomach)∖(intestine∪muscle)	A0A0J9YUD5, A2AGT5, B1AZI6, B2RQC6, D3Z0M9, E9PVA8, E9Q3L2, E9Q912, O08600, O08738, O08810, O09106, O09131, O35295, O35593, O35638, O54825, O55126, O55137, O55234, O70318, O70325, O70475, O88986, P08775, P10126, P10518, P15208, P16332, P21981, P24527, P24547, P27048, P28650, P28740, P35505, P35922, P39061, P41105, P47199, P47911, P48410, P50247, P50580, P52196, P54276, P58252, P59235, P61148, P61…	203
TRUE	TRUE	FALSE	TRUE	FALSE	TRUE	TRUE	TRUE	TRUE	FALSE	(brain∩heart∩kidney∩lung∩skin∩spleen∩stomach)∖(intestine∪liver∪muscle)	A2A484, E9PYG6, E9Q236, O08739, O08848, O09167, O35690, O35972, O54692, O55106, O70433, O70566, O88738, O89112, P14131, P14685, P17426, P17427, P17665, P19253, P19258, P22892, P23492, P28352, P28659, P29341, P29391, P41241, P42225, P47857, P48774, P51807, P53026, P53995, P54823, P56546, P59708, P60603, P61514, P62267, P62700, P62717, P62743, P62849, P62908, P70236, P97333, P97470, Q05BC3, Q06180,…	131
FALSE	FALSE	FALSE	FALSE	FALSE	TRUE	FALSE	TRUE	FALSE	FALSE	(lung∩spleen)∖(brain∪heart∪intestine∪kidney∪liver∪skin∪stomach∪muscle)	A0A075B5R2, A0A140LIF8, A2A716, A3KGF7, B1AUY3, B2RXC6, D3YXG0, D3YXK1, E9PV95, E9Q137, E9Q4Y4, E9QAM5, G3X9X1, O09000, O35904, O35930, O70138, O70293, O88554, O88673, P0C872, P11247, P12399, P13405, P14234, P15702, P17012, P17433, P23611, P26323, P27512, P27577, P27870, P28293, P35991, P39654, P43142, P43404, P51437, P56400, P59729, P70191, P70224, P70387, P97305, P97369, P97484, Q00651, Q03267,…	120
TRUE	TRUE	TRUE	TRUE	TRUE	TRUE	TRUE	TRUE	TRUE	TRUE	brain∩heart∩intestine∩kidney∩liver∩lung∩skin∩spleen∩stomach∩muscle	O08583, O08709, O35326, O35737, O35887, O70591, O89017, P01898, P05201, P07724, P07759, P08003, P08228, P11531, P14733, P17225, P17918, P18572, P19096, P20108, P26369, P28656, P28658, P31750, P40240, P43276, P46471, P46935, P49442, P51855, P54071, P54775, P57784, P61759, P61979, P62077, P62192, P62196, P63158, P63166, P70168, P70372, P84089, P84099, Q00897, Q05186, Q3TEA8, Q3UJB9, Q501J6, Q60605,…	115
FALSE	FALSE	FALSE	FALSE	TRUE	FALSE	FALSE	FALSE	FALSE	FALSE	(liver)∖(brain∪heart∪intestine∪kidney∪lung∪skin∪spleen∪stomach∪muscle)	A0JNU3, A7MCT6, B2RXZ2, E9PXC3, E9Q5K4, E9Q8B5, F6RWR5, K7N6C2, K9J7B2, O08705, O09158, O35423, O35490, O35671, O88822, O88962, P00186, P00687, P15392, P16627, P17717, P20852, P23589, P24456, P25688, P31651, P33587, P34927, P39039, P48437, P48776, P49429, P52792, P54751, P56593, P56654, P56657, P58710, P70194, P70266, P70389, P98064, Q01237, Q283N4, Q3UEP4, Q3UP75, Q3UZ09, Q4KL35, Q4LDG0, Q569X9,…	115
FALSE	FALSE	FALSE	FALSE	FALSE	FALSE	FALSE	FALSE	TRUE	FALSE	(stomach)∖(brain∪heart∪intestine∪kidney∪liver∪lung∪skin∪spleen∪muscle)	A0A494BAW1, A2ACP1, A2AKP6, A2RSF9, A3KGK3, B7ZWD6, E9Q1F5, E9QAQ8, G3X9V8, J3QMQ6, O35216, O35963, O70333, O70514, O70555, O70582, O88396, O88398, O88697, P07743, P07744, P08730, P15119, P17892, P21812, P21845, P23188, P27600, P28357, P50153, P50992, P51942, P52787, P57096, P62322, P70314, Q148W0, Q14BT6, Q32M21, Q3TNW5, Q3TTI8, Q3TY65, Q3UGY8, Q3UH53, Q3UJ81, Q3UW68, Q3UZW7, Q5SPL2, Q5U431, Q61…	112
TRUE	FALSE	TRUE	TRUE	FALSE	TRUE	TRUE	TRUE	TRUE	FALSE	(brain∩intestine∩kidney∩lung∩skin∩spleen∩stomach)∖(heart∪liver∪muscle)	A2AQ25, A2ASQ1, A2BE28, B1AZP2, E9PWW9, E9Q7E2, E9Q9B7, O08664, O09044, O35207, O54984, O88455, O88508, P01831, P12023, P12265, P14824, P18653, P45481, P58774, P70175, P70206, P70245, P97496, P97797, Q00560, Q08122, Q08509, Q3TDD9, Q3TLS3, Q3TMP1, Q3URQ0, Q5DTM8, Q5SVQ0, Q5SXC4, Q61165, Q61194, Q61263, Q65Z40, Q68FL4, Q6KCD5, Q6P2K6, Q6P5G6, Q6P6J0, Q6ZQ03, Q7TPM1, Q7TQK5, Q80W00, Q80YR5, Q80ZM5,…	104
TRUE	TRUE	TRUE	TRUE	TRUE	TRUE	TRUE	FALSE	TRUE	FALSE	(brain∩heart∩intestine∩kidney∩liver∩lung∩skin∩stomach)∖(spleen∪muscle)	G5E897, O08585, O09061, O09159, O55022, O55201, O70435, P00405, P08249, P12787, P16045, P16406, P19536, P19783, P28667, P43406, P48722, P52760, P52825, P55096, P56213, P56391, P58281, P58404, P97314, P97807, Q00422, Q00915, Q03265, Q06185, Q505D7, Q5SYD0, Q60520, Q60668, Q60936, Q62419, Q64442, Q64511, Q6PDG5, Q71LX4, Q78IK4, Q80W22, Q8BGX3, Q8BMF4, Q8BTV2, Q8BW75, Q8BWU5, Q8C2Q3, Q8CHP5, Q8K1M6,…	91
FALSE	FALSE	TRUE	FALSE	FALSE	FALSE	FALSE	TRUE	FALSE	FALSE	(intestine∩spleen)∖(brain∪heart∪kidney∪liver∪lung∪skin∪stomach∪muscle)	A2A6P4, B1AXB9, B1AY10, F8VQG7, O08900, O35601, O70279, P0C7T6, P0CG14, P18155, P28078, P33174, P33611, P35294, P39087, P56390, P59438, P61025, P70347, P97440, Q2VPQ9, Q3THJ3, Q3TN34, Q3U2S4, Q3U3C9, Q3UFY0, Q3UHX0, Q4QRL3, Q5UAK0, Q60775, Q6P9P6, Q6PAQ4, Q793I8, Q8BHK9, Q8BHX3, Q8BK35, Q8BK58, Q8BKT8, Q8BLH7, Q8BSP2, Q8BYI6, Q8C156, Q8C255, Q8CFB4, Q8CFC7, Q8CHH5, Q8K1T1, Q8K3W0, Q8K4R9, Q8R0K9,…	87
TRUE	FALSE	FALSE	FALSE	FALSE	TRUE	FALSE	FALSE	FALSE	FALSE	(brain∩lung)∖(heart∪intestine∪kidney∪liver∪skin∪spleen∪stomach∪muscle)	A0A1W2P872, A2ATK9, D3YXJ0, E9PUQ8, E9PXF8, E9Q6D8, O08967, O35495, O70401, O70443, O89026, P00520, P16054, P28571, P48302, P62340, P63115, P70392, P97411, Q07646, Q3TT38, Q3U0K8, Q3UBG2, Q3UHE1, Q3UHU5, Q3UTQ8, Q5DU25, Q5NCP0, Q5SNZ0, Q5SSM3, Q60722, Q60803, Q60929, Q61016, Q61818, Q64253, Q69ZH9, Q6KAU4, Q6P5F7, Q6ZPQ6, Q80TL1, Q80W14, Q80WT0, Q80WV3, Q8BHT6, Q8BHW2, Q8BM72, Q8BSZ2, Q8BTV1, Q8C…	78
FALSE	TRUE	FALSE	FALSE	FALSE	FALSE	FALSE	FALSE	FALSE	FALSE	(heart)∖(brain∪intestine∪kidney∪liver∪lung∪skin∪spleen∪stomach∪muscle)	A0A571BE98, A0A5F8MPY0, A2AMZ4, A3KFX0, B2RVY9, D3Z689, E0CYV9, E9PV66, E9PWZ3, E9Q5F1, E9Q9K8, O08605, O70468, O70571, O88667, P03903, P28235, P43023, P59041, P61014, P70213, P82348, P97414, P97931, Q0II04, Q0VG49, Q148W8, Q149B8, Q38HM4, Q3UN90, Q3UQS8, Q3V0P1, Q3V3A7, Q4U4S6, Q5GIG6, Q5I043, Q5NCS9, Q5ND28, Q5ND52, Q61743, Q61865, Q65CL1, Q78YY6, Q80U04, Q80VP5, Q8BFZ1, Q8BGK2, Q8BML1, Q8BTC1,…	78
TRUE	TRUE	TRUE	TRUE	FALSE	TRUE	TRUE	TRUE	FALSE	FALSE	(brain∩heart∩intestine∩kidney∩lung∩skin∩spleen)∖(liver∪stomach∪muscle)	O54962, O70152, O70400, O70551, P14206, P16546, P30999, P42567, P47962, P49962, P57776, P59326, P60867, P61290, P62270, P62843, P62880, P63005, P63073, P63325, P81117, P83940, P97372, P99027, Q3TIV5, Q3URD3, Q3UZ39, Q4ACU6, Q4VAA2, Q5SUR0, Q60823, Q61768, Q62448, Q64314, Q6DFZ1, Q6PDI5, Q6Y685, Q6Y7W8, Q6ZQ38, Q6ZQB6, Q6ZQI3, Q78PY7, Q7TQ95, Q80TH2, Q8BGC0, Q8BVD5, Q8C5H8, Q8R3B1, Q8VDT9, Q91VR5,…	75
TRUE	FALSE	TRUE	TRUE	TRUE	TRUE	TRUE	TRUE	TRUE	FALSE	(brain∩intestine∩kidney∩liver∩lung∩skin∩spleen∩stomach)∖(heart∪muscle)	F2Z3U3, F8VPU2, O08529, O35218, O88587, O88622, P06802, P08752, P16460, P20060, P27601, P27641, P30416, P35601, P39749, P48771, P61222, P70302, P70441, P83870, P84096, P97386, P97447, Q3UD01, Q4PJX1, Q4VBE8, Q61205, Q61216, Q6IRU5, Q6P4S8, Q6PHZ2, Q6ZWZ2, Q7TSV4, Q80TM9, Q8BFY6, Q8BK72, Q8BPG6, Q8C181, Q8C3R1, Q8CDN6, Q8CGC7, Q8CHY6, Q8JZM7, Q8R0Y6, Q8R180, Q8R1U1, Q8R5M8, Q91V81, Q91V92, Q91X52,…	72
FALSE	FALSE	FALSE	TRUE	FALSE	TRUE	TRUE	TRUE	TRUE	FALSE	(kidney∩lung∩skin∩spleen∩stomach)∖(brain∪heart∪intestine∪liver∪muscle)	A2AGH6, A6H611, B2RY04, E0CZ22, E2JF22, E9PWG6, O35516, O70546, P21278, P28662, P30285, P31266, P49718, P50608, P58058, P59016, P97429, Q3TAQ9, Q3TEI4, Q3TMX7, Q3TWF6, Q497V5, Q5SSI6, Q61390, Q61592, Q69Z37, Q6PCM2, Q6PGF5, Q6WKZ8, Q6ZQH8, Q80V86, Q80ZV0, Q8BGB2, Q8BK62, Q8BKS9, Q8BPM2, Q8BQ30, Q8BRG8, Q8C7V3, Q8CEC6, Q8CI11, Q8K114, Q8K2I1, Q8K363, Q8R3R8, Q8R502, Q8VDV3, Q91VU7, Q91W69, Q91WM3,…	63
FALSE	FALSE	FALSE	FALSE	FALSE	TRUE	TRUE	FALSE	FALSE	FALSE	(lung∩skin)∖(brain∪heart∪intestine∪kidney∪liver∪spleen∪stomach∪muscle)	A0A140T8M1, A0A338P6S8, A0A7N9VSG0, A2AIG8, A2AJ15, B1AR69, B1AVK5, E9PWI3, E9Q6D3, E9Q9W4, O55103, O70421, O70494, O88393, P03975, P08074, P27573, P30561, P35569, P40201, P48377, P70210, P81066, Q02566, Q32KI9;Q8BM89, Q3U284, Q3UGP9, Q3UR97, Q60750, Q61666, Q61789, Q62130, Q62371, Q64700, Q69ZX8, Q6PGK3, Q7TSS2, Q80V53, Q80XB4, Q8BIA4, Q8BTH8, Q8BVF7, Q8BWR4, Q8C0V9, Q8CBQ5, Q8K3B1, Q8R5A3, Q8R5…	60
TRUE	FALSE	FALSE	TRUE	FALSE	FALSE	FALSE	FALSE	FALSE	FALSE	(brain∩kidney)∖(heart∪intestine∪liver∪lung∪skin∪spleen∪stomach∪muscle)	A2ALS5, A2TJV2, B1AXH1, B9EJI9, O08581, O08989, O09114, O35409, P07903, P12025, P13516, P28741, P31361;P62515, P42337, P54763, P55014, P63044, Q0P5W1, Q31125, Q3TDK6, Q3TWN3, Q3UEI1, Q3UHG7, Q6P5E8, Q6TCG2, Q6ZPR4, Q80TZ3, Q80ZM7, Q8BGF9, Q8BGN3, Q8BGT8, Q8BGV8, Q8BKA3, Q8BLE7, Q8BPN8, Q8C525, Q8C729, Q8CCA0, Q8CDI6, Q8K2A8, Q8K2G4, Q8K304, Q8R3I3, Q91WL8, Q91Y63, Q920P5, Q922G0, Q9CZT8, Q9D486, …	60
FALSE	TRUE	TRUE	TRUE	TRUE	TRUE	TRUE	TRUE	TRUE	FALSE	(heart∩intestine∩kidney∩liver∩lung∩skin∩spleen∩stomach)∖(brain∪muscle)	E9Q616, E9QA15, F6TQW2, O08573, O54865, P01837, P01901, P07901, P11276, P11688, P21126, P21958, P29351, P42128, P43025, P43277, P45952, P46412, P47811, P49138, P70699, P97742, P97930, P98083, Q07417, Q08093, Q3U3R4, Q3ULW8, Q3UMF0, Q60596, Q60631, Q61210, Q61733, Q64191, Q6IRT3, Q6P9J9, Q7M6Y3, Q80UU9, Q8BHD7, Q8BHG9, Q8BSY0, Q8BTW3, Q8K0Q5, Q8VCT4, Q91WU5, Q91XD2, Q91XV3, Q99JT9, Q9D1J1, Q9D8S4,…	59
TRUE	FALSE	FALSE	TRUE	FALSE	TRUE	TRUE	TRUE	TRUE	FALSE	(brain∩kidney∩lung∩skin∩spleen∩stomach)∖(heart∪intestine∪liver∪muscle)	A2AIV2, B1AR17, E9PY16, E9PZJ8, G3X9B1, G3X9K3, O35099, O55023, O88307, O88351, O88796, O88967, P20444, P22907, P61202, P62488, P68404, Q3TZZ7, Q60760, Q61142, Q61183, Q61335, Q62018, Q6NS46, Q6P5H6, Q7TN98, Q7TPH6, Q7TQK1, Q80WC7, Q80YX1, Q8BGU5, Q8BKT7, Q8BNV1, Q8BZH4, Q8C0P5, Q8C547, Q8CG48, Q8R5C8, Q8VCM8, Q8VDD9, Q8VEB4, Q8VEH3, Q91W18, Q91W96, Q91ZR1, Q921S7, Q923G2, Q99ME2, Q9CWN7, Q9CWX9,…	58
FALSE	FALSE	TRUE	TRUE	FALSE	TRUE	TRUE	TRUE	TRUE	FALSE	(intestine∩kidney∩lung∩skin∩spleen∩stomach)∖(brain∪heart∪liver∪muscle)	E9PVX6, E9Q166, E9QAP7, O35730, O55033, P08207, P0DP26;P0DP27;P0DP28, P13597, P14429, P25206, P25911, P45700, P51949, P61021, P97310, P97311, Q3U821, Q4PZA2, Q5PRF0, Q5S006, Q5U4C3, Q60772, Q60847, Q60949, Q61103, Q61881, Q62280, Q64324, Q7TSG2, Q7TSZ8, Q80T03, Q80XP8, Q80ZQ9, Q8CE96, Q8CFE3, Q8CJF7, Q8K4Q8, Q8QZV7, Q8VC70, Q91V41, Q91WE2, Q925J9, Q99J62, Q9CPN8, Q9CPP0, Q9CQL5, Q9CWY8, Q9D903, Q…	57
TRUE	TRUE	TRUE	TRUE	TRUE	TRUE	TRUE	TRUE	FALSE	FALSE	(brain∩heart∩intestine∩kidney∩liver∩lung∩skin∩spleen)∖(stomach∪muscle)	C0HKG5;C0HKG6, G3X972, G5E829, O55125, O55135, O70252, P01887, P09055, P12970, P23116, P35278, P42232, P47955, P47963, P61082, P62301, P62702, P62983, P63028, P80318, P97351, P97379, P97461, Q05816, Q3THG9, Q3TYS2, Q3UGC7;Q66JS6, Q571I9, Q60714, Q60737, Q61035, Q62219, Q64737, Q6P5E4, Q6R0H7, Q8BMJ3, Q8C0C7, Q8CIN4, Q8K003, Q8R1B4, Q8R2U0, Q91VS7, Q99J77, Q99KP3, Q9CWW6, Q9CXF4, Q9D517, Q9DAW9, Q…	57
TRUE	TRUE	FALSE	TRUE	FALSE	TRUE	TRUE	TRUE	FALSE	FALSE	(brain∩heart∩kidney∩lung∩skin∩spleen)∖(intestine∪liver∪stomach∪muscle)	O08532, O08804, P14869, P17932, P35123, P35585, P53811, P60229, P60843, P61164, P62315, P62876, P62878, P62889, Q03141, Q3KNM2, Q3TL44, Q3UV70, Q3V3R4, Q69ZR2, Q6P2B1, Q6PGB6, Q6PHQ8, Q6PIE5, Q6ZWU9, Q6ZWV3, Q7TNC9, Q80U95, Q80UM3, Q8BFP9, Q8BP48, Q8BSK8, Q8BX09, Q8C079, Q8CBE3, Q8CIV8, Q8JZQ9, Q8K2V6, Q8R2K1, Q8VHX6, Q99KK7, Q99LC8, Q99LG2, Q99P31, Q9CQR6, Q9D0I9, Q9D4H8, Q9D6K8, Q9DC11, Q9DCE5,…	56
FALSE	FALSE	FALSE	FALSE	FALSE	TRUE	TRUE	TRUE	TRUE	FALSE	(lung∩skin∩spleen∩stomach)∖(brain∪heart∪intestine∪kidney∪liver∪muscle)	A2ANY6, A2CG49, D3Z3L3, E9Q5F9, F7BWT7, O35130, P01869, P11440, P11928, P28076, P30355, P37913, P39429, P47739, P48453, P59997, P97377, Q00993, Q01320, Q3V0C5, Q571H0, Q5DW34, Q5XG71, Q61475, Q62191, Q62469, Q6PGG2, Q6PHZ5, Q7TMY7, Q8BFW4, Q8BG48, Q8BGF3, Q8BJ37, Q8BJW5, Q8BQZ5, Q8BTU1, Q8BU03, Q8BX80, Q8C3J5, Q8CG03, Q8CG47, Q8K2Z4, Q91YT8, Q921N6, Q922R5, Q923U0, Q9CQC8, Q9CR47, Q9CXG3, Q9DD03,…	55
TRUE	TRUE	TRUE	TRUE	FALSE	TRUE	TRUE	FALSE	TRUE	FALSE	(brain∩heart∩intestine∩kidney∩lung∩skin∩stomach)∖(liver∪spleen∪muscle)	B2RY56, D3YXK2, E9PYF4, E9Q414, O55143, O88569, O88735, O89103, P05202, P11404, P15532, P30275, P56379, P62627, P97760, P98203, Q01147, Q0KL02, Q3TKY6, Q569Z6, Q5M8N4, Q61464, Q61738, Q68FD5, Q6DID3, Q6KAR6, Q6NZN0, Q6P4S6, Q6PDH0, Q6ZWM4, Q8BHS3, Q8BIG7, Q8BJ05, Q8C1D8, Q8C8R3, Q8K012, Q8K2F8, Q8R409, Q8VHY0, Q91WN1, Q91YJ3, Q99J47, Q99MR6, Q99PM3, Q9CPS6, Q9CQQ8, Q9CXJ4, Q9D1G5, Q9DBS9, Q9ES97,…	54
FALSE	FALSE	FALSE	FALSE	FALSE	FALSE	TRUE	FALSE	TRUE	FALSE	(skin∩stomach)∖(brain∪heart∪intestine∪kidney∪liver∪lung∪spleen∪muscle)	A0A6I8MWX0, E9PXX8, O08746, O08811, O35902, P11088, P28704, P50446, P55850, P56567, P70170, P97321, P97350, P97858, Q2VIS4, Q3TYQ9, Q3UPR9, Q4FZG9, Q5I1X5, Q5MPP0, Q60590, Q61781, Q63870, Q68EF8, Q6P8K8, Q6RT24, Q7TPC1, Q7TQJ1, Q80TB8, Q80X45, Q80XC2, Q8BJ56, Q8BMI0, Q8BV57, Q8BWY7, Q8BX37, Q8BZ60, Q8CGN5, Q8K0E1, Q8R007, Q8VHD8, Q923S9, Q99LY2, Q9D1A0, Q9D2Y9, Q9D3J5, Q9D695, Q9D6P8, Q9D757, Q9D…	54
TRUE	FALSE	FALSE	TRUE	TRUE	TRUE	TRUE	TRUE	TRUE	FALSE	(brain∩kidney∩liver∩lung∩skin∩spleen∩stomach)∖(heart∪intestine∪muscle)	E9PZM4, O70161, O70311, P11930, P13864, P24788, P43247, P47740, P58742, P61028, P97384, Q2YDW2, Q3UMY5, Q3UUQ7, Q62433, Q68FE2, Q80UK8, Q80UM7, Q8BLN5, Q8BZM1, Q8C5N3, Q8CGA0, Q8CIM8, Q8JZU2, Q8K0C4, Q8K224, Q8K274, Q8K2I4, Q8K2M0, Q8R0S2, Q8R5H1, Q8VCW8, Q8VDG3, Q8VE80, Q91XU0, Q91ZW2, Q924L1, Q99K85, Q9CQ49, Q9CXT8, Q9D7X3, Q9DBE8, Q9DBS1, Q9DC48, Q9EP97, Q9EQ61, Q9JMA2, Q9JMD3, Q9QXY6, Q9WTX8,…	53
FALSE	FALSE	TRUE	FALSE	FALSE	FALSE	FALSE	FALSE	TRUE	FALSE	(intestine∩stomach)∖(brain∪heart∪kidney∪liver∪lung∪skin∪spleen∪muscle)	A0A087WQ44, B1ARW8, D3Z6P0, E9Q5Z6, O08832, P05627, P07146, P26339, P32648, P47212, P61219, P70380, P70458, P97367, P97805, Q01721, Q0VDN7, Q148B1, Q3UPL5, Q3UTY6, Q5I012, Q5JCS9, Q5JCT0, Q60997, Q6YI28, Q80YT7, Q8BG17, Q8BHG3, Q8BRU6, Q8BWR8, Q8C0D4, Q8C7U7, Q8CI19, Q8CIC2, Q8K064, Q8K194, Q8R4V1, Q8VC49, Q8VE42, Q8VHB5, Q91WD9, Q91WL0, Q9CPT0, Q9CQC2, Q9CQW5, Q9CS72, Q9CWV0, Q9D309, Q9ERR1, Q9J…	52
TRUE	TRUE	TRUE	TRUE	TRUE	FALSE	TRUE	TRUE	TRUE	FALSE	(brain∩heart∩intestine∩kidney∩liver∩skin∩spleen∩stomach)∖(lung∪muscle)	B2RXS4, O08784, O35658, O55131, P02802, P10605, P23780, P27546, P28474, P34914, P46664, P52503, P54869, P62075, P97315, Q3UTJ2, Q61171, Q61625, Q6NZB0, Q6P8X1, Q80Y14, Q8BJS4, Q8BL66, Q8C1B7, Q8CFE4, Q8K3J1, Q8R3Q6, Q91VD9, Q91WD5, Q91YT0, Q91ZJ5, Q924M7, Q99LP6, Q99MK8, Q9CQ06, Q9CQ75, Q9CQH3, Q9CR16, Q9CXZ1, Q9D6U8, Q9D8Z2, Q9DBL7, Q9DC50, Q9DCB8, Q9DCS9, Q9DCT2, Q9EP89, Q9ERS2, Q9JMH6, Q9QYC0,…	51
FALSE	TRUE	TRUE	TRUE	FALSE	TRUE	TRUE	TRUE	TRUE	FALSE	(heart∩intestine∩kidney∩lung∩skin∩spleen∩stomach)∖(brain∪liver∪muscle)	E9PUR0, E9Q394, O54950, O55098, O70423, P01897, P07091, P32261, P37889, P40336, P50396, P53564, P55284, P55772, P59114, P61089, P61161, P70297, P70697, Q02788, Q3THE2, Q3TVI8, Q3V1T4, Q60953, Q61581, Q62048, Q64339, Q6P6L0, Q6PAV2, Q6Q899, Q76MZ3, Q80SU7, Q8BG95, Q8BND5, Q8BXK9, Q8CIZ8, Q922J3, Q9CQW9, Q9D6L8, Q9D880, Q9D8S9, Q9D967, Q9DCE9, Q9DCT1, Q9EQH3, Q9ESB3, Q9JHQ5, Q9R233, Q9WVB0, Q9Z1P7	50
FALSE	FALSE	FALSE	TRUE	TRUE	FALSE	FALSE	FALSE	FALSE	FALSE	(kidney∩liver)∖(brain∪heart∪intestine∪lung∪skin∪spleen∪stomach∪muscle)	A2AKK5, A2ATU0, D3Z5D4, O08966, O09173, O35488, O35728, O54749, O88833, P16331, P31649, P58735, P97328, P99025, Q14AI6, Q14DH7, Q3UD82, Q3UEG6, Q5YD48, Q61694, Q61941, Q62452, Q7TNE1, Q80X81, Q8BGA8, Q8BH00, Q8BK48, Q8C456, Q8JZZ0, Q8K0H1, Q8K3J9, Q8K3M1, Q8R0J8, Q8VBW8, Q8VCH0, Q8VCZ9, Q91VS8, Q91WN4, Q91XE0, Q99K67, Q9DBT9, Q9DCG6, Q9DCQ2, Q9DCY0, Q9JIZ0, Q9JLC3, Q9QZS5, Q9Z2J0	48
FALSE	FALSE	FALSE	FALSE	FALSE	TRUE	TRUE	TRUE	FALSE	FALSE	(lung∩skin∩spleen)∖(brain∪heart∪intestine∪kidney∪liver∪stomach∪muscle)	E9Q2M9, O08856, O08999, O70422, P48025, P48441, P49135, P56477, P70248, P97468, Q03147, Q03719, Q08761, Q3TVP5, Q5SUA5, Q61122, Q62192, Q6NZL1, Q6ZPY2, Q8BGF7, Q8BIZ6, Q8BYW1, Q8CDM1, Q8CI15, Q8K1C0, Q8K1X4, Q8K4B2, Q8R3N1, Q8VCW4, Q8VDF3, Q91VB4, Q91W36, Q91W98, Q91XB0, Q922Q2, Q9D0D4, Q9D483, Q9D8X5, Q9D8Z1, Q9DAU9, Q9ERE3, Q9QZI8, Q9WUU9, Q9WV70, Q9WVL2, Q9Z183, Q9Z2F7	47
FALSE	FALSE	TRUE	FALSE	FALSE	FALSE	TRUE	FALSE	FALSE	FALSE	(intestine∩skin)∖(brain∪heart∪kidney∪liver∪lung∪spleen∪stomach∪muscle)	A0A075B5J9;A0A075B5K3, A0A075B5T2, A0A0G2JG52, A0A0J9YTR2, A0A140T8M2, A0A2I3BQG2, A6H584, A6H619, A9XX86, E9Q0B5, O08970, O88512, P00688, P11589, P18828, P41230, P58242, Q03311, Q08652, Q3TGW2, Q3UH06, Q5SWY7, Q69Z23, Q78XR0, Q7TS72, Q7TSF4, Q80U49, Q8BGR8, Q8C015, Q8C7E9, Q8CE08, Q8CHW5, Q8K0T4, Q8K203, Q8K382, Q8VC31, Q8VCA5, Q8VED5, Q91WZ8, Q99M15, Q9CQY1, Q9CWL2, Q9D1Q1, Q9ERH7, Q9JIP7, Q9R0…	47
TRUE	TRUE	TRUE	TRUE	TRUE	TRUE	FALSE	TRUE	TRUE	FALSE	(brain∩heart∩intestine∩kidney∩liver∩lung∩spleen∩stomach)∖(skin∪muscle)	D4AFX7, P11087, P19324, P27773, P40124, P47856, P57716, P57746, P70460, P97821, Q3UDE2, Q62028, Q64516, Q68FF6, Q6PB44, Q6PHQ9, Q71RI9, Q7TMB8, Q8BFR5, Q8BG51, Q8BHG2, Q8BMK4, Q8BP92, Q8BWM0, Q8BWT1, Q8BZ98, Q8C166, Q8C5W3, Q8CGK3, Q8CI94, Q8K215, Q8R1N0, Q8VBT0, Q8VEA4, Q91VM9, Q91W59, Q922E4, Q99KB8, Q9CPV4, Q9CQX2, Q9CYA0, Q9D1C8, Q9D7P6, Q9DCC4, Q9WV98, Q9WVL3	46
FALSE	FALSE	FALSE	FALSE	FALSE	TRUE	TRUE	FALSE	TRUE	FALSE	(lung∩skin∩stomach)∖(brain∪heart∪intestine∪kidney∪liver∪spleen∪muscle)	A2A654, O08919, O35245, O35640, O54784, O88327, O88413, P0C7N9, P26618, P28301, P52592, P55065, P57791, Q05895, Q0VBK2, Q3U1G5, Q4VBE4, Q5SX40, Q60838, Q61087, Q61810, Q62172, Q62273, Q64437, Q69ZJ7, Q69ZX6, Q6NXK2, Q6NZQ2, Q6PDI6, Q80W49, Q8BUE4, Q8BWD8, Q8C033, Q8CEZ4, Q8R3I2, Q8R3W5, Q8R422, Q8VE19, Q9CR56, Q9D892, Q9DBN9, Q9DD06, Q9JHH6, Q9QWL7, Q9QZZ6, Q9Z129	46
TRUE	FALSE	FALSE	FALSE	FALSE	FALSE	FALSE	TRUE	FALSE	FALSE	(brain∩spleen)∖(heart∪intestine∪kidney∪liver∪lung∪skin∪stomach∪muscle)	A2AR50, E9PY46, O55091, O88703, P08414, P41242, P46062, P49025, Q01065, Q3U1Y4, Q3UFS0, Q3UHD9, Q3V2J0, Q4FZF3, Q5QD14, Q5SYH2, Q60611, Q6P4T0, Q6PAL8, Q6PD10, Q6PGG6, Q80TQ2, Q80WG7, Q80X71, Q80Y83, Q8BGG7, Q8BHN7, Q8BJ63, Q8K285, Q8K386, Q8K394, Q8K3E5, Q8QZS3, Q8VCV1, Q8VE18, Q8VHL0, Q91YN0, Q99MR1, Q9CRD4, Q9CX53, Q9D9H8, Q9DC40, Q9QXY7, Q9QYB8, Q9QZS8, Q9WTK7	46
FALSE	FALSE	TRUE	FALSE	FALSE	TRUE	FALSE	TRUE	FALSE	FALSE	(intestine∩lung∩spleen)∖(brain∪heart∪kidney∪liver∪skin∪stomach∪muscle)	A1L314, A2AJT4, A6X8Z5, B2RXC2, E9Q7X6, O70477, O88379, O88665, O89100, P04230, P06344, P42209, P49290, P49452, P58462, P58929, P97426, Q3U1C4, Q3U1Z5, Q3UBZ5, Q5NBU8, Q60787, Q60980, Q61179, Q64345, Q6DIA2, Q6NV99, Q8BSN5, Q8CG19, Q8K3W3, Q8VBT6, Q99L00, Q9CR02, Q9D0F4, Q9D6W8, Q9D8C6, Q9D8C9, Q9D8M7, Q9DBX1, Q9EQ32, Q9JJ94, Q9WTV7, Q9Z0H7	43
TRUE	TRUE	TRUE	TRUE	FALSE	TRUE	FALSE	TRUE	TRUE	FALSE	(brain∩heart∩intestine∩kidney∩lung∩spleen∩stomach)∖(liver∪skin∪muscle)	D3Z3N4, E9Q6J5, O08992, O35166, O54734, O88447, O88543, O88983, P47758, P51150, P52623, P62746, Q01405, Q01768, Q02819, Q5SSL4, Q62348, Q6P1F6, Q6PGL7, Q6QD59, Q6TEK5, Q8BH69, Q8BSL7, Q8C7X2, Q8C9B9, Q8CIE6, Q8K3X4, Q8VDJ3, Q91YQ5, Q99KV1, Q9CQB5, Q9CQE7, Q9D2V8, Q9D8V0, Q9DBG6, Q9DBR7, Q9ET30, Q9JI11, Q9JIF7, Q9R060, Q9R226, Q9Z1Z0	42
FALSE	FALSE	TRUE	FALSE	FALSE	TRUE	TRUE	TRUE	FALSE	FALSE	(intestine∩lung∩skin∩spleen)∖(brain∪heart∪kidney∪liver∪stomach∪muscle)	A0A075B5M7, A0A0A6YYE7, O35711, O70145, P01910, P01921, P06339, P0DOV1, P13634, P15261, P18531, P20040, P28653, P29452, P29594, P46718, P59808, P70315, Q09014, Q31099, Q3TBD2, Q5XJE5, Q61286, Q62504, Q6NSQ7, Q7TT18, Q80VI1, Q8BG15, Q8BHN1, Q8C3I8, Q8K1I7, Q8K352, Q8R1G6, Q91VT1, Q99LN9, Q9DBQ7, Q9DC47, Q9ERL7, Q9JHJ3, Q9QXD8, Q9R1E0, Q9Z255	42
FALSE	FALSE	TRUE	FALSE	FALSE	TRUE	FALSE	FALSE	FALSE	FALSE	(intestine∩lung)∖(brain∪heart∪kidney∪liver∪skin∪spleen∪stomach∪muscle)	A0A1D5RLM8, A2A7B5, B1AVH7, E9Q8D0, G5E8Q8, O54918, O88593, P12710, P20352, P27784, P58308, Q3U6N9, Q571I4, Q5DU09, Q5SWW4, Q60767, Q61026, Q62036, Q68ED7, Q6PGA0, Q6TYB5, Q78IQ7, Q80XC3, Q8C1S0, Q8CIM1, Q8K039, Q8QZT4, Q8R184, Q8VBU8, Q99MB1, Q99PI5, Q9CQM2, Q9CW79, Q9CXK9, Q9D1P2, Q9D4H2, Q9DB52, Q9DBM1, Q9DCD5, Q9EP52, Q9QYB2, Q9WUP0	42
TRUE	TRUE	FALSE	TRUE	TRUE	TRUE	TRUE	TRUE	FALSE	FALSE	(brain∩heart∩kidney∩liver∩lung∩skin∩spleen)∖(intestine∪stomach∪muscle)	F8VPN4, O35344, P11983, P13439, P25444, P35979, P42932, P51660, P61358, P62082, P62245, P62830, Q05D44, Q3UYV9, Q5BLK4, Q5SSW2, Q62167, Q6PA06, Q80Y81, Q8BTY1, Q8BXQ2, Q8BYK6, Q8C0I1, Q8C0M9, Q8CHW4, Q8CI95, Q8WUR0, Q91VI7, Q99ME9, Q9CXR1, Q9CYH2, Q9D1R9, Q9DC23, Q9DD18, Q9EPU0, Q9JIY5, Q9QZD9, Q9WUB3, Q9WVJ2, Q9WVQ5, Q9Z1Z2	41
TRUE	TRUE	FALSE	TRUE	FALSE	TRUE	TRUE	FALSE	TRUE	FALSE	(brain∩heart∩kidney∩lung∩skin∩stomach)∖(intestine∪liver∪spleen∪muscle)	A2AWA9, E9Q6P5, O35900, O54901, O55028, P00158, P61924, P63011, P63030, P97346, P97927, Q06138, Q3U0M1, Q5F285, Q5HZI9, Q60967, Q61070, Q61164, Q64522, Q6URW6, Q80UK0, Q80UP3, Q8BFQ4, Q8BHF7, Q8BMG8, Q8CCF0, Q8CH18, Q8K0L9, Q8R3H7, Q8VEH5, Q8VEM8, Q91YM2, Q99LI7, Q99MJ9, Q99PU8, Q9CZJ2, Q9CZP5, Q9D0L4, Q9D3E6, Q9D6F9	40
FALSE	FALSE	TRUE	FALSE	FALSE	TRUE	TRUE	TRUE	TRUE	FALSE	(intestine∩lung∩skin∩spleen∩stomach)∖(brain∪heart∪kidney∪liver∪muscle)	E9PYH6, O88286, O88879, P04441, P05555, P08905, P10810, P18181, P33609, P97873, Q14B01, Q3TBT3, Q3USH5, Q5PSV9, Q5SFM8, Q61624, Q62073, Q62087, Q6DFV3, Q6GU68, Q8BMC4, Q8BU04, Q8BVA4, Q8K0H5, Q8K339, Q8R310, Q91WT4, Q921E6, Q921U8, Q9CQ18, Q9CQA5, Q9CXL3, Q9CZ52, Q9D2Q3, Q9DAT2, Q9DBX2, Q9R0Q4, Q9WU42, Q9WVH4	39
FALSE	FALSE	FALSE	FALSE	FALSE	FALSE	TRUE	TRUE	FALSE	FALSE	(skin∩spleen)∖(brain∪heart∪intestine∪kidney∪liver∪lung∪stomach∪muscle)	A0A075B5N9, A2ABU4, A7UAK5, E9Q4P1, P10287, P12388, P15307, P53569, P70279, P97480, Q61037, Q61549, Q62507, Q6DFV1, Q6P5G3, Q6ZPV2, Q80UV9, Q80XL7, Q8BHY2, Q8BTT6, Q8BW10, Q8BYK4, Q8C2K1, Q8CB27, Q8CCX5, Q8R368, Q8VCP8, Q8VD12, Q91YE5, Q924W5, Q99N69, Q9D8U0, Q9DB28, Q9R123, Q9R1S8, Q9R1X4, Q9WU81, Q9Z0H1, Q9Z184	39
FALSE	FALSE	TRUE	TRUE	FALSE	FALSE	FALSE	FALSE	FALSE	FALSE	(intestine∩kidney)∖(brain∪heart∪liver∪lung∪skin∪spleen∪stomach∪muscle)	E9Q7P9, I7HPW8, O08609, O08691, O35988, P09036, P22361, P28825, P35292, P49698, Q0VG18, Q10470, Q2KHK6, Q3TTY5, Q60928, Q61847, Q62313, Q6P3Z3, Q80TI0, Q80W94, Q8BHH1, Q8C3K6, Q8CHD8, Q8K3X6, Q8R1U2, Q8VDM1, Q8VHF2, Q8VHG0, Q91WQ9, Q99MJ6, Q99MZ6, Q9CQH0, Q9D7K5, Q9D7S9, Q9ES64, Q9JHR9, Q9JLT2	37
FALSE	FALSE	FALSE	TRUE	FALSE	FALSE	FALSE	TRUE	FALSE	FALSE	(kidney∩spleen)∖(brain∪heart∪intestine∪liver∪lung∪skin∪stomach∪muscle)	B1AR10, B1AZA5, L7N466, O54826, O88425, P41209, P51612, Q3UF64, Q3UQU0, Q4VAA7, Q5DU37, Q5SQX6, Q60960, Q62029, Q6NVF4, Q8BGB5, Q8CE50, Q8CG71, Q8R3S2, Q8VC65, Q91WF7, Q91YH6, Q91YU8, Q922G2, Q9CR48, Q9D110, Q9D125, Q9D1Q4, Q9DBW3, Q9EQH4, Q9JJG9, Q9JJX7, Q9JKM7, Q9QYT7, Q9WVD4, Q9Z1K8	36
TRUE	FALSE	FALSE	FALSE	FALSE	FALSE	TRUE	FALSE	FALSE	FALSE	(brain∩skin)∖(heart∪intestine∪kidney∪liver∪lung∪spleen∪stomach∪muscle)	A2AP18, B2RUJ5, E9Q3H4, P20357, P51910, P60469, P62965, P63089, P70207, P97445, Q149F3, Q3TXU5, Q3UE31, Q400C8, Q60841, Q62178, Q6PD28, Q7TSH2, Q80TL4, Q8BG40, Q8BK75, Q8BKX6, Q8C145, Q8CAK3, Q8CHX7, Q8CI43, Q8K0S0, Q8VEL2, Q99PU5, Q99PV8, Q9D3D0, Q9D6D0, Q9D6H2, Q9ESK9, Q9ESN6, Q9QYK7	36
TRUE	FALSE	FALSE	FALSE	FALSE	FALSE	FALSE	FALSE	TRUE	FALSE	(brain∩stomach)∖(heart∪intestine∪kidney∪liver∪lung∪skin∪spleen∪muscle)	O70228, O88507, P03995, P46096, P49070, P60487, P60879, Q08890, Q0VBF8, Q3U4G3, Q3UMG5, Q5DTL9, Q5SWP3, Q6NVG1, Q6PIC6, Q6RI63, Q6ZQA6, Q80ZI6, Q8BL99, Q8BLK3, Q8C167, Q8C172, Q8C6E0, Q8CA72, Q8CH77, Q8R2Y3, Q8VBY2, Q91YV9, Q99KW9, Q9CWR0, Q9D0V7, Q9QXV0, Q9R0K7, Q9Z0J4, Q9Z0S9	35
TRUE	FALSE	FALSE	TRUE	FALSE	TRUE	TRUE	TRUE	FALSE	FALSE	(brain∩kidney∩lung∩skin∩spleen)∖(heart∪intestine∪liver∪stomach∪muscle)	A2A8U2, A2ABV5, B2RXR6, G3X8X0, O89013, P50172, P51432, P63268, P68181, P70426, Q07235, Q11136, Q3UNZ8, Q5SWD9, Q62074, Q6PIP5, Q7TPD3, Q80SY5, Q80YQ2, Q8BM85, Q8BX17, Q8CBG9, Q8CGA3, Q8CHQ0, Q8R307, Q8VI36, Q91V01, Q91VX9, Q91WC9, Q920Q4, Q922B2, Q924T7, Q9CRT8, Q9D0R8, Q9D1P0	35
TRUE	TRUE	TRUE	TRUE	FALSE	TRUE	TRUE	TRUE	TRUE	TRUE	(brain∩heart∩intestine∩kidney∩lung∩skin∩spleen∩stomach∩muscle)∖(liver)	E9Q3G8, O08599, O35381, O54931, O55026, P06537, P13595, P26350, P32233, P48678, P48758, P49586, P60898, P68369, P97449, Q00896, Q3UBX0, Q60864, Q60865, Q60972, Q61081, Q63918, Q6ZQ58, Q80X50, Q8BJW6, Q9CSN1, Q9CY58, Q9CYG7, Q9D8Y0, Q9DB15, Q9DBR0, Q9JHJ0, Q9QX47, Q9WTX5	34
FALSE	FALSE	TRUE	TRUE	TRUE	TRUE	TRUE	TRUE	TRUE	FALSE	(intestine∩kidney∩liver∩lung∩skin∩spleen∩stomach)∖(brain∪heart∪muscle)	A0A5F8MPH8, B1AVZ0, O35945, O88428, P06800, P21279, P26043, P49935, P54310, Q05117, Q08481, Q3TSG4, Q3U186, Q3V009, Q61490, Q7TNP2, Q8BWG8, Q8C878, Q8CFQ3, Q8CFX1, Q8K4G5, Q8R0F3, Q8VC28, Q91VC4, Q99KD5, Q9CQT2, Q9CWS0, Q9D2R8, Q9D902, Q9DB29, Q9EP71, Q9JJX6, Q9WTI7, Q9WV03	34
TRUE	TRUE	FALSE	TRUE	TRUE	TRUE	TRUE	FALSE	TRUE	FALSE	(brain∩heart∩kidney∩liver∩lung∩skin∩stomach)∖(intestine∪spleen∪muscle)	O08749, O09174, P06151, P50136, Q3TKT4, Q3TLP5, Q3UUI3, Q3V384, Q7TMQ7, Q80VD1, Q80W21, Q8C7H1, Q8JZK9, Q8K2C6, Q8R0Y8, Q8R404, Q8VBV3, Q8VHE0, Q91VU6, Q99JB8, Q99JR8, Q99KR7, Q9CPQ8, Q9CS42, Q9CT10, Q9D7N9, Q9DBF1, Q9DCV4, Q9JK42, Q9JLI6, Q9QUM9, Q9QYF1, Q9QZD8, Q9Z1Q2	34
FALSE	FALSE	FALSE	FALSE	FALSE	TRUE	FALSE	FALSE	TRUE	FALSE	(lung∩stomach)∖(brain∪heart∪intestine∪kidney∪liver∪skin∪spleen∪muscle)	B2RQE8, D3YZF7, O35646, P25085, P57722, P70428, Q03145, Q0PHV7, Q3UDR8, Q61080, Q62141, Q6NSU3, Q7TN05, Q8BFQ9, Q8BH65, Q8BHY8, Q8BJZ3, Q8C0D0, Q8CG70, Q8CH72, Q8CIE4, Q8K2B0, Q8VCF1, Q91VF5, Q91VV4, Q91X43, Q91ZV8, Q921V7, Q924W7, Q9ER71, Q9JJA2, Q9JKJ9, Q9JMC8, Q9WV95	34
TRUE	TRUE	FALSE	FALSE	FALSE	FALSE	FALSE	FALSE	FALSE	FALSE	(brain∩heart)∖(intestine∪kidney∪liver∪lung∪skin∪spleen∪stomach∪muscle)	A2ALW2, A6ZI47, O35393, O35710, O88623, O89084, P0DP60, P16283, P18826, P46662, P56388, P63248, Q01815, Q3TWI9, Q3URR0, Q5BKP2, Q5RL79, Q61672, Q64332, Q64338, Q6P9N1, Q7TPG0, Q80UP8, Q8C1M2, Q8C9H6, Q8CC27, Q8CH09, Q8CJ67, Q8VCE6, Q91ZT7, Q9CR20, Q9CRC3, Q9CZJ0, Q9QWW1	34
TRUE	TRUE	FALSE	TRUE	TRUE	FALSE	TRUE	TRUE	TRUE	FALSE	(brain∩heart∩kidney∩liver∩skin∩spleen∩stomach)∖(intestine∪lung∪muscle)	O09111, O35129, P00920, P54116, P97823, Q00623, Q3UIU2, Q5GH66, Q60649, Q61823, Q62077, Q7TMF3, Q7TT50, Q8BGA9, Q8BK64, Q8BMS4, Q8CAK1, Q8K1R3, Q8R1Q8, Q8R3F5, Q91XE4, Q91XL9, Q91YM4, Q922S4, Q99LY9, Q9CQC7, Q9CQJ8, Q9CQU5, Q9D8B4, Q9DBC0, Q9JJK2, Q9JMA1, Q9R0P3	33
FALSE	FALSE	FALSE	TRUE	FALSE	TRUE	TRUE	TRUE	FALSE	FALSE	(kidney∩lung∩skin∩spleen)∖(brain∪heart∪intestine∪liver∪stomach∪muscle)	D3Z286, E0CZ42, O54940, O55236, O88708, P15920, P29037, P47713, P52840, P57080, Q4VC33, Q5DTU0, Q61391, Q80VQ0, Q811J3, Q8BGS0, Q8BHB4, Q8BMB3, Q8BT14, Q8C142, Q8C147, Q8CFD4, Q8K202, Q8VCY6, Q91W86, Q91YL3, Q9CV28, Q9CWS4, Q9CXK8, Q9DCA5, Q9ERF3, Q9JHJ8	32
FALSE	TRUE	FALSE	FALSE	FALSE	FALSE	TRUE	FALSE	FALSE	FALSE	(heart∩skin)∖(brain∪intestine∪kidney∪liver∪lung∪spleen∪stomach∪muscle)	A0A087WR45, A2AAJ9, A2AUC9, B2RXC8, G3X8Y1, O08791, P51667, P56501, P62932, P97443, Q3TMP8, Q5DTJ9, Q62234, Q6P8J7, Q70KF4, Q7TSC3, Q80YC5, Q8BKF1, Q8BWA5, Q8BWB1, Q8CGY6, Q8CHS7, Q8K482, Q8R429, Q8VBT1, Q91Z83, Q923B6, Q9CXE6, Q9D1G3, Q9D1Z3, Q9DBB5, Q9JIF9	32
FALSE	FALSE	FALSE	TRUE	FALSE	TRUE	FALSE	FALSE	FALSE	FALSE	(kidney∩lung)∖(brain∪heart∪intestine∪liver∪skin∪spleen∪stomach∪muscle)	A0A087WQ89, A0A6I8MX06, A2ARV4, A2AVA0, G3X9F6, O88502, P19788, P51791, P70277, Q1W617, Q2HXL6, Q3UR70, Q60695, Q6P9J5, Q6ZQM8, Q80XI6, Q8BGR2, Q8BSA9, Q8K5B2, Q8VCC8, Q8VHE6, Q91YD6, Q921I6, Q99KC7, Q99KN1, Q9DCS1, Q9DCU9, Q9DCX8, Q9JIY2, Q9JLB4, Q9WUR0, Q9Z261	32
FALSE	FALSE	TRUE	FALSE	FALSE	TRUE	TRUE	FALSE	TRUE	FALSE	(intestine∩lung∩skin∩stomach)∖(brain∪heart∪kidney∪liver∪spleen∪muscle)	A0A1W2P6U8, A2A863, B1AYL1, B2RUQ2, E9Q2I4, F7BJB9, O35161, P55288, P70353, P97499, Q3U962, Q62356, Q6PAJ1, Q6RHR9, Q80T21, Q8BI29, Q8BIH0, Q8CJ26, Q8K2U2, Q8R0W0, Q8VC42, Q8VC57, Q91XL1, Q99JI1, Q99LG0, Q99N50, Q9D2Q8, Q9DBJ3, Q9WVP1, Q9Z1R4	30
TRUE	FALSE	TRUE	TRUE	FALSE	TRUE	TRUE	TRUE	FALSE	FALSE	(brain∩intestine∩kidney∩lung∩skin∩spleen)∖(heart∪liver∪stomach∪muscle)	O70172, P22682, P52432, P62869, P63001, Q09XV5, Q3SXD3, Q5SVR0, Q64133, Q6GV12, Q6Q477, Q7TN29, Q80WQ2, Q8BG94, Q8VC30, Q91X51, Q922Y1, Q99LJ1, Q99LL5, Q99MR3, Q9CQ40, Q9CQI9, Q9D0L8, Q9D787, Q9JL26, Q9JL62, Q9JM96, Q9QWY8, Q9QY81	29
TRUE	FALSE	FALSE	TRUE	FALSE	TRUE	FALSE	TRUE	FALSE	FALSE	(brain∩kidney∩lung∩spleen)∖(heart∪intestine∪liver∪skin∪stomach∪muscle)	F8VQK3, O55229, P59598, P83877, Q00558, Q3TUH1, Q3TZX8, Q4U2R1, Q5KU39, Q61193, Q64455, Q68FE6, Q6PF93, Q6PNC0, Q6ZPT1, Q8BUH8, Q8BXZ1, Q8CDA1, Q8R420, Q922H9, Q9CPT3, Q9CQW2, Q9D1K7, Q9D328, Q9QZV9, Q9R117, Q9R1Z8, Q9WV69, Q9Z2D0	29
TRUE	TRUE	FALSE	TRUE	TRUE	TRUE	TRUE	TRUE	TRUE	TRUE	(brain∩heart∩kidney∩liver∩lung∩skin∩spleen∩stomach∩muscle)∖(intestine)	E9PWQ3, P10852, P26040, P27659, P53986, P62309, P63037, P67778, P70288, Q04447, Q3THK7, Q62351, Q62425, Q6PGH1, Q8VCR7, Q8VCT3, Q91VC3, Q91VH6, Q91W89, Q99L13, Q9CQ65, Q9CQC6, Q9CXY6, Q9D8X1, Q9DC63, Q9Z1J3, Q9Z2Y8	27
FALSE	FALSE	FALSE	FALSE	FALSE	FALSE	TRUE	TRUE	TRUE	FALSE	(skin∩spleen∩stomach)∖(brain∪heart∪intestine∪kidney∪liver∪lung∪muscle)	B2RWS6, B9EJR8, E9Q368, O08796, O35242, O55047, O88574, Q2TBA3, Q3UA06, Q3ULL6, Q64695, Q6NZQ6, Q6PGF3, Q8C050, Q8CIL4, Q8K0G5, Q8QZZ8, Q8VEJ4, Q91X84, Q921Y2, Q9D1C9, Q9D1R2, Q9D3W4, Q9D6N1, Q9DB96, Q9QXG2, Q9Z207	27
FALSE	FALSE	TRUE	FALSE	FALSE	FALSE	TRUE	TRUE	FALSE	FALSE	(intestine∩skin∩spleen)∖(brain∪heart∪kidney∪liver∪lung∪stomach∪muscle)	A0A075B5K8;A0A0B4J1I0;A0A140T8M0;A0A140T8N1, A0A075B5T6, A0A075B663, A0A140T8M5, A2A6A1, G3X9Z4, O35648, O88939, P10404, P81069, P97304, Q3TLD5, Q3U182, Q76KJ5, Q8BFR6, Q91V08, Q99LU0, Q99N20, Q9CPR7, Q9CQT7, Q9CX97, Q9CXU0, Q9D198, Q9D7E4, Q9DD19, Q9ESM6, Q9JM13	27
FALSE	TRUE	FALSE	TRUE	FALSE	TRUE	TRUE	TRUE	TRUE	FALSE	(heart∩kidney∩lung∩skin∩spleen∩stomach)∖(brain∪intestine∪liver∪muscle)	A0A2I3BR81, A6H5Y3, B1ART2, O35465, O35566, P25799, P52624, P58854, P97313, Q4LDD4, Q60996, Q6P5E6, Q8BG60, Q8BUR4, Q8BVW0, Q99JR5, Q9CQA1, Q9CZT6, Q9D0R4, Q9D289, Q9DBM2, Q9JHP7, Q9WUQ2, Q9WVC3, Q9WVJ9, Q9Z2C5	26
FALSE	FALSE	FALSE	TRUE	TRUE	TRUE	TRUE	TRUE	TRUE	FALSE	(kidney∩liver∩lung∩skin∩spleen∩stomach)∖(brain∪heart∪intestine∪muscle)	O35654, P00375, P45377, P49717, P63213, P70388, P97364, Q3TJD7, Q5EG47, Q64435, Q80YQ8, Q8BI72, Q8CAS9, Q8K205, Q8R323, Q8VCC1, Q921G8, Q99J23, Q9CZE3, Q9D753, Q9D8B6, Q9EPL9, Q9JLF6, Q9R207, Q9WVM3	25
TRUE	FALSE	TRUE	TRUE	FALSE	TRUE	TRUE	FALSE	TRUE	FALSE	(brain∩intestine∩kidney∩lung∩skin∩stomach)∖(heart∪liver∪spleen∪muscle)	A2AQ19, O08740, O08914, O35250, O88291, P17439, P70340, P84086, Q00899, Q61062, Q6EDY6, Q6NXI6, Q6NZF1, Q80U87, Q8BL48, Q8BQ47, Q8C7Q4, Q8CHC4, Q8K2C7, Q8K353, Q8R3G1, Q8R4U7, Q99KK2, Q9D735, Q9EQG7	25
FALSE	TRUE	FALSE	TRUE	FALSE	FALSE	FALSE	FALSE	FALSE	FALSE	(heart∩kidney)∖(brain∪intestine∪liver∪lung∪skin∪spleen∪stomach∪muscle)	A2A259, A2AFK4, A2AIL4, A2BI40;Q3TKR2;Q9JJQ7, P70313, Q792Z1, Q8BJU9, Q8BPE4, Q8C0D9, Q8R216, Q8R4T9, Q8VCE1, Q8VCR3, Q91WD1, Q923K4, Q99MD6, Q99N11, Q9CQ74, Q9CR63, Q9ER35, Q9JKL5, Q9JKN1, Q9WTJ8, Q9Z2C8, S4R2K0	25
TRUE	FALSE	TRUE	FALSE	FALSE	FALSE	FALSE	FALSE	FALSE	FALSE	(brain∩intestine)∖(heart∪kidney∪liver∪lung∪skin∪spleen∪stomach∪muscle)	E9Q3M9, E9Q9Q2, O35188, P09240, P16951, P55821, P59644, P97785, Q08331, Q2PFD7, Q3TXT3, Q5NCJ1, Q60829, Q62420, Q7TN79, Q7TSH8, Q80TE7, Q80UW2, Q8BFW6, Q8BVL9, Q8K135, Q9EPU5, Q9QXL1, Q9WVF8, Q9Z2D3	25
FALSE	FALSE	TRUE	FALSE	FALSE	TRUE	FALSE	FALSE	TRUE	FALSE	(intestine∩lung∩stomach)∖(brain∪heart∪kidney∪liver∪skin∪spleen∪muscle)	A0A1W2P7S8, A2A9K7, A2AFS3, O88207, P52927, P59759, Q3TMW1, Q5SF07, Q60954, Q60989, Q61114, Q61146, Q62511, Q80TZ9, Q80W68, Q8BHB9, Q8BN21, Q8R0L1, Q9D211, Q9D385, Q9D620, Q9JJN6, Q9JMF7, Q9QY73	24
FALSE	FALSE	FALSE	TRUE	FALSE	FALSE	FALSE	FALSE	TRUE	FALSE	(kidney∩stomach)∖(brain∪heart∪intestine∪liver∪lung∪skin∪spleen∪muscle)	A0A140LI88, P10417, P10923, P15947, P62509, Q3TQB2, Q3U829, Q3UFY8, Q3UYI5, Q4VAC9, Q5SV80, Q68EF0, Q6NV72, Q6Y5D8, Q8BNI4, Q8R2N1, Q8R4D1, Q920R6, Q9CY28, Q9CZP0, Q9D9J7, Q9DBA6, Q9JJI6, Q9R0B7	24
FALSE	FALSE	FALSE	TRUE	FALSE	FALSE	TRUE	FALSE	FALSE	FALSE	(kidney∩skin)∖(brain∪heart∪intestine∪liver∪lung∪spleen∪stomach∪muscle)	A0A1D5RLD8, A2A559, B1AVD1, G3X9C2, O35054, O35469, O70481, O88551, P05017, P26150, P54754, P97479, Q00898, Q3TBW2, Q3TDX8, Q62266, Q64512, Q6P8J2, Q8BUX5, Q8CIA5, Q99P87, Q9CPY1, Q9CY00, Q9JHQ0	24
TRUE	TRUE	TRUE	TRUE	FALSE	TRUE	TRUE	TRUE	FALSE	TRUE	(brain∩heart∩intestine∩kidney∩lung∩skin∩spleen∩muscle)∖(liver∪stomach)	O08663, O70251, P14602, P17047, P17156, P49817, P57780, P62254, P62852, P62858, P63242, P63276, P63323, P67984, Q8CC35, Q922Q8, Q99L45, Q9CPR4, Q9CQR2, Q9CXW4, Q9CYZ2, Q9QUH0, Q9QZZ4	23
TRUE	TRUE	TRUE	TRUE	FALSE	FALSE	TRUE	TRUE	TRUE	FALSE	(brain∩heart∩intestine∩kidney∩skin∩spleen∩stomach)∖(liver∪lung∪muscle)	G3X8U3, O55013, O88958, P16858, P31938, P54822, P58771, P59325, P68372, Q6NVE9, Q6PAR5, Q80XU3, Q8BGS2, Q8BHA3, Q8BIP0, Q8K3K8, Q8R0A0, Q9CQE1, Q9CQV6, Q9CY73, Q9CZW5, Q9WU84, Q9Z2Q5	23
TRUE	FALSE	FALSE	FALSE	FALSE	TRUE	TRUE	FALSE	TRUE	FALSE	(brain∩lung∩skin∩stomach)∖(heart∪intestine∪kidney∪liver∪spleen∪muscle)	C0HK79;C0HK80, O08586, P56564, P58021, Q3TNH5, Q5SUQ9, Q60780, Q62000, Q6ZQ29, Q7TSJ2, Q8BHJ6, Q8BIV3, Q8C407, Q8CB44, Q8CGF5, Q8CHI8, Q8K2X3, Q91VR7, Q99LG4, Q9EQF6, Q9JJE4, Q9JJF3, Q9R1R2	23
FALSE	FALSE	TRUE	FALSE	FALSE	FALSE	TRUE	FALSE	TRUE	FALSE	(intestine∩skin∩stomach)∖(brain∪heart∪kidney∪liver∪lung∪spleen∪muscle)	A2A7S8, A2AFR2, A2AJ76, B2RQG2, B9EJ80, D3YX43, P23708, Q0VBM2, Q61835, Q6XQH0, Q8BIS8, Q8BYR2, Q8CB77, Q8K262, Q8VE98, Q91WE1, Q924A2, Q9DB42, Q9DBV4, Q9JHC0, Q9JKF6, Q9Z138, Q9Z1B7	23
FALSE	FALSE	TRUE	TRUE	FALSE	TRUE	TRUE	TRUE	FALSE	FALSE	(intestine∩kidney∩lung∩skin∩spleen)∖(brain∪heart∪liver∪stomach∪muscle)	A2A4P0, O55222, O70456, O88545, P37040, P52633, Q3TC93, Q3UIA2, Q5SSZ5, Q61753, Q62470, Q689Z5, Q6AW69, Q8BJL1, Q8R395, Q91VC7, Q99JT2, Q9CPR1, Q9CWW7, Q9CY62, Q9D8T2, Q9Z0L8, Q9Z2E1	23
FALSE	FALSE	TRUE	FALSE	FALSE	TRUE	TRUE	FALSE	FALSE	FALSE	(intestine∩lung∩skin)∖(brain∪heart∪kidney∪liver∪spleen∪stomach∪muscle)	F8VPQ2, O88839, O89090, P01642, P28033, P55271, P61953, Q05921, Q3UFS4, Q5SUE8, Q67FY2, Q80V42, Q80V76, Q8BGT1, Q8BHJ9, Q8C6K9, Q8CG79, Q8K4L4, Q91V57, Q99N17, Q9D7P7, Q9D8M4, Q9Z0L0	23
TRUE	TRUE	TRUE	FALSE	FALSE	TRUE	TRUE	TRUE	TRUE	FALSE	(brain∩heart∩intestine∩lung∩skin∩spleen∩stomach)∖(kidney∪liver∪muscle)	B1AVP0, P28660, P37804, P55012, P62874, Q08024, Q14AX6, Q60710, Q8BH15, Q8BP27, Q8CBW3, Q8CI70, Q8K0C9, Q8K4I3, Q8VHL1, Q9DCT8, Q9EQN3, Q9JM76, Q9QXM1, Q9QXN0, Q9R0M4, Q9Z0R6	22
FALSE	FALSE	TRUE	TRUE	FALSE	TRUE	TRUE	FALSE	TRUE	FALSE	(intestine∩kidney∩lung∩skin∩stomach)∖(brain∪heart∪liver∪spleen∪muscle)	O08800, O35623, O88968, P10648, P19001, P70274, Q2KN98, Q3TYD6, Q3UIL6, Q5U462, Q61090, Q63961, Q640N1, Q69ZC8, Q80UW5, Q8K201, Q8R138, Q99JW5, Q9DB10, Q9QY23, Q9R269, Q9WU00	22
TRUE	FALSE	FALSE	TRUE	FALSE	TRUE	TRUE	FALSE	TRUE	FALSE	(brain∩kidney∩lung∩skin∩stomach)∖(heart∪intestine∪liver∪spleen∪muscle)	D3YUE4, G5E8K5, O35144, O88895, P18872, P42859, Q3UHH1, Q62083, Q69ZQ1, Q7TQF7, Q80TE0, Q80X98, Q80YV3, Q8BFV2, Q8BGS1, Q8K4R4, Q8VHN8, Q99104, Q99KY4, Q9CZC8, Q9EQX4, Q9Z2G6	22
TRUE	TRUE	TRUE	TRUE	TRUE	TRUE	TRUE	FALSE	TRUE	TRUE	(brain∩heart∩intestine∩kidney∩liver∩lung∩skin∩stomach∩muscle)∖(spleen)	P11103, P46735, P51174, P54728, P60824, P62313, P62897, P83741, Q00612, Q3UE37, Q62432, Q8BG05, Q8BRK8, Q8VHM5, Q91WJ8, Q9CQ69, Q9CQU0, Q9CY66, Q9D1I5, Q9D819, Q9DCW4	21
FALSE	TRUE	FALSE	TRUE	TRUE	TRUE	TRUE	TRUE	TRUE	FALSE	(heart∩kidney∩liver∩lung∩skin∩spleen∩stomach)∖(brain∪intestine∪muscle)	A2A432, O35239, O35639, O54833, P56399, P67871, P70265, Q3TCH7, Q5K6N0, Q64261, Q6A4J8, Q6P9Q4, Q8C6G8, Q8CGB6, Q8CI59, Q8CJG0, Q8R146, Q8R1K4, Q8R3C0, Q8R480, Q99MZ7	21
FALSE	FALSE	TRUE	FALSE	FALSE	FALSE	TRUE	TRUE	TRUE	FALSE	(intestine∩skin∩spleen∩stomach)∖(brain∪heart∪kidney∪liver∪lung∪muscle)	A0A075B5Y4, O35613, P15066, P25425, P47239, Q3V1V3, Q61048, Q640Q5, Q6P2L6, Q8BM39, Q8R0K4, Q8VDF2, Q91Z22, Q9CQT5, Q9CY94, Q9CYX7, Q9CZL2, Q9D7Z3, Q9DB91, Q9JKX4, Q9JM05	21
FALSE	FALSE	FALSE	TRUE	FALSE	TRUE	TRUE	FALSE	TRUE	FALSE	(kidney∩lung∩skin∩stomach)∖(brain∪heart∪intestine∪liver∪spleen∪muscle)	A2ALK8, P05622, P58501, Q3UHH8, Q5SWT3, Q64008, Q64311, Q64430, Q80Z96, Q8BGV3, Q8BZ20, Q8C092, Q8CGC6, Q8K330, Q8VCM3, Q921K8, Q9CR67, Q9D1H9, Q9R045, Q9WTL2, Q9Z1M4	21
TRUE	FALSE	TRUE	TRUE	FALSE	FALSE	TRUE	TRUE	TRUE	FALSE	(brain∩intestine∩kidney∩skin∩spleen∩stomach)∖(heart∪liver∪lung∪muscle)	P48024, P60521, Q3UL36, Q3UWL8, Q60648, Q61024, Q7TR96, Q80W47, Q8BFZ3, Q8BHC9, Q8BU88, Q8C0L6, Q8K296, Q8K2H2, Q8VE47, Q99JP6, Q99N84, Q9D6N5, Q9JJY4, Q9R061	20
TRUE	TRUE	FALSE	TRUE	FALSE	FALSE	TRUE	TRUE	TRUE	FALSE	(brain∩heart∩kidney∩skin∩spleen∩stomach)∖(intestine∪liver∪lung∪muscle)	P29387, P31324, P53612, P61211, Q3UN02, Q3UQ84, Q4KMM3, Q61598, Q6PE15, Q7TMS5, Q80XI4, Q8BU14, Q8K211, Q922Q1, Q9CQD4, Q9CRA8, Q9CWG8, Q9DC29, Q9JHI7, Q9Z1E4	20
FALSE	TRUE	TRUE	TRUE	TRUE	TRUE	FALSE	TRUE	TRUE	FALSE	(heart∩intestine∩kidney∩liver∩lung∩spleen∩stomach)∖(brain∪skin∪muscle)	O35892, P07214, P26041, P27808, P30412, P56528, P70671, P97493, Q01149, Q61510, Q6P9Q6, Q8BH97, Q8K297, Q8R0H9, Q8VCI0, Q99KW3, Q9CZL5, Q9DBS5, Q9JI46, Q9Z247	20
TRUE	TRUE	FALSE	TRUE	FALSE	TRUE	FALSE	TRUE	TRUE	FALSE	(brain∩heart∩kidney∩lung∩spleen∩stomach)∖(intestine∪liver∪skin∪muscle)	O35127, P11881, P61620, P97390, Q3ULF4, Q499X9, Q63943, Q811U4, Q8BVG4, Q8BZ03, Q8QZZ7, Q8VD65, Q8VHH5, Q920Q8, Q99J56, Q9CPU4, Q9CWU6, Q9D7J4, Q9ES56, Q9JMH9	20
TRUE	FALSE	FALSE	FALSE	FALSE	FALSE	TRUE	FALSE	TRUE	FALSE	(brain∩skin∩stomach)∖(heart∪intestine∪kidney∪liver∪lung∪spleen∪muscle)	O35375, P08551, P0DW87, P17183, P59108, P70232, P97427, Q07079, Q14B80, Q3UMC0, Q60809, Q61701, Q80UX8, Q8BGF0, Q8BR65, Q8CBH5, Q91WG5, Q99N28, Q9CWR2, Q9CYI0	20
TRUE	FALSE	FALSE	FALSE	FALSE	TRUE	FALSE	FALSE	TRUE	FALSE	(brain∩lung∩stomach)∖(heart∪intestine∪kidney∪liver∪skin∪spleen∪muscle)	B0V2N1, D3YVF0, O54804, P05532, P12849, P38585, P56371, Q3TIR1, Q7TSE6, Q80UG2, Q8BHN0, Q8BHS6, Q8BX94, Q8C078, Q8C8N2, Q8CBY1, Q8K0C1, Q91WJ7, Q922J6, Q9D8B7	20
TRUE	FALSE	FALSE	FALSE	FALSE	TRUE	FALSE	TRUE	FALSE	FALSE	(brain∩lung∩spleen)∖(heart∪intestine∪kidney∪liver∪skin∪stomach∪muscle)	B1ARD6, O35954, O54942, O55187, P39688, P62482, Q4G5Y1, Q61161, Q66JV4, Q6ZPU9, Q80TY5, Q80U28, Q80XR2, Q8BZN6, Q8C3F2, Q8CIP4, Q99K46, Q9CZV5, Q9QUG9, Q9Z2R6	20
TRUE	FALSE	FALSE	TRUE	FALSE	TRUE	FALSE	FALSE	FALSE	FALSE	(brain∩kidney∩lung)∖(heart∪intestine∪liver∪skin∪spleen∪stomach∪muscle)	B2RUR8, H3BJD6, P0C027;P0C028, P50096, P51906, P62484, P70345, Q02956, Q3URQ4, Q3USB7, Q3UWE6, Q62245, Q6NXJ0, Q80TN5, Q8BWT5, Q8BXA5, Q8R3L5, Q9CX30, Q9Z210, Q9Z2A5	20
TRUE	FALSE	TRUE	TRUE	FALSE	TRUE	FALSE	TRUE	TRUE	FALSE	(brain∩intestine∩kidney∩lung∩spleen∩stomach)∖(heart∪liver∪skin∪muscle)	D3YZP9, E9Q6H8, O55242, O88544, O88597, P62342, Q08288, Q7TMI3, Q80U35, Q8CI32, Q8K007, Q8R035, Q91XU3, Q9BCZ4, Q9CQ80, Q9CWZ7, Q9DB25, Q9DBH5, Q9Z329	19
FALSE	FALSE	TRUE	TRUE	TRUE	TRUE	TRUE	FALSE	TRUE	FALSE	(intestine∩kidney∩liver∩lung∩skin∩stomach)∖(brain∪heart∪spleen∪muscle)	E9Q7M2, P09803, P11679, P11859, P23249, P30115, P32507, P82198, Q07456, Q3U487, Q8BYC6, Q8CI33, Q8K2V1, Q8R034, Q8R143, Q8VDL4, Q91WT7, Q91ZN5, Q99K30	19
FALSE	FALSE	TRUE	TRUE	FALSE	FALSE	TRUE	FALSE	TRUE	FALSE	(intestine∩kidney∩skin∩stomach)∖(brain∪heart∪liver∪lung∪spleen∪muscle)	O54909, O88451, P29595, P56677, P57016, P59113, P60003, Q03160, Q5U5V2, Q60855, Q7TMK6, Q80VA0, Q80YS6, Q8CBY3, Q8R0I0, Q91Z96, Q99NH2, Q99PG0, Q9JHW9	19
TRUE	FALSE	TRUE	FALSE	FALSE	FALSE	FALSE	FALSE	TRUE	FALSE	(brain∩intestine∩stomach)∖(heart∪kidney∪liver∪lung∪skin∪spleen∪muscle)	O35136, O35621, P16014, P46660, P61264, P63054, P63239, P80560, Q3UH66, Q60673, Q62276, Q80Z24, Q8BTY2, Q8BTZ5, Q8R105, Q91ZT5, Q9CR95, Q9JI99, Q9JJY3	19
TRUE	FALSE	FALSE	FALSE	FALSE	TRUE	TRUE	FALSE	FALSE	FALSE	(brain∩lung∩skin)∖(heart∪intestine∪kidney∪liver∪spleen∪stomach∪muscle)	H3BKQ3, O88561, P59528, P62761, P70188, P97412, P97772, P97813, Q810U4, Q8BH66, Q8BRK9, Q8CGF6, Q8JZW4, Q8K021, Q8K2C8, Q8R3T5, Q8VI59, Q91ZD4, Q9JI91	19
TRUE	TRUE	TRUE	TRUE	TRUE	TRUE	TRUE	TRUE	FALSE	TRUE	(brain∩heart∩intestine∩kidney∩liver∩lung∩skin∩spleen∩muscle)∖(stomach)	O35286, O35685, P06801, P14094, P24270, P24369, P61087, P70452, P97371, Q4KML4, Q811D0, Q8R2Y2, Q8R3V5, Q9CZX8, Q9DB60, Q9QY76, Q9WUL7, Q9Z1Q5	18
TRUE	FALSE	TRUE	FALSE	FALSE	TRUE	TRUE	TRUE	TRUE	FALSE	(brain∩intestine∩lung∩skin∩spleen∩stomach)∖(heart∪kidney∪liver∪muscle)	P21107, P28574, P50428, P97300, Q02614, Q56A08, Q61069, Q6A065, Q6ZPZ3, Q8BMS9, Q8C522, Q8CH02, Q8CII2, Q8K2D3, Q8K4X7, Q8R3B7, Q924H2, Q9CQL7	18
FALSE	FALSE	FALSE	FALSE	FALSE	TRUE	FALSE	TRUE	TRUE	FALSE	(lung∩spleen∩stomach)∖(brain∪heart∪intestine∪kidney∪liver∪skin∪muscle)	E9Q634, P36423, P39655, P41245, P70227, Q61458, Q6PAC3, Q6ZQK0, Q8BPA8, Q8C6U2, Q8CGE9, Q8R5K4, Q8VDP6, Q9ESV0, Q9JI19, Q9JLJ5, Q9QXV3, Q9R0Q1	18
FALSE	FALSE	FALSE	FALSE	FALSE	FALSE	FALSE	TRUE	TRUE	FALSE	(spleen∩stomach)∖(brain∪heart∪intestine∪kidney∪liver∪lung∪skin∪muscle)	A0A0U1RNG7, E9Q8I7, P04184, P30987, P59328, P97430, Q3TNL8, Q60848, Q7TMF2, Q80TA9, Q80U38, Q80UZ2, Q8C5P5, Q8K301, Q8R322, Q8VHZ7, Q9JIB4, Q9R0X0	18
TRUE	FALSE	TRUE	FALSE	FALSE	TRUE	FALSE	FALSE	FALSE	FALSE	(brain∩intestine∩lung)∖(heart∪kidney∪liver∪skin∪spleen∪stomach∪muscle)	A2A699, A6H5Z3, E9PVD3, O55176, P0C7L0, P70445, P81122, Q61315, Q61771, Q6PDM1, Q80TE4, Q8C0T5, Q8C5P7, Q9D8C2, Q9D8T4, Q9DBY5, Q9WVQ1, Q9Z1S8	18
TRUE	TRUE	TRUE	FALSE	TRUE	TRUE	TRUE	TRUE	TRUE	FALSE	(brain∩heart∩intestine∩liver∩lung∩skin∩spleen∩stomach)∖(kidney∪muscle)	F8VQ05, O88851, P36552, P97370, P97825, Q62422, Q6P069, Q7TQD2, Q8WTY4, Q99KC8, Q99KE1, Q9CWK8, Q9D5V6, Q9DCT6, Q9EQK5, Q9WUM3, Q9Z0H4	17
FALSE	FALSE	TRUE	FALSE	TRUE	TRUE	TRUE	TRUE	TRUE	FALSE	(intestine∩liver∩lung∩skin∩spleen∩stomach)∖(brain∪heart∪kidney∪muscle)	B2RX12, O35309, O54890, P11835, P24452, Q07797, Q2VLH6, Q3UIR3, Q3UND0, Q571E4, Q62159, Q640M1, Q8CIF4, Q8R418, Q99JH1, Q9DCL2, Q9R078	17
TRUE	FALSE	FALSE	FALSE	FALSE	TRUE	TRUE	TRUE	TRUE	FALSE	(brain∩lung∩skin∩spleen∩stomach)∖(heart∪intestine∪kidney∪liver∪muscle)	P70662, P97789, Q6NVE8, Q6P5D3, Q6P6L6, Q8BGE6, Q8BYY4, Q8C0V0, Q8C1B1, Q8K400, Q8VC16, Q922J9, Q9CQG2, Q9CZH3, Q9ES74, Q9WTR1, Q9Z1M0	17
TRUE	FALSE	TRUE	TRUE	TRUE	TRUE	TRUE	TRUE	FALSE	FALSE	(brain∩intestine∩kidney∩liver∩lung∩skin∩spleen)∖(heart∪stomach∪muscle)	O08539, P29416, P50429, P61922, P70677, P97770, Q8BKX1, Q8K2Q9, Q8VBT9, Q91WR3, Q9CQ79, Q9CQA6, Q9CYR6, Q9D7S7, Q9D906, Q9EQ06, Q9JIH2	17
FALSE	FALSE	TRUE	TRUE	TRUE	TRUE	TRUE	TRUE	FALSE	FALSE	(intestine∩kidney∩liver∩lung∩skin∩spleen)∖(brain∪heart∪stomach∪muscle)	A6H8H2, E9PV38, O88952, O89110, Q00519, Q61599, Q6ZQL4, Q8BJY1, Q8CI51, Q8CIB5, Q91V12, Q91YR9, Q925B0, Q9EPQ7, Q9JJH1, Q9QYF9, Q9QYI4	17
FALSE	FALSE	FALSE	TRUE	FALSE	TRUE	FALSE	TRUE	FALSE	FALSE	(kidney∩lung∩spleen)∖(brain∪heart∪intestine∪liver∪skin∪stomach∪muscle)	A0A494B9V8, A2AB59, A2APV2, A2AVZ9, O35864, P39876, P49117, Q6DFW5, Q6PDK2, Q8K2Y9, Q8VE10, Q923B1, Q99LH1, Q9CS00, Q9JHN8, Q9JI48, Q9JJA7	17
FALSE	FALSE	FALSE	TRUE	FALSE	TRUE	TRUE	FALSE	FALSE	FALSE	(kidney∩lung∩skin)∖(brain∪heart∪intestine∪liver∪spleen∪stomach∪muscle)	B8ZXI1, F8VQB6, O35231, O54983, Q5NCQ5, Q5U419, Q69ZA1, Q7TSH6, Q8BTW9, Q8BUV8, Q8C6B2, Q99L60, Q9CR25, Q9DC37, Q9EQG3, Q9EQJ0, Q9ES34	17
FALSE	TRUE	FALSE	FALSE	FALSE	TRUE	FALSE	FALSE	FALSE	FALSE	(heart∩lung)∖(brain∪intestine∪kidney∪liver∪skin∪spleen∪stomach∪muscle)	A0A088MLT8;P0DPB4, A2AUY4, E9Q8Q6, P19123, P48787, P50752, Q02858, Q3ZT31, Q5FWH6, Q8BGK6, Q8BIF9, Q8BR92, Q8BZI0, Q8R411, Q9D1N2, Q9D485, Q9ESN9	17
FALSE	TRUE	TRUE	TRUE	TRUE	TRUE	TRUE	TRUE	TRUE	TRUE	(heart∩intestine∩kidney∩liver∩lung∩skin∩spleen∩stomach∩muscle)∖(brain)	O08808, O09164, P06728, P15379, P31001, P43275, P62257, Q2TBE6, Q61207, Q61703, Q6PDN3, Q80UG5, Q99JY3, Q9D1L0, Q9ESY9, Q9JLQ0	16
FALSE	FALSE	TRUE	TRUE	FALSE	FALSE	TRUE	TRUE	TRUE	FALSE	(intestine∩kidney∩skin∩spleen∩stomach)∖(brain∪heart∪liver∪lung∪muscle)	A0A140T8M3, A0A494BB10, B2RXQ2, P46938, Q3TQI7, Q68FM7, Q80WR5, Q8BWW9, Q8CD10, Q8CFE2, Q8K2A1, Q8R4K2, Q9CR59, Q9CVD2, Q9CY16, Q9Z0M5	16
FALSE	FALSE	TRUE	FALSE	FALSE	FALSE	FALSE	TRUE	TRUE	FALSE	(intestine∩spleen∩stomach)∖(brain∪heart∪kidney∪liver∪lung∪skin∪muscle)	A2AX52, O70200, O89116, P20664, P58468, Q78HU3, Q810V0, Q8BMK1, Q8VDD8, Q91W34, Q91XA2, Q923E4, Q9CQ39, Q9DBU3, Q9JJ78, Q9Z0F4	16
TRUE	FALSE	TRUE	TRUE	FALSE	FALSE	TRUE	FALSE	TRUE	FALSE	(brain∩intestine∩kidney∩skin∩stomach)∖(heart∪liver∪lung∪spleen∪muscle)	A2ADY9, P02463, P04925, P11627, P97868, Q6P5F6, Q6PEE2, Q7TT15, Q80U56, Q80XS6, Q8BIL5, Q8BKE6, Q8C080, Q8CCT4, Q9CRB2, Q9D115	16
FALSE	FALSE	TRUE	TRUE	FALSE	TRUE	FALSE	FALSE	TRUE	FALSE	(intestine∩kidney∩lung∩stomach)∖(brain∪heart∪liver∪skin∪spleen∪muscle)	D3YXJ5, O54990, P05784, P21271, P70419, P97360, Q3UPH7, Q80U44, Q8BG79, Q8JZM2, Q8R3G9, Q8R5A6, Q8VD00, Q9CSB4, Q9WU03, Q9Z2H7	16
FALSE	FALSE	TRUE	TRUE	FALSE	FALSE	FALSE	FALSE	TRUE	FALSE	(intestine∩kidney∩stomach)∖(brain∪heart∪liver∪lung∪skin∪spleen∪muscle)	P35288, P97326, Q08423, Q69ZF7, Q78KK3, Q80Y56, Q8BGS3, Q8C4V1, Q8K154, Q8K1N2, Q8R3S6, Q91VA1, Q9D8I3, Q9ET47, Q9JJD0, Q9Z0T9	16
TRUE	FALSE	FALSE	TRUE	FALSE	FALSE	FALSE	FALSE	TRUE	FALSE	(brain∩kidney∩stomach)∖(heart∪intestine∪liver∪lung∪skin∪spleen∪muscle)	D3YTP3, O35098, O54818, Q01341, Q61481, Q8BGF6, Q8BHL3, Q8BK03, Q8C561, Q8CFA2, Q8K0D7, Q8K3C0, Q925N0, Q99J27, Q9CY27, Q9EPN1	16
TRUE	FALSE	TRUE	FALSE	FALSE	TRUE	TRUE	TRUE	FALSE	FALSE	(brain∩intestine∩lung∩skin∩spleen)∖(heart∪kidney∪liver∪stomach∪muscle)	P35276, Q811S7, Q8BHZ0, Q8VCH8, Q8VDY9, Q8VED2, Q91YT7, Q91ZF0, Q9CPW7, Q9CR41, Q9DB05, Q9EST3, Q9QXN3, Q9R0G7, Q9R1K9, Q9Z0Y1	16
TRUE	TRUE	FALSE	TRUE	FALSE	TRUE	FALSE	TRUE	FALSE	FALSE	(brain∩heart∩kidney∩lung∩spleen)∖(intestine∪liver∪skin∪stomach∪muscle)	A2VDH3, P03899, P09925, P14069, P47809, Q3UFK8, Q64674, Q6P1B1, Q78XF5, Q8BPS4, Q8C3X4, Q8K0T0, Q8R2U6, Q91Y86, Q921L5, Q9R0P4	16
TRUE	FALSE	FALSE	TRUE	FALSE	FALSE	FALSE	TRUE	FALSE	FALSE	(brain∩kidney∩spleen)∖(heart∪intestine∪liver∪lung∪skin∪stomach∪muscle)	A2AIR5, E9Q5K9, O09126, O35347, O88845, Q3UGP8, Q6DFV7, Q8C4X2, Q8K209, Q8VBW5, Q8VDP2, Q920I9, Q9CXT7, Q9D2V5, Q9DCI3, Q9WUD8	16
TRUE	FALSE	FALSE	TRUE	FALSE	TRUE	TRUE	FALSE	FALSE	FALSE	(brain∩kidney∩lung∩skin)∖(heart∪intestine∪liver∪spleen∪stomach∪muscle)	P28028, P31650, P35802, P39098, P97393, Q04519, Q1EG27, Q3UFF7, Q3UHD6, Q45VK7, Q5SRY7, Q8BYW9, Q924Z6, Q9DBS2, Q9WU60, Q9Z0Z4	16
FALSE	TRUE	TRUE	TRUE	TRUE	FALSE	TRUE	TRUE	TRUE	FALSE	(heart∩intestine∩kidney∩liver∩skin∩spleen∩stomach)∖(brain∪lung∪muscle)	O08677, P09813, P34884, P42208, Q01339, Q61559, Q62523, Q6NSR8, Q9CQT1, Q9CXW2, Q9CZ30, Q9D937, Q9ER41, Q9ERG0, Q9WUR2	15
FALSE	TRUE	TRUE	TRUE	FALSE	TRUE	FALSE	TRUE	TRUE	FALSE	(heart∩intestine∩kidney∩lung∩spleen∩stomach)∖(brain∪liver∪skin∪muscle)	P55258, P69566, P70158, Q03249, Q61576, Q64449, Q8K3K7, Q9CQ19, Q9CR51, Q9DBK7, Q9DBZ1, Q9ESL4, Q9JKK1, Q9Z0X4, Q9Z2P8	15
FALSE	FALSE	FALSE	TRUE	FALSE	TRUE	FALSE	TRUE	TRUE	FALSE	(kidney∩lung∩spleen∩stomach)∖(brain∪heart∪intestine∪liver∪skin∪muscle)	O54834, P61406, Q61239, Q6P3E7, Q6ZQA0, Q78IS1, Q8BIJ7, Q8C1Y8, Q8CDJ8, Q921G6, Q9D8N2, Q9EPT5, Q9QX11, Q9R0B9, Q9Z1B5	15
TRUE	TRUE	TRUE	TRUE	TRUE	FALSE	FALSE	TRUE	TRUE	FALSE	(brain∩heart∩intestine∩kidney∩liver∩spleen∩stomach)∖(lung∪skin∪muscle)	O88342, O88531, P08226, P18242, P56873, Q3URE1, Q59J78, Q8K0D5, Q8K0Z7, Q91ZV0, Q99J83, Q9D7H3, Q9D924, Q9ES28, Q9WV96	15
TRUE	FALSE	FALSE	TRUE	FALSE	TRUE	FALSE	FALSE	TRUE	FALSE	(brain∩kidney∩lung∩stomach)∖(heart∪intestine∪liver∪skin∪spleen∪muscle)	O70451, O88874, P62069, P63002, Q64362, Q8R313, Q91V09, Q99JH8, Q99JN2, Q9CR39, Q9CTY5, Q9CU65, Q9D2C7, Q9EQC5, Q9JL56	15
FALSE	TRUE	TRUE	TRUE	TRUE	TRUE	TRUE	TRUE	FALSE	FALSE	(heart∩intestine∩kidney∩liver∩lung∩skin∩spleen)∖(brain∪stomach∪muscle)	A0A075B5V6, O35955, P19221, P35330, P42227, P52293, P70349, P84102, P97290, P97872, Q148V7, Q61508, Q61635, Q63844, Q8BH43	15
FALSE	TRUE	TRUE	TRUE	FALSE	TRUE	TRUE	TRUE	FALSE	FALSE	(heart∩intestine∩kidney∩lung∩skin∩spleen)∖(brain∪liver∪stomach∪muscle)	O35448, P28654, P51912, Q02013, Q3UH68, Q501J7, Q5NCF2, Q60598, Q6A028, Q8BH57, Q8C5Q4, Q8VEE1, Q921T2, Q9CZH7, Q9D5V5	15
TRUE	TRUE	TRUE	TRUE	FALSE	TRUE	FALSE	TRUE	FALSE	FALSE	(brain∩heart∩intestine∩kidney∩lung∩spleen)∖(liver∪skin∪stomach∪muscle)	O08547, P20029, P51863, P62046, Q3UPL0, Q8BPB0;Q921Y0, Q8R0J7, Q8VD04, Q9CR50, Q9CRA9, Q9CXI5, Q9CY50, Q9D1M0, Q9QXT0, Q9QYB1	15
TRUE	TRUE	TRUE	TRUE	FALSE	TRUE	TRUE	FALSE	FALSE	FALSE	(brain∩heart∩intestine∩kidney∩lung∩skin)∖(liver∪spleen∪stomach∪muscle)	O88811, P23506, P51125, P68037, Q61503, Q63932, Q8BVF2, Q8C4Y3, Q8R317, Q8R3P6, Q91WK5, Q9DCL8, Q9EQG9, Q9R1P1, Q9R1P3	15
FALSE	FALSE	FALSE	FALSE	FALSE	FALSE	TRUE	FALSE	FALSE	TRUE	(skin∩muscle)∖(brain∪heart∪intestine∪kidney∪liver∪lung∪spleen∪stomach)	O09165, P13541, P13542, P49300, P62892, P70402, P97457, Q3MI48, Q5SX39, Q6NXK9, Q8VCR8, Q9DC77, Q9JK37, Q9QZ47	14
TRUE	FALSE	TRUE	TRUE	TRUE	FALSE	TRUE	TRUE	TRUE	FALSE	(brain∩intestine∩kidney∩liver∩skin∩spleen∩stomach)∖(heart∪lung∪muscle)	A0A1L1SUI3, O09172, O35143, P11499, Q3TCN2, Q64331, Q64378, Q80VJ3, Q8C761, Q91XF0, Q921I1, Q9CY64, Q9D061, Q9D1G2	14
FALSE	FALSE	FALSE	TRUE	FALSE	FALSE	TRUE	TRUE	TRUE	FALSE	(kidney∩skin∩spleen∩stomach)∖(brain∪heart∪intestine∪liver∪lung∪muscle)	P42580, P55194, Q3UM18, Q3UMW8, Q61211, Q80U70, Q8BHD8, Q8BP56, Q8VCG3, Q91V04, Q99LI9, Q9DBE9, Q9EP82, Q9WV84	14
FALSE	FALSE	TRUE	TRUE	FALSE	TRUE	FALSE	TRUE	TRUE	FALSE	(intestine∩kidney∩lung∩spleen∩stomach)∖(brain∪heart∪liver∪skin∪muscle)	A2ARA8, E9Q784, O70404, P03958, P53994, Q3UPF5, Q64127, Q6ZPY7, Q80WT5, Q8VBV7, Q91V88, Q9JI10, Q9JLZ8, S4R1W5	14
FALSE	FALSE	TRUE	FALSE	FALSE	TRUE	FALSE	TRUE	TRUE	FALSE	(intestine∩lung∩spleen∩stomach)∖(brain∪heart∪kidney∪liver∪skin∪muscle)	B2KF05, E9PVZ3, P01872, P35459, Q61878, Q64518, Q91YK2, Q9D103, Q9D720, Q9D842, Q9EQ28, Q9JHS3, Q9WUX5, Q9Z1E3	14
TRUE	FALSE	FALSE	TRUE	TRUE	TRUE	TRUE	FALSE	TRUE	FALSE	(brain∩kidney∩liver∩lung∩skin∩stomach)∖(heart∪intestine∪spleen∪muscle)	A2A8L5, P62500, Q3TPX4, Q8BL74, Q8CAY6, Q8K2Q7, Q99MP8, Q99N57, Q9D2E2, Q9D938, Q9DBN5, Q9JI44, Q9Z2A7, Q9Z2D1	14
TRUE	TRUE	TRUE	TRUE	FALSE	FALSE	TRUE	FALSE	TRUE	FALSE	(brain∩heart∩intestine∩kidney∩skin∩stomach)∖(liver∪lung∪spleen∪muscle)	B1AXP6, Q8C3W1, Q8K2Q5, Q8R001, Q8R1T1, Q8R3K3, Q8VCS3, Q8VEJ9, Q91Z67, Q921H9, Q922U2, Q9CPX8, Q9CXV1, Q9D0A3	14
FALSE	FALSE	FALSE	TRUE	FALSE	FALSE	TRUE	FALSE	TRUE	FALSE	(kidney∩skin∩stomach)∖(brain∪heart∪intestine∪liver∪lung∪spleen∪muscle)	A8C756, D3Z3Y1, O08641, P70295, P70424, Q3UNX5, Q62394, Q8C0K5, Q8C4U3, Q8CFE8, Q8K0D2, Q91YL7, Q9CR70, Q9QZA0	14
TRUE	FALSE	FALSE	TRUE	TRUE	TRUE	TRUE	TRUE	FALSE	FALSE	(brain∩kidney∩liver∩lung∩skin∩spleen)∖(heart∪intestine∪stomach∪muscle)	B1AUN2, E9Q612, E9QAE3, O08917, P70303, Q08879, Q3UX10, Q8BRT1, Q8K2C9, Q9CZV8, Q9JJ80, Q9JKF7, Q9QVP9, Q9Z2L7	14
TRUE	FALSE	FALSE	FALSE	FALSE	TRUE	TRUE	TRUE	FALSE	FALSE	(brain∩lung∩skin∩spleen)∖(heart∪intestine∪kidney∪liver∪stomach∪muscle)	A2BDX3, E1U8D0, P0DN89;P0DN90;P0DN91, P49446, P62838, Q04692, Q80VP0, Q91VE6, Q922K9, Q9CS74, Q9CWQ0, Q9ERD6, Q9ESJ4, Q9Z127	14
TRUE	FALSE	FALSE	TRUE	FALSE	FALSE	TRUE	TRUE	FALSE	FALSE	(brain∩kidney∩skin∩spleen)∖(heart∪intestine∪liver∪lung∪stomach∪muscle)	O70572, P54818, P61600, P98086, Q0KL01, Q5M8N0, Q6ZQ89, Q8BXN9, Q8C0S1, Q8C170, Q8CCP0, Q8K1X1, Q8R464, Q9JLB0	14
FALSE	FALSE	FALSE	TRUE	FALSE	FALSE	TRUE	TRUE	FALSE	FALSE	(kidney∩skin∩spleen)∖(brain∪heart∪intestine∪liver∪lung∪stomach∪muscle)	Q52KE7, Q80TR8, Q8BGV4, Q8CD15, Q8R2S9, Q8VD66, Q8VEG0, Q91VY9, Q922M3, Q99K95, Q9D1B9, Q9D4J1, Q9QX15, Q9QY06	14
FALSE	FALSE	FALSE	TRUE	TRUE	FALSE	FALSE	TRUE	FALSE	FALSE	(kidney∩liver∩spleen)∖(brain∪heart∪intestine∪lung∪skin∪stomach∪muscle)	O55240, O88325, Q3UVL3, Q501J2, Q61045, Q78JT3, Q8BZ09, Q8CHK3, Q8R1Q9, Q8VC03, Q91X91, Q91ZR3, Q99KK1, Q9CXF0	14
TRUE	FALSE	TRUE	FALSE	FALSE	FALSE	FALSE	TRUE	FALSE	FALSE	(brain∩intestine∩spleen)∖(heart∪kidney∪liver∪lung∪skin∪stomach∪muscle)	P83510, Q01063, Q3USJ8, Q5PR69, Q61644, Q62426, Q64327, Q80XK6, Q8BV13, Q99L85, Q9CWV6, Q9D358, Q9DBT3, Q9QZR0	14
TRUE	TRUE	FALSE	TRUE	FALSE	TRUE	TRUE	FALSE	FALSE	FALSE	(brain∩heart∩kidney∩lung∩skin)∖(intestine∪liver∪spleen∪stomach∪muscle)	E9Q555, P21995, P50285, P59764, P98192, Q64444, Q6A009, Q8BZZ3, Q8C0L8, Q8CG16, Q99JY8, Q9DC28, Q9EQW7, Q9QZB7	14
FALSE	FALSE	TRUE	TRUE	FALSE	TRUE	FALSE	FALSE	FALSE	FALSE	(intestine∩kidney∩lung)∖(brain∪heart∪liver∪skin∪spleen∪stomach∪muscle)	E9PX68, P17897, P24526, P60605, Q3UHC7, Q61140, Q64704, Q71FD5, Q8BHA0, Q8BJ48, Q99LV7, Q9DBP0, Q9JK83, Q9JM93	14
TRUE	FALSE	TRUE	TRUE	FALSE	FALSE	FALSE	FALSE	FALSE	FALSE	(brain∩intestine∩kidney)∖(heart∪liver∪lung∪skin∪spleen∪stomach∪muscle)	A2AHG0, A2ALU4, O88343, P12658, P40338, P63082, Q5SXA9, Q80UY2, Q8CHT1, Q91VL8, Q99L47, Q9CXE2, Q9DBN4, Q9JLB9	14
TRUE	TRUE	FALSE	TRUE	FALSE	TRUE	TRUE	TRUE	TRUE	TRUE	(brain∩heart∩kidney∩lung∩skin∩spleen∩stomach∩muscle)∖(intestine∪liver)	O70209, P14148, P23475, P51410, P56375, P68040, P70271, Q62417, Q6XPS7, Q8QZY1, Q8VDD5, Q9EQH2, Q9QXS1	13
TRUE	TRUE	TRUE	TRUE	TRUE	TRUE	FALSE	TRUE	TRUE	TRUE	(brain∩heart∩intestine∩kidney∩liver∩lung∩spleen∩stomach∩muscle)∖(skin)	O08807, P0C0A3, P14211, P17563, Q60715, Q61584, Q9CYR0, Q9CZ42, Q9D1Q6, Q9DAR7, Q9DCS3, Q9EPJ9, Q9WTP6	13
TRUE	FALSE	FALSE	TRUE	TRUE	FALSE	TRUE	TRUE	TRUE	FALSE	(brain∩kidney∩liver∩skin∩spleen∩stomach)∖(heart∪intestine∪lung∪muscle)	B1AY13, Q61749, Q8BYB9, Q8C4B4, Q8CD92, Q99N87, Q99N93, Q9CQN1, Q9CYK1, Q9D710, Q9D964, Q9DBJ1, Q9DD02	13
TRUE	FALSE	FALSE	TRUE	FALSE	FALSE	TRUE	TRUE	TRUE	FALSE	(brain∩kidney∩skin∩spleen∩stomach)∖(heart∪intestine∪liver∪lung∪muscle)	Q3TFD2, Q60790, Q6PD19, Q80Y17, Q8BGS7, Q8BX90, Q8R3C6, Q9CQL4, Q9CRC9, Q9CX13, Q9D1N9, Q9D2X5, Q9DBY1	13
TRUE	FALSE	TRUE	FALSE	FALSE	FALSE	TRUE	TRUE	TRUE	FALSE	(brain∩intestine∩skin∩spleen∩stomach)∖(heart∪kidney∪liver∪lung∪muscle)	P04627, Q80XQ2, Q80Y98, Q8BW96, Q8CGC4, Q91W67, Q91Z38, Q9CPW0, Q9CQE6, Q9CQJ2, Q9DA08, Q9DC04, Q9R1Q9	13
FALSE	TRUE	TRUE	TRUE	TRUE	TRUE	TRUE	FALSE	TRUE	FALSE	(heart∩intestine∩kidney∩liver∩lung∩skin∩stomach)∖(brain∪spleen∪muscle)	P02468, P45591, P50431, P62915, Q61206, Q80X19, Q8BZR9, Q8C165, Q8CC86, Q8K2I3, Q8K4L3, Q91V16, Q9JL35	13
TRUE	TRUE	FALSE	TRUE	TRUE	FALSE	TRUE	FALSE	TRUE	FALSE	(brain∩heart∩kidney∩liver∩skin∩stomach)∖(intestine∪lung∪spleen∪muscle)	O35683, P18052, P27661, Q61586, Q8BGC4, Q8BGT5, Q8BVL3, Q8CI78, Q924D0, Q99P30, Q9CWX2, Q9D1E6, Q9D5T0	13
TRUE	TRUE	FALSE	TRUE	FALSE	FALSE	TRUE	FALSE	TRUE	FALSE	(brain∩heart∩kidney∩skin∩stomach)∖(intestine∪liver∪lung∪spleen∪muscle)	O08580, O35343, P03888, P03911, P17809, P35290, Q5XJY4, Q61187, Q8JZN5, Q8VD26, Q9CQV5, Q9WV68, Q9Z0F7	13
FALSE	FALSE	FALSE	TRUE	FALSE	TRUE	FALSE	FALSE	TRUE	FALSE	(kidney∩lung∩stomach)∖(brain∪heart∪intestine∪liver∪skin∪spleen∪muscle)	A3KGS3, P59222, P63330, Q04690, Q04899, Q06318, Q6VNB8, Q7TPM9, Q80U19, Q9CY21, Q9D7B7, Q9ER64, Q9WU20	13
FALSE	FALSE	TRUE	TRUE	FALSE	TRUE	FALSE	TRUE	FALSE	FALSE	(intestine∩kidney∩lung∩spleen)∖(brain∪heart∪liver∪skin∪stomach∪muscle)	Q60805, Q61301, Q6PR54, Q8BVK9, Q8C6B9, Q8R149, Q91WB4, Q99LD4, Q99LX5, Q9CQ25, Q9EPB4, Q9JMG3, Q9R1Q6	13
TRUE	TRUE	FALSE	FALSE	FALSE	TRUE	FALSE	FALSE	FALSE	FALSE	(brain∩heart∩lung)∖(intestine∪kidney∪liver∪skin∪spleen∪stomach∪muscle)	E9PW37, O08530, Q32NY4, Q3U7U3, Q3UHD2, Q3ZK22, Q62283, Q64096, Q6P9K8, Q8K190, Q9JHU2, Q9JLM9, Q9QXJ1	13
TRUE	TRUE	TRUE	TRUE	TRUE	FALSE	TRUE	TRUE	TRUE	TRUE	(brain∩heart∩intestine∩kidney∩liver∩skin∩spleen∩stomach∩muscle)∖(lung)	P07309, P97450, Q64525, Q8BFR4, Q923D2, Q99LB2, Q99LD8, Q9CQ91, Q9CR61, Q9CXW3, Q9D6J6, Q9Z1P6	12
TRUE	FALSE	TRUE	TRUE	TRUE	TRUE	FALSE	TRUE	TRUE	FALSE	(brain∩intestine∩kidney∩liver∩lung∩spleen∩stomach)∖(heart∪skin∪muscle)	A0A286YCX6, O55060, P46460, P62331, P70429, P97765, Q505B7, Q570Y9, Q7TMY4, Q8BI84, Q91WG8, Q99K51	12
TRUE	FALSE	FALSE	TRUE	FALSE	TRUE	FALSE	TRUE	TRUE	FALSE	(brain∩kidney∩lung∩spleen∩stomach)∖(heart∪intestine∪liver∪skin∪muscle)	E9Q2E4, Q3TX08, Q60751, Q61418, Q6GQT9, Q6SKR2, Q810U5, Q8BTI9, Q8R5C5, Q8VI63, Q924N4, Q9CR64	12
TRUE	TRUE	TRUE	TRUE	FALSE	TRUE	FALSE	FALSE	TRUE	FALSE	(brain∩heart∩intestine∩kidney∩lung∩stomach)∖(liver∪skin∪spleen∪muscle)	O35382, O55029, P13808, P83917, Q3TDQ1, Q6R891, Q8BFU3, Q8K1N4, Q8K3A0, Q99J93, Q99LJ0, Q9D2N4	12
FALSE	TRUE	FALSE	TRUE	FALSE	TRUE	TRUE	TRUE	FALSE	FALSE	(heart∩kidney∩lung∩skin∩spleen)∖(brain∪intestine∪liver∪stomach∪muscle)	P15306, Q4VBD2, Q6GYP7, Q8C7J6, Q8CAA7, Q8CBA2, Q8CCM6, Q8K449, Q99KN2, Q9D0G0, Q9D2N9, Q9QZ85	12
TRUE	FALSE	TRUE	TRUE	FALSE	FALSE	TRUE	TRUE	FALSE	FALSE	(brain∩intestine∩kidney∩skin∩spleen)∖(heart∪liver∪lung∪stomach∪muscle)	O35083, O35551, O88522, P97762, Q8BNU0, Q8BPU7, Q8K2Q0, Q8R010, Q91W53, Q9CQP0, Q9CX80, Q9D2U5	12
TRUE	TRUE	TRUE	TRUE	TRUE	TRUE	FALSE	TRUE	FALSE	FALSE	(brain∩heart∩intestine∩kidney∩liver∩lung∩spleen)∖(skin∪stomach∪muscle)	P08030, P09103, P11031, P62962, P68254, Q3UPH1, Q3V1L4, Q8BFZ9, Q8BMP6, Q91V64, Q9CYN2, Q9D0F3	12
TRUE	FALSE	TRUE	FALSE	FALSE	TRUE	FALSE	TRUE	FALSE	FALSE	(brain∩intestine∩lung∩spleen)∖(heart∪kidney∪liver∪skin∪stomach∪muscle)	O88384, P52875, P56671, Q5SXY1, Q8BNW9, Q8BR90, Q8BUR3, Q8BYN3, Q8K245, Q8K3Z9, Q924H7, Q9QUI0	12
TRUE	FALSE	TRUE	TRUE	FALSE	TRUE	TRUE	FALSE	FALSE	FALSE	(brain∩intestine∩kidney∩lung∩skin)∖(heart∪liver∪spleen∪stomach∪muscle)	O35874, O88520, P60904, P70665, Q0VGY8, Q60738, Q61466, Q8BKC8, Q8C9S4, Q8R1N4, Q91VJ5, Q9Z2Q6	12
FALSE	TRUE	FALSE	FALSE	FALSE	TRUE	TRUE	FALSE	FALSE	FALSE	(heart∩lung∩skin)∖(brain∪intestine∪kidney∪liver∪spleen∪stomach∪muscle)	D3YYU8, O08911, P48999, P52430, Q14BI5, Q1XH17, Q8CI12, Q8R527, Q91ZP3, Q921R8, Q9JJW5, Q9QUR8	12
FALSE	FALSE	FALSE	TRUE	TRUE	TRUE	FALSE	FALSE	FALSE	FALSE	(kidney∩liver∩lung)∖(brain∪heart∪intestine∪skin∪spleen∪stomach∪muscle)	A2AJL3, P40936, Q3TNA1, Q64176, Q8BGI5, Q8VCG4, Q8VCH7, Q91VA0, Q99N19, Q9D1M7, Q9QYC7, Q9QZW0	12
FALSE	FALSE	TRUE	FALSE	TRUE	FALSE	FALSE	FALSE	FALSE	FALSE	(intestine∩liver)∖(brain∪heart∪kidney∪lung∪skin∪spleen∪stomach∪muscle)	A2AS89, P11725, P55050, Q3UV17, Q5ND29, Q69ZZ6, Q8QZR3, Q91XT4, Q99P27, Q9CYS6, Q9D727, Q9JLZ6	12
TRUE	TRUE	FALSE	TRUE	FALSE	FALSE	FALSE	FALSE	FALSE	FALSE	(brain∩heart∩kidney)∖(intestine∪liver∪lung∪skin∪spleen∪stomach∪muscle)	Q3U2I3, Q5U3K5, Q62186, Q68FF0, Q8BKY8, Q8BZJ7, Q8VBX6, Q91XC9, Q9CQE2, Q9CQF8, Q9CXU9, Q9CZR3	12
FALSE	FALSE	FALSE	FALSE	FALSE	FALSE	FALSE	FALSE	FALSE	TRUE	(muscle)∖(brain∪heart∪intestine∪kidney∪liver∪lung∪skin∪spleen∪stomach)	D3Z7H8, O35219, O88843, P52194, Q17ST2, Q60935, Q61500, Q80SY6, Q80SZ7, Q8BGI7, Q924C5	11
FALSE	TRUE	TRUE	TRUE	FALSE	FALSE	TRUE	TRUE	TRUE	FALSE	(heart∩intestine∩kidney∩skin∩spleen∩stomach)∖(brain∪liver∪lung∪muscle)	P28798, P34152, P58064, P70202, Q61702, Q6PIU9, Q71FD7, Q8CD91, Q8CGP0;Q9D2U9, Q8VD62, Q9QXX4	11
FALSE	TRUE	FALSE	TRUE	FALSE	FALSE	TRUE	TRUE	TRUE	FALSE	(heart∩kidney∩skin∩spleen∩stomach)∖(brain∪intestine∪liver∪lung∪muscle)	O70503, Q8BJD1, Q8BVU0, Q8BXV2, Q8BYJ6, Q8JZS9, Q8VDG5, Q920A7, Q99N92, Q99N96, Q9ESD7	11
TRUE	FALSE	FALSE	FALSE	FALSE	FALSE	TRUE	TRUE	TRUE	FALSE	(brain∩skin∩spleen∩stomach)∖(heart∪intestine∪kidney∪liver∪lung∪muscle)	A2AF47, O55042, P08556, P35821, P70451, Q02105, Q3UHI4, Q61097, Q6PHN7, Q921W4, Q99P58	11
TRUE	TRUE	FALSE	TRUE	TRUE	TRUE	FALSE	TRUE	TRUE	FALSE	(brain∩heart∩kidney∩liver∩lung∩spleen∩stomach)∖(intestine∪skin∪muscle)	B2RXC1, O88441, P47802, P70255, P97820, Q5U458, Q810B6, Q8BHL5, Q8VE38, Q9JHK4, Q9Z0S1	11
TRUE	FALSE	FALSE	TRUE	TRUE	TRUE	FALSE	TRUE	TRUE	FALSE	(brain∩kidney∩liver∩lung∩spleen∩stomach)∖(heart∪intestine∪skin∪muscle)	A0A286YCV9, P05480, P43135, Q8BJU2, Q8JZN7, Q921L3, Q9CRD2, Q9CZ28, Q9DCA2, Q9WU78, Q9Z0R9	11
TRUE	TRUE	TRUE	TRUE	FALSE	FALSE	FALSE	TRUE	TRUE	FALSE	(brain∩heart∩intestine∩kidney∩spleen∩stomach)∖(liver∪lung∪skin∪muscle)	D3YZZ5, O35387, O54786, P51175, Q3URS9, Q6ZWQ7, Q91WG2, Q9CPZ8, Q9CQF4, Q9D1L9, Q9D7A8	11
TRUE	FALSE	TRUE	TRUE	TRUE	TRUE	TRUE	FALSE	TRUE	FALSE	(brain∩intestine∩kidney∩liver∩lung∩skin∩stomach)∖(heart∪spleen∪muscle)	A2A5R2, P29699, P54923, P61458, Q3UGS4, Q3UMR5, Q3UQ44, Q504M2, Q62311, Q80VP1, Q8VCN5	11
FALSE	TRUE	TRUE	TRUE	FALSE	TRUE	TRUE	FALSE	TRUE	FALSE	(heart∩intestine∩kidney∩lung∩skin∩stomach)∖(brain∪liver∪spleen∪muscle)	P23927, P62311, P68510, Q03173, Q61001, Q6P6M7, Q6ZWQ0, Q7TPW1, Q8C8U0, Q9CQN3, Q9CR21	11
TRUE	FALSE	TRUE	FALSE	FALSE	TRUE	TRUE	FALSE	TRUE	FALSE	(brain∩intestine∩lung∩skin∩stomach)∖(heart∪kidney∪liver∪spleen∪muscle)	P63139, P98191, Q05909, Q5SQY2, Q6PAL7, Q6PEV3, Q6ZWR6, Q80YN3, Q8K409, Q9D7M8, Q9ESC8	11
TRUE	FALSE	FALSE	TRUE	FALSE	FALSE	TRUE	FALSE	TRUE	FALSE	(brain∩kidney∩skin∩stomach)∖(heart∪intestine∪liver∪lung∪spleen∪muscle)	O35594, O55100, O70579, Q3UM29, Q6P1E1, Q8BUL6, Q8BUY9, Q8K3A9, Q9DB85, Q9QXW9, Q9WV60	11
TRUE	TRUE	TRUE	TRUE	TRUE	TRUE	FALSE	FALSE	TRUE	FALSE	(brain∩heart∩intestine∩kidney∩liver∩lung∩stomach)∖(skin∪spleen∪muscle)	B1AR13, Q3B7Z2, Q3U2P1, Q3UM45, Q5SUC9, Q8BWF0, Q8CFX3, Q91X97, Q9CWE0, Q9D8S3, Q9QZE5	11
TRUE	TRUE	FALSE	TRUE	FALSE	TRUE	FALSE	FALSE	TRUE	FALSE	(brain∩heart∩kidney∩lung∩stomach)∖(intestine∪liver∪skin∪spleen∪muscle)	P46978, P70414, Q3UH93, Q4VAE3, Q78RX3, Q7TNS2, Q8BH55, Q8VDH1, Q91VF2, Q91ZX7, Q9QYH6	11
TRUE	FALSE	TRUE	TRUE	FALSE	FALSE	FALSE	FALSE	TRUE	FALSE	(brain∩intestine∩kidney∩stomach)∖(heart∪liver∪lung∪skin∪spleen∪muscle)	A2AI08, O88653, P70444, Q5F2E8, Q61112, Q62148, Q69ZP3, Q6P2L7, Q8CJ40, Q9JJR8, Q9Z172	11
TRUE	TRUE	TRUE	TRUE	TRUE	FALSE	TRUE	TRUE	FALSE	FALSE	(brain∩heart∩intestine∩kidney∩liver∩skin∩spleen)∖(lung∪stomach∪muscle)	P27612, P63101, Q61151, Q62384, Q8BGD9, Q8BU33, Q8R0P4, Q9CQM5, Q9JHR7, Q9QZ08, Q9Z2W0	11
FALSE	FALSE	TRUE	TRUE	FALSE	FALSE	FALSE	TRUE	FALSE	FALSE	(intestine∩kidney∩spleen)∖(brain∪heart∪liver∪lung∪skin∪stomach∪muscle)	P07607, P47226, P47879, P59048, Q5SV85, Q6NS82, Q6P1H6, Q8R088, Q8R3H9, Q9CR27, Q9JKP7	11
TRUE	FALSE	TRUE	TRUE	FALSE	TRUE	FALSE	FALSE	FALSE	FALSE	(brain∩intestine∩kidney∩lung)∖(heart∪liver∪skin∪spleen∪stomach∪muscle)	P55937, P59672, P70365, Q06335, Q3UYC0, Q8BXR9, Q91VN4, Q9CWU4, Q9D187, Q9D1K2, Q9Z1B3	11
TRUE	FALSE	TRUE	TRUE	TRUE	TRUE	TRUE	TRUE	TRUE	TRUE	(brain∩intestine∩kidney∩liver∩lung∩skin∩spleen∩stomach∩muscle)∖(heart)	O08553, P24638, Q61235, Q63810, Q9CQI3, Q9CQM9, Q9CWI3, Q9EPC1, Q9EPK6, Q9ET22	10
FALSE	TRUE	TRUE	FALSE	FALSE	TRUE	TRUE	TRUE	TRUE	FALSE	(heart∩intestine∩lung∩skin∩spleen∩stomach)∖(brain∪kidney∪liver∪muscle)	E9PYK3, P36371, P54320, Q08091, Q8CJ53, Q91X72, Q91YR5, Q9CVB6, Q9QZI9, Q9Z0F8	10
TRUE	FALSE	FALSE	FALSE	FALSE	TRUE	FALSE	TRUE	TRUE	FALSE	(brain∩lung∩spleen∩stomach)∖(heart∪intestine∪kidney∪liver∪skin∪muscle)	O08688, O88974, P32037, Q08642, Q64310, Q6P9R4, Q8BYP3, Q99K74, Q9CQZ0, Q9JLM8	10
TRUE	FALSE	FALSE	TRUE	FALSE	FALSE	FALSE	TRUE	TRUE	FALSE	(brain∩kidney∩spleen∩stomach)∖(heart∪intestine∪liver∪lung∪skin∪muscle)	P54761, P97798, Q7TPS5, Q8BYL4, Q8K221, Q91WE6, Q923B0, Q9CQG6, Q9CQL6, Q9D0L7	10
FALSE	TRUE	FALSE	TRUE	TRUE	TRUE	TRUE	FALSE	TRUE	FALSE	(heart∩kidney∩liver∩lung∩skin∩stomach)∖(brain∪intestine∪spleen∪muscle)	P00329, P16015, P28700, P49182, Q6PEB6, Q80ZS3, Q8QZY2, Q9CXA2, Q9D7J9, Q9DBR3	10
FALSE	TRUE	TRUE	FALSE	FALSE	TRUE	TRUE	FALSE	TRUE	FALSE	(heart∩intestine∩lung∩skin∩stomach)∖(brain∪kidney∪liver∪spleen∪muscle)	A0A7N9VR94, O70258, O88492, P35385, P82349, Q3UIJ9, Q8CBY8, Q8CGB3, Q8R2G4, Q9D820	10
TRUE	FALSE	TRUE	FALSE	FALSE	TRUE	FALSE	FALSE	TRUE	FALSE	(brain∩intestine∩lung∩stomach)∖(heart∪kidney∪liver∪skin∪spleen∪muscle)	E9Q6B2, P21803, P52800, Q3UDK1, Q8CBC4, Q8R0A7, Q8R1F6, Q99MB7, Q9CQV4, Q9Z2M6	10
TRUE	TRUE	FALSE	TRUE	FALSE	FALSE	FALSE	FALSE	TRUE	FALSE	(brain∩heart∩kidney∩stomach)∖(intestine∪liver∪lung∪skin∪spleen∪muscle)	Q60676, Q80YA7, Q811I0, Q8BMF3, Q8R104, Q8VCL2, Q923Z3, Q99JT1, Q9CQS4, Q9D9M5	10
FALSE	TRUE	FALSE	TRUE	FALSE	FALSE	FALSE	FALSE	TRUE	FALSE	(heart∩kidney∩stomach)∖(brain∪intestine∪liver∪lung∪skin∪spleen∪muscle)	A0A1L1STL1;A2AVC7;L7MTT1;Q7TR35, P29533, Q6ZPF4, Q8BSV3, Q8K1E0, Q9CR76, Q9CXJ1, Q9D113, Q9D1R1, Q9EPX2	10
FALSE	FALSE	TRUE	TRUE	FALSE	FALSE	TRUE	TRUE	FALSE	FALSE	(intestine∩kidney∩skin∩spleen)∖(brain∪heart∪liver∪lung∪stomach∪muscle)	G3XA30, P16254, P17095, P41731, Q3TJM4, Q3U9N9, Q61337, Q8BRN9, Q8C7K6, Q9WTK5	10
TRUE	TRUE	FALSE	TRUE	TRUE	TRUE	FALSE	TRUE	FALSE	FALSE	(brain∩heart∩kidney∩liver∩lung∩spleen)∖(intestine∪skin∪stomach∪muscle)	O35435, P53702, P61750, Q01279, Q04207, Q5SSN7, Q60575, Q61411, Q99J99, Q9CZX9	10
FALSE	TRUE	FALSE	TRUE	FALSE	TRUE	FALSE	TRUE	FALSE	FALSE	(heart∩kidney∩lung∩spleen)∖(brain∪intestine∪liver∪skin∪stomach∪muscle)	A0A0G2JE99, O09005, O35074, Q3U3I9, Q61133, Q6PEE3, Q8C2E7, Q9CRA0, Q9ESD6, Q9R0L7	10
TRUE	FALSE	TRUE	TRUE	FALSE	FALSE	TRUE	FALSE	FALSE	FALSE	(brain∩intestine∩kidney∩skin)∖(heart∪liver∪lung∪spleen∪stomach∪muscle)	O88487, P35293, Q6PCN3, Q6PHU5, Q80VC9, Q8BKU8, Q91WM1, Q9CQZ1, Q9CZG9, Q9WUB4	10
FALSE	FALSE	TRUE	TRUE	FALSE	FALSE	TRUE	FALSE	FALSE	FALSE	(intestine∩kidney∩skin)∖(brain∪heart∪liver∪lung∪spleen∪stomach∪muscle)	E9Q238, Q3UKC1, Q3US41, Q60604, Q8R2L5, Q91WP6, Q9CYN9, Q9D136, Q9D8T0, Q9Z0G9	10
TRUE	TRUE	FALSE	TRUE	FALSE	FALSE	TRUE	FALSE	FALSE	FALSE	(brain∩heart∩kidney∩skin)∖(intestine∪liver∪lung∪spleen∪stomach∪muscle)	B2RSH2, F8VPK0, O70250, O88848, P49769, Q3V132, Q6NVF0, Q8BZ36, Q8K1N1, Q9D1E8	10
FALSE	FALSE	FALSE	FALSE	TRUE	TRUE	FALSE	FALSE	FALSE	FALSE	(liver∩lung)∖(brain∪heart∪intestine∪kidney∪skin∪spleen∪stomach∪muscle)	G3X982, P97501, Q8BH35, Q8K440, Q8K441, Q8VD31, Q91X83, Q9DBW0, Q9DCG2, Q9QY30	10
TRUE	TRUE	FALSE	TRUE	FALSE	TRUE	FALSE	FALSE	FALSE	FALSE	(brain∩heart∩kidney∩lung)∖(intestine∪liver∪skin∪spleen∪stomach∪muscle)	B8JJ69, P51830, P55088, P98156, Q61908, Q80WG5, Q8R0G7, Q8VCC9, Q9DB70, Q9DCF9	10
TRUE	TRUE	FALSE	TRUE	TRUE	FALSE	FALSE	FALSE	FALSE	FALSE	(brain∩heart∩kidney∩liver)∖(intestine∪lung∪skin∪spleen∪stomach∪muscle)	D3YTM9, O88736, Q5SS80, Q60870, Q69ZF3, Q7TPD2, Q8BGY7, Q8CFI5, Q8VCM5, Q9D009	10
TRUE	FALSE	FALSE	TRUE	TRUE	FALSE	FALSE	FALSE	FALSE	FALSE	(brain∩kidney∩liver)∖(heart∪intestine∪lung∪skin∪spleen∪stomach∪muscle)	O70585, Q571F8, Q5BL07, Q8C0Q2, Q91W43, Q91ZH7, Q920R0, Q99LC9, Q9DBL2, Q9WVM8	10
FALSE	TRUE	TRUE	TRUE	FALSE	TRUE	TRUE	TRUE	TRUE	TRUE	(heart∩intestine∩kidney∩lung∩skin∩spleen∩stomach∩muscle)∖(brain∪liver)	P02469, P06909, P31428, Q08857, Q7TSC1, Q8K4G1, Q91YN9, Q9DCI9, Q9ET54	9
TRUE	TRUE	TRUE	TRUE	FALSE	TRUE	TRUE	FALSE	TRUE	TRUE	(brain∩heart∩intestine∩kidney∩lung∩skin∩stomach∩muscle)∖(liver∪spleen)	D3Z7P3, P36916, P62996, P99028, Q0VBL3, Q61735, Q91ZU6, Q9CY97, Q9QZM0	9
TRUE	TRUE	TRUE	TRUE	TRUE	FALSE	TRUE	FALSE	TRUE	TRUE	(brain∩heart∩intestine∩kidney∩liver∩skin∩stomach∩muscle)∖(lung∪spleen)	P0DN34, P17751, P61957, P97478, Q60902, Q99LC3, Q9CQZ5, Q9D6J5, Q9DC69	9
TRUE	FALSE	TRUE	FALSE	TRUE	TRUE	TRUE	TRUE	TRUE	FALSE	(brain∩intestine∩liver∩lung∩skin∩spleen∩stomach)∖(heart∪kidney∪muscle)	E9QAT4, P22437, P49710, P97352, Q03958, Q3TW96, Q80TY0, Q91YL2, Q9CR00	9
TRUE	TRUE	FALSE	FALSE	FALSE	TRUE	TRUE	TRUE	TRUE	FALSE	(brain∩heart∩lung∩skin∩spleen∩stomach)∖(intestine∪kidney∪liver∪muscle)	B2RR83, P21956, P35283, P70704, Q8BHJ5, Q8CBC7, Q8CIH5, Q8VCB1, Q8VE73	9
FALSE	TRUE	FALSE	FALSE	FALSE	TRUE	TRUE	TRUE	TRUE	FALSE	(heart∩lung∩skin∩spleen∩stomach)∖(brain∪intestine∪kidney∪liver∪muscle)	B2RX14, P59999, Q6ZQ73, Q8BY71, Q8C0E3, Q9D3B1, Q9DBD0, Q9ES52, Q9JME7	9
TRUE	TRUE	FALSE	TRUE	TRUE	FALSE	FALSE	TRUE	TRUE	FALSE	(brain∩heart∩kidney∩liver∩spleen∩stomach)∖(intestine∪lung∪skin∪muscle)	Q02780, Q80YD1, Q8BJ03, Q91YJ5, Q9CQ85, Q9CZN8, Q9D7G0, Q9ERU3, Q9JI39	9
TRUE	TRUE	FALSE	TRUE	FALSE	FALSE	FALSE	TRUE	TRUE	FALSE	(brain∩heart∩kidney∩spleen∩stomach)∖(intestine∪liver∪lung∪skin∪muscle)	Q3TC33, Q3UMB9, Q8BGP6, Q8BUY5, Q8VDC0, Q921Z5, Q9CQU3, Q9DBT5, Q9WTQ8	9
FALSE	TRUE	FALSE	TRUE	FALSE	TRUE	TRUE	FALSE	TRUE	FALSE	(heart∩kidney∩lung∩skin∩stomach)∖(brain∪intestine∪liver∪spleen∪muscle)	O54781, P51655, Q3TJ91, Q62009, Q8BPB5, Q8C3P7, Q8CEE7, Q9CXD6, Q9CZR2	9
TRUE	TRUE	TRUE	TRUE	TRUE	FALSE	TRUE	FALSE	TRUE	FALSE	(brain∩heart∩intestine∩kidney∩liver∩skin∩stomach)∖(lung∪spleen∪muscle)	P49443, Q61316, Q8BK30, Q8C8T8, Q99LT0, Q9CR26, Q9DC70, Q9WUR9, Q9WVD5	9
FALSE	TRUE	TRUE	TRUE	FALSE	FALSE	TRUE	FALSE	TRUE	FALSE	(heart∩intestine∩kidney∩skin∩stomach)∖(brain∪liver∪lung∪spleen∪muscle)	O55111, P02535, P0C0S6;Q3THW5, Q5HZI1, Q6ZPR6, Q8BZF8, Q99MQ4, Q9CR88, Q9D8T7	9
TRUE	TRUE	TRUE	TRUE	TRUE	FALSE	FALSE	FALSE	TRUE	FALSE	(brain∩heart∩intestine∩kidney∩liver∩stomach)∖(lung∪skin∪spleen∪muscle)	O88533, Q3V460, Q66GT5, Q8BHE8, Q8R0F8, Q9CPW2, Q9CR98, Q9CRA7, Q9D0M5	9
TRUE	TRUE	TRUE	TRUE	FALSE	FALSE	FALSE	FALSE	TRUE	FALSE	(brain∩heart∩intestine∩kidney∩stomach)∖(liver∪lung∪skin∪spleen∪muscle)	A0A338P6I9, P00416, P45878, Q63829, Q8BZS9, Q8CEI1, Q9CQ88, Q9DA03, Q9Z1K5	9
TRUE	TRUE	FALSE	FALSE	FALSE	FALSE	FALSE	FALSE	TRUE	FALSE	(brain∩heart∩stomach)∖(intestine∪kidney∪liver∪lung∪skin∪spleen∪muscle)	P84084, Q5SVL6, Q61548, Q80TL0, Q8K009, Q8R5A0, Q91WC3, Q9JIQ3, Q9WUN2	9
TRUE	TRUE	FALSE	TRUE	TRUE	FALSE	TRUE	TRUE	FALSE	FALSE	(brain∩heart∩kidney∩liver∩skin∩spleen)∖(intestine∪lung∪stomach∪muscle)	O35678, O88844, P22315, P70290, Q14CH7, Q3THS6, Q8BLY2, Q9D0M0, Q9D0M1	9
TRUE	TRUE	TRUE	TRUE	FALSE	FALSE	TRUE	TRUE	FALSE	FALSE	(brain∩heart∩intestine∩kidney∩skin∩spleen)∖(liver∪lung∪stomach∪muscle)	P32020, P47964, P62274, P97355, Q3THK3, Q8R361, Q9CPR5, Q9CQ26, Q9D708	9
FALSE	TRUE	TRUE	TRUE	FALSE	FALSE	TRUE	TRUE	FALSE	FALSE	(heart∩intestine∩kidney∩skin∩spleen)∖(brain∪liver∪lung∪stomach∪muscle)	P22599, P56183, Q61249, Q6NT99, Q8C3Q9, Q8R2M2, Q9CQF9, Q9CQP3, Q9QXC1	9
TRUE	FALSE	FALSE	FALSE	FALSE	FALSE	TRUE	TRUE	FALSE	FALSE	(brain∩skin∩spleen)∖(heart∪intestine∪kidney∪liver∪lung∪stomach∪muscle)	A2A6Q5, E9PZP8, Q3U0D9, Q3V3Q7, Q7TPQ3, Q80X73, Q91VM3, Q922H1, Q99NF3	9
FALSE	TRUE	FALSE	FALSE	FALSE	TRUE	FALSE	TRUE	FALSE	FALSE	(heart∩lung∩spleen)∖(brain∪intestine∪kidney∪liver∪skin∪stomach∪muscle)	A0A075B5L0, A0A3B2W3R4, E9Q3H6, E9Q777, O08842, P22366, P47968, Q61107, Q8R3Y5	9
TRUE	TRUE	TRUE	TRUE	TRUE	TRUE	TRUE	FALSE	FALSE	FALSE	(brain∩heart∩intestine∩kidney∩liver∩lung∩skin)∖(spleen∪stomach∪muscle)	E9Q7L0, O08795, O88668, P56565, Q7TQG1, Q8BHN3, Q8BRF7, Q920E5, Q99LB7	9
FALSE	FALSE	TRUE	TRUE	FALSE	TRUE	TRUE	FALSE	FALSE	FALSE	(intestine∩kidney∩lung∩skin)∖(brain∪heart∪liver∪spleen∪stomach∪muscle)	G3X9J0, O08601, P05533, P52795, Q63ZW7, Q64277, Q80VQ1, Q9D952, Q9WU40	9
FALSE	FALSE	FALSE	TRUE	TRUE	FALSE	TRUE	FALSE	FALSE	FALSE	(kidney∩liver∩skin)∖(brain∪heart∪intestine∪lung∪spleen∪stomach∪muscle)	A0A075B6A1, P70694, P97431, Q8BGB7, Q8K023, Q8K0G8, Q91WU0, Q9CZY3, Q9QXF8	9
TRUE	TRUE	TRUE	TRUE	FALSE	FALSE	TRUE	FALSE	FALSE	FALSE	(brain∩heart∩intestine∩kidney∩skin)∖(liver∪lung∪spleen∪stomach∪muscle)	P62137, P62259, Q6VH22, Q8BQ46, Q8C0D5, Q99P72, Q9CQK7, Q9CQY6, Q9CR99	9
TRUE	FALSE	TRUE	FALSE	FALSE	FALSE	TRUE	FALSE	FALSE	FALSE	(brain∩intestine∩skin)∖(heart∪kidney∪liver∪lung∪spleen∪stomach∪muscle)	O54967, Q0VF22, Q60610, Q811P8, Q8VC85, Q921W0, Q9CZG3, Q9D2P4, Q9JIP4	9
TRUE	TRUE	FALSE	TRUE	TRUE	TRUE	TRUE	FALSE	TRUE	TRUE	(brain∩heart∩kidney∩liver∩lung∩skin∩stomach∩muscle)∖(intestine∪spleen)	O35969, P10107, Q3U9G9, Q4VA53, Q61234, Q8BH58, Q8BX70, Q9CPQ1	8
TRUE	FALSE	FALSE	FALSE	TRUE	TRUE	TRUE	TRUE	TRUE	FALSE	(brain∩liver∩lung∩skin∩spleen∩stomach)∖(heart∪intestine∪kidney∪muscle)	P97298, P97363, Q3V0B4, Q6ZPE2, Q8K1B8, Q8R151, Q922H4, Q9QZS3	8
FALSE	FALSE	TRUE	TRUE	TRUE	FALSE	TRUE	TRUE	TRUE	FALSE	(intestine∩kidney∩liver∩skin∩spleen∩stomach)∖(brain∪heart∪lung∪muscle)	Q6DVA0, Q80ZK0, Q8BJ64, Q924T2, Q9D5J6, Q9EQ08, Q9R0M5, Q9Z0R4	8
FALSE	TRUE	FALSE	TRUE	TRUE	FALSE	TRUE	TRUE	TRUE	FALSE	(heart∩kidney∩liver∩skin∩spleen∩stomach)∖(brain∪intestine∪lung∪muscle)	B9EJ86, P04186, Q5Y5T1, Q8BJZ4, Q8K157, Q99JY4, Q9CZW4, Q9JLN9	8
FALSE	FALSE	TRUE	TRUE	TRUE	TRUE	FALSE	TRUE	TRUE	FALSE	(intestine∩kidney∩liver∩lung∩spleen∩stomach)∖(brain∪heart∪skin∪muscle)	P46414, Q3U0J8, Q3U0V2, Q3UVK0, Q80WW9, Q8BXA1, Q8R2E9, Q9JM62	8
TRUE	FALSE	TRUE	FALSE	FALSE	TRUE	FALSE	TRUE	TRUE	FALSE	(brain∩intestine∩lung∩spleen∩stomach)∖(heart∪kidney∪liver∪skin∪muscle)	A2AAY5, E0CYQ0, E9Q4N7, Q3U1F9, Q8BFW7, Q8VCI5, Q9D771, Q9D8V7	8
TRUE	FALSE	TRUE	FALSE	FALSE	FALSE	FALSE	TRUE	TRUE	FALSE	(brain∩intestine∩spleen∩stomach)∖(heart∪kidney∪liver∪lung∪skin∪muscle)	Q09143, Q3UY34, Q80Y55, Q8BIE6, Q8CCJ3, Q8JZY2, Q9JJZ4, Q9WUU8	8
TRUE	FALSE	FALSE	FALSE	FALSE	FALSE	FALSE	TRUE	TRUE	FALSE	(brain∩spleen∩stomach)∖(heart∪intestine∪kidney∪liver∪lung∪skin∪muscle)	A2RSJ4, O88907, Q8BTY8, Q8C754, Q8CHY3, Q8R366, Q99K43, Q9WV76	8
FALSE	TRUE	FALSE	TRUE	FALSE	FALSE	TRUE	FALSE	TRUE	FALSE	(heart∩kidney∩skin∩stomach)∖(brain∪intestine∪liver∪lung∪spleen∪muscle)	E9Q4Z2, E9Q5I3, Q05793, Q3TB82, Q8BYH7, Q9JJW0, Q9Z0V8, Q9Z1Y4	8
TRUE	FALSE	TRUE	FALSE	FALSE	FALSE	TRUE	FALSE	TRUE	FALSE	(brain∩intestine∩skin∩stomach)∖(heart∪kidney∪liver∪lung∪spleen∪muscle)	O88824, P06837, P97467, Q6P5C5, Q6PDS3, Q9CRB0, Q9R1Q8, Q9WU63	8
TRUE	TRUE	TRUE	FALSE	FALSE	TRUE	TRUE	TRUE	FALSE	FALSE	(brain∩heart∩intestine∩lung∩skin∩spleen)∖(kidney∪liver∪stomach∪muscle)	O08638, O08788, Q60700, Q6A0A9, Q8R127, Q9CPW4, Q9D142, Q9Z266	8
TRUE	TRUE	FALSE	FALSE	FALSE	TRUE	TRUE	TRUE	FALSE	FALSE	(brain∩heart∩lung∩skin∩spleen)∖(intestine∪kidney∪liver∪stomach∪muscle)	P01029, P54731, Q8CGU1, Q91UZ1, Q91YE3, Q9DB43, Q9JI78, Q9JM52	8
TRUE	TRUE	FALSE	TRUE	FALSE	FALSE	TRUE	TRUE	FALSE	FALSE	(brain∩heart∩kidney∩skin∩spleen)∖(intestine∪liver∪lung∪stomach∪muscle)	A2AKG8, P10922, Q8BJF9, Q8VDL9, Q921J2, Q923T9, Q9DC51, Q9JIG8	8
TRUE	FALSE	TRUE	TRUE	FALSE	TRUE	FALSE	TRUE	FALSE	FALSE	(brain∩intestine∩kidney∩lung∩spleen)∖(heart∪liver∪skin∪stomach∪muscle)	D3Z4S3, Q05512, Q5SU73, Q6PDY2, Q6X893, Q7TSI3, Q8K1L5, Q9CQD1	8
FALSE	FALSE	FALSE	FALSE	TRUE	TRUE	TRUE	FALSE	FALSE	FALSE	(liver∩lung∩skin)∖(brain∪heart∪intestine∪kidney∪spleen∪stomach∪muscle)	O55071, P06684, P12791, P41233, P43883, Q3UDW8, Q9D4V7, Q9R098	8
TRUE	FALSE	TRUE	FALSE	FALSE	TRUE	TRUE	FALSE	FALSE	FALSE	(brain∩intestine∩lung∩skin)∖(heart∪kidney∪liver∪spleen∪stomach∪muscle)	P20917, P61793, Q61730, Q8BGR6, Q8BHL7, Q8BJA3, Q8CI61, Q9D882	8
TRUE	TRUE	FALSE	FALSE	FALSE	TRUE	TRUE	FALSE	FALSE	FALSE	(brain∩heart∩lung∩skin)∖(intestine∪kidney∪liver∪spleen∪stomach∪muscle)	E9PWR4, P35762, P62631, Q8BIF0, Q8C863, Q91V36, Q9DC22, Q9JI59	8
FALSE	FALSE	TRUE	TRUE	TRUE	FALSE	FALSE	FALSE	FALSE	FALSE	(intestine∩kidney∩liver)∖(brain∪heart∪lung∪skin∪spleen∪stomach∪muscle)	O35657, P16056, P56389, Q8CIM7, Q8VI47, Q9D826, Q9JIL4, Q9QXD6	8
FALSE	TRUE	TRUE	FALSE	FALSE	FALSE	FALSE	FALSE	FALSE	FALSE	(heart∩intestine)∖(brain∪kidney∪liver∪lung∪skin∪spleen∪stomach∪muscle)	P55292, P97287, Q3TCJ8, Q6PD31, Q6VGS5, Q9CWB7, Q9CZP7, Q9JHZ2	8
TRUE	TRUE	TRUE	TRUE	FALSE	TRUE	FALSE	TRUE	TRUE	TRUE	(brain∩heart∩intestine∩kidney∩lung∩spleen∩stomach∩muscle)∖(liver∪skin)	P08113, Q62086, Q62446, Q6DIC0, Q8BGD8, Q91VM5, Q91X96	7
FALSE	TRUE	FALSE	FALSE	FALSE	FALSE	TRUE	FALSE	FALSE	TRUE	(heart∩skin∩muscle)∖(brain∪intestine∪kidney∪liver∪lung∪spleen∪stomach)	A2AMM0, A3KG59, G5E8J6, O70373, O70548, P05977, P82350	7
FALSE	TRUE	TRUE	FALSE	TRUE	TRUE	TRUE	TRUE	TRUE	FALSE	(heart∩intestine∩liver∩lung∩skin∩spleen∩stomach)∖(brain∪kidney∪muscle)	O88792, P04117, P21614, Q3UZA1, Q8BFQ8, Q99JY9, Q9D8C4	7
TRUE	TRUE	FALSE	FALSE	TRUE	TRUE	TRUE	TRUE	TRUE	FALSE	(brain∩heart∩liver∩lung∩skin∩spleen∩stomach)∖(intestine∪kidney∪muscle)	O88456, P50427, P52332, Q68FL6, Q8BWZ3, Q8BZW8, Q8R050	7
FALSE	FALSE	FALSE	TRUE	TRUE	TRUE	FALSE	TRUE	TRUE	FALSE	(kidney∩liver∩lung∩spleen∩stomach)∖(brain∪heart∪intestine∪skin∪muscle)	A6X919, O35744, P82343, Q3TZM9, Q3V0K9, Q80TA6, Q9R1W5	7
FALSE	TRUE	FALSE	TRUE	FALSE	TRUE	FALSE	TRUE	TRUE	FALSE	(heart∩kidney∩lung∩spleen∩stomach)∖(brain∪intestine∪liver∪skin∪muscle)	Q61398, Q791T5, Q80W54, Q8C3X8, Q8C650, Q8VDR9, Q9CQN6	7
FALSE	FALSE	FALSE	TRUE	FALSE	FALSE	FALSE	TRUE	TRUE	FALSE	(kidney∩spleen∩stomach)∖(brain∪heart∪intestine∪liver∪lung∪skin∪muscle)	P20662, P51569, P60330, Q566J8, Q9CR08, Q9D4V0, Q9JKW0	7
FALSE	TRUE	FALSE	FALSE	FALSE	TRUE	TRUE	FALSE	TRUE	FALSE	(heart∩lung∩skin∩stomach)∖(brain∪intestine∪kidney∪liver∪spleen∪muscle)	O70167, P33434, Q60994, Q8C0P0, Q8CJ19, Q9JKS4, Q9QZJ6	7
FALSE	FALSE	TRUE	TRUE	TRUE	TRUE	FALSE	FALSE	TRUE	FALSE	(intestine∩kidney∩liver∩lung∩stomach)∖(brain∪heart∪skin∪spleen∪muscle)	G3X9Y6, Q8K2T4, Q921V5, Q99N91, Q9CQA9, Q9CXN7, Q9D281	7
TRUE	TRUE	FALSE	FALSE	FALSE	TRUE	FALSE	FALSE	TRUE	FALSE	(brain∩heart∩lung∩stomach)∖(intestine∪kidney∪liver∪skin∪spleen∪muscle)	A2AJW4, Q6P9Z1, Q8BGH4, Q8BWR2, Q9DB27, Q9EPR5, Q9JIS8	7
FALSE	TRUE	TRUE	TRUE	FALSE	FALSE	FALSE	FALSE	TRUE	FALSE	(heart∩intestine∩kidney∩stomach)∖(brain∪liver∪lung∪skin∪spleen∪muscle)	A6H6E2, O55186, O88448, Q6P1G0, Q6PDE7, Q99KR8, Q9CQQ0	7
FALSE	FALSE	FALSE	TRUE	TRUE	TRUE	TRUE	TRUE	FALSE	FALSE	(kidney∩liver∩lung∩skin∩spleen)∖(brain∪heart∪intestine∪stomach∪muscle)	P14901, P28843, P58802, Q5ND34, Q7M753, Q8CFJ7, Q8VE11	7
FALSE	FALSE	FALSE	FALSE	TRUE	TRUE	TRUE	TRUE	FALSE	FALSE	(liver∩lung∩skin∩spleen)∖(brain∪heart∪intestine∪kidney∪stomach∪muscle)	P11609, P31996, Q0GNC1, Q8BG07, Q91VN6, Q9EP75, Q9Z126	7
FALSE	TRUE	TRUE	FALSE	FALSE	TRUE	TRUE	TRUE	FALSE	FALSE	(heart∩intestine∩lung∩skin∩spleen)∖(brain∪kidney∪liver∪stomach∪muscle)	D0QMC3, P28063, P51885, P70335, Q60974, Q8K3D3, Q8R5J9	7
TRUE	FALSE	FALSE	TRUE	TRUE	TRUE	FALSE	TRUE	FALSE	FALSE	(brain∩kidney∩liver∩lung∩spleen)∖(heart∪intestine∪skin∪stomach∪muscle)	O35609, O35682, Q04736, Q6NZC7, Q8BG73, Q9D4E6, Q9Z1K6	7
FALSE	FALSE	TRUE	FALSE	TRUE	TRUE	FALSE	TRUE	FALSE	FALSE	(intestine∩liver∩lung∩spleen)∖(brain∪heart∪kidney∪skin∪stomach∪muscle)	P24063, P97425, Q8BV49, Q8R1S4, Q8R5F3, Q923L7, Q9QYE6	7
FALSE	FALSE	FALSE	FALSE	TRUE	TRUE	FALSE	TRUE	FALSE	FALSE	(liver∩lung∩spleen)∖(brain∪heart∪intestine∪kidney∪skin∪stomach∪muscle)	A0A0G2JDV3, Q2EMV9, Q3T9E4;Q62293, Q3TRM8, Q61093, Q8K426, Q9QWK4	7
FALSE	FALSE	FALSE	FALSE	TRUE	FALSE	FALSE	TRUE	FALSE	FALSE	(liver∩spleen)∖(brain∪heart∪intestine∪kidney∪lung∪skin∪stomach∪muscle)	O88783, P61166, P63087, Q60992, Q8R4U0, Q99J87, Q99N16	7
TRUE	TRUE	FALSE	TRUE	TRUE	TRUE	TRUE	FALSE	FALSE	FALSE	(brain∩heart∩kidney∩liver∩lung∩skin)∖(intestine∪spleen∪stomach∪muscle)	O89001, Q61072, Q6PD26, Q6PGC1, Q8BMG7, Q99KK9, Q9WTK3	7
FALSE	TRUE	FALSE	TRUE	FALSE	TRUE	TRUE	FALSE	FALSE	FALSE	(heart∩kidney∩lung∩skin)∖(brain∪intestine∪liver∪spleen∪stomach∪muscle)	O35206, O89016, P11152, P26262, Q60872, Q8R3E3, Q91XE8	7
FALSE	TRUE	TRUE	TRUE	FALSE	FALSE	TRUE	FALSE	FALSE	FALSE	(heart∩intestine∩kidney∩skin)∖(brain∪liver∪lung∪spleen∪stomach∪muscle)	A0A087WP46, O89020, P03893, P70695, Q80UU1, Q9D173, Q9WTU6	7
FALSE	TRUE	FALSE	TRUE	FALSE	TRUE	FALSE	FALSE	FALSE	FALSE	(heart∩kidney∩lung)∖(brain∪intestine∪liver∪skin∪spleen∪stomach∪muscle)	P98197, Q80UZ0, Q8C025, Q8CI71, Q9D8H7, Q9WTZ1, Q9Z2E2	7
TRUE	TRUE	TRUE	TRUE	FALSE	FALSE	TRUE	TRUE	TRUE	TRUE	(brain∩heart∩intestine∩kidney∩skin∩spleen∩stomach∩muscle)∖(liver∪lung)	O70492, P03921, Q58A65, Q8BGX2, Q91X58, Q9D8P4	6
FALSE	TRUE	TRUE	TRUE	FALSE	FALSE	TRUE	TRUE	TRUE	TRUE	(heart∩intestine∩kidney∩skin∩spleen∩stomach∩muscle)∖(brain∪liver∪lung)	C0HKE1;C0HKE2;C0HKE3;C0HKE4;C0HKE5;C0HKE6;C0HKE7;C0HKE8;C0HKE9;Q8BFU2;Q8CGP5;Q8CGP6;Q8CGP7;Q8R1M2, G5E8V9, O08915, Q61387, Q61554, Q99K41	6
FALSE	TRUE	TRUE	TRUE	FALSE	TRUE	TRUE	TRUE	FALSE	TRUE	(heart∩intestine∩kidney∩lung∩skin∩spleen∩muscle)∖(brain∪liver∪stomach)	P46467, P63321, P68368, Q8VDC1, Q91VJ2, Q9R210	6
FALSE	TRUE	FALSE	FALSE	FALSE	FALSE	FALSE	FALSE	FALSE	TRUE	(heart∩muscle)∖(brain∪intestine∪kidney∪liver∪lung∪skin∪spleen∪stomach)	E9Q9K5, P51637, Q02789, Q8BZ52, Q8CC36, Q9R000	6
FALSE	TRUE	TRUE	FALSE	FALSE	FALSE	TRUE	TRUE	TRUE	FALSE	(heart∩intestine∩skin∩spleen∩stomach)∖(brain∪kidney∪liver∪lung∪muscle)	Q8VID5, Q99K70, Q99MS7, Q9D7V1, Q9QYY0, Q9Z2G9	6
FALSE	TRUE	FALSE	TRUE	TRUE	TRUE	FALSE	TRUE	TRUE	FALSE	(heart∩kidney∩liver∩lung∩spleen∩stomach)∖(brain∪intestine∪skin∪muscle)	B8JK39, O35405, Q8R4Y4, Q91ZE0, Q99N85, Q9JJV2	6
TRUE	FALSE	TRUE	TRUE	FALSE	FALSE	FALSE	TRUE	TRUE	FALSE	(brain∩intestine∩kidney∩spleen∩stomach)∖(heart∪liver∪lung∪skin∪muscle)	O88643, Q3TJZ6, Q62179, Q7JJ13, Q99LM2, Q9DAI2	6
TRUE	TRUE	TRUE	FALSE	FALSE	FALSE	FALSE	TRUE	TRUE	FALSE	(brain∩heart∩intestine∩spleen∩stomach)∖(kidney∪liver∪lung∪skin∪muscle)	P56394, Q3UZP4, Q8BUK6, Q9CRA5, Q9D8L5, Q9JKC8	6
FALSE	FALSE	FALSE	TRUE	TRUE	TRUE	TRUE	FALSE	TRUE	FALSE	(kidney∩liver∩lung∩skin∩stomach)∖(brain∪heart∪intestine∪spleen∪muscle)	P97433, Q8BYZ7, Q8VDG7, Q91YP3, Q9DCN1, Q9QXD1	6
FALSE	FALSE	TRUE	FALSE	TRUE	TRUE	TRUE	FALSE	TRUE	FALSE	(intestine∩liver∩lung∩skin∩stomach)∖(brain∪heart∪kidney∪spleen∪muscle)	Q5NBX1, Q64464, Q8BHC0, Q91Z58, Q9DCV7, Q9ET01	6
TRUE	TRUE	TRUE	FALSE	FALSE	TRUE	TRUE	FALSE	TRUE	FALSE	(brain∩heart∩intestine∩lung∩skin∩stomach)∖(kidney∪liver∪spleen∪muscle)	P97792, Q0VF55, Q8BP71, Q9D1X0, Q9QYR6, Q9WTR5	6
TRUE	TRUE	FALSE	FALSE	FALSE	TRUE	TRUE	FALSE	TRUE	FALSE	(brain∩heart∩lung∩skin∩stomach)∖(intestine∪kidney∪liver∪spleen∪muscle)	O70622, P56387, Q3TE80, Q6IR34, Q80YV4, Q8JZZ7	6
FALSE	TRUE	FALSE	FALSE	FALSE	FALSE	TRUE	FALSE	TRUE	FALSE	(heart∩skin∩stomach)∖(brain∪intestine∪kidney∪liver∪lung∪spleen∪muscle)	F6XLV1, Q03137, Q3U1V6, Q62147, Q9EPC5, Q9WUZ7	6
FALSE	FALSE	FALSE	TRUE	TRUE	TRUE	FALSE	FALSE	TRUE	FALSE	(kidney∩liver∩lung∩stomach)∖(brain∪heart∪intestine∪skin∪spleen∪muscle)	O88876, P20782, Q3U5C8, Q6ZPJ0, Q8R084, Q91WT8	6
FALSE	FALSE	FALSE	FALSE	TRUE	TRUE	FALSE	FALSE	TRUE	FALSE	(liver∩lung∩stomach)∖(brain∪heart∪intestine∪kidney∪skin∪spleen∪muscle)	A0A1L1SQU7, O35660, P08071, P47877, P58158, Q62392	6
FALSE	TRUE	FALSE	TRUE	FALSE	TRUE	FALSE	FALSE	TRUE	FALSE	(heart∩kidney∩lung∩stomach)∖(brain∪intestine∪liver∪skin∪spleen∪muscle)	O08734, O35929, Q60716, Q8K485, Q9CZX7, Q9R1Q7	6
FALSE	FALSE	FALSE	FALSE	TRUE	FALSE	FALSE	FALSE	TRUE	FALSE	(liver∩stomach)∖(brain∪heart∪intestine∪kidney∪lung∪skin∪spleen∪muscle)	F6VBM2, Q05915, Q8VBZ0, Q8VDI9, Q9QWG7, Q9QXM0	6
FALSE	TRUE	FALSE	FALSE	FALSE	FALSE	FALSE	FALSE	TRUE	FALSE	(heart∩stomach)∖(brain∪intestine∪kidney∪liver∪lung∪skin∪spleen∪muscle)	P54265, Q5DTT4, Q8CFU0, Q8JZU0, Q9CPW9, Q9ES82	6
FALSE	TRUE	FALSE	TRUE	TRUE	TRUE	TRUE	TRUE	FALSE	FALSE	(heart∩kidney∩liver∩lung∩skin∩spleen)∖(brain∪intestine∪stomach∪muscle)	O35345, Q8K1R7, Q8K3H0, Q8VCA8, Q91Z40, Q9ESJ0	6
FALSE	TRUE	FALSE	FALSE	FALSE	TRUE	TRUE	TRUE	FALSE	FALSE	(heart∩lung∩skin∩spleen)∖(brain∪intestine∪kidney∪liver∪stomach∪muscle)	B2RUP2, E9Q8I9, P42230, Q6ZQ93, Q9ES46, Q9JHK5	6
FALSE	TRUE	TRUE	TRUE	TRUE	FALSE	TRUE	TRUE	FALSE	FALSE	(heart∩intestine∩kidney∩liver∩skin∩spleen)∖(brain∪lung∪stomach∪muscle)	A6X935, E9PV24, Q3UW53, Q61838, Q8K0E8, Q91V76	6
FALSE	FALSE	TRUE	TRUE	TRUE	FALSE	TRUE	TRUE	FALSE	FALSE	(intestine∩kidney∩liver∩skin∩spleen)∖(brain∪heart∪lung∪stomach∪muscle)	O54782, Q3TGF2, Q6P8I4, Q8BTE5, Q91VW5, Q9R0Q6	6
FALSE	FALSE	FALSE	TRUE	TRUE	FALSE	TRUE	TRUE	FALSE	FALSE	(kidney∩liver∩skin∩spleen)∖(brain∪heart∪intestine∪lung∪stomach∪muscle)	A2RSY6, Q3UCV8, Q61419, Q8K1A5, Q91VZ6, Q9CQE3	6
TRUE	TRUE	FALSE	FALSE	FALSE	FALSE	TRUE	TRUE	FALSE	FALSE	(brain∩heart∩skin∩spleen)∖(intestine∪kidney∪liver∪lung∪stomach∪muscle)	A6H630, O35075, P15508, Q02357, Q9CX00, Q9WVL1	6
TRUE	FALSE	FALSE	TRUE	TRUE	FALSE	FALSE	TRUE	FALSE	FALSE	(brain∩kidney∩liver∩spleen)∖(heart∪intestine∪lung∪skin∪stomach∪muscle)	P54729, Q3UH45, Q4QQM4, Q9QXE0, Q9R088, Q9WUP4	6
TRUE	FALSE	FALSE	FALSE	TRUE	FALSE	TRUE	FALSE	FALSE	FALSE	(brain∩liver∩skin)∖(heart∪intestine∪kidney∪lung∪spleen∪stomach∪muscle)	Q61285, Q80TN4, Q810J8, Q8VE09, Q91WT9, Q99PW4	6
FALSE	FALSE	FALSE	FALSE	TRUE	FALSE	TRUE	FALSE	FALSE	FALSE	(liver∩skin)∖(brain∪heart∪intestine∪kidney∪lung∪spleen∪stomach∪muscle)	P35492, P51658, Q5F2F2, Q8K5C8, Q924Y0, Q9DBB9	6
TRUE	FALSE	FALSE	TRUE	FALSE	FALSE	TRUE	FALSE	FALSE	FALSE	(brain∩kidney∩skin)∖(heart∪intestine∪liver∪lung∪spleen∪stomach∪muscle)	O35704, P47915, Q8BH44, Q9CQX5, Q9R1E6, Q9Z2X2	6
TRUE	TRUE	FALSE	FALSE	FALSE	FALSE	TRUE	FALSE	FALSE	FALSE	(brain∩heart∩skin)∖(intestine∪kidney∪liver∪lung∪spleen∪stomach∪muscle)	A2ASS6, P11798, Q62407, Q8R4S0, Q9ET80, Q9R0Q9	6
TRUE	FALSE	FALSE	TRUE	TRUE	TRUE	FALSE	FALSE	FALSE	FALSE	(brain∩kidney∩liver∩lung)∖(heart∪intestine∪skin∪spleen∪stomach∪muscle)	P32883, Q3TRM4, Q64487, Q8CDM8, Q91X78, Q91Z49	6
TRUE	FALSE	FALSE	FALSE	TRUE	FALSE	FALSE	FALSE	FALSE	FALSE	(brain∩liver)∖(heart∪intestine∪kidney∪lung∪skin∪spleen∪stomach∪muscle)	A2ASZ8, P18581, Q8JZS0, Q9DCP2, Q9EQZ6, Q9Z223	6
TRUE	TRUE	TRUE	FALSE	TRUE	TRUE	TRUE	TRUE	TRUE	TRUE	(brain∩heart∩intestine∩liver∩lung∩skin∩spleen∩stomach∩muscle)∖(kidney)	P14576, P26231, P98078, Q9CQI6, Q9QYI5	5
FALSE	TRUE	FALSE	TRUE	FALSE	TRUE	TRUE	TRUE	TRUE	TRUE	(heart∩kidney∩lung∩skin∩spleen∩stomach∩muscle)∖(brain∪intestine∪liver)	O35379, O88322, P01867, Q91UZ5, Q91YE8	5
TRUE	TRUE	FALSE	TRUE	FALSE	TRUE	TRUE	FALSE	TRUE	TRUE	(brain∩heart∩kidney∩lung∩skin∩stomach∩muscle)∖(intestine∪liver∪spleen)	P10637, P21550, Q78IK2, Q8C460, Q9Z0P4	5
TRUE	TRUE	FALSE	TRUE	TRUE	TRUE	TRUE	TRUE	FALSE	TRUE	(brain∩heart∩kidney∩liver∩lung∩skin∩spleen∩muscle)∖(intestine∪stomach)	O54724, P21460, P63328, Q62261, Q99JI4	5
TRUE	TRUE	FALSE	TRUE	FALSE	TRUE	TRUE	TRUE	FALSE	TRUE	(brain∩heart∩kidney∩lung∩skin∩spleen∩muscle)∖(intestine∪liver∪stomach)	O08582, O35350, Q8BK63, Q9JKV1, Q9Z2D6	5
TRUE	TRUE	FALSE	FALSE	FALSE	FALSE	TRUE	TRUE	TRUE	FALSE	(brain∩heart∩skin∩spleen∩stomach)∖(intestine∪kidney∪liver∪lung∪muscle)	E9Q401, P14106, P23242, Q9D1M4, Q9R1T4	5
FALSE	FALSE	TRUE	FALSE	TRUE	TRUE	FALSE	TRUE	TRUE	FALSE	(intestine∩liver∩lung∩spleen∩stomach)∖(brain∪heart∪kidney∪skin∪muscle)	E9Q512, Q09200, Q8VEE0, Q91YR1, Q9JJ00	5
TRUE	TRUE	FALSE	FALSE	FALSE	TRUE	FALSE	TRUE	TRUE	FALSE	(brain∩heart∩lung∩spleen∩stomach)∖(intestine∪kidney∪liver∪skin∪muscle)	P52912, P61804, Q3UUG6, Q8BIK4, Q9Z2B9	5
FALSE	TRUE	FALSE	TRUE	TRUE	FALSE	FALSE	TRUE	TRUE	FALSE	(heart∩kidney∩liver∩spleen∩stomach)∖(brain∪intestine∪lung∪skin∪muscle)	B7ZMP1, Q8R2Q4, Q91ZR2, Q99M01, Q9JLV6	5
FALSE	FALSE	FALSE	TRUE	TRUE	FALSE	FALSE	TRUE	TRUE	FALSE	(kidney∩liver∩spleen∩stomach)∖(brain∪heart∪intestine∪lung∪skin∪muscle)	Q6ZWY3, Q7TMW6, Q924Z4, Q9CSV6, Q9WVH9	5
FALSE	TRUE	TRUE	TRUE	FALSE	FALSE	FALSE	TRUE	TRUE	FALSE	(heart∩intestine∩kidney∩spleen∩stomach)∖(brain∪liver∪lung∪skin∪muscle)	P62821, Q8K199, Q9CZ83, Q9DCC8, Q9JIZ9	5
FALSE	FALSE	FALSE	FALSE	TRUE	TRUE	TRUE	FALSE	TRUE	FALSE	(liver∩lung∩skin∩stomach)∖(brain∪heart∪intestine∪kidney∪spleen∪muscle)	P33267, Q8CG14, Q8R0F9, Q8R5F7, Q9D711	5
FALSE	FALSE	TRUE	FALSE	TRUE	FALSE	TRUE	FALSE	TRUE	FALSE	(intestine∩liver∩skin∩stomach)∖(brain∪heart∪kidney∪lung∪spleen∪muscle)	P63271;Q9Z199, Q00724, Q14CH1, Q9CRB3, Q9QXY1	5
TRUE	FALSE	TRUE	TRUE	TRUE	TRUE	FALSE	FALSE	TRUE	FALSE	(brain∩intestine∩kidney∩liver∩lung∩stomach)∖(heart∪skin∪spleen∪muscle)	Q5XG73, Q76LS9, Q80X80, Q91ZM2, Q99JF5	5
TRUE	TRUE	FALSE	TRUE	TRUE	TRUE	FALSE	FALSE	TRUE	FALSE	(brain∩heart∩kidney∩liver∩lung∩stomach)∖(intestine∪skin∪spleen∪muscle)	O35386, Q8BYM8, Q8CDK1, Q8VE95, Q9EQQ2	5
TRUE	FALSE	TRUE	TRUE	FALSE	TRUE	FALSE	FALSE	TRUE	FALSE	(brain∩intestine∩kidney∩lung∩stomach)∖(heart∪liver∪skin∪spleen∪muscle)	Q91W92, Q9CRA4, Q9CY18, Q9JLB2, Q9Z2W1	5
TRUE	TRUE	TRUE	FALSE	FALSE	TRUE	FALSE	FALSE	TRUE	FALSE	(brain∩heart∩intestine∩lung∩stomach)∖(kidney∪liver∪skin∪spleen∪muscle)	P0C8B4, P62141, Q7TMC8, Q9CRY7, Q9ERD7	5
FALSE	TRUE	FALSE	FALSE	FALSE	TRUE	FALSE	FALSE	TRUE	FALSE	(heart∩lung∩stomach)∖(brain∪intestine∪kidney∪liver∪skin∪spleen∪muscle)	E9PYP2, P70663, Q3UVL4, Q8VHK1, Q9DAM7	5
FALSE	FALSE	TRUE	TRUE	TRUE	FALSE	FALSE	FALSE	TRUE	FALSE	(intestine∩kidney∩liver∩stomach)∖(brain∪heart∪lung∪skin∪spleen∪muscle)	E9PY03, Q3TFQ1, Q3UZZ6, Q711T7, Q9DD20	5
TRUE	TRUE	FALSE	TRUE	TRUE	FALSE	FALSE	FALSE	TRUE	FALSE	(brain∩heart∩kidney∩liver∩stomach)∖(intestine∪lung∪skin∪spleen∪muscle)	A2APY7, A4Q9F4, E9PXC0, Q91VC9, Q9CRB8	5
TRUE	FALSE	TRUE	TRUE	TRUE	FALSE	TRUE	TRUE	FALSE	FALSE	(brain∩intestine∩kidney∩liver∩skin∩spleen)∖(heart∪lung∪stomach∪muscle)	B9EKI3, Q80YR4, Q91VE0, Q99L04, Q9D8B3	5
FALSE	TRUE	FALSE	TRUE	FALSE	FALSE	TRUE	TRUE	FALSE	FALSE	(heart∩kidney∩skin∩spleen)∖(brain∪intestine∪liver∪lung∪stomach∪muscle)	P58137, P97865, Q3TLI0, Q80X95, Q9WTL7	5
TRUE	FALSE	TRUE	FALSE	FALSE	FALSE	TRUE	TRUE	FALSE	FALSE	(brain∩intestine∩skin∩spleen)∖(heart∪kidney∪liver∪lung∪stomach∪muscle)	P14231, Q8K1A6, Q8R1K1, Q9CQY2, Q9Z2A0	5
TRUE	FALSE	TRUE	TRUE	TRUE	FALSE	FALSE	TRUE	FALSE	FALSE	(brain∩intestine∩kidney∩liver∩spleen)∖(heart∪lung∪skin∪stomach∪muscle)	A2A8Z1, A6H6A9, Q5EBG8, Q91W52, Q9D958	5
FALSE	TRUE	FALSE	TRUE	TRUE	FALSE	FALSE	TRUE	FALSE	FALSE	(heart∩kidney∩liver∩spleen)∖(brain∪intestine∪lung∪skin∪stomach∪muscle)	P08032, P27046, P49282, Q99JR6, Q9D0D3	5
TRUE	TRUE	TRUE	TRUE	FALSE	FALSE	FALSE	TRUE	FALSE	FALSE	(brain∩heart∩intestine∩kidney∩spleen)∖(liver∪lung∪skin∪stomach∪muscle)	O35943, O89106, P47757, Q6PCP5, Q9CZS1	5
FALSE	TRUE	TRUE	TRUE	FALSE	FALSE	FALSE	TRUE	FALSE	FALSE	(heart∩intestine∩kidney∩spleen)∖(brain∪liver∪lung∪skin∪stomach∪muscle)	A0A0U1RNF2, Q04735, Q9CQV1, Q9D6S7, Q9DAU1	5
TRUE	FALSE	TRUE	TRUE	FALSE	FALSE	FALSE	TRUE	FALSE	FALSE	(brain∩intestine∩kidney∩spleen)∖(heart∪liver∪lung∪skin∪stomach∪muscle)	Q3UVG3, Q6ZPS6, Q8BMI3, Q921E2, Q9D1G1	5
TRUE	TRUE	FALSE	FALSE	FALSE	FALSE	FALSE	TRUE	FALSE	FALSE	(brain∩heart∩spleen)∖(intestine∪kidney∪liver∪lung∪skin∪stomach∪muscle)	P59481, Q5U5M8, Q6A0D4, Q8BX57, Q8BXK8	5
TRUE	TRUE	TRUE	FALSE	FALSE	TRUE	TRUE	FALSE	FALSE	FALSE	(brain∩heart∩intestine∩lung∩skin)∖(kidney∪liver∪spleen∪stomach∪muscle)	E9Q557, Q5DTX6, Q80U72, Q8R1H0, Q99KJ8	5
FALSE	FALSE	TRUE	TRUE	TRUE	FALSE	TRUE	FALSE	FALSE	FALSE	(intestine∩kidney∩liver∩skin)∖(brain∪heart∪lung∪spleen∪stomach∪muscle)	Q8R015, Q8VDS8, Q922B9, Q9QXY9, Q9Z2V4	5
FALSE	TRUE	FALSE	TRUE	FALSE	FALSE	TRUE	FALSE	FALSE	FALSE	(heart∩kidney∩skin)∖(brain∪intestine∪liver∪lung∪spleen∪stomach∪muscle)	P00848, Q812E0, Q8CC21, Q924X2, Q9DBR4	5
TRUE	TRUE	FALSE	TRUE	TRUE	TRUE	FALSE	FALSE	FALSE	FALSE	(brain∩heart∩kidney∩liver∩lung)∖(intestine∪skin∪spleen∪stomach∪muscle)	A3KGB4, Q5IRJ6, Q6PB93, Q9CWD8, Q9QZX7	5
FALSE	FALSE	TRUE	TRUE	FALSE	TRUE	TRUE	TRUE	TRUE	TRUE	(intestine∩kidney∩lung∩skin∩spleen∩stomach∩muscle)∖(brain∪heart∪liver)	P11370, P43274, P55002, Q91VA6	4
TRUE	TRUE	FALSE	TRUE	TRUE	FALSE	TRUE	TRUE	TRUE	TRUE	(brain∩heart∩kidney∩liver∩skin∩spleen∩stomach∩muscle)∖(intestine∪lung)	P50543, P56382, Q9D020, Q9Z239	4
FALSE	TRUE	FALSE	TRUE	TRUE	TRUE	TRUE	FALSE	TRUE	TRUE	(heart∩kidney∩liver∩lung∩skin∩stomach∩muscle)∖(brain∪intestine∪spleen)	D3Z7X0, Q8R0N6, Q8R5I6, Q9CYL5	4
FALSE	TRUE	TRUE	FALSE	FALSE	TRUE	TRUE	FALSE	TRUE	TRUE	(heart∩intestine∩lung∩skin∩stomach∩muscle)∖(brain∪kidney∪liver∪spleen)	P09470, P82347, Q5EBG6, Q6PGH0	4
TRUE	TRUE	TRUE	FALSE	FALSE	TRUE	TRUE	TRUE	FALSE	TRUE	(brain∩heart∩intestine∩lung∩skin∩spleen∩muscle)∖(kidney∪liver∪stomach)	O70305, P47754, Q61739, Q9ET26	4
TRUE	TRUE	TRUE	TRUE	FALSE	TRUE	FALSE	TRUE	FALSE	TRUE	(brain∩heart∩intestine∩kidney∩lung∩spleen∩muscle)∖(liver∪skin∪stomach)	P54726, Q64010, Q8BU31, Q99JX3	4
TRUE	FALSE	TRUE	TRUE	FALSE	TRUE	FALSE	TRUE	FALSE	TRUE	(brain∩intestine∩kidney∩lung∩spleen∩muscle)∖(heart∪liver∪skin∪stomach)	B2RRE7, Q3TIR3, Q9ERR7, Q9WTN0	4
FALSE	TRUE	FALSE	FALSE	TRUE	TRUE	TRUE	TRUE	TRUE	FALSE	(heart∩liver∩lung∩skin∩spleen∩stomach)∖(brain∪intestine∪kidney∪muscle)	P23953, P35279, P42703, Q02248	4
FALSE	FALSE	FALSE	FALSE	TRUE	TRUE	TRUE	TRUE	TRUE	FALSE	(liver∩lung∩skin∩spleen∩stomach)∖(brain∪heart∪intestine∪kidney∪muscle)	Q3TWL2, Q8BH79, Q99JW4, Q9D2Y4	4
TRUE	TRUE	TRUE	FALSE	TRUE	FALSE	TRUE	TRUE	TRUE	FALSE	(brain∩heart∩intestine∩liver∩skin∩spleen∩stomach)∖(kidney∪lung∪muscle)	P49615, Q8BZA9, Q8JZV7, Q9D024	4
TRUE	FALSE	TRUE	FALSE	TRUE	TRUE	FALSE	TRUE	TRUE	FALSE	(brain∩intestine∩liver∩lung∩spleen∩stomach)∖(heart∪kidney∪skin∪muscle)	P70122, Q8K3G9, Q91VJ4, Q9JK38	4
TRUE	TRUE	TRUE	FALSE	FALSE	TRUE	FALSE	TRUE	TRUE	FALSE	(brain∩heart∩intestine∩lung∩spleen∩stomach)∖(kidney∪liver∪skin∪muscle)	P21447, Q62084, Q8BKI2, Q9Z1A1	4
FALSE	TRUE	TRUE	TRUE	TRUE	FALSE	FALSE	TRUE	TRUE	FALSE	(heart∩intestine∩kidney∩liver∩spleen∩stomach)∖(brain∪lung∪skin∪muscle)	Q3U0B3, Q8C0Z1, Q8R238, Q8VC52	4
TRUE	FALSE	FALSE	TRUE	TRUE	FALSE	FALSE	TRUE	TRUE	FALSE	(brain∩kidney∩liver∩spleen∩stomach)∖(heart∪intestine∪lung∪skin∪muscle)	O70480, P51880, P70362, Q8R2Y0	4
FALSE	TRUE	TRUE	TRUE	TRUE	FALSE	TRUE	FALSE	TRUE	FALSE	(heart∩intestine∩kidney∩liver∩skin∩stomach)∖(brain∪lung∪spleen∪muscle)	Q2TPA8, Q6DYE8, Q9CR24, Q9D8Y1	4
FALSE	FALSE	TRUE	TRUE	TRUE	FALSE	TRUE	FALSE	TRUE	FALSE	(intestine∩kidney∩liver∩skin∩stomach)∖(brain∪heart∪lung∪spleen∪muscle)	P50295, Q8CHR6, Q8K385, Q8VE88	4
TRUE	FALSE	FALSE	TRUE	TRUE	TRUE	FALSE	FALSE	TRUE	FALSE	(brain∩kidney∩liver∩lung∩stomach)∖(heart∪intestine∪skin∪spleen∪muscle)	Q6GQS1, Q6PGF7, Q8BSE0, Q920L1	4
FALSE	FALSE	FALSE	TRUE	TRUE	FALSE	FALSE	FALSE	TRUE	FALSE	(kidney∩liver∩stomach)∖(brain∪heart∪intestine∪lung∪skin∪spleen∪muscle)	P23881, Q80V03, Q91Y97, Q9D939	4
FALSE	FALSE	TRUE	FALSE	TRUE	FALSE	FALSE	FALSE	TRUE	FALSE	(intestine∩liver∩stomach)∖(brain∪heart∪kidney∪lung∪skin∪spleen∪muscle)	P19639, P35951, Q3U2C5, Q8C196	4
TRUE	TRUE	TRUE	FALSE	FALSE	FALSE	FALSE	FALSE	TRUE	FALSE	(brain∩heart∩intestine∩stomach)∖(kidney∪liver∪lung∪skin∪spleen∪muscle)	A2AGX3, Q8R370, Q9CY34, Q9R0Q3	4
FALSE	TRUE	TRUE	FALSE	FALSE	FALSE	FALSE	FALSE	TRUE	FALSE	(heart∩intestine∩stomach)∖(brain∪kidney∪liver∪lung∪skin∪spleen∪muscle)	F6U5V1, P28828, Q8K0C8, Q8R080	4
TRUE	TRUE	TRUE	FALSE	TRUE	TRUE	TRUE	TRUE	FALSE	FALSE	(brain∩heart∩intestine∩liver∩lung∩skin∩spleen)∖(kidney∪stomach∪muscle)	P13020, P48036, Q91YH5, Q9WU56	4
FALSE	TRUE	TRUE	FALSE	TRUE	TRUE	TRUE	TRUE	FALSE	FALSE	(heart∩intestine∩liver∩lung∩skin∩spleen)∖(brain∪kidney∪stomach∪muscle)	O70310, P60710, Q61147, Q8R2Q8	4
FALSE	FALSE	TRUE	FALSE	TRUE	TRUE	TRUE	TRUE	FALSE	FALSE	(intestine∩liver∩lung∩skin∩spleen)∖(brain∪heart∪kidney∪stomach∪muscle)	O54824, P20491, Q05144, Q8BWS5	4
FALSE	TRUE	FALSE	TRUE	TRUE	FALSE	TRUE	TRUE	FALSE	FALSE	(heart∩kidney∩liver∩skin∩spleen)∖(brain∪intestine∪lung∪stomach∪muscle)	P04919, P54797, Q5XPI3, Q8R570	4
TRUE	FALSE	TRUE	TRUE	TRUE	TRUE	FALSE	TRUE	FALSE	FALSE	(brain∩intestine∩kidney∩liver∩lung∩spleen)∖(heart∪skin∪stomach∪muscle)	P10639, P63024, Q8VEK0, Q9EP72	4
FALSE	TRUE	FALSE	TRUE	TRUE	TRUE	FALSE	TRUE	FALSE	FALSE	(heart∩kidney∩liver∩lung∩spleen)∖(brain∪intestine∪skin∪stomach∪muscle)	P08103, Q5RKZ7, Q9DB26, Q9JHH9	4
FALSE	TRUE	TRUE	TRUE	FALSE	TRUE	FALSE	TRUE	FALSE	FALSE	(heart∩intestine∩kidney∩lung∩spleen)∖(brain∪liver∪skin∪stomach∪muscle)	P97864, Q61160, Q78T54, Q8CFI0	4
TRUE	TRUE	TRUE	TRUE	TRUE	FALSE	FALSE	TRUE	FALSE	FALSE	(brain∩heart∩intestine∩kidney∩liver∩spleen)∖(lung∪skin∪stomach∪muscle)	P63085, Q8BVU5, Q9DCR2, Q9R049	4
TRUE	TRUE	FALSE	TRUE	TRUE	FALSE	FALSE	TRUE	FALSE	FALSE	(brain∩heart∩kidney∩liver∩spleen)∖(intestine∪lung∪skin∪stomach∪muscle)	E9PWM3, P63168, Q9CQF6, Q9R0P6	4
FALSE	TRUE	FALSE	TRUE	FALSE	FALSE	FALSE	TRUE	FALSE	FALSE	(heart∩kidney∩spleen)∖(brain∪intestine∪liver∪lung∪skin∪stomach∪muscle)	Q3TCJ1, Q8C1Q6, Q9D6Z0, Q9DAT5	4
FALSE	TRUE	FALSE	FALSE	FALSE	FALSE	FALSE	TRUE	FALSE	FALSE	(heart∩spleen)∖(brain∪intestine∪kidney∪liver∪lung∪skin∪stomach∪muscle)	A2AQP0, O88627, Q3UIZ8, Q8BKR5	4
TRUE	FALSE	FALSE	TRUE	TRUE	TRUE	TRUE	FALSE	FALSE	FALSE	(brain∩kidney∩liver∩lung∩skin)∖(heart∪intestine∪spleen∪stomach∪muscle)	E9PYD1, E9Q735, Q8BUV3, Q9CR89	4
FALSE	FALSE	FALSE	TRUE	TRUE	TRUE	TRUE	FALSE	FALSE	FALSE	(kidney∩liver∩lung∩skin)∖(brain∪heart∪intestine∪spleen∪stomach∪muscle)	E9Q3C1, P27005, Q8K4K6, Q8R1J9	4
TRUE	TRUE	FALSE	TRUE	TRUE	FALSE	TRUE	FALSE	FALSE	FALSE	(brain∩heart∩kidney∩liver∩skin)∖(intestine∪lung∪spleen∪stomach∪muscle)	P12382, Q6S9I3, Q8BIW1, Q9R013	4
TRUE	FALSE	FALSE	FALSE	TRUE	TRUE	FALSE	FALSE	FALSE	FALSE	(brain∩liver∩lung)∖(heart∪intestine∪kidney∪skin∪spleen∪stomach∪muscle)	P59913, P97819, Q9JKV5, Q9JL15	4
FALSE	TRUE	TRUE	FALSE	FALSE	TRUE	FALSE	FALSE	FALSE	FALSE	(heart∩intestine∩lung)∖(brain∪kidney∪liver∪skin∪spleen∪stomach∪muscle)	Q62415, Q8BR63, Q8K1E6, Q9EQJ9	4
TRUE	TRUE	TRUE	TRUE	TRUE	FALSE	FALSE	FALSE	FALSE	FALSE	(brain∩heart∩intestine∩kidney∩liver)∖(lung∪skin∪spleen∪stomach∪muscle)	Q3V4B5, Q7TNL9, Q8BMG1, Q99M04	4
FALSE	TRUE	FALSE	TRUE	TRUE	FALSE	FALSE	FALSE	FALSE	FALSE	(heart∩kidney∩liver)∖(brain∪intestine∪lung∪skin∪spleen∪stomach∪muscle)	Q66JZ4, Q80XP9, Q922Z0, Q9EPA7	4
TRUE	FALSE	TRUE	FALSE	TRUE	FALSE	FALSE	FALSE	FALSE	FALSE	(brain∩intestine∩liver)∖(heart∪kidney∪lung∪skin∪spleen∪stomach∪muscle)	E9Q0F0, Q3UI43, Q8K273, Q8K4M5	4
TRUE	TRUE	TRUE	TRUE	FALSE	FALSE	FALSE	FALSE	FALSE	FALSE	(brain∩heart∩intestine∩kidney)∖(liver∪lung∪skin∪spleen∪stomach∪muscle)	O70343, Q8CDG3, Q99KX1, Q9D0B5	4
FALSE	TRUE	TRUE	TRUE	FALSE	FALSE	FALSE	FALSE	FALSE	FALSE	(heart∩intestine∩kidney)∖(brain∪liver∪lung∪skin∪spleen∪stomach∪muscle)	Q3U276, Q6PGD0, Q8VDS4, Q9CR10	4
TRUE	FALSE	TRUE	TRUE	FALSE	TRUE	TRUE	TRUE	TRUE	TRUE	(brain∩intestine∩kidney∩lung∩skin∩spleen∩stomach∩muscle)∖(heart∪liver)	Q9CPT5, Q9CYH6, Q9QXS6	3
TRUE	FALSE	FALSE	TRUE	FALSE	TRUE	TRUE	TRUE	TRUE	TRUE	(brain∩kidney∩lung∩skin∩spleen∩stomach∩muscle)∖(heart∪intestine∪liver)	P61226, Q91V61, Q9D154	3
TRUE	TRUE	TRUE	FALSE	FALSE	TRUE	TRUE	TRUE	TRUE	TRUE	(brain∩heart∩intestine∩lung∩skin∩spleen∩stomach∩muscle)∖(kidney∪liver)	O08528, P46638, Q9CRB6	3
FALSE	TRUE	TRUE	TRUE	TRUE	FALSE	TRUE	TRUE	TRUE	TRUE	(heart∩intestine∩kidney∩liver∩skin∩spleen∩stomach∩muscle)∖(brain∪lung)	Q11011, Q9DC71, Q9JII6	3
FALSE	TRUE	FALSE	TRUE	TRUE	FALSE	TRUE	TRUE	TRUE	TRUE	(heart∩kidney∩liver∩skin∩spleen∩stomach∩muscle)∖(brain∪intestine∪lung)	O09110, P20918, Q9CQY5	3
TRUE	TRUE	TRUE	TRUE	TRUE	FALSE	FALSE	TRUE	TRUE	TRUE	(brain∩heart∩intestine∩kidney∩liver∩spleen∩stomach∩muscle)∖(lung∪skin)	P62073, Q9CRD0, Q9WUM4	3
FALSE	TRUE	TRUE	TRUE	FALSE	TRUE	TRUE	FALSE	TRUE	TRUE	(heart∩intestine∩kidney∩lung∩skin∩stomach∩muscle)∖(brain∪liver∪spleen)	P56392, Q60675, Q9R062	3
TRUE	TRUE	FALSE	FALSE	FALSE	TRUE	TRUE	FALSE	TRUE	TRUE	(brain∩heart∩lung∩skin∩stomach∩muscle)∖(intestine∪kidney∪liver∪spleen)	P97863, Q62059, Q6PAM0	3
TRUE	TRUE	FALSE	TRUE	TRUE	FALSE	TRUE	FALSE	TRUE	TRUE	(brain∩heart∩kidney∩liver∩skin∩stomach∩muscle)∖(intestine∪lung∪spleen)	Q9CPP6, Q9DB20, Q9DCJ5	3
FALSE	FALSE	TRUE	FALSE	FALSE	FALSE	FALSE	FALSE	TRUE	TRUE	(intestine∩stomach∩muscle)∖(brain∪heart∪kidney∪liver∪lung∪skin∪spleen)	O89114, Q3ULQ2, Q60680	3
FALSE	TRUE	TRUE	TRUE	TRUE	TRUE	TRUE	TRUE	FALSE	TRUE	(heart∩intestine∩kidney∩liver∩lung∩skin∩spleen∩muscle)∖(brain∪stomach)	P18654, Q8CG72, Q91VW3	3
TRUE	TRUE	TRUE	TRUE	TRUE	FALSE	TRUE	TRUE	FALSE	TRUE	(brain∩heart∩intestine∩kidney∩liver∩skin∩spleen∩muscle)∖(lung∪stomach)	P70296, Q9ERI6, Q9R0Q7	3
FALSE	TRUE	TRUE	TRUE	TRUE	FALSE	TRUE	TRUE	FALSE	TRUE	(heart∩intestine∩kidney∩liver∩skin∩spleen∩muscle)∖(brain∪lung∪stomach)	Q61247, Q8BMD8, Q8VCM7	3
TRUE	TRUE	TRUE	TRUE	FALSE	FALSE	TRUE	TRUE	FALSE	TRUE	(brain∩heart∩intestine∩kidney∩skin∩spleen∩muscle)∖(liver∪lung∪stomach)	O55003, Q62418, Q9CQV8	3
TRUE	TRUE	FALSE	TRUE	TRUE	TRUE	FALSE	TRUE	FALSE	TRUE	(brain∩heart∩kidney∩liver∩lung∩spleen∩muscle)∖(intestine∪skin∪stomach)	P56380, Q5XJY5, Q8BP40	3
FALSE	TRUE	FALSE	FALSE	FALSE	TRUE	TRUE	FALSE	FALSE	TRUE	(heart∩lung∩skin∩muscle)∖(brain∪intestine∪kidney∪liver∪spleen∪stomach)	O09161, P04247, Q7TQ48	3
FALSE	FALSE	FALSE	TRUE	TRUE	FALSE	TRUE	TRUE	TRUE	FALSE	(kidney∩liver∩skin∩spleen∩stomach)∖(brain∪heart∪intestine∪lung∪muscle)	Q8CG50, Q8R242, Q9D7N3	3
FALSE	FALSE	TRUE	FALSE	TRUE	FALSE	TRUE	TRUE	TRUE	FALSE	(intestine∩liver∩skin∩spleen∩stomach)∖(brain∪heart∪kidney∪lung∪muscle)	P09581, Q8C0J2, Q9CYZ6	3
TRUE	TRUE	FALSE	FALSE	TRUE	FALSE	TRUE	TRUE	TRUE	FALSE	(brain∩heart∩liver∩skin∩spleen∩stomach)∖(intestine∪kidney∪lung∪muscle)	P53657, Q8VE96, Q99LH2	3
TRUE	TRUE	TRUE	FALSE	TRUE	TRUE	FALSE	TRUE	TRUE	FALSE	(brain∩heart∩intestine∩liver∩lung∩spleen∩stomach)∖(kidney∪skin∪muscle)	O88746, Q91YJ2, Q9CZ04	3
FALSE	TRUE	TRUE	FALSE	TRUE	TRUE	FALSE	TRUE	TRUE	FALSE	(heart∩intestine∩liver∩lung∩spleen∩stomach)∖(brain∪kidney∪skin∪muscle)	Q8BT60, Q99LJ6, Q9CRC0	3
TRUE	TRUE	FALSE	FALSE	TRUE	TRUE	FALSE	TRUE	TRUE	FALSE	(brain∩heart∩liver∩lung∩spleen∩stomach)∖(intestine∪kidney∪skin∪muscle)	O08912, Q8BM55, Q8BTZ7	3
FALSE	TRUE	TRUE	FALSE	FALSE	TRUE	FALSE	TRUE	TRUE	FALSE	(heart∩intestine∩lung∩spleen∩stomach)∖(brain∪kidney∪liver∪skin∪muscle)	O54774, P33215, Q9Z1T1	3
TRUE	FALSE	TRUE	TRUE	TRUE	FALSE	FALSE	TRUE	TRUE	FALSE	(brain∩intestine∩kidney∩liver∩spleen∩stomach)∖(heart∪lung∪skin∪muscle)	O35604, Q8C0L0, Q8R0Z5	3
TRUE	TRUE	FALSE	FALSE	TRUE	FALSE	FALSE	TRUE	TRUE	FALSE	(brain∩heart∩liver∩spleen∩stomach)∖(intestine∪kidney∪lung∪skin∪muscle)	P12815, Q8QZY6, Q9D0J8	3
FALSE	FALSE	TRUE	TRUE	FALSE	FALSE	FALSE	TRUE	TRUE	FALSE	(intestine∩kidney∩spleen∩stomach)∖(brain∪heart∪liver∪lung∪skin∪muscle)	Q8K212, Q9CPX7, Q9JJ06	3
TRUE	TRUE	FALSE	FALSE	FALSE	FALSE	FALSE	TRUE	TRUE	FALSE	(brain∩heart∩spleen∩stomach)∖(intestine∪kidney∪liver∪lung∪skin∪muscle)	P70398, Q69Z38, Q9CQ10	3
TRUE	TRUE	TRUE	FALSE	TRUE	TRUE	TRUE	FALSE	TRUE	FALSE	(brain∩heart∩intestine∩liver∩lung∩skin∩stomach)∖(kidney∪spleen∪muscle)	Q99K01, Q9D7I5, Q9DA15	3
FALSE	TRUE	FALSE	TRUE	TRUE	FALSE	TRUE	FALSE	TRUE	FALSE	(heart∩kidney∩liver∩skin∩stomach)∖(brain∪intestine∪lung∪spleen∪muscle)	P58059, Q3U2A8, Q7TNG8	3
TRUE	FALSE	FALSE	FALSE	TRUE	FALSE	TRUE	FALSE	TRUE	FALSE	(brain∩liver∩skin∩stomach)∖(heart∪intestine∪kidney∪lung∪spleen∪muscle)	A2A9H6, P53798, Q8CJH3	3
FALSE	FALSE	FALSE	FALSE	TRUE	FALSE	TRUE	FALSE	TRUE	FALSE	(liver∩skin∩stomach)∖(brain∪heart∪intestine∪kidney∪lung∪spleen∪muscle)	A2ALW5, O54750, Q61176	3
TRUE	TRUE	TRUE	FALSE	FALSE	FALSE	TRUE	FALSE	TRUE	FALSE	(brain∩heart∩intestine∩skin∩stomach)∖(kidney∪liver∪lung∪spleen∪muscle)	A0A0A6YY83, Q7TMX5, Q9CYT6	3
FALSE	TRUE	TRUE	FALSE	FALSE	FALSE	TRUE	FALSE	TRUE	FALSE	(heart∩intestine∩skin∩stomach)∖(brain∪kidney∪liver∪lung∪spleen∪muscle)	A2RTL5, Q99LB0, Q9R087	3
TRUE	TRUE	FALSE	FALSE	FALSE	FALSE	TRUE	FALSE	TRUE	FALSE	(brain∩heart∩skin∩stomach)∖(intestine∪kidney∪liver∪lung∪spleen∪muscle)	P61967, Q3UHB1, Q69ZW3	3
FALSE	TRUE	FALSE	TRUE	TRUE	TRUE	FALSE	FALSE	TRUE	FALSE	(heart∩kidney∩liver∩lung∩stomach)∖(brain∪intestine∪skin∪spleen∪muscle)	P48193, Q6NWW9, Q78J03	3
TRUE	FALSE	FALSE	FALSE	TRUE	TRUE	FALSE	FALSE	TRUE	FALSE	(brain∩liver∩lung∩stomach)∖(heart∪intestine∪kidney∪skin∪spleen∪muscle)	P28651, Q8VCH6, Q99KI3	3
TRUE	FALSE	FALSE	TRUE	TRUE	FALSE	FALSE	FALSE	TRUE	FALSE	(brain∩kidney∩liver∩stomach)∖(heart∪intestine∪lung∪skin∪spleen∪muscle)	Q8CI04, Q922E6, Q9Z160	3
TRUE	FALSE	TRUE	FALSE	TRUE	TRUE	TRUE	TRUE	FALSE	FALSE	(brain∩intestine∩liver∩lung∩skin∩spleen)∖(heart∪kidney∪stomach∪muscle)	Q69ZS7, Q8K2L8, Q8R3D1	3
TRUE	TRUE	TRUE	FALSE	TRUE	FALSE	TRUE	TRUE	FALSE	FALSE	(brain∩heart∩intestine∩liver∩skin∩spleen)∖(kidney∪lung∪stomach∪muscle)	Q3TAS6, Q99PT1, Q9D7A6	3
FALSE	TRUE	TRUE	FALSE	FALSE	FALSE	TRUE	TRUE	FALSE	FALSE	(heart∩intestine∩skin∩spleen)∖(brain∪kidney∪liver∪lung∪stomach∪muscle)	Q8CFI2, Q8CI08, Q9CQE5	3
FALSE	TRUE	FALSE	FALSE	FALSE	FALSE	TRUE	TRUE	FALSE	FALSE	(heart∩skin∩spleen)∖(brain∪intestine∪kidney∪liver∪lung∪stomach∪muscle)	P61982, Q920M5, Q99L48	3
FALSE	FALSE	TRUE	TRUE	TRUE	TRUE	FALSE	TRUE	FALSE	FALSE	(intestine∩kidney∩liver∩lung∩spleen)∖(brain∪heart∪skin∪stomach∪muscle)	Q3UQA7, Q64282, Q91WG0	3
FALSE	FALSE	FALSE	TRUE	TRUE	TRUE	FALSE	TRUE	FALSE	FALSE	(kidney∩liver∩lung∩spleen)∖(brain∪heart∪intestine∪skin∪stomach∪muscle)	O09043, Q8K337, Q9CWR1	3
TRUE	TRUE	FALSE	FALSE	TRUE	TRUE	FALSE	TRUE	FALSE	FALSE	(brain∩heart∩liver∩lung∩spleen)∖(intestine∪kidney∪skin∪stomach∪muscle)	P28661, Q8C0L9, Q9CPT4	3
FALSE	TRUE	TRUE	FALSE	FALSE	TRUE	FALSE	TRUE	FALSE	FALSE	(heart∩intestine∩lung∩spleen)∖(brain∪kidney∪liver∪skin∪stomach∪muscle)	P15535, P97473, Q8BVI5	3
FALSE	FALSE	TRUE	TRUE	TRUE	FALSE	FALSE	TRUE	FALSE	FALSE	(intestine∩kidney∩liver∩spleen)∖(brain∪heart∪lung∪skin∪stomach∪muscle)	P35441, Q8BYU6, Q8CIF6	3
TRUE	FALSE	TRUE	FALSE	TRUE	FALSE	FALSE	TRUE	FALSE	FALSE	(brain∩intestine∩liver∩spleen)∖(heart∪kidney∪lung∪skin∪stomach∪muscle)	P51163, Q8N9S3, Q9CQ22	3
TRUE	FALSE	FALSE	FALSE	TRUE	FALSE	FALSE	TRUE	FALSE	FALSE	(brain∩liver∩spleen)∖(heart∪intestine∪kidney∪lung∪skin∪stomach∪muscle)	P70280, Q8K1H1, Q91YI4	3
TRUE	TRUE	TRUE	FALSE	FALSE	FALSE	FALSE	TRUE	FALSE	FALSE	(brain∩heart∩intestine∩spleen)∖(kidney∪liver∪lung∪skin∪stomach∪muscle)	Q3UHC1, Q8BH50, Q8R3Q2	3
FALSE	TRUE	TRUE	FALSE	FALSE	FALSE	FALSE	TRUE	FALSE	FALSE	(heart∩intestine∩spleen)∖(brain∪kidney∪liver∪lung∪skin∪stomach∪muscle)	P81270, Q62176, Q9CXX9	3
TRUE	FALSE	TRUE	TRUE	TRUE	TRUE	TRUE	FALSE	FALSE	FALSE	(brain∩intestine∩kidney∩liver∩lung∩skin)∖(heart∪spleen∪stomach∪muscle)	Q8CCH2, Q8JZR0, Q8VEH8	3
FALSE	TRUE	FALSE	TRUE	TRUE	TRUE	TRUE	FALSE	FALSE	FALSE	(heart∩kidney∩liver∩lung∩skin)∖(brain∪intestine∪spleen∪stomach∪muscle)	Q1ERP8, Q64462, Q9DBL9	3
FALSE	FALSE	TRUE	FALSE	TRUE	TRUE	TRUE	FALSE	FALSE	FALSE	(intestine∩liver∩lung∩skin)∖(brain∪heart∪kidney∪spleen∪stomach∪muscle)	Q148V8, Q8BG37, Q91Y74	3
FALSE	TRUE	TRUE	FALSE	FALSE	TRUE	TRUE	FALSE	FALSE	FALSE	(heart∩intestine∩lung∩skin)∖(brain∪kidney∪liver∪spleen∪stomach∪muscle)	P03953, P97401, Q6DFX2	3
TRUE	TRUE	TRUE	TRUE	TRUE	FALSE	TRUE	FALSE	FALSE	FALSE	(brain∩heart∩intestine∩kidney∩liver∩skin)∖(lung∪spleen∪stomach∪muscle)	O70589, Q80UJ7, Q8VE99	3
TRUE	FALSE	FALSE	TRUE	TRUE	FALSE	TRUE	FALSE	FALSE	FALSE	(brain∩kidney∩liver∩skin)∖(heart∪intestine∪lung∪spleen∪stomach∪muscle)	E9QA62, Q68FG2, Q8BSF4	3
TRUE	TRUE	TRUE	FALSE	FALSE	FALSE	TRUE	FALSE	FALSE	FALSE	(brain∩heart∩intestine∩skin)∖(kidney∪liver∪lung∪spleen∪stomach∪muscle)	Q8BGT6, Q8JZL3, Q8VDZ4	3
FALSE	FALSE	TRUE	FALSE	TRUE	TRUE	FALSE	FALSE	FALSE	FALSE	(intestine∩liver∩lung)∖(brain∪heart∪kidney∪skin∪spleen∪stomach∪muscle)	O08692, P25446, P59242	3
TRUE	TRUE	TRUE	TRUE	FALSE	TRUE	FALSE	FALSE	FALSE	FALSE	(brain∩heart∩intestine∩kidney∩lung)∖(liver∪skin∪spleen∪stomach∪muscle)	E9PVZ8, Q68FH0, Q7SIG6	3
TRUE	TRUE	FALSE	FALSE	TRUE	TRUE	TRUE	TRUE	TRUE	TRUE	(brain∩heart∩liver∩lung∩skin∩spleen∩stomach∩muscle)∖(intestine∪kidney)	A2AJI0, Q61704	2
FALSE	FALSE	FALSE	TRUE	FALSE	TRUE	TRUE	TRUE	TRUE	TRUE	(kidney∩lung∩skin∩spleen∩stomach∩muscle)∖(brain∪heart∪intestine∪liver)	Q8CFV9, Q9DB16	2
FALSE	TRUE	TRUE	FALSE	FALSE	TRUE	TRUE	TRUE	TRUE	TRUE	(heart∩intestine∩lung∩skin∩spleen∩stomach∩muscle)∖(brain∪kidney∪liver)	P49813, Q8R3U1	2
TRUE	TRUE	FALSE	FALSE	FALSE	TRUE	TRUE	TRUE	TRUE	TRUE	(brain∩heart∩lung∩skin∩spleen∩stomach∩muscle)∖(intestine∪kidney∪liver)	O54946, Q9CQ89	2
TRUE	TRUE	TRUE	FALSE	TRUE	FALSE	TRUE	TRUE	TRUE	TRUE	(brain∩heart∩intestine∩liver∩skin∩spleen∩stomach∩muscle)∖(kidney∪lung)	P63017, Q9JKB1	2
TRUE	TRUE	FALSE	TRUE	FALSE	FALSE	TRUE	TRUE	TRUE	TRUE	(brain∩heart∩kidney∩skin∩spleen∩stomach∩muscle)∖(intestine∪liver∪lung)	P47753, Q8VE97	2
FALSE	TRUE	FALSE	TRUE	FALSE	FALSE	TRUE	TRUE	TRUE	TRUE	(heart∩kidney∩skin∩spleen∩stomach∩muscle)∖(brain∪intestine∪liver∪lung)	P10493, Q6P549	2
FALSE	TRUE	TRUE	FALSE	FALSE	FALSE	TRUE	TRUE	TRUE	TRUE	(heart∩intestine∩skin∩spleen∩stomach∩muscle)∖(brain∪kidney∪liver∪lung)	P15327, P51859	2
FALSE	TRUE	TRUE	TRUE	FALSE	TRUE	FALSE	TRUE	TRUE	TRUE	(heart∩intestine∩kidney∩lung∩spleen∩stomach∩muscle)∖(brain∪liver∪skin)	Q8K2K6, Q9D2M8	2
FALSE	TRUE	TRUE	FALSE	FALSE	TRUE	FALSE	TRUE	TRUE	TRUE	(heart∩intestine∩lung∩spleen∩stomach∩muscle)∖(brain∪kidney∪liver∪skin)	P08121, Q8CHS8	2
FALSE	TRUE	FALSE	TRUE	TRUE	FALSE	FALSE	TRUE	TRUE	TRUE	(heart∩kidney∩liver∩spleen∩stomach∩muscle)∖(brain∪intestine∪lung∪skin)	Q80UY1, Q9QZH6	2
TRUE	TRUE	TRUE	TRUE	FALSE	FALSE	FALSE	TRUE	TRUE	TRUE	(brain∩heart∩intestine∩kidney∩spleen∩stomach∩muscle)∖(liver∪lung∪skin)	Q99KN9, Q99LR1	2
TRUE	FALSE	FALSE	TRUE	FALSE	FALSE	FALSE	TRUE	TRUE	TRUE	(brain∩kidney∩spleen∩stomach∩muscle)∖(heart∪intestine∪liver∪lung∪skin)	Q3V3N7, Q99KU0	2
TRUE	FALSE	TRUE	TRUE	FALSE	TRUE	TRUE	FALSE	TRUE	TRUE	(brain∩intestine∩kidney∩lung∩skin∩stomach∩muscle)∖(heart∪liver∪spleen)	P39053, Q9CZ44	2
FALSE	TRUE	FALSE	TRUE	FALSE	TRUE	TRUE	FALSE	TRUE	TRUE	(heart∩kidney∩lung∩skin∩stomach∩muscle)∖(brain∪intestine∪liver∪spleen)	P14142, Q9D1I2	2
TRUE	TRUE	TRUE	FALSE	FALSE	TRUE	TRUE	FALSE	TRUE	TRUE	(brain∩heart∩intestine∩lung∩skin∩stomach∩muscle)∖(kidney∪liver∪spleen)	P56695, Q9QZF2	2
FALSE	FALSE	TRUE	FALSE	FALSE	TRUE	TRUE	FALSE	TRUE	TRUE	(intestine∩lung∩skin∩stomach∩muscle)∖(brain∪heart∪kidney∪liver∪spleen)	O55101, Q70IV5	2
FALSE	FALSE	FALSE	FALSE	FALSE	TRUE	TRUE	FALSE	TRUE	TRUE	(lung∩skin∩stomach∩muscle)∖(brain∪heart∪intestine∪kidney∪liver∪spleen)	Q6VVW5, Q99PP9	2
TRUE	TRUE	FALSE	TRUE	FALSE	FALSE	TRUE	FALSE	TRUE	TRUE	(brain∩heart∩kidney∩skin∩stomach∩muscle)∖(intestine∪liver∪lung∪spleen)	Q60931, Q6P3A8	2
TRUE	TRUE	TRUE	FALSE	FALSE	FALSE	TRUE	FALSE	TRUE	TRUE	(brain∩heart∩intestine∩skin∩stomach∩muscle)∖(kidney∪liver∪lung∪spleen)	P15331, Q9Z2Y3	2
TRUE	FALSE	TRUE	FALSE	FALSE	FALSE	TRUE	FALSE	TRUE	TRUE	(brain∩intestine∩skin∩stomach∩muscle)∖(heart∪kidney∪liver∪lung∪spleen)	P08553, Q00493	2
FALSE	FALSE	TRUE	FALSE	FALSE	FALSE	TRUE	FALSE	TRUE	TRUE	(intestine∩skin∩stomach∩muscle)∖(brain∪heart∪kidney∪liver∪lung∪spleen)	P04104, Q9JLI2	2
FALSE	TRUE	FALSE	FALSE	FALSE	FALSE	TRUE	FALSE	TRUE	TRUE	(heart∩skin∩stomach∩muscle)∖(brain∪intestine∪kidney∪liver∪lung∪spleen)	Q8VCA6, Q9ET78	2
TRUE	TRUE	TRUE	TRUE	FALSE	TRUE	FALSE	FALSE	TRUE	TRUE	(brain∩heart∩intestine∩kidney∩lung∩stomach∩muscle)∖(liver∪skin∪spleen)	Q99PL5, Q9CQS8	2
FALSE	TRUE	TRUE	TRUE	FALSE	FALSE	FALSE	FALSE	TRUE	TRUE	(heart∩intestine∩kidney∩stomach∩muscle)∖(brain∪liver∪lung∪skin∪spleen)	Q8BGB8, Q8C6I2	2
TRUE	FALSE	TRUE	TRUE	FALSE	TRUE	TRUE	TRUE	FALSE	TRUE	(brain∩intestine∩kidney∩lung∩skin∩spleen∩muscle)∖(heart∪liver∪stomach)	Q7TQI3, Q9D1H8	2
TRUE	FALSE	FALSE	TRUE	FALSE	TRUE	TRUE	TRUE	FALSE	TRUE	(brain∩kidney∩lung∩skin∩spleen∩muscle)∖(heart∪intestine∪liver∪stomach)	P26450, Q01730	2
FALSE	TRUE	FALSE	FALSE	FALSE	TRUE	TRUE	TRUE	FALSE	TRUE	(heart∩lung∩skin∩spleen∩muscle)∖(brain∪intestine∪kidney∪liver∪stomach)	A0A1Y7VJN6, P09542	2
FALSE	FALSE	TRUE	TRUE	TRUE	FALSE	TRUE	TRUE	FALSE	TRUE	(intestine∩kidney∩liver∩skin∩spleen∩muscle)∖(brain∪heart∪lung∪stomach)	P63254, Q62230	2
FALSE	TRUE	TRUE	TRUE	FALSE	FALSE	TRUE	TRUE	FALSE	TRUE	(heart∩intestine∩kidney∩skin∩spleen∩muscle)∖(brain∪liver∪lung∪stomach)	P35285, P35564	2
TRUE	FALSE	FALSE	TRUE	FALSE	FALSE	TRUE	TRUE	FALSE	TRUE	(brain∩kidney∩skin∩spleen∩muscle)∖(heart∪intestine∪liver∪lung∪stomach)	Q9CQF0, Q9D0J4	2
TRUE	TRUE	TRUE	TRUE	TRUE	TRUE	FALSE	TRUE	FALSE	TRUE	(brain∩heart∩intestine∩kidney∩liver∩lung∩spleen∩muscle)∖(skin∪stomach)	Q91VU0, Q921H8	2
FALSE	TRUE	TRUE	TRUE	FALSE	FALSE	FALSE	TRUE	FALSE	TRUE	(heart∩intestine∩kidney∩spleen∩muscle)∖(brain∪liver∪lung∪skin∪stomach)	Q9CQ56, Q9CQV7	2
FALSE	FALSE	FALSE	FALSE	FALSE	FALSE	FALSE	TRUE	FALSE	TRUE	(spleen∩muscle)∖(brain∪heart∪intestine∪kidney∪liver∪lung∪skin∪stomach)	Q6NZG4, Q9DCX1	2
TRUE	TRUE	FALSE	TRUE	TRUE	TRUE	TRUE	FALSE	FALSE	TRUE	(brain∩heart∩kidney∩liver∩lung∩skin∩muscle)∖(intestine∪spleen∪stomach)	P56376, Q02257	2
FALSE	TRUE	FALSE	TRUE	FALSE	TRUE	TRUE	FALSE	FALSE	TRUE	(heart∩kidney∩lung∩skin∩muscle)∖(brain∪intestine∪liver∪spleen∪stomach)	P42925, Q60866	2
TRUE	TRUE	FALSE	FALSE	FALSE	FALSE	TRUE	FALSE	FALSE	TRUE	(brain∩heart∩skin∩muscle)∖(intestine∪kidney∪liver∪lung∪spleen∪stomach)	A0A571BF58, Q8BL65	2
TRUE	TRUE	FALSE	TRUE	TRUE	TRUE	FALSE	FALSE	FALSE	TRUE	(brain∩heart∩kidney∩liver∩lung∩muscle)∖(intestine∪skin∪spleen∪stomach)	O89079, Q9CR60	2
FALSE	FALSE	TRUE	FALSE	FALSE	FALSE	FALSE	FALSE	FALSE	TRUE	(intestine∩muscle)∖(brain∪heart∪kidney∪liver∪lung∪skin∪spleen∪stomach)	Q78YZ6, Q9CR29	2
TRUE	FALSE	FALSE	FALSE	FALSE	FALSE	FALSE	FALSE	FALSE	TRUE	(brain∩muscle)∖(heart∪intestine∪kidney∪liver∪lung∪skin∪spleen∪stomach)	P07934, P19246	2
FALSE	TRUE	TRUE	FALSE	TRUE	FALSE	TRUE	TRUE	TRUE	FALSE	(heart∩intestine∩liver∩skin∩spleen∩stomach)∖(brain∪kidney∪lung∪muscle)	O70362, O70493	2
TRUE	FALSE	TRUE	FALSE	TRUE	FALSE	TRUE	TRUE	TRUE	FALSE	(brain∩intestine∩liver∩skin∩spleen∩stomach)∖(heart∪kidney∪lung∪muscle)	P97452, Q9D0I4	2
TRUE	TRUE	TRUE	FALSE	FALSE	FALSE	TRUE	TRUE	TRUE	FALSE	(brain∩heart∩intestine∩skin∩spleen∩stomach)∖(kidney∪liver∪lung∪muscle)	O70378, Q9CR86	2
FALSE	TRUE	FALSE	FALSE	FALSE	FALSE	TRUE	TRUE	TRUE	FALSE	(heart∩skin∩spleen∩stomach)∖(brain∪intestine∪kidney∪liver∪lung∪muscle)	Q8K1H7, Q99K90	2
FALSE	TRUE	FALSE	FALSE	FALSE	TRUE	FALSE	TRUE	TRUE	FALSE	(heart∩lung∩spleen∩stomach)∖(brain∪intestine∪kidney∪liver∪skin∪muscle)	Q80WB5, Q8BGQ1	2
FALSE	FALSE	TRUE	FALSE	TRUE	FALSE	FALSE	TRUE	TRUE	FALSE	(intestine∩liver∩spleen∩stomach)∖(brain∪heart∪kidney∪lung∪skin∪muscle)	Q9DBU0, Q9JLI0	2
FALSE	TRUE	TRUE	FALSE	FALSE	FALSE	FALSE	TRUE	TRUE	FALSE	(heart∩intestine∩spleen∩stomach)∖(brain∪kidney∪liver∪lung∪skin∪muscle)	O88630, Q2NL51	2
TRUE	FALSE	TRUE	FALSE	TRUE	TRUE	TRUE	FALSE	TRUE	FALSE	(brain∩intestine∩liver∩lung∩skin∩stomach)∖(heart∪kidney∪spleen∪muscle)	Q8CHG3, Q8VCX5	2
TRUE	TRUE	FALSE	FALSE	TRUE	TRUE	TRUE	FALSE	TRUE	FALSE	(brain∩heart∩liver∩lung∩skin∩stomach)∖(intestine∪kidney∪spleen∪muscle)	P29788, Q8QZR5	2
TRUE	FALSE	FALSE	FALSE	TRUE	TRUE	TRUE	FALSE	TRUE	FALSE	(brain∩liver∩lung∩skin∩stomach)∖(heart∪intestine∪kidney∪spleen∪muscle)	Q3UHQ6, Q8BI08	2
TRUE	FALSE	FALSE	TRUE	TRUE	FALSE	TRUE	FALSE	TRUE	FALSE	(brain∩kidney∩liver∩skin∩stomach)∖(heart∪intestine∪lung∪spleen∪muscle)	Q80ZJ1, Q9ERG2	2
FALSE	FALSE	FALSE	TRUE	TRUE	FALSE	TRUE	FALSE	TRUE	FALSE	(kidney∩liver∩skin∩stomach)∖(brain∪heart∪intestine∪lung∪spleen∪muscle)	P52019, Q7TQK4	2
FALSE	TRUE	TRUE	FALSE	TRUE	FALSE	TRUE	FALSE	TRUE	FALSE	(heart∩intestine∩liver∩skin∩stomach)∖(brain∪kidney∪lung∪spleen∪muscle)	P36536, Q9D162	2
FALSE	FALSE	TRUE	FALSE	TRUE	TRUE	FALSE	FALSE	TRUE	FALSE	(intestine∩liver∩lung∩stomach)∖(brain∪heart∪kidney∪skin∪spleen∪muscle)	P28665, Q99KG5	2
FALSE	TRUE	TRUE	TRUE	FALSE	TRUE	FALSE	FALSE	TRUE	FALSE	(heart∩intestine∩kidney∩lung∩stomach)∖(brain∪liver∪skin∪spleen∪muscle)	P58466, Q00420	2
FALSE	TRUE	TRUE	FALSE	FALSE	TRUE	FALSE	FALSE	TRUE	FALSE	(heart∩intestine∩lung∩stomach)∖(brain∪kidney∪liver∪skin∪spleen∪muscle)	Q8VHC3, Q91WK0	2
TRUE	FALSE	TRUE	TRUE	TRUE	FALSE	FALSE	FALSE	TRUE	FALSE	(brain∩intestine∩kidney∩liver∩stomach)∖(heart∪lung∪skin∪spleen∪muscle)	Q8BGV0, Q9JK48	2
FALSE	TRUE	FALSE	TRUE	TRUE	FALSE	FALSE	FALSE	TRUE	FALSE	(heart∩kidney∩liver∩stomach)∖(brain∪intestine∪lung∪skin∪spleen∪muscle)	Q5SSK3, Q8VCM4	2
FALSE	TRUE	FALSE	FALSE	TRUE	FALSE	FALSE	FALSE	TRUE	FALSE	(heart∩liver∩stomach)∖(brain∪intestine∪kidney∪lung∪skin∪spleen∪muscle)	Q08369, Q9CR13	2
TRUE	TRUE	FALSE	FALSE	TRUE	TRUE	TRUE	TRUE	FALSE	FALSE	(brain∩heart∩liver∩lung∩skin∩spleen)∖(intestine∪kidney∪stomach∪muscle)	Q3U308, Q8C0E2	2
TRUE	FALSE	FALSE	FALSE	TRUE	TRUE	TRUE	TRUE	FALSE	FALSE	(brain∩liver∩lung∩skin∩spleen)∖(heart∪intestine∪kidney∪stomach∪muscle)	O89050, Q99J08	2
TRUE	FALSE	FALSE	TRUE	TRUE	FALSE	TRUE	TRUE	FALSE	FALSE	(brain∩kidney∩liver∩skin∩spleen)∖(heart∪intestine∪lung∪stomach∪muscle)	Q8R574, Q9EQ80	2
FALSE	TRUE	TRUE	FALSE	TRUE	FALSE	TRUE	TRUE	FALSE	FALSE	(heart∩intestine∩liver∩skin∩spleen)∖(brain∪kidney∪lung∪stomach∪muscle)	P01942, P33622	2
TRUE	FALSE	TRUE	FALSE	TRUE	FALSE	TRUE	TRUE	FALSE	FALSE	(brain∩intestine∩liver∩skin∩spleen)∖(heart∪kidney∪lung∪stomach∪muscle)	Q8C163, Q9DCJ1	2
FALSE	FALSE	TRUE	FALSE	TRUE	FALSE	TRUE	TRUE	FALSE	FALSE	(intestine∩liver∩skin∩spleen)∖(brain∪heart∪kidney∪lung∪stomach∪muscle)	P08101, Q9QZU9	2
TRUE	TRUE	FALSE	FALSE	TRUE	FALSE	TRUE	TRUE	FALSE	FALSE	(brain∩heart∩liver∩skin∩spleen)∖(intestine∪kidney∪lung∪stomach∪muscle)	Q3UJD6, Q8BVA5	2
FALSE	TRUE	FALSE	FALSE	TRUE	FALSE	TRUE	TRUE	FALSE	FALSE	(heart∩liver∩skin∩spleen)∖(brain∪intestine∪kidney∪lung∪stomach∪muscle)	Q921I2, Q9JJ59	2
TRUE	FALSE	FALSE	FALSE	TRUE	FALSE	TRUE	TRUE	FALSE	FALSE	(brain∩liver∩skin∩spleen)∖(heart∪intestine∪kidney∪lung∪stomach∪muscle)	Q8R3L2, Q9ERN0	2
FALSE	FALSE	FALSE	FALSE	TRUE	FALSE	TRUE	TRUE	FALSE	FALSE	(liver∩skin∩spleen)∖(brain∪heart∪intestine∪kidney∪lung∪stomach∪muscle)	Q61712, Q8BVW3	2
TRUE	TRUE	TRUE	FALSE	FALSE	FALSE	TRUE	TRUE	FALSE	FALSE	(brain∩heart∩intestine∩skin∩spleen)∖(kidney∪liver∪lung∪stomach∪muscle)	Q99LI8, Q9D920	2
FALSE	TRUE	TRUE	TRUE	TRUE	TRUE	FALSE	TRUE	FALSE	FALSE	(heart∩intestine∩kidney∩liver∩lung∩spleen)∖(brain∪skin∪stomach∪muscle)	Q6PDL0, Q921X9	2
TRUE	FALSE	FALSE	FALSE	TRUE	TRUE	FALSE	TRUE	FALSE	FALSE	(brain∩liver∩lung∩spleen)∖(heart∪intestine∪kidney∪skin∪stomach∪muscle)	D3Z6Q9, Q3UHJ0	2
TRUE	TRUE	TRUE	FALSE	FALSE	TRUE	FALSE	TRUE	FALSE	FALSE	(brain∩heart∩intestine∩lung∩spleen)∖(kidney∪liver∪skin∪stomach∪muscle)	Q5F2E7, Q9CX60	2
TRUE	TRUE	FALSE	FALSE	FALSE	TRUE	FALSE	TRUE	FALSE	FALSE	(brain∩heart∩lung∩spleen)∖(intestine∪kidney∪liver∪skin∪stomach∪muscle)	Q9CXP8, Q9JJZ2	2
FALSE	FALSE	TRUE	FALSE	TRUE	FALSE	FALSE	TRUE	FALSE	FALSE	(intestine∩liver∩spleen)∖(brain∪heart∪kidney∪lung∪skin∪stomach∪muscle)	O88947, Q9QY24	2
TRUE	TRUE	FALSE	FALSE	TRUE	FALSE	FALSE	TRUE	FALSE	FALSE	(brain∩heart∩liver∩spleen)∖(intestine∪kidney∪lung∪skin∪stomach∪muscle)	A0A0G2JFX6, Q9CQG1	2
FALSE	TRUE	FALSE	FALSE	TRUE	FALSE	FALSE	TRUE	FALSE	FALSE	(heart∩liver∩spleen)∖(brain∪intestine∪kidney∪lung∪skin∪stomach∪muscle)	P11680, Q9EP53	2
TRUE	TRUE	FALSE	TRUE	FALSE	FALSE	FALSE	TRUE	FALSE	FALSE	(brain∩heart∩kidney∩spleen)∖(intestine∪liver∪lung∪skin∪stomach∪muscle)	Q6P8M1, Q922Q9	2
FALSE	FALSE	TRUE	TRUE	TRUE	TRUE	TRUE	FALSE	FALSE	FALSE	(intestine∩kidney∩liver∩lung∩skin)∖(brain∪heart∪spleen∪stomach∪muscle)	Q7TPE5, Q9Z0K8	2
FALSE	TRUE	TRUE	TRUE	FALSE	TRUE	TRUE	FALSE	FALSE	FALSE	(heart∩intestine∩kidney∩lung∩skin)∖(brain∪liver∪spleen∪stomach∪muscle)	A2AT37, Q64FW2	2
TRUE	FALSE	TRUE	TRUE	TRUE	FALSE	TRUE	FALSE	FALSE	FALSE	(brain∩intestine∩kidney∩liver∩skin)∖(heart∪lung∪spleen∪stomach∪muscle)	P35822, Q8C1E7	2
FALSE	TRUE	FALSE	TRUE	TRUE	FALSE	TRUE	FALSE	FALSE	FALSE	(heart∩kidney∩liver∩skin)∖(brain∪intestine∪lung∪spleen∪stomach∪muscle)	A2AWP8, P34928	2
FALSE	TRUE	TRUE	FALSE	FALSE	FALSE	TRUE	FALSE	FALSE	FALSE	(heart∩intestine∩skin)∖(brain∪kidney∪liver∪lung∪spleen∪stomach∪muscle)	Q8C0N2, Q9D1F4	2
FALSE	TRUE	TRUE	TRUE	TRUE	TRUE	FALSE	FALSE	FALSE	FALSE	(heart∩intestine∩kidney∩liver∩lung)∖(brain∪skin∪spleen∪stomach∪muscle)	P15116, Q6NXL1	2
FALSE	TRUE	FALSE	TRUE	TRUE	TRUE	FALSE	FALSE	FALSE	FALSE	(heart∩kidney∩liver∩lung)∖(brain∪intestine∪skin∪spleen∪stomach∪muscle)	O08675, Q9WVT6	2
TRUE	FALSE	TRUE	FALSE	TRUE	TRUE	FALSE	FALSE	FALSE	FALSE	(brain∩intestine∩liver∩lung)∖(heart∪kidney∪skin∪spleen∪stomach∪muscle)	Q80XA6, Q9R0M6	2
FALSE	TRUE	TRUE	TRUE	FALSE	TRUE	FALSE	FALSE	FALSE	FALSE	(heart∩intestine∩kidney∩lung)∖(brain∪liver∪skin∪spleen∪stomach∪muscle)	Q8BTE0, Q9EPB5	2
TRUE	TRUE	TRUE	FALSE	FALSE	TRUE	FALSE	FALSE	FALSE	FALSE	(brain∩heart∩intestine∩lung)∖(kidney∪liver∪skin∪spleen∪stomach∪muscle)	O35153, Q6W8Q3	2
FALSE	TRUE	TRUE	TRUE	TRUE	FALSE	FALSE	FALSE	FALSE	FALSE	(heart∩intestine∩kidney∩liver)∖(brain∪lung∪skin∪spleen∪stomach∪muscle)	Q80XL6, Q9CZD5	2
TRUE	FALSE	TRUE	TRUE	TRUE	FALSE	FALSE	FALSE	FALSE	FALSE	(brain∩intestine∩kidney∩liver)∖(heart∪lung∪skin∪spleen∪stomach∪muscle)	Q8C5W0, Q8K358	2
FALSE	FALSE	TRUE	TRUE	TRUE	TRUE	TRUE	TRUE	TRUE	TRUE	(intestine∩kidney∩liver∩lung∩skin∩spleen∩stomach∩muscle)∖(brain∪heart)	Q91YS8	1
FALSE	TRUE	FALSE	TRUE	TRUE	TRUE	TRUE	TRUE	TRUE	TRUE	(heart∩kidney∩liver∩lung∩skin∩spleen∩stomach∩muscle)∖(brain∪intestine)	P19973	1
FALSE	FALSE	FALSE	TRUE	TRUE	TRUE	TRUE	TRUE	TRUE	TRUE	(kidney∩liver∩lung∩skin∩spleen∩stomach∩muscle)∖(brain∪heart∪intestine)	P11352	1
FALSE	TRUE	TRUE	FALSE	TRUE	TRUE	TRUE	TRUE	TRUE	TRUE	(heart∩intestine∩liver∩lung∩skin∩spleen∩stomach∩muscle)∖(brain∪kidney)	Q8C7E7	1
TRUE	FALSE	TRUE	FALSE	TRUE	TRUE	TRUE	TRUE	TRUE	TRUE	(brain∩intestine∩liver∩lung∩skin∩spleen∩stomach∩muscle)∖(heart∪kidney)	Q99KH8	1
FALSE	FALSE	TRUE	FALSE	TRUE	TRUE	TRUE	TRUE	TRUE	TRUE	(intestine∩liver∩lung∩skin∩spleen∩stomach∩muscle)∖(brain∪heart∪kidney)	P0DOV2	1
TRUE	FALSE	FALSE	FALSE	TRUE	TRUE	TRUE	TRUE	TRUE	TRUE	(brain∩liver∩lung∩skin∩spleen∩stomach∩muscle)∖(heart∪intestine∪kidney)	Q9R111	1
TRUE	FALSE	TRUE	TRUE	TRUE	FALSE	TRUE	TRUE	TRUE	TRUE	(brain∩intestine∩kidney∩liver∩skin∩spleen∩stomach∩muscle)∖(heart∪lung)	P06797	1
TRUE	FALSE	FALSE	TRUE	TRUE	FALSE	TRUE	TRUE	TRUE	TRUE	(brain∩kidney∩liver∩skin∩spleen∩stomach∩muscle)∖(heart∪intestine∪lung)	Q8BHL8	1
TRUE	FALSE	TRUE	TRUE	FALSE	FALSE	TRUE	TRUE	TRUE	TRUE	(brain∩intestine∩kidney∩skin∩spleen∩stomach∩muscle)∖(heart∪liver∪lung)	Q9D2R6	1
FALSE	FALSE	TRUE	TRUE	FALSE	FALSE	TRUE	TRUE	TRUE	TRUE	(intestine∩kidney∩skin∩spleen∩stomach∩muscle)∖(brain∪heart∪liver∪lung)	Q9CQJ6	1
TRUE	TRUE	TRUE	FALSE	FALSE	FALSE	TRUE	TRUE	TRUE	TRUE	(brain∩heart∩intestine∩skin∩spleen∩stomach∩muscle)∖(kidney∪liver∪lung)	Q8VDI7	1
FALSE	TRUE	FALSE	FALSE	FALSE	FALSE	TRUE	TRUE	TRUE	TRUE	(heart∩skin∩spleen∩stomach∩muscle)∖(brain∪intestine∪kidney∪liver∪lung)	Q8R2Z5	1
FALSE	TRUE	TRUE	TRUE	TRUE	TRUE	FALSE	TRUE	TRUE	TRUE	(heart∩intestine∩kidney∩liver∩lung∩spleen∩stomach∩muscle)∖(brain∪skin)	P31809	1
TRUE	TRUE	FALSE	TRUE	TRUE	TRUE	FALSE	TRUE	TRUE	TRUE	(brain∩heart∩kidney∩liver∩lung∩spleen∩stomach∩muscle)∖(intestine∪skin)	P03930	1
FALSE	TRUE	FALSE	TRUE	TRUE	TRUE	FALSE	TRUE	TRUE	TRUE	(heart∩kidney∩liver∩lung∩spleen∩stomach∩muscle)∖(brain∪intestine∪skin)	Q9R0E2	1
TRUE	TRUE	FALSE	TRUE	FALSE	TRUE	FALSE	TRUE	TRUE	TRUE	(brain∩heart∩kidney∩lung∩spleen∩stomach∩muscle)∖(intestine∪liver∪skin)	Q8VDP3	1
TRUE	TRUE	FALSE	FALSE	FALSE	TRUE	FALSE	TRUE	TRUE	TRUE	(brain∩heart∩lung∩spleen∩stomach∩muscle)∖(intestine∪kidney∪liver∪skin)	Q91Z31	1
FALSE	TRUE	TRUE	TRUE	TRUE	FALSE	FALSE	TRUE	TRUE	TRUE	(heart∩intestine∩kidney∩liver∩spleen∩stomach∩muscle)∖(brain∪lung∪skin)	P16675	1
TRUE	FALSE	TRUE	TRUE	TRUE	FALSE	FALSE	TRUE	TRUE	TRUE	(brain∩intestine∩kidney∩liver∩spleen∩stomach∩muscle)∖(heart∪lung∪skin)	P61961	1
TRUE	TRUE	FALSE	TRUE	TRUE	FALSE	FALSE	TRUE	TRUE	TRUE	(brain∩heart∩kidney∩liver∩spleen∩stomach∩muscle)∖(intestine∪lung∪skin)	Q91XD6	1
TRUE	TRUE	FALSE	TRUE	FALSE	FALSE	FALSE	TRUE	TRUE	TRUE	(brain∩heart∩kidney∩spleen∩stomach∩muscle)∖(intestine∪liver∪lung∪skin)	O35857	1
TRUE	TRUE	FALSE	FALSE	FALSE	FALSE	FALSE	TRUE	TRUE	TRUE	(brain∩heart∩spleen∩stomach∩muscle)∖(intestine∪kidney∪liver∪lung∪skin)	Q9CQW1	1
TRUE	FALSE	TRUE	TRUE	TRUE	TRUE	TRUE	FALSE	TRUE	TRUE	(brain∩intestine∩kidney∩liver∩lung∩skin∩stomach∩muscle)∖(heart∪spleen)	Q80V26	1
FALSE	FALSE	FALSE	FALSE	TRUE	TRUE	TRUE	FALSE	TRUE	TRUE	(liver∩lung∩skin∩stomach∩muscle)∖(brain∪heart∪intestine∪kidney∪spleen)	Q64726	1
TRUE	FALSE	TRUE	TRUE	TRUE	FALSE	TRUE	FALSE	TRUE	TRUE	(brain∩intestine∩kidney∩liver∩skin∩stomach∩muscle)∖(heart∪lung∪spleen)	P05063	1
TRUE	TRUE	TRUE	TRUE	FALSE	FALSE	TRUE	FALSE	TRUE	TRUE	(brain∩heart∩intestine∩kidney∩skin∩stomach∩muscle)∖(liver∪lung∪spleen)	Q3UU94	1
FALSE	TRUE	TRUE	TRUE	FALSE	FALSE	TRUE	FALSE	TRUE	TRUE	(heart∩intestine∩kidney∩skin∩stomach∩muscle)∖(brain∪liver∪lung∪spleen)	Q8R1V4	1
TRUE	FALSE	TRUE	TRUE	FALSE	FALSE	TRUE	FALSE	TRUE	TRUE	(brain∩intestine∩kidney∩skin∩stomach∩muscle)∖(heart∪liver∪lung∪spleen)	P08122	1
FALSE	FALSE	TRUE	TRUE	FALSE	FALSE	TRUE	FALSE	TRUE	TRUE	(intestine∩kidney∩skin∩stomach∩muscle)∖(brain∪heart∪liver∪lung∪spleen)	Q99K23	1
FALSE	TRUE	FALSE	TRUE	FALSE	FALSE	TRUE	FALSE	TRUE	TRUE	(heart∩kidney∩skin∩stomach∩muscle)∖(brain∪intestine∪liver∪lung∪spleen)	P00397	1
FALSE	TRUE	TRUE	FALSE	FALSE	FALSE	TRUE	FALSE	TRUE	TRUE	(heart∩intestine∩skin∩stomach∩muscle)∖(brain∪kidney∪liver∪lung∪spleen)	Q61555	1
TRUE	FALSE	FALSE	FALSE	FALSE	FALSE	TRUE	FALSE	TRUE	TRUE	(brain∩skin∩stomach∩muscle)∖(heart∪intestine∪kidney∪liver∪lung∪spleen)	P04370	1
TRUE	TRUE	TRUE	TRUE	TRUE	TRUE	FALSE	FALSE	TRUE	TRUE	(brain∩heart∩intestine∩kidney∩liver∩lung∩stomach∩muscle)∖(skin∪spleen)	Q9D1H6	1
FALSE	FALSE	TRUE	TRUE	FALSE	TRUE	FALSE	FALSE	TRUE	TRUE	(intestine∩kidney∩lung∩stomach∩muscle)∖(brain∪heart∪liver∪skin∪spleen)	Q64520	1
TRUE	TRUE	FALSE	TRUE	FALSE	TRUE	FALSE	FALSE	TRUE	TRUE	(brain∩heart∩kidney∩lung∩stomach∩muscle)∖(intestine∪liver∪skin∪spleen)	Q8BK08	1
FALSE	TRUE	TRUE	FALSE	FALSE	TRUE	FALSE	FALSE	TRUE	TRUE	(heart∩intestine∩lung∩stomach∩muscle)∖(brain∪kidney∪liver∪skin∪spleen)	O54998	1
FALSE	FALSE	TRUE	FALSE	FALSE	TRUE	FALSE	FALSE	TRUE	TRUE	(intestine∩lung∩stomach∩muscle)∖(brain∪heart∪kidney∪liver∪skin∪spleen)	Q8BU85	1
TRUE	TRUE	TRUE	TRUE	TRUE	FALSE	FALSE	FALSE	TRUE	TRUE	(brain∩heart∩intestine∩kidney∩liver∩stomach∩muscle)∖(lung∪skin∪spleen)	Q99JW2	1
TRUE	TRUE	TRUE	TRUE	FALSE	FALSE	FALSE	FALSE	TRUE	TRUE	(brain∩heart∩intestine∩kidney∩stomach∩muscle)∖(liver∪lung∪skin∪spleen)	P00015	1
FALSE	FALSE	TRUE	TRUE	FALSE	FALSE	FALSE	FALSE	TRUE	TRUE	(intestine∩kidney∩stomach∩muscle)∖(brain∪heart∪liver∪lung∪skin∪spleen)	Q8VIB3	1
TRUE	TRUE	FALSE	TRUE	FALSE	FALSE	FALSE	FALSE	TRUE	TRUE	(brain∩heart∩kidney∩stomach∩muscle)∖(intestine∪liver∪lung∪skin∪spleen)	E9Q411	1
FALSE	FALSE	FALSE	FALSE	FALSE	FALSE	FALSE	FALSE	TRUE	TRUE	(stomach∩muscle)∖(brain∪heart∪intestine∪kidney∪liver∪lung∪skin∪spleen)	Q9D0I6	1
TRUE	FALSE	TRUE	TRUE	TRUE	TRUE	TRUE	TRUE	FALSE	TRUE	(brain∩intestine∩kidney∩liver∩lung∩skin∩spleen∩muscle)∖(heart∪stomach)	P60670	1
FALSE	TRUE	FALSE	TRUE	TRUE	TRUE	TRUE	TRUE	FALSE	TRUE	(heart∩kidney∩liver∩lung∩skin∩spleen∩muscle)∖(brain∪intestine∪stomach)	P26039	1
TRUE	FALSE	FALSE	TRUE	TRUE	TRUE	TRUE	TRUE	FALSE	TRUE	(brain∩kidney∩liver∩lung∩skin∩spleen∩muscle)∖(heart∪intestine∪stomach)	Q9R069	1
FALSE	FALSE	FALSE	TRUE	TRUE	TRUE	TRUE	TRUE	FALSE	TRUE	(kidney∩liver∩lung∩skin∩spleen∩muscle)∖(brain∪heart∪intestine∪stomach)	P31725	1
TRUE	TRUE	TRUE	FALSE	TRUE	TRUE	TRUE	TRUE	FALSE	TRUE	(brain∩heart∩intestine∩liver∩lung∩skin∩spleen∩muscle)∖(kidney∪stomach)	P52479	1
TRUE	FALSE	TRUE	FALSE	TRUE	TRUE	TRUE	TRUE	FALSE	TRUE	(brain∩intestine∩liver∩lung∩skin∩spleen∩muscle)∖(heart∪kidney∪stomach)	Q9D8U8	1
TRUE	FALSE	FALSE	FALSE	TRUE	TRUE	TRUE	TRUE	FALSE	TRUE	(brain∩liver∩lung∩skin∩spleen∩muscle)∖(heart∪intestine∪kidney∪stomach)	P68134	1
FALSE	FALSE	TRUE	FALSE	FALSE	TRUE	TRUE	TRUE	FALSE	TRUE	(intestine∩lung∩skin∩spleen∩muscle)∖(brain∪heart∪kidney∪liver∪stomach)	O55102	1
FALSE	FALSE	FALSE	FALSE	FALSE	TRUE	TRUE	TRUE	FALSE	TRUE	(lung∩skin∩spleen∩muscle)∖(brain∪heart∪intestine∪kidney∪liver∪stomach)	P09541	1
TRUE	FALSE	TRUE	TRUE	TRUE	FALSE	TRUE	TRUE	FALSE	TRUE	(brain∩intestine∩kidney∩liver∩skin∩spleen∩muscle)∖(heart∪lung∪stomach)	O08715	1
TRUE	FALSE	FALSE	TRUE	TRUE	FALSE	TRUE	TRUE	FALSE	TRUE	(brain∩kidney∩liver∩skin∩spleen∩muscle)∖(heart∪intestine∪lung∪stomach)	Q9JI90	1
FALSE	TRUE	TRUE	FALSE	TRUE	FALSE	TRUE	TRUE	FALSE	TRUE	(heart∩intestine∩liver∩skin∩spleen∩muscle)∖(brain∪kidney∪lung∪stomach)	A8DUK4	1
TRUE	FALSE	TRUE	TRUE	FALSE	FALSE	TRUE	TRUE	FALSE	TRUE	(brain∩intestine∩kidney∩skin∩spleen∩muscle)∖(heart∪liver∪lung∪stomach)	Q8C7V8	1
FALSE	FALSE	TRUE	TRUE	FALSE	FALSE	TRUE	TRUE	FALSE	TRUE	(intestine∩kidney∩skin∩spleen∩muscle)∖(brain∪heart∪liver∪lung∪stomach)	Q9CZA6	1
TRUE	TRUE	FALSE	TRUE	FALSE	FALSE	TRUE	TRUE	FALSE	TRUE	(brain∩heart∩kidney∩skin∩spleen∩muscle)∖(intestine∪liver∪lung∪stomach)	Q61292	1
TRUE	FALSE	TRUE	FALSE	FALSE	FALSE	TRUE	TRUE	FALSE	TRUE	(brain∩intestine∩skin∩spleen∩muscle)∖(heart∪kidney∪liver∪lung∪stomach)	Q9CY45	1
TRUE	FALSE	TRUE	TRUE	TRUE	TRUE	FALSE	TRUE	FALSE	TRUE	(brain∩intestine∩kidney∩liver∩lung∩spleen∩muscle)∖(heart∪skin∪stomach)	P26883	1
FALSE	FALSE	TRUE	TRUE	TRUE	TRUE	FALSE	TRUE	FALSE	TRUE	(intestine∩kidney∩liver∩lung∩spleen∩muscle)∖(brain∪heart∪skin∪stomach)	P31786	1
FALSE	TRUE	TRUE	FALSE	TRUE	TRUE	FALSE	TRUE	FALSE	TRUE	(heart∩intestine∩liver∩lung∩spleen∩muscle)∖(brain∪kidney∪skin∪stomach)	Q9WV55	1
FALSE	FALSE	TRUE	FALSE	TRUE	TRUE	FALSE	TRUE	FALSE	TRUE	(intestine∩liver∩lung∩spleen∩muscle)∖(brain∪heart∪kidney∪skin∪stomach)	P16110	1
FALSE	FALSE	TRUE	TRUE	FALSE	TRUE	FALSE	TRUE	FALSE	TRUE	(intestine∩kidney∩lung∩spleen∩muscle)∖(brain∪heart∪liver∪skin∪stomach)	P60766	1
TRUE	FALSE	TRUE	FALSE	FALSE	TRUE	FALSE	TRUE	FALSE	TRUE	(brain∩intestine∩lung∩spleen∩muscle)∖(heart∪kidney∪liver∪skin∪stomach)	Q91YD9	1
TRUE	TRUE	FALSE	FALSE	FALSE	TRUE	FALSE	TRUE	FALSE	TRUE	(brain∩heart∩lung∩spleen∩muscle)∖(intestine∪kidney∪liver∪skin∪stomach)	Q64727	1
FALSE	TRUE	FALSE	FALSE	FALSE	TRUE	FALSE	TRUE	FALSE	TRUE	(heart∩lung∩spleen∩muscle)∖(brain∪intestine∪kidney∪liver∪skin∪stomach)	Q8R3Q0	1
TRUE	TRUE	TRUE	TRUE	TRUE	FALSE	FALSE	TRUE	FALSE	TRUE	(brain∩heart∩intestine∩kidney∩liver∩spleen∩muscle)∖(lung∪skin∪stomach)	P36993	1
FALSE	FALSE	TRUE	TRUE	TRUE	FALSE	FALSE	TRUE	FALSE	TRUE	(intestine∩kidney∩liver∩spleen∩muscle)∖(brain∪heart∪lung∪skin∪stomach)	A0A571BF69	1
FALSE	FALSE	FALSE	TRUE	TRUE	FALSE	FALSE	TRUE	FALSE	TRUE	(kidney∩liver∩spleen∩muscle)∖(brain∪heart∪intestine∪lung∪skin∪stomach)	Q99LS3	1
TRUE	TRUE	TRUE	TRUE	FALSE	FALSE	FALSE	TRUE	FALSE	TRUE	(brain∩heart∩intestine∩kidney∩spleen∩muscle)∖(liver∪lung∪skin∪stomach)	P62774	1
FALSE	FALSE	TRUE	TRUE	FALSE	FALSE	FALSE	TRUE	FALSE	TRUE	(intestine∩kidney∩spleen∩muscle)∖(brain∪heart∪liver∪lung∪skin∪stomach)	P46737	1
TRUE	TRUE	FALSE	TRUE	FALSE	FALSE	FALSE	TRUE	FALSE	TRUE	(brain∩heart∩kidney∩spleen∩muscle)∖(intestine∪liver∪lung∪skin∪stomach)	P70670	1
FALSE	TRUE	FALSE	TRUE	FALSE	FALSE	FALSE	TRUE	FALSE	TRUE	(heart∩kidney∩spleen∩muscle)∖(brain∪intestine∪liver∪lung∪skin∪stomach)	Q61334	1
TRUE	FALSE	TRUE	FALSE	FALSE	FALSE	FALSE	TRUE	FALSE	TRUE	(brain∩intestine∩spleen∩muscle)∖(heart∪kidney∪liver∪lung∪skin∪stomach)	Q5XKN4	1
TRUE	TRUE	TRUE	TRUE	TRUE	TRUE	TRUE	FALSE	FALSE	TRUE	(brain∩heart∩intestine∩kidney∩liver∩lung∩skin∩muscle)∖(spleen∪stomach)	Q9CXY9	1
TRUE	TRUE	TRUE	FALSE	TRUE	TRUE	TRUE	FALSE	FALSE	TRUE	(brain∩heart∩intestine∩liver∩lung∩skin∩muscle)∖(kidney∪spleen∪stomach)	Q3UQN2	1
FALSE	TRUE	FALSE	FALSE	TRUE	TRUE	TRUE	FALSE	FALSE	TRUE	(heart∩liver∩lung∩skin∩muscle)∖(brain∪intestine∪kidney∪spleen∪stomach)	P50462	1
TRUE	TRUE	TRUE	TRUE	FALSE	TRUE	TRUE	FALSE	FALSE	TRUE	(brain∩heart∩intestine∩kidney∩lung∩skin∩muscle)∖(liver∪spleen∪stomach)	P09242	1
TRUE	FALSE	TRUE	TRUE	FALSE	TRUE	TRUE	FALSE	FALSE	TRUE	(brain∩intestine∩kidney∩lung∩skin∩muscle)∖(heart∪liver∪spleen∪stomach)	P05132	1
TRUE	FALSE	FALSE	TRUE	FALSE	TRUE	TRUE	FALSE	FALSE	TRUE	(brain∩kidney∩lung∩skin∩muscle)∖(heart∪intestine∪liver∪spleen∪stomach)	Q6NZR5	1
TRUE	TRUE	TRUE	FALSE	FALSE	TRUE	TRUE	FALSE	FALSE	TRUE	(brain∩heart∩intestine∩lung∩skin∩muscle)∖(kidney∪liver∪spleen∪stomach)	Q9CQH7	1
FALSE	FALSE	TRUE	FALSE	FALSE	TRUE	TRUE	FALSE	FALSE	TRUE	(intestine∩lung∩skin∩muscle)∖(brain∪heart∪kidney∪liver∪spleen∪stomach)	Q8R121	1
TRUE	TRUE	FALSE	FALSE	FALSE	TRUE	TRUE	FALSE	FALSE	TRUE	(brain∩heart∩lung∩skin∩muscle)∖(intestine∪kidney∪liver∪spleen∪stomach)	Q8R3Z5	1
FALSE	FALSE	FALSE	FALSE	FALSE	TRUE	TRUE	FALSE	FALSE	TRUE	(lung∩skin∩muscle)∖(brain∪heart∪intestine∪kidney∪liver∪spleen∪stomach)	O88200	1
TRUE	TRUE	TRUE	TRUE	FALSE	FALSE	TRUE	FALSE	FALSE	TRUE	(brain∩heart∩intestine∩kidney∩skin∩muscle)∖(liver∪lung∪spleen∪stomach)	Q99N89	1
FALSE	TRUE	TRUE	FALSE	FALSE	FALSE	TRUE	FALSE	FALSE	TRUE	(heart∩intestine∩skin∩muscle)∖(brain∪kidney∪liver∪lung∪spleen∪stomach)	P07310	1
TRUE	FALSE	FALSE	FALSE	FALSE	FALSE	TRUE	FALSE	FALSE	TRUE	(brain∩skin∩muscle)∖(heart∪intestine∪kidney∪liver∪lung∪spleen∪stomach)	P28652	1
FALSE	TRUE	TRUE	TRUE	TRUE	TRUE	FALSE	FALSE	FALSE	TRUE	(heart∩intestine∩kidney∩liver∩lung∩muscle)∖(brain∪skin∪spleen∪stomach)	Q9CR09	1
FALSE	FALSE	TRUE	TRUE	TRUE	TRUE	FALSE	FALSE	FALSE	TRUE	(intestine∩kidney∩liver∩lung∩muscle)∖(brain∪heart∪skin∪spleen∪stomach)	Q99M07	1
TRUE	TRUE	TRUE	TRUE	FALSE	TRUE	FALSE	FALSE	FALSE	TRUE	(brain∩heart∩intestine∩kidney∩lung∩muscle)∖(liver∪skin∪spleen∪stomach)	Q99KF1	1
FALSE	TRUE	TRUE	TRUE	FALSE	TRUE	FALSE	FALSE	FALSE	TRUE	(heart∩intestine∩kidney∩lung∩muscle)∖(brain∪liver∪skin∪spleen∪stomach)	Q80VJ2	1
TRUE	FALSE	TRUE	TRUE	FALSE	TRUE	FALSE	FALSE	FALSE	TRUE	(brain∩intestine∩kidney∩lung∩muscle)∖(heart∪liver∪skin∪spleen∪stomach)	Q70FJ1	1
FALSE	FALSE	TRUE	TRUE	FALSE	TRUE	FALSE	FALSE	FALSE	TRUE	(intestine∩kidney∩lung∩muscle)∖(brain∪heart∪liver∪skin∪spleen∪stomach)	P62715	1
FALSE	FALSE	TRUE	FALSE	FALSE	TRUE	FALSE	FALSE	FALSE	TRUE	(intestine∩lung∩muscle)∖(brain∪heart∪kidney∪liver∪skin∪spleen∪stomach)	Q9JJN2	1
TRUE	FALSE	FALSE	FALSE	FALSE	TRUE	FALSE	FALSE	FALSE	TRUE	(brain∩lung∩muscle)∖(heart∪intestine∪kidney∪liver∪skin∪spleen∪stomach)	P61080	1
FALSE	FALSE	FALSE	FALSE	FALSE	TRUE	FALSE	FALSE	FALSE	TRUE	(lung∩muscle)∖(brain∪heart∪intestine∪kidney∪liver∪skin∪spleen∪stomach)	Q62181	1
FALSE	TRUE	TRUE	TRUE	FALSE	FALSE	FALSE	FALSE	FALSE	TRUE	(heart∩intestine∩kidney∩muscle)∖(brain∪liver∪lung∪skin∪spleen∪stomach)	Q920Q6	1
TRUE	TRUE	TRUE	FALSE	FALSE	FALSE	FALSE	FALSE	FALSE	TRUE	(brain∩heart∩intestine∩muscle)∖(kidney∪liver∪lung∪skin∪spleen∪stomach)	P60840	1
FALSE	TRUE	TRUE	FALSE	FALSE	FALSE	FALSE	FALSE	FALSE	TRUE	(heart∩intestine∩muscle)∖(brain∪kidney∪liver∪lung∪skin∪spleen∪stomach)	Q9CQ52	1
TRUE	FALSE	TRUE	FALSE	FALSE	FALSE	FALSE	FALSE	FALSE	TRUE	(brain∩intestine∩muscle)∖(heart∪kidney∪liver∪lung∪skin∪spleen∪stomach)	Q91ZI0	1
TRUE	FALSE	FALSE	FALSE	TRUE	FALSE	TRUE	TRUE	TRUE	FALSE	(brain∩liver∩skin∩spleen∩stomach)∖(heart∪intestine∪kidney∪lung∪muscle)	Q99LD9	1
FALSE	FALSE	TRUE	TRUE	TRUE	FALSE	FALSE	TRUE	TRUE	FALSE	(intestine∩kidney∩liver∩spleen∩stomach)∖(brain∪heart∪lung∪skin∪muscle)	Q8R059	1
FALSE	FALSE	FALSE	FALSE	TRUE	FALSE	FALSE	TRUE	TRUE	FALSE	(liver∩spleen∩stomach)∖(brain∪heart∪intestine∪kidney∪lung∪skin∪muscle)	Q8VI94	1
FALSE	TRUE	FALSE	TRUE	FALSE	FALSE	FALSE	TRUE	TRUE	FALSE	(heart∩kidney∩spleen∩stomach)∖(brain∪intestine∪liver∪lung∪skin∪muscle)	Q8K4Q0	1
FALSE	TRUE	TRUE	FALSE	TRUE	TRUE	TRUE	FALSE	TRUE	FALSE	(heart∩intestine∩liver∩lung∩skin∩stomach)∖(brain∪kidney∪spleen∪muscle)	Q5SSH7	1
FALSE	TRUE	FALSE	FALSE	TRUE	TRUE	TRUE	FALSE	TRUE	FALSE	(heart∩liver∩lung∩skin∩stomach)∖(brain∪intestine∪kidney∪spleen∪muscle)	Q3USZ8	1
FALSE	TRUE	FALSE	FALSE	TRUE	FALSE	TRUE	FALSE	TRUE	FALSE	(heart∩liver∩skin∩stomach)∖(brain∪intestine∪kidney∪lung∪spleen∪muscle)	O89010	1
FALSE	TRUE	TRUE	TRUE	TRUE	TRUE	FALSE	FALSE	TRUE	FALSE	(heart∩intestine∩kidney∩liver∩lung∩stomach)∖(brain∪skin∪spleen∪muscle)	P61971	1
TRUE	TRUE	TRUE	FALSE	TRUE	TRUE	FALSE	FALSE	TRUE	FALSE	(brain∩heart∩intestine∩liver∩lung∩stomach)∖(kidney∪skin∪spleen∪muscle)	P57759	1
FALSE	TRUE	TRUE	FALSE	TRUE	TRUE	FALSE	FALSE	TRUE	FALSE	(heart∩intestine∩liver∩lung∩stomach)∖(brain∪kidney∪skin∪spleen∪muscle)	Q9CQ73	1
TRUE	TRUE	FALSE	FALSE	TRUE	TRUE	FALSE	FALSE	TRUE	FALSE	(brain∩heart∩liver∩lung∩stomach)∖(intestine∪kidney∪skin∪spleen∪muscle)	Q9DCT5	1
FALSE	TRUE	TRUE	TRUE	TRUE	FALSE	FALSE	FALSE	TRUE	FALSE	(heart∩intestine∩kidney∩liver∩stomach)∖(brain∪lung∪skin∪spleen∪muscle)	D3Z7Q2	1
FALSE	TRUE	TRUE	FALSE	TRUE	FALSE	FALSE	FALSE	TRUE	FALSE	(heart∩intestine∩liver∩stomach)∖(brain∪kidney∪lung∪skin∪spleen∪muscle)	A2AJA7	1
FALSE	TRUE	FALSE	FALSE	TRUE	TRUE	TRUE	TRUE	FALSE	FALSE	(heart∩liver∩lung∩skin∩spleen)∖(brain∪intestine∪kidney∪stomach∪muscle)	Q8BTS3	1
TRUE	TRUE	TRUE	FALSE	TRUE	TRUE	FALSE	TRUE	FALSE	FALSE	(brain∩heart∩intestine∩liver∩lung∩spleen)∖(kidney∪skin∪stomach∪muscle)	Q78JE5	1
FALSE	TRUE	FALSE	FALSE	TRUE	TRUE	FALSE	TRUE	FALSE	FALSE	(heart∩liver∩lung∩spleen)∖(brain∪intestine∪kidney∪skin∪stomach∪muscle)	Q9EQI5	1
TRUE	TRUE	TRUE	FALSE	TRUE	FALSE	FALSE	TRUE	FALSE	FALSE	(brain∩heart∩intestine∩liver∩spleen)∖(kidney∪lung∪skin∪stomach∪muscle)	Q99LB6	1
FALSE	TRUE	TRUE	TRUE	TRUE	TRUE	TRUE	FALSE	FALSE	FALSE	(heart∩intestine∩kidney∩liver∩lung∩skin)∖(brain∪spleen∪stomach∪muscle)	Q3U0S6	1
TRUE	TRUE	TRUE	FALSE	TRUE	TRUE	TRUE	FALSE	FALSE	FALSE	(brain∩heart∩intestine∩liver∩lung∩skin)∖(kidney∪spleen∪stomach∪muscle)	Q63739	1
FALSE	TRUE	TRUE	FALSE	TRUE	TRUE	TRUE	FALSE	FALSE	FALSE	(heart∩intestine∩liver∩lung∩skin)∖(brain∪kidney∪spleen∪stomach∪muscle)	Q9JK92	1
TRUE	FALSE	TRUE	FALSE	TRUE	TRUE	TRUE	FALSE	FALSE	FALSE	(brain∩intestine∩liver∩lung∩skin)∖(heart∪kidney∪spleen∪stomach∪muscle)	Q8BRV5	1
TRUE	TRUE	FALSE	FALSE	TRUE	TRUE	TRUE	FALSE	FALSE	FALSE	(brain∩heart∩liver∩lung∩skin)∖(intestine∪kidney∪spleen∪stomach∪muscle)	P83093	1
FALSE	TRUE	FALSE	FALSE	TRUE	TRUE	TRUE	FALSE	FALSE	FALSE	(heart∩liver∩lung∩skin)∖(brain∪intestine∪kidney∪spleen∪stomach∪muscle)	Q61646	1
TRUE	FALSE	FALSE	FALSE	TRUE	TRUE	TRUE	FALSE	FALSE	FALSE	(brain∩liver∩lung∩skin)∖(heart∪intestine∪kidney∪spleen∪stomach∪muscle)	Q9R008	1
FALSE	TRUE	TRUE	TRUE	TRUE	FALSE	TRUE	FALSE	FALSE	FALSE	(heart∩intestine∩kidney∩liver∩skin)∖(brain∪lung∪spleen∪stomach∪muscle)	Q61129	1
TRUE	FALSE	TRUE	FALSE	TRUE	FALSE	TRUE	FALSE	FALSE	FALSE	(brain∩intestine∩liver∩skin)∖(heart∪kidney∪lung∪spleen∪stomach∪muscle)	Q6P6J9	1
FALSE	FALSE	TRUE	FALSE	TRUE	FALSE	TRUE	FALSE	FALSE	FALSE	(intestine∩liver∩skin)∖(brain∪heart∪kidney∪lung∪spleen∪stomach∪muscle)	Q8CIB6	1
TRUE	TRUE	FALSE	FALSE	TRUE	FALSE	TRUE	FALSE	FALSE	FALSE	(brain∩heart∩liver∩skin)∖(intestine∪kidney∪lung∪spleen∪stomach∪muscle)	O70274	1
FALSE	FALSE	TRUE	TRUE	TRUE	TRUE	FALSE	FALSE	FALSE	FALSE	(intestine∩kidney∩liver∩lung)∖(brain∪heart∪skin∪spleen∪stomach∪muscle)	P41317	1
TRUE	TRUE	FALSE	FALSE	TRUE	TRUE	FALSE	FALSE	FALSE	FALSE	(brain∩heart∩liver∩lung)∖(intestine∪kidney∪skin∪spleen∪stomach∪muscle)	Q9JKS5	1
FALSE	TRUE	FALSE	FALSE	TRUE	TRUE	FALSE	FALSE	FALSE	FALSE	(heart∩liver∩lung)∖(brain∪intestine∪kidney∪skin∪spleen∪stomach∪muscle)	Q5FWI3	1
TRUE	TRUE	FALSE	FALSE	TRUE	FALSE	FALSE	FALSE	FALSE	FALSE	(brain∩heart∩liver)∖(intestine∪kidney∪lung∪skin∪spleen∪stomach∪muscle)	Q8BL86	1
FALSE	TRUE	FALSE	FALSE	TRUE	FALSE	FALSE	FALSE	FALSE	FALSE	(heart∩liver)∖(brain∪intestine∪kidney∪lung∪skin∪spleen∪stomach∪muscle)	Q80SY4	1
TRUE	TRUE	TRUE	FALSE	FALSE	FALSE	FALSE	FALSE	FALSE	FALSE	(brain∩heart∩intestine)∖(kidney∪liver∪lung∪skin∪spleen∪stomach∪muscle)	Q9D1D4	1

## Sheet: 2.brain_Enrichment analysis
GroupID	Category	Term	Description	LogP	Log(q-value)	InTerm_InList	Genes	Symbols
1_Summary	GO Biological Processes	GO:0050804	modulation of chemical synaptic transmission	-56.3113	-52.2756	122/729	11514,11784,12287,12297,12298,12300,12669,12801,12889,13004,13116,13176,13385,13841,14299,14680,14799,14802,14807,14809,14810,14812,15114,15165,15567,16500,16504,17260,18013,18164,18189,18191,18196,18412,18530,18619,18752,19259,19417,20203,20907,20964,20977,21367,21960,23821,26570,26875,51791,53623,54376,54377,54525,56839,56876,57340,59033,64176,65945,66673,68404,69017,72003,72555,74053,74342,745…	Adcy8,Apba2,Cacna1b,Cacnb3,Cacnb4,Cacng2,Chrm1,Cnr1,Cplx1,Ncan,Cyp46a1,Dcc,Dlg4,Epha7,Ncs1,Gnal,Gria1,Gria4,Grik3,Grik5,Grin1,Grin2b,Hap1,Hcn1,Slc6a4,Kcnb1,Kcnc3,Mef2c,Neurod2,Nptx1,Nrxn1,Nrxn3,Nsg1,Sqstm1,Pcdh8,Penk,Prkcg,Ptpn5,Rasgrf1,S100b,Stx1a,Syn1,Syp,Cntn2,Tnr,Bace1,Slc7a11,Pclo,Rgs14,Gria3,Cacng3,Cacng4,Syt7,Lgi1,Nsmf,Jph3,Slc4a8,Sv2b,Clstn1,Sorcs3,Nrn1,Prrt2,Synpr,Shisa9,Grip1,Lrrtm1,Net…
1_Member	GO Biological Processes	GO:0050804	modulation of chemical synaptic transmission	-56.3113	-52.2756	122/729	11514,11784,12287,12297,12298,12300,12669,12801,12889,13004,13116,13176,13385,13841,14299,14680,14799,14802,14807,14809,14810,14812,15114,15165,15567,16500,16504,17260,18013,18164,18189,18191,18196,18412,18530,18619,18752,19259,19417,20203,20907,20964,20977,21367,21960,23821,26570,26875,51791,53623,54376,54377,54525,56839,56876,57340,59033,64176,65945,66673,68404,69017,72003,72555,74053,74342,745…	Adcy8,Apba2,Cacna1b,Cacnb3,Cacnb4,Cacng2,Chrm1,Cnr1,Cplx1,Ncan,Cyp46a1,Dcc,Dlg4,Epha7,Ncs1,Gnal,Gria1,Gria4,Grik3,Grik5,Grin1,Grin2b,Hap1,Hcn1,Slc6a4,Kcnb1,Kcnc3,Mef2c,Neurod2,Nptx1,Nrxn1,Nrxn3,Nsg1,Sqstm1,Pcdh8,Penk,Prkcg,Ptpn5,Rasgrf1,S100b,Stx1a,Syn1,Syp,Cntn2,Tnr,Bace1,Slc7a11,Pclo,Rgs14,Gria3,Cacng3,Cacng4,Syt7,Lgi1,Nsmf,Jph3,Slc4a8,Sv2b,Clstn1,Sorcs3,Nrn1,Prrt2,Synpr,Shisa9,Grip1,Lrrtm1,Net…
1_Member	GO Biological Processes	GO:0099177	regulation of trans-synaptic signaling	-56.2427	-52.2756	122/730	11514,11784,12287,12297,12298,12300,12669,12801,12889,13004,13116,13176,13385,13841,14299,14680,14799,14802,14807,14809,14810,14812,15114,15165,15567,16500,16504,17260,18013,18164,18189,18191,18196,18412,18530,18619,18752,19259,19417,20203,20907,20964,20977,21367,21960,23821,26570,26875,51791,53623,54376,54377,54525,56839,56876,57340,59033,64176,65945,66673,68404,69017,72003,72555,74053,74342,745…	Adcy8,Apba2,Cacna1b,Cacnb3,Cacnb4,Cacng2,Chrm1,Cnr1,Cplx1,Ncan,Cyp46a1,Dcc,Dlg4,Epha7,Ncs1,Gnal,Gria1,Gria4,Grik3,Grik5,Grin1,Grin2b,Hap1,Hcn1,Slc6a4,Kcnb1,Kcnc3,Mef2c,Neurod2,Nptx1,Nrxn1,Nrxn3,Nsg1,Sqstm1,Pcdh8,Penk,Prkcg,Ptpn5,Rasgrf1,S100b,Stx1a,Syn1,Syp,Cntn2,Tnr,Bace1,Slc7a11,Pclo,Rgs14,Gria3,Cacng3,Cacng4,Syt7,Lgi1,Nsmf,Jph3,Slc4a8,Sv2b,Clstn1,Sorcs3,Nrn1,Prrt2,Synpr,Shisa9,Grip1,Lrrtm1,Net…
1_Member	GO Biological Processes	GO:0048167	regulation of synaptic plasticity	-23.0002	-20.0108	57/386	11514,13116,13385,14680,14799,14810,14812,16500,17260,18013,18196,18412,18619,18752,19259,19417,20203,20964,20977,21367,21960,23821,51791,54525,56876,57340,66673,69017,72555,74053,74342,76376,107065,107831,108068,108071,110312,110891,110893,116837,116838,170935,171180,208898,210274,211134,228550,232813,238988,240057,241770,242662,260297,320127,380702,381979,382018	Adcy8,Cyp46a1,Dlg4,Gnal,Gria1,Grin1,Grin2b,Kcnb1,Mef2c,Neurod2,Nsg1,Sqstm1,Penk,Prkcg,Ptpn5,Rasgrf1,S100b,Syn1,Syp,Cntn2,Tnr,Bace1,Rgs14,Syt7,Nsmf,Jph3,Sorcs3,Prrt2,Shisa9,Grip1,Lrrtm1,Slc24a2,Lrrtm2,Adgrb1,Grm2,Grm5,Pmch,Slc8a2,Slc8a3,Rims1,Rims2,Grid2ip,Syt12,Unc13c,Shank2,Lzts1,Itpka,Shisa7,Erc2,Syngap1,Rims4,Rims3,Prrt1,Dgki,Shisa6,Brsk1,Unc13a
1_Member	GO Biological Processes	GO:0050806	positive regulation of synaptic transmission	-14.53	-11.9608	41/318	11514,12287,12300,13385,14299,14799,14802,14810,14812,15114,18189,18412,18752,19259,20203,20907,21960,51791,54376,54377,56839,59033,65945,74342,76376,81904,107065,110891,110893,116837,116838,171180,210274,216856,232370,232813,241770,242662,260297,382018,545192	Adcy8,Cacna1b,Cacng2,Dlg4,Ncs1,Gria1,Gria4,Grin1,Grin2b,Hap1,Nrxn1,Sqstm1,Prkcg,Ptpn5,S100b,Stx1a,Tnr,Rgs14,Cacng3,Cacng4,Lgi1,Slc4a8,Clstn1,Lrrtm1,Slc24a2,Cacng7,Lrrtm2,Slc8a2,Slc8a3,Rims1,Rims2,Syt12,Shank2,Nlgn2,Clstn3,Shisa7,Rims4,Rims3,Prrt1,Unc13a,Baiap3
1_Member	GO Biological Processes	GO:0060291	long-term synaptic potentiation	-2.45278	-0.903103	14/205	14812,18752,21960,51791,74342,76376,107065,110891,110893,116837,171180,210274,260297,382018	Grin2b,Prkcg,Tnr,Rgs14,Lrrtm1,Slc24a2,Lrrtm2,Slc8a2,Slc8a3,Rims1,Syt12,Shank2,Prrt1,Unc13a
2_Summary	GO Biological Processes	GO:0007268	chemical synaptic transmission	-53.9151	-50.2493	88/364	11784,12287,12297,12298,12564,12669,12671,12889,13385,13446,14167,14394,14396,14397,14400,14401,14402,14406,14799,14802,14807,14809,14810,14812,16531,17260,17957,18189,18191,18196,18530,18619,18752,19894,20370,20907,20964,20977,20980,21823,21960,22317,23859,26875,27062,27204,53623,54525,57138,64051,64176,65945,69017,72961,75209,77531,94090,104069,108013,108071,108073,109648,110012,110312,110886,1…	Apba2,Cacna1b,Cacnb3,Cacnb4,Cdh8,Chrm1,Chrm3,Cplx1,Dlg4,Doc2a,Fgf12,Gabra1,Gabra3,Gabra4,Gabrb1,Gabrb2,Gabrb3,Gabrg2,Gria1,Gria4,Grik3,Grik5,Grin1,Grin2b,Kcnma1,Mef2c,Napb,Nrxn1,Nrxn3,Nsg1,Pcdh8,Penk,Prkcg,Rph3a,Sez6,Stx1a,Syn1,Syp,Syt2,Th,Tnr,Vamp1,Dlg2,Pclo,Cadps,Syn3,Gria3,Syt7,Slc12a5,Sv2a,Sv2b,Clstn1,Prrt2,Slc17a7,Sv2c,Anks1b,Trim9,Sncb,Celf4,Grm5,Grm7,Npy,Tpgs1,Pmch,Gabra5,Rims1,Rims2,Rac3,…
2_Member	GO Biological Processes	GO:0007268	chemical synaptic transmission	-53.9151	-50.2493	88/364	11784,12287,12297,12298,12564,12669,12671,12889,13385,13446,14167,14394,14396,14397,14400,14401,14402,14406,14799,14802,14807,14809,14810,14812,16531,17260,17957,18189,18191,18196,18530,18619,18752,19894,20370,20907,20964,20977,20980,21823,21960,22317,23859,26875,27062,27204,53623,54525,57138,64051,64176,65945,69017,72961,75209,77531,94090,104069,108013,108071,108073,109648,110012,110312,110886,1…	Apba2,Cacna1b,Cacnb3,Cacnb4,Cdh8,Chrm1,Chrm3,Cplx1,Dlg4,Doc2a,Fgf12,Gabra1,Gabra3,Gabra4,Gabrb1,Gabrb2,Gabrb3,Gabrg2,Gria1,Gria4,Grik3,Grik5,Grin1,Grin2b,Kcnma1,Mef2c,Napb,Nrxn1,Nrxn3,Nsg1,Pcdh8,Penk,Prkcg,Rph3a,Sez6,Stx1a,Syn1,Syp,Syt2,Th,Tnr,Vamp1,Dlg2,Pclo,Cadps,Syn3,Gria3,Syt7,Slc12a5,Sv2a,Sv2b,Clstn1,Prrt2,Slc17a7,Sv2c,Anks1b,Trim9,Sncb,Celf4,Grm5,Grm7,Npy,Tpgs1,Pmch,Gabra5,Rims1,Rims2,Rac3,…
2_Member	GO Biological Processes	GO:0098916	anterograde trans-synaptic signaling	-53.9151	-50.2493	88/364	11784,12287,12297,12298,12564,12669,12671,12889,13385,13446,14167,14394,14396,14397,14400,14401,14402,14406,14799,14802,14807,14809,14810,14812,16531,17260,17957,18189,18191,18196,18530,18619,18752,19894,20370,20907,20964,20977,20980,21823,21960,22317,23859,26875,27062,27204,53623,54525,57138,64051,64176,65945,69017,72961,75209,77531,94090,104069,108013,108071,108073,109648,110012,110312,110886,1…	Apba2,Cacna1b,Cacnb3,Cacnb4,Cdh8,Chrm1,Chrm3,Cplx1,Dlg4,Doc2a,Fgf12,Gabra1,Gabra3,Gabra4,Gabrb1,Gabrb2,Gabrb3,Gabrg2,Gria1,Gria4,Grik3,Grik5,Grin1,Grin2b,Kcnma1,Mef2c,Napb,Nrxn1,Nrxn3,Nsg1,Pcdh8,Penk,Prkcg,Rph3a,Sez6,Stx1a,Syn1,Syp,Syt2,Th,Tnr,Vamp1,Dlg2,Pclo,Cadps,Syn3,Gria3,Syt7,Slc12a5,Sv2a,Sv2b,Clstn1,Prrt2,Slc17a7,Sv2c,Anks1b,Trim9,Sncb,Celf4,Grm5,Grm7,Npy,Tpgs1,Pmch,Gabra5,Rims1,Rims2,Rac3,…
2_Member	GO Biological Processes	GO:0099537	trans-synaptic signaling	-53.8185	-50.2493	90/385	11784,12287,12297,12298,12564,12669,12671,12801,12889,13385,13446,14167,14394,14396,14397,14400,14401,14402,14406,14799,14802,14807,14809,14810,14812,16531,17260,17957,18189,18191,18196,18530,18619,18752,19894,20370,20907,20964,20977,20980,21823,21960,22317,23859,26875,27062,27204,53623,54525,57138,64051,64176,65945,69017,72961,75209,77531,94090,104069,108013,108071,108073,109648,110012,110312,11…	Apba2,Cacna1b,Cacnb3,Cacnb4,Cdh8,Chrm1,Chrm3,Cnr1,Cplx1,Dlg4,Doc2a,Fgf12,Gabra1,Gabra3,Gabra4,Gabrb1,Gabrb2,Gabrb3,Gabrg2,Gria1,Gria4,Grik3,Grik5,Grin1,Grin2b,Kcnma1,Mef2c,Napb,Nrxn1,Nrxn3,Nsg1,Pcdh8,Penk,Prkcg,Rph3a,Sez6,Stx1a,Syn1,Syp,Syt2,Th,Tnr,Vamp1,Dlg2,Pclo,Cadps,Syn3,Gria3,Syt7,Slc12a5,Sv2a,Sv2b,Clstn1,Prrt2,Slc17a7,Sv2c,Anks1b,Trim9,Sncb,Celf4,Grm5,Grm7,Npy,Tpgs1,Pmch,Gabra5,Rims1,Rims2,…
2_Member	GO Biological Processes	GO:0099536	synaptic signaling	-52.7376	-49.2476	94/438	11423,11784,12287,12297,12298,12564,12669,12671,12801,12889,13385,13446,14167,14394,14396,14397,14400,14401,14402,14406,14799,14802,14807,14809,14810,14812,16531,17260,17957,18189,18191,18196,18530,18619,18752,19894,20370,20907,20964,20977,20980,21823,21960,22317,23859,23934,26875,27062,27204,53623,54525,56876,57138,64051,64176,65945,67792,69017,72961,75209,77531,94090,104069,108013,108071,108073…	Ache,Apba2,Cacna1b,Cacnb3,Cacnb4,Cdh8,Chrm1,Chrm3,Cnr1,Cplx1,Dlg4,Doc2a,Fgf12,Gabra1,Gabra3,Gabra4,Gabrb1,Gabrb2,Gabrb3,Gabrg2,Gria1,Gria4,Grik3,Grik5,Grin1,Grin2b,Kcnma1,Mef2c,Napb,Nrxn1,Nrxn3,Nsg1,Pcdh8,Penk,Prkcg,Rph3a,Sez6,Stx1a,Syn1,Syp,Syt2,Th,Tnr,Vamp1,Dlg2,Ly6h,Pclo,Cadps,Syn3,Gria3,Syt7,Nsmf,Slc12a5,Sv2a,Sv2b,Clstn1,Rgs8,Prrt2,Slc17a7,Sv2c,Anks1b,Trim9,Sncb,Celf4,Grm5,Grm7,Npy,Tpgs1,Pmch…
2_Member	GO Biological Processes	GO:0001505	regulation of neurotransmitter levels	-34.4971	-31.1832	57/238	11423,12287,12298,12889,13446,14299,14415,14417,14758,15567,16504,17260,18189,18191,18752,19894,20511,20513,20907,20964,20974,20977,20980,21823,22317,26875,27062,27204,54525,59033,64051,64176,67269,69017,72961,75209,78771,94090,109648,116837,116838,171180,207227,208898,232333,235415,238988,241770,242662,269060,269642,320127,320405,327814,381979,382018,545192	Ache,Cacna1b,Cacnb4,Cplx1,Doc2a,Ncs1,Gad1,Gad2,Gpm6b,Slc6a4,Kcnc3,Mef2c,Nrxn1,Nrxn3,Prkcg,Rph3a,Slc1a2,Slc1a6,Stx1a,Syn1,Syngr3,Syp,Syt2,Th,Vamp1,Pclo,Cadps,Syn3,Syt7,Slc4a8,Sv2a,Sv2b,Agtpbp1,Prrt2,Slc17a7,Sv2c,Mctp1,Trim9,Npy,Rims1,Rims2,Syt12,Stxbp5l,Unc13c,Slc6a1,Cplx3,Erc2,Rims4,Rims3,Dagla,Nat8l,Dgki,Cadps2,Ppfia2,Brsk1,Unc13a,Baiap3
2_Member	GO Biological Processes	GO:0099003	vesicle-mediated transport in synapse	-27.7444	-24.5554	44/174	11775,12217,12889,13446,17957,18189,18196,19894,20408,20907,20964,20977,20980,21823,22317,22348,26414,26875,27062,27204,54524,54525,64051,65945,66237,69017,72961,74053,94090,104069,116837,116838,171180,208898,216856,229227,235415,238988,241770,242662,320405,381979,382018,433485	Ap3b2,Bsn,Cplx1,Doc2a,Napb,Nrxn1,Nsg1,Rph3a,Sh3gl3,Stx1a,Syn1,Syp,Syt2,Th,Vamp1,Slc32a1,Mapk10,Pclo,Cadps,Syn3,Syt6,Syt7,Sv2a,Clstn1,Atp6v1g2,Prrt2,Slc17a7,Grip1,Trim9,Sncb,Rims1,Rims2,Syt12,Unc13c,Nlgn2,Bltp1,Cplx3,Erc2,Rims4,Rims3,Cadps2,Brsk1,Unc13a,Syndig1
2_Member	GO Biological Processes	GO:0006836	neurotransmitter transport	-26.6217	-23.4675	39/138	12287,12889,13446,15567,18189,18191,19894,20511,20513,20907,20964,20980,21823,22317,22348,26875,27062,27204,54525,64051,64176,69017,72961,75209,94090,116837,116838,171180,208898,229706,232333,235415,238988,241770,242662,320127,320405,381979,382018	Cacna1b,Cplx1,Doc2a,Slc6a4,Nrxn1,Nrxn3,Rph3a,Slc1a2,Slc1a6,Stx1a,Syn1,Syt2,Th,Vamp1,Slc32a1,Pclo,Cadps,Syn3,Syt7,Sv2a,Sv2b,Prrt2,Slc17a7,Sv2c,Trim9,Rims1,Rims2,Syt12,Unc13c,Slc6a17,Slc6a1,Cplx3,Erc2,Rims4,Rims3,Dgki,Cadps2,Brsk1,Unc13a
2_Member	GO Biological Processes	GO:0099504	synaptic vesicle cycle	-24.5472	-21.4551	39/155	11775,12217,12889,13446,17957,18189,19894,20408,20907,20964,20977,20980,21823,22317,22348,26875,27062,27204,54525,64051,66237,69017,72961,94090,104069,116837,116838,171180,208898,216856,229227,235415,238988,241770,242662,320405,381979,382018,433485	Ap3b2,Bsn,Cplx1,Doc2a,Napb,Nrxn1,Rph3a,Sh3gl3,Stx1a,Syn1,Syp,Syt2,Th,Vamp1,Slc32a1,Pclo,Cadps,Syn3,Syt7,Sv2a,Atp6v1g2,Prrt2,Slc17a7,Trim9,Sncb,Rims1,Rims2,Syt12,Unc13c,Nlgn2,Bltp1,Cplx3,Erc2,Rims4,Rims3,Cadps2,Brsk1,Unc13a,Syndig1
2_Member	GO Biological Processes	GO:0007269	neurotransmitter secretion	-21.2687	-18.3622	29/93	12287,12889,13446,18189,18191,19894,20907,20964,20980,22317,26875,27062,27204,54525,64051,69017,94090,116837,116838,171180,208898,235415,238988,241770,242662,320127,320405,381979,382018	Cacna1b,Cplx1,Doc2a,Nrxn1,Nrxn3,Rph3a,Stx1a,Syn1,Syt2,Vamp1,Pclo,Cadps,Syn3,Syt7,Sv2a,Prrt2,Trim9,Rims1,Rims2,Syt12,Unc13c,Cplx3,Erc2,Rims4,Rims3,Dgki,Cadps2,Brsk1,Unc13a
2_Member	GO Biological Processes	GO:0099643	signal release from synapse	-21.2687	-18.3622	29/93	12287,12889,13446,18189,18191,19894,20907,20964,20980,22317,26875,27062,27204,54525,64051,69017,94090,116837,116838,171180,208898,235415,238988,241770,242662,320127,320405,381979,382018	Cacna1b,Cplx1,Doc2a,Nrxn1,Nrxn3,Rph3a,Stx1a,Syn1,Syt2,Vamp1,Pclo,Cadps,Syn3,Syt7,Sv2a,Prrt2,Trim9,Rims1,Rims2,Syt12,Unc13c,Cplx3,Erc2,Rims4,Rims3,Dgki,Cadps2,Brsk1,Unc13a
2_Member	GO Biological Processes	GO:0016079	synaptic vesicle exocytosis	-17.1465	-14.3255	22/65	12889,13446,19894,20907,20980,22317,26875,27062,54525,64051,69017,94090,116837,116838,171180,208898,235415,238988,241770,242662,320405,382018	Cplx1,Doc2a,Rph3a,Stx1a,Syt2,Vamp1,Pclo,Cadps,Syt7,Sv2a,Prrt2,Trim9,Rims1,Rims2,Syt12,Unc13c,Cplx3,Erc2,Rims4,Rims3,Cadps2,Unc13a
2_Member	GO Biological Processes	GO:0051588	regulation of neurotransmitter transport	-16.4292	-13.6808	28/124	12287,12298,12889,14299,14758,16504,17260,18752,20907,20964,20974,20977,59033,64176,75209,78771,109648,116837,116838,171180,207227,235415,241770,242662,269642,327814,382018,545192	Cacna1b,Cacnb4,Cplx1,Ncs1,Gpm6b,Kcnc3,Mef2c,Prkcg,Stx1a,Syn1,Syngr3,Syp,Slc4a8,Sv2b,Sv2c,Mctp1,Npy,Rims1,Rims2,Syt12,Stxbp5l,Cplx3,Rims4,Rims3,Nat8l,Ppfia2,Unc13a,Baiap3
2_Member	GO Biological Processes	GO:0060627	regulation of vesicle-mediated transport	-16.3088	-13.5847	62/617	12217,12287,12298,12889,13193,13385,13446,14299,14809,15114,15444,16500,17957,18189,18752,19057,19259,19762,19894,20408,20907,20964,20977,20980,20981,22141,22317,26875,27062,54524,54525,56807,59033,64176,67295,68423,69017,72961,74342,75209,75659,76686,78771,94090,107065,109648,110058,116837,116838,171180,207227,231760,234593,235415,237782,238988,241727,241770,242662,320405,327814,545192	Bsn,Cacna1b,Cacnb4,Cplx1,Dcx,Dlg4,Doc2a,Ncs1,Grik5,Hap1,Hpca,Kcnb1,Napb,Nrxn1,Prkcg,Ppp3cc,Ptpn5,Rit2,Rph3a,Sh3gl3,Stx1a,Syn1,Syp,Syt2,Syt3,Tub,Vamp1,Pclo,Cadps,Syt6,Syt7,Scamp5,Slc4a8,Sv2b,Rab3c,Ankrd13d,Prrt2,Slc17a7,Lrrtm1,Sv2c,Wdr54,Clip3,Mctp1,Trim9,Lrrtm2,Npy,Syt17,Rims1,Rims2,Syt12,Stxbp5l,Rimbp2,Ndrg4,Cplx3,Smcr8,Erc2,Snph,Rims4,Rims3,Cadps2,Ppfia2,Baiap3
2_Member	GO Biological Processes	GO:0046928	regulation of neurotransmitter secretion	-15.4208	-12.7759	25/104	12287,12298,12889,14299,16504,17260,18752,20907,20964,20977,59033,64176,75209,78771,109648,116837,116838,171180,207227,235415,241770,242662,327814,382018,545192	Cacna1b,Cacnb4,Cplx1,Ncs1,Kcnc3,Mef2c,Prkcg,Stx1a,Syn1,Syp,Slc4a8,Sv2b,Sv2c,Mctp1,Npy,Rims1,Rims2,Syt12,Stxbp5l,Cplx3,Rims4,Rims3,Ppfia2,Unc13a,Baiap3
2_Member	GO Biological Processes	GO:0140352	export from cell	-15.2419	-12.6126	53/492	12287,12889,13446,15114,16490,16500,18012,18189,18191,19419,19894,20907,20964,20974,20980,20981,22317,26875,27062,27204,53627,54524,54525,56013,56543,56807,58869,59033,64051,67295,69017,75770,80906,94090,108068,110058,110891,110893,116837,116838,171180,207227,208898,228942,235415,238988,241770,242662,320127,320405,381979,382018,100039795	Cacna1b,Cplx1,Doc2a,Hap1,Kcna2,Kcnb1,Neurod1,Nrxn1,Nrxn3,Rasgrp1,Rph3a,Stx1a,Syn1,Syngr3,Syt2,Syt3,Vamp1,Pclo,Cadps,Syn3,Porcn,Syt6,Syt7,Srcin1,Kcnd3,Scamp5,Pex5l,Slc4a8,Sv2a,Rab3c,Prrt2,Brsk2,Kcnip2,Trim9,Grm2,Syt17,Slc8a2,Slc8a3,Rims1,Rims2,Syt12,Stxbp5l,Unc13c,Cbln4,Cplx3,Erc2,Rims4,Rims3,Dgki,Cadps2,Brsk1,Unc13a,Ildr2
2_Member	GO Biological Processes	GO:0017157	regulation of exocytosis	-14.9263	-12.3302	35/226	12298,12889,13446,14299,15114,16500,18752,19894,20907,20964,20977,20980,20981,26875,27062,54524,54525,56807,59033,64176,67295,75209,94090,109648,110058,116837,116838,171180,207227,237782,241770,242662,320405,327814,545192	Cacnb4,Cplx1,Doc2a,Ncs1,Hap1,Kcnb1,Prkcg,Rph3a,Stx1a,Syn1,Syp,Syt2,Syt3,Pclo,Cadps,Syt6,Syt7,Scamp5,Slc4a8,Sv2b,Rab3c,Sv2c,Trim9,Npy,Syt17,Rims1,Rims2,Syt12,Stxbp5l,Smcr8,Rims4,Rims3,Cadps2,Ppfia2,Baiap3
2_Member	GO Biological Processes	GO:0045055	regulated exocytosis	-14.5589	-11.981	28/145	12889,13446,19419,19894,20907,20974,20980,20981,22317,26875,27062,54524,54525,58869,64051,69017,94090,110058,116837,116838,171180,208898,235415,238988,241770,242662,320405,382018	Cplx1,Doc2a,Rasgrp1,Rph3a,Stx1a,Syngr3,Syt2,Syt3,Vamp1,Pclo,Cadps,Syt6,Syt7,Pex5l,Sv2a,Prrt2,Trim9,Syt17,Rims1,Rims2,Syt12,Unc13c,Cplx3,Erc2,Rims4,Rims3,Cadps2,Unc13a
2_Member	GO Biological Processes	GO:0032940	secretion by cell	-14.436	-11.8921	48/430	12287,12889,13446,15114,16500,18012,18189,18191,19419,19894,20907,20964,20974,20980,20981,22317,26875,27062,27204,53627,54524,54525,56013,56807,58869,59033,64051,67295,69017,75770,94090,108068,110058,116837,116838,171180,207227,208898,228942,235415,238988,241770,242662,320127,320405,381979,382018,100039795	Cacna1b,Cplx1,Doc2a,Hap1,Kcnb1,Neurod1,Nrxn1,Nrxn3,Rasgrp1,Rph3a,Stx1a,Syn1,Syngr3,Syt2,Syt3,Vamp1,Pclo,Cadps,Syn3,Porcn,Syt6,Syt7,Srcin1,Scamp5,Pex5l,Slc4a8,Sv2a,Rab3c,Prrt2,Brsk2,Trim9,Grm2,Syt17,Rims1,Rims2,Syt12,Stxbp5l,Unc13c,Cbln4,Cplx3,Erc2,Rims4,Rims3,Dgki,Cadps2,Brsk1,Unc13a,Ildr2
2_Member	GO Biological Processes	GO:1903530	regulation of secretion by cell	-14.2462	-11.7104	63/701	11514,12287,12298,12671,12801,12889,13446,13839,14299,14812,15114,15567,16490,16500,16504,17260,18133,18752,19894,20394,20907,20964,20977,20980,20981,23830,26875,27062,54003,54524,54525,56013,56807,58869,59033,64176,66259,67295,70839,75209,75770,78771,94090,98170,108068,108073,109648,110058,116837,116838,171180,207227,216856,224129,235415,237782,241770,242662,319613,320405,327814,382018,545192	Adcy8,Cacna1b,Cacnb4,Chrm3,Cnr1,Cplx1,Doc2a,Epha5,Ncs1,Grin2b,Hap1,Slc6a4,Kcna2,Kcnb1,Kcnc3,Mef2c,Ccn3,Prkcg,Rph3a,Scg5,Stx1a,Syn1,Syp,Syt2,Syt3,Capn10,Pclo,Cadps,Nell2,Syt6,Syt7,Srcin1,Scamp5,Pex5l,Slc4a8,Sv2b,Camk2n1,Rab3c,P2ry12,Sv2c,Brsk2,Mctp1,Trim9,Tmem132a,Grm2,Grm7,Npy,Syt17,Rims1,Rims2,Syt12,Stxbp5l,Nlgn2,Adcy5,Cplx3,Smcr8,Rims4,Rims3,Sybu,Cadps2,Ppfia2,Unc13a,Baiap3
2_Member	GO Biological Processes	GO:1903305	regulation of regulated secretory pathway	-14.2228	-11.6949	29/161	12298,13446,14299,16500,18752,19894,20907,20964,20977,20980,20981,27062,54524,54525,56807,59033,64176,75209,94090,109648,110058,116837,116838,171180,207227,241770,242662,327814,545192	Cacnb4,Doc2a,Ncs1,Kcnb1,Prkcg,Rph3a,Stx1a,Syn1,Syp,Syt2,Syt3,Cadps,Syt6,Syt7,Scamp5,Slc4a8,Sv2b,Sv2c,Trim9,Npy,Syt17,Rims1,Rims2,Syt12,Stxbp5l,Rims4,Rims3,Ppfia2,Baiap3
2_Member	GO Biological Processes	GO:0006887	exocytosis	-14.1648	-11.6448	35/239	12889,13446,15114,16500,19419,19894,20907,20974,20980,20981,22317,26875,27062,54524,54525,56013,56807,58869,64051,67295,69017,75770,94090,110058,116837,116838,171180,207227,208898,235415,238988,241770,242662,320405,382018	Cplx1,Doc2a,Hap1,Kcnb1,Rasgrp1,Rph3a,Stx1a,Syngr3,Syt2,Syt3,Vamp1,Pclo,Cadps,Syt6,Syt7,Srcin1,Scamp5,Pex5l,Sv2a,Rab3c,Prrt2,Brsk2,Trim9,Syt17,Rims1,Rims2,Syt12,Stxbp5l,Unc13c,Cplx3,Erc2,Rims4,Rims3,Cadps2,Unc13a
2_Member	GO Biological Processes	GO:0023061	signal release	-13.142	-10.6999	32/216	12287,12889,13446,18012,18189,18191,19894,20907,20964,20980,22317,26875,27062,27204,53627,54525,64051,69017,94090,116837,116838,171180,208898,235415,238988,241770,242662,320127,320405,381979,382018,100039795	Cacna1b,Cplx1,Doc2a,Neurod1,Nrxn1,Nrxn3,Rph3a,Stx1a,Syn1,Syt2,Vamp1,Pclo,Cadps,Syn3,Porcn,Syt7,Sv2a,Prrt2,Trim9,Rims1,Rims2,Syt12,Unc13c,Cplx3,Erc2,Rims4,Rims3,Dgki,Cadps2,Brsk1,Unc13a,Ildr2
2_Member	GO Biological Processes	GO:0051046	regulation of secretion	-12.7106	-10.3116	65/797	11514,12287,12298,12671,12801,12889,13446,13839,14299,14812,15114,15567,16490,16500,16504,17260,18133,18752,19894,20394,20907,20964,20977,20980,20981,23830,26875,27062,54003,54524,54525,56013,56807,58869,59033,64051,64176,66259,67295,70839,75209,75770,78771,94090,98170,108068,108073,109648,110058,116837,116838,171180,207227,216856,224129,232333,235415,237782,241770,242662,319613,320405,327814,382…	Adcy8,Cacna1b,Cacnb4,Chrm3,Cnr1,Cplx1,Doc2a,Epha5,Ncs1,Grin2b,Hap1,Slc6a4,Kcna2,Kcnb1,Kcnc3,Mef2c,Ccn3,Prkcg,Rph3a,Scg5,Stx1a,Syn1,Syp,Syt2,Syt3,Capn10,Pclo,Cadps,Nell2,Syt6,Syt7,Srcin1,Scamp5,Pex5l,Slc4a8,Sv2a,Sv2b,Camk2n1,Rab3c,P2ry12,Sv2c,Brsk2,Mctp1,Trim9,Tmem132a,Grm2,Grm7,Npy,Syt17,Rims1,Rims2,Syt12,Stxbp5l,Nlgn2,Adcy5,Slc6a1,Cplx3,Smcr8,Rims4,Rims3,Sybu,Cadps2,Ppfia2,Unc13a,Baiap3
2_Member	GO Biological Processes	GO:0046903	secretion	-12.6984	-10.3052	52/549	12287,12298,12669,12671,12889,13446,15114,16500,16531,18012,18189,18191,19419,19894,20907,20964,20974,20980,20981,22317,26875,27062,27204,53627,54524,54525,56013,56807,58869,59033,64051,67295,69017,75770,94090,108068,110058,116837,116838,171180,207227,208898,228942,235415,238988,241770,242662,320127,320405,381979,382018,100039795	Cacna1b,Cacnb4,Chrm1,Chrm3,Cplx1,Doc2a,Hap1,Kcnb1,Kcnma1,Neurod1,Nrxn1,Nrxn3,Rasgrp1,Rph3a,Stx1a,Syn1,Syngr3,Syt2,Syt3,Vamp1,Pclo,Cadps,Syn3,Porcn,Syt6,Syt7,Srcin1,Scamp5,Pex5l,Slc4a8,Sv2a,Rab3c,Prrt2,Brsk2,Trim9,Grm2,Syt17,Rims1,Rims2,Syt12,Stxbp5l,Unc13c,Cbln4,Cplx3,Erc2,Rims4,Rims3,Dgki,Cadps2,Brsk1,Unc13a,Ildr2
2_Member	GO Biological Processes	GO:2000300	regulation of synaptic vesicle exocytosis	-9.87487	-7.62052	15/59	12298,14299,18752,20964,20977,59033,64176,75209,109648,116837,116838,207227,241770,242662,327814	Cacnb4,Ncs1,Prkcg,Syn1,Syp,Slc4a8,Sv2b,Sv2c,Npy,Rims1,Rims2,Stxbp5l,Rims4,Rims3,Ppfia2
3_Summary	Reactome Gene Sets	R-MMU-112316	Neuronal System	-50.9855	-47.5624	81/322	11514,12287,12294,12297,12298,12300,12889,13385,14394,14396,14397,14400,14401,14402,14406,14415,14417,14680,14697,14704,14799,14802,14807,14809,14810,14812,15165,15567,16485,16490,16491,16494,16500,16502,16504,16508,16519,16531,18189,18191,18213,18752,20511,20513,20907,20964,22348,23859,27204,53623,54376,54377,56543,64337,72961,74053,74342,76965,80749,104111,107065,108071,110886,116837,207777,210…	Adcy8,Cacna1b,Cacna2d3,Cacnb3,Cacnb4,Cacng2,Cplx1,Dlg4,Gabra1,Gabra3,Gabra4,Gabrb1,Gabrb2,Gabrb3,Gabrg2,Gad1,Gad2,Gnal,Gnb5,Gng3,Gria1,Gria4,Grik3,Grik5,Grin1,Grin2b,Hcn1,Slc6a4,Kcna1,Kcna2,Kcna3,Kcna6,Kcnb1,Kcnc1,Kcnc3,Kcnd2,Kcnj3,Kcnma1,Nrxn1,Nrxn3,Ntrk3,Prkcg,Slc1a2,Slc1a6,Stx1a,Syn1,Slc32a1,Dlg2,Syn3,Gria3,Cacng3,Cacng4,Kcnd3,Gng13,Slc17a7,Grip1,Lrrtm1,Slitrk1,Lrfn1,Adcy3,Lrrtm2,Grm5,Gabra5,R…
3_Member	Reactome Gene Sets	R-MMU-112316	Neuronal System	-50.9855	-47.5624	81/322	11514,12287,12294,12297,12298,12300,12889,13385,14394,14396,14397,14400,14401,14402,14406,14415,14417,14680,14697,14704,14799,14802,14807,14809,14810,14812,15165,15567,16485,16490,16491,16494,16500,16502,16504,16508,16519,16531,18189,18191,18213,18752,20511,20513,20907,20964,22348,23859,27204,53623,54376,54377,56543,64337,72961,74053,74342,76965,80749,104111,107065,108071,110886,116837,207777,210…	Adcy8,Cacna1b,Cacna2d3,Cacnb3,Cacnb4,Cacng2,Cplx1,Dlg4,Gabra1,Gabra3,Gabra4,Gabrb1,Gabrb2,Gabrb3,Gabrg2,Gad1,Gad2,Gnal,Gnb5,Gng3,Gria1,Gria4,Grik3,Grik5,Grin1,Grin2b,Hcn1,Slc6a4,Kcna1,Kcna2,Kcna3,Kcna6,Kcnb1,Kcnc1,Kcnc3,Kcnd2,Kcnj3,Kcnma1,Nrxn1,Nrxn3,Ntrk3,Prkcg,Slc1a2,Slc1a6,Stx1a,Syn1,Slc32a1,Dlg2,Syn3,Gria3,Cacng3,Cacng4,Kcnd3,Gng13,Slc17a7,Grip1,Lrrtm1,Slitrk1,Lrfn1,Adcy3,Lrrtm2,Grm5,Gabra5,R…
3_Member	Reactome Gene Sets	R-MMU-112315	Transmission across Chemical Synapses	-32.3118	-29.055	51/200	11514,12287,12294,12297,12298,12300,12889,13385,14394,14396,14397,14400,14401,14402,14406,14415,14417,14680,14697,14704,14799,14802,14807,14809,14810,14812,15567,16519,18752,20511,20513,20907,20964,22348,23859,27204,53623,54376,54377,64337,72961,74053,104111,110886,116837,207777,224129,232333,236915,242425,327814	Adcy8,Cacna1b,Cacna2d3,Cacnb3,Cacnb4,Cacng2,Cplx1,Dlg4,Gabra1,Gabra3,Gabra4,Gabrb1,Gabrb2,Gabrb3,Gabrg2,Gad1,Gad2,Gnal,Gnb5,Gng3,Gria1,Gria4,Grik3,Grik5,Grin1,Grin2b,Slc6a4,Kcnj3,Prkcg,Slc1a2,Slc1a6,Stx1a,Syn1,Slc32a1,Dlg2,Syn3,Gria3,Cacng3,Cacng4,Gng13,Slc17a7,Grip1,Adcy3,Gabra5,Rims1,Tspoap1,Adcy5,Slc6a1,Arhgef9,Gabbr2,Ppfia2
3_Member	WikiPathways	WP5298	Dravet syndrome: Scn1a-A1783V point mutation model	-23.6167	-20.5789	28/72	12287,12294,12297,12298,14394,14396,14397,14400,14402,14415,14417,14799,14802,14810,16490,16519,19417,20265,20266,20511,53623,57138,72821,72961,232333,235281,242425,279653	Cacna1b,Cacna2d3,Cacnb3,Cacnb4,Gabra1,Gabra3,Gabra4,Gabrb1,Gabrb3,Gad1,Gad2,Gria1,Gria4,Grin1,Kcna2,Kcnj3,Rasgrf1,Scn1a,Scn1b,Slc1a2,Gria3,Slc12a5,Scn2b,Slc17a7,Slc6a1,Scn3b,Gabbr2,Pcdh19
3_Member	Reactome Gene Sets	R-MMU-112314	Neurotransmitter receptors and postsynaptic signal transmission	-19.1697	-16.2995	32/137	11514,12300,13385,14394,14396,14397,14400,14401,14402,14406,14680,14697,14704,14799,14802,14807,14809,14810,14812,16519,18752,23859,53623,54376,54377,64337,74053,104111,110886,224129,236915,242425	Adcy8,Cacng2,Dlg4,Gabra1,Gabra3,Gabra4,Gabrb1,Gabrb2,Gabrb3,Gabrg2,Gnal,Gnb5,Gng3,Gria1,Gria4,Grik3,Grik5,Grin1,Grin2b,Kcnj3,Prkcg,Dlg2,Gria3,Cacng3,Cacng4,Gng13,Grip1,Adcy3,Gabra5,Adcy5,Arhgef9,Gabbr2
3_Member	KEGG Pathway	mmu04727	GABAergic synapse - Mus musculus (house mouse)	-14.9813	-12.3748	23/89	11514,12287,14394,14396,14397,14400,14401,14402,14406,14415,14417,14697,14704,15114,18752,22348,57138,64337,104111,110886,224129,232333,242425	Adcy8,Cacna1b,Gabra1,Gabra3,Gabra4,Gabrb1,Gabrb2,Gabrb3,Gabrg2,Gad1,Gad2,Gnb5,Gng3,Hap1,Prkcg,Slc32a1,Slc12a5,Gng13,Adcy3,Gabra5,Adcy5,Slc6a1,Gabbr2
3_Member	KEGG Pathway	mmu05033	Nicotine addiction - Mus musculus (house mouse)	-13.9734	-11.4761	16/40	12287,14394,14396,14397,14400,14401,14402,14406,14799,14802,14810,14812,22348,53623,72961,110886	Cacna1b,Gabra1,Gabra3,Gabra4,Gabrb1,Gabrb2,Gabrb3,Gabrg2,Gria1,Gria4,Grin1,Grin2b,Slc32a1,Gria3,Slc17a7,Gabra5
3_Member	Reactome Gene Sets	R-MMU-977443	GABA receptor activation	-13.535	-11.073	18/57	11514,14394,14396,14397,14400,14401,14402,14406,14680,14697,14704,16519,64337,104111,110886,224129,236915,242425	Adcy8,Gabra1,Gabra3,Gabra4,Gabrb1,Gabrb2,Gabrb3,Gabrg2,Gnal,Gnb5,Gng3,Kcnj3,Gng13,Adcy3,Gabra5,Adcy5,Arhgef9,Gabbr2
3_Member	KEGG Pathway	mmu04723	Retrograde endocannabinoid signaling - Mus musculus (house mouse)	-13.4244	-10.9691	27/148	11514,12287,12801,14394,14396,14397,14400,14401,14402,14406,14697,14704,14799,14802,16519,18752,22348,26414,53623,64337,72961,104111,108071,110886,116837,224129,269060	Adcy8,Cacna1b,Cnr1,Gabra1,Gabra3,Gabra4,Gabrb1,Gabrb2,Gabrb3,Gabrg2,Gnb5,Gng3,Gria1,Gria4,Kcnj3,Prkcg,Slc32a1,Mapk10,Gria3,Gng13,Slc17a7,Adcy3,Grm5,Gabra5,Rims1,Adcy5,Dagla
3_Member	KEGG Pathway	mmu05032	Morphine addiction - Mus musculus (house mouse)	-12.6743	-10.2891	21/91	11514,12287,14394,14396,14397,14400,14401,14402,14406,14697,14704,16519,18578,18752,22348,64337,104111,110886,224129,242425,320129	Adcy8,Cacna1b,Gabra1,Gabra3,Gabra4,Gabrb1,Gabrb2,Gabrb3,Gabrg2,Gnb5,Gng3,Kcnj3,Pde4b,Prkcg,Slc32a1,Gng13,Adcy3,Gabra5,Adcy5,Gabbr2,Grk3
3_Member	GO Biological Processes	GO:0051932	synaptic transmission, GABAergic	-11.0524	-8.76194	12/28	14394,14396,14397,14401,14402,14406,110886,170758,216856,232370,242425,330790	Gabra1,Gabra3,Gabra4,Gabrb2,Gabrb3,Gabrg2,Gabra5,Rac3,Nlgn2,Clstn3,Gabbr2,Hapln4
3_Member	GO Biological Processes	GO:0007214	gamma-aminobutyric acid signaling pathway	-9.29998	-7.09625	11/30	12298,14394,14396,14397,14400,14401,14402,14406,110886,232813,242425	Cacnb4,Gabra1,Gabra3,Gabra4,Gabrb1,Gabrb2,Gabrb3,Gabrg2,Gabra5,Shisa7,Gabbr2
3_Member	GO Biological Processes	GO:1904862	inhibitory synapse assembly	-8.81082	-6.63606	8/14	14394,14401,14402,14406,216856,228942,246316,330790	Gabra1,Gabrb2,Gabrb3,Gabrg2,Nlgn2,Cbln4,Lgi2,Hapln4
3_Member	GO Biological Processes	GO:0098661	inorganic anion transmembrane transport	-7.47158	-5.36147	14/74	14394,14396,14397,14400,14401,14402,14406,20515,57138,59033,72961,110886,232333,382014	Gabra1,Gabra3,Gabra4,Gabrb1,Gabrb2,Gabrb3,Gabrg2,Slc20a1,Slc12a5,Slc4a8,Slc17a7,Gabra5,Slc6a1,Ano8
3_Member	GO Biological Processes	GO:0006821	chloride transport	-7.30117	-5.20618	16/101	12724,14394,14396,14397,14400,14401,14402,14406,26372,57138,57776,59033,72961,110886,232333,382014	Clcn2,Gabra1,Gabra3,Gabra4,Gabrb1,Gabrb2,Gabrb3,Gabrg2,Clcn6,Slc12a5,Ttyh1,Slc4a8,Slc17a7,Gabra5,Slc6a1,Ano8
3_Member	GO Biological Processes	GO:0015698	inorganic anion transport	-7.04379	-4.96594	18/133	12724,14394,14396,14397,14400,14401,14402,14406,20515,26372,26934,57138,57776,59033,72961,110886,232333,382014	Clcn2,Gabra1,Gabra3,Gabra4,Gabrb1,Gabrb2,Gabrb3,Gabrg2,Slc20a1,Clcn6,Racgap1,Slc12a5,Ttyh1,Slc4a8,Slc17a7,Gabra5,Slc6a1,Ano8
3_Member	GO Biological Processes	GO:1902476	chloride transmembrane transport	-7.02986	-4.9548	12/57	14394,14396,14397,14400,14401,14402,14406,57138,59033,110886,232333,382014	Gabra1,Gabra3,Gabra4,Gabrb1,Gabrb2,Gabrb3,Gabrg2,Slc12a5,Slc4a8,Gabra5,Slc6a1,Ano8
3_Member	GO Biological Processes	GO:0098656	monoatomic anion transmembrane transport	-6.051	-4.06613	13/82	14394,14396,14397,14400,14401,14402,14406,20511,57138,59033,110886,232333,382014	Gabra1,Gabra3,Gabra4,Gabrb1,Gabrb2,Gabrb3,Gabrg2,Slc1a2,Slc12a5,Slc4a8,Gabra5,Slc6a1,Ano8
3_Member	GO Biological Processes	GO:0006820	monoatomic anion transport	-5.91929	-3.94336	17/142	12724,14394,14396,14397,14400,14401,14402,14406,20511,26372,57138,57776,59033,72961,110886,232333,382014	Clcn2,Gabra1,Gabra3,Gabra4,Gabrb1,Gabrb2,Gabrb3,Gabrg2,Slc1a2,Clcn6,Slc12a5,Ttyh1,Slc4a8,Slc17a7,Gabra5,Slc6a1,Ano8
3_Member	GO Biological Processes	GO:0071420	cellular response to histamine	-5.03228	-3.1425	5/11	14394,14400,14401,14402,14406	Gabra1,Gabrb1,Gabrb2,Gabrb3,Gabrg2
3_Member	KEGG Pathway	mmu04726	Serotonergic synapse - Mus musculus (house mouse)	-4.41961	-2.5844	14/131	12287,14400,14401,14402,14697,14704,15567,16508,16519,18752,64337,74519,216343,224129	Cacna1b,Gabrb1,Gabrb2,Gabrb3,Gnb5,Gng3,Slc6a4,Kcnd2,Kcnj3,Prkcg,Gng13,Cyp2j9,Tph2,Adcy5
3_Member	GO Biological Processes	GO:0034776	response to histamine	-4.1106	-2.31225	5/16	14394,14400,14401,14402,14406	Gabra1,Gabrb1,Gabrb2,Gabrb3,Gabrg2
3_Member	KEGG Pathway	mmu04080	Neuroactive ligand-receptor interaction - Mus musculus (house mouse)	-3.88068	-2.10526	26/391	12669,12671,12801,14394,14396,14397,14400,14401,14402,14406,14799,14802,14807,14809,14810,14812,18619,53623,108068,108071,108073,109648,110312,110886,242425,268934	Chrm1,Chrm3,Cnr1,Gabra1,Gabra3,Gabra4,Gabrb1,Gabrb2,Gabrb3,Gabrg2,Gria1,Gria4,Grik3,Grik5,Grin1,Grin2b,Penk,Gria3,Grm2,Grm5,Grm7,Npy,Pmch,Gabra5,Gabbr2,Grm4
4_Summary	GO Biological Processes	GO:0050808	synapse organization	-42.5659	-39.2008	75/342	11418,11423,12032,12217,12297,12298,12300,12891,13385,13839,14394,14401,14402,14406,14799,18164,18189,18191,18213,18481,19894,20370,20964,21367,21960,26875,53321,56013,56747,67790,74342,76965,93708,104069,107065,107831,108071,110891,110893,116838,170758,171171,208898,210274,216856,219228,225875,227580,228550,228942,230868,232333,232370,232813,233878,235086,238988,240057,241568,242667,243499,24362…	Asic2,Ache,Bcan,Bsn,Cacnb3,Cacnb4,Cacng2,Cpne6,Dlg4,Epha5,Gabra1,Gabrb2,Gabrb3,Gabrg2,Gria1,Nptx1,Nrxn1,Nrxn3,Ntrk3,Pak3,Rph3a,Sez6,Syn1,Cntn2,Tnr,Pclo,Cntnap1,Srcin1,Sez6l,Rab39b,Lrrtm1,Slitrk1,Pcdhgc5,Sncb,Lrrtm2,Adgrb1,Grm5,Slc8a2,Slc8a3,Rims2,Rac3,Ntng2,Unc13c,Shank2,Nlgn2,Pcdh17,Lrfn4,C1ql3,Itpka,Cbln4,Igsf21,Slc6a1,Clstn3,Shisa7,Sez6l2,Igsf9b,Erc2,Syngap1,Lrrc4c,Dlgap3,Lrrtm4,Iqsec3,Shank1,…
4_Member	GO Biological Processes	GO:0050808	synapse organization	-42.5659	-39.2008	75/342	11418,11423,12032,12217,12297,12298,12300,12891,13385,13839,14394,14401,14402,14406,14799,18164,18189,18191,18213,18481,19894,20370,20964,21367,21960,26875,53321,56013,56747,67790,74342,76965,93708,104069,107065,107831,108071,110891,110893,116838,170758,171171,208898,210274,216856,219228,225875,227580,228550,228942,230868,232333,232370,232813,233878,235086,238988,240057,241568,242667,243499,24362…	Asic2,Ache,Bcan,Bsn,Cacnb3,Cacnb4,Cacng2,Cpne6,Dlg4,Epha5,Gabra1,Gabrb2,Gabrb3,Gabrg2,Gria1,Nptx1,Nrxn1,Nrxn3,Ntrk3,Pak3,Rph3a,Sez6,Syn1,Cntn2,Tnr,Pclo,Cntnap1,Srcin1,Sez6l,Rab39b,Lrrtm1,Slitrk1,Pcdhgc5,Sncb,Lrrtm2,Adgrb1,Grm5,Slc8a2,Slc8a3,Rims2,Rac3,Ntng2,Unc13c,Shank2,Nlgn2,Pcdh17,Lrfn4,C1ql3,Itpka,Cbln4,Igsf21,Slc6a1,Clstn3,Shisa7,Sez6l2,Igsf9b,Erc2,Syngap1,Lrrc4c,Dlgap3,Lrrtm4,Iqsec3,Shank1,…
4_Member	GO Biological Processes	GO:0034330	cell junction organization	-32.2818	-29.055	81/557	11418,11423,12032,12217,12297,12298,12300,12561,12564,12891,13385,13839,14394,14401,14402,14406,14799,18164,18189,18191,18213,18417,18481,18720,19894,20370,20964,21367,21960,22239,26875,53321,56013,56747,67790,74342,76965,93708,104069,107065,107831,108071,110891,110893,116838,170758,171171,208898,210274,216856,219228,225875,227580,228550,228942,230868,232333,232370,232813,233878,235086,238988,240…	Asic2,Ache,Bcan,Bsn,Cacnb3,Cacnb4,Cacng2,Cdh4,Cdh8,Cpne6,Dlg4,Epha5,Gabra1,Gabrb2,Gabrb3,Gabrg2,Gria1,Nptx1,Nrxn1,Nrxn3,Ntrk3,Cldn11,Pak3,Pip5k1a,Rph3a,Sez6,Syn1,Cntn2,Tnr,Ugt8a,Pclo,Cntnap1,Srcin1,Sez6l,Rab39b,Lrrtm1,Slitrk1,Pcdhgc5,Sncb,Lrrtm2,Adgrb1,Grm5,Slc8a2,Slc8a3,Rims2,Rac3,Ntng2,Unc13c,Shank2,Nlgn2,Pcdh17,Lrfn4,C1ql3,Itpka,Cbln4,Igsf21,Slc6a1,Clstn3,Shisa7,Sez6l2,Igsf9b,Erc2,Syngap1,Lrrc…
4_Member	GO Biological Processes	GO:0007416	synapse assembly	-13.7886	-11.3128	23/100	11418,11423,12217,14394,14401,14402,14406,14799,18164,18189,18191,18213,26875,76965,171171,210274,216856,219228,227580,228942,232370,246316,330790	Asic2,Ache,Bsn,Gabra1,Gabrb2,Gabrb3,Gabrg2,Gria1,Nptx1,Nrxn1,Nrxn3,Ntrk3,Pclo,Slitrk1,Ntng2,Shank2,Nlgn2,Pcdh17,C1ql3,Cbln4,Clstn3,Lgi2,Hapln4
4_Member	GO Biological Processes	GO:0034329	cell junction assembly	-9.42122	-7.19837	31/280	11418,11423,12217,12561,12564,14394,14401,14402,14406,14799,18164,18189,18191,18213,18417,18720,22239,26875,53321,76965,171171,210274,216856,219228,227580,228942,232370,246316,269116,320873,330790	Asic2,Ache,Bsn,Cdh4,Cdh8,Gabra1,Gabrb2,Gabrb3,Gabrg2,Gria1,Nptx1,Nrxn1,Nrxn3,Ntrk3,Cldn11,Pip5k1a,Ugt8a,Pclo,Cntnap1,Slitrk1,Ntng2,Shank2,Nlgn2,Pcdh17,C1ql3,Cbln4,Clstn3,Lgi2,Nfasc,Cdh10,Hapln4
5_Summary	GO Biological Processes	GO:0007610	behavior	-25.5126	-22.3906	84/745	11488,11496,11514,11784,11899,12287,12298,12801,12805,13385,14167,14402,14406,14415,14763,14799,14810,14812,15165,15567,16508,16531,17260,18013,18189,18191,18619,18752,19259,20203,20265,20273,20370,20511,21367,21823,21960,23821,26414,26570,27373,50769,51791,56461,56710,56747,57138,57340,57754,64297,66259,66673,67269,72961,74342,76376,76965,80297,104111,108068,108071,108073,109648,110012,110312,11…	Adam11,Adam22,Adcy8,Apba2,Astn1,Cacna1b,Cacnb4,Cnr1,Cntn1,Dlg4,Fgf12,Gabrb3,Gabrg2,Gad1,Gpr37,Gria1,Grin1,Grin2b,Hcn1,Slc6a4,Kcnd2,Kcnma1,Mef2c,Neurod2,Nrxn1,Nrxn3,Penk,Prkcg,Ptpn5,S100b,Scn1a,Scn8a,Sez6,Slc1a2,Cntn2,Th,Tnr,Bace1,Mapk10,Slc7a11,Csnk1e,Atp8a2,Rgs14,Kcnip3,Brinp1,Sez6l,Slc12a5,Jph3,Cend1,Gprc5b,Camk2n1,Sorcs3,Agtpbp1,Slc17a7,Lrrtm1,Slc24a2,Slitrk1,Sptbn4,Adcy3,Grm2,Grm5,Grm7,Npy,Tp…
5_Member	GO Biological Processes	GO:0007610	behavior	-25.5126	-22.3906	84/745	11488,11496,11514,11784,11899,12287,12298,12801,12805,13385,14167,14402,14406,14415,14763,14799,14810,14812,15165,15567,16508,16531,17260,18013,18189,18191,18619,18752,19259,20203,20265,20273,20370,20511,21367,21823,21960,23821,26414,26570,27373,50769,51791,56461,56710,56747,57138,57340,57754,64297,66259,66673,67269,72961,74342,76376,76965,80297,104111,108068,108071,108073,109648,110012,110312,11…	Adam11,Adam22,Adcy8,Apba2,Astn1,Cacna1b,Cacnb4,Cnr1,Cntn1,Dlg4,Fgf12,Gabrb3,Gabrg2,Gad1,Gpr37,Gria1,Grin1,Grin2b,Hcn1,Slc6a4,Kcnd2,Kcnma1,Mef2c,Neurod2,Nrxn1,Nrxn3,Penk,Prkcg,Ptpn5,S100b,Scn1a,Scn8a,Sez6,Slc1a2,Cntn2,Th,Tnr,Bace1,Mapk10,Slc7a11,Csnk1e,Atp8a2,Rgs14,Kcnip3,Brinp1,Sez6l,Slc12a5,Jph3,Cend1,Gprc5b,Camk2n1,Sorcs3,Agtpbp1,Slc17a7,Lrrtm1,Slc24a2,Slitrk1,Sptbn4,Adcy3,Grm2,Grm5,Grm7,Npy,Tp…
5_Member	GO Biological Processes	GO:0007611	learning or memory	-15.5801	-12.903	43/326	11514,12801,14402,14799,14810,14812,15567,17260,18013,18189,18191,20203,21367,21823,21960,23821,26570,51791,56710,57138,57340,66259,66673,72961,76376,104111,108071,108073,110876,110886,110891,110893,210274,232333,232813,234593,240057,243961,260297,268354,268934,320127,381979	Adcy8,Cnr1,Gabrb3,Gria1,Grin1,Grin2b,Slc6a4,Mef2c,Neurod2,Nrxn1,Nrxn3,S100b,Cntn2,Th,Tnr,Bace1,Slc7a11,Rgs14,Brinp1,Slc12a5,Jph3,Camk2n1,Sorcs3,Slc17a7,Slc24a2,Adcy3,Grm5,Grm7,Scn2a,Gabra5,Slc8a2,Slc8a3,Shank2,Slc6a1,Shisa7,Ndrg4,Syngap1,Shank1,Prrt1,Tafa2,Grm4,Dgki,Brsk1
5_Member	GO Biological Processes	GO:0050890	cognition	-14.5196	-11.959	44/364	11514,12669,12801,14402,14799,14810,14812,15567,17260,18013,18189,18191,20203,21367,21823,21960,23821,26570,51791,56710,57138,57340,66259,66673,72961,76376,104111,108071,108073,110876,110886,110891,110893,210274,232333,232813,234593,240057,243961,260297,268354,268934,320127,381979	Adcy8,Chrm1,Cnr1,Gabrb3,Gria1,Grin1,Grin2b,Slc6a4,Mef2c,Neurod2,Nrxn1,Nrxn3,S100b,Cntn2,Th,Tnr,Bace1,Slc7a11,Rgs14,Brinp1,Slc12a5,Jph3,Camk2n1,Sorcs3,Slc17a7,Slc24a2,Adcy3,Grm5,Grm7,Scn2a,Gabra5,Slc8a2,Slc8a3,Shank2,Slc6a1,Shisa7,Ndrg4,Syngap1,Shank1,Prrt1,Tafa2,Grm4,Dgki,Brsk1
5_Member	GO Biological Processes	GO:0007612	learning	-13.1039	-10.6746	30/190	14402,14810,14812,18013,18189,18191,21367,21823,21960,26570,51791,57138,57340,66673,76376,104111,108071,108073,110886,110891,110893,210274,232333,234593,240057,243961,268354,268934,320127,381979	Gabrb3,Grin1,Grin2b,Neurod2,Nrxn1,Nrxn3,Cntn2,Th,Tnr,Slc7a11,Rgs14,Slc12a5,Jph3,Sorcs3,Slc24a2,Adcy3,Grm5,Grm7,Gabra5,Slc8a2,Slc8a3,Shank2,Slc6a1,Ndrg4,Syngap1,Shank1,Tafa2,Grm4,Dgki,Brsk1
5_Member	GO Biological Processes	GO:0007613	memory	-11.6053	-9.2962	26/162	11514,12801,14402,14799,14810,14812,15567,20203,21823,23821,51791,56710,57340,66259,66673,72961,76376,108073,110876,110891,110893,210274,232333,232813,243961,268354	Adcy8,Cnr1,Gabrb3,Gria1,Grin1,Grin2b,Slc6a4,S100b,Th,Bace1,Rgs14,Brinp1,Jph3,Camk2n1,Sorcs3,Slc17a7,Slc24a2,Grm7,Scn2a,Slc8a2,Slc8a3,Shank2,Slc6a1,Shisa7,Shank1,Tafa2
5_Member	GO Biological Processes	GO:0008306	associative learning	-6.14211	-4.14344	16/122	14810,14812,18013,21960,26570,51791,104111,108073,110886,210274,232333,234593,240057,243961,268354,381979	Grin1,Grin2b,Neurod2,Tnr,Slc7a11,Rgs14,Adcy3,Grm7,Gabra5,Shank2,Slc6a1,Ndrg4,Syngap1,Shank1,Tafa2,Brsk1
6_Summary	GO Biological Processes	GO:0042391	regulation of membrane potential	-24.3502	-21.2861	66/489	11418,12297,12298,12300,12669,12801,13385,13483,14167,14394,14396,14397,14400,14401,14402,14406,14799,14802,14807,14809,14810,14812,15165,16485,16490,16500,16508,16531,16536,17260,18189,18213,20265,20266,20273,20370,20513,20907,24012,26875,52882,53321,56543,56772,58869,59033,72821,72961,80906,108013,110876,110886,110891,110893,116837,116838,209027,216856,231760,235086,235281,241770,242662,243961,…	Asic2,Cacnb3,Cacnb4,Cacng2,Chrm1,Cnr1,Dlg4,Dpp6,Fgf12,Gabra1,Gabra3,Gabra4,Gabrb1,Gabrb2,Gabrb3,Gabrg2,Gria1,Gria4,Grik3,Grik5,Grin1,Grin2b,Hcn1,Kcna1,Kcna2,Kcnb1,Kcnd2,Kcnma1,Kcnq2,Mef2c,Nrxn1,Ntrk3,Scn1a,Scn1b,Scn8a,Sez6,Slc1a6,Stx1a,Rgs7,Pclo,Rgs7bp,Cntnap1,Kcnd3,Mllt11,Pex5l,Slc4a8,Scn2b,Slc17a7,Kcnip2,Celf4,Scn2a,Gabra5,Slc8a2,Slc8a3,Rims1,Rims2,Pycr1,Nlgn2,Rimbp2,Igsf9b,Scn3b,Rims4,Rims3,Sh…
6_Member	GO Biological Processes	GO:0042391	regulation of membrane potential	-24.3502	-21.2861	66/489	11418,12297,12298,12300,12669,12801,13385,13483,14167,14394,14396,14397,14400,14401,14402,14406,14799,14802,14807,14809,14810,14812,15165,16485,16490,16500,16508,16531,16536,17260,18189,18213,20265,20266,20273,20370,20513,20907,24012,26875,52882,53321,56543,56772,58869,59033,72821,72961,80906,108013,110876,110886,110891,110893,116837,116838,209027,216856,231760,235086,235281,241770,242662,243961,…	Asic2,Cacnb3,Cacnb4,Cacng2,Chrm1,Cnr1,Dlg4,Dpp6,Fgf12,Gabra1,Gabra3,Gabra4,Gabrb1,Gabrb2,Gabrb3,Gabrg2,Gria1,Gria4,Grik3,Grik5,Grin1,Grin2b,Hcn1,Kcna1,Kcna2,Kcnb1,Kcnd2,Kcnma1,Kcnq2,Mef2c,Nrxn1,Ntrk3,Scn1a,Scn1b,Scn8a,Sez6,Slc1a6,Stx1a,Rgs7,Pclo,Rgs7bp,Cntnap1,Kcnd3,Mllt11,Pex5l,Slc4a8,Scn2b,Slc17a7,Kcnip2,Celf4,Scn2a,Gabra5,Slc8a2,Slc8a3,Rims1,Rims2,Pycr1,Nlgn2,Rimbp2,Igsf9b,Scn3b,Rims4,Rims3,Sh…
6_Member	GO Biological Processes	GO:0034220	monoatomic ion transmembrane transport	-16.8543	-14.0774	61/584	11418,12287,12294,12297,12298,12300,13483,14394,14396,14397,14400,14401,14402,14406,14802,14807,14810,14812,15165,15567,16485,16490,16491,16494,16500,16502,16504,16508,16519,16531,16536,20265,20266,20273,20511,22784,54376,54377,56461,56543,57138,59033,66237,70839,72821,72961,76376,80334,80906,81904,110876,110886,110891,110893,214663,226781,229706,232333,235281,277468,382014	Asic2,Cacna1b,Cacna2d3,Cacnb3,Cacnb4,Cacng2,Dpp6,Gabra1,Gabra3,Gabra4,Gabrb1,Gabrb2,Gabrb3,Gabrg2,Gria4,Grik3,Grin1,Grin2b,Hcn1,Slc6a4,Kcna1,Kcna2,Kcna3,Kcna6,Kcnb1,Kcnc1,Kcnc3,Kcnd2,Kcnj3,Kcnma1,Kcnq2,Scn1a,Scn1b,Scn8a,Slc1a2,Slc30a3,Cacng3,Cacng4,Kcnip3,Kcnd3,Slc12a5,Slc4a8,Atp6v1g2,P2ry12,Scn2b,Slc17a7,Slc24a2,Kcnip4,Kcnip2,Cacng7,Scn2a,Gabra5,Slc8a2,Slc8a3,Slc25a29,Slc30a10,Slc6a17,Slc6a1,Scn…
6_Member	GO Biological Processes	GO:0098660	inorganic ion transmembrane transport	-16.483	-13.72	58/543	11418,12287,12294,12297,12298,12300,13483,14394,14396,14397,14400,14401,14402,14406,14810,14812,15165,15567,16485,16490,16491,16494,16500,16502,16504,16508,16519,16531,16536,20265,20266,20273,20515,22784,54376,54377,56461,56543,57138,59033,66237,70839,72821,72961,76376,80334,80906,81904,110876,110886,110891,110893,226781,229706,232333,235281,277468,382014	Asic2,Cacna1b,Cacna2d3,Cacnb3,Cacnb4,Cacng2,Dpp6,Gabra1,Gabra3,Gabra4,Gabrb1,Gabrb2,Gabrb3,Gabrg2,Grin1,Grin2b,Hcn1,Slc6a4,Kcna1,Kcna2,Kcna3,Kcna6,Kcnb1,Kcnc1,Kcnc3,Kcnd2,Kcnj3,Kcnma1,Kcnq2,Scn1a,Scn1b,Scn8a,Slc20a1,Slc30a3,Cacng3,Cacng4,Kcnip3,Kcnd3,Slc12a5,Slc4a8,Atp6v1g2,P2ry12,Scn2b,Slc17a7,Slc24a2,Kcnip4,Kcnip2,Cacng7,Scn2a,Gabra5,Slc8a2,Slc8a3,Slc30a10,Slc6a17,Slc6a1,Scn3b,Slc39a12,Ano8
6_Member	GO Biological Processes	GO:0019226	transmission of nerve impulse	-14.9802	-12.3748	22/80	12298,12300,13483,14799,15165,16485,16490,16508,16531,16536,18213,20265,20266,20273,53321,54376,54377,80297,81904,108073,110876,269116	Cacnb4,Cacng2,Dpp6,Gria1,Hcn1,Kcna1,Kcna2,Kcnd2,Kcnma1,Kcnq2,Ntrk3,Scn1a,Scn1b,Scn8a,Cntnap1,Cacng3,Cacng4,Sptbn4,Cacng7,Grm7,Scn2a,Nfasc
6_Member	GO Biological Processes	GO:0098655	monoatomic cation transmembrane transport	-12.7723	-10.3615	49/493	11418,12287,12294,12297,12298,12300,13483,14810,14812,15165,15567,16485,16490,16491,16494,16500,16502,16504,16508,16519,16531,16536,20265,20266,20273,22784,54376,54377,56461,56543,57138,59033,66237,70839,72821,72961,76376,80334,80906,81904,110876,110891,110893,214663,226781,229706,232333,235281,277468	Asic2,Cacna1b,Cacna2d3,Cacnb3,Cacnb4,Cacng2,Dpp6,Grin1,Grin2b,Hcn1,Slc6a4,Kcna1,Kcna2,Kcna3,Kcna6,Kcnb1,Kcnc1,Kcnc3,Kcnd2,Kcnj3,Kcnma1,Kcnq2,Scn1a,Scn1b,Scn8a,Slc30a3,Cacng3,Cacng4,Kcnip3,Kcnd3,Slc12a5,Slc4a8,Atp6v1g2,P2ry12,Scn2b,Slc17a7,Slc24a2,Kcnip4,Kcnip2,Cacng7,Scn2a,Slc8a2,Slc8a3,Slc25a29,Slc30a10,Slc6a17,Slc6a1,Scn3b,Slc39a12
6_Member	GO Biological Processes	GO:0098662	inorganic cation transmembrane transport	-12.3857	-10.0313	48/487	11418,12287,12294,12297,12298,12300,13483,14810,14812,15165,15567,16485,16490,16491,16494,16500,16502,16504,16508,16519,16531,16536,20265,20266,20273,22784,54376,54377,56461,56543,57138,59033,66237,70839,72821,72961,76376,80334,80906,81904,110876,110891,110893,226781,229706,232333,235281,277468	Asic2,Cacna1b,Cacna2d3,Cacnb3,Cacnb4,Cacng2,Dpp6,Grin1,Grin2b,Hcn1,Slc6a4,Kcna1,Kcna2,Kcna3,Kcna6,Kcnb1,Kcnc1,Kcnc3,Kcnd2,Kcnj3,Kcnma1,Kcnq2,Scn1a,Scn1b,Scn8a,Slc30a3,Cacng3,Cacng4,Kcnip3,Kcnd3,Slc12a5,Slc4a8,Atp6v1g2,P2ry12,Scn2b,Slc17a7,Slc24a2,Kcnip4,Kcnip2,Cacng7,Scn2a,Slc8a2,Slc8a3,Slc30a10,Slc6a17,Slc6a1,Scn3b,Slc39a12
6_Member	GO Biological Processes	GO:0030001	metal ion transport	-9.37113	-7.15602	49/613	11418,12287,12294,12297,12298,12300,13483,14810,14812,15165,15567,16485,16490,16491,16494,16500,16502,16504,16508,16519,16531,16536,20265,20266,20273,20515,22784,54376,54377,56461,56543,57138,59033,59049,70839,72821,72961,76376,80334,80906,81904,110876,110891,110893,226781,229706,232333,235281,277468	Asic2,Cacna1b,Cacna2d3,Cacnb3,Cacnb4,Cacng2,Dpp6,Grin1,Grin2b,Hcn1,Slc6a4,Kcna1,Kcna2,Kcna3,Kcna6,Kcnb1,Kcnc1,Kcnc3,Kcnd2,Kcnj3,Kcnma1,Kcnq2,Scn1a,Scn1b,Scn8a,Slc20a1,Slc30a3,Cacng3,Cacng4,Kcnip3,Kcnd3,Slc12a5,Slc4a8,Slc22a17,P2ry12,Scn2b,Slc17a7,Slc24a2,Kcnip4,Kcnip2,Cacng7,Scn2a,Slc8a2,Slc8a3,Slc30a10,Slc6a17,Slc6a1,Scn3b,Slc39a12
6_Member	GO Biological Processes	GO:0006812	monoatomic cation transport	-9.3146	-7.10332	53/697	11418,12287,12294,12297,12298,12300,13483,14810,14812,15165,15567,16485,16490,16491,16494,16500,16502,16504,16508,16519,16531,16536,20265,20266,20273,20515,22784,54376,54377,56461,56543,57138,59033,59049,66237,70839,72821,72961,76376,80334,80906,81904,110876,110891,110893,214663,217733,226781,229706,232333,235281,277468,406218	Asic2,Cacna1b,Cacna2d3,Cacnb3,Cacnb4,Cacng2,Dpp6,Grin1,Grin2b,Hcn1,Slc6a4,Kcna1,Kcna2,Kcna3,Kcna6,Kcnb1,Kcnc1,Kcnc3,Kcnd2,Kcnj3,Kcnma1,Kcnq2,Scn1a,Scn1b,Scn8a,Slc20a1,Slc30a3,Cacng3,Cacng4,Kcnip3,Kcnd3,Slc12a5,Slc4a8,Slc22a17,Atp6v1g2,P2ry12,Scn2b,Slc17a7,Slc24a2,Kcnip4,Kcnip2,Cacng7,Scn2a,Slc8a2,Slc8a3,Slc25a29,Tmem63c,Slc30a10,Slc6a17,Slc6a1,Scn3b,Slc39a12,Panx2
6_Member	GO Biological Processes	GO:0001508	action potential	-9.05941	-6.87759	18/100	12298,13483,14799,14812,15165,16485,16490,16500,16508,16531,18213,20265,20266,20273,53321,72821,110876,235281	Cacnb4,Dpp6,Gria1,Grin2b,Hcn1,Kcna1,Kcna2,Kcnb1,Kcnd2,Kcnma1,Ntrk3,Scn1a,Scn1b,Scn8a,Cntnap1,Scn2b,Scn2a,Scn3b
6_Member	GO Biological Processes	GO:0035725	sodium ion transmembrane transport	-6.33594	-4.31848	15/104	11418,15165,15567,20265,20266,20273,59033,72821,76376,110876,110891,110893,229706,232333,235281	Asic2,Hcn1,Slc6a4,Scn1a,Scn1b,Scn8a,Slc4a8,Scn2b,Slc24a2,Scn2a,Slc8a2,Slc8a3,Slc6a17,Slc6a1,Scn3b
6_Member	GO Biological Processes	GO:0019228	neuronal action potential	-6.0925	-4.09966	10/46	13483,14799,15165,16485,16490,16508,16531,20265,20273,110876	Dpp6,Gria1,Hcn1,Kcna1,Kcna2,Kcnd2,Kcnma1,Scn1a,Scn8a,Scn2a
6_Member	GO Biological Processes	GO:0006814	sodium ion transport	-4.52916	-2.68258	17/180	11418,15165,15567,20265,20266,20273,20515,59033,72821,72961,76376,110876,110891,110893,229706,232333,235281	Asic2,Hcn1,Slc6a4,Scn1a,Scn1b,Scn8a,Slc20a1,Slc4a8,Scn2b,Slc17a7,Slc24a2,Scn2a,Slc8a2,Slc8a3,Slc6a17,Slc6a1,Scn3b
7_Summary	GO Biological Processes	GO:0050803	regulation of synapse structure or activity	-23.4211	-20.4082	52/313	11418,12564,13004,13841,14810,14812,15569,15898,16979,17260,18013,18189,18213,18481,18530,26570,30785,53321,54712,56013,65945,72961,73728,74342,76965,80749,107065,107831,170571,171171,210274,211134,216028,216856,217480,225875,227580,228550,230775,232370,233071,235604,240057,241770,242384,242662,243499,270190,272381,319613,327814,433485,14758,219228,235086,241568,320873,236915	Asic2,Cdh8,Ncan,Epha7,Grin1,Grin2b,Elavl2,Icam5,Lrrn1,Mef2c,Neurod2,Nrxn1,Ntrk3,Pak3,Pcdh8,Slc7a11,Cttnbp2,Cntnap1,Plxnc1,Srcin1,Clstn1,Slc17a7,Psd,Lrrtm1,Slitrk1,Lrfn1,Lrrtm2,Adgrb1,Cntnap4,Ntng2,Shank2,Lzts1,Lrrtm3,Nlgn2,Dgkb,Lrfn4,C1ql3,Itpka,Adgrb2,Clstn3,Arhgap33,Camkv,Syngap1,Rims4,Lingo2,Rims3,Lrrtm4,Ephb1,Lrrc4b,Sybu,Ppfia2,Syndig1,Gpm6b,Pcdh17,Igsf9b,Lrrc4c,Cdh10,Arhgef9
7_Member	GO Biological Processes	GO:0050803	regulation of synapse structure or activity	-23.4211	-20.4082	52/313	11418,12564,13004,13841,14810,14812,15569,15898,16979,17260,18013,18189,18213,18481,18530,26570,30785,53321,54712,56013,65945,72961,73728,74342,76965,80749,107065,107831,170571,171171,210274,211134,216028,216856,217480,225875,227580,228550,230775,232370,233071,235604,240057,241770,242384,242662,243499,270190,272381,319613,327814,433485	Asic2,Cdh8,Ncan,Epha7,Grin1,Grin2b,Elavl2,Icam5,Lrrn1,Mef2c,Neurod2,Nrxn1,Ntrk3,Pak3,Pcdh8,Slc7a11,Cttnbp2,Cntnap1,Plxnc1,Srcin1,Clstn1,Slc17a7,Psd,Lrrtm1,Slitrk1,Lrfn1,Lrrtm2,Adgrb1,Cntnap4,Ntng2,Shank2,Lzts1,Lrrtm3,Nlgn2,Dgkb,Lrfn4,C1ql3,Itpka,Adgrb2,Clstn3,Arhgap33,Camkv,Syngap1,Rims4,Lingo2,Rims3,Lrrtm4,Ephb1,Lrrc4b,Sybu,Ppfia2,Syndig1
7_Member	GO Biological Processes	GO:0050807	regulation of synapse organization	-21.428	-18.482	49/305	11418,12564,13004,13841,14810,14812,15569,15898,16979,17260,18013,18189,18213,18481,18530,26570,30785,53321,54712,56013,65945,73728,74342,76965,80749,107065,107831,170571,171171,210274,211134,216028,216856,217480,225875,227580,228550,230775,232370,233071,235604,241770,242384,242662,243499,270190,272381,327814,433485	Asic2,Cdh8,Ncan,Epha7,Grin1,Grin2b,Elavl2,Icam5,Lrrn1,Mef2c,Neurod2,Nrxn1,Ntrk3,Pak3,Pcdh8,Slc7a11,Cttnbp2,Cntnap1,Plxnc1,Srcin1,Clstn1,Psd,Lrrtm1,Slitrk1,Lrfn1,Lrrtm2,Adgrb1,Cntnap4,Ntng2,Shank2,Lzts1,Lrrtm3,Nlgn2,Dgkb,Lrfn4,C1ql3,Itpka,Adgrb2,Clstn3,Arhgap33,Camkv,Rims4,Lingo2,Rims3,Lrrtm4,Ephb1,Lrrc4b,Ppfia2,Syndig1
7_Member	GO Biological Processes	GO:0051963	regulation of synapse assembly	-15.9165	-13.2281	29/140	11418,13841,14810,15569,15898,16979,17260,18189,18213,56013,65945,73728,74342,76965,80749,107065,107831,171171,211134,216028,216856,225875,230775,232370,242384,243499,270190,272381,433485	Asic2,Epha7,Grin1,Elavl2,Icam5,Lrrn1,Mef2c,Nrxn1,Ntrk3,Srcin1,Clstn1,Psd,Lrrtm1,Slitrk1,Lrfn1,Lrrtm2,Adgrb1,Ntng2,Lzts1,Lrrtm3,Nlgn2,Lrfn4,Adgrb2,Clstn3,Lingo2,Lrrtm4,Ephb1,Lrrc4b,Syndig1
7_Member	GO Biological Processes	GO:0051965	positive regulation of synapse assembly	-10.7542	-8.47278	18/80	11418,16979,18189,18213,65945,74342,76965,107065,107831,216028,216856,230775,232370,242384,243499,270190,272381,433485	Asic2,Lrrn1,Nrxn1,Ntrk3,Clstn1,Lrrtm1,Slitrk1,Lrrtm2,Adgrb1,Lrrtm3,Nlgn2,Adgrb2,Clstn3,Lingo2,Lrrtm4,Ephb1,Lrrc4b,Syndig1
7_Member	GO Biological Processes	GO:1901888	regulation of cell junction assembly	-10.3482	-8.08004	30/242	11418,13841,14758,14810,15569,15898,16979,17260,18189,18213,56013,65945,73728,74342,76965,80749,107065,107831,171171,211134,216028,216856,225875,230775,232370,242384,243499,270190,272381,433485	Asic2,Epha7,Gpm6b,Grin1,Elavl2,Icam5,Lrrn1,Mef2c,Nrxn1,Ntrk3,Srcin1,Clstn1,Psd,Lrrtm1,Slitrk1,Lrfn1,Lrrtm2,Adgrb1,Ntng2,Lzts1,Lrrtm3,Nlgn2,Lrfn4,Adgrb2,Clstn3,Lingo2,Lrrtm4,Ephb1,Lrrc4b,Syndig1
7_Member	GO Biological Processes	GO:0099175	regulation of postsynapse organization	-7.47129	-5.36147	19/139	13004,13841,14810,14812,18189,18481,56013,73728,74342,80749,107065,210274,211134,217480,225875,228550,233071,272381,327814	Ncan,Epha7,Grin1,Grin2b,Nrxn1,Pak3,Srcin1,Psd,Lrrtm1,Lrfn1,Lrrtm2,Shank2,Lzts1,Dgkb,Lrfn4,Itpka,Arhgap33,Lrrc4b,Ppfia2
7_Member	GO Biological Processes	GO:1901890	positive regulation of cell junction assembly	-7.35837	-5.25455	18/127	11418,16979,18189,18213,65945,74342,76965,107065,107831,216028,216856,230775,232370,242384,243499,270190,272381,433485	Asic2,Lrrn1,Nrxn1,Ntrk3,Clstn1,Lrrtm1,Slitrk1,Lrrtm2,Adgrb1,Lrrtm3,Nlgn2,Adgrb2,Clstn3,Lingo2,Lrrtm4,Ephb1,Lrrc4b,Syndig1
7_Member	GO Biological Processes	GO:1905606	regulation of presynapse assembly	-6.93467	-4.86789	10/38	18189,18213,74342,76965,171171,216028,216856,225875,232370,272381	Nrxn1,Ntrk3,Lrrtm1,Slitrk1,Ntng2,Lrrtm3,Nlgn2,Lrfn4,Clstn3,Lrrc4b
7_Member	GO Biological Processes	GO:0099560	synaptic membrane adhesion	-6.83842	-4.78243	9/30	18189,76965,171171,219228,225875,235086,241568,272381,320873	Nrxn1,Slitrk1,Ntng2,Pcdh17,Lrfn4,Igsf9b,Lrrc4c,Lrrc4b,Cdh10
7_Member	GO Biological Processes	GO:0099174	regulation of presynapse organization	-6.48831	-4.45817	10/42	18189,18213,74342,76965,171171,216028,216856,225875,232370,272381	Nrxn1,Ntrk3,Lrrtm1,Slitrk1,Ntng2,Lrrtm3,Nlgn2,Lrfn4,Clstn3,Lrrc4b
7_Member	GO Biological Processes	GO:0099150	regulation of postsynaptic specialization assembly	-5.94746	-3.96932	7/20	18189,74342,80749,107065,225875,236915,272381	Nrxn1,Lrrtm1,Lrfn1,Lrrtm2,Lrfn4,Arhgef9,Lrrc4b
7_Member	GO Biological Processes	GO:0099151	regulation of postsynaptic density assembly	-5.56108	-3.61718	6/15	18189,74342,80749,107065,225875,272381	Nrxn1,Lrrtm1,Lrfn1,Lrrtm2,Lrfn4,Lrrc4b
7_Member	GO Biological Processes	GO:1904889	regulation of excitatory synapse assembly	-4.87136	-2.99588	6/19	18189,74342,80749,107065,225875,272381	Nrxn1,Lrrtm1,Lrfn1,Lrrtm2,Lrfn4,Lrrc4b
7_Member	GO Biological Processes	GO:1905874	regulation of postsynaptic density organization	-4.87136	-2.99588	6/19	18189,74342,80749,107065,225875,272381	Nrxn1,Lrrtm1,Lrfn1,Lrrtm2,Lrfn4,Lrrc4b
8_Summary	Reactome Gene Sets	R-MMU-6794362	Protein-protein interactions at synapses	-22.1412	-19.1741	26/66	13385,14799,14802,14810,14812,18189,18191,18213,23859,53623,74342,76965,80749,107065,108071,210274,216028,216856,224997,225875,242667,243499,243961,244310,272381,327814,14402,14415,15567,56710	Dlg4,Gria1,Gria4,Grin1,Grin2b,Nrxn1,Nrxn3,Ntrk3,Dlg2,Gria3,Lrrtm1,Slitrk1,Lrfn1,Lrrtm2,Grm5,Shank2,Lrrtm3,Nlgn2,Dlgap1,Lrfn4,Dlgap3,Lrrtm4,Shank1,Dlgap2,Lrrc4b,Ppfia2,Gabrb3,Gad1,Slc6a4,Brinp1
8_Member	Reactome Gene Sets	R-MMU-6794362	Protein-protein interactions at synapses	-22.1412	-19.1741	26/66	13385,14799,14802,14810,14812,18189,18191,18213,23859,53623,74342,76965,80749,107065,108071,210274,216028,216856,224997,225875,242667,243499,243961,244310,272381,327814	Dlg4,Gria1,Gria4,Grin1,Grin2b,Nrxn1,Nrxn3,Ntrk3,Dlg2,Gria3,Lrrtm1,Slitrk1,Lrfn1,Lrrtm2,Grm5,Shank2,Lrrtm3,Nlgn2,Dlgap1,Lrfn4,Dlgap3,Lrrtm4,Shank1,Dlgap2,Lrrc4b,Ppfia2
8_Member	Reactome Gene Sets	R-MMU-6794361	Neurexins and neuroligins	-14.6616	-12.0747	15/31	13385,18189,18191,23859,74342,107065,108071,210274,216028,216856,224997,242667,243499,243961,244310	Dlg4,Nrxn1,Nrxn3,Dlg2,Lrrtm1,Lrrtm2,Grm5,Shank2,Lrrtm3,Nlgn2,Dlgap1,Dlgap3,Lrrtm4,Shank1,Dlgap2
8_Member	GO Biological Processes	GO:0035176	social behavior	-5.63642	-3.67573	11/63	13385,14402,14415,14810,15567,18189,18191,56710,210274,216856,243961	Dlg4,Gabrb3,Gad1,Grin1,Slc6a4,Nrxn1,Nrxn3,Brinp1,Shank2,Nlgn2,Shank1
8_Member	GO Biological Processes	GO:0051703	biological process involved in intraspecies interaction between organisms	-5.63642	-3.67573	11/63	13385,14402,14415,14810,15567,18189,18191,56710,210274,216856,243961	Dlg4,Gabrb3,Gad1,Grin1,Slc6a4,Nrxn1,Nrxn3,Brinp1,Shank2,Nlgn2,Shank1
8_Member	GO Biological Processes	GO:0071625	vocalization behavior	-4.46523	-2.62681	6/22	13385,18189,18191,56710,210274,243961	Dlg4,Nrxn1,Nrxn3,Brinp1,Shank2,Shank1
8_Member	CORUM	CORUM:1913	GluR delta-2 complex, postsynaptic	-3.3054	-1.61009	3/6	13385,210274,243961	Dlg4,Shank2,Shank1
9_Summary	GO Biological Processes	GO:0035418	protein localization to synapse	-20.1278	-17.2398	26/77	11418,11496,12217,12300,13385,14810,16572,16574,18164,18189,18191,18196,23859,26414,26875,54376,56839,65945,74053,74342,74513,81904,216856,224997,227580,243961,54377,77531,380702,53627,78070,170935,230235,19893,22141,67694,71820,12297,13116,13483,14809,14812,16500,18720,20907,56461,57743,67295,80297,80334,218544,232813,235281,236915,240057,241263,243499,269109,269116,668212,229227	Asic2,Adam22,Bsn,Cacng2,Dlg4,Grin1,Kif5a,Kif5c,Nptx1,Nrxn1,Nrxn3,Nsg1,Dlg2,Mapk10,Pclo,Cacng3,Lgi1,Clstn1,Grip1,Lrrtm1,Neto2,Cacng7,Nlgn2,Dlgap1,C1ql3,Shank1,Cacng4,Anks1b,Shisa6,Porcn,Cpt1c,Grid2ip,Frrs1l,Rpgr,Tub,Ift74,Dync2i2,Cacnb3,Cyp46a1,Dpp6,Grik5,Grin2b,Kcnb1,Pip5k1a,Stx1a,Kcnip3,Sec61a2,Rab3c,Sptbn4,Kcnip4,Sgtb,Shisa7,Scn3b,Arhgef9,Syngap1,Gpr158,Lrrtm4,Dpp10,Nfasc,Efr3b,Bltp1
9_Member	GO Biological Processes	GO:0035418	protein localization to synapse	-20.1278	-17.2398	26/77	11418,11496,12217,12300,13385,14810,16572,16574,18164,18189,18191,18196,23859,26414,26875,54376,56839,65945,74053,74342,74513,81904,216856,224997,227580,243961	Asic2,Adam22,Bsn,Cacng2,Dlg4,Grin1,Kif5a,Kif5c,Nptx1,Nrxn1,Nrxn3,Nsg1,Dlg2,Mapk10,Pclo,Cacng3,Lgi1,Clstn1,Grip1,Lrrtm1,Neto2,Cacng7,Nlgn2,Dlgap1,C1ql3,Shank1
9_Member	GO Biological Processes	GO:0097120	receptor localization to synapse	-16.9153	-14.1243	21/59	11496,12300,13385,16572,16574,18164,18189,18191,18196,23859,26414,54376,54377,56839,65945,74053,74513,77531,81904,227580,380702	Adam22,Cacng2,Dlg4,Kif5a,Kif5c,Nptx1,Nrxn1,Nrxn3,Nsg1,Dlg2,Mapk10,Cacng3,Cacng4,Lgi1,Clstn1,Grip1,Neto2,Anks1b,Cacng7,C1ql3,Shisa6
9_Member	GO Biological Processes	GO:1902414	protein localization to cell junction	-16.1381	-13.4262	26/107	11418,11496,12217,12300,13385,14810,16572,16574,18164,18189,18191,18196,23859,26414,26875,54376,56839,65945,74053,74342,74513,81904,216856,224997,227580,243961	Asic2,Adam22,Bsn,Cacng2,Dlg4,Grin1,Kif5a,Kif5c,Nptx1,Nrxn1,Nrxn3,Nsg1,Dlg2,Mapk10,Pclo,Cacng3,Lgi1,Clstn1,Grip1,Lrrtm1,Neto2,Cacng7,Nlgn2,Dlgap1,C1ql3,Shank1
9_Member	GO Biological Processes	GO:0099072	regulation of postsynaptic membrane neurotransmitter receptor levels	-12.8794	-10.4563	21/89	11496,12300,13385,18164,18191,18196,23859,26414,53627,54376,54377,56839,65945,74053,74513,78070,81904,170935,227580,230235,380702	Adam22,Cacng2,Dlg4,Nptx1,Nrxn3,Nsg1,Dlg2,Mapk10,Porcn,Cacng3,Cacng4,Lgi1,Clstn1,Grip1,Neto2,Cpt1c,Cacng7,Grid2ip,C1ql3,Frrs1l,Shisa6
9_Member	GO Biological Processes	GO:1903539	protein localization to postsynaptic membrane	-12.5149	-10.1444	16/48	11496,12300,13385,14810,18164,18191,18196,23859,26414,54376,56839,65945,74053,74513,81904,227580	Adam22,Cacng2,Dlg4,Grin1,Nptx1,Nrxn3,Nsg1,Dlg2,Mapk10,Cacng3,Lgi1,Clstn1,Grip1,Neto2,Cacng7,C1ql3
9_Member	GO Biological Processes	GO:0062237	protein localization to postsynapse	-12.3553	-10.0062	16/49	11496,12300,13385,14810,18164,18191,18196,23859,26414,54376,56839,65945,74053,74513,81904,227580	Adam22,Cacng2,Dlg4,Grin1,Nptx1,Nrxn3,Nsg1,Dlg2,Mapk10,Cacng3,Lgi1,Clstn1,Grip1,Neto2,Cacng7,C1ql3
9_Member	GO Biological Processes	GO:0099633	protein localization to postsynaptic specialization membrane	-10.5692	-8.2967	11/24	11496,12300,13385,18164,18191,23859,54376,56839,74513,81904,227580	Adam22,Cacng2,Dlg4,Nptx1,Nrxn3,Dlg2,Cacng3,Lgi1,Neto2,Cacng7,C1ql3
9_Member	GO Biological Processes	GO:0099645	neurotransmitter receptor localization to postsynaptic specialization membrane	-10.5692	-8.2967	11/24	11496,12300,13385,18164,18191,23859,54376,56839,74513,81904,227580	Adam22,Cacng2,Dlg4,Nptx1,Nrxn3,Dlg2,Cacng3,Lgi1,Neto2,Cacng7,C1ql3
9_Member	GO Biological Processes	GO:0031503	protein-containing complex localization	-9.6262	-7.39144	25/183	11496,12300,13385,16572,16574,18164,18189,18191,18196,19893,22141,23859,26414,54376,54377,56839,65945,67694,71820,74053,74513,77531,81904,227580,380702	Adam22,Cacng2,Dlg4,Kif5a,Kif5c,Nptx1,Nrxn1,Nrxn3,Nsg1,Rpgr,Tub,Dlg2,Mapk10,Cacng3,Cacng4,Lgi1,Clstn1,Ift74,Dync2i2,Grip1,Neto2,Anks1b,Cacng7,C1ql3,Shisa6
9_Member	GO Biological Processes	GO:0072657	protein localization to membrane	-9.24578	-7.04579	42/481	11496,12297,12300,13116,13385,13483,14809,14810,14812,16500,18164,18189,18191,18196,18720,20907,22141,23859,26414,54376,56461,56839,57743,65945,67295,74053,74513,80297,80334,81904,216856,218544,227580,232813,235281,236915,240057,241263,243499,269109,269116,668212	Adam22,Cacnb3,Cacng2,Cyp46a1,Dlg4,Dpp6,Grik5,Grin1,Grin2b,Kcnb1,Nptx1,Nrxn1,Nrxn3,Nsg1,Pip5k1a,Stx1a,Tub,Dlg2,Mapk10,Cacng3,Kcnip3,Lgi1,Sec61a2,Clstn1,Rab3c,Grip1,Neto2,Sptbn4,Kcnip4,Cacng7,Nlgn2,Sgtb,C1ql3,Shisa7,Scn3b,Arhgef9,Syngap1,Gpr158,Lrrtm4,Dpp10,Nfasc,Efr3b
9_Member	GO Biological Processes	GO:1990778	protein localization to cell periphery	-9.02025	-6.84198	30/274	11496,12297,12300,13385,13483,14810,16500,18164,18191,18196,18720,22141,23859,26414,54376,56461,56839,65945,67295,74053,74513,80297,80334,81904,227580,235281,241263,269109,269116,668212	Adam22,Cacnb3,Cacng2,Dlg4,Dpp6,Grin1,Kcnb1,Nptx1,Nrxn3,Nsg1,Pip5k1a,Tub,Dlg2,Mapk10,Cacng3,Kcnip3,Lgi1,Clstn1,Rab3c,Grip1,Neto2,Sptbn4,Kcnip4,Cacng7,C1ql3,Scn3b,Gpr158,Dpp10,Nfasc,Efr3b
9_Member	GO Biological Processes	GO:0051668	localization within membrane	-8.76568	-6.59787	45/558	11496,12297,12300,13116,13385,13483,14809,14810,14812,16500,18164,18189,18191,18196,18720,20907,22141,23859,26414,54376,54377,56461,56839,57743,65945,67295,74053,74513,80297,80334,81904,216856,218544,227580,229227,232813,235281,236915,240057,241263,243499,269109,269116,380702,668212	Adam22,Cacnb3,Cacng2,Cyp46a1,Dlg4,Dpp6,Grik5,Grin1,Grin2b,Kcnb1,Nptx1,Nrxn1,Nrxn3,Nsg1,Pip5k1a,Stx1a,Tub,Dlg2,Mapk10,Cacng3,Cacng4,Kcnip3,Lgi1,Sec61a2,Clstn1,Rab3c,Grip1,Neto2,Sptbn4,Kcnip4,Cacng7,Nlgn2,Sgtb,C1ql3,Bltp1,Shisa7,Scn3b,Arhgef9,Syngap1,Gpr158,Lrrtm4,Dpp10,Nfasc,Shisa6,Efr3b
9_Member	GO Biological Processes	GO:0072659	protein localization to plasma membrane	-2.65889	-1.06557	15/216	12297,13483,16500,18196,18720,56461,67295,74053,80297,80334,235281,241263,269109,269116,668212	Cacnb3,Dpp6,Kcnb1,Nsg1,Pip5k1a,Kcnip3,Rab3c,Grip1,Sptbn4,Kcnip4,Scn3b,Gpr158,Dpp10,Nfasc,Efr3b
10_Summary	GO Biological Processes	GO:0034762	regulation of transmembrane transport	-18.0787	-15.2255	66/636	11418,12287,12294,12297,12298,12300,12671,12724,13385,13483,14167,14697,14810,15114,15165,15444,16485,16490,16491,16494,16500,16502,16504,16508,16519,16531,16536,17260,18189,18578,18823,19057,19417,19894,20265,20266,20273,20511,23830,24012,54376,54377,56461,56543,57340,57780,59095,72555,72821,74053,74513,76686,77574,80334,80906,81904,93898,94253,108071,110876,216856,235281,243961,260297,269109,38…	Asic2,Cacna1b,Cacna2d3,Cacnb3,Cacnb4,Cacng2,Chrm3,Clcn2,Dlg4,Dpp6,Fgf12,Gnb5,Grin1,Hap1,Hcn1,Hpca,Kcna1,Kcna2,Kcna3,Kcna6,Kcnb1,Kcnc1,Kcnc3,Kcnd2,Kcnj3,Kcnma1,Kcnq2,Mef2c,Nrxn1,Pde4b,Plp1,Ppp3cc,Rasgrf1,Rph3a,Scn1a,Scn1b,Scn8a,Slc1a2,Capn10,Rgs7,Cacng3,Cacng4,Kcnip3,Kcnd3,Jph3,Fxyd7,Fxyd6,Shisa9,Scn2b,Grip1,Neto2,Clip3,Tcaf1,Kcnip4,Kcnip2,Cacng7,Cers1,Hecw1,Grm5,Scn2a,Nlgn2,Scn3b,Shank1,Prrt1,Dpp…
10_Member	GO Biological Processes	GO:0034762	regulation of transmembrane transport	-18.0787	-15.2255	66/636	11418,12287,12294,12297,12298,12300,12671,12724,13385,13483,14167,14697,14810,15114,15165,15444,16485,16490,16491,16494,16500,16502,16504,16508,16519,16531,16536,17260,18189,18578,18823,19057,19417,19894,20265,20266,20273,20511,23830,24012,54376,54377,56461,56543,57340,57780,59095,72555,72821,74053,74513,76686,77574,80334,80906,81904,93898,94253,108071,110876,216856,235281,243961,260297,269109,38…	Asic2,Cacna1b,Cacna2d3,Cacnb3,Cacnb4,Cacng2,Chrm3,Clcn2,Dlg4,Dpp6,Fgf12,Gnb5,Grin1,Hap1,Hcn1,Hpca,Kcna1,Kcna2,Kcna3,Kcna6,Kcnb1,Kcnc1,Kcnc3,Kcnd2,Kcnj3,Kcnma1,Kcnq2,Mef2c,Nrxn1,Pde4b,Plp1,Ppp3cc,Rasgrf1,Rph3a,Scn1a,Scn1b,Scn8a,Slc1a2,Capn10,Rgs7,Cacng3,Cacng4,Kcnip3,Kcnd3,Jph3,Fxyd7,Fxyd6,Shisa9,Scn2b,Grip1,Neto2,Clip3,Tcaf1,Kcnip4,Kcnip2,Cacng7,Cers1,Hecw1,Grm5,Scn2a,Nlgn2,Scn3b,Shank1,Prrt1,Dpp…
10_Member	GO Biological Processes	GO:0034765	regulation of monoatomic ion transmembrane transport	-14.0037	-11.499	51/492	11418,12287,12294,12297,12298,12300,12724,13483,14167,14697,14810,15114,15165,15444,16485,16490,16491,16494,16500,16502,16504,16508,16519,16531,16536,18578,18823,19057,20265,20266,20273,24012,54376,54377,56461,56543,57340,57780,59095,72821,74053,74513,77574,80334,80906,81904,94253,108071,110876,235281,269109	Asic2,Cacna1b,Cacna2d3,Cacnb3,Cacnb4,Cacng2,Clcn2,Dpp6,Fgf12,Gnb5,Grin1,Hap1,Hcn1,Hpca,Kcna1,Kcna2,Kcna3,Kcna6,Kcnb1,Kcnc1,Kcnc3,Kcnd2,Kcnj3,Kcnma1,Kcnq2,Pde4b,Plp1,Ppp3cc,Scn1a,Scn1b,Scn8a,Rgs7,Cacng3,Cacng4,Kcnip3,Kcnd3,Jph3,Fxyd7,Fxyd6,Scn2b,Grip1,Neto2,Tcaf1,Kcnip4,Kcnip2,Cacng7,Hecw1,Grm5,Scn2a,Scn3b,Dpp10
10_Member	GO Biological Processes	GO:0043269	regulation of monoatomic ion transport	-13.9624	-11.4723	59/636	11418,12287,12294,12297,12298,12300,12669,12724,12801,12805,13483,14167,14697,14810,15114,15165,15444,15567,16485,16490,16491,16494,16500,16502,16504,16508,16519,16531,16536,18578,18823,19057,20265,20266,20273,23797,24012,54376,54377,56461,56543,57340,57780,59095,70839,72821,74053,74513,77574,80297,80334,80906,81904,94253,108071,110876,226781,235281,269109	Asic2,Cacna1b,Cacna2d3,Cacnb3,Cacnb4,Cacng2,Chrm1,Clcn2,Cnr1,Cntn1,Dpp6,Fgf12,Gnb5,Grin1,Hap1,Hcn1,Hpca,Slc6a4,Kcna1,Kcna2,Kcna3,Kcna6,Kcnb1,Kcnc1,Kcnc3,Kcnd2,Kcnj3,Kcnma1,Kcnq2,Pde4b,Plp1,Ppp3cc,Scn1a,Scn1b,Scn8a,Akt3,Rgs7,Cacng3,Cacng4,Kcnip3,Kcnd3,Jph3,Fxyd7,Fxyd6,P2ry12,Scn2b,Grip1,Neto2,Tcaf1,Sptbn4,Kcnip4,Kcnip2,Cacng7,Hecw1,Grm5,Scn2a,Slc30a10,Scn3b,Dpp10
10_Member	GO Biological Processes	GO:0032412	regulation of monoatomic ion transmembrane transporter activity	-13.732	-11.2632	38/290	11418,12297,12298,12300,12671,13385,14167,14697,15114,15165,15444,16485,16502,17260,18189,18578,19057,19417,19894,20266,54376,54377,57340,57780,59095,72555,72821,74053,74513,77574,81904,94253,108071,216856,235281,243961,260297,380702	Asic2,Cacnb3,Cacnb4,Cacng2,Chrm3,Dlg4,Fgf12,Gnb5,Hap1,Hcn1,Hpca,Kcna1,Kcnc1,Mef2c,Nrxn1,Pde4b,Ppp3cc,Rasgrf1,Rph3a,Scn1b,Cacng3,Cacng4,Jph3,Fxyd7,Fxyd6,Shisa9,Scn2b,Grip1,Neto2,Tcaf1,Cacng7,Hecw1,Grm5,Nlgn2,Scn3b,Shank1,Prrt1,Shisa6
10_Member	GO Biological Processes	GO:0032409	regulation of transporter activity	-13.1745	-10.7259	39/317	11418,12297,12298,12300,12671,13385,14167,14697,15114,15165,15444,16485,16502,17260,18189,18578,19057,19417,19894,20266,20974,54376,54377,57340,57780,59095,72555,72821,74053,74513,77574,81904,94253,108071,216856,235281,243961,260297,380702	Asic2,Cacnb3,Cacnb4,Cacng2,Chrm3,Dlg4,Fgf12,Gnb5,Hap1,Hcn1,Hpca,Kcna1,Kcnc1,Mef2c,Nrxn1,Pde4b,Ppp3cc,Rasgrf1,Rph3a,Scn1b,Syngr3,Cacng3,Cacng4,Jph3,Fxyd7,Fxyd6,Shisa9,Scn2b,Grip1,Neto2,Tcaf1,Cacng7,Hecw1,Grm5,Nlgn2,Scn3b,Shank1,Prrt1,Shisa6
10_Member	GO Biological Processes	GO:0022898	regulation of transmembrane transporter activity	-13.1166	-10.6809	38/303	11418,12297,12298,12300,12671,13385,14167,14697,15114,15165,15444,16485,16502,17260,18189,18578,19057,19417,19894,20266,54376,54377,57340,57780,59095,72555,72821,74053,74513,77574,81904,94253,108071,216856,235281,243961,260297,380702	Asic2,Cacnb3,Cacnb4,Cacng2,Chrm3,Dlg4,Fgf12,Gnb5,Hap1,Hcn1,Hpca,Kcna1,Kcnc1,Mef2c,Nrxn1,Pde4b,Ppp3cc,Rasgrf1,Rph3a,Scn1b,Cacng3,Cacng4,Jph3,Fxyd7,Fxyd6,Shisa9,Scn2b,Grip1,Neto2,Tcaf1,Cacng7,Hecw1,Grm5,Nlgn2,Scn3b,Shank1,Prrt1,Shisa6
10_Member	GO Biological Processes	GO:0043270	positive regulation of monoatomic ion transport	-6.06253	-4.07539	25/275	11418,12297,12298,12300,12669,12805,13483,14167,14810,15114,15165,15567,16485,16502,18823,19057,20266,23797,24012,54376,54377,70839,77574,80906,235281	Asic2,Cacnb3,Cacnb4,Cacng2,Chrm1,Cntn1,Dpp6,Fgf12,Grin1,Hap1,Hcn1,Slc6a4,Kcna1,Kcnc1,Plp1,Ppp3cc,Scn1b,Akt3,Rgs7,Cacng3,Cacng4,P2ry12,Tcaf1,Kcnip2,Scn3b
10_Member	GO Biological Processes	GO:1904062	regulation of monoatomic cation transmembrane transport	-5.58176	-3.62745	29/371	11418,12297,12298,13483,14167,14697,14810,15114,15165,15444,16485,16502,18578,18823,19057,20266,24012,56461,57340,57780,59095,72821,74053,74513,80334,80906,94253,235281,269109	Asic2,Cacnb3,Cacnb4,Dpp6,Fgf12,Gnb5,Grin1,Hap1,Hcn1,Hpca,Kcna1,Kcnc1,Pde4b,Plp1,Ppp3cc,Scn1b,Rgs7,Kcnip3,Jph3,Fxyd7,Fxyd6,Scn2b,Grip1,Neto2,Kcnip4,Kcnip2,Hecw1,Scn3b,Dpp10
10_Member	GO Biological Processes	GO:0010959	regulation of metal ion transport	-5.41192	-3.48617	33/462	12287,12297,12298,12805,13483,14167,14697,14810,15114,15444,16485,16502,18578,18823,19057,20266,23797,24012,56461,57340,57780,59095,70839,72821,74053,74513,80297,80334,80906,94253,226781,235281,269109	Cacna1b,Cacnb3,Cacnb4,Cntn1,Dpp6,Fgf12,Gnb5,Grin1,Hap1,Hpca,Kcna1,Kcnc1,Pde4b,Plp1,Ppp3cc,Scn1b,Akt3,Rgs7,Kcnip3,Jph3,Fxyd7,Fxyd6,P2ry12,Scn2b,Grip1,Neto2,Sptbn4,Kcnip4,Kcnip2,Hecw1,Slc30a10,Scn3b,Dpp10
10_Member	GO Biological Processes	GO:2001257	regulation of cation channel activity	-4.88167	-3.00088	16/152	11418,12297,12298,14167,14697,15114,15165,15444,16485,16502,18578,19057,20266,57340,74053,74513	Asic2,Cacnb3,Cacnb4,Fgf12,Gnb5,Hap1,Hcn1,Hpca,Kcna1,Kcnc1,Pde4b,Ppp3cc,Scn1b,Jph3,Grip1,Neto2
10_Member	GO Biological Processes	GO:0034767	positive regulation of monoatomic ion transmembrane transport	-3.79944	-2.03505	17/206	11418,12297,12298,12300,13483,14810,15114,15165,16485,16502,18823,19057,24012,54376,54377,77574,80906	Asic2,Cacnb3,Cacnb4,Cacng2,Dpp6,Grin1,Hap1,Hcn1,Kcna1,Kcnc1,Plp1,Ppp3cc,Rgs7,Cacng3,Cacng4,Tcaf1,Kcnip2
10_Member	GO Biological Processes	GO:0034764	positive regulation of transmembrane transport	-3.55446	-1.82158	20/278	11418,12297,12298,12300,13483,14810,15114,15165,16485,16502,18823,19057,20511,23830,24012,54376,54377,76686,77574,80906	Asic2,Cacnb3,Cacnb4,Cacng2,Dpp6,Grin1,Hap1,Hcn1,Kcna1,Kcnc1,Plp1,Ppp3cc,Slc1a2,Capn10,Rgs7,Cacng3,Cacng4,Clip3,Tcaf1,Kcnip2
10_Member	GO Biological Processes	GO:0032411	positive regulation of transporter activity	-3.5294	-1.79904	13/140	11418,12297,12298,12300,15114,15165,16485,16502,19057,20974,54376,54377,77574	Asic2,Cacnb3,Cacnb4,Cacng2,Hap1,Hcn1,Kcna1,Kcnc1,Ppp3cc,Syngr3,Cacng3,Cacng4,Tcaf1
10_Member	GO Biological Processes	GO:0032414	positive regulation of ion transmembrane transporter activity	-3.21832	-1.53396	12/132	11418,12297,12298,12300,15114,15165,16485,16502,19057,54376,54377,77574	Asic2,Cacnb3,Cacnb4,Cacng2,Hap1,Hcn1,Kcna1,Kcnc1,Ppp3cc,Cacng3,Cacng4,Tcaf1
10_Member	GO Biological Processes	GO:2001259	positive regulation of cation channel activity	-2.75625	-1.14031	8/75	11418,12297,12298,15114,15165,16485,16502,19057	Asic2,Cacnb3,Cacnb4,Hap1,Hcn1,Kcna1,Kcnc1,Ppp3cc
10_Member	GO Biological Processes	GO:1904064	positive regulation of cation transmembrane transport	-2.65008	-1.05768	13/174	11418,12297,12298,13483,14810,15114,15165,16485,16502,18823,19057,24012,80906	Asic2,Cacnb3,Cacnb4,Dpp6,Grin1,Hap1,Hcn1,Kcna1,Kcnc1,Plp1,Ppp3cc,Rgs7,Kcnip2
10_Member	GO Biological Processes	GO:1901385	regulation of voltage-gated calcium channel activity	-2.58163	-1.00275	6/47	12297,12298,14697,15444,18578,19057	Cacnb3,Cacnb4,Gnb5,Hpca,Pde4b,Ppp3cc
10_Member	GO Biological Processes	GO:1901019	regulation of calcium ion transmembrane transporter activity	-2.09624	-0.611963	8/96	12297,12298,14697,15114,15444,18578,19057,57340	Cacnb3,Cacnb4,Gnb5,Hap1,Hpca,Pde4b,Ppp3cc,Jph3
11_Summary	KEGG Pathway	mmu04724	Glutamatergic synapse - Mus musculus (house mouse)	-17.5783	-14.7415	28/113	11514,13385,14697,14704,14799,14802,14807,14809,14810,14812,16519,18752,19057,20511,20513,53623,64337,72961,104111,108068,108071,108073,210274,224129,224997,243961,268934,320129,12298,12564,17957,21960,208898,232370,382018,12287,14680,16572,16574,20265,21823,23797,26414,52432,72930,12300,54376,54377,74053,80749,225875,23859,20907,12669,18578,18709,109648,170758,242425,16504,56543,12671,14763,1511…	Adcy8,Dlg4,Gnb5,Gng3,Gria1,Gria4,Grik3,Grik5,Grin1,Grin2b,Kcnj3,Prkcg,Ppp3cc,Slc1a2,Slc1a6,Gria3,Gng13,Slc17a7,Adcy3,Grm2,Grm5,Grm7,Shank2,Adcy5,Dlgap1,Shank1,Grm4,Grk3,Cacnb4,Cdh8,Napb,Tnr,Unc13c,Clstn3,Unc13a,Cacna1b,Gnal,Kif5a,Kif5c,Scn1a,Th,Akt3,Mapk10,Ppp2r2d,Ppp2r2b,Cacng2,Cacng3,Cacng4,Grip1,Lrfn1,Lrfn4,Dlg2,Stx1a,Chrm1,Pde4b,Pik3r2,Npy,Rac3,Gabbr2,Kcnc3,Kcnd3,Chrm3,Gpr37,Hap1,Sqstm1,Map2k…
11_Member	KEGG Pathway	mmu04724	Glutamatergic synapse - Mus musculus (house mouse)	-17.5783	-14.7415	28/113	11514,13385,14697,14704,14799,14802,14807,14809,14810,14812,16519,18752,19057,20511,20513,53623,64337,72961,104111,108068,108071,108073,210274,224129,224997,243961,268934,320129	Adcy8,Dlg4,Gnb5,Gng3,Gria1,Gria4,Grik3,Grik5,Grin1,Grin2b,Kcnj3,Prkcg,Ppp3cc,Slc1a2,Slc1a6,Gria3,Gng13,Slc17a7,Adcy3,Grm2,Grm5,Grm7,Shank2,Adcy5,Dlgap1,Shank1,Grm4,Grk3
11_Member	GO Biological Processes	GO:0035249	synaptic transmission, glutamatergic	-10.1082	-7.84865	15/57	12298,12564,14799,14802,14807,14809,14810,14812,17957,21960,53623,72961,208898,232370,382018	Cacnb4,Cdh8,Gria1,Gria4,Grik3,Grik5,Grin1,Grin2b,Napb,Tnr,Gria3,Slc17a7,Unc13c,Clstn3,Unc13a
11_Member	KEGG Pathway	mmu04728	Dopaminergic synapse - Mus musculus (house mouse)	-9.23556	-7.03926	21/135	12287,14680,14697,14704,14799,14802,14812,16519,16572,16574,18752,19057,20265,21823,23797,26414,52432,53623,64337,72930,224129	Cacna1b,Gnal,Gnb5,Gng3,Gria1,Gria4,Grin2b,Kcnj3,Kif5a,Kif5c,Prkcg,Ppp3cc,Scn1a,Th,Akt3,Mapk10,Ppp2r2d,Gria3,Gng13,Ppp2r2b,Adcy5
11_Member	Reactome Gene Sets	R-MMU-399719	Trafficking of AMPA receptors	-7.28828	-5.20194	9/27	12300,13385,14799,14802,18752,53623,54376,54377,74053	Cacng2,Dlg4,Gria1,Gria4,Prkcg,Gria3,Cacng3,Cacng4,Grip1
11_Member	Reactome Gene Sets	R-MMU-399721	Glutamate binding, activation of AMPA receptors and synaptic plasticity	-7.28828	-5.20194	9/27	12300,13385,14799,14802,18752,53623,54376,54377,74053	Cacng2,Dlg4,Gria1,Gria4,Prkcg,Gria3,Cacng3,Cacng4,Grip1
11_Member	Reactome Gene Sets	R-MMU-8849932	Synaptic adhesion-like molecules	-7.06034	-4.97968	8/21	13385,14799,14802,14810,14812,53623,80749,225875	Dlg4,Gria1,Gria4,Grin1,Grin2b,Gria3,Lrfn1,Lrfn4
11_Member	Reactome Gene Sets	R-MMU-438066	Unblocking of NMDA receptors, glutamate binding and activation	-5.62765	-3.6691	7/22	13385,14799,14802,14810,14812,23859,53623	Dlg4,Gria1,Gria4,Grin1,Grin2b,Dlg2,Gria3
11_Member	Reactome Gene Sets	R-MMU-399710	Activation of AMPA receptors	-4.57711	-2.72557	3/3	14799,14802,53623	Gria1,Gria4,Gria3
11_Member	KEGG Pathway	mmu05031	Amphetamine addiction - Mus musculus (house mouse)	-4.43905	-2.60223	10/69	14799,14802,14810,14812,18752,19057,20907,21823,53623,224129	Gria1,Gria4,Grin1,Grin2b,Prkcg,Ppp3cc,Stx1a,Th,Gria3,Adcy5
11_Member	Reactome Gene Sets	R-MMU-416993	Trafficking of GluR2-containing AMPA receptors	-4.26255	-2.44153	5/15	14799,14802,18752,53623,74053	Gria1,Gria4,Prkcg,Gria3,Grip1
11_Member	Reactome Gene Sets	R-MMU-442755	Activation of NMDA receptors and postsynaptic events	-4.09568	-2.30026	7/36	13385,14799,14802,14810,14812,23859,53623	Dlg4,Gria1,Gria4,Grin1,Grin2b,Dlg2,Gria3
11_Member	KEGG Pathway	mmu04024	cAMP signaling pathway - Mus musculus (house mouse)	-2.92602	-1.28827	16/224	11514,12669,14799,14802,14810,14812,18578,18709,23797,26414,53623,104111,109648,170758,224129,242425	Adcy8,Chrm1,Gria1,Gria4,Grin1,Grin2b,Pde4b,Pik3r2,Akt3,Mapk10,Gria3,Adcy3,Npy,Rac3,Adcy5,Gabbr2
11_Member	KEGG Pathway	mmu05017	Spinocerebellar ataxia - Mus musculus (house mouse)	-2.46681	-0.915464	11/141	14799,14810,14812,16504,18709,18752,20513,23797,26414,53623,56543	Gria1,Grin1,Grin2b,Kcnc3,Pik3r2,Prkcg,Slc1a6,Akt3,Mapk10,Gria3,Kcnd3
11_Member	KEGG Pathway	mmu04720	Long-term potentiation - Mus musculus (house mouse)	-2.4236	-0.882962	7/67	11514,14799,14810,14812,18752,19057,108071	Adcy8,Gria1,Grin1,Grin2b,Prkcg,Ppp3cc,Grm5
11_Member	KEGG Pathway	mmu05022	Pathways of neurodegeneration - multiple diseases - Mus musculus (house mouse)	-2.09308	-0.609513	24/471	12287,12669,12671,13385,14763,14799,14802,14810,14812,15114,16572,16574,18412,18752,19057,20907,26400,26414,27373,53623,59288,67790,108071,237782	Cacna1b,Chrm1,Chrm3,Dlg4,Gpr37,Gria1,Gria4,Grin1,Grin2b,Hap1,Kif5a,Kif5c,Sqstm1,Prkcg,Ppp3cc,Stx1a,Map2k7,Mapk10,Csnk1e,Gria3,Dctn5,Rab39b,Grm5,Smcr8
12_Summary	GO Biological Processes	GO:0031175	neuron projection development	-17.0297	-14.2239	71/757	11803,12032,12561,12801,12805,13176,13193,13385,13839,13841,14758,14763,15114,16467,16572,16574,16885,17260,17984,18164,18189,18213,18377,18481,18823,18846,19417,20262,20266,21367,21960,22239,22253,26913,29859,50769,53321,53870,54712,56471,56839,57138,68404,73728,74053,75770,76965,80297,83766,107448,108073,108902,140571,170758,171171,218194,227634,229791,230316,230676,236576,240057,243300,243961,…	Aplp1,Bcan,Cdh4,Cnr1,Cntn1,Dcc,Dcx,Dlg4,Epha5,Epha7,Gpm6b,Gpr37,Hap1,Atcay,Kif5a,Kif5c,Limk1,Mef2c,Ndn,Nptx1,Nrxn1,Ntrk3,Omg,Pak3,Plp1,Plxna3,Rasgrf1,Stmn3,Scn1b,Cntn2,Tnr,Ugt8a,Unc5c,Gprin1,Sult4a1,Atp8a2,Cntnap1,Cntn6,Plxnc1,Stmn4,Lgi1,Slc12a5,Nrn1,Psd,Grip1,Brsk2,Slitrk1,Sptbn4,Actl6b,Unc5a,Grm7,B4gat1,Plxnb3,Rac3,Ntng2,Phactr1,Camsap1,Plppr4,Megf9,Szt2,Spry3,Syngap1,Nyap1,Shank1,Rgma,Nfasc,Ss…
12_Member	GO Biological Processes	GO:0031175	neuron projection development	-17.0297	-14.2239	71/757	11803,12032,12561,12801,12805,13176,13193,13385,13839,13841,14758,14763,15114,16467,16572,16574,16885,17260,17984,18164,18189,18213,18377,18481,18823,18846,19417,20262,20266,21367,21960,22239,22253,26913,29859,50769,53321,53870,54712,56471,56839,57138,68404,73728,74053,75770,76965,80297,83766,107448,108073,108902,140571,170758,171171,218194,227634,229791,230316,230676,236576,240057,243300,243961,…	Aplp1,Bcan,Cdh4,Cnr1,Cntn1,Dcc,Dcx,Dlg4,Epha5,Epha7,Gpm6b,Gpr37,Hap1,Atcay,Kif5a,Kif5c,Limk1,Mef2c,Ndn,Nptx1,Nrxn1,Ntrk3,Omg,Pak3,Plp1,Plxna3,Rasgrf1,Stmn3,Scn1b,Cntn2,Tnr,Ugt8a,Unc5c,Gprin1,Sult4a1,Atp8a2,Cntnap1,Cntn6,Plxnc1,Stmn4,Lgi1,Slc12a5,Nrn1,Psd,Grip1,Brsk2,Slitrk1,Sptbn4,Actl6b,Unc5a,Grm7,B4gat1,Plxnb3,Rac3,Ntng2,Phactr1,Camsap1,Plppr4,Megf9,Szt2,Spry3,Syngap1,Nyap1,Shank1,Rgma,Nfasc,Ss…
12_Member	GO Biological Processes	GO:0061564	axon development	-14.4754	-11.9232	48/429	11803,12561,12801,12805,13176,13193,13839,13841,14758,16572,16574,16885,17260,17984,18164,18213,18481,18823,18846,20266,21367,21960,22253,50769,53321,53870,54712,56839,68404,75770,76965,80297,107448,108073,108902,140571,170758,171171,229791,230316,230676,236576,240057,269116,269878,270190,360213,381979	Aplp1,Cdh4,Cnr1,Cntn1,Dcc,Dcx,Epha5,Epha7,Gpm6b,Kif5a,Kif5c,Limk1,Mef2c,Ndn,Nptx1,Ntrk3,Pak3,Plp1,Plxna3,Scn1b,Cntn2,Tnr,Unc5c,Atp8a2,Cntnap1,Cntn6,Plxnc1,Lgi1,Nrn1,Brsk2,Slitrk1,Sptbn4,Unc5a,Grm7,B4gat1,Plxnb3,Rac3,Ntng2,Plppr4,Megf9,Szt2,Spry3,Syngap1,Nfasc,Megf8,Ephb1,Trim46,Brsk1
12_Member	GO Biological Processes	GO:0048812	neuron projection morphogenesis	-12.7592	-10.3543	51/529	11803,12032,12561,12805,13176,13193,13385,13839,13841,16572,16574,16885,17260,17984,18164,18189,18213,18481,18846,20266,21367,21960,22239,22253,29859,50769,53321,53870,54712,56839,68404,74053,75770,76965,80297,107448,108902,140571,170758,171171,218194,229791,230316,230676,240057,243300,243961,269116,270190,360213,381979	Aplp1,Bcan,Cdh4,Cntn1,Dcc,Dcx,Dlg4,Epha5,Epha7,Kif5a,Kif5c,Limk1,Mef2c,Ndn,Nptx1,Nrxn1,Ntrk3,Pak3,Plxna3,Scn1b,Cntn2,Tnr,Ugt8a,Unc5c,Sult4a1,Atp8a2,Cntnap1,Cntn6,Plxnc1,Lgi1,Nrn1,Grip1,Brsk2,Slitrk1,Sptbn4,Unc5a,B4gat1,Plxnb3,Rac3,Ntng2,Phactr1,Plppr4,Megf9,Szt2,Syngap1,Nyap1,Shank1,Nfasc,Ephb1,Trim46,Brsk1
12_Member	GO Biological Processes	GO:0120039	plasma membrane bounded cell projection morphogenesis	-12.5692	-10.1931	51/535	11803,12032,12561,12805,13176,13193,13385,13839,13841,16572,16574,16885,17260,17984,18164,18189,18213,18481,18846,20266,21367,21960,22239,22253,29859,50769,53321,53870,54712,56839,68404,74053,75770,76965,80297,107448,108902,140571,170758,171171,218194,229791,230316,230676,240057,243300,243961,269116,270190,360213,381979	Aplp1,Bcan,Cdh4,Cntn1,Dcc,Dcx,Dlg4,Epha5,Epha7,Kif5a,Kif5c,Limk1,Mef2c,Ndn,Nptx1,Nrxn1,Ntrk3,Pak3,Plxna3,Scn1b,Cntn2,Tnr,Ugt8a,Unc5c,Sult4a1,Atp8a2,Cntnap1,Cntn6,Plxnc1,Lgi1,Nrn1,Grip1,Brsk2,Slitrk1,Sptbn4,Unc5a,B4gat1,Plxnb3,Rac3,Ntng2,Phactr1,Plppr4,Megf9,Szt2,Syngap1,Nyap1,Shank1,Nfasc,Ephb1,Trim46,Brsk1
12_Member	GO Biological Processes	GO:0048858	cell projection morphogenesis	-12.3206	-9.98121	51/543	11803,12032,12561,12805,13176,13193,13385,13839,13841,16572,16574,16885,17260,17984,18164,18189,18213,18481,18846,20266,21367,21960,22239,22253,29859,50769,53321,53870,54712,56839,68404,74053,75770,76965,80297,107448,108902,140571,170758,171171,218194,229791,230316,230676,240057,243300,243961,269116,270190,360213,381979	Aplp1,Bcan,Cdh4,Cntn1,Dcc,Dcx,Dlg4,Epha5,Epha7,Kif5a,Kif5c,Limk1,Mef2c,Ndn,Nptx1,Nrxn1,Ntrk3,Pak3,Plxna3,Scn1b,Cntn2,Tnr,Ugt8a,Unc5c,Sult4a1,Atp8a2,Cntnap1,Cntn6,Plxnc1,Lgi1,Nrn1,Grip1,Brsk2,Slitrk1,Sptbn4,Unc5a,B4gat1,Plxnb3,Rac3,Ntng2,Phactr1,Plppr4,Megf9,Szt2,Syngap1,Nyap1,Shank1,Nfasc,Ephb1,Trim46,Brsk1
12_Member	GO Biological Processes	GO:0048667	cell morphogenesis involved in neuron differentiation	-12.32	-9.98121	48/489	11803,12561,12805,13176,13193,13385,13839,13841,16572,16574,16885,17260,17984,18164,18213,18481,18846,20266,21367,21960,22253,29859,50769,53321,53870,54712,56839,67157,68404,74053,75770,76965,80297,107448,108902,140571,170758,171171,218194,229791,230316,230676,240057,243961,269116,270190,360213,381979	Aplp1,Cdh4,Cntn1,Dcc,Dcx,Dlg4,Epha5,Epha7,Kif5a,Kif5c,Limk1,Mef2c,Ndn,Nptx1,Ntrk3,Pak3,Plxna3,Scn1b,Cntn2,Tnr,Unc5c,Sult4a1,Atp8a2,Cntnap1,Cntn6,Plxnc1,Lgi1,Cfap418,Nrn1,Grip1,Brsk2,Slitrk1,Sptbn4,Unc5a,B4gat1,Plxnb3,Rac3,Ntng2,Phactr1,Plppr4,Megf9,Szt2,Syngap1,Shank1,Nfasc,Ephb1,Trim46,Brsk1
12_Member	GO Biological Processes	GO:0007409	axonogenesis	-12.1618	-9.83813	42/390	11803,12561,12805,13176,13193,13839,13841,16572,16574,16885,17260,17984,18164,18213,18481,18846,20266,21367,21960,22253,50769,53321,53870,54712,56839,68404,75770,76965,80297,107448,108902,140571,170758,171171,229791,230316,230676,240057,269116,270190,360213,381979	Aplp1,Cdh4,Cntn1,Dcc,Dcx,Epha5,Epha7,Kif5a,Kif5c,Limk1,Mef2c,Ndn,Nptx1,Ntrk3,Pak3,Plxna3,Scn1b,Cntn2,Tnr,Unc5c,Atp8a2,Cntnap1,Cntn6,Plxnc1,Lgi1,Nrn1,Brsk2,Slitrk1,Sptbn4,Unc5a,B4gat1,Plxnb3,Rac3,Ntng2,Plppr4,Megf9,Szt2,Syngap1,Nfasc,Ephb1,Trim46,Brsk1
12_Member	GO Biological Processes	GO:0032990	cell part morphogenesis	-12.0332	-9.71437	52/571	11803,12032,12561,12805,13176,13193,13385,13839,13841,16572,16574,16885,17260,17984,18164,18189,18213,18481,18846,20266,21367,21960,22239,22253,29859,50769,53321,53870,54712,56839,68404,74053,75770,76965,80297,107448,108902,140571,170758,171171,218194,229791,230316,230676,235180,240057,243300,243961,269116,270190,360213,381979	Aplp1,Bcan,Cdh4,Cntn1,Dcc,Dcx,Dlg4,Epha5,Epha7,Kif5a,Kif5c,Limk1,Mef2c,Ndn,Nptx1,Nrxn1,Ntrk3,Pak3,Plxna3,Scn1b,Cntn2,Tnr,Ugt8a,Unc5c,Sult4a1,Atp8a2,Cntnap1,Cntn6,Plxnc1,Lgi1,Nrn1,Grip1,Brsk2,Slitrk1,Sptbn4,Unc5a,B4gat1,Plxnb3,Rac3,Ntng2,Phactr1,Plppr4,Megf9,Szt2,Fez1,Syngap1,Nyap1,Shank1,Nfasc,Ephb1,Trim46,Brsk1
12_Member	GO Biological Processes	GO:0032989	cellular component morphogenesis	-9.86338	-7.61982	53/673	11803,12032,12561,12805,13176,13193,13385,13839,13841,16572,16574,16885,17260,17984,18164,18189,18213,18481,18846,20266,21367,21960,22239,22253,29859,50769,53321,53870,54712,56839,68404,74053,75770,76965,80297,107448,108902,140571,170758,171171,218194,229791,230316,230676,232664,235180,240057,243300,243961,269116,270190,360213,381979	Aplp1,Bcan,Cdh4,Cntn1,Dcc,Dcx,Dlg4,Epha5,Epha7,Kif5a,Kif5c,Limk1,Mef2c,Ndn,Nptx1,Nrxn1,Ntrk3,Pak3,Plxna3,Scn1b,Cntn2,Tnr,Ugt8a,Unc5c,Sult4a1,Atp8a2,Cntnap1,Cntn6,Plxnc1,Lgi1,Nrn1,Grip1,Brsk2,Slitrk1,Sptbn4,Unc5a,B4gat1,Plxnb3,Rac3,Ntng2,Phactr1,Plppr4,Megf9,Szt2,Ccdc136,Fez1,Syngap1,Nyap1,Shank1,Nfasc,Ephb1,Trim46,Brsk1
12_Member	GO Biological Processes	GO:0000904	cell morphogenesis involved in differentiation	-9.77193	-7.53313	48/577	11803,12561,12805,13176,13193,13385,13839,13841,16572,16574,16885,17260,17984,18164,18213,18481,18846,20266,21367,21960,22253,29859,50769,53321,53870,54712,56839,67157,68404,74053,75770,76965,80297,107448,108902,140571,170758,171171,218194,229791,230316,230676,240057,243961,269116,270190,360213,381979	Aplp1,Cdh4,Cntn1,Dcc,Dcx,Dlg4,Epha5,Epha7,Kif5a,Kif5c,Limk1,Mef2c,Ndn,Nptx1,Ntrk3,Pak3,Plxna3,Scn1b,Cntn2,Tnr,Unc5c,Sult4a1,Atp8a2,Cntnap1,Cntn6,Plxnc1,Lgi1,Cfap418,Nrn1,Grip1,Brsk2,Slitrk1,Sptbn4,Unc5a,B4gat1,Plxnb3,Rac3,Ntng2,Phactr1,Plppr4,Megf9,Szt2,Syngap1,Shank1,Nfasc,Ephb1,Trim46,Brsk1
12_Member	GO Biological Processes	GO:0000902	cell morphogenesis	-8.39403	-6.2398	54/762	11803,12032,12561,12564,12805,13176,13193,13385,13839,13841,16572,16574,16885,17260,17984,18164,18189,18213,18481,18846,20266,21367,21960,22239,22253,29859,50769,53321,53870,54712,56839,67157,68404,74053,75770,76965,80297,107448,108902,140571,170758,171171,218194,229791,230316,230676,240057,243300,243961,269116,270190,320873,360213,381979	Aplp1,Bcan,Cdh4,Cdh8,Cntn1,Dcc,Dcx,Dlg4,Epha5,Epha7,Kif5a,Kif5c,Limk1,Mef2c,Ndn,Nptx1,Nrxn1,Ntrk3,Pak3,Plxna3,Scn1b,Cntn2,Tnr,Ugt8a,Unc5c,Sult4a1,Atp8a2,Cntnap1,Cntn6,Plxnc1,Lgi1,Cfap418,Nrn1,Grip1,Brsk2,Slitrk1,Sptbn4,Unc5a,B4gat1,Plxnb3,Rac3,Ntng2,Phactr1,Plppr4,Megf9,Szt2,Syngap1,Nyap1,Shank1,Nfasc,Ephb1,Cdh10,Trim46,Brsk1
12_Member	KEGG Pathway	mmu04360	Axon guidance - Mus musculus (house mouse)	-6.28468	-4.27895	20/181	13176,13839,13841,16885,18481,18709,18846,19057,22253,54712,107448,117600,140571,170758,171171,237860,241568,244058,259302,270190	Dcc,Epha5,Epha7,Limk1,Pak3,Pik3r2,Plxna3,Ppp3cc,Unc5c,Plxnc1,Unc5a,Srgap1,Plxnb3,Rac3,Ntng2,Ssh2,Lrrc4c,Rgma,Srgap3,Ephb1
12_Member	GO Biological Processes	GO:0007411	axon guidance	-5.43836	-3.50664	22/241	12561,12805,13176,13839,13841,16572,16574,17260,18846,20266,21367,22253,53870,54712,56839,107448,108902,140571,170758,230316,269116,270190	Cdh4,Cntn1,Dcc,Epha5,Epha7,Kif5a,Kif5c,Mef2c,Plxna3,Scn1b,Cntn2,Unc5c,Cntn6,Plxnc1,Lgi1,Unc5a,B4gat1,Plxnb3,Rac3,Megf9,Nfasc,Ephb1
12_Member	GO Biological Processes	GO:0097485	neuron projection guidance	-5.40905	-3.48526	22/242	12561,12805,13176,13839,13841,16572,16574,17260,18846,20266,21367,22253,53870,54712,56839,107448,108902,140571,170758,230316,269116,270190	Cdh4,Cntn1,Dcc,Epha5,Epha7,Kif5a,Kif5c,Mef2c,Plxna3,Scn1b,Cntn2,Unc5c,Cntn6,Plxnc1,Lgi1,Unc5a,B4gat1,Plxnb3,Rac3,Megf9,Nfasc,Ephb1
12_Member	GO Biological Processes	GO:0040011	locomotion	-2.4777	-0.924692	28/538	12561,12805,13176,13839,13841,14763,16572,16574,17260,18133,18578,18720,18846,20266,21367,22253,53870,54712,56839,57340,67272,107448,108902,140571,170758,230316,269116,270190	Cdh4,Cntn1,Dcc,Epha5,Epha7,Gpr37,Kif5a,Kif5c,Mef2c,Ccn3,Pde4b,Pip5k1a,Plxna3,Scn1b,Cntn2,Unc5c,Cntn6,Plxnc1,Lgi1,Jph3,Cmtm5,Unc5a,B4gat1,Plxnb3,Rac3,Megf9,Nfasc,Ephb1
12_Member	GO Biological Processes	GO:0006935	chemotaxis	-2.20422	-0.700964	26/512	12561,12805,13176,13839,13841,16572,16574,17260,18133,18578,18720,18846,20266,21367,22253,53870,54712,56839,67272,107448,108902,140571,170758,230316,269116,270190	Cdh4,Cntn1,Dcc,Epha5,Epha7,Kif5a,Kif5c,Mef2c,Ccn3,Pde4b,Pip5k1a,Plxna3,Scn1b,Cntn2,Unc5c,Cntn6,Plxnc1,Lgi1,Cmtm5,Unc5a,B4gat1,Plxnb3,Rac3,Megf9,Nfasc,Ephb1
12_Member	GO Biological Processes	GO:0042330	taxis	-2.18306	-0.683519	26/514	12561,12805,13176,13839,13841,16572,16574,17260,18133,18578,18720,18846,20266,21367,22253,53870,54712,56839,67272,107448,108902,140571,170758,230316,269116,270190	Cdh4,Cntn1,Dcc,Epha5,Epha7,Kif5a,Kif5c,Mef2c,Ccn3,Pde4b,Pip5k1a,Plxna3,Scn1b,Cntn2,Unc5c,Cntn6,Plxnc1,Lgi1,Cmtm5,Unc5a,B4gat1,Plxnb3,Rac3,Megf9,Nfasc,Ephb1
13_Summary	GO Biological Processes	GO:0010975	regulation of neuron projection development	-16.4175	-13.6808	60/579	11423,12561,12801,12805,13176,13193,13385,13841,13865,14025,14299,14810,15114,16885,18189,18213,18377,18481,18846,19158,19259,19762,20266,20370,20713,21367,21960,24001,50769,54712,56013,56876,64297,74053,75769,75770,76484,76965,94253,110197,140500,140571,171171,211134,228550,233071,234593,235180,239420,240057,241568,244058,269397,269878,277468,320563,327814,330863,360213,381979,14812,23963,70839,…	Ache,Cdh4,Cnr1,Cntn1,Dcc,Dcx,Dlg4,Epha7,Nr2f1,Bcl11a,Ncs1,Grin1,Hap1,Limk1,Nrxn1,Ntrk3,Omg,Pak3,Plxna3,Cyth2,Ptpn5,Rit2,Scn1b,Sez6,Serpini1,Cntn2,Tnr,Tiam2,Atp8a2,Plxnc1,Srcin1,Nsmf,Gprc5b,Grip1,Plppr5,Brsk2,Kndc1,Slitrk1,Hecw1,Dgkg,Acap3,Plxnb3,Ntng2,Lzts1,Itpka,Arhgap33,Ndrg4,Fez1,Csmd3,Syngap1,Lrrc4c,Rgma,Ss18l1,Megf8,Slc39a12,Islr2,Ppfia2,Trim67,Trim46,Brsk1,Grin2b,Tenm1,P2ry12,Spry3,Asic2,Lr…
13_Member	GO Biological Processes	GO:0010975	regulation of neuron projection development	-16.4175	-13.6808	60/579	11423,12561,12801,12805,13176,13193,13385,13841,13865,14025,14299,14810,15114,16885,18189,18213,18377,18481,18846,19158,19259,19762,20266,20370,20713,21367,21960,24001,50769,54712,56013,56876,64297,74053,75769,75770,76484,76965,94253,110197,140500,140571,171171,211134,228550,233071,234593,235180,239420,240057,241568,244058,269397,269878,277468,320563,327814,330863,360213,381979	Ache,Cdh4,Cnr1,Cntn1,Dcc,Dcx,Dlg4,Epha7,Nr2f1,Bcl11a,Ncs1,Grin1,Hap1,Limk1,Nrxn1,Ntrk3,Omg,Pak3,Plxna3,Cyth2,Ptpn5,Rit2,Scn1b,Sez6,Serpini1,Cntn2,Tnr,Tiam2,Atp8a2,Plxnc1,Srcin1,Nsmf,Gprc5b,Grip1,Plppr5,Brsk2,Kndc1,Slitrk1,Hecw1,Dgkg,Acap3,Plxnb3,Ntng2,Lzts1,Itpka,Arhgap33,Ndrg4,Fez1,Csmd3,Syngap1,Lrrc4c,Rgma,Ss18l1,Megf8,Slc39a12,Islr2,Ppfia2,Trim67,Trim46,Brsk1
13_Member	GO Biological Processes	GO:0031344	regulation of cell projection organization	-12.462	-10.0969	64/787	11423,12561,12801,12805,13176,13193,13385,13841,13865,14025,14299,14810,14812,15114,16885,18189,18213,18377,18481,18846,19158,19259,19762,20266,20370,20713,21367,21960,23963,24001,50769,54712,56013,56876,64297,70839,74053,75769,75770,76484,76965,94253,110197,140500,140571,171171,211134,228550,233071,234593,235180,236576,239420,240057,241568,244058,269397,269878,277468,320563,327814,330863,360213,…	Ache,Cdh4,Cnr1,Cntn1,Dcc,Dcx,Dlg4,Epha7,Nr2f1,Bcl11a,Ncs1,Grin1,Grin2b,Hap1,Limk1,Nrxn1,Ntrk3,Omg,Pak3,Plxna3,Cyth2,Ptpn5,Rit2,Scn1b,Sez6,Serpini1,Cntn2,Tnr,Tenm1,Tiam2,Atp8a2,Plxnc1,Srcin1,Nsmf,Gprc5b,P2ry12,Grip1,Plppr5,Brsk2,Kndc1,Slitrk1,Hecw1,Dgkg,Acap3,Plxnb3,Ntng2,Lzts1,Itpka,Arhgap33,Ndrg4,Fez1,Spry3,Csmd3,Syngap1,Lrrc4c,Rgma,Ss18l1,Megf8,Slc39a12,Islr2,Ppfia2,Trim67,Trim46,Brsk1
13_Member	GO Biological Processes	GO:0120035	regulation of plasma membrane bounded cell projection organization	-12.3133	-9.97966	63/773	11423,12561,12801,12805,13176,13193,13385,13841,13865,14025,14299,14810,14812,15114,16885,18189,18213,18377,18481,18846,19158,19259,19762,20266,20370,20713,21367,21960,23963,24001,50769,54712,56013,56876,64297,70839,74053,75769,75770,76484,76965,94253,110197,140500,140571,171171,211134,228550,233071,234593,235180,239420,240057,241568,244058,269397,269878,277468,320563,327814,330863,360213,381979	Ache,Cdh4,Cnr1,Cntn1,Dcc,Dcx,Dlg4,Epha7,Nr2f1,Bcl11a,Ncs1,Grin1,Grin2b,Hap1,Limk1,Nrxn1,Ntrk3,Omg,Pak3,Plxna3,Cyth2,Ptpn5,Rit2,Scn1b,Sez6,Serpini1,Cntn2,Tnr,Tenm1,Tiam2,Atp8a2,Plxnc1,Srcin1,Nsmf,Gprc5b,P2ry12,Grip1,Plppr5,Brsk2,Kndc1,Slitrk1,Hecw1,Dgkg,Acap3,Plxnb3,Ntng2,Lzts1,Itpka,Arhgap33,Ndrg4,Fez1,Csmd3,Syngap1,Lrrc4c,Rgma,Ss18l1,Megf8,Slc39a12,Islr2,Ppfia2,Trim67,Trim46,Brsk1
13_Member	GO Biological Processes	GO:0051962	positive regulation of nervous system development	-9.57789	-7.34714	37/378	11418,11423,12561,13193,13385,14025,15114,16885,16979,18189,18213,18481,18846,24001,51791,54712,65945,74053,74342,76965,107065,107831,108071,140571,216028,216856,228550,230775,232370,242384,243499,269397,269878,270190,272381,320563,433485	Asic2,Ache,Cdh4,Dcx,Dlg4,Bcl11a,Hap1,Limk1,Lrrn1,Nrxn1,Ntrk3,Pak3,Plxna3,Tiam2,Rgs14,Plxnc1,Clstn1,Grip1,Lrrtm1,Slitrk1,Lrrtm2,Adgrb1,Grm5,Plxnb3,Lrrtm3,Nlgn2,Itpka,Adgrb2,Clstn3,Lingo2,Lrrtm4,Ss18l1,Megf8,Ephb1,Lrrc4b,Islr2,Syndig1
13_Member	GO Biological Processes	GO:0050770	regulation of axonogenesis	-9.42327	-7.19837	25/187	11423,12561,13193,13841,14025,14810,16885,18213,18377,18481,18846,21367,21960,24001,54712,75770,76965,140571,240057,241568,244058,269878,320563,360213,381979	Ache,Cdh4,Dcx,Epha7,Bcl11a,Grin1,Limk1,Ntrk3,Omg,Pak3,Plxna3,Cntn2,Tnr,Tiam2,Plxnc1,Brsk2,Slitrk1,Plxnb3,Syngap1,Lrrc4c,Rgma,Megf8,Islr2,Trim46,Brsk1
13_Member	GO Biological Processes	GO:0051960	regulation of nervous system development	-9.17727	-6.98582	47/581	11418,11423,12561,13193,13385,13841,14025,15114,16885,16979,18189,18213,18481,18846,20203,21960,24001,51791,54712,56710,65945,74053,74342,76965,107065,107831,108071,140571,171469,216028,216856,228550,230775,232370,240057,242384,243499,244058,245880,269397,269878,270190,272381,320563,360213,381293,433485	Asic2,Ache,Cdh4,Dcx,Dlg4,Epha7,Bcl11a,Hap1,Limk1,Lrrn1,Nrxn1,Ntrk3,Pak3,Plxna3,S100b,Tnr,Tiam2,Rgs14,Plxnc1,Brinp1,Clstn1,Grip1,Lrrtm1,Slitrk1,Lrrtm2,Adgrb1,Grm5,Plxnb3,Gpr37l1,Lrrtm3,Nlgn2,Itpka,Adgrb2,Clstn3,Syngap1,Lingo2,Lrrtm4,Rgma,Wasf3,Ss18l1,Megf8,Ephb1,Lrrc4b,Islr2,Trim46,Kif14,Syndig1
13_Member	GO Biological Processes	GO:0031346	positive regulation of cell projection organization	-7.32314	-5.22523	37/458	11423,12561,12801,12805,13176,13193,13385,14025,14810,15114,16885,18189,18213,18481,18846,19259,19762,20266,20713,23963,24001,50769,54712,64297,70839,74053,75769,76965,140571,228550,234593,235180,244058,269397,269878,320563,330863	Ache,Cdh4,Cnr1,Cntn1,Dcc,Dcx,Dlg4,Bcl11a,Grin1,Hap1,Limk1,Nrxn1,Ntrk3,Pak3,Plxna3,Ptpn5,Rit2,Scn1b,Serpini1,Tenm1,Tiam2,Atp8a2,Plxnc1,Gprc5b,P2ry12,Grip1,Plppr5,Slitrk1,Plxnb3,Itpka,Ndrg4,Fez1,Rgma,Ss18l1,Megf8,Islr2,Trim67
13_Member	GO Biological Processes	GO:0010976	positive regulation of neuron projection development	-5.04722	-3.15011	21/236	12801,12805,13176,14025,15114,18189,18213,18481,19259,19762,20266,20713,50769,64297,75769,140571,228550,234593,235180,244058,330863	Cnr1,Cntn1,Dcc,Bcl11a,Hap1,Nrxn1,Ntrk3,Pak3,Ptpn5,Rit2,Scn1b,Serpini1,Atp8a2,Gprc5b,Plppr5,Plxnb3,Itpka,Ndrg4,Fez1,Rgma,Trim67
13_Member	GO Biological Processes	GO:0050772	positive regulation of axonogenesis	-4.96636	-3.07937	13/102	11423,12561,13193,14025,16885,18213,18846,24001,54712,76965,140571,269878,320563	Ache,Cdh4,Dcx,Bcl11a,Limk1,Ntrk3,Plxna3,Tiam2,Plxnc1,Slitrk1,Plxnb3,Megf8,Islr2
13_Member	GO Biological Processes	GO:0050769	positive regulation of neurogenesis	-3.22558	-1.53947	21/317	11423,12561,13193,13385,14025,15114,16885,18213,18481,18846,24001,51791,54712,74053,76965,108071,140571,228550,269397,269878,320563	Ache,Cdh4,Dcx,Dlg4,Bcl11a,Hap1,Limk1,Ntrk3,Pak3,Plxna3,Tiam2,Rgs14,Plxnc1,Grip1,Slitrk1,Grm5,Plxnb3,Itpka,Ss18l1,Megf8,Islr2
13_Member	GO Biological Processes	GO:0050767	regulation of neurogenesis	-3.21781	-1.53396	28/479	11423,12561,13193,13385,13841,14025,15114,16885,18213,18481,18846,21960,24001,51791,54712,56710,74053,76965,108071,140571,171469,228550,240057,244058,269397,269878,320563,360213	Ache,Cdh4,Dcx,Dlg4,Epha7,Bcl11a,Hap1,Limk1,Ntrk3,Pak3,Plxna3,Tnr,Tiam2,Rgs14,Plxnc1,Brinp1,Grip1,Slitrk1,Grm5,Plxnb3,Gpr37l1,Itpka,Syngap1,Rgma,Ss18l1,Megf8,Islr2,Trim46
14_Summary	GO Biological Processes	GO:0099601	regulation of neurotransmitter receptor activity	-16.0627	-13.3628	22/72	12300,13385,17260,18164,18189,19417,19894,54376,54377,72555,74053,74513,81904,216856,224997,232813,242667,243961,244310,260297,380702,380785	Cacng2,Dlg4,Mef2c,Nptx1,Nrxn1,Rasgrf1,Rph3a,Cacng3,Cacng4,Shisa9,Grip1,Neto2,Cacng7,Nlgn2,Dlgap1,Shisa7,Dlgap3,Shank1,Dlgap2,Prrt1,Shisa6,Begain
14_Member	GO Biological Processes	GO:0099601	regulation of neurotransmitter receptor activity	-16.0627	-13.3628	22/72	12300,13385,17260,18164,18189,19417,19894,54376,54377,72555,74053,74513,81904,216856,224997,232813,242667,243961,244310,260297,380702,380785	Cacng2,Dlg4,Mef2c,Nptx1,Nrxn1,Rasgrf1,Rph3a,Cacng3,Cacng4,Shisa9,Grip1,Neto2,Cacng7,Nlgn2,Dlgap1,Shisa7,Dlgap3,Shank1,Dlgap2,Prrt1,Shisa6,Begain
14_Member	GO Biological Processes	GO:2000311	regulation of AMPA receptor activity	-11.5269	-9.22255	12/26	12300,17260,18189,54376,54377,72555,74053,81904,216856,243961,260297,380702	Cacng2,Mef2c,Nrxn1,Cacng3,Cacng4,Shisa9,Grip1,Cacng7,Nlgn2,Shank1,Prrt1,Shisa6
14_Member	GO Biological Processes	GO:0098962	regulation of postsynaptic neurotransmitter receptor activity	-9.37514	-7.15617	10/23	18164,54377,72555,74513,224997,232813,242667,244310,380702,380785	Nptx1,Cacng4,Shisa9,Neto2,Dlgap1,Shisa7,Dlgap3,Dlgap2,Shisa6,Begain
14_Member	GO Biological Processes	GO:0010469	regulation of signaling receptor activity	-9.08562	-6.90022	22/151	12300,13385,17260,18164,18189,19417,19894,54376,54377,72555,74053,74513,81904,216856,224997,232813,242667,243961,244310,260297,380702,380785	Cacng2,Dlg4,Mef2c,Nptx1,Nrxn1,Rasgrf1,Rph3a,Cacng3,Cacng4,Shisa9,Grip1,Neto2,Cacng7,Nlgn2,Dlgap1,Shisa7,Dlgap3,Shank1,Dlgap2,Prrt1,Shisa6,Begain
15_Summary	GO Biological Processes	GO:0031630	regulation of synaptic vesicle fusion to presynaptic active zone membrane	-15.5168	-12.8614	13/19	12287,12889,13446,14809,20980,22317,54525,69017,116837,116838,231760,235415,238988,20981,94090	Cacna1b,Cplx1,Doc2a,Grik5,Syt2,Vamp1,Syt7,Prrt2,Rims1,Rims2,Rimbp2,Cplx3,Erc2,Syt3,Trim9
15_Member	GO Biological Processes	GO:0031630	regulation of synaptic vesicle fusion to presynaptic active zone membrane	-15.5168	-12.8614	13/19	12287,12889,13446,14809,20980,22317,54525,69017,116837,116838,231760,235415,238988	Cacna1b,Cplx1,Doc2a,Grik5,Syt2,Vamp1,Syt7,Prrt2,Rims1,Rims2,Rimbp2,Cplx3,Erc2
15_Member	GO Biological Processes	GO:1901632	regulation of synaptic vesicle membrane organization	-15.5168	-12.8614	13/19	12287,12889,13446,14809,20980,22317,54525,69017,116837,116838,231760,235415,238988	Cacna1b,Cplx1,Doc2a,Grik5,Syt2,Vamp1,Syt7,Prrt2,Rims1,Rims2,Rimbp2,Cplx3,Erc2
15_Member	GO Biological Processes	GO:0031338	regulation of vesicle fusion	-13.907	-11.4242	15/34	12287,12889,13446,14809,20980,20981,22317,54525,69017,94090,116837,116838,231760,235415,238988	Cacna1b,Cplx1,Doc2a,Grik5,Syt2,Syt3,Vamp1,Syt7,Prrt2,Trim9,Rims1,Rims2,Rimbp2,Cplx3,Erc2
15_Member	GO Biological Processes	GO:0150037	regulation of calcium-dependent activation of synaptic vesicle fusion	-8.32639	-6.17548	6/7	12287,69017,116837,116838,231760,238988	Cacna1b,Prrt2,Rims1,Rims2,Rimbp2,Erc2
16_Summary	GO Biological Processes	GO:0060078	regulation of postsynaptic membrane potential	-15.2373	-12.6126	22/78	12669,14394,14396,14397,14401,14402,14406,14799,14802,14809,14810,14812,15165,17260,20370,24012,52882,72961,108013,110886,320127,380785,77531	Chrm1,Gabra1,Gabra3,Gabra4,Gabrb2,Gabrb3,Gabrg2,Gria1,Gria4,Grik5,Grin1,Grin2b,Hcn1,Mef2c,Sez6,Rgs7,Rgs7bp,Slc17a7,Celf4,Gabra5,Dgki,Begain,Anks1b
16_Member	GO Biological Processes	GO:0060078	regulation of postsynaptic membrane potential	-15.2373	-12.6126	22/78	12669,14394,14396,14397,14401,14402,14406,14799,14802,14809,14810,14812,15165,17260,20370,24012,52882,72961,108013,110886,320127,380785	Chrm1,Gabra1,Gabra3,Gabra4,Gabrb2,Gabrb3,Gabrg2,Gria1,Gria4,Grik5,Grin1,Grin2b,Hcn1,Mef2c,Sez6,Rgs7,Rgs7bp,Slc17a7,Celf4,Gabra5,Dgki,Begain
16_Member	GO Biological Processes	GO:0099565	chemical synaptic transmission, postsynaptic	-8.42648	-6.26551	14/63	14396,14401,14402,14802,14809,14810,14812,17260,20370,72961,77531,108013,320127,380785	Gabra3,Gabrb2,Gabrb3,Gria4,Grik5,Grin1,Grin2b,Mef2c,Sez6,Slc17a7,Anks1b,Celf4,Dgki,Begain
16_Member	GO Biological Processes	GO:0060079	excitatory postsynaptic potential	-5.30547	-3.38754	9/44	14809,14810,14812,17260,20370,72961,108013,320127,380785	Grik5,Grin1,Grin2b,Mef2c,Sez6,Slc17a7,Celf4,Dgki,Begain
17_Summary	GO Biological Processes	GO:0051966	regulation of synaptic transmission, glutamatergic	-14.0284	-11.5161	22/88	12300,12801,14802,14807,14810,14812,15165,17260,18189,21960,54376,54377,81904,108068,108071,108073,210274,216856,229791,230235,268934,320127,13385,380702,12287,12294,12297,12298,11514,104111,110891,110893,224129,320910,20266,23797,52432,72930,16519,18752,19057,215303,11423,14799,21367,74342,320129,70839,76376,19099,19259,19417,19419,26400,26414,170758	Cacng2,Cnr1,Gria4,Grik3,Grin1,Grin2b,Hcn1,Mef2c,Nrxn1,Tnr,Cacng3,Cacng4,Cacng7,Grm2,Grm5,Grm7,Shank2,Nlgn2,Plppr4,Frrs1l,Grm4,Dgki,Dlg4,Shisa6,Cacna1b,Cacna2d3,Cacnb3,Cacnb4,Adcy8,Adcy3,Slc8a2,Slc8a3,Adcy5,Itgb8,Scn1b,Akt3,Ppp2r2d,Ppp2r2b,Kcnj3,Prkcg,Ppp3cc,Camk1g,Ache,Gria1,Cntn2,Lrrtm1,Grk3,P2ry12,Slc24a2,Mapk8ip1,Ptpn5,Rasgrf1,Rasgrp1,Map2k7,Mapk10,Rac3
17_Member	GO Biological Processes	GO:0051966	regulation of synaptic transmission, glutamatergic	-14.0284	-11.5161	22/88	12300,12801,14802,14807,14810,14812,15165,17260,18189,21960,54376,54377,81904,108068,108071,108073,210274,216856,229791,230235,268934,320127	Cacng2,Cnr1,Gria4,Grik3,Grin1,Grin2b,Hcn1,Mef2c,Nrxn1,Tnr,Cacng3,Cacng4,Cacng7,Grm2,Grm5,Grm7,Shank2,Nlgn2,Plppr4,Frrs1l,Grm4,Dgki
17_Member	GO Biological Processes	GO:0051968	positive regulation of synaptic transmission, glutamatergic	-7.54741	-5.43152	11/42	12300,14802,14810,14812,18189,21960,54376,54377,81904,210274,216856	Cacng2,Gria4,Grin1,Grin2b,Nrxn1,Tnr,Cacng3,Cacng4,Cacng7,Shank2,Nlgn2
17_Member	GO Biological Processes	GO:0098970	postsynaptic neurotransmitter receptor diffusion trapping	-6.88268	-4.82402	6/10	12300,13385,54376,54377,81904,380702	Cacng2,Dlg4,Cacng3,Cacng4,Cacng7,Shisa6
17_Member	GO Biological Processes	GO:0099628	neurotransmitter receptor diffusion trapping	-6.88268	-4.82402	6/10	12300,13385,54376,54377,81904,380702	Cacng2,Dlg4,Cacng3,Cacng4,Cacng7,Shisa6
17_Member	Reactome Gene Sets	R-MMU-112308	Presynaptic depolarization and calcium channel opening	-6.88268	-4.82402	6/10	12287,12294,12297,12298,12300,54377	Cacna1b,Cacna2d3,Cacnb3,Cacnb4,Cacng2,Cacng4
17_Member	GO Biological Processes	GO:0098953	receptor diffusion trapping	-6.55139	-4.5111	6/11	12300,13385,54376,54377,81904,380702	Cacng2,Dlg4,Cacng3,Cacng4,Cacng7,Shisa6
17_Member	KEGG Pathway	mmu05414	Dilated cardiomyopathy - Mus musculus (house mouse)	-5.36376	-3.44194	13/94	11514,12294,12297,12298,12300,54376,54377,81904,104111,110891,110893,224129,320910	Adcy8,Cacna2d3,Cacnb3,Cacnb4,Cacng2,Cacng3,Cacng4,Cacng7,Adcy3,Slc8a2,Slc8a3,Adcy5,Itgb8
17_Member	KEGG Pathway	mmu04261	Adrenergic signaling in cardiomyocytes - Mus musculus (house mouse)	-4.73949	-2.87443	16/156	11514,12294,12297,12298,12300,20266,23797,52432,54376,54377,72930,81904,104111,110891,110893,224129	Adcy8,Cacna2d3,Cacnb3,Cacnb4,Cacng2,Scn1b,Akt3,Ppp2r2d,Cacng3,Cacng4,Ppp2r2b,Cacng7,Adcy3,Slc8a2,Slc8a3,Adcy5
17_Member	GO Biological Processes	GO:0098943	neurotransmitter receptor transport, postsynaptic endosome to lysosome	-4.59136	-2.7348	4/7	12300,54376,54377,81904	Cacng2,Cacng3,Cacng4,Cacng7
17_Member	KEGG Pathway	mmu04921	Oxytocin signaling pathway - Mus musculus (house mouse)	-4.25237	-2.43289	15/153	11514,12294,12297,12298,12300,16519,17260,18752,19057,54376,54377,81904,104111,215303,224129	Adcy8,Cacna2d3,Cacnb3,Cacnb4,Cacng2,Kcnj3,Mef2c,Prkcg,Ppp3cc,Cacng3,Cacng4,Cacng7,Adcy3,Camk1g,Adcy5
17_Member	KEGG Pathway	mmu05412	Arrhythmogenic right ventricular cardiomyopathy - Mus musculus (house mouse)	-4.02315	-2.23642	10/77	12294,12297,12298,12300,54376,54377,81904,110891,110893,320910	Cacna2d3,Cacnb3,Cacnb4,Cacng2,Cacng3,Cacng4,Cacng7,Slc8a2,Slc8a3,Itgb8
17_Member	KEGG Pathway	mmu05410	Hypertrophic cardiomyopathy - Mus musculus (house mouse)	-3.41727	-1.70548	10/91	12294,12297,12298,12300,54376,54377,81904,110891,110893,320910	Cacna2d3,Cacnb3,Cacnb4,Cacng2,Cacng3,Cacng4,Cacng7,Slc8a2,Slc8a3,Itgb8
17_Member	GO Biological Processes	GO:0031623	receptor internalization	-3.20459	-1.52636	9/80	11423,12300,14799,21367,54376,54377,74342,81904,320129	Ache,Cacng2,Gria1,Cntn2,Cacng3,Cacng4,Lrrtm1,Cacng7,Grk3
17_Member	GO Biological Processes	GO:0070588	calcium ion transmembrane transport	-3.04935	-1.39439	14/177	12287,12294,12297,12298,12300,14810,14812,54376,54377,70839,76376,81904,110891,110893	Cacna1b,Cacna2d3,Cacnb3,Cacnb4,Cacng2,Grin1,Grin2b,Cacng3,Cacng4,P2ry12,Slc24a2,Cacng7,Slc8a2,Slc8a3
17_Member	KEGG Pathway	mmu04260	Cardiac muscle contraction - Mus musculus (house mouse)	-2.93975	-1.29996	9/87	12294,12297,12298,12300,54376,54377,81904,110891,110893	Cacna2d3,Cacnb3,Cacnb4,Cacng2,Cacng3,Cacng4,Cacng7,Slc8a2,Slc8a3
17_Member	KEGG Pathway	mmu04010	MAPK signaling pathway - Mus musculus (house mouse)	-2.84771	-1.222	19/294	12287,12294,12297,12298,12300,17260,18752,19057,19099,19259,19417,19419,23797,26400,26414,54376,54377,81904,170758	Cacna1b,Cacna2d3,Cacnb3,Cacnb4,Cacng2,Mef2c,Prkcg,Ppp3cc,Mapk8ip1,Ptpn5,Rasgrf1,Rasgrp1,Akt3,Map2k7,Mapk10,Cacng3,Cacng4,Cacng7,Rac3
17_Member	GO Biological Processes	GO:0099590	neurotransmitter receptor internalization	-2.76353	-1.14663	4/18	12300,54376,54377,81904	Cacng2,Cacng3,Cacng4,Cacng7
17_Member	GO Biological Processes	GO:2000969	positive regulation of AMPA receptor activity	-2.71133	-1.10685	3/9	12300,54376,54377	Cacng2,Cacng3,Cacng4
18_Summary	Reactome Gene Sets	R-MMU-5682910	LGI-ADAM interactions	-12.8598	-10.4429	10/13	11488,11496,12300,13385,20907,23792,54376,54377,56839,246316,12561,13176,13841,14810,14812,16885,17260,18481,18709,18846,23797,54712,80297,107448,140571,269116,270190	Adam11,Adam22,Cacng2,Dlg4,Stx1a,Adam23,Cacng3,Cacng4,Lgi1,Lgi2,Cdh4,Dcc,Epha7,Grin1,Grin2b,Limk1,Mef2c,Pak3,Pik3r2,Plxna3,Akt3,Plxnc1,Sptbn4,Unc5a,Plxnb3,Nfasc,Ephb1
18_Member	Reactome Gene Sets	R-MMU-5682910	LGI-ADAM interactions	-12.8598	-10.4429	10/13	11488,11496,12300,13385,20907,23792,54376,54377,56839,246316	Adam11,Adam22,Cacng2,Dlg4,Stx1a,Adam23,Cacng3,Cacng4,Lgi1,Lgi2
18_Member	Reactome Gene Sets	R-MMU-1266738	Developmental Biology	-3.33934	-1.637	27/447	11488,11496,12300,12561,13176,13385,13841,14810,14812,16885,17260,18481,18709,18846,20907,23792,23797,54376,54377,54712,56839,80297,107448,140571,246316,269116,270190	Adam11,Adam22,Cacng2,Cdh4,Dcc,Dlg4,Epha7,Grin1,Grin2b,Limk1,Mef2c,Pak3,Pik3r2,Plxna3,Stx1a,Adam23,Akt3,Cacng3,Cacng4,Plxnc1,Lgi1,Sptbn4,Unc5a,Plxnb3,Lgi2,Nfasc,Ephb1
19_Summary	GO Biological Processes	GO:0099173	postsynapse organization	-12.6707	-10.2891	24/123	12891,13385,13839,18164,18189,18191,18213,18481,19894,53321,56013,107831,170758,171171,216856,227580,228550,232813,240057,243499,243621,243961,245684,270190,12561,12805,18417,20970,21367,76965,241568,269116,272381,320910	Cpne6,Dlg4,Epha5,Nptx1,Nrxn1,Nrxn3,Ntrk3,Pak3,Rph3a,Cntnap1,Srcin1,Adgrb1,Rac3,Ntng2,Nlgn2,C1ql3,Itpka,Shisa7,Syngap1,Lrrtm4,Iqsec3,Shank1,Cnksr2,Ephb1,Cdh4,Cntn1,Cldn11,Sdc3,Cntn2,Slitrk1,Lrrc4c,Nfasc,Lrrc4b,Itgb8
19_Member	GO Biological Processes	GO:0099173	postsynapse organization	-12.6707	-10.2891	24/123	12891,13385,13839,18164,18189,18191,18213,18481,19894,53321,56013,107831,170758,171171,216856,227580,228550,232813,240057,243499,243621,243961,245684,270190	Cpne6,Dlg4,Epha5,Nptx1,Nrxn1,Nrxn3,Ntrk3,Pak3,Rph3a,Cntnap1,Srcin1,Adgrb1,Rac3,Ntng2,Nlgn2,C1ql3,Itpka,Shisa7,Syngap1,Lrrtm4,Iqsec3,Shank1,Cnksr2,Ephb1
19_Member	GO Biological Processes	GO:0099084	postsynaptic specialization organization	-6.44254	-4.41988	9/33	18164,18189,18191,18213,53321,171171,216856,227580,240057	Nptx1,Nrxn1,Nrxn3,Ntrk3,Cntnap1,Ntng2,Nlgn2,C1ql3,Syngap1
19_Member	GO Biological Processes	GO:0098698	postsynaptic specialization assembly	-6.12324	-4.1269	7/19	18164,18189,18191,18213,171171,216856,227580	Nptx1,Nrxn1,Nrxn3,Ntrk3,Ntng2,Nlgn2,C1ql3
19_Member	GO Biological Processes	GO:0097106	postsynaptic density organization	-6.09137	-4.09966	8/27	18164,18189,18191,18213,53321,216856,227580,240057	Nptx1,Nrxn1,Nrxn3,Ntrk3,Cntnap1,Nlgn2,C1ql3,Syngap1
19_Member	GO Biological Processes	GO:0097107	postsynaptic density assembly	-6.00375	-4.02113	6/13	18164,18189,18191,18213,216856,227580	Nptx1,Nrxn1,Nrxn3,Ntrk3,Nlgn2,C1ql3
19_Member	GO Biological Processes	GO:0099068	postsynapse assembly	-5.34288	-3.423	7/24	18164,18189,18191,18213,171171,216856,227580	Nptx1,Nrxn1,Nrxn3,Ntrk3,Ntng2,Nlgn2,C1ql3
19_Member	GO Biological Processes	GO:1904861	excitatory synapse assembly	-4.72753	-2.86589	6/20	18164,18189,18191,18213,216856,227580	Nptx1,Nrxn1,Nrxn3,Ntrk3,Nlgn2,C1ql3
19_Member	KEGG Pathway	mmu04514	Cell adhesion molecules - Mus musculus (house mouse)	-3.415	-1.70548	15/182	12561,12805,18189,18191,18417,20970,21367,53321,76965,171171,216856,241568,269116,272381,320910	Cdh4,Cntn1,Nrxn1,Nrxn3,Cldn11,Sdc3,Cntn2,Cntnap1,Slitrk1,Ntng2,Nlgn2,Lrrc4c,Nfasc,Lrrc4b,Itgb8
20_Summary	GO Biological Processes	GO:0048168	regulation of neuronal synaptic plasticity	-12.4277	-10.068	19/74	13385,14810,14812,19417,20203,20964,20977,21367,56876,57340,72555,108071,110312,110891,116837,232813,240057,380702,382018	Dlg4,Grin1,Grin2b,Rasgrf1,S100b,Syn1,Syp,Cntn2,Nsmf,Jph3,Shisa9,Grm5,Pmch,Slc8a2,Rims1,Shisa7,Syngap1,Shisa6,Unc13a
20_Member	GO Biological Processes	GO:0048168	regulation of neuronal synaptic plasticity	-12.4277	-10.068	19/74	13385,14810,14812,19417,20203,20964,20977,21367,56876,57340,72555,108071,110312,110891,116837,232813,240057,380702,382018	Dlg4,Grin1,Grin2b,Rasgrf1,S100b,Syn1,Syp,Cntn2,Nsmf,Jph3,Shisa9,Grm5,Pmch,Slc8a2,Rims1,Shisa7,Syngap1,Shisa6,Unc13a
20_Member	GO Biological Processes	GO:0048169	regulation of long-term neuronal synaptic plasticity	-4.96553	-3.07937	8/37	13385,14810,14812,20203,20977,108071,116837,240057	Dlg4,Grin1,Grin2b,S100b,Syp,Grm5,Rims1,Syngap1

## Sheet: 3.heart__Enrichment analysis
GroupID	Category	Term	Description	LogP	Log(q-value)	InTerm_InList	Genes	Symbols
1_Summary	GO Biological Processes	GO:0008016	regulation of heart contraction	-7.81501	-3.64353	9/197	16535,18821,20271,23828,216033,238161,243764,433809,435766,16514,24053,27273	Kcnq1,Pln,Scn5a,Bves,Ctnna3,Akap6,Chrm2,Rnf207,Tnni3k,Kcnj11,Sgcg,Pdk4
1_Member	GO Biological Processes	GO:0008016	regulation of heart contraction	-7.81501	-3.64353	9/197	16535,18821,20271,23828,216033,238161,243764,433809,435766	Kcnq1,Pln,Scn5a,Bves,Ctnna3,Akap6,Chrm2,Rnf207,Tnni3k
1_Member	GO Biological Processes	GO:0055117	regulation of cardiac muscle contraction	-6.9321	-3.26598	6/71	16535,18821,20271,216033,238161,433809	Kcnq1,Pln,Scn5a,Ctnna3,Akap6,Rnf207
1_Member	GO Biological Processes	GO:1903522	regulation of blood circulation	-6.68315	-3.11394	9/267	16535,18821,20271,23828,216033,238161,243764,433809,435766	Kcnq1,Pln,Scn5a,Bves,Ctnna3,Akap6,Chrm2,Rnf207,Tnni3k
1_Member	GO Biological Processes	GO:0006942	regulation of striated muscle contraction	-6.40256	-2.93238	6/87	16535,18821,20271,216033,238161,433809	Kcnq1,Pln,Scn5a,Ctnna3,Akap6,Rnf207
1_Member	GO Biological Processes	GO:0006937	regulation of muscle contraction	-5.90199	-2.58805	7/168	16535,18821,20271,216033,238161,243764,433809	Kcnq1,Pln,Scn5a,Ctnna3,Akap6,Chrm2,Rnf207
1_Member	GO Biological Processes	GO:0002027	regulation of heart rate	-5.73211	-2.46393	6/113	16535,18821,20271,23828,216033,435766	Kcnq1,Pln,Scn5a,Bves,Ctnna3,Tnni3k
1_Member	GO Biological Processes	GO:0060306	regulation of membrane repolarization	-5.34983	-2.14725	4/34	16535,20271,238161,433809	Kcnq1,Scn5a,Akap6,Rnf207
1_Member	GO Biological Processes	GO:0086004	regulation of cardiac muscle cell contraction	-5.10631	-1.97149	4/39	18821,20271,216033,238161	Pln,Scn5a,Ctnna3,Akap6
1_Member	GO Biological Processes	GO:1903115	regulation of actin filament-based movement	-4.77867	-1.74094	4/47	18821,20271,216033,238161	Pln,Scn5a,Ctnna3,Akap6
1_Member	GO Biological Processes	GO:0090257	regulation of muscle system process	-4.64652	-1.63362	7/261	16535,18821,20271,216033,238161,243764,433809	Kcnq1,Pln,Scn5a,Ctnna3,Akap6,Chrm2,Rnf207
1_Member	GO Biological Processes	GO:1902259	regulation of delayed rectifier potassium channel activity	-4.50819	-1.51877	3/19	16535,238161,433809	Kcnq1,Akap6,Rnf207
1_Member	GO Biological Processes	GO:0061337	cardiac conduction	-4.44403	-1.50081	4/57	16535,18821,20271,216033	Kcnq1,Pln,Scn5a,Ctnna3
1_Member	GO Biological Processes	GO:0060307	regulation of ventricular cardiac muscle cell membrane repolarization	-4.31004	-1.40359	3/22	16535,20271,433809	Kcnq1,Scn5a,Rnf207
1_Member	GO Biological Processes	GO:0099623	regulation of cardiac muscle cell membrane repolarization	-4.08665	-1.20743	3/26	16535,20271,433809	Kcnq1,Scn5a,Rnf207
1_Member	GO Biological Processes	GO:2001257	regulation of cation channel activity	-3.85617	-1.03515	5/152	16514,16535,18821,238161,433809	Kcnj11,Kcnq1,Pln,Akap6,Rnf207
1_Member	GO Biological Processes	GO:0086065	cell communication involved in cardiac conduction	-3.81223	-1.00645	3/32	16535,20271,216033	Kcnq1,Scn5a,Ctnna3
1_Member	GO Biological Processes	GO:0086091	regulation of heart rate by cardiac conduction	-3.55391	-0.762847	3/39	16535,20271,216033	Kcnq1,Scn5a,Ctnna3
1_Member	GO Biological Processes	GO:0044057	regulation of system process	-3.51538	-0.738557	9/667	16535,18821,20271,23828,216033,238161,243764,433809,435766	Kcnq1,Pln,Scn5a,Bves,Ctnna3,Akap6,Chrm2,Rnf207,Tnni3k
1_Member	GO Biological Processes	GO:1901381	positive regulation of potassium ion transmembrane transport	-3.42751	-0.664476	3/43	16535,238161,433809	Kcnq1,Akap6,Rnf207
1_Member	GO Biological Processes	GO:0003015	heart process	-3.3506	-0.60093	4/109	16535,18821,20271,24053	Kcnq1,Pln,Scn5a,Sgcg
1_Member	GO Biological Processes	GO:0043268	positive regulation of potassium ion transport	-3.18357	-0.459461	3/52	16535,238161,433809	Kcnq1,Akap6,Rnf207
1_Member	GO Biological Processes	GO:0042391	regulation of membrane potential	-2.97512	-0.263245	7/489	16514,16535,20271,23828,216033,238161,433809	Kcnj11,Kcnq1,Scn5a,Bves,Ctnna3,Akap6,Rnf207
1_Member	GO Biological Processes	GO:1904062	regulation of monoatomic cation transmembrane transport	-2.87853	-0.178552	6/371	16514,16535,18821,20271,238161,433809	Kcnj11,Kcnq1,Pln,Scn5a,Akap6,Rnf207
1_Member	GO Biological Processes	GO:1901016	regulation of potassium ion transmembrane transporter activity	-2.84416	-0.15576	3/68	16535,238161,433809	Kcnq1,Akap6,Rnf207
1_Member	GO Biological Processes	GO:0098900	regulation of action potential	-2.79011	-0.123986	3/71	20271,216033,433809	Scn5a,Ctnna3,Rnf207
1_Member	KEGG Pathway	mmu04261	Adrenergic signaling in cardiomyocytes - Mus musculus (house mouse)	-2.77026	-0.114866	4/156	16535,18821,20271,23828	Kcnq1,Pln,Scn5a,Bves
1_Member	GO Biological Processes	GO:2001259	positive regulation of cation channel activity	-2.72173	-0.0870197	3/75	16514,238161,433809	Kcnj11,Akap6,Rnf207
1_Member	GO Biological Processes	GO:0043270	positive regulation of monoatomic ion transport	-2.68952	-0.0745535	5/275	16514,16535,20271,238161,433809	Kcnj11,Kcnq1,Scn5a,Akap6,Rnf207
1_Member	GO Biological Processes	GO:1904064	positive regulation of cation transmembrane transport	-2.59784	-0.0108658	4/174	16514,16535,238161,433809	Kcnj11,Kcnq1,Akap6,Rnf207
1_Member	GO Biological Processes	GO:0032412	regulation of monoatomic ion transmembrane transporter activity	-2.58963	-0.0108658	5/290	16514,16535,18821,238161,433809	Kcnj11,Kcnq1,Pln,Akap6,Rnf207
1_Member	GO Biological Processes	GO:0022898	regulation of transmembrane transporter activity	-2.50785	0	5/303	16514,16535,18821,238161,433809	Kcnj11,Kcnq1,Pln,Akap6,Rnf207
1_Member	GO Biological Processes	GO:0060047	heart contraction	-2.4694	0	3/92	16535,20271,24053	Kcnq1,Scn5a,Sgcg
1_Member	GO Biological Processes	GO:0046683	response to organophosphorus	-2.43016	0	3/95	16514,16535,238161	Kcnj11,Kcnq1,Akap6
1_Member	GO Biological Processes	GO:0032409	regulation of transporter activity	-2.42429	0	5/317	16514,16535,18821,238161,433809	Kcnj11,Kcnq1,Pln,Akap6,Rnf207
1_Member	GO Biological Processes	GO:1901379	regulation of potassium ion transmembrane transport	-2.41738	0	3/96	16535,238161,433809	Kcnq1,Akap6,Rnf207
1_Member	GO Biological Processes	GO:0098659	inorganic cation import across plasma membrane	-2.39224	0	3/98	16514,16535,20271	Kcnj11,Kcnq1,Scn5a
1_Member	GO Biological Processes	GO:0099587	inorganic ion import across plasma membrane	-2.39224	0	3/98	16514,16535,20271	Kcnj11,Kcnq1,Scn5a
1_Member	Reactome Gene Sets	R-MMU-5576891	Cardiac conduction	-2.39224	0	3/98	16514,16535,18821	Kcnj11,Kcnq1,Pln
1_Member	GO Biological Processes	GO:0034767	positive regulation of monoatomic ion transmembrane transport	-2.33596	0	4/206	16514,16535,238161,433809	Kcnj11,Kcnq1,Akap6,Rnf207
1_Member	GO Biological Processes	GO:0034765	regulation of monoatomic ion transmembrane transport	-2.27177	0	6/492	16514,16535,18821,20271,238161,433809	Kcnj11,Kcnq1,Pln,Scn5a,Akap6,Rnf207
1_Member	GO Biological Processes	GO:0014074	response to purine-containing compound	-2.20938	0	3/114	16514,16535,238161	Kcnj11,Kcnq1,Akap6
1_Member	GO Biological Processes	GO:0043266	regulation of potassium ion transport	-2.18853	0	3/116	16535,238161,433809	Kcnq1,Akap6,Rnf207
1_Member	GO Biological Processes	GO:0032414	positive regulation of ion transmembrane transporter activity	-2.03484	0	3/132	16514,238161,433809	Kcnj11,Akap6,Rnf207
1_Member	GO Biological Processes	GO:0006006	glucose metabolic process	-2.00834	0	3/135	16514,16535,27273	Kcnj11,Kcnq1,Pdk4
2_Summary	GO Biological Processes	GO:0048738	cardiac muscle tissue development	-7.53909	-3.64353	9/212	18821,23828,24053,65256,74376,107765,225638,237560,241431,56504,16535,20271,73713,30963,381339	Pln,Bves,Sgcg,Asb2,Myo18b,Ankrd1,Alpk2,Lrrc10,Xirp2,Srpk3,Kcnq1,Scn5a,Rbm20,Hacd1,Tmem182
2_Member	GO Biological Processes	GO:0048738	cardiac muscle tissue development	-7.53909	-3.64353	9/212	18821,23828,24053,65256,74376,107765,225638,237560,241431	Pln,Bves,Sgcg,Asb2,Myo18b,Ankrd1,Alpk2,Lrrc10,Xirp2
2_Member	GO Biological Processes	GO:0014706	striated muscle tissue development	-7.43459	-3.64353	9/218	18821,23828,24053,65256,74376,107765,225638,237560,241431	Pln,Bves,Sgcg,Asb2,Myo18b,Ankrd1,Alpk2,Lrrc10,Xirp2
2_Member	GO Biological Processes	GO:0060537	muscle tissue development	-6.35546	-2.93238	10/383	18821,23828,24053,56504,65256,74376,107765,225638,237560,241431	Pln,Bves,Sgcg,Srpk3,Asb2,Myo18b,Ankrd1,Alpk2,Lrrc10,Xirp2
2_Member	GO Biological Processes	GO:0007507	heart development	-6.27431	-2.90922	12/605	16535,18821,20271,23828,24053,65256,73713,74376,107765,225638,237560,241431	Kcnq1,Pln,Scn5a,Bves,Sgcg,Asb2,Rbm20,Myo18b,Ankrd1,Alpk2,Lrrc10,Xirp2
2_Member	GO Biological Processes	GO:0055013	cardiac muscle cell development	-5.33625	-2.14725	5/75	23828,65256,74376,225638,237560	Bves,Asb2,Myo18b,Alpk2,Lrrc10
2_Member	GO Biological Processes	GO:0055006	cardiac cell development	-5.09355	-1.97149	5/84	23828,65256,74376,225638,237560	Bves,Asb2,Myo18b,Alpk2,Lrrc10
2_Member	GO Biological Processes	GO:0061061	muscle structure development	-4.99505	-1.90296	10/544	23828,30963,56504,65256,74376,107765,225638,237560,241431,381339	Bves,Hacd1,Srpk3,Asb2,Myo18b,Ankrd1,Alpk2,Lrrc10,Xirp2,Tmem182
2_Member	GO Biological Processes	GO:0051146	striated muscle cell differentiation	-4.84635	-1.78229	7/243	23828,30963,65256,74376,225638,237560,381339	Bves,Hacd1,Asb2,Myo18b,Alpk2,Lrrc10,Tmem182
2_Member	GO Biological Processes	GO:0055007	cardiac muscle cell differentiation	-4.46754	-1.50081	5/113	23828,65256,74376,225638,237560	Bves,Asb2,Myo18b,Alpk2,Lrrc10
2_Member	GO Biological Processes	GO:0055001	muscle cell development	-4.42657	-1.50081	6/191	23828,65256,74376,225638,237560,381339	Bves,Asb2,Myo18b,Alpk2,Lrrc10,Tmem182
2_Member	GO Biological Processes	GO:0042692	muscle cell differentiation	-4.07767	-1.20743	7/321	23828,30963,65256,74376,225638,237560,381339	Bves,Hacd1,Asb2,Myo18b,Alpk2,Lrrc10,Tmem182
2_Member	GO Biological Processes	GO:0035051	cardiocyte differentiation	-3.89677	-1.05996	5/149	23828,65256,74376,225638,237560	Bves,Asb2,Myo18b,Alpk2,Lrrc10
2_Member	GO Biological Processes	GO:0007517	muscle organ development	-3.27546	-0.538758	6/311	23828,56504,65256,107765,241431,381339	Bves,Srpk3,Asb2,Ankrd1,Xirp2,Tmem182
2_Member	GO Biological Processes	GO:0007519	skeletal muscle tissue development	-2.71042	-0.0856899	4/162	23828,56504,65256,107765	Bves,Srpk3,Asb2,Ankrd1
2_Member	GO Biological Processes	GO:0003007	heart morphogenesis	-2.62885	-0.0234249	5/284	65256,73713,107765,225638,241431	Asb2,Rbm20,Ankrd1,Alpk2,Xirp2
2_Member	GO Biological Processes	GO:0060538	skeletal muscle organ development	-2.58885	-0.0108658	4/175	23828,56504,65256,107765	Bves,Srpk3,Asb2,Ankrd1
3_Summary	GO Biological Processes	GO:0000154	rRNA modification	-3.9419	-1.08869	3/29	68017,217038,224481,67390	Mrm2,Mrm1,Tfb1m,Mrm3
3_Member	GO Biological Processes	GO:0000154	rRNA modification	-3.9419	-1.08869	3/29	68017,217038,224481	Mrm2,Mrm1,Tfb1m
3_Member	GO Biological Processes	GO:0006364	rRNA processing	-2.35848	0	4/203	67390,68017,217038,224481	Mrm3,Mrm2,Mrm1,Tfb1m
3_Member	GO Biological Processes	GO:0016072	rRNA metabolic process	-2.14251	0	4/234	67390,68017,217038,224481	Mrm3,Mrm2,Mrm1,Tfb1m
4_Summary	GO Biological Processes	GO:0015980	energy derivation by oxidation of organic compounds	-2.81069	-0.133576	5/258	12862,13853,17720,66148,140491,18821,27273	Cox6a2,Epm2a,ND4L,Dnajc15,Ppp1r3a,Pln,Pdk4
4_Member	GO Biological Processes	GO:0015980	energy derivation by oxidation of organic compounds	-2.81069	-0.133576	5/258	12862,13853,17720,66148,140491	Cox6a2,Epm2a,ND4L,Dnajc15,Ppp1r3a
4_Member	GO Biological Processes	GO:0042773	ATP synthesis coupled electron transport	-2.73845	-0.0935207	3/74	12862,17720,66148	Cox6a2,ND4L,Dnajc15
4_Member	GO Biological Processes	GO:0022904	respiratory electron transport chain	-2.37988	0	3/99	12862,17720,66148	Cox6a2,ND4L,Dnajc15
4_Member	KEGG Pathway	mmu05415	Diabetic cardiomyopathy - Mus musculus (house mouse)	-2.29927	0	4/211	12862,17720,18821,27273	Cox6a2,ND4L,Pln,Pdk4
4_Member	GO Biological Processes	GO:0022900	electron transport chain	-2.25233	0	3/110	12862,17720,66148	Cox6a2,ND4L,Dnajc15
4_Member	GO Biological Processes	GO:0006091	generation of precursor metabolites and energy	-2.22824	0	5/353	12862,13853,17720,66148,140491	Cox6a2,Epm2a,ND4L,Dnajc15,Ppp1r3a
4_Member	GO Biological Processes	GO:0006119	oxidative phosphorylation	-2.20938	0	3/114	12862,17720,66148	Cox6a2,ND4L,Dnajc15

## Sheet: 4intestine__Enrichment analysis
GroupID	Category	Term	Description	LogP	Log(q-value)	InTerm_InList	Genes	Symbols
1_Summary	GO Biological Processes	GO:0002385	mucosal immune response	-4.54784	-0.745506	7/81	13226,18703,53877,66298,68009,382000,382059,16069,19692,67405,219033,69036,101613,16429,17940,21937,56501,67005,104252,106759,193670,217203,224762,100504232,66809	Defa31,Pigr,Ear4,Defa21,Defa20,Defa39,Defa22,Jchain,Reg1,Nts,Ang4,Zg16,Nlrp6,Itln1,Naip1,Tnfrsf1a,Elf4,Polr3k,Cdc42ep2,Ticam1,Rnf185,Tmem106a,Trim31,Mptx2,Krt20
1_Member	GO Biological Processes	GO:0002385	mucosal immune response	-4.54784	-0.745506	7/81	13226,18703,53877,66298,68009,382000,382059	Defa31,Pigr,Ear4,Defa21,Defa20,Defa39,Defa22
1_Member	Reactome Gene Sets	R-MMU-1462054	Alpha-defensins	-4.44661	-0.745506	5/35	13226,66298,68009,382000,382059	Defa31,Defa21,Defa20,Defa39,Defa22
1_Member	GO Biological Processes	GO:0002251	organ or tissue specific immune response	-4.41163	-0.745506	7/85	13226,18703,53877,66298,68009,382000,382059	Defa31,Pigr,Ear4,Defa21,Defa20,Defa39,Defa22
1_Member	GO Biological Processes	GO:0019730	antimicrobial humoral response	-4.00605	-0.649877	9/169	13226,16069,19692,66298,67405,68009,219033,382000,382059	Defa31,Jchain,Reg1,Defa21,Nts,Defa20,Ang4,Defa39,Defa22
1_Member	GO Biological Processes	GO:0002227	innate immune response in mucosa	-3.98586	-0.649877	6/69	13226,53877,66298,68009,382000,382059	Defa31,Ear4,Defa21,Defa20,Defa39,Defa22
1_Member	GO Biological Processes	GO:0061844	antimicrobial humoral immune response mediated by antimicrobial peptide	-3.96148	-0.649877	8/134	13226,19692,66298,67405,68009,219033,382000,382059	Defa31,Reg1,Defa21,Nts,Defa20,Ang4,Defa39,Defa22
1_Member	GO Biological Processes	GO:0019731	antibacterial humoral response	-3.93305	-0.649877	7/101	13226,16069,66298,68009,219033,382000,382059	Defa31,Jchain,Defa21,Defa20,Ang4,Defa39,Defa22
1_Member	GO Biological Processes	GO:0050830	defense response to Gram-positive bacterium	-3.87195	-0.645159	9/176	13226,53877,66298,68009,69036,101613,219033,382000,382059	Defa31,Ear4,Defa21,Defa20,Zg16,Nlrp6,Ang4,Defa39,Defa22
1_Member	Reactome Gene Sets	R-MMU-1461973	Defensins	-3.6082	-0.544143	5/52	13226,66298,68009,382000,382059	Defa31,Defa21,Defa20,Defa39,Defa22
1_Member	Reactome Gene Sets	R-MMU-6803157	Antimicrobial peptides	-3.35233	-0.385181	6/90	13226,16429,66298,68009,382000,382059	Defa31,Itln1,Defa21,Defa20,Defa39,Defa22
1_Member	GO Biological Processes	GO:0042742	defense response to bacterium	-3.10991	-0.285677	12/371	13226,16069,17940,21937,53877,66298,68009,69036,101613,219033,382000,382059	Defa31,Jchain,Naip1,Tnfrsf1a,Ear4,Defa21,Defa20,Zg16,Nlrp6,Ang4,Defa39,Defa22
1_Member	GO Biological Processes	GO:0045087	innate immune response	-2.6517	0	17/718	13226,16069,53877,56501,66298,67005,68009,101613,104252,106759,193670,217203,219033,224762,382000,382059,100504232	Defa31,Jchain,Ear4,Elf4,Defa21,Polr3k,Defa20,Nlrp6,Cdc42ep2,Ticam1,Rnf185,Tmem106a,Ang4,Trim31,Defa39,Defa22,Mptx2
1_Member	GO Biological Processes	GO:0006959	humoral immune response	-2.62243	0	9/263	13226,16069,19692,66298,67405,68009,219033,382000,382059	Defa31,Jchain,Reg1,Defa21,Nts,Defa20,Ang4,Defa39,Defa22
1_Member	KEGG Pathway	mmu04621	NOD-like receptor signaling pathway - Mus musculus (house mouse)	-2.59485	0	8/216	13226,17940,66298,68009,101613,106759,382000,382059	Defa31,Naip1,Defa21,Defa20,Nlrp6,Ticam1,Defa39,Defa22
1_Member	KEGG Pathway	mmu05150	Staphylococcus aureus infection - Mus musculus (house mouse)	-2.55975	0	6/128	13226,66298,66809,68009,382000,382059	Defa31,Defa21,Krt20,Defa20,Defa39,Defa22
2_Summary	KEGG Pathway	mmu04972	Pancreatic secretion - Mus musculus (house mouse)	-4.4593	-0.745506	8/114	13706,20287,23844,66350,66473,76703,99709,229927	Cela2a,Sct,Clca1,Pla2g12a,Ctrb1,Cpb1,Clca4b,Clca3b
2_Member	KEGG Pathway	mmu04972	Pancreatic secretion - Mus musculus (house mouse)	-4.4593	-0.745506	8/114	13706,20287,23844,66350,66473,76703,99709,229927	Cela2a,Sct,Clca1,Pla2g12a,Ctrb1,Cpb1,Clca4b,Clca3b
3_Summary	Reactome Gene Sets	R-MMU-8935690	Digestion	-4.15627	-0.649877	4/21	14916,14917,69983,226413,216019	Guca2b,Gucy2c,Sis,Lct,Hkdc1
3_Member	Reactome Gene Sets	R-MMU-8935690	Digestion	-4.15627	-0.649877	4/21	14916,14917,69983,226413	Guca2b,Gucy2c,Sis,Lct
3_Member	Reactome Gene Sets	R-MMU-8963743	Digestion and absorption	-3.91806	-0.649877	4/24	14916,14917,69983,226413	Guca2b,Gucy2c,Sis,Lct
3_Member	KEGG Pathway	mmu00052	Galactose metabolism - Mus musculus (house mouse)	-2.30515	0	3/32	69983,216019,226413	Sis,Hkdc1,Lct
4_Summary	GO Biological Processes	GO:0006351	DNA-templated transcription	-3.74381	-0.580116	16/518	13710,14284,14884,21937,56809,66464,66999,67005,73274,77578,99730,101206,101685,209707,212391,219033,21410	Elf3,Fosl2,Gtf2h1,Tnfrsf1a,Gmeb1,Taf12,Med28,Polr3k,Gpbp1,Bcl9,Taf13,Tada3,Spty2d1,Lcorl,Lcor,Ang4,Hnf1b
4_Member	GO Biological Processes	GO:0006351	DNA-templated transcription	-3.74381	-0.580116	16/518	13710,14284,14884,21937,56809,66464,66999,67005,73274,77578,99730,101206,101685,209707,212391,219033	Elf3,Fosl2,Gtf2h1,Tnfrsf1a,Gmeb1,Taf12,Med28,Polr3k,Gpbp1,Bcl9,Taf13,Tada3,Spty2d1,Lcorl,Lcor,Ang4
4_Member	GO Biological Processes	GO:0097659	nucleic acid-templated transcription	-3.73435	-0.580116	16/519	13710,14284,14884,21937,56809,66464,66999,67005,73274,77578,99730,101206,101685,209707,212391,219033	Elf3,Fosl2,Gtf2h1,Tnfrsf1a,Gmeb1,Taf12,Med28,Polr3k,Gpbp1,Bcl9,Taf13,Tada3,Spty2d1,Lcorl,Lcor,Ang4
4_Member	GO Biological Processes	GO:0032774	RNA biosynthetic process	-3.62291	-0.544143	16/531	13710,14284,14884,21937,56809,66464,66999,67005,73274,77578,99730,101206,101685,209707,212391,219033	Elf3,Fosl2,Gtf2h1,Tnfrsf1a,Gmeb1,Taf12,Med28,Polr3k,Gpbp1,Bcl9,Taf13,Tada3,Spty2d1,Lcorl,Lcor,Ang4
4_Member	WikiPathways	WP567	Eukaryotic transcription initiation	-3.00157	-0.224756	4/41	14884,66464,67005,99730	Gtf2h1,Taf12,Polr3k,Taf13
4_Member	GO Biological Processes	GO:0006366	transcription by RNA polymerase II	-2.48359	0	10/329	13710,14284,14884,21937,66464,66999,77578,99730,209707,212391	Elf3,Fosl2,Gtf2h1,Tnfrsf1a,Taf12,Med28,Bcl9,Taf13,Lcorl,Lcor
4_Member	GO Biological Processes	GO:0060261	positive regulation of transcription initiation by RNA polymerase II	-2.21761	0	4/67	21410,66464,66999,99730	Hnf1b,Taf12,Med28,Taf13
4_Member	GO Biological Processes	GO:2000144	positive regulation of DNA-templated transcription initiation	-2.06662	0	4/74	21410,66464,66999,99730	Hnf1b,Taf12,Med28,Taf13
4_Member	GO Biological Processes	GO:0060260	regulation of transcription initiation by RNA polymerase II	-2.02659	0	4/76	21410,66464,66999,99730	Hnf1b,Taf12,Med28,Taf13
5_Summary	GO Biological Processes	GO:0016573	histone acetylation	-3.65316	-0.544143	7/112	13831,21427,66464,69612,101206,217588,331623,68667,75302,66423,69260,212391	Epc1,Vps72,Taf12,Kansl2,Tada3,Mbip,Bend3,Trpm4,Asxl2,Coprs,Ing2,Lcor
5_Member	GO Biological Processes	GO:0016573	histone acetylation	-3.65316	-0.544143	7/112	13831,21427,66464,69612,101206,217588,331623	Epc1,Vps72,Taf12,Kansl2,Tada3,Mbip,Bend3
5_Member	GO Biological Processes	GO:0006475	internal protein amino acid acetylation	-3.49161	-0.478702	7/119	13831,21427,66464,69612,101206,217588,331623	Epc1,Vps72,Taf12,Kansl2,Tada3,Mbip,Bend3
5_Member	GO Biological Processes	GO:0018393	internal peptidyl-lysine acetylation	-3.49161	-0.478702	7/119	13831,21427,66464,69612,101206,217588,331623	Epc1,Vps72,Taf12,Kansl2,Tada3,Mbip,Bend3
5_Member	GO Biological Processes	GO:0018394	peptidyl-lysine acetylation	-3.42584	-0.436415	7/122	13831,21427,66464,69612,101206,217588,331623	Epc1,Vps72,Taf12,Kansl2,Tada3,Mbip,Bend3
5_Member	GO Biological Processes	GO:0006473	protein acetylation	-3.0325	-0.226719	7/142	13831,21427,66464,69612,101206,217588,331623	Epc1,Vps72,Taf12,Kansl2,Tada3,Mbip,Bend3
5_Member	GO Biological Processes	GO:0043967	histone H4 acetylation	-2.61485	0	4/52	13831,21427,69612,331623	Epc1,Vps72,Kansl2,Bend3
5_Member	GO Biological Processes	GO:0018205	peptidyl-lysine modification	-2.53562	0	9/271	13831,21427,66464,68667,69612,75302,101206,217588,331623	Epc1,Vps72,Taf12,Trpm4,Kansl2,Asxl2,Tada3,Mbip,Bend3
5_Member	GO Biological Processes	GO:0043543	protein acylation	-2.4209	0	7/182	13831,21427,66464,69612,101206,217588,331623	Epc1,Vps72,Taf12,Kansl2,Tada3,Mbip,Bend3
5_Member	GO Biological Processes	GO:0016570	histone modification	-2.03154	0	9/325	13831,21427,66423,66464,69612,75302,101206,217588,331623	Epc1,Vps72,Coprs,Taf12,Kansl2,Asxl2,Tada3,Mbip,Bend3
5_Member	GO Biological Processes	GO:0031056	regulation of histone modification	-2.01676	0	6/166	69260,69612,75302,101206,212391,217588	Ing2,Kansl2,Asxl2,Tada3,Lcor,Mbip
6_Summary	GO Biological Processes	GO:0051301	cell division	-3.31943	-0.384515	15/510	12193,52717,57784,66371,66442,66934,69260,72008,72080,72119,74107,78906,208768,216846,225745,22264,72400,233805,12013,18541,27215,101206	Zfp36l2,Anapc16,Bin3,Chmp4c,Spc25,Dsn1,Ing2,Zfyve19,Sapcd2,Tpx2,Cep55,Misp,Sde2,Cntrob,Haus1,Prap1,Pinx1,Dcun1d3,Bach1,Pcnt,Azi2,Tada3
6_Member	GO Biological Processes	GO:0051301	cell division	-3.31943	-0.384515	15/510	12193,52717,57784,66371,66442,66934,69260,72008,72080,72119,74107,78906,208768,216846,225745	Zfp36l2,Anapc16,Bin3,Chmp4c,Spc25,Dsn1,Ing2,Zfyve19,Sapcd2,Tpx2,Cep55,Misp,Sde2,Cntrob,Haus1
6_Member	GO Biological Processes	GO:1901991	negative regulation of mitotic cell cycle phase transition	-3.31027	-0.384515	8/167	12193,22264,66371,66442,72008,72400,208768,233805	Zfp36l2,Prap1,Chmp4c,Spc25,Zfyve19,Pinx1,Sde2,Dcun1d3
6_Member	GO Biological Processes	GO:0000278	mitotic cell cycle	-3.196	-0.325763	16/581	12013,18541,22264,27215,66371,66442,66934,72008,72080,72119,72400,74107,78906,101206,208768,216846	Bach1,Pcnt,Prap1,Azi2,Chmp4c,Spc25,Dsn1,Zfyve19,Sapcd2,Tpx2,Pinx1,Cep55,Misp,Tada3,Sde2,Cntrob
6_Member	GO Biological Processes	GO:1903047	mitotic cell cycle process	-2.92016	-0.157132	14/501	12013,18541,22264,66371,66442,66934,72008,72080,72119,72400,74107,78906,208768,216846	Bach1,Pcnt,Prap1,Chmp4c,Spc25,Dsn1,Zfyve19,Sapcd2,Tpx2,Pinx1,Cep55,Misp,Sde2,Cntrob
6_Member	GO Biological Processes	GO:0045930	negative regulation of mitotic cell cycle	-2.48649	0	8/225	12193,22264,66371,66442,72008,72400,208768,233805	Zfp36l2,Prap1,Chmp4c,Spc25,Zfyve19,Pinx1,Sde2,Dcun1d3
6_Member	GO Biological Processes	GO:1901988	negative regulation of cell cycle phase transition	-2.44019	0	8/229	12193,22264,66371,66442,72008,72400,208768,233805	Zfp36l2,Prap1,Chmp4c,Spc25,Zfyve19,Pinx1,Sde2,Dcun1d3
7_Summary	GO Biological Processes	GO:0032506	cytokinetic process	-3.26599	-0.37167	4/35	57784,66371,74107,216846	Bin3,Chmp4c,Cep55,Cntrob
7_Member	GO Biological Processes	GO:0032506	cytokinetic process	-3.26599	-0.37167	4/35	57784,66371,74107,216846	Bin3,Chmp4c,Cep55,Cntrob
7_Member	GO Biological Processes	GO:1902410	mitotic cytokinetic process	-2.90221	-0.152539	3/20	66371,74107,216846	Chmp4c,Cep55,Cntrob
8_Summary	GO Biological Processes	GO:0048565	digestive tract development	-3.25964	-0.37167	7/130	12224,14464,14465,18552,21410,23795,106522	Klf5,Gata5,Gata6,Pcsk5,Hnf1b,Agr2,Pkdcc
8_Member	GO Biological Processes	GO:0048565	digestive tract development	-3.25964	-0.37167	7/130	12224,14464,14465,18552,21410,23795,106522	Klf5,Gata5,Gata6,Pcsk5,Hnf1b,Agr2,Pkdcc
8_Member	GO Biological Processes	GO:0055123	digestive system development	-3.01465	-0.224756	7/143	12224,14464,14465,18552,21410,23795,106522	Klf5,Gata5,Gata6,Pcsk5,Hnf1b,Agr2,Pkdcc
8_Member	GO Biological Processes	GO:0060575	intestinal epithelial cell differentiation	-2.47148	0	3/28	12224,14464,14465	Klf5,Gata5,Gata6
8_Member	GO Biological Processes	GO:0048566	embryonic digestive tract development	-2.2672	0	3/33	18552,21410,106522	Pcsk5,Hnf1b,Pkdcc
9_Summary	GO Biological Processes	GO:0048589	developmental growth	-3.14804	-0.29483	15/530	12224,13498,14465,14916,15013,16468,18541,21410,57784,68259,69073,71371,77578,106522,240396	Klf5,Atn1,Gata6,Guca2b,H2-Q2,Jarid2,Pcnt,Hnf1b,Bin3,Ift80,Kdf1,Arid5b,Bcl9,Pkdcc,Mex3c
9_Member	GO Biological Processes	GO:0048589	developmental growth	-3.14804	-0.29483	15/530	12224,13498,14465,14916,15013,16468,18541,21410,57784,68259,69073,71371,77578,106522,240396	Klf5,Atn1,Gata6,Guca2b,H2-Q2,Jarid2,Pcnt,Hnf1b,Bin3,Ift80,Kdf1,Arid5b,Bcl9,Pkdcc,Mex3c
9_Member	GO Biological Processes	GO:0040007	growth	-3.1067	-0.285677	15/535	12224,13498,14465,14916,15013,16468,18541,21410,57784,68259,69073,71371,77578,106522,240396	Klf5,Atn1,Gata6,Guca2b,H2-Q2,Jarid2,Pcnt,Hnf1b,Bin3,Ift80,Kdf1,Arid5b,Bcl9,Pkdcc,Mex3c
9_Member	GO Biological Processes	GO:0035264	multicellular organism growth	-2.32341	0	6/143	13498,14916,15013,18541,71371,106522	Atn1,Guca2b,H2-Q2,Pcnt,Arid5b,Pkdcc
10_Summary	GO Biological Processes	GO:0033617	mitochondrial cytochrome c oxidase assembly	-2.66677	0	3/24	68020,68185,100048644	Coa8,Coa4,Pet117
10_Member	GO Biological Processes	GO:0033617	mitochondrial cytochrome c oxidase assembly	-2.66677	0	3/24	68020,68185,100048644	Coa8,Coa4,Pet117
10_Member	GO Biological Processes	GO:0008535	respiratory chain complex IV assembly	-2.42751	0	3/29	68020,68185,100048644	Coa8,Coa4,Pet117
10_Member	GO Biological Processes	GO:0017004	cytochrome complex assembly	-2.12743	0	3/37	68020,68185,100048644	Coa8,Coa4,Pet117
11_Summary	GO Biological Processes	GO:0034453	microtubule anchoring	-2.61472	0	3/25	74081,75296,381175	Cep350,Cep43,Ccdc68
11_Member	GO Biological Processes	GO:0034453	microtubule anchoring	-2.61472	0	3/25	74081,75296,381175	Cep350,Cep43,Ccdc68
12_Summary	GO Biological Processes	GO:0030500	regulation of bone mineralization	-2.56675	0	5/88	17966,68667,75302,76566,106522,12193,12224,22724,240396	Nbr1,Trpm4,Asxl2,Rflnb,Pkdcc,Zfp36l2,Klf5,Zbtb7b,Mex3c
12_Member	GO Biological Processes	GO:0030500	regulation of bone mineralization	-2.56675	0	5/88	17966,68667,75302,76566,106522	Nbr1,Trpm4,Asxl2,Rflnb,Pkdcc
12_Member	GO Biological Processes	GO:0070167	regulation of biomineral tissue development	-2.20486	0	5/107	17966,68667,75302,76566,106522	Nbr1,Trpm4,Asxl2,Rflnb,Pkdcc
12_Member	GO Biological Processes	GO:0045598	regulation of fat cell differentiation	-2.19626	0	6/152	12193,12224,22724,68667,75302,240396	Zfp36l2,Klf5,Zbtb7b,Trpm4,Asxl2,Mex3c
12_Member	GO Biological Processes	GO:0045600	positive regulation of fat cell differentiation	-2.15071	0	4/70	12224,22724,68667,75302	Klf5,Zbtb7b,Trpm4,Asxl2
13_Summary	GO Biological Processes	GO:0032640	tumor necrosis factor production	-2.30515	0	3/32	27215,69036,106759	Azi2,Zg16,Ticam1
13_Member	GO Biological Processes	GO:0032640	tumor necrosis factor production	-2.30515	0	3/32	27215,69036,106759	Azi2,Zg16,Ticam1
13_Member	GO Biological Processes	GO:0071706	tumor necrosis factor superfamily cytokine production	-2.30515	0	3/32	27215,69036,106759	Azi2,Zg16,Ticam1
13_Member	GO Biological Processes	GO:0032635	interleukin-6 production	-2.16071	0	3/36	27215,69036,106759	Azi2,Zg16,Ticam1
14_Summary	Reactome Gene Sets	R-MMU-2173782	Binding and Uptake of Ligands by Scavenger Receptors	-2.2672	0	3/33	16069,20288,223672	Jchain,Msr1,Apol9a
14_Member	Reactome Gene Sets	R-MMU-2173782	Binding and Uptake of Ligands by Scavenger Receptors	-2.2672	0	3/33	16069,20288,223672	Jchain,Msr1,Apol9a
15_Summary	GO Biological Processes	GO:1905952	regulation of lipid localization	-2.24679	0	7/196	11813,20288,21934,22264,27409,75302,320560	Apoc2,Msr1,Tnfrsf11a,Prap1,Abcg5,Asxl2,Dennd5b
15_Member	GO Biological Processes	GO:1905952	regulation of lipid localization	-2.24679	0	7/196	11813,20288,21934,22264,27409,75302,320560	Apoc2,Msr1,Tnfrsf11a,Prap1,Abcg5,Asxl2,Dennd5b
16_Summary	GO Biological Processes	GO:0010614	negative regulation of cardiac muscle hypertrophy	-2.19506	0	3/35	14464,16468,21937	Gata5,Jarid2,Tnfrsf1a
16_Member	GO Biological Processes	GO:0010614	negative regulation of cardiac muscle hypertrophy	-2.19506	0	3/35	14464,16468,21937	Gata5,Jarid2,Tnfrsf1a
16_Member	GO Biological Processes	GO:0014741	negative regulation of muscle hypertrophy	-2.12743	0	3/37	14464,16468,21937	Gata5,Jarid2,Tnfrsf1a
17_Summary	Reactome Gene Sets	R-MMU-8854518	AURKA Activation by TPX2	-2.15071	0	4/70	18541,72119,75296,225745,52717,66371,66442,66934,66979,75660,231506,272551	Pcnt,Tpx2,Cep43,Haus1,Anapc16,Chmp4c,Spc25,Dsn1,Pole4,Lin37,Lin54,Gins2
17_Member	Reactome Gene Sets	R-MMU-8854518	AURKA Activation by TPX2	-2.15071	0	4/70	18541,72119,75296,225745	Pcnt,Tpx2,Cep43,Haus1
17_Member	Reactome Gene Sets	R-MMU-69278	Cell Cycle, Mitotic	-2.06728	0	12/499	18541,52717,66371,66442,66934,66979,72119,75296,75660,225745,231506,272551	Pcnt,Anapc16,Chmp4c,Spc25,Dsn1,Pole4,Tpx2,Cep43,Lin37,Haus1,Lin54,Gins2
18_Summary	GO Biological Processes	GO:0043403	skeletal muscle tissue regeneration	-2.03341	0	3/40	12224,57784,77578	Klf5,Bin3,Bcl9
18_Member	GO Biological Processes	GO:0043403	skeletal muscle tissue regeneration	-2.03341	0	3/40	12224,57784,77578	Klf5,Bin3,Bcl9
19_Summary	GO Biological Processes	GO:0035019	somatic stem cell population maintenance	-2.00705	0	4/77	12193,21427,66999,77578	Zfp36l2,Vps72,Med28,Bcl9
19_Member	GO Biological Processes	GO:0035019	somatic stem cell population maintenance	-2.00705	0	4/77	12193,21427,66999,77578	Zfp36l2,Vps72,Med28,Bcl9

## Sheet: 5.kidney_Enrichment analysis
GroupID	Category	Term	Description	LogP	Log(q-value)	InTerm_InList	Genes	Symbols
1_Summary	Reactome Gene Sets	R-MMU-425407	SLC-mediated transmembrane transport	-22.9269	-18.6587	28/217	18399,19879,20497,20500,20504,20518,20520,20521,20526,20532,21366,22598,23985,30805,30962,53881,74338,105243,109342,117591,216225,227394,230612,233836,241612,242585,246787,330064,11827,11936,22066,26373,27222,56365,63873,74051,105355,140475,242341,338375,380836,22242,22599,102857,215929,12374,15451,16517,192120,217721,207151	Slc22a6,Slc22a8,Slc12a3,Slc13a2,Slc17a1,Slc22a2,Slc22a5,Slc22a12,Slc2a2,Slc3a1,Slc6a6,Slc6a18,Slc26a4,Slc22a4,Slc7a9,Slc5a3,Slc6a19,Slc9a3,Slc5a10,Slc2a9,Slc5a8,Slco4c1,Slc5a9,Slc5a11,Slc5a12,Slc35d1,Slc5a2,Slc5a6,Aqp2,Fxyd2,Trpc4,Clcn7,Atp1a4,Clcnkb,Trpv4,Steap2,Slc17a3,Bsnd,Atp6v0d2,Atp6v1g3,Mrs2,Umod,Slc6a20b,Slc6a8,Mfsd4b1,Casr,Hpn,Kcnj16,Bspry,Flvcr2,Slc22a19
1_Member	Reactome Gene Sets	R-MMU-425407	SLC-mediated transmembrane transport	-22.9269	-18.6587	28/217	18399,19879,20497,20500,20504,20518,20520,20521,20526,20532,21366,22598,23985,30805,30962,53881,74338,105243,109342,117591,216225,227394,230612,233836,241612,242585,246787,330064	Slc22a6,Slc22a8,Slc12a3,Slc13a2,Slc17a1,Slc22a2,Slc22a5,Slc22a12,Slc2a2,Slc3a1,Slc6a6,Slc6a18,Slc26a4,Slc22a4,Slc7a9,Slc5a3,Slc6a19,Slc9a3,Slc5a10,Slc2a9,Slc5a8,Slco4c1,Slc5a9,Slc5a11,Slc5a12,Slc35d1,Slc5a2,Slc5a6
1_Member	Reactome Gene Sets	R-MMU-382551	Transport of small molecules	-21.6264	-17.6593	41/644	11827,11936,18399,19879,20497,20500,20504,20518,20520,20521,20526,20532,21366,22066,22598,23985,26373,27222,30805,30962,53881,56365,63873,74051,74338,105243,105355,109342,117591,140475,216225,227394,230612,233836,241612,242341,242585,246787,330064,338375,380836	Aqp2,Fxyd2,Slc22a6,Slc22a8,Slc12a3,Slc13a2,Slc17a1,Slc22a2,Slc22a5,Slc22a12,Slc2a2,Slc3a1,Slc6a6,Trpc4,Slc6a18,Slc26a4,Clcn7,Atp1a4,Slc22a4,Slc7a9,Slc5a3,Clcnkb,Trpv4,Steap2,Slc6a19,Slc9a3,Slc17a3,Slc5a10,Slc2a9,Bsnd,Slc5a8,Slco4c1,Slc5a9,Slc5a11,Slc5a12,Atp6v0d2,Slc35d1,Slc5a2,Slc5a6,Atp6v1g3,Mrs2
1_Member	GO Biological Processes	GO:0006814	sodium ion transport	-16.3317	-12.6655	21/180	11936,20497,20500,20504,20520,21366,22242,22598,22599,27222,30805,53881,74338,102857,105243,215929,216225,233836,241612,246787,330064	Fxyd2,Slc12a3,Slc13a2,Slc17a1,Slc22a5,Slc6a6,Umod,Slc6a18,Slc6a20b,Atp1a4,Slc22a4,Slc5a3,Slc6a19,Slc6a8,Slc9a3,Mfsd4b1,Slc5a8,Slc5a11,Slc5a12,Slc5a2,Slc5a6
1_Member	GO Biological Processes	GO:0006812	monoatomic cation transport	-13.5864	-10.0172	33/697	11936,12374,15451,16517,20497,20500,20504,20518,20520,21366,22066,22242,22598,22599,27222,30805,53881,63873,74051,74338,102857,105243,192120,215929,216225,217721,233836,241612,242341,246787,330064,338375,380836	Fxyd2,Casr,Hpn,Kcnj16,Slc12a3,Slc13a2,Slc17a1,Slc22a2,Slc22a5,Slc6a6,Trpc4,Umod,Slc6a18,Slc6a20b,Atp1a4,Slc22a4,Slc5a3,Trpv4,Steap2,Slc6a19,Slc6a8,Slc9a3,Bspry,Mfsd4b1,Slc5a8,Flvcr2,Slc5a11,Slc5a12,Atp6v0d2,Slc5a2,Slc5a6,Atp6v1g3,Mrs2
1_Member	GO Biological Processes	GO:0030001	metal ion transport	-12.7231	-9.30005	30/613	11936,12374,15451,16517,20497,20500,20504,20520,21366,22066,22242,22598,22599,27222,30805,53881,63873,74051,74338,102857,105243,192120,215929,216225,217721,233836,241612,246787,330064,380836	Fxyd2,Casr,Hpn,Kcnj16,Slc12a3,Slc13a2,Slc17a1,Slc22a5,Slc6a6,Trpc4,Umod,Slc6a18,Slc6a20b,Atp1a4,Slc22a4,Slc5a3,Trpv4,Steap2,Slc6a19,Slc6a8,Slc9a3,Bspry,Mfsd4b1,Slc5a8,Flvcr2,Slc5a11,Slc5a12,Slc5a2,Slc5a6,Mrs2
1_Member	GO Biological Processes	GO:0034220	monoatomic ion transmembrane transport	-8.69638	-5.6052	24/584	11936,12374,15451,16517,20497,20500,21366,22066,22598,22599,23985,27222,63873,74051,74338,102857,105243,207151,216225,242341,246787,330064,338375,380836	Fxyd2,Casr,Hpn,Kcnj16,Slc12a3,Slc13a2,Slc6a6,Trpc4,Slc6a18,Slc6a20b,Slc26a4,Atp1a4,Trpv4,Steap2,Slc6a19,Slc6a8,Slc9a3,Slc22a19,Slc5a8,Atp6v0d2,Slc5a2,Slc5a6,Atp6v1g3,Mrs2
1_Member	GO Biological Processes	GO:0098660	inorganic ion transmembrane transport	-7.89184	-4.94588	22/543	11936,12374,15451,16517,20497,20504,21366,22066,22598,22599,27222,63873,74051,74338,102857,105243,216225,242341,246787,330064,338375,380836	Fxyd2,Casr,Hpn,Kcnj16,Slc12a3,Slc17a1,Slc6a6,Trpc4,Slc6a18,Slc6a20b,Atp1a4,Trpv4,Steap2,Slc6a19,Slc6a8,Slc9a3,Slc5a8,Atp6v0d2,Slc5a2,Slc5a6,Atp6v1g3,Mrs2
1_Member	GO Biological Processes	GO:0035725	sodium ion transmembrane transport	-7.21958	-4.33161	10/104	20497,21366,22598,22599,27222,74338,102857,105243,216225,246787	Slc12a3,Slc6a6,Slc6a18,Slc6a20b,Atp1a4,Slc6a19,Slc6a8,Slc9a3,Slc5a8,Slc5a2
1_Member	GO Biological Processes	GO:0098662	inorganic cation transmembrane transport	-6.62266	-3.75242	19/487	11936,15451,16517,20497,21366,22066,22598,22599,27222,63873,74051,74338,102857,105243,216225,242341,246787,338375,380836	Fxyd2,Hpn,Kcnj16,Slc12a3,Slc6a6,Trpc4,Slc6a18,Slc6a20b,Atp1a4,Trpv4,Steap2,Slc6a19,Slc6a8,Slc9a3,Slc5a8,Atp6v0d2,Slc5a2,Atp6v1g3,Mrs2
1_Member	GO Biological Processes	GO:0098655	monoatomic cation transmembrane transport	-6.54141	-3.69747	19/493	11936,15451,16517,20497,21366,22066,22598,22599,27222,63873,74051,74338,102857,105243,216225,242341,246787,338375,380836	Fxyd2,Hpn,Kcnj16,Slc12a3,Slc6a6,Trpc4,Slc6a18,Slc6a20b,Atp1a4,Trpv4,Steap2,Slc6a19,Slc6a8,Slc9a3,Slc5a8,Atp6v0d2,Slc5a2,Atp6v1g3,Mrs2
2_Summary	GO Biological Processes	GO:0015711	organic anion transport	-21.2814	-17.4904	30/300	12374,14275,18399,19879,20500,20504,20509,20518,20521,20526,20532,21366,22066,22242,22599,28248,28254,30962,67283,102570,102857,105355,117591,207151,216225,227394,229699,319800,330064,434674,22598,30805,74338,20520,57394,63873	Casr,Folr1,Slc22a6,Slc22a8,Slc13a2,Slc17a1,Slc19a1,Slc22a2,Slc22a12,Slc2a2,Slc3a1,Slc6a6,Trpc4,Umod,Slc6a20b,Slco1a1,Slco1a6,Slc7a9,Slc25a19,Slc22a13,Slc6a8,Slc17a3,Slc2a9,Slc22a19,Slc5a8,Slco4c1,Slc16a4,Slc22a30,Slc5a6,Slc22a28,Slc6a18,Slc22a4,Slc6a19,Slc22a5,Cltrn,Trpv4
2_Member	GO Biological Processes	GO:0015711	organic anion transport	-21.2814	-17.4904	30/300	12374,14275,18399,19879,20500,20504,20509,20518,20521,20526,20532,21366,22066,22242,22599,28248,28254,30962,67283,102570,102857,105355,117591,207151,216225,227394,229699,319800,330064,434674	Casr,Folr1,Slc22a6,Slc22a8,Slc13a2,Slc17a1,Slc19a1,Slc22a2,Slc22a12,Slc2a2,Slc3a1,Slc6a6,Trpc4,Umod,Slc6a20b,Slco1a1,Slco1a6,Slc7a9,Slc25a19,Slc22a13,Slc6a8,Slc17a3,Slc2a9,Slc22a19,Slc5a8,Slco4c1,Slc16a4,Slc22a30,Slc5a6,Slc22a28
2_Member	GO Biological Processes	GO:0046942	carboxylic acid transport	-13.1691	-9.67912	20/228	12374,14275,18399,19879,20500,20509,20518,20532,21366,22066,22242,22599,28248,28254,30962,102570,102857,216225,229699,330064	Casr,Folr1,Slc22a6,Slc22a8,Slc13a2,Slc19a1,Slc22a2,Slc3a1,Slc6a6,Trpc4,Umod,Slc6a20b,Slco1a1,Slco1a6,Slc7a9,Slc22a13,Slc6a8,Slc5a8,Slc16a4,Slc5a6
2_Member	GO Biological Processes	GO:0015849	organic acid transport	-11.2085	-7.89457	19/257	14275,18399,20500,20509,20518,20532,21366,22066,22242,22598,22599,28248,28254,30805,30962,74338,102570,216225,330064	Folr1,Slc22a6,Slc13a2,Slc19a1,Slc22a2,Slc3a1,Slc6a6,Trpc4,Umod,Slc6a18,Slc6a20b,Slco1a1,Slco1a6,Slc22a4,Slc7a9,Slc6a19,Slc22a13,Slc5a8,Slc5a6
2_Member	GO Biological Processes	GO:0072337	modified amino acid transport	-10.5028	-7.27602	9/35	14275,19879,20509,20520,20532,30805,30962,102857,330064	Folr1,Slc22a8,Slc19a1,Slc22a5,Slc3a1,Slc22a4,Slc7a9,Slc6a8,Slc5a6
2_Member	GO Biological Processes	GO:1905039	carboxylic acid transmembrane transport	-8.66926	-5.6052	12/122	14275,20500,20509,20518,20532,21366,22598,22599,30805,30962,216225,330064	Folr1,Slc13a2,Slc19a1,Slc22a2,Slc3a1,Slc6a6,Slc6a18,Slc6a20b,Slc22a4,Slc7a9,Slc5a8,Slc5a6
2_Member	GO Biological Processes	GO:1903825	organic acid transmembrane transport	-8.62829	-5.59055	12/123	14275,20500,20509,20518,20532,21366,22598,22599,30805,30962,216225,330064	Folr1,Slc13a2,Slc19a1,Slc22a2,Slc3a1,Slc6a6,Slc6a18,Slc6a20b,Slc22a4,Slc7a9,Slc5a8,Slc5a6
2_Member	GO Biological Processes	GO:0015718	monocarboxylic acid transport	-8.418	-5.42857	11/102	12374,18399,19879,20518,28248,28254,102570,102857,216225,229699,330064	Casr,Slc22a6,Slc22a8,Slc22a2,Slco1a1,Slco1a6,Slc22a13,Slc6a8,Slc5a8,Slc16a4,Slc5a6
2_Member	GO Biological Processes	GO:0035461	vitamin transmembrane transport	-5.86711	-3.10085	5/21	14275,20509,20518,67283,330064	Folr1,Slc19a1,Slc22a2,Slc25a19,Slc5a6
2_Member	GO Biological Processes	GO:0051180	vitamin transport	-5.37632	-2.65221	6/45	14275,20509,20518,20526,67283,330064	Folr1,Slc19a1,Slc22a2,Slc2a2,Slc25a19,Slc5a6
2_Member	GO Biological Processes	GO:0006835	dicarboxylic acid transport	-3.43791	-1.00982	5/64	14275,18399,20500,20509,20532	Folr1,Slc22a6,Slc13a2,Slc19a1,Slc3a1
2_Member	GO Biological Processes	GO:0042886	amide transport	-3.25132	-0.872848	7/148	14275,19879,20509,22242,57394,63873,330064	Folr1,Slc22a8,Slc19a1,Umod,Cltrn,Trpv4,Slc5a6
3_Summary	Reactome Gene Sets	R-MMU-425366	Transport of bile salts and organic acids, metal ions and amine compounds	-11.5678	-8.2027	12/70	18399,19879,20500,20518,20520,20521,21366,22598,30805,53881,74338,233836	Slc22a6,Slc22a8,Slc13a2,Slc22a2,Slc22a5,Slc22a12,Slc6a6,Slc6a18,Slc22a4,Slc5a3,Slc6a19,Slc5a11
3_Member	Reactome Gene Sets	R-MMU-425366	Transport of bile salts and organic acids, metal ions and amine compounds	-11.5678	-8.2027	12/70	18399,19879,20500,20518,20520,20521,21366,22598,30805,53881,74338,233836	Slc22a6,Slc22a8,Slc13a2,Slc22a2,Slc22a5,Slc22a12,Slc6a6,Slc6a18,Slc22a4,Slc5a3,Slc6a19,Slc5a11
3_Member	Reactome Gene Sets	R-MMU-549132	Organic cation/anion/zwitterion transport	-9.2076	-6.0186	6/12	18399,19879,20518,20520,20521,30805	Slc22a6,Slc22a8,Slc22a2,Slc22a5,Slc22a12,Slc22a4
3_Member	Reactome Gene Sets	R-MMU-561048	Organic anion transport	-5.46741	-2.73071	3/4	18399,19879,20521	Slc22a6,Slc22a8,Slc22a12
3_Member	GO Biological Processes	GO:0015732	prostaglandin transport	-3.53905	-1.09041	3/14	18399,19879,20518	Slc22a6,Slc22a8,Slc22a2
3_Member	GO Biological Processes	GO:0071715	icosanoid transport	-2.06933	0	3/44	18399,19879,20518	Slc22a6,Slc22a8,Slc22a2
4_Summary	GO Biological Processes	GO:0098739	import across plasma membrane	-10.5634	-7.29526	15/156	14275,16517,20497,20509,20518,21366,22599,27222,30805,56485,63873,74051,105243,246787,330064,56365,23985,76459,76524,242341,11936,15451	Folr1,Kcnj16,Slc12a3,Slc19a1,Slc22a2,Slc6a6,Slc6a20b,Atp1a4,Slc22a4,Slc2a5,Trpv4,Steap2,Slc9a3,Slc5a2,Slc5a6,Clcnkb,Slc26a4,Car12,Cln6,Atp6v0d2,Fxyd2,Hpn
4_Member	GO Biological Processes	GO:0098739	import across plasma membrane	-10.5634	-7.29526	15/156	14275,16517,20497,20509,20518,21366,22599,27222,30805,56485,63873,74051,105243,246787,330064	Folr1,Kcnj16,Slc12a3,Slc19a1,Slc22a2,Slc6a6,Slc6a20b,Atp1a4,Slc22a4,Slc2a5,Trpv4,Steap2,Slc9a3,Slc5a2,Slc5a6
4_Member	GO Biological Processes	GO:0098657	import into cell	-9.15801	-6.00377	15/196	14275,16517,20497,20509,20518,21366,22599,27222,30805,56485,63873,74051,105243,246787,330064	Folr1,Kcnj16,Slc12a3,Slc19a1,Slc22a2,Slc6a6,Slc6a20b,Atp1a4,Slc22a4,Slc2a5,Trpv4,Steap2,Slc9a3,Slc5a2,Slc5a6
4_Member	WikiPathways	WP4183	Distal convoluted tubule 1 (DCT1) cell	-4.53462	-1.94768	3/7	16517,20497,56365	Kcnj16,Slc12a3,Clcnkb
4_Member	GO Biological Processes	GO:0098659	inorganic cation import across plasma membrane	-4.36338	-1.79417	7/98	16517,20497,27222,63873,74051,105243,246787	Kcnj16,Slc12a3,Atp1a4,Trpv4,Steap2,Slc9a3,Slc5a2
4_Member	GO Biological Processes	GO:0099587	inorganic ion import across plasma membrane	-4.36338	-1.79417	7/98	16517,20497,27222,63873,74051,105243,246787	Kcnj16,Slc12a3,Atp1a4,Trpv4,Steap2,Slc9a3,Slc5a2
4_Member	GO Biological Processes	GO:0006885	regulation of pH	-4.14536	-1.60146	7/106	16517,23985,27222,76459,76524,105243,242341	Kcnj16,Slc26a4,Atp1a4,Car12,Cln6,Slc9a3,Atp6v0d2
4_Member	GO Biological Processes	GO:0006813	potassium ion transport	-2.22723	-0.0121317	6/170	11936,15451,16517,20497,27222,105243	Fxyd2,Hpn,Kcnj16,Slc12a3,Atp1a4,Slc9a3
4_Member	GO Biological Processes	GO:1990573	potassium ion import across plasma membrane	-2.09698	0	3/43	16517,20497,27222	Kcnj16,Slc12a3,Atp1a4
5_Summary	GO Biological Processes	GO:0015747	urate transport	-8.80614	-5.68408	5/7	20504,20521,22242,105355,117591,14377	Slc17a1,Slc22a12,Umod,Slc17a3,Slc2a9,G6pc
5_Member	GO Biological Processes	GO:0015747	urate transport	-8.80614	-5.68408	5/7	20504,20521,22242,105355,117591	Slc17a1,Slc22a12,Umod,Slc17a3,Slc2a9
5_Member	GO Biological Processes	GO:0046415	urate metabolic process	-6.51849	-3.69747	5/16	14377,20504,20521,105355,117591	G6pc,Slc17a1,Slc22a12,Slc17a3,Slc2a9
6_Summary	Reactome Gene Sets	R-MMU-425393	Transport of inorganic cations/anions and amino acids/oligopeptides	-8.55744	-5.54453	11/99	20497,20504,20532,21366,22598,23985,30962,74338,105243,216225,241612,19879,20518,67283,330064,22066,22599,30805	Slc12a3,Slc17a1,Slc3a1,Slc6a6,Slc6a18,Slc26a4,Slc7a9,Slc6a19,Slc9a3,Slc5a8,Slc5a12,Slc22a8,Slc22a2,Slc25a19,Slc5a6,Trpc4,Slc6a20b,Slc22a4
6_Member	Reactome Gene Sets	R-MMU-425393	Transport of inorganic cations/anions and amino acids/oligopeptides	-8.55744	-5.54453	11/99	20497,20504,20532,21366,22598,23985,30962,74338,105243,216225,241612	Slc12a3,Slc17a1,Slc3a1,Slc6a6,Slc6a18,Slc26a4,Slc7a9,Slc6a19,Slc9a3,Slc5a8,Slc5a12
6_Member	GO Biological Processes	GO:0072348	sulfur compound transport	-7.56967	-4.64391	8/51	19879,20518,20532,21366,23985,30962,67283,330064	Slc22a8,Slc22a2,Slc3a1,Slc6a6,Slc26a4,Slc7a9,Slc25a19,Slc5a6
6_Member	GO Biological Processes	GO:0006865	amino acid transport	-5.51735	-2.76768	9/124	20518,20532,21366,22066,22598,22599,30805,30962,74338	Slc22a2,Slc3a1,Slc6a6,Trpc4,Slc6a18,Slc6a20b,Slc22a4,Slc7a9,Slc6a19
6_Member	GO Biological Processes	GO:0015804	neutral amino acid transport	-5.20865	-2.52026	6/48	20532,21366,22598,22599,30962,74338	Slc3a1,Slc6a6,Slc6a18,Slc6a20b,Slc7a9,Slc6a19
6_Member	Reactome Gene Sets	R-MMU-352230	Amino acid transport across the plasma membrane	-5.05216	-2.38604	5/30	20532,21366,22598,30962,74338	Slc3a1,Slc6a6,Slc6a18,Slc7a9,Slc6a19
6_Member	Reactome Gene Sets	R-MMU-442660	Na+/Cl- dependent neurotransmitter transporters	-4.75868	-2.11375	4/17	20518,21366,22598,74338	Slc22a2,Slc6a6,Slc6a18,Slc6a19
6_Member	GO Biological Processes	GO:0003333	amino acid transmembrane transport	-4.73225	-2.10752	7/86	20518,20532,21366,22598,22599,30805,30962	Slc22a2,Slc3a1,Slc6a6,Slc6a18,Slc6a20b,Slc22a4,Slc7a9
6_Member	GO Biological Processes	GO:0015807	L-amino acid transport	-2.61292	-0.322463	4/59	20518,20532,22599,30962	Slc22a2,Slc3a1,Slc6a20b,Slc7a9
7_Summary	GO Biological Processes	GO:0006820	monoatomic anion transport	-7.91518	-4.94803	12/142	12257,12374,18399,20497,20500,20504,23985,26373,56365,140475,207151,330064	Tspo,Casr,Slc22a6,Slc12a3,Slc13a2,Slc17a1,Slc26a4,Clcn7,Clcnkb,Bsnd,Slc22a19,Slc5a6
7_Member	GO Biological Processes	GO:0006820	monoatomic anion transport	-7.91518	-4.94803	12/142	12257,12374,18399,20497,20500,20504,23985,26373,56365,140475,207151,330064	Tspo,Casr,Slc22a6,Slc12a3,Slc13a2,Slc17a1,Slc26a4,Clcn7,Clcnkb,Bsnd,Slc22a19,Slc5a6
7_Member	GO Biological Processes	GO:0015698	inorganic anion transport	-5.26659	-2.56662	9/133	12257,12374,20497,20504,23985,26373,56365,140475,330064	Tspo,Casr,Slc12a3,Slc17a1,Slc26a4,Clcn7,Clcnkb,Bsnd,Slc5a6
7_Member	GO Biological Processes	GO:0098656	monoatomic anion transmembrane transport	-3.8701	-1.36535	6/82	12374,20497,20500,23985,207151,330064	Casr,Slc12a3,Slc13a2,Slc26a4,Slc22a19,Slc5a6
7_Member	GO Biological Processes	GO:0006821	chloride transport	-3.3765	-0.983379	6/101	12257,12374,20497,26373,56365,140475	Tspo,Casr,Slc12a3,Clcn7,Clcnkb,Bsnd
7_Member	GO Biological Processes	GO:0098661	inorganic anion transmembrane transport	-2.25819	-0.020291	4/74	12374,20497,20504,330064	Casr,Slc12a3,Slc17a1,Slc5a6
8_Summary	GO Biological Processes	GO:0008643	carbohydrate transport	-7.44757	-4.54111	9/74	11827,20526,22349,56485,117591,215929,233836,242585,246787,109342,230612	Aqp2,Slc2a2,Vil1,Slc2a5,Slc2a9,Mfsd4b1,Slc5a11,Slc35d1,Slc5a2,Slc5a10,Slc5a9
8_Member	GO Biological Processes	GO:0008643	carbohydrate transport	-7.44757	-4.54111	9/74	11827,20526,22349,56485,117591,215929,233836,242585,246787	Aqp2,Slc2a2,Vil1,Slc2a5,Slc2a9,Mfsd4b1,Slc5a11,Slc35d1,Slc5a2
8_Member	Reactome Gene Sets	R-MMU-189200	Cellular hexose transport	-6.51849	-3.69747	5/16	20526,109342,117591,230612,246787	Slc2a2,Slc5a10,Slc2a9,Slc5a9,Slc5a2
8_Member	GO Biological Processes	GO:0015755	fructose transmembrane transport	-5.07255	-2.39543	3/5	20526,56485,117591	Slc2a2,Slc2a5,Slc2a9
8_Member	GO Biological Processes	GO:0034219	carbohydrate transmembrane transport	-4.16945	-1.61728	5/45	11827,20526,56485,117591,246787	Aqp2,Slc2a2,Slc2a5,Slc2a9,Slc5a2
8_Member	GO Biological Processes	GO:1904659	glucose transmembrane transport	-3.62813	-1.16613	4/32	20526,56485,117591,246787	Slc2a2,Slc2a5,Slc2a9,Slc5a2
8_Member	GO Biological Processes	GO:0008645	hexose transmembrane transport	-3.57525	-1.11999	4/33	20526,56485,117591,246787	Slc2a2,Slc2a5,Slc2a9,Slc5a2
8_Member	GO Biological Processes	GO:0015749	monosaccharide transmembrane transport	-3.42675	-1.00982	4/36	20526,56485,117591,246787	Slc2a2,Slc2a5,Slc2a9,Slc5a2
9_Summary	GO Biological Processes	GO:0015697	quaternary ammonium group transport	-6.23265	-3.42687	5/18	19879,20518,20520,30805,67283,20509,105355,21366,22599,330064	Slc22a8,Slc22a2,Slc22a5,Slc22a4,Slc25a19,Slc19a1,Slc17a3,Slc6a6,Slc6a20b,Slc5a6
9_Member	GO Biological Processes	GO:0015697	quaternary ammonium group transport	-6.23265	-3.42687	5/18	19879,20518,20520,30805,67283	Slc22a8,Slc22a2,Slc22a5,Slc22a4,Slc25a19
9_Member	Reactome Gene Sets	R-MMU-549127	Organic cation transport	-4.33357	-1.77296	3/8	20518,20520,30805	Slc22a2,Slc22a5,Slc22a4
9_Member	GO Biological Processes	GO:0042908	xenobiotic transport	-3.42675	-1.00982	4/36	20509,20518,30805,105355	Slc19a1,Slc22a2,Slc22a4,Slc17a3
9_Member	GO Biological Processes	GO:0089718	amino acid import across plasma membrane	-3.33522	-0.947856	4/38	20518,21366,22599,30805	Slc22a2,Slc6a6,Slc6a20b,Slc22a4
9_Member	GO Biological Processes	GO:0015695	organic cation transport	-3.24893	-0.872848	4/40	20518,20520,30805,67283	Slc22a2,Slc22a5,Slc22a4,Slc25a19
9_Member	GO Biological Processes	GO:0150104	transport across blood-brain barrier	-3.06159	-0.701892	3/20	20518,20520,330064	Slc22a2,Slc22a5,Slc5a6
9_Member	GO Biological Processes	GO:0010232	vascular transport	-2.99769	-0.643326	3/21	20518,20520,330064	Slc22a2,Slc22a5,Slc5a6
10_Summary	GO Biological Processes	GO:0055080	monoatomic cation homeostasis	-6.01869	-3.22763	19/534	12374,16517,16591,19228,20497,22066,22242,23985,27222,51800,63873,69772,69802,74051,76459,76524,105243,140475,242341,11827,18504,57394	Casr,Kcnj16,Kl,Pth1r,Slc12a3,Trpc4,Umod,Slc26a4,Atp1a4,Bok,Trpv4,Bdh2,Cox11,Steap2,Car12,Cln6,Slc9a3,Bsnd,Atp6v0d2,Aqp2,Pax2,Cltrn
10_Member	GO Biological Processes	GO:0055080	monoatomic cation homeostasis	-6.01869	-3.22763	19/534	12374,16517,16591,19228,20497,22066,22242,23985,27222,51800,63873,69772,69802,74051,76459,76524,105243,140475,242341	Casr,Kcnj16,Kl,Pth1r,Slc12a3,Trpc4,Umod,Slc26a4,Atp1a4,Bok,Trpv4,Bdh2,Cox11,Steap2,Car12,Cln6,Slc9a3,Bsnd,Atp6v0d2
10_Member	GO Biological Processes	GO:0050801	monoatomic ion homeostasis	-5.86388	-3.10085	19/547	12374,16517,16591,19228,20497,22066,22242,23985,27222,51800,63873,69772,69802,74051,76459,76524,105243,140475,242341	Casr,Kcnj16,Kl,Pth1r,Slc12a3,Trpc4,Umod,Slc26a4,Atp1a4,Bok,Trpv4,Bdh2,Cox11,Steap2,Car12,Cln6,Slc9a3,Bsnd,Atp6v0d2
10_Member	GO Biological Processes	GO:0098771	inorganic ion homeostasis	-3.75555	-1.27581	14/469	12374,16591,19228,20497,22066,22242,27222,51800,63873,69772,69802,74051,76459,140475	Casr,Kl,Pth1r,Slc12a3,Trpc4,Umod,Atp1a4,Bok,Trpv4,Bdh2,Cox11,Steap2,Car12,Bsnd
10_Member	GO Biological Processes	GO:0055065	metal ion homeostasis	-3.41628	-1.00543	13/447	12374,16591,19228,20497,22066,22242,27222,51800,63873,69772,69802,74051,140475	Casr,Kl,Pth1r,Slc12a3,Trpc4,Umod,Atp1a4,Bok,Trpv4,Bdh2,Cox11,Steap2,Bsnd
10_Member	GO Biological Processes	GO:0019725	cellular homeostasis	-3.07265	-0.707564	16/679	11827,12374,18504,19228,20497,22066,22242,27222,51800,57394,63873,74051,76524,105243,140475,242341	Aqp2,Casr,Pax2,Pth1r,Slc12a3,Trpc4,Umod,Atp1a4,Bok,Cltrn,Trpv4,Steap2,Cln6,Slc9a3,Bsnd,Atp6v0d2
10_Member	GO Biological Processes	GO:0030003	cellular monoatomic cation homeostasis	-2.98572	-0.636621	12/436	12374,19228,22066,22242,27222,51800,63873,74051,76524,105243,140475,242341	Casr,Pth1r,Trpc4,Umod,Atp1a4,Bok,Trpv4,Steap2,Cln6,Slc9a3,Bsnd,Atp6v0d2
10_Member	GO Biological Processes	GO:0055082	cellular chemical homeostasis	-2.91161	-0.577926	14/571	12374,18504,19228,22066,22242,27222,51800,57394,63873,74051,76524,105243,140475,242341	Casr,Pax2,Pth1r,Trpc4,Umod,Atp1a4,Bok,Cltrn,Trpv4,Steap2,Cln6,Slc9a3,Bsnd,Atp6v0d2
10_Member	GO Biological Processes	GO:0006873	cellular monoatomic ion homeostasis	-2.90186	-0.573203	12/446	12374,19228,22066,22242,27222,51800,63873,74051,76524,105243,140475,242341	Casr,Pth1r,Trpc4,Umod,Atp1a4,Bok,Trpv4,Steap2,Cln6,Slc9a3,Bsnd,Atp6v0d2
10_Member	GO Biological Processes	GO:0070509	calcium ion import	-2.77201	-0.46754	3/25	12374,22066,63873	Casr,Trpc4,Trpv4
10_Member	GO Biological Processes	GO:0046717	acid secretion	-2.42119	-0.161606	3/33	12374,22066,22242	Casr,Trpc4,Umod
10_Member	GO Biological Processes	GO:0006875	cellular metal ion homeostasis	-2.11483	0	9/358	12374,19228,22066,22242,27222,51800,63873,74051,140475	Casr,Pth1r,Trpc4,Umod,Atp1a4,Bok,Trpv4,Steap2,Bsnd
11_Summary	Reactome Gene Sets	R-MMU-983712	Ion channel transport	-5.26793	-2.56662	10/169	11936,22066,26373,27222,56365,63873,105355,140475,242341,338375	Fxyd2,Trpc4,Clcn7,Atp1a4,Clcnkb,Trpv4,Slc17a3,Bsnd,Atp6v0d2,Atp6v1g3
11_Member	Reactome Gene Sets	R-MMU-983712	Ion channel transport	-5.26793	-2.56662	10/169	11936,22066,26373,27222,56365,63873,105355,140475,242341,338375	Fxyd2,Trpc4,Clcn7,Atp1a4,Clcnkb,Trpv4,Slc17a3,Bsnd,Atp6v0d2,Atp6v1g3
11_Member	Reactome Gene Sets	R-MMU-2672351	Stimuli-sensing channels	-3.5198	-1.0777	6/95	22066,26373,56365,63873,105355,140475	Trpc4,Clcn7,Clcnkb,Trpv4,Slc17a3,Bsnd
12_Summary	KEGG Pathway	mmu04978	Mineral absorption - Mus musculus (house mouse)	-4.90613	-2.25073	6/54	11936,12309,27222,74051,74338,105243,20532,30962,67373,14377,20526,56485,19879,28248,28254,16591,19228,23985,75512,15484	Fxyd2,S100g,Atp1a4,Steap2,Slc6a19,Slc9a3,Slc3a1,Slc7a9,Prss3b,G6pc,Slc2a2,Slc2a5,Slc22a8,Slco1a1,Slco1a6,Kl,Pth1r,Slc26a4,Gpx6,Hsd11b2
12_Member	KEGG Pathway	mmu04978	Mineral absorption - Mus musculus (house mouse)	-4.90613	-2.25073	6/54	11936,12309,27222,74051,74338,105243	Fxyd2,S100g,Atp1a4,Steap2,Slc6a19,Slc9a3
12_Member	KEGG Pathway	mmu04974	Protein digestion and absorption - Mus musculus (house mouse)	-4.09384	-1.56603	7/108	11936,20532,27222,30962,67373,74338,105243	Fxyd2,Slc3a1,Atp1a4,Slc7a9,Prss3b,Slc6a19,Slc9a3
12_Member	KEGG Pathway	mmu04973	Carbohydrate digestion and absorption - Mus musculus (house mouse)	-4.03293	-1.52062	5/48	11936,14377,20526,27222,56485	Fxyd2,G6pc,Slc2a2,Atp1a4,Slc2a5
12_Member	KEGG Pathway	mmu04976	Bile secretion - Mus musculus (house mouse)	-3.39968	-1.00073	6/100	11936,19879,27222,28248,28254,105243	Fxyd2,Slc22a8,Atp1a4,Slco1a1,Slco1a6,Slc9a3
12_Member	KEGG Pathway	mmu04964	Proximal tubule bicarbonate reclamation - Mus musculus (house mouse)	-2.93707	-0.598313	3/22	11936,27222,105243	Fxyd2,Atp1a4,Slc9a3
12_Member	KEGG Pathway	mmu04961	Endocrine and other factor-regulated calcium reabsorption - Mus musculus (house mouse)	-2.55992	-0.274016	4/61	11936,16591,19228,27222	Fxyd2,Kl,Pth1r,Atp1a4
12_Member	KEGG Pathway	mmu04918	Thyroid hormone synthesis - Mus musculus (house mouse)	-2.25819	-0.020291	4/74	11936,23985,27222,75512	Fxyd2,Slc26a4,Atp1a4,Gpx6
12_Member	KEGG Pathway	mmu04960	Aldosterone-regulated sodium reabsorption - Mus musculus (house mouse)	-2.24708	-0.020291	3/38	11936,15484,27222	Fxyd2,Hsd11b2,Atp1a4
13_Summary	KEGG Pathway	mmu04146	Peroxisome - Mus musculus (house mouse)	-4.73225	-2.10752	7/86	13142,18631,56185,69123,69129,103737,668173,72759,171282	Dao,Pex11a,Hao2,Eci3,Pex11g,Pex12,Pex10,Tmem135,Acot4
13_Member	KEGG Pathway	mmu04146	Peroxisome - Mus musculus (house mouse)	-4.73225	-2.10752	7/86	13142,18631,56185,69123,69129,103737,668173	Dao,Pex11a,Hao2,Eci3,Pex11g,Pex12,Pex10
13_Member	GO Biological Processes	GO:0007031	peroxisome organization	-4.64985	-2.04506	5/36	18631,69129,72759,103737,668173	Pex11a,Pex11g,Tmem135,Pex12,Pex10
13_Member	Reactome Gene Sets	R-MMU-9033241	Peroxisomal protein import	-3.40649	-1.00163	5/65	13142,56185,103737,171282,668173	Dao,Hao2,Pex12,Acot4,Pex10
13_Member	Reactome Gene Sets	R-MMU-9609507	Protein localization	-2.52611	-0.249158	5/102	13142,56185,103737,171282,668173	Dao,Hao2,Pex12,Acot4,Pex10
14_Summary	GO Biological Processes	GO:0043252	sodium-independent organic anion transport	-4.65279	-2.04506	4/18	18399,28248,28254,227394,11827,20518,53881,233836	Slc22a6,Slco1a1,Slco1a6,Slco4c1,Aqp2,Slc22a2,Slc5a3,Slc5a11
14_Member	GO Biological Processes	GO:0043252	sodium-independent organic anion transport	-4.65279	-2.04506	4/18	18399,28248,28254,227394	Slc22a6,Slco1a1,Slco1a6,Slco4c1
14_Member	GO Biological Processes	GO:0015850	organic hydroxy compound transport	-2.22723	-0.0121317	6/170	11827,20518,28248,28254,53881,233836	Aqp2,Slc22a2,Slco1a1,Slco1a6,Slc5a3,Slc5a11
15_Summary	GO Biological Processes	GO:0003014	renal system process	-4.64114	-2.04506	8/122	11827,14787,15484,18399,19701,22242,22598,246787	Aqp2,Rhpn1,Hsd11b2,Slc22a6,Ren1,Umod,Slc6a18,Slc5a2
15_Member	GO Biological Processes	GO:0003014	renal system process	-4.64114	-2.04506	8/122	11827,14787,15484,18399,19701,22242,22598,246787	Aqp2,Rhpn1,Hsd11b2,Slc22a6,Ren1,Umod,Slc6a18,Slc5a2
15_Member	GO Biological Processes	GO:0070293	renal absorption	-3.79855	-1.30852	4/29	14787,22242,22598,246787	Rhpn1,Umod,Slc6a18,Slc5a2
15_Member	GO Biological Processes	GO:0097254	renal tubular secretion	-3.7516	-1.27581	3/12	18399,22242,246787	Slc22a6,Umod,Slc5a2
15_Member	GO Biological Processes	GO:0007588	excretion	-2.77201	-0.46754	3/25	18399,22242,246787	Slc22a6,Umod,Slc5a2
16_Summary	Reactome Gene Sets	R-MMU-196849	Metabolism of water-soluble vitamins and cofactors	-4.09384	-1.56603	7/108	20509,66812,67283,102570,216225,225994,330064	Slc19a1,Ppcdc,Slc25a19,Slc22a13,Slc5a8,Nmrk1,Slc5a6
16_Member	Reactome Gene Sets	R-MMU-196849	Metabolism of water-soluble vitamins and cofactors	-4.09384	-1.56603	7/108	20509,66812,67283,102570,216225,225994,330064	Slc19a1,Ppcdc,Slc25a19,Slc22a13,Slc5a8,Nmrk1,Slc5a6
16_Member	Reactome Gene Sets	R-MMU-196854	Metabolism of vitamins and cofactors	-2.94271	-0.598808	7/167	20509,66812,67283,102570,216225,225994,330064	Slc19a1,Ppcdc,Slc25a19,Slc22a13,Slc5a8,Nmrk1,Slc5a6
16_Member	Reactome Gene Sets	R-MMU-196807	Nicotinate metabolism	-2.54042	-0.259015	3/30	102570,216225,225994	Slc22a13,Slc5a8,Nmrk1
17_Summary	GO Biological Processes	GO:0055064	chloride ion homeostasis	-4.05916	-1.53917	4/25	20497,22242,76459,140475,27222	Slc12a3,Umod,Car12,Bsnd,Atp1a4
17_Member	GO Biological Processes	GO:0055064	chloride ion homeostasis	-4.05916	-1.53917	4/25	20497,22242,76459,140475	Slc12a3,Umod,Car12,Bsnd
17_Member	GO Biological Processes	GO:0055081	monoatomic anion homeostasis	-3.85976	-1.36243	4/28	20497,22242,76459,140475	Slc12a3,Umod,Car12,Bsnd
17_Member	GO Biological Processes	GO:0055075	potassium ion homeostasis	-3.47466	-1.03899	4/35	20497,22242,27222,140475	Slc12a3,Umod,Atp1a4,Bsnd
17_Member	GO Biological Processes	GO:0055078	sodium ion homeostasis	-2.27977	-0.028619	3/37	20497,22242,27222	Slc12a3,Umod,Atp1a4
18_Summary	GO Biological Processes	GO:0072044	collecting duct development	-3.64072	-1.17188	3/13	11827,18504,22242,63873,14260	Aqp2,Pax2,Umod,Trpv4,Fmn1
18_Member	GO Biological Processes	GO:0072044	collecting duct development	-3.64072	-1.17188	3/13	11827,18504,22242	Aqp2,Pax2,Umod
18_Member	GO Biological Processes	GO:0050891	multicellular organismal water homeostasis	-2.77201	-0.46754	3/25	11827,22242,63873	Aqp2,Umod,Trpv4
18_Member	GO Biological Processes	GO:0030104	water homeostasis	-2.42119	-0.161606	3/33	11827,22242,63873	Aqp2,Umod,Trpv4
18_Member	GO Biological Processes	GO:0001656	metanephros development	-2.10187	0	4/82	11827,14260,18504,22242	Aqp2,Fmn1,Pax2,Umod
19_Summary	Reactome Gene Sets	R-MMU-196071	Metabolism of steroid hormones	-3.16735	-0.796793	4/42	11997,12257,15484,15495,14377,28254,58520,76524,77337	Akr1b7,Tspo,Hsd11b2,Hsd3b4,G6pc,Slco1a6,Erg28,Cln6,Akr1c21
19_Member	Reactome Gene Sets	R-MMU-196071	Metabolism of steroid hormones	-3.16735	-0.796793	4/42	11997,12257,15484,15495	Akr1b7,Tspo,Hsd11b2,Hsd3b4
19_Member	GO Biological Processes	GO:0008202	steroid metabolic process	-2.25916	-0.020291	8/279	12257,14377,15484,15495,28254,58520,76524,77337	Tspo,G6pc,Hsd11b2,Hsd3b4,Slco1a6,Erg28,Cln6,Akr1c21
20_Summary	GO Biological Processes	GO:1901615	organic hydroxy compound metabolic process	-2.79682	-0.473125	12/459	13142,15484,16591,28254,50784,53881,54447,56185,56727,58520,76524,380836	Dao,Hsd11b2,Kl,Slco1a6,Plpp2,Slc5a3,Asah2,Hao2,Miox,Erg28,Cln6,Mrs2
20_Member	GO Biological Processes	GO:1901615	organic hydroxy compound metabolic process	-2.79682	-0.473125	12/459	13142,15484,16591,28254,50784,53881,54447,56185,56727,58520,76524,380836	Dao,Hsd11b2,Kl,Slco1a6,Plpp2,Slc5a3,Asah2,Hao2,Miox,Erg28,Cln6,Mrs2

## Sheet: 6.liver_Enrichment analysis
GroupID	Category	Term	Description	LogP	Log(q-value)	InTerm_InList	Genes	Symbols
1_Summary	GO Biological Processes	GO:0032787	monocarboxylic acid metabolic process	-28.8258	-24.5568	36/556	11611,12012,12623,13077,13085,13086,13096,13099,13101,13112,13122,13124,15112,26459,26464,54326,72094,76971,103988,104086,107141,109254,116852,208665,226105,226143,231396,231691,233005,243085,337924,394435,404195,433247,545288,100043108,56388	Agxt,Baat,Ces1g,Cyp1a2,Cyp2a12,Cyp2a4,Cyp2c37,Cyp2c40,Cyp2d10,Cyp3a11,Cyp7a1,Cyp8b1,Hao1,Slc27a5,Vnn3,Elovl2,Ugt2a3,Sult2a8,Gck,Cyp27a1,Cyp2c50,Adtrp,Akr1c20,Akr1d1,Cyp2c70,Cyp2c23,Ugt2b36,Sds,Cyp2a22,Ugt2b35,Cyp3a44,Ugt1a6b,Cyp2c54,Cyp2c68,Cyp2c67,Cyp2c69,Cyp3a25
1_Member	GO Biological Processes	GO:0032787	monocarboxylic acid metabolic process	-28.8258	-24.5568	36/556	11611,12012,12623,13077,13085,13086,13096,13099,13101,13112,13122,13124,15112,26459,26464,54326,72094,76971,103988,104086,107141,109254,116852,208665,226105,226143,231396,231691,233005,243085,337924,394435,404195,433247,545288,100043108	Agxt,Baat,Ces1g,Cyp1a2,Cyp2a12,Cyp2a4,Cyp2c37,Cyp2c40,Cyp2d10,Cyp3a11,Cyp7a1,Cyp8b1,Hao1,Slc27a5,Vnn3,Elovl2,Ugt2a3,Sult2a8,Gck,Cyp27a1,Cyp2c50,Adtrp,Akr1c20,Akr1d1,Cyp2c70,Cyp2c23,Ugt2b36,Sds,Cyp2a22,Ugt2b35,Cyp3a44,Ugt1a6b,Cyp2c54,Cyp2c68,Cyp2c67,Cyp2c69
1_Member	KEGG Pathway	mmu00140	Steroid hormone biosynthesis - Mus musculus (house mouse)	-22.9038	-18.9359	18/93	13077,13096,13099,13101,13112,13122,56388,72094,107141,208665,226105,226143,231396,243085,337924,394435,404195,433247	Cyp1a2,Cyp2c37,Cyp2c40,Cyp2d10,Cyp3a11,Cyp7a1,Cyp3a25,Ugt2a3,Cyp2c50,Akr1d1,Cyp2c70,Cyp2c23,Ugt2b36,Ugt2b35,Cyp3a44,Ugt1a6b,Cyp2c54,Cyp2c68
1_Member	KEGG Pathway	mmu00830	Retinol metabolism - Mus musculus (house mouse)	-20.8491	-17.0572	17/97	13077,13085,13086,13096,13099,13112,56388,72094,107141,226105,226143,231396,243085,337924,394435,404195,433247	Cyp1a2,Cyp2a12,Cyp2a4,Cyp2c37,Cyp2c40,Cyp3a11,Cyp3a25,Ugt2a3,Cyp2c50,Cyp2c70,Cyp2c23,Ugt2b36,Ugt2b35,Cyp3a44,Ugt1a6b,Cyp2c54,Cyp2c68
1_Member	KEGG Pathway	mmu05204	Chemical carcinogenesis - DNA adducts - Mus musculus (house mouse)	-20.2546	-16.6178	16/84	13077,13096,13099,13112,56388,72094,76971,107141,226105,226143,231396,243085,337924,394435,404195,433247	Cyp1a2,Cyp2c37,Cyp2c40,Cyp3a11,Cyp3a25,Ugt2a3,Sult2a8,Cyp2c50,Cyp2c70,Cyp2c23,Ugt2b36,Ugt2b35,Cyp3a44,Ugt1a6b,Cyp2c54,Cyp2c68
1_Member	GO Biological Processes	GO:0006805	xenobiotic metabolic process	-20.1878	-16.6178	18/129	13077,13085,13086,13096,13099,13101,13112,76971,107141,226105,226143,233005,337924,394435,404195,433247,545288,100043108	Cyp1a2,Cyp2a12,Cyp2a4,Cyp2c37,Cyp2c40,Cyp2d10,Cyp3a11,Sult2a8,Cyp2c50,Cyp2c70,Cyp2c23,Cyp2a22,Cyp3a44,Ugt1a6b,Cyp2c54,Cyp2c68,Cyp2c67,Cyp2c69
1_Member	GO Biological Processes	GO:0071466	cellular response to xenobiotic stimulus	-17.2604	-13.8365	18/186	13077,13085,13086,13096,13099,13101,13112,76971,107141,226105,226143,233005,337924,394435,404195,433247,545288,100043108	Cyp1a2,Cyp2a12,Cyp2a4,Cyp2c37,Cyp2c40,Cyp2d10,Cyp3a11,Sult2a8,Cyp2c50,Cyp2c70,Cyp2c23,Cyp2a22,Cyp3a44,Ugt1a6b,Cyp2c54,Cyp2c68,Cyp2c67,Cyp2c69
1_Member	GO Biological Processes	GO:0019373	epoxygenase P450 pathway	-17.2015	-13.8356	12/45	13085,13086,13096,13099,107141,226105,226143,233005,404195,433247,545288,100043108	Cyp2a12,Cyp2a4,Cyp2c37,Cyp2c40,Cyp2c50,Cyp2c70,Cyp2c23,Cyp2a22,Cyp2c54,Cyp2c68,Cyp2c67,Cyp2c69
1_Member	GO Biological Processes	GO:0019369	arachidonic acid metabolic process	-15.628	-12.3133	13/79	13085,13086,13096,13099,13101,107141,226105,226143,233005,404195,433247,545288,100043108	Cyp2a12,Cyp2a4,Cyp2c37,Cyp2c40,Cyp2d10,Cyp2c50,Cyp2c70,Cyp2c23,Cyp2a22,Cyp2c54,Cyp2c68,Cyp2c67,Cyp2c69
1_Member	GO Biological Processes	GO:0001676	long-chain fatty acid metabolic process	-15.5796	-12.3106	15/130	13085,13086,13096,13099,13101,26459,107141,109254,226105,226143,233005,404195,433247,545288,100043108	Cyp2a12,Cyp2a4,Cyp2c37,Cyp2c40,Cyp2d10,Slc27a5,Cyp2c50,Adtrp,Cyp2c70,Cyp2c23,Cyp2a22,Cyp2c54,Cyp2c68,Cyp2c67,Cyp2c69
1_Member	GO Biological Processes	GO:0006631	fatty acid metabolic process	-15.1956	-11.9681	21/377	12012,12623,13077,13085,13086,13096,13099,13101,15112,26459,54326,107141,109254,116852,226105,226143,233005,404195,433247,545288,100043108	Baat,Ces1g,Cyp1a2,Cyp2a12,Cyp2a4,Cyp2c37,Cyp2c40,Cyp2d10,Hao1,Slc27a5,Elovl2,Cyp2c50,Adtrp,Akr1c20,Cyp2c70,Cyp2c23,Cyp2a22,Cyp2c54,Cyp2c68,Cyp2c67,Cyp2c69
1_Member	KEGG Pathway	mmu00591	Linoleic acid metabolism - Mus musculus (house mouse)	-14.7766	-11.5868	11/50	13077,13096,13099,13112,56388,107141,226105,226143,337924,404195,433247	Cyp1a2,Cyp2c37,Cyp2c40,Cyp3a11,Cyp3a25,Cyp2c50,Cyp2c70,Cyp2c23,Cyp3a44,Cyp2c54,Cyp2c68
1_Member	GO Biological Processes	GO:0120254	olefinic compound metabolic process	-14.462	-11.307	15/154	13077,13085,13086,13096,13099,13101,107141,116852,226105,226143,233005,404195,433247,545288,100043108	Cyp1a2,Cyp2a12,Cyp2a4,Cyp2c37,Cyp2c40,Cyp2d10,Cyp2c50,Akr1c20,Cyp2c70,Cyp2c23,Cyp2a22,Cyp2c54,Cyp2c68,Cyp2c67,Cyp2c69
1_Member	GO Biological Processes	GO:0033559	unsaturated fatty acid metabolic process	-14.2305	-11.1076	14/128	13085,13086,13096,13099,13101,107141,116852,226105,226143,233005,404195,433247,545288,100043108	Cyp2a12,Cyp2a4,Cyp2c37,Cyp2c40,Cyp2d10,Cyp2c50,Akr1c20,Cyp2c70,Cyp2c23,Cyp2a22,Cyp2c54,Cyp2c68,Cyp2c67,Cyp2c69
1_Member	GO Biological Processes	GO:0009410	response to xenobiotic stimulus	-13.9169	-10.885	19/334	13077,13085,13086,13096,13099,13101,13112,76971,107141,116852,226105,226143,233005,337924,394435,404195,433247,545288,100043108	Cyp1a2,Cyp2a12,Cyp2a4,Cyp2c37,Cyp2c40,Cyp2d10,Cyp3a11,Sult2a8,Cyp2c50,Akr1c20,Cyp2c70,Cyp2c23,Cyp2a22,Cyp3a44,Ugt1a6b,Cyp2c54,Cyp2c68,Cyp2c67,Cyp2c69
1_Member	GO Biological Processes	GO:0006690	icosanoid metabolic process	-13.7236	-10.7334	14/139	13085,13086,13096,13099,13101,107141,116852,226105,226143,233005,404195,433247,545288,100043108	Cyp2a12,Cyp2a4,Cyp2c37,Cyp2c40,Cyp2d10,Cyp2c50,Akr1c20,Cyp2c70,Cyp2c23,Cyp2a22,Cyp2c54,Cyp2c68,Cyp2c67,Cyp2c69
1_Member	KEGG Pathway	mmu00590	Arachidonic acid metabolism - Mus musculus (house mouse)	-6.47948	-4.0366	7/85	13096,13099,107141,226105,226143,404195,433247	Cyp2c37,Cyp2c40,Cyp2c50,Cyp2c70,Cyp2c23,Cyp2c54,Cyp2c68
1_Member	KEGG Pathway	mmu04726	Serotonergic synapse - Mus musculus (house mouse)	-6.32679	-3.89669	8/131	13096,13099,13101,107141,226105,226143,404195,433247	Cyp2c37,Cyp2c40,Cyp2d10,Cyp2c50,Cyp2c70,Cyp2c23,Cyp2c54,Cyp2c68
1_Member	WikiPathways	WP4349	Eicosanoid metabolism via cytochrome P450 monooxygenases	-5.89468	-3.50079	4/16	13096,13099,226143,404195	Cyp2c37,Cyp2c40,Cyp2c23,Cyp2c54
1_Member	KEGG Pathway	mmu04750	Inflammatory mediator regulation of TRP channels - Mus musculus (house mouse)	-5.30058	-2.99541	7/127	13096,13099,107141,226105,226143,404195,433247	Cyp2c37,Cyp2c40,Cyp2c50,Cyp2c70,Cyp2c23,Cyp2c54,Cyp2c68
2_Summary	GO Biological Processes	GO:0008202	steroid metabolic process	-17.8538	-14.363	21/279	12012,12623,13077,13112,13122,13124,15357,26459,56388,73166,74032,76971,101502,103161,104086,116852,208665,231396,235293,243085,337924,20493,54326,71760,214253,227102,243168,15112,50500,20442	Baat,Ces1g,Cyp1a2,Cyp3a11,Cyp7a1,Cyp8b1,Hmgcr,Slc27a5,Cyp3a25,Tm7sf2,Sdr42e1,Sult2a8,Hsd3b7,Apof,Cyp27a1,Akr1c20,Akr1d1,Ugt2b36,Sc5d,Ugt2b35,Cyp3a44,Slc10a1,Elovl2,Etnppl,Etnk2,Ormdl1,Hsd17b13,Hao1,Ttpa,St3gal1
2_Member	GO Biological Processes	GO:0008202	steroid metabolic process	-17.8538	-14.363	21/279	12012,12623,13077,13112,13122,13124,15357,26459,56388,73166,74032,76971,101502,103161,104086,116852,208665,231396,235293,243085,337924	Baat,Ces1g,Cyp1a2,Cyp3a11,Cyp7a1,Cyp8b1,Hmgcr,Slc27a5,Cyp3a25,Tm7sf2,Sdr42e1,Sult2a8,Hsd3b7,Apof,Cyp27a1,Akr1c20,Akr1d1,Ugt2b36,Sc5d,Ugt2b35,Cyp3a44
2_Member	GO Biological Processes	GO:0006694	steroid biosynthetic process	-13.8987	-10.885	13/106	12012,12623,13122,13124,15357,26459,73166,74032,101502,104086,116852,208665,235293	Baat,Ces1g,Cyp7a1,Cyp8b1,Hmgcr,Slc27a5,Tm7sf2,Sdr42e1,Hsd3b7,Cyp27a1,Akr1c20,Akr1d1,Sc5d
2_Member	Reactome Gene Sets	R-MMU-8957322	Metabolism of steroids	-11.483	-8.64544	12/127	12012,13122,13124,15357,20493,26459,73166,101502,104086,116852,208665,235293	Baat,Cyp7a1,Cyp8b1,Hmgcr,Slc10a1,Slc27a5,Tm7sf2,Hsd3b7,Cyp27a1,Akr1c20,Akr1d1,Sc5d
2_Member	Reactome Gene Sets	R-MMU-556833	Metabolism of lipids	-9.57995	-6.90206	19/591	12012,13077,13112,13122,13124,15357,20493,26459,54326,71760,73166,101502,104086,116852,208665,214253,227102,235293,243168	Baat,Cyp1a2,Cyp3a11,Cyp7a1,Cyp8b1,Hmgcr,Slc10a1,Slc27a5,Elovl2,Etnppl,Tm7sf2,Hsd3b7,Cyp27a1,Akr1c20,Akr1d1,Etnk2,Ormdl1,Sc5d,Hsd17b13
2_Member	GO Biological Processes	GO:1901615	organic hydroxy compound metabolic process	-9.52708	-6.86019	17/459	12012,12623,13077,13122,13124,15112,15357,26459,50500,73166,76971,101502,103161,104086,116852,208665,235293	Baat,Ces1g,Cyp1a2,Cyp7a1,Cyp8b1,Hao1,Hmgcr,Slc27a5,Ttpa,Tm7sf2,Sult2a8,Hsd3b7,Apof,Cyp27a1,Akr1c20,Akr1d1,Sc5d
2_Member	GO Biological Processes	GO:0008203	cholesterol metabolic process	-8.89198	-6.25649	10/126	12623,13122,15357,73166,76971,101502,103161,104086,208665,235293	Ces1g,Cyp7a1,Hmgcr,Tm7sf2,Sult2a8,Hsd3b7,Apof,Cyp27a1,Akr1d1,Sc5d
2_Member	GO Biological Processes	GO:0008610	lipid biosynthetic process	-8.57987	-5.96413	17/530	12012,12623,13122,13124,15357,20442,26459,54326,73166,74032,101502,104086,116852,208665,214253,227102,235293	Baat,Ces1g,Cyp7a1,Cyp8b1,Hmgcr,St3gal1,Slc27a5,Elovl2,Tm7sf2,Sdr42e1,Hsd3b7,Cyp27a1,Akr1c20,Akr1d1,Etnk2,Ormdl1,Sc5d
2_Member	GO Biological Processes	GO:1902652	secondary alcohol metabolic process	-8.5363	-5.93011	10/137	12623,13122,15357,73166,76971,101502,103161,104086,208665,235293	Ces1g,Cyp7a1,Hmgcr,Tm7sf2,Sult2a8,Hsd3b7,Apof,Cyp27a1,Akr1d1,Sc5d
2_Member	GO Biological Processes	GO:0016125	sterol metabolic process	-8.44473	-5.84787	10/140	12623,13122,15357,73166,76971,101502,103161,104086,208665,235293	Ces1g,Cyp7a1,Hmgcr,Tm7sf2,Sult2a8,Hsd3b7,Apof,Cyp27a1,Akr1d1,Sc5d
2_Member	GO Biological Processes	GO:0006066	alcohol metabolic process	-8.20813	-5.62937	13/298	12623,13077,13122,15112,15357,73166,76971,101502,103161,104086,116852,208665,235293	Ces1g,Cyp1a2,Cyp7a1,Hao1,Hmgcr,Tm7sf2,Sult2a8,Hsd3b7,Apof,Cyp27a1,Akr1c20,Akr1d1,Sc5d
2_Member	GO Biological Processes	GO:1901617	organic hydroxy compound biosynthetic process	-7.63286	-5.08818	10/170	12012,12623,13122,13124,15357,26459,73166,104086,208665,235293	Baat,Ces1g,Cyp7a1,Cyp8b1,Hmgcr,Slc27a5,Tm7sf2,Cyp27a1,Akr1d1,Sc5d
2_Member	WikiPathways	WP4346	Cholesterol metabolism with Bloch and Kandutsch-Russell pathways	-6.50129	-4.05188	6/52	13122,15357,54326,73166,104086,235293	Cyp7a1,Hmgcr,Elovl2,Tm7sf2,Cyp27a1,Sc5d
2_Member	GO Biological Processes	GO:0006695	cholesterol biosynthetic process	-4.23623	-2.09363	4/40	12623,15357,73166,235293	Ces1g,Hmgcr,Tm7sf2,Sc5d
2_Member	GO Biological Processes	GO:1902653	secondary alcohol biosynthetic process	-4.23623	-2.09363	4/40	12623,15357,73166,235293	Ces1g,Hmgcr,Tm7sf2,Sc5d
2_Member	GO Biological Processes	GO:0016126	sterol biosynthetic process	-3.99502	-1.89633	4/46	12623,15357,73166,235293	Ces1g,Hmgcr,Tm7sf2,Sc5d
2_Member	GO Biological Processes	GO:0046165	alcohol biosynthetic process	-3.76435	-1.70222	5/98	12623,15357,73166,104086,235293	Ces1g,Hmgcr,Tm7sf2,Cyp27a1,Sc5d
2_Member	Reactome Gene Sets	R-MMU-191273	Cholesterol biosynthesis	-3.37059	-1.37115	3/28	15357,73166,235293	Hmgcr,Tm7sf2,Sc5d
3_Summary	GO Biological Processes	GO:0044283	small molecule biosynthetic process	-14.0605	-10.9949	21/430	11611,12012,12116,12352,12623,13122,13124,15112,15357,19733,26459,54326,73166,103149,104086,208665,217214,226143,231691,235293,268756,101502,116852,20493,76971,13077,66113,104816,109254,72094	Agxt,Baat,Bhmt,Car5a,Ces1g,Cyp7a1,Cyp8b1,Hao1,Hmgcr,Rgn,Slc27a5,Elovl2,Tm7sf2,Upb1,Cyp27a1,Akr1d1,Nags,Cyp2c23,Sds,Sc5d,Gulo,Hsd3b7,Akr1c20,Slc10a1,Sult2a8,Cyp1a2,Apoa5,Aspg,Adtrp,Ugt2a3
3_Member	GO Biological Processes	GO:0044283	small molecule biosynthetic process	-14.0605	-10.9949	21/430	11611,12012,12116,12352,12623,13122,13124,15112,15357,19733,26459,54326,73166,103149,104086,208665,217214,226143,231691,235293,268756	Agxt,Baat,Bhmt,Car5a,Ces1g,Cyp7a1,Cyp8b1,Hao1,Hmgcr,Rgn,Slc27a5,Elovl2,Tm7sf2,Upb1,Cyp27a1,Akr1d1,Nags,Cyp2c23,Sds,Sc5d,Gulo
3_Member	GO Biological Processes	GO:0046394	carboxylic acid biosynthetic process	-12.6429	-9.67499	16/246	11611,12012,12116,13122,13124,15112,19733,26459,54326,103149,104086,208665,217214,226143,231691,268756	Agxt,Baat,Bhmt,Cyp7a1,Cyp8b1,Hao1,Rgn,Slc27a5,Elovl2,Upb1,Cyp27a1,Akr1d1,Nags,Cyp2c23,Sds,Gulo
3_Member	GO Biological Processes	GO:0016053	organic acid biosynthetic process	-12.5616	-9.61488	16/249	11611,12012,12116,13122,13124,15112,19733,26459,54326,103149,104086,208665,217214,226143,231691,268756	Agxt,Baat,Bhmt,Cyp7a1,Cyp8b1,Hao1,Rgn,Slc27a5,Elovl2,Upb1,Cyp27a1,Akr1d1,Nags,Cyp2c23,Sds,Gulo
3_Member	Reactome Gene Sets	R-MMU-193368	Synthesis of bile acids and bile salts via 7alpha-hydroxycholesterol	-12.3301	-9.41681	8/25	12012,13122,13124,26459,101502,104086,116852,208665	Baat,Cyp7a1,Cyp8b1,Slc27a5,Hsd3b7,Cyp27a1,Akr1c20,Akr1d1
3_Member	Reactome Gene Sets	R-MMU-194068	Bile acid and bile salt metabolism	-11.8579	-8.96913	9/44	12012,13122,13124,20493,26459,101502,104086,116852,208665	Baat,Cyp7a1,Cyp8b1,Slc10a1,Slc27a5,Hsd3b7,Cyp27a1,Akr1c20,Akr1d1
3_Member	KEGG Pathway	mmu00120	Primary bile acid biosynthesis - Mus musculus (house mouse)	-11.5441	-8.67305	7/18	12012,13122,13124,26459,101502,104086,208665	Baat,Cyp7a1,Cyp8b1,Slc27a5,Hsd3b7,Cyp27a1,Akr1d1
3_Member	Reactome Gene Sets	R-MMU-192105	Synthesis of bile acids and bile salts	-11.1222	-8.33034	8/34	12012,13122,13124,26459,101502,104086,116852,208665	Baat,Cyp7a1,Cyp8b1,Slc27a5,Hsd3b7,Cyp27a1,Akr1c20,Akr1d1
3_Member	GO Biological Processes	GO:0006699	bile acid biosynthetic process	-10.0418	-7.29137	6/15	12012,13122,13124,26459,104086,208665	Baat,Cyp7a1,Cyp8b1,Slc27a5,Cyp27a1,Akr1d1
3_Member	Reactome Gene Sets	R-MMU-193775	Synthesis of bile acids and bile salts via 24-hydroxycholesterol	-10.0418	-7.29137	6/15	13124,26459,101502,104086,116852,208665	Cyp8b1,Slc27a5,Hsd3b7,Cyp27a1,Akr1c20,Akr1d1
3_Member	GO Biological Processes	GO:0008206	bile acid metabolic process	-9.87419	-7.16154	7/29	12012,13122,13124,26459,76971,104086,208665	Baat,Cyp7a1,Cyp8b1,Slc27a5,Sult2a8,Cyp27a1,Akr1d1
3_Member	Reactome Gene Sets	R-MMU-193807	Synthesis of bile acids and bile salts via 27-hydroxycholesterol	-9.83955	-7.1388	6/16	13122,13124,101502,104086,116852,208665	Cyp7a1,Cyp8b1,Hsd3b7,Cyp27a1,Akr1c20,Akr1d1
3_Member	GO Biological Processes	GO:0046164	alcohol catabolic process	-7.2723	-4.74371	6/39	13122,15112,76971,101502,104086,208665	Cyp7a1,Hao1,Sult2a8,Hsd3b7,Cyp27a1,Akr1d1
3_Member	GO Biological Processes	GO:0006707	cholesterol catabolic process	-7.04199	-4.53647	4/9	13122,101502,104086,208665	Cyp7a1,Hsd3b7,Cyp27a1,Akr1d1
3_Member	GO Biological Processes	GO:0016127	sterol catabolic process	-7.04199	-4.53647	4/9	13122,101502,104086,208665	Cyp7a1,Hsd3b7,Cyp27a1,Akr1d1
3_Member	GO Biological Processes	GO:0072330	monocarboxylic acid biosynthetic process	-6.89291	-4.4001	9/154	11611,12012,13122,13124,26459,54326,104086,208665,231691	Agxt,Baat,Cyp7a1,Cyp8b1,Slc27a5,Elovl2,Cyp27a1,Akr1d1,Sds
3_Member	GO Biological Processes	GO:0006706	steroid catabolic process	-6.73812	-4.26816	5/25	13077,13122,101502,104086,208665	Cyp1a2,Cyp7a1,Hsd3b7,Cyp27a1,Akr1d1
3_Member	GO Biological Processes	GO:0016042	lipid catabolic process	-6.43293	-3.99648	11/288	12623,13077,13122,15112,66113,76971,101502,104086,104816,109254,208665	Ces1g,Cyp1a2,Cyp7a1,Hao1,Apoa5,Sult2a8,Hsd3b7,Cyp27a1,Aspg,Adtrp,Akr1d1
3_Member	GO Biological Processes	GO:1901616	organic hydroxy compound catabolic process	-6.12537	-3.71975	6/60	13122,15112,76971,101502,104086,208665	Cyp7a1,Hao1,Sult2a8,Hsd3b7,Cyp27a1,Akr1d1
3_Member	WikiPathways	WP1251	Metapathway biotransformation	-5.00156	-2.73693	7/141	12012,13077,13122,13124,72094,104086,208665	Baat,Cyp1a2,Cyp7a1,Cyp8b1,Ugt2a3,Cyp27a1,Akr1d1
3_Member	WikiPathways	WP1274	Oxidation by cytochrome P450	-4.23623	-2.09363	4/40	13077,13122,13124,104086	Cyp1a2,Cyp7a1,Cyp8b1,Cyp27a1
3_Member	WikiPathways	WP2316	PPAR signaling pathway	-4.13132	-2.00225	5/82	13122,13124,26459,66113,104086	Cyp7a1,Cyp8b1,Slc27a5,Apoa5,Cyp27a1
3_Member	KEGG Pathway	mmu03320	PPAR signaling pathway - Mus musculus (house mouse)	-3.96183	-1.86818	5/89	13122,13124,26459,66113,104086	Cyp7a1,Cyp8b1,Slc27a5,Apoa5,Cyp27a1
3_Member	Reactome Gene Sets	R-MMU-211976	Endogenous sterols	-3.41814	-1.414	3/27	13122,13124,104086	Cyp7a1,Cyp8b1,Cyp27a1
3_Member	WikiPathways	WP431	Nuclear receptors in lipid metabolism and toxicity	-3.2382	-1.25928	3/31	13077,13122,13124	Cyp1a2,Cyp7a1,Cyp8b1
4_Summary	GO Biological Processes	GO:0044282	small molecule catabolic process	-14.0597	-10.9949	19/328	11611,13122,15112,15445,22262,56720,71562,71761,76971,101502,103149,104086,109254,208665,209176,231691,231903,234724,243537,12012,12116,64705,104816,217214,243382,394435,15357,116852,13077	Agxt,Cyp7a1,Hao1,Hpd,Uox,Tdo2,Afmid,Amdhd1,Sult2a8,Hsd3b7,Upb1,Cyp27a1,Adtrp,Akr1d1,Ido2,Sds,Urad,Tat,Uroc1,Baat,Bhmt,Dpys,Aspg,Nags,Ppm1k,Ugt1a6b,Hmgcr,Akr1c20,Cyp1a2
4_Member	GO Biological Processes	GO:0044282	small molecule catabolic process	-14.0597	-10.9949	19/328	11611,13122,15112,15445,22262,56720,71562,71761,76971,101502,103149,104086,109254,208665,209176,231691,231903,234724,243537	Agxt,Cyp7a1,Hao1,Hpd,Uox,Tdo2,Afmid,Amdhd1,Sult2a8,Hsd3b7,Upb1,Cyp27a1,Adtrp,Akr1d1,Ido2,Sds,Urad,Tat,Uroc1
4_Member	GO Biological Processes	GO:0006520	amino acid metabolic process	-12.324	-9.41681	16/258	11611,12012,12116,15112,15445,56720,64705,71562,71761,103149,104816,209176,217214,231691,234724,243537	Agxt,Baat,Bhmt,Hao1,Hpd,Tdo2,Dpys,Afmid,Amdhd1,Upb1,Aspg,Ido2,Nags,Sds,Tat,Uroc1
4_Member	GO Biological Processes	GO:0046395	carboxylic acid catabolic process	-9.96479	-7.22732	13/214	11611,15112,15445,56720,71562,71761,76971,109254,208665,209176,231691,234724,243537	Agxt,Hao1,Hpd,Tdo2,Afmid,Amdhd1,Sult2a8,Adtrp,Akr1d1,Ido2,Sds,Tat,Uroc1
4_Member	GO Biological Processes	GO:0016054	organic acid catabolic process	-9.91453	-7.18964	13/216	11611,15112,15445,56720,71562,71761,76971,109254,208665,209176,231691,234724,243537	Agxt,Hao1,Hpd,Tdo2,Afmid,Amdhd1,Sult2a8,Adtrp,Akr1d1,Ido2,Sds,Tat,Uroc1
4_Member	GO Biological Processes	GO:1901605	alpha-amino acid metabolic process	-9.64015	-6.95098	12/182	11611,12012,12116,15445,56720,71562,71761,104816,209176,217214,231691,234724	Agxt,Baat,Bhmt,Hpd,Tdo2,Afmid,Amdhd1,Aspg,Ido2,Nags,Sds,Tat
4_Member	Reactome Gene Sets	R-MMU-71291	Metabolism of amino acids and derivatives	-9.15268	-6.50698	13/249	11611,12116,15112,15445,56720,71761,104816,209176,217214,231691,234724,243382,243537	Agxt,Bhmt,Hao1,Hpd,Tdo2,Amdhd1,Aspg,Ido2,Nags,Sds,Tat,Ppm1k,Uroc1
4_Member	GO Biological Processes	GO:0009063	amino acid catabolic process	-8.73531	-6.10981	9/95	11611,15445,56720,71562,71761,209176,231691,234724,243537	Agxt,Hpd,Tdo2,Afmid,Amdhd1,Ido2,Sds,Tat,Uroc1
4_Member	GO Biological Processes	GO:0009074	aromatic amino acid family catabolic process	-7.80675	-5.2538	5/16	15445,56720,71562,209176,234724	Hpd,Tdo2,Afmid,Ido2,Tat
4_Member	GO Biological Processes	GO:1901606	alpha-amino acid catabolic process	-6.73777	-4.26816	7/78	11611,15445,56720,71562,209176,231691,234724	Agxt,Hpd,Tdo2,Afmid,Ido2,Sds,Tat
4_Member	GO Biological Processes	GO:0009072	aromatic amino acid metabolic process	-6.17223	-3.76061	5/32	15445,56720,71562,209176,234724	Hpd,Tdo2,Afmid,Ido2,Tat
4_Member	GO Biological Processes	GO:0019441	tryptophan catabolic process to kynurenine	-5.84749	-3.46351	3/5	56720,71562,209176	Tdo2,Afmid,Ido2
4_Member	GO Biological Processes	GO:0006569	tryptophan catabolic process	-4.92991	-2.67799	3/9	56720,71562,209176	Tdo2,Afmid,Ido2
4_Member	GO Biological Processes	GO:0042436	indole-containing compound catabolic process	-4.92991	-2.67799	3/9	56720,71562,209176	Tdo2,Afmid,Ido2
4_Member	GO Biological Processes	GO:0070189	kynurenine metabolic process	-4.92991	-2.67799	3/9	56720,71562,209176	Tdo2,Afmid,Ido2
4_Member	GO Biological Processes	GO:0042537	benzene-containing compound metabolic process	-4.80204	-2.55839	4/29	56720,71562,209176,394435	Tdo2,Afmid,Ido2,Ugt1a6b
4_Member	GO Biological Processes	GO:0006568	tryptophan metabolic process	-4.40452	-2.23247	3/13	56720,71562,209176	Tdo2,Afmid,Ido2
4_Member	GO Biological Processes	GO:0006586	indolalkylamine metabolic process	-4.40452	-2.23247	3/13	56720,71562,209176	Tdo2,Afmid,Ido2
4_Member	GO Biological Processes	GO:0042180	cellular ketone metabolic process	-4.03261	-1.93097	5/86	15357,56720,71562,116852,209176	Hmgcr,Tdo2,Afmid,Akr1c20,Ido2
4_Member	KEGG Pathway	mmu00380	Tryptophan metabolism - Mus musculus (house mouse)	-3.78574	-1.71819	4/52	13077,56720,71562,209176	Cyp1a2,Tdo2,Afmid,Ido2
4_Member	GO Biological Processes	GO:0042430	indole-containing compound metabolic process	-3.5192	-1.5031	3/25	56720,71562,209176	Tdo2,Afmid,Ido2
4_Member	WikiPathways	WP79	Tryptophan metabolism	-2.76223	-0.837671	3/45	13077,56720,71562	Cyp1a2,Tdo2,Afmid
5_Summary	Reactome Gene Sets	R-MMU-211859	Biological oxidations	-11.5048	-8.65086	14/201	13077,13085,13086,13112,13122,13124,56388,66112,104086,105887,231396,243085,337924,382053,76971,116852,208665,72094,394435,15357,50765,103988	Cyp1a2,Cyp2a12,Cyp2a4,Cyp3a11,Cyp7a1,Cyp8b1,Cyp3a25,Mtarc1,Cyp27a1,Ugt3a1,Ugt2b36,Ugt2b35,Cyp3a44,Ces3a,Sult2a8,Akr1c20,Akr1d1,Ugt2a3,Ugt1a6b,Hmgcr,Tfr2,Gck
5_Member	Reactome Gene Sets	R-MMU-211859	Biological oxidations	-11.5048	-8.65086	14/201	13077,13085,13086,13112,13122,13124,56388,66112,104086,105887,231396,243085,337924,382053	Cyp1a2,Cyp2a12,Cyp2a4,Cyp3a11,Cyp7a1,Cyp8b1,Cyp3a25,Mtarc1,Cyp27a1,Ugt3a1,Ugt2b36,Ugt2b35,Cyp3a44,Ces3a
5_Member	Reactome Gene Sets	R-MMU-211945	Phase I - Functionalization of compounds	-11.2445	-8.43791	11/101	13077,13085,13086,13112,13122,13124,56388,66112,104086,337924,382053	Cyp1a2,Cyp2a12,Cyp2a4,Cyp3a11,Cyp7a1,Cyp8b1,Cyp3a25,Mtarc1,Cyp27a1,Cyp3a44,Ces3a
5_Member	Reactome Gene Sets	R-MMU-211897	Cytochrome P450 - arranged by substrate type	-10.2437	-7.46607	9/65	13077,13085,13086,13112,13122,13124,56388,104086,337924	Cyp1a2,Cyp2a12,Cyp2a4,Cyp3a11,Cyp7a1,Cyp8b1,Cyp3a25,Cyp27a1,Cyp3a44
5_Member	Reactome Gene Sets	R-MMU-211981	Xenobiotics	-8.39952	-5.81181	6/26	13077,13085,13086,13112,56388,337924	Cyp1a2,Cyp2a12,Cyp2a4,Cyp3a11,Cyp3a25,Cyp3a44
5_Member	GO Biological Processes	GO:0008210	estrogen metabolic process	-5.84597	-3.46351	5/37	13077,13112,231396,243085,337924	Cyp1a2,Cyp3a11,Ugt2b36,Ugt2b35,Cyp3a44
5_Member	GO Biological Processes	GO:0070989	oxidative demethylation	-5.47653	-3.13185	4/20	13077,13112,56388,337924	Cyp1a2,Cyp3a11,Cyp3a25,Cyp3a44
5_Member	Reactome Gene Sets	R-MMU-5423646	Aflatoxin activation and detoxification	-5.47653	-3.13185	4/20	13077,13085,13112,337924	Cyp1a2,Cyp2a12,Cyp3a11,Cyp3a44
5_Member	GO Biological Processes	GO:0009820	alkaloid metabolic process	-5.10433	-2.83537	3/8	13077,13112,337924	Cyp1a2,Cyp3a11,Cyp3a44
5_Member	GO Biological Processes	GO:0042445	hormone metabolic process	-4.90708	-2.65931	8/203	13077,13112,76971,116852,208665,231396,243085,337924	Cyp1a2,Cyp3a11,Sult2a8,Akr1c20,Akr1d1,Ugt2b36,Ugt2b35,Cyp3a44
5_Member	KEGG Pathway	mmu05207	Chemical carcinogenesis - receptor activation - Mus musculus (house mouse)	-4.58513	-2.36925	8/225	13077,13112,56388,72094,231396,243085,337924,394435	Cyp1a2,Cyp3a11,Cyp3a25,Ugt2a3,Ugt2b36,Ugt2b35,Cyp3a44,Ugt1a6b
5_Member	GO Biological Processes	GO:0070988	demethylation	-3.69072	-1.6499	4/55	13077,13112,56388,337924	Cyp1a2,Cyp3a11,Cyp3a25,Cyp3a44
5_Member	GO Biological Processes	GO:0010817	regulation of hormone levels	-3.30436	-1.31416	11/629	13077,13112,15357,50765,76971,103988,116852,208665,231396,243085,337924	Cyp1a2,Cyp3a11,Hmgcr,Tfr2,Sult2a8,Gck,Akr1c20,Akr1d1,Ugt2b36,Ugt2b35,Cyp3a44
5_Member	GO Biological Processes	GO:0042178	xenobiotic catabolic process	-3.15739	-1.1851	3/33	13077,13112,337924	Cyp1a2,Cyp3a11,Cyp3a44
5_Member	GO Biological Processes	GO:0006720	isoprenoid metabolic process	-2.84222	-0.901651	4/92	13077,13112,15357,337924	Cyp1a2,Cyp3a11,Hmgcr,Cyp3a44
5_Member	GO Biological Processes	GO:0001523	retinoid metabolic process	-2.36466	-0.497113	3/62	13077,13112,337924	Cyp1a2,Cyp3a11,Cyp3a44
5_Member	GO Biological Processes	GO:0016101	diterpenoid metabolic process	-2.32593	-0.4601	3/64	13077,13112,337924	Cyp1a2,Cyp3a11,Cyp3a44
5_Member	GO Biological Processes	GO:0006721	terpenoid metabolic process	-2.2002	-0.349549	3/71	13077,13112,337924	Cyp1a2,Cyp3a11,Cyp3a44
6_Summary	KEGG Pathway	mmu04976	Bile secretion - Mus musculus (house mouse)	-11.2926	-8.47085	11/100	12012,13122,15357,20493,26459,67470,72094,76971,231396,243085,394435,15445,19733,56720,71562,209176,268756,64705,72962,103149,13077,13112,116852,105887,208665	Baat,Cyp7a1,Hmgcr,Slc10a1,Slc27a5,Abcg8,Ugt2a3,Sult2a8,Ugt2b36,Ugt2b35,Ugt1a6b,Hpd,Rgn,Tdo2,Afmid,Ido2,Gulo,Dpys,Tymp,Upb1,Cyp1a2,Cyp3a11,Akr1c20,Ugt3a1,Akr1d1
6_Member	KEGG Pathway	mmu04976	Bile secretion - Mus musculus (house mouse)	-11.2926	-8.47085	11/100	12012,13122,15357,20493,26459,67470,72094,76971,231396,243085,394435	Baat,Cyp7a1,Hmgcr,Slc10a1,Slc27a5,Abcg8,Ugt2a3,Sult2a8,Ugt2b36,Ugt2b35,Ugt1a6b
6_Member	KEGG Pathway	mmu01240	Biosynthesis of cofactors - Mus musculus (house mouse)	-8.09886	-5.52888	10/152	15445,19733,56720,71562,72094,209176,231396,243085,268756,394435	Hpd,Rgn,Tdo2,Afmid,Ugt2a3,Ido2,Ugt2b36,Ugt2b35,Gulo,Ugt1a6b
6_Member	KEGG Pathway	mmu00053	Ascorbate and aldarate metabolism - Mus musculus (house mouse)	-7.90395	-5.34256	6/31	19733,72094,231396,243085,268756,394435	Rgn,Ugt2a3,Ugt2b36,Ugt2b35,Gulo,Ugt1a6b
6_Member	KEGG Pathway	mmu00983	Drug metabolism - other enzymes - Mus musculus (house mouse)	-6.24346	-3.82577	7/92	64705,72094,72962,103149,231396,243085,394435	Dpys,Ugt2a3,Tymp,Upb1,Ugt2b36,Ugt2b35,Ugt1a6b
6_Member	GO Biological Processes	GO:0052695	cellular glucuronidation	-5.67256	-3.30124	4/18	72094,231396,243085,394435	Ugt2a3,Ugt2b36,Ugt2b35,Ugt1a6b
6_Member	KEGG Pathway	mmu00980	Metabolism of xenobiotics by cytochrome P450 - Mus musculus (house mouse)	-5.618	-3.25214	6/73	13077,72094,76971,231396,243085,394435	Cyp1a2,Ugt2a3,Sult2a8,Ugt2b36,Ugt2b35,Ugt1a6b
6_Member	Reactome Gene Sets	R-MMU-9757110	Prednisone ADME	-5.57167	-3.21653	4/19	13112,116852,231396,243085	Cyp3a11,Akr1c20,Ugt2b36,Ugt2b35
6_Member	GO Biological Processes	GO:0006063	uronic acid metabolic process	-5.21994	-2.93325	4/23	72094,231396,243085,394435	Ugt2a3,Ugt2b36,Ugt2b35,Ugt1a6b
6_Member	GO Biological Processes	GO:0019585	glucuronate metabolic process	-5.21994	-2.93325	4/23	72094,231396,243085,394435	Ugt2a3,Ugt2b36,Ugt2b35,Ugt1a6b
6_Member	Reactome Gene Sets	R-MMU-9749641	Aspirin ADME	-4.52025	-2.31229	4/34	13112,105887,231396,243085	Cyp3a11,Ugt3a1,Ugt2b36,Ugt2b35
6_Member	KEGG Pathway	mmu00982	Drug metabolism - cytochrome P450 - Mus musculus (house mouse)	-4.43265	-2.24288	5/71	13077,72094,231396,243085,394435	Cyp1a2,Ugt2a3,Ugt2b36,Ugt2b35,Ugt1a6b
6_Member	KEGG Pathway	mmu00040	Pentose and glucuronate interconversions - Mus musculus (house mouse)	-4.41992	-2.23733	4/36	72094,231396,243085,394435	Ugt2a3,Ugt2b36,Ugt2b35,Ugt1a6b
6_Member	KEGG Pathway	mmu00860	Porphyrin metabolism - Mus musculus (house mouse)	-4.11107	-1.99745	4/43	72094,231396,243085,394435	Ugt2a3,Ugt2b36,Ugt2b35,Ugt1a6b
6_Member	Reactome Gene Sets	R-MMU-156588	Glucuronidation	-3.81568	-1.74262	3/20	105887,231396,243085	Ugt3a1,Ugt2b36,Ugt2b35
6_Member	Reactome Gene Sets	R-MMU-9748784	Drug ADME	-3.76435	-1.70222	5/98	13112,105887,116852,231396,243085	Cyp3a11,Ugt3a1,Akr1c20,Ugt2b36,Ugt2b35
6_Member	GO Biological Processes	GO:0008209	androgen metabolic process	-3.41814	-1.414	3/27	208665,231396,243085	Akr1d1,Ugt2b36,Ugt2b35
6_Member	Reactome Gene Sets	R-MMU-156580	Phase II - Conjugation of compounds	-2.79081	-0.858319	4/95	13077,105887,231396,243085	Cyp1a2,Ugt3a1,Ugt2b36,Ugt2b35
7_Summary	GO Biological Processes	GO:1901361	organic cyclic compound catabolic process	-9.41105	-6.75488	15/344	13077,13122,15445,22262,56720,64705,71562,72962,101502,103149,104086,208665,209176,231903,234724,231396,243085,13112,337924,116852,26464	Cyp1a2,Cyp7a1,Hpd,Uox,Tdo2,Dpys,Afmid,Tymp,Hsd3b7,Upb1,Cyp27a1,Akr1d1,Ido2,Urad,Tat,Ugt2b36,Ugt2b35,Cyp3a11,Cyp3a44,Akr1c20,Vnn3
7_Member	GO Biological Processes	GO:1901361	organic cyclic compound catabolic process	-9.41105	-6.75488	15/344	13077,13122,15445,22262,56720,64705,71562,72962,101502,103149,104086,208665,209176,231903,234724	Cyp1a2,Cyp7a1,Hpd,Uox,Tdo2,Dpys,Afmid,Tymp,Hsd3b7,Upb1,Cyp27a1,Akr1d1,Ido2,Urad,Tat
7_Member	GO Biological Processes	GO:0009159	deoxyribonucleoside monophosphate catabolic process	-7.26389	-4.74313	5/20	22262,64705,72962,103149,231903	Uox,Dpys,Tymp,Upb1,Urad
7_Member	GO Biological Processes	GO:0019439	aromatic compound catabolic process	-6.8909	-4.4001	12/320	15445,22262,56720,64705,71562,72962,103149,209176,231396,231903,234724,243085	Hpd,Uox,Tdo2,Dpys,Afmid,Tymp,Upb1,Ido2,Ugt2b36,Urad,Tat,Ugt2b35
7_Member	GO Biological Processes	GO:0009125	nucleoside monophosphate catabolic process	-6.73812	-4.26816	5/25	22262,64705,72962,103149,231903	Uox,Dpys,Tymp,Upb1,Urad
7_Member	GO Biological Processes	GO:0046386	deoxyribose phosphate catabolic process	-6.6472	-4.18442	5/26	22262,64705,72962,103149,231903	Uox,Dpys,Tymp,Upb1,Urad
7_Member	GO Biological Processes	GO:0009264	deoxyribonucleotide catabolic process	-6.56008	-4.10404	5/27	22262,64705,72962,103149,231903	Uox,Dpys,Tymp,Upb1,Urad
7_Member	GO Biological Processes	GO:0009162	deoxyribonucleoside monophosphate metabolic process	-6.24419	-3.82577	5/31	22262,64705,72962,103149,231903	Uox,Dpys,Tymp,Upb1,Urad
7_Member	GO Biological Processes	GO:0044270	cellular nitrogen compound catabolic process	-5.37485	-3.03537	10/299	13112,22262,56720,64705,71562,72962,103149,209176,231903,337924	Cyp3a11,Uox,Tdo2,Dpys,Afmid,Tymp,Upb1,Ido2,Urad,Cyp3a44
7_Member	GO Biological Processes	GO:0009394	2'-deoxyribonucleotide metabolic process	-5.3648	-3.03537	5/46	22262,64705,72962,103149,231903	Uox,Dpys,Tymp,Upb1,Urad
7_Member	GO Biological Processes	GO:0019692	deoxyribose phosphate metabolic process	-5.3648	-3.03537	5/46	22262,64705,72962,103149,231903	Uox,Dpys,Tymp,Upb1,Urad
7_Member	GO Biological Processes	GO:0046074	dTMP catabolic process	-5.30677	-2.99541	3/7	64705,72962,103149	Dpys,Tymp,Upb1
7_Member	GO Biological Processes	GO:0009158	ribonucleoside monophosphate catabolic process	-5.30114	-2.99541	4/22	22262,64705,103149,231903	Uox,Dpys,Upb1,Urad
7_Member	GO Biological Processes	GO:0009262	deoxyribonucleotide metabolic process	-5.27182	-2.97135	5/48	22262,64705,72962,103149,231903	Uox,Dpys,Tymp,Upb1,Urad
7_Member	GO Biological Processes	GO:0046113	nucleobase catabolic process	-5.10433	-2.83537	3/8	22262,64705,231903	Uox,Dpys,Urad
7_Member	GO Biological Processes	GO:0009131	pyrimidine nucleoside monophosphate catabolic process	-4.77668	-2.54115	3/10	64705,72962,103149	Dpys,Tymp,Upb1
7_Member	GO Biological Processes	GO:0009178	pyrimidine deoxyribonucleoside monophosphate catabolic process	-4.77668	-2.54115	3/10	64705,72962,103149	Dpys,Tymp,Upb1
7_Member	Reactome Gene Sets	R-MMU-73621	Pyrimidine catabolism	-4.64005	-2.41249	3/11	64705,72962,103149	Dpys,Tymp,Upb1
7_Member	GO Biological Processes	GO:0009166	nucleotide catabolic process	-4.55512	-2.34307	5/67	22262,64705,72962,103149,231903	Uox,Dpys,Tymp,Upb1,Urad
7_Member	GO Biological Processes	GO:0009223	pyrimidine deoxyribonucleotide catabolic process	-4.51679	-2.31229	3/12	64705,72962,103149	Dpys,Tymp,Upb1
7_Member	GO Biological Processes	GO:0009123	nucleoside monophosphate metabolic process	-4.49292	-2.29585	5/69	22262,64705,72962,103149,231903	Uox,Dpys,Tymp,Upb1,Urad
7_Member	GO Biological Processes	GO:0009112	nucleobase metabolic process	-4.41992	-2.23733	4/36	22262,64705,72962,231903	Uox,Dpys,Tymp,Urad
7_Member	GO Biological Processes	GO:0046073	dTMP metabolic process	-4.40452	-2.23247	3/13	64705,72962,103149	Dpys,Tymp,Upb1
7_Member	GO Biological Processes	GO:1901657	glycosyl compound metabolic process	-4.37422	-2.20564	5/73	22262,72962,103149,116852,231903	Uox,Tymp,Upb1,Akr1c20,Urad
7_Member	GO Biological Processes	GO:1901292	nucleoside phosphate catabolic process	-4.28977	-2.13141	5/76	22262,64705,72962,103149,231903	Uox,Dpys,Tymp,Upb1,Urad
7_Member	GO Biological Processes	GO:0006244	pyrimidine nucleotide catabolic process	-4.11771	-2.00105	3/16	64705,72962,103149	Dpys,Tymp,Upb1
7_Member	GO Biological Processes	GO:0009176	pyrimidine deoxyribonucleoside monophosphate metabolic process	-4.11771	-2.00105	3/16	64705,72962,103149	Dpys,Tymp,Upb1
7_Member	GO Biological Processes	GO:0009261	ribonucleotide catabolic process	-3.95816	-1.86818	4/47	22262,64705,103149,231903	Uox,Dpys,Upb1,Urad
7_Member	GO Biological Processes	GO:0009116	nucleoside metabolic process	-3.81874	-1.74262	4/51	22262,72962,103149,231903	Uox,Tymp,Upb1,Urad
7_Member	GO Biological Processes	GO:0009219	pyrimidine deoxyribonucleotide metabolic process	-3.7504	-1.69893	3/21	64705,72962,103149	Dpys,Tymp,Upb1
7_Member	KEGG Pathway	mmu00770	Pantothenate and CoA biosynthesis - Mus musculus (house mouse)	-3.7504	-1.69893	3/21	26464,64705,103149	Vnn3,Dpys,Upb1
7_Member	GO Biological Processes	GO:0046700	heterocycle catabolic process	-3.73303	-1.6868	8/298	22262,56720,64705,71562,72962,103149,209176,231903	Uox,Tdo2,Dpys,Afmid,Tymp,Upb1,Ido2,Urad
7_Member	GO Biological Processes	GO:0009161	ribonucleoside monophosphate metabolic process	-3.72176	-1.67811	4/54	22262,64705,103149,231903	Uox,Dpys,Upb1,Urad
7_Member	GO Biological Processes	GO:0009129	pyrimidine nucleoside monophosphate metabolic process	-3.6884	-1.6499	3/22	64705,72962,103149	Dpys,Tymp,Upb1
7_Member	GO Biological Processes	GO:0009164	nucleoside catabolic process	-3.62937	-1.59847	3/23	22262,103149,231903	Uox,Upb1,Urad
7_Member	GO Biological Processes	GO:0072529	pyrimidine-containing compound catabolic process	-3.57305	-1.54654	3/24	64705,72962,103149	Dpys,Tymp,Upb1
7_Member	GO Biological Processes	GO:0034656	nucleobase-containing small molecule catabolic process	-3.37059	-1.37115	3/28	22262,103149,231903	Uox,Upb1,Urad
7_Member	GO Biological Processes	GO:1901658	glycosyl compound catabolic process	-3.2382	-1.25928	3/31	22262,103149,231903	Uox,Upb1,Urad
7_Member	Reactome Gene Sets	R-MMU-8956319	Nucleotide catabolism	-3.08168	-1.11885	3/35	64705,72962,103149	Dpys,Tymp,Upb1
7_Member	GO Biological Processes	GO:0046434	organophosphate catabolic process	-3.0803	-1.11885	5/138	22262,64705,72962,103149,231903	Uox,Dpys,Tymp,Upb1,Urad
7_Member	GO Biological Processes	GO:0006220	pyrimidine nucleotide metabolic process	-2.81954	-0.881003	3/43	64705,72962,103149	Dpys,Tymp,Upb1
7_Member	GO Biological Processes	GO:1901136	carbohydrate derivative catabolic process	-2.80637	-0.871874	5/159	22262,64705,72962,103149,231903	Uox,Dpys,Tymp,Upb1,Urad
7_Member	KEGG Pathway	mmu00240	Pyrimidine metabolism - Mus musculus (house mouse)	-2.48966	-0.6081	3/56	64705,72962,103149	Dpys,Tymp,Upb1
7_Member	GO Biological Processes	GO:0072527	pyrimidine-containing compound metabolic process	-2.42542	-0.552666	3/59	64705,72962,103149	Dpys,Tymp,Upb1
8_Summary	GO Biological Processes	GO:0055088	lipid homeostasis	-7.35159	-4.81503	10/182	12623,13122,58805,66113,67470,103988,107770,227102,231103,380712,68961,232493,11722,18639,19733,50500,50765,80795	Ces1g,Cyp7a1,Mlxipl,Apoa5,Abcg8,Gck,Tm6sf2,Ormdl1,Gckr,Tlcd2,Phkg2,Gys2,Amy1,Pfkfb1,Rgn,Ttpa,Tfr2,Selenok
8_Member	GO Biological Processes	GO:0055088	lipid homeostasis	-7.35159	-4.81503	10/182	12623,13122,58805,66113,67470,103988,107770,227102,231103,380712	Ces1g,Cyp7a1,Mlxipl,Apoa5,Abcg8,Gck,Tm6sf2,Ormdl1,Gckr,Tlcd2
8_Member	GO Biological Processes	GO:0005978	glycogen biosynthetic process	-3.81568	-1.74262	3/20	68961,103988,232493	Phkg2,Gck,Gys2
8_Member	GO Biological Processes	GO:0009250	glucan biosynthetic process	-3.81568	-1.74262	3/20	68961,103988,232493	Phkg2,Gck,Gys2
8_Member	GO Biological Processes	GO:0009746	response to hexose	-3.33956	-1.34476	5/121	13122,58805,103988,231103,232493	Cyp7a1,Mlxipl,Gck,Gckr,Gys2
8_Member	GO Biological Processes	GO:0034284	response to monosaccharide	-3.29092	-1.303	5/124	13122,58805,103988,231103,232493	Cyp7a1,Mlxipl,Gck,Gckr,Gys2
8_Member	KEGG Pathway	mmu00500	Starch and sucrose metabolism - Mus musculus (house mouse)	-3.11893	-1.14883	3/34	11722,103988,232493	Amy1,Gck,Gys2
8_Member	GO Biological Processes	GO:0009743	response to carbohydrate	-3.0803	-1.11885	5/138	13122,58805,103988,231103,232493	Cyp7a1,Mlxipl,Gck,Gckr,Gys2
8_Member	GO Biological Processes	GO:0000271	polysaccharide biosynthetic process	-3.0105	-1.05541	3/37	68961,103988,232493	Phkg2,Gck,Gys2
8_Member	GO Biological Processes	GO:0033692	cellular polysaccharide biosynthetic process	-3.0105	-1.05541	3/37	68961,103988,232493	Phkg2,Gck,Gys2
8_Member	GO Biological Processes	GO:0001678	cellular glucose homeostasis	-2.77408	-0.845569	4/96	13122,58805,103988,231103	Cyp7a1,Mlxipl,Gck,Gckr
8_Member	GO Biological Processes	GO:0034637	cellular carbohydrate biosynthetic process	-2.68125	-0.766404	3/48	68961,103988,232493	Phkg2,Gck,Gys2
8_Member	KEGG Pathway	mmu04922	Glucagon signaling pathway - Mus musculus (house mouse)	-2.64687	-0.735857	4/104	18639,68961,103988,232493	Pfkfb1,Phkg2,Gck,Gys2
8_Member	GO Biological Processes	GO:0005977	glycogen metabolic process	-2.48966	-0.6081	3/56	68961,103988,232493	Phkg2,Gck,Gys2
8_Member	GO Biological Processes	GO:0006073	cellular glucan metabolic process	-2.48966	-0.6081	3/56	68961,103988,232493	Phkg2,Gck,Gys2
8_Member	GO Biological Processes	GO:0055082	cellular chemical homeostasis	-2.48463	-0.604848	9/571	13122,19733,50500,50765,58805,80795,103988,227102,231103	Cyp7a1,Rgn,Ttpa,Tfr2,Mlxipl,Selenok,Gck,Ormdl1,Gckr
8_Member	GO Biological Processes	GO:0044042	glucan metabolic process	-2.46784	-0.58982	3/57	68961,103988,232493	Phkg2,Gck,Gys2
8_Member	GO Biological Processes	GO:0010906	regulation of glucose metabolic process	-2.46211	-0.585851	4/117	18639,19733,103988,231103	Pfkfb1,Rgn,Gck,Gckr
8_Member	GO Biological Processes	GO:0009749	response to glucose	-2.44887	-0.574372	4/118	13122,58805,103988,232493	Cyp7a1,Mlxipl,Gck,Gys2
8_Member	Reactome Gene Sets	R-MMU-70171	Glycolysis	-2.4048	-0.533785	3/60	18639,103988,231103	Pfkfb1,Gck,Gckr
8_Member	GO Biological Processes	GO:0006109	regulation of carbohydrate metabolic process	-2.32222	-0.458098	5/206	18639,19733,58805,103988,231103	Pfkfb1,Rgn,Mlxipl,Gck,Gckr
8_Member	GO Biological Processes	GO:0006112	energy reserve metabolic process	-2.25233	-0.393306	3/68	68961,103988,232493	Phkg2,Gck,Gys2
8_Member	GO Biological Processes	GO:0044264	cellular polysaccharide metabolic process	-2.15047	-0.303119	3/74	68961,103988,232493	Phkg2,Gck,Gys2
8_Member	GO Biological Processes	GO:0044262	cellular carbohydrate metabolic process	-2.10297	-0.262117	4/148	18639,68961,103988,232493	Pfkfb1,Phkg2,Gck,Gys2
8_Member	GO Biological Processes	GO:0005976	polysaccharide metabolic process	-2.08755	-0.248349	3/78	68961,103988,232493	Phkg2,Gck,Gys2
8_Member	Reactome Gene Sets	R-MMU-70326	Glucose metabolism	-2.07238	-0.234794	3/79	18639,103988,231103	Pfkfb1,Gck,Gckr
8_Member	GO Biological Processes	GO:0019725	cellular homeostasis	-2.00649	-0.170509	9/679	13122,19733,50500,50765,58805,80795,103988,227102,231103	Cyp7a1,Rgn,Ttpa,Tfr2,Mlxipl,Selenok,Gck,Ormdl1,Gckr
9_Summary	GO Biological Processes	GO:0008652	amino acid biosynthetic process	-5.95742	-3.5577	6/64	11611,12116,15112,103149,217214,231691,104816,56720,234724	Agxt,Bhmt,Hao1,Upb1,Nags,Sds,Aspg,Tdo2,Tat
9_Member	GO Biological Processes	GO:0008652	amino acid biosynthetic process	-5.95742	-3.5577	6/64	11611,12116,15112,103149,217214,231691	Agxt,Bhmt,Hao1,Upb1,Nags,Sds
9_Member	GO Biological Processes	GO:1901607	alpha-amino acid biosynthetic process	-3.6603	-1.62434	4/56	11611,12116,217214,231691	Agxt,Bhmt,Nags,Sds
9_Member	GO Biological Processes	GO:0009066	aspartate family amino acid metabolic process	-2.97644	-1.02764	3/38	12116,104816,231691	Bhmt,Aspg,Sds
9_Member	KEGG Pathway	mmu00260	Glycine, serine and threonine metabolism - Mus musculus (house mouse)	-2.91115	-0.964417	3/40	11611,12116,231691	Agxt,Bhmt,Sds
9_Member	WikiPathways	WP662	Amino acid metabolism	-2.77408	-0.845569	4/96	12116,56720,231691,234724	Bhmt,Tdo2,Sds,Tat
9_Member	KEGG Pathway	mmu00270	Cysteine and methionine metabolism - Mus musculus (house mouse)	-2.53462	-0.642245	3/54	12116,231691,234724	Bhmt,Sds,Tat
10_Summary	GO Biological Processes	GO:0046890	regulation of lipid biosynthetic process	-5.74193	-3.36507	9/211	12623,13122,19130,19733,58805,66113,207952,227102,243168,18639,103988,231103,107770	Ces1g,Cyp7a1,Prox1,Rgn,Mlxipl,Apoa5,Klhl25,Ormdl1,Hsd17b13,Pfkfb1,Gck,Gckr,Tm6sf2
10_Member	GO Biological Processes	GO:0046890	regulation of lipid biosynthetic process	-5.74193	-3.36507	9/211	12623,13122,19130,19733,58805,66113,207952,227102,243168	Ces1g,Cyp7a1,Prox1,Rgn,Mlxipl,Apoa5,Klhl25,Ormdl1,Hsd17b13
10_Member	GO Biological Processes	GO:0042304	regulation of fatty acid biosynthetic process	-5.2269	-2.93325	5/49	13122,19733,58805,66113,207952	Cyp7a1,Rgn,Mlxipl,Apoa5,Klhl25
10_Member	GO Biological Processes	GO:0010565	regulation of cellular ketone metabolic process	-4.64497	-2.41344	7/160	12623,13122,19130,19733,58805,66113,207952	Ces1g,Cyp7a1,Prox1,Rgn,Mlxipl,Apoa5,Klhl25
10_Member	GO Biological Processes	GO:0062012	regulation of small molecule metabolic process	-4.51245	-2.31169	10/376	12623,13122,18639,19130,19733,58805,66113,103988,207952,231103	Ces1g,Cyp7a1,Pfkfb1,Prox1,Rgn,Mlxipl,Apoa5,Gck,Klhl25,Gckr
10_Member	GO Biological Processes	GO:0019216	regulation of lipid metabolic process	-4.35044	-2.18529	10/393	12623,13122,19130,19733,58805,66113,107770,207952,227102,243168	Ces1g,Cyp7a1,Prox1,Rgn,Mlxipl,Apoa5,Tm6sf2,Klhl25,Ormdl1,Hsd17b13
10_Member	GO Biological Processes	GO:0062013	positive regulation of small molecule metabolic process	-4.33323	-2.17148	7/179	12623,13122,19733,58805,66113,103988,207952	Ces1g,Cyp7a1,Rgn,Mlxipl,Apoa5,Gck,Klhl25
10_Member	GO Biological Processes	GO:0045834	positive regulation of lipid metabolic process	-4.24254	-2.09363	7/185	12623,13122,19733,58805,66113,207952,243168	Ces1g,Cyp7a1,Rgn,Mlxipl,Apoa5,Klhl25,Hsd17b13
10_Member	GO Biological Processes	GO:0070857	regulation of bile acid biosynthetic process	-4.03506	-1.93097	3/17	12623,13122,19130	Ces1g,Cyp7a1,Prox1
10_Member	GO Biological Processes	GO:0045923	positive regulation of fatty acid metabolic process	-3.92213	-1.83502	4/48	19733,58805,66113,207952	Rgn,Mlxipl,Apoa5,Klhl25
10_Member	GO Biological Processes	GO:1904251	regulation of bile acid metabolic process	-3.81568	-1.74262	3/20	12623,13122,19130	Ces1g,Cyp7a1,Prox1
10_Member	GO Biological Processes	GO:0051055	negative regulation of lipid biosynthetic process	-3.57245	-1.54654	4/59	13122,19130,207952,227102	Cyp7a1,Prox1,Klhl25,Ormdl1
10_Member	GO Biological Processes	GO:0019217	regulation of fatty acid metabolic process	-3.56726	-1.54382	5/108	13122,19733,58805,66113,207952	Cyp7a1,Rgn,Mlxipl,Apoa5,Klhl25
10_Member	GO Biological Processes	GO:0046889	positive regulation of lipid biosynthetic process	-3.54868	-1.5277	5/109	13122,19733,58805,66113,243168	Cyp7a1,Rgn,Mlxipl,Apoa5,Hsd17b13
10_Member	GO Biological Processes	GO:0045723	positive regulation of fatty acid biosynthetic process	-3.46762	-1.45635	3/26	19733,58805,66113	Rgn,Mlxipl,Apoa5
10_Member	GO Biological Processes	GO:0062014	negative regulation of small molecule metabolic process	-2.55852	-0.664312	4/110	13122,19130,103988,207952	Cyp7a1,Prox1,Gck,Klhl25
10_Member	GO Biological Processes	GO:0045833	negative regulation of lipid metabolic process	-2.53027	-0.639718	4/112	13122,19130,207952,227102	Cyp7a1,Prox1,Klhl25,Ormdl1
11_Summary	GO Biological Processes	GO:0043605	amide catabolic process	-5.57167	-3.21653	4/19	22262,56720,71761,231903,231103	Uox,Tdo2,Amdhd1,Urad,Gckr
11_Member	GO Biological Processes	GO:0043605	amide catabolic process	-5.57167	-3.21653	4/19	22262,56720,71761,231903	Uox,Tdo2,Amdhd1,Urad
11_Member	GO Biological Processes	GO:0046415	urate metabolic process	-4.11771	-2.00105	3/16	22262,231103,231903	Uox,Gckr,Urad
12_Summary	GO Biological Processes	GO:0016051	carbohydrate biosynthetic process	-5.32333	-2.99886	7/126	12352,19733,68961,103988,231691,232493,268756,26464,50500,104086,18639,231103	Car5a,Rgn,Phkg2,Gck,Sds,Gys2,Gulo,Vnn3,Ttpa,Cyp27a1,Pfkfb1,Gckr
12_Member	GO Biological Processes	GO:0016051	carbohydrate biosynthetic process	-5.32333	-2.99886	7/126	12352,19733,68961,103988,231691,232493,268756	Car5a,Rgn,Phkg2,Gck,Sds,Gys2,Gulo
12_Member	GO Biological Processes	GO:0006766	vitamin metabolic process	-4.58698	-2.36925	5/66	19733,26464,50500,104086,268756	Rgn,Vnn3,Ttpa,Cyp27a1,Gulo
12_Member	GO Biological Processes	GO:0009110	vitamin biosynthetic process	-4.11771	-2.00105	3/16	19733,104086,268756	Rgn,Cyp27a1,Gulo
12_Member	GO Biological Processes	GO:0046364	monosaccharide biosynthetic process	-3.54425	-1.52572	4/60	12352,19733,231691,268756	Car5a,Rgn,Sds,Gulo
12_Member	GO Biological Processes	GO:0005996	monosaccharide metabolic process	-3.30919	-1.3167	6/188	12352,18639,19733,103988,231691,268756	Car5a,Pfkfb1,Rgn,Gck,Sds,Gulo
12_Member	GO Biological Processes	GO:0005975	carbohydrate metabolic process	-3.27825	-1.2926	9/438	12352,18639,19733,68961,103988,231103,231691,232493,268756	Car5a,Pfkfb1,Rgn,Phkg2,Gck,Gckr,Sds,Gys2,Gulo
12_Member	GO Biological Processes	GO:0006767	water-soluble vitamin metabolic process	-2.97644	-1.02764	3/38	19733,26464,268756	Rgn,Vnn3,Gulo
13_Summary	GO Biological Processes	GO:0019748	secondary metabolic process	-5.31777	-2.99821	5/47	13077,13085,13086,116852,233005	Cyp1a2,Cyp2a12,Cyp2a4,Akr1c20,Cyp2a22
13_Member	GO Biological Processes	GO:0019748	secondary metabolic process	-5.31777	-2.99821	5/47	13077,13085,13086,116852,233005	Cyp1a2,Cyp2a12,Cyp2a4,Akr1c20,Cyp2a22
13_Member	GO Biological Processes	GO:0009698	phenylpropanoid metabolic process	-5.10433	-2.83537	3/8	13085,13086,233005	Cyp2a12,Cyp2a4,Cyp2a22
13_Member	GO Biological Processes	GO:0009804	coumarin metabolic process	-5.10433	-2.83537	3/8	13085,13086,233005	Cyp2a12,Cyp2a4,Cyp2a22
14_Summary	GO Biological Processes	GO:0033344	cholesterol efflux	-4.6272	-2.40357	4/32	55938,66113,67470,103161,12623,20493,74152,26459,50500,13122,19733,104086,13124,72962	Apom,Apoa5,Abcg8,Apof,Ces1g,Slc10a1,Stra6l,Slc27a5,Ttpa,Cyp7a1,Rgn,Cyp27a1,Cyp8b1,Tymp
14_Member	GO Biological Processes	GO:0033344	cholesterol efflux	-4.6272	-2.40357	4/32	55938,66113,67470,103161	Apom,Apoa5,Abcg8,Apof
14_Member	GO Biological Processes	GO:0015850	organic hydroxy compound transport	-4.47596	-2.28256	7/170	12623,20493,55938,66113,67470,74152,103161	Ces1g,Slc10a1,Apom,Apoa5,Abcg8,Stra6l,Apof
14_Member	GO Biological Processes	GO:0030301	cholesterol transport	-4.23547	-2.09363	5/78	12623,55938,66113,67470,103161	Ces1g,Apom,Apoa5,Abcg8,Apof
14_Member	GO Biological Processes	GO:0015918	sterol transport	-4.13132	-2.00225	5/82	12623,55938,66113,67470,103161	Ces1g,Apom,Apoa5,Abcg8,Apof
14_Member	GO Biological Processes	GO:0006869	lipid transport	-4.10284	-1.99225	9/339	12623,20493,26459,50500,55938,66113,67470,74152,103161	Ces1g,Slc10a1,Slc27a5,Ttpa,Apom,Apoa5,Abcg8,Stra6l,Apof
14_Member	GO Biological Processes	GO:0010876	lipid localization	-3.75483	-1.69893	9/377	12623,20493,26459,50500,55938,66113,67470,74152,103161	Ces1g,Slc10a1,Slc27a5,Ttpa,Apom,Apoa5,Abcg8,Stra6l,Apof
14_Member	GO Biological Processes	GO:0071827	plasma lipoprotein particle organization	-2.97644	-1.02764	3/38	12623,55938,66113	Ces1g,Apom,Apoa5
14_Member	GO Biological Processes	GO:0071825	protein-lipid complex subunit organization	-2.84929	-0.906672	3/42	12623,55938,66113	Ces1g,Apom,Apoa5
14_Member	GO Biological Processes	GO:0042632	cholesterol homeostasis	-2.69324	-0.776472	4/101	12623,13122,66113,67470	Ces1g,Cyp7a1,Apoa5,Abcg8
14_Member	GO Biological Processes	GO:0055092	sterol homeostasis	-2.67762	-0.764689	4/102	12623,13122,66113,67470	Ces1g,Cyp7a1,Apoa5,Abcg8
14_Member	GO Biological Processes	GO:0090207	regulation of triglyceride metabolic process	-2.63026	-0.724915	3/50	12623,19733,66113	Ces1g,Rgn,Apoa5
14_Member	KEGG Pathway	mmu04979	Cholesterol metabolism - Mus musculus (house mouse)	-2.63026	-0.724915	3/50	13122,67470,104086	Cyp7a1,Abcg8,Cyp27a1
14_Member	GO Biological Processes	GO:0097006	regulation of plasma lipoprotein particle levels	-2.58144	-0.685395	3/52	12623,55938,66113	Ces1g,Apom,Apoa5
14_Member	GO Biological Processes	GO:0044058	regulation of digestive system process	-2.48966	-0.6081	3/56	13124,67470,72962	Cyp8b1,Abcg8,Tymp
14_Member	GO Biological Processes	GO:0006641	triglyceride metabolic process	-2.25233	-0.393306	3/68	26459,66113,103161	Slc27a5,Apoa5,Apof
14_Member	GO Biological Processes	GO:0032371	regulation of sterol transport	-2.2002	-0.349549	3/71	12623,13124,67470	Ces1g,Cyp8b1,Abcg8
14_Member	GO Biological Processes	GO:0032374	regulation of cholesterol transport	-2.2002	-0.349549	3/71	12623,13124,67470	Ces1g,Cyp8b1,Abcg8
15_Summary	GO Biological Processes	GO:0009117	nucleotide metabolic process	-4.22781	-2.08919	11/492	12012,15357,22262,56720,64705,72962,76971,103149,103988,209176,231903,231103	Baat,Hmgcr,Uox,Tdo2,Dpys,Tymp,Sult2a8,Upb1,Gck,Ido2,Urad,Gckr
15_Member	GO Biological Processes	GO:0009117	nucleotide metabolic process	-4.22781	-2.08919	11/492	12012,15357,22262,56720,64705,72962,76971,103149,103988,209176,231903	Baat,Hmgcr,Uox,Tdo2,Dpys,Tymp,Sult2a8,Upb1,Gck,Ido2,Urad
15_Member	GO Biological Processes	GO:0006753	nucleoside phosphate metabolic process	-4.17295	-2.03754	11/499	12012,15357,22262,56720,64705,72962,76971,103149,103988,209176,231903	Baat,Hmgcr,Uox,Tdo2,Dpys,Tymp,Sult2a8,Upb1,Gck,Ido2,Urad
15_Member	GO Biological Processes	GO:0055086	nucleobase-containing small molecule metabolic process	-3.78697	-1.71819	11/552	12012,15357,22262,56720,64705,72962,76971,103149,103988,209176,231903	Baat,Hmgcr,Uox,Tdo2,Dpys,Tymp,Sult2a8,Upb1,Gck,Ido2,Urad
15_Member	GO Biological Processes	GO:0009259	ribonucleotide metabolic process	-3.73772	-1.68887	9/379	12012,15357,22262,56720,64705,76971,103149,103988,231903	Baat,Hmgcr,Uox,Tdo2,Dpys,Sult2a8,Upb1,Gck,Urad
15_Member	GO Biological Processes	GO:0019693	ribose phosphate metabolic process	-3.64554	-1.61212	9/390	12012,15357,22262,56720,64705,76971,103149,103988,231903	Baat,Hmgcr,Uox,Tdo2,Dpys,Sult2a8,Upb1,Gck,Urad
15_Member	GO Biological Processes	GO:0072521	purine-containing compound metabolic process	-3.04129	-1.08197	9/473	12012,15357,22262,56720,76971,103988,209176,231103,231903	Baat,Hmgcr,Uox,Tdo2,Sult2a8,Gck,Ido2,Gckr,Urad
15_Member	GO Biological Processes	GO:0006163	purine nucleotide metabolic process	-2.64497	-0.735852	8/438	12012,15357,22262,56720,76971,103988,209176,231903	Baat,Hmgcr,Uox,Tdo2,Sult2a8,Gck,Ido2,Urad
15_Member	GO Biological Processes	GO:0033865	nucleoside bisphosphate metabolic process	-2.61679	-0.717057	4/106	12012,15357,56720,76971	Baat,Hmgcr,Tdo2,Sult2a8
15_Member	GO Biological Processes	GO:0033875	ribonucleoside bisphosphate metabolic process	-2.61679	-0.717057	4/106	12012,15357,56720,76971	Baat,Hmgcr,Tdo2,Sult2a8
15_Member	GO Biological Processes	GO:0034032	purine nucleoside bisphosphate metabolic process	-2.61679	-0.717057	4/106	12012,15357,56720,76971	Baat,Hmgcr,Tdo2,Sult2a8
15_Member	GO Biological Processes	GO:0009150	purine ribonucleotide metabolic process	-2.52064	-0.631904	7/360	12012,15357,22262,56720,76971,103988,231903	Baat,Hmgcr,Uox,Tdo2,Sult2a8,Gck,Urad
16_Summary	Reactome Gene Sets	R-MMU-159418	Recycling of bile acids and salts	-4.03506	-1.93097	3/17	12012,20493,26459,12116,214253	Baat,Slc10a1,Slc27a5,Bhmt,Etnk2
16_Member	Reactome Gene Sets	R-MMU-159418	Recycling of bile acids and salts	-4.03506	-1.93097	3/17	12012,20493,26459	Baat,Slc10a1,Slc27a5
16_Member	WikiPathways	WP1770	One-carbon metabolism and related pathways	-2.58144	-0.685395	3/52	12012,12116,214253	Baat,Bhmt,Etnk2
17_Summary	GO Biological Processes	GO:0006956	complement activation	-3.95816	-1.86818	4/47	17174,17194,214403,232371,109821	Masp1,Mbl1,Cfhr4,C1rl,F11
17_Member	GO Biological Processes	GO:0006956	complement activation	-3.95816	-1.86818	4/47	17174,17194,214403,232371	Masp1,Mbl1,Cfhr4,C1rl
17_Member	GO Biological Processes	GO:0031638	zymogen activation	-2.11855	-0.274475	3/76	17174,109821,232371	Masp1,F11,C1rl
18_Summary	KEGG Pathway	mmu00360	Phenylalanine metabolism - Mus musculus (house mouse)	-3.7504	-1.69893	3/21	15445,234724,240549,71761,217214	Hpd,Tat,Gm4952,Amdhd1,Nags
18_Member	KEGG Pathway	mmu00360	Phenylalanine metabolism - Mus musculus (house mouse)	-3.7504	-1.69893	3/21	15445,234724,240549	Hpd,Tat,Gm4952
18_Member	GO Biological Processes	GO:0006536	glutamate metabolic process	-3.41814	-1.414	3/27	71761,217214,234724	Amdhd1,Nags,Tat
18_Member	GO Biological Processes	GO:0009064	glutamine family amino acid metabolic process	-2.38455	-0.515271	3/61	71761,217214,234724	Amdhd1,Nags,Tat
19_Summary	GO Biological Processes	GO:0072329	monocarboxylic acid catabolic process	-3.47622	-1.46254	5/113	11611,15112,76971,109254,208665,13077,116852	Agxt,Hao1,Sult2a8,Adtrp,Akr1d1,Cyp1a2,Akr1c20
19_Member	GO Biological Processes	GO:0072329	monocarboxylic acid catabolic process	-3.47622	-1.46254	5/113	11611,15112,76971,109254,208665	Agxt,Hao1,Sult2a8,Adtrp,Akr1d1
19_Member	GO Biological Processes	GO:0034308	primary alcohol metabolic process	-3.17395	-1.19946	4/75	13077,15112,76971,116852	Cyp1a2,Hao1,Sult2a8,Akr1c20
20_Summary	KEGG Pathway	mmu01200	Carbon metabolism - Mus musculus (house mouse)	-3.33956	-1.34476	5/121	11611,15112,19733,103988,231691,71562,12012	Agxt,Hao1,Rgn,Gck,Sds,Afmid,Baat
20_Member	KEGG Pathway	mmu01200	Carbon metabolism - Mus musculus (house mouse)	-3.33956	-1.34476	5/121	11611,15112,19733,103988,231691	Agxt,Hao1,Rgn,Gck,Sds
20_Member	KEGG Pathway	mmu00630	Glyoxylate and dicarboxylate metabolism - Mus musculus (house mouse)	-3.19711	-1.22042	3/32	11611,15112,71562	Agxt,Hao1,Afmid
20_Member	GO Biological Processes	GO:0009069	serine family amino acid metabolic process	-3.08168	-1.11885	3/35	11611,12012,231691	Agxt,Baat,Sds
20_Member	Reactome Gene Sets	R-MMU-9033241	Peroxisomal protein import	-2.30706	-0.444651	3/65	11611,12012,15112	Agxt,Baat,Hao1
20_Member	GO Biological Processes	GO:0006090	pyruvate metabolic process	-2.10293	-0.262117	3/77	11611,103988,231691	Agxt,Gck,Sds

## Sheet: 7.lung_Enrichment analysis
GroupID	Category	Term	Description	LogP	Log(q-value)	InTerm_InList	Genes	Symbols
1_Summary	GO Biological Processes	GO:0035239	tube morphogenesis	-11.6155	-7.34729	40/758	11482,11601,12168,13617,13713,14254,14734,15402,16542,16847,16911,16974,18131,18208,18760,19263,20353,20563,21385,21386,21846,22034,22339,22418,23796,24069,50768,56332,66864,67888,68146,68169,68545,73230,74144,75723,76779,81896,230126,243362,15531,22682,407831	Acvrl1,Angpt2,Bmpr2,Ednra,Elk3,Flt1,Gpc3,Hoxa5,Kdr,Lepr,Lmo4,Lrp6,Notch3,Ntn1,Prkd1,Ptprb,Sema4c,Slit2,Tbx2,Tbx3,Tie1,Traf6,Vegfa,Wnt5a,Aplnr,Sufu,Dlc1,Amotl2,Clec14a,Tmem100,Arl13b,Ndnf,Ecscr,Bmper,Robo4,Amotl1,Cluap1,Ift122,Shb,Stard13,Ndst1,Zfand5,Tmem204
1_Member	GO Biological Processes	GO:0035239	tube morphogenesis	-11.6155	-7.34729	40/758	11482,11601,12168,13617,13713,14254,14734,15402,16542,16847,16911,16974,18131,18208,18760,19263,20353,20563,21385,21386,21846,22034,22339,22418,23796,24069,50768,56332,66864,67888,68146,68169,68545,73230,74144,75723,76779,81896,230126,243362	Acvrl1,Angpt2,Bmpr2,Ednra,Elk3,Flt1,Gpc3,Hoxa5,Kdr,Lepr,Lmo4,Lrp6,Notch3,Ntn1,Prkd1,Ptprb,Sema4c,Slit2,Tbx2,Tbx3,Tie1,Traf6,Vegfa,Wnt5a,Aplnr,Sufu,Dlc1,Amotl2,Clec14a,Tmem100,Arl13b,Ndnf,Ecscr,Bmper,Robo4,Amotl1,Cluap1,Ift122,Shb,Stard13
1_Member	GO Biological Processes	GO:0001525	angiogenesis	-8.87933	-5.22666	23/339	11482,11601,13617,13713,14254,16542,16847,18131,18760,19263,20563,21846,22339,23796,56332,66864,67888,68169,68545,73230,74144,75723,230126	Acvrl1,Angpt2,Ednra,Elk3,Flt1,Kdr,Lepr,Notch3,Prkd1,Ptprb,Slit2,Tie1,Vegfa,Aplnr,Amotl2,Clec14a,Tmem100,Ndnf,Ecscr,Bmper,Robo4,Amotl1,Shb
1_Member	GO Biological Processes	GO:0001944	vasculature development	-8.79587	-5.22666	31/603	11482,11601,12168,13617,13713,14254,14734,15531,16542,16847,18131,18760,19263,20563,21385,21386,21846,22339,22682,23796,24069,56332,66864,67888,68169,68545,73230,74144,75723,230126,407831	Acvrl1,Angpt2,Bmpr2,Ednra,Elk3,Flt1,Gpc3,Ndst1,Kdr,Lepr,Notch3,Prkd1,Ptprb,Slit2,Tbx2,Tbx3,Tie1,Vegfa,Zfand5,Aplnr,Sufu,Amotl2,Clec14a,Tmem100,Ndnf,Ecscr,Bmper,Robo4,Amotl1,Shb,Tmem204
1_Member	GO Biological Processes	GO:0001568	blood vessel development	-8.22275	-4.76514	29/566	11482,11601,12168,13617,13713,14254,14734,15531,16542,16847,18131,18760,19263,20563,21385,21386,21846,22339,23796,24069,56332,66864,67888,68169,68545,73230,74144,75723,230126	Acvrl1,Angpt2,Bmpr2,Ednra,Elk3,Flt1,Gpc3,Ndst1,Kdr,Lepr,Notch3,Prkd1,Ptprb,Slit2,Tbx2,Tbx3,Tie1,Vegfa,Aplnr,Sufu,Amotl2,Clec14a,Tmem100,Ndnf,Ecscr,Bmper,Robo4,Amotl1,Shb
1_Member	GO Biological Processes	GO:0048514	blood vessel morphogenesis	-7.70606	-4.43788	25/457	11482,11601,12168,13617,13713,14254,16542,16847,18131,18760,19263,20563,21385,21846,22339,23796,56332,66864,67888,68169,68545,73230,74144,75723,230126	Acvrl1,Angpt2,Bmpr2,Ednra,Elk3,Flt1,Kdr,Lepr,Notch3,Prkd1,Ptprb,Slit2,Tbx2,Tie1,Vegfa,Aplnr,Amotl2,Clec14a,Tmem100,Ndnf,Ecscr,Bmper,Robo4,Amotl1,Shb
2_Summary	GO Biological Processes	GO:0002009	morphogenesis of an epithelium	-8.82955	-5.22666	29/532	11482,13617,14254,14734,15402,16475,16542,16911,16974,18208,20353,20563,21385,21386,21388,21846,22034,22339,22418,23796,24069,50768,68146,76509,76779,81896,223701,243362,327826,12168,12577,13875,15531,15586,56790,68421,218850,226442,228357,497652,67888,17898,19094,20564,103213,215798,20350,21869,72475,11863,243548	Acvrl1,Ednra,Flt1,Gpc3,Hoxa5,Ajuba,Kdr,Lmo4,Lrp6,Ntn1,Sema4c,Slit2,Tbx2,Tbx3,Tbx5,Tie1,Traf6,Vegfa,Wnt5a,Aplnr,Sufu,Dlc1,Arl13b,Plet1,Cluap1,Ift122,Mrtfa,Stard13,Frs2,Bmpr2,Cdkn1c,Erf,Ndst1,Hyal1,Supt20,Lmbrd1,Tasor,Zfp281,Lrp4,Acd,Tmem100,Myl7,Mapk11,Slit3,Traf3ip2,Adgrg6,Sema3f,Nkx2-1,Ssbp3,Arnt,Prickle2
2_Member	GO Biological Processes	GO:0002009	morphogenesis of an epithelium	-8.82955	-5.22666	29/532	11482,13617,14254,14734,15402,16475,16542,16911,16974,18208,20353,20563,21385,21386,21388,21846,22034,22339,22418,23796,24069,50768,68146,76509,76779,81896,223701,243362,327826	Acvrl1,Ednra,Flt1,Gpc3,Hoxa5,Ajuba,Kdr,Lmo4,Lrp6,Ntn1,Sema4c,Slit2,Tbx2,Tbx3,Tbx5,Tie1,Traf6,Vegfa,Wnt5a,Aplnr,Sufu,Dlc1,Arl13b,Plet1,Cluap1,Ift122,Mrtfa,Stard13,Frs2
2_Member	GO Biological Processes	GO:0060562	epithelial tube morphogenesis	-8.82927	-5.22666	24/371	11482,13617,14254,14734,15402,16542,16911,16974,18208,20353,20563,21385,21386,21846,22034,22339,22418,23796,24069,50768,68146,76779,81896,243362	Acvrl1,Ednra,Flt1,Gpc3,Hoxa5,Kdr,Lmo4,Lrp6,Ntn1,Sema4c,Slit2,Tbx2,Tbx3,Tie1,Traf6,Vegfa,Wnt5a,Aplnr,Sufu,Dlc1,Arl13b,Cluap1,Ift122,Stard13
2_Member	GO Biological Processes	GO:0048598	embryonic morphogenesis	-8.13754	-4.76514	31/643	12168,12577,13617,13875,14254,14734,15402,15531,15586,16911,16974,18208,20353,21385,21386,21388,22034,22418,23796,24069,50768,56790,68146,68421,76779,81896,218850,226442,228357,327826,497652	Bmpr2,Cdkn1c,Ednra,Erf,Flt1,Gpc3,Hoxa5,Ndst1,Hyal1,Lmo4,Lrp6,Ntn1,Sema4c,Tbx2,Tbx3,Tbx5,Traf6,Wnt5a,Aplnr,Sufu,Dlc1,Supt20,Arl13b,Lmbrd1,Cluap1,Ift122,Tasor,Zfp281,Lrp4,Frs2,Acd
2_Member	GO Biological Processes	GO:0048729	tissue morphogenesis	-8.09047	-4.76514	31/646	11482,12168,13617,14254,14734,15402,16475,16542,16911,16974,18208,20353,20563,21385,21386,21388,21846,22034,22339,22418,23796,24069,50768,67888,68146,76509,76779,81896,223701,243362,327826	Acvrl1,Bmpr2,Ednra,Flt1,Gpc3,Hoxa5,Ajuba,Kdr,Lmo4,Lrp6,Ntn1,Sema4c,Slit2,Tbx2,Tbx3,Tbx5,Tie1,Traf6,Vegfa,Wnt5a,Aplnr,Sufu,Dlc1,Tmem100,Arl13b,Plet1,Cluap1,Ift122,Mrtfa,Stard13,Frs2
2_Member	GO Biological Processes	GO:0007507	heart development	-7.02225	-3.9002	28/605	11482,12168,13617,14734,15531,16542,16911,16974,17898,19094,20563,20564,21385,21386,21388,21846,22339,22418,23796,24069,50768,67888,68146,76779,81896,103213,215798,327826	Acvrl1,Bmpr2,Ednra,Gpc3,Ndst1,Kdr,Lmo4,Lrp6,Myl7,Mapk11,Slit2,Slit3,Tbx2,Tbx3,Tbx5,Tie1,Vegfa,Wnt5a,Aplnr,Sufu,Dlc1,Tmem100,Arl13b,Cluap1,Ift122,Traf3ip2,Adgrg6,Frs2
2_Member	GO Biological Processes	GO:0003007	heart morphogenesis	-6.62424	-3.56018	18/284	11482,12168,13617,16974,20563,20564,21385,21386,21388,22339,22418,23796,24069,50768,67888,68146,76779,215798	Acvrl1,Bmpr2,Ednra,Lrp6,Slit2,Slit3,Tbx2,Tbx3,Tbx5,Vegfa,Wnt5a,Aplnr,Sufu,Dlc1,Tmem100,Arl13b,Cluap1,Adgrg6
2_Member	GO Biological Processes	GO:0003002	regionalization	-5.27031	-2.53361	20/425	11482,12168,13617,14734,15402,16974,20350,21386,21869,22418,23796,24069,68146,72475,76779,81896,218850,228357,327826,497652	Acvrl1,Bmpr2,Ednra,Gpc3,Hoxa5,Lrp6,Sema3f,Tbx3,Nkx2-1,Wnt5a,Aplnr,Sufu,Arl13b,Ssbp3,Cluap1,Ift122,Tasor,Lrp4,Frs2,Acd
2_Member	GO Biological Processes	GO:0007389	pattern specification process	-5.1735	-2.47353	21/469	11482,12168,13617,14734,15402,16974,20350,21386,21388,21869,22418,23796,24069,68146,72475,76779,81896,218850,228357,327826,497652	Acvrl1,Bmpr2,Ednra,Gpc3,Hoxa5,Lrp6,Sema3f,Tbx3,Tbx5,Nkx2-1,Wnt5a,Aplnr,Sufu,Arl13b,Ssbp3,Cluap1,Ift122,Tasor,Lrp4,Frs2,Acd
2_Member	GO Biological Processes	GO:0035050	embryonic heart tube development	-5.03491	-2.38998	9/93	13617,16974,21386,22418,23796,24069,68146,76779,81896	Ednra,Lrp6,Tbx3,Wnt5a,Aplnr,Sufu,Arl13b,Cluap1,Ift122
2_Member	GO Biological Processes	GO:0001947	heart looping	-4.46999	-1.96524	7/62	16974,21386,22418,23796,24069,68146,76779	Lrp6,Tbx3,Wnt5a,Aplnr,Sufu,Arl13b,Cluap1
2_Member	GO Biological Processes	GO:0001843	neural tube closure	-4.38365	-1.90786	9/112	16911,16974,20353,22034,22418,24069,50768,76779,81896	Lmo4,Lrp6,Sema4c,Traf6,Wnt5a,Sufu,Dlc1,Cluap1,Ift122
2_Member	GO Biological Processes	GO:0048568	embryonic organ development	-4.36166	-1.89282	21/532	11863,12577,13617,13875,15402,15531,15586,16542,16974,18208,21385,21386,22339,22418,23796,24069,68146,76779,81896,243548,327826	Arnt,Cdkn1c,Ednra,Erf,Hoxa5,Ndst1,Hyal1,Kdr,Lrp6,Ntn1,Tbx2,Tbx3,Vegfa,Wnt5a,Aplnr,Sufu,Arl13b,Cluap1,Ift122,Prickle2,Frs2
2_Member	GO Biological Processes	GO:0060606	tube closure	-4.35315	-1.89115	9/113	16911,16974,20353,22034,22418,24069,50768,76779,81896	Lmo4,Lrp6,Sema4c,Traf6,Wnt5a,Sufu,Dlc1,Cluap1,Ift122
2_Member	GO Biological Processes	GO:0061371	determination of heart left/right asymmetry	-4.20786	-1.78478	7/68	16974,21386,22418,23796,24069,68146,76779	Lrp6,Tbx3,Wnt5a,Aplnr,Sufu,Arl13b,Cluap1
2_Member	GO Biological Processes	GO:0014020	primary neural tube formation	-4.17689	-1.76526	9/119	16911,16974,20353,22034,22418,24069,50768,76779,81896	Lmo4,Lrp6,Sema4c,Traf6,Wnt5a,Sufu,Dlc1,Cluap1,Ift122
2_Member	GO Biological Processes	GO:0003143	embryonic heart tube morphogenesis	-4.16683	-1.76526	7/69	16974,21386,22418,23796,24069,68146,76779	Lrp6,Tbx3,Wnt5a,Aplnr,Sufu,Arl13b,Cluap1
2_Member	GO Biological Processes	GO:0048562	embryonic organ morphogenesis	-3.89535	-1.58142	15/332	13617,15402,15531,15586,16974,18208,21385,21386,22418,23796,24069,68146,76779,81896,327826	Ednra,Hoxa5,Ndst1,Hyal1,Lrp6,Ntn1,Tbx2,Tbx3,Wnt5a,Aplnr,Sufu,Arl13b,Cluap1,Ift122,Frs2
2_Member	GO Biological Processes	GO:0001841	neural tube formation	-3.78056	-1.55047	9/134	16911,16974,20353,22034,22418,24069,50768,76779,81896	Lmo4,Lrp6,Sema4c,Traf6,Wnt5a,Sufu,Dlc1,Cluap1,Ift122
2_Member	GO Biological Processes	GO:0021915	neural tube development	-3.77726	-1.55047	11/197	16911,16974,20353,22034,22418,24069,50768,68146,72475,76779,81896	Lmo4,Lrp6,Sema4c,Traf6,Wnt5a,Sufu,Dlc1,Arl13b,Ssbp3,Cluap1,Ift122
2_Member	GO Biological Processes	GO:0035148	tube formation	-3.46584	-1.39905	10/180	16911,16974,20353,22034,22339,22418,24069,50768,76779,81896	Lmo4,Lrp6,Sema4c,Traf6,Vegfa,Wnt5a,Sufu,Dlc1,Cluap1,Ift122
2_Member	GO Biological Processes	GO:0001838	embryonic epithelial tube formation	-3.25077	-1.25253	9/158	16911,16974,20353,22034,22418,24069,50768,76779,81896	Lmo4,Lrp6,Sema4c,Traf6,Wnt5a,Sufu,Dlc1,Cluap1,Ift122
2_Member	GO Biological Processes	GO:0072175	epithelial tube formation	-3.13442	-1.16944	9/164	16911,16974,20353,22034,22418,24069,50768,76779,81896	Lmo4,Lrp6,Sema4c,Traf6,Wnt5a,Sufu,Dlc1,Cluap1,Ift122
2_Member	GO Biological Processes	GO:0060972	left/right pattern formation	-3.03795	-1.10623	8/136	16974,21386,22418,23796,24069,68146,76779,81896	Lrp6,Tbx3,Wnt5a,Aplnr,Sufu,Arl13b,Cluap1,Ift122
2_Member	GO Biological Processes	GO:0016331	morphogenesis of embryonic epithelium	-2.80031	-0.93696	9/183	16911,16974,20353,22034,22418,24069,50768,76779,81896	Lmo4,Lrp6,Sema4c,Traf6,Wnt5a,Sufu,Dlc1,Cluap1,Ift122
2_Member	GO Biological Processes	GO:0007368	determination of left/right symmetry	-2.50516	-0.715542	7/130	16974,21386,22418,23796,24069,68146,76779	Lrp6,Tbx3,Wnt5a,Aplnr,Sufu,Arl13b,Cluap1
2_Member	GO Biological Processes	GO:0009855	determination of bilateral symmetry	-2.39692	-0.640626	7/136	16974,21386,22418,23796,24069,68146,76779	Lrp6,Tbx3,Wnt5a,Aplnr,Sufu,Arl13b,Cluap1
2_Member	GO Biological Processes	GO:0009799	specification of symmetry	-2.3795	-0.627191	7/137	16974,21386,22418,23796,24069,68146,76779	Lrp6,Tbx3,Wnt5a,Aplnr,Sufu,Arl13b,Cluap1
3_Summary	GO Biological Processes	GO:0010594	regulation of endothelial cell migration	-8.07907	-4.76514	16/177	11482,11596,11601,12168,16542,16819,18760,20563,22339,22418,69216,73230,74030,74144,75723,243362,15586,53869,11555,12828,14254,15402,21846,23796,23939,68545,228852,12577,13617,14734,16974,19695,81896,327826,13448,15531,18160,21385,22682,29815,66864,67888,110075,235344,11854,14062,18208,20350,20353,76509,214812,231637,15587,22034,22249,66873,77125,107607,211007,231130,18755,19094,22241,75292,21345…	Acvrl1,Ager,Angpt2,Bmpr2,Kdr,Lcn2,Prkd1,Slit2,Vegfa,Wnt5a,Svbp,Bmper,Rin2,Robo4,Amotl1,Stard13,Hyal1,Rab11a,Adrb2,Col4a3,Flt1,Hoxa5,Tie1,Aplnr,Mapk7,Ecscr,Ppp1r16b,Cdkn1c,Ednra,Gpc3,Lrp6,Reg3g,Ift122,Frs2,Dok1,Ndst1,Npr1,Tbx2,Zfand5,Bcar3,Clec14a,Tmem100,Bmp3,Sik2,Rhod,F2r,Ntn1,Sema3f,Sema4c,Plet1,Zfp609,Ssh1,Hyal2,Traf6,Unc13b,Tril,Il33,Nod1,Trim41,Tnip2,Prkch,Mapk11,Ulk1,Prkd3,Dstyk,Map4k3,Cdc4…
3_Member	GO Biological Processes	GO:0010594	regulation of endothelial cell migration	-8.07907	-4.76514	16/177	11482,11596,11601,12168,16542,16819,18760,20563,22339,22418,69216,73230,74030,74144,75723,243362	Acvrl1,Ager,Angpt2,Bmpr2,Kdr,Lcn2,Prkd1,Slit2,Vegfa,Wnt5a,Svbp,Bmper,Rin2,Robo4,Amotl1,Stard13
3_Member	GO Biological Processes	GO:0010632	regulation of epithelial cell migration	-7.48619	-4.2594	18/249	11482,11596,11601,12168,15586,16542,16819,18760,20563,22339,22418,53869,69216,73230,74030,74144,75723,243362	Acvrl1,Ager,Angpt2,Bmpr2,Hyal1,Kdr,Lcn2,Prkd1,Slit2,Vegfa,Wnt5a,Rab11a,Svbp,Bmper,Rin2,Robo4,Amotl1,Stard13
3_Member	GO Biological Processes	GO:0045765	regulation of angiogenesis	-6.17014	-3.24438	18/305	11482,11555,11601,12828,14254,15402,15586,16542,18760,21846,22339,22418,23796,23939,68545,73230,228852,243362	Acvrl1,Adrb2,Angpt2,Col4a3,Flt1,Hoxa5,Hyal1,Kdr,Prkd1,Tie1,Vegfa,Wnt5a,Aplnr,Mapk7,Ecscr,Bmper,Ppp1r16b,Stard13
3_Member	GO Biological Processes	GO:1901342	regulation of vasculature development	-6.08827	-3.18181	18/309	11482,11555,11601,12828,14254,15402,15586,16542,18760,21846,22339,22418,23796,23939,68545,73230,228852,243362	Acvrl1,Adrb2,Angpt2,Col4a3,Flt1,Hoxa5,Hyal1,Kdr,Prkd1,Tie1,Vegfa,Wnt5a,Aplnr,Mapk7,Ecscr,Bmper,Ppp1r16b,Stard13
3_Member	GO Biological Processes	GO:0050678	regulation of epithelial cell proliferation	-5.77576	-2.93894	21/429	11482,11596,12168,12577,12828,13617,14254,14734,15402,15586,16542,16974,18760,19695,21846,22339,22418,23796,81896,228852,327826	Acvrl1,Ager,Bmpr2,Cdkn1c,Col4a3,Ednra,Flt1,Gpc3,Hoxa5,Hyal1,Kdr,Lrp6,Prkd1,Reg3g,Tie1,Vegfa,Wnt5a,Aplnr,Ift122,Ppp1r16b,Frs2
3_Member	GO Biological Processes	GO:0001936	regulation of endothelial cell proliferation	-5.48891	-2.7121	12/155	11482,11596,12168,12828,14254,16542,18760,21846,22339,22418,23796,228852	Acvrl1,Ager,Bmpr2,Col4a3,Flt1,Kdr,Prkd1,Tie1,Vegfa,Wnt5a,Aplnr,Ppp1r16b
3_Member	GO Biological Processes	GO:0010634	positive regulation of epithelial cell migration	-3.83568	-1.55418	10/162	12168,15586,16542,16819,18760,22339,22418,53869,74030,75723	Bmpr2,Hyal1,Kdr,Lcn2,Prkd1,Vegfa,Wnt5a,Rab11a,Rin2,Amotl1
3_Member	GO Biological Processes	GO:0001938	positive regulation of endothelial cell proliferation	-3.76612	-1.54326	8/106	11482,12168,16542,18760,22339,22418,23796,228852	Acvrl1,Bmpr2,Kdr,Prkd1,Vegfa,Wnt5a,Aplnr,Ppp1r16b
3_Member	GO Biological Processes	GO:0007167	enzyme-linked receptor protein signaling pathway	-3.71088	-1.51532	22/636	11482,11601,12168,12828,13448,14254,15531,16542,18160,18760,21385,21846,22339,22418,22682,29815,66864,67888,73230,110075,235344,327826	Acvrl1,Angpt2,Bmpr2,Col4a3,Dok1,Flt1,Ndst1,Kdr,Npr1,Prkd1,Tbx2,Tie1,Vegfa,Wnt5a,Zfand5,Bcar3,Clec14a,Tmem100,Bmper,Bmp3,Sik2,Frs2
3_Member	GO Biological Processes	GO:0040017	positive regulation of locomotion	-3.68236	-1.49697	22/639	11596,11854,12168,13617,14062,14254,15586,16542,16819,18208,18760,20350,20353,20563,22339,22418,53869,74030,75723,76509,214812,231637	Ager,Rhod,Bmpr2,Ednra,F2r,Flt1,Hyal1,Kdr,Lcn2,Ntn1,Prkd1,Sema3f,Sema4c,Slit2,Vegfa,Wnt5a,Rab11a,Rin2,Amotl1,Plet1,Zfp609,Ssh1
3_Member	GO Biological Processes	GO:0010595	positive regulation of endothelial cell migration	-3.62797	-1.4775	8/111	12168,16542,16819,18760,22339,22418,74030,75723	Bmpr2,Kdr,Lcn2,Prkd1,Vegfa,Wnt5a,Rin2,Amotl1
3_Member	GO Biological Processes	GO:0007169	transmembrane receptor protein tyrosine kinase signaling pathway	-3.61335	-1.47066	16/392	11601,12828,13448,14254,15531,16542,18760,21385,21846,22339,22418,22682,29815,66864,235344,327826	Angpt2,Col4a3,Dok1,Flt1,Ndst1,Kdr,Prkd1,Tbx2,Tie1,Vegfa,Wnt5a,Zfand5,Bcar3,Clec14a,Sik2,Frs2
3_Member	GO Biological Processes	GO:0045766	positive regulation of angiogenesis	-3.44672	-1.39865	10/181	11482,11601,14254,15586,16542,18760,22339,22418,23796,73230	Acvrl1,Angpt2,Flt1,Hyal1,Kdr,Prkd1,Vegfa,Wnt5a,Aplnr,Bmper
3_Member	GO Biological Processes	GO:1904018	positive regulation of vasculature development	-3.44672	-1.39865	10/181	11482,11601,14254,15586,16542,18760,22339,22418,23796,73230	Acvrl1,Angpt2,Flt1,Hyal1,Kdr,Prkd1,Vegfa,Wnt5a,Aplnr,Bmper
3_Member	GO Biological Processes	GO:2000147	positive regulation of cell motility	-3.42665	-1.38635	21/622	11596,11854,12168,13617,14062,14254,15586,16542,16819,18208,18760,20350,20353,22339,22418,53869,74030,75723,76509,214812,231637	Ager,Rhod,Bmpr2,Ednra,F2r,Flt1,Hyal1,Kdr,Lcn2,Ntn1,Prkd1,Sema3f,Sema4c,Vegfa,Wnt5a,Rab11a,Rin2,Amotl1,Plet1,Zfp609,Ssh1
3_Member	GO Biological Processes	GO:0030335	positive regulation of cell migration	-3.26468	-1.26367	20/595	11596,11854,12168,13617,14062,14254,15586,16542,16819,18760,20350,20353,22339,22418,53869,74030,75723,76509,214812,231637	Ager,Rhod,Bmpr2,Ednra,F2r,Flt1,Hyal1,Kdr,Lcn2,Prkd1,Sema3f,Sema4c,Vegfa,Wnt5a,Rab11a,Rin2,Amotl1,Plet1,Zfp609,Ssh1
3_Member	GO Biological Processes	GO:0050920	regulation of chemotaxis	-3.06697	-1.12629	11/239	11596,11601,12168,13617,16542,18760,20350,20353,20563,22339,22418	Ager,Angpt2,Bmpr2,Ednra,Kdr,Prkd1,Sema3f,Sema4c,Slit2,Vegfa,Wnt5a
3_Member	GO Biological Processes	GO:0050921	positive regulation of chemotaxis	-2.60693	-0.779658	8/159	11596,12168,13617,16542,18760,20563,22339,22418	Ager,Bmpr2,Ednra,Kdr,Prkd1,Slit2,Vegfa,Wnt5a
3_Member	GO Biological Processes	GO:0050679	positive regulation of epithelial cell proliferation	-2.54712	-0.742836	10/238	11482,12168,15586,16542,18760,19695,22339,22418,23796,228852	Acvrl1,Bmpr2,Hyal1,Kdr,Prkd1,Reg3g,Vegfa,Wnt5a,Aplnr,Ppp1r16b
3_Member	GO Biological Processes	GO:0032103	positive regulation of response to external stimulus	-2.43752	-0.674486	17/555	11596,12168,13617,15587,16542,18760,19695,20563,22034,22249,22339,22418,66873,77125,107607,211007,231130	Ager,Bmpr2,Ednra,Hyal2,Kdr,Prkd1,Reg3g,Slit2,Traf6,Unc13b,Vegfa,Wnt5a,Tril,Il33,Nod1,Trim41,Tnip2
3_Member	GO Biological Processes	GO:0006468	protein phosphorylation	-2.15813	-0.456973	20/742	11482,12168,13617,14254,16542,18160,18755,18760,19094,21846,22241,22339,22418,23939,73230,75292,213452,225028,226751,235344	Acvrl1,Bmpr2,Ednra,Flt1,Kdr,Npr1,Prkch,Prkd1,Mapk11,Tie1,Ulk1,Vegfa,Wnt5a,Mapk7,Bmper,Prkd3,Dstyk,Map4k3,Cdc42bpa,Sik2
3_Member	GO Biological Processes	GO:0003018	vascular process in circulatory system	-2.04264	-0.37954	9/239	11555,11596,12168,13617,14062,16542,20563,22339,74682	Adrb2,Ager,Bmpr2,Ednra,F2r,Kdr,Slit2,Vegfa,Wdr35
4_Summary	GO Biological Processes	GO:0003279	cardiac septum development	-7.2709	-4.0819	13/128	12168,15531,16911,16974,20563,20564,21385,21386,21388,22418,23796,24069,327826,13617,215798,11482,15402,18793,20350,20353,67888,218850,231858,14254,14734,16542,18163,21846,22339,18208,109305,11979,497652,81896,228357,12577,14055,21869,68146,56790,68421,17898,19094,20437,20438,72475,18131	Bmpr2,Ndst1,Lmo4,Lrp6,Slit2,Slit3,Tbx2,Tbx3,Tbx5,Wnt5a,Aplnr,Sufu,Frs2,Ednra,Adgrg6,Acvrl1,Hoxa5,Plaur,Sema3f,Sema4c,Tmem100,Tasor,Radil,Flt1,Gpc3,Kdr,Ctnnd2,Tie1,Vegfa,Ntn1,Orai1,Atp7b,Acd,Ift122,Lrp4,Cdkn1c,Ezh1,Nkx2-1,Arl13b,Supt20,Lmbrd1,Myl7,Mapk11,Siah1a,Siah1b,Ssbp3,Notch3
4_Member	GO Biological Processes	GO:0003279	cardiac septum development	-7.2709	-4.0819	13/128	12168,15531,16911,16974,20563,20564,21385,21386,21388,22418,23796,24069,327826	Bmpr2,Ndst1,Lmo4,Lrp6,Slit2,Slit3,Tbx2,Tbx3,Tbx5,Wnt5a,Aplnr,Sufu,Frs2
4_Member	GO Biological Processes	GO:0003281	ventricular septum development	-7.17281	-4.01858	11/88	12168,16911,16974,20563,20564,21386,21388,22418,23796,24069,327826	Bmpr2,Lmo4,Lrp6,Slit2,Slit3,Tbx3,Tbx5,Wnt5a,Aplnr,Sufu,Frs2
4_Member	GO Biological Processes	GO:0003205	cardiac chamber development	-6.59536	-3.55763	15/198	12168,13617,15531,16911,16974,20563,20564,21385,21386,21388,22418,23796,24069,215798,327826	Bmpr2,Ednra,Ndst1,Lmo4,Lrp6,Slit2,Slit3,Tbx2,Tbx3,Tbx5,Wnt5a,Aplnr,Sufu,Adgrg6,Frs2
4_Member	GO Biological Processes	GO:0060485	mesenchyme development	-6.17033	-3.24438	16/243	11482,12168,13617,15402,16974,18793,20350,20353,21385,21386,21388,22418,23796,67888,218850,231858	Acvrl1,Bmpr2,Ednra,Hoxa5,Lrp6,Plaur,Sema3f,Sema4c,Tbx2,Tbx3,Tbx5,Wnt5a,Aplnr,Tmem100,Tasor,Radil
4_Member	GO Biological Processes	GO:0007350	blastoderm segmentation	-5.87374	-3.0035	6/25	13617,20350,21386,22418,218850,327826	Ednra,Sema3f,Tbx3,Wnt5a,Tasor,Frs2
4_Member	GO Biological Processes	GO:0003231	cardiac ventricle development	-5.57763	-2.77185	12/152	12168,13617,16911,16974,20563,20564,21386,21388,22418,23796,24069,327826	Bmpr2,Ednra,Lmo4,Lrp6,Slit2,Slit3,Tbx3,Tbx5,Wnt5a,Aplnr,Sufu,Frs2
4_Member	GO Biological Processes	GO:0001763	morphogenesis of a branching structure	-5.50923	-2.71818	14/211	13617,14254,14734,15402,16542,16974,18163,20563,21385,21386,21846,22339,22418,327826	Ednra,Flt1,Gpc3,Hoxa5,Kdr,Lrp6,Ctnnd2,Slit2,Tbx2,Tbx3,Tie1,Vegfa,Wnt5a,Frs2
4_Member	GO Biological Processes	GO:0060411	cardiac septum morphogenesis	-5.35887	-2.60921	9/85	12168,16974,20563,20564,21385,21386,21388,22418,23796	Bmpr2,Lrp6,Slit2,Slit3,Tbx2,Tbx3,Tbx5,Wnt5a,Aplnr
4_Member	GO Biological Processes	GO:0048754	branching morphogenesis of an epithelial tube	-5.15423	-2.46584	12/167	13617,14254,14734,15402,16542,16974,20563,21385,21386,21846,22339,22418	Ednra,Flt1,Gpc3,Hoxa5,Kdr,Lrp6,Slit2,Tbx2,Tbx3,Tie1,Vegfa,Wnt5a
4_Member	GO Biological Processes	GO:0061138	morphogenesis of a branching epithelium	-5.05974	-2.39362	13/200	13617,14254,14734,15402,16542,16974,20563,21385,21386,21846,22339,22418,327826	Ednra,Flt1,Gpc3,Hoxa5,Kdr,Lrp6,Slit2,Tbx2,Tbx3,Tie1,Vegfa,Wnt5a,Frs2
4_Member	GO Biological Processes	GO:0060412	ventricular septum morphogenesis	-4.92487	-2.29702	7/53	12168,16974,20563,20564,21386,22418,23796	Bmpr2,Lrp6,Slit2,Slit3,Tbx3,Wnt5a,Aplnr
4_Member	GO Biological Processes	GO:0060596	mammary placode formation	-4.90619	-2.29122	3/4	16974,21385,21386	Lrp6,Tbx2,Tbx3
4_Member	GO Biological Processes	GO:0003206	cardiac chamber morphogenesis	-4.82778	-2.2498	11/151	12168,13617,16974,20563,20564,21385,21386,21388,22418,23796,215798	Bmpr2,Ednra,Lrp6,Slit2,Slit3,Tbx2,Tbx3,Tbx5,Wnt5a,Aplnr,Adgrg6
4_Member	GO Biological Processes	GO:0007351	tripartite regional subdivision	-4.39092	-1.90786	4/14	21386,22418,218850,327826	Tbx3,Wnt5a,Tasor,Frs2
4_Member	GO Biological Processes	GO:0008595	anterior/posterior axis specification, embryo	-4.39092	-1.90786	4/14	21386,22418,218850,327826	Tbx3,Wnt5a,Tasor,Frs2
4_Member	GO Biological Processes	GO:0060788	ectodermal placode formation	-4.26126	-1.81916	4/15	16974,21385,21386,327826	Lrp6,Tbx2,Tbx3,Frs2
4_Member	GO Biological Processes	GO:0071697	ectodermal placode morphogenesis	-4.26126	-1.81916	4/15	16974,21385,21386,327826	Lrp6,Tbx2,Tbx3,Frs2
4_Member	GO Biological Processes	GO:0061180	mammary gland epithelium development	-4.16683	-1.76526	7/69	15402,16974,18208,20563,21386,22418,109305	Hoxa5,Lrp6,Ntn1,Slit2,Tbx3,Wnt5a,Orai1
4_Member	GO Biological Processes	GO:0071696	ectodermal placode development	-4.14137	-1.74825	4/16	16974,21385,21386,327826	Lrp6,Tbx2,Tbx3,Frs2
4_Member	GO Biological Processes	GO:0030879	mammary gland development	-3.97095	-1.62404	10/156	11979,15402,16974,18208,20563,21385,21386,22339,22418,109305	Atp7b,Hoxa5,Lrp6,Ntn1,Slit2,Tbx2,Tbx3,Vegfa,Wnt5a,Orai1
4_Member	GO Biological Processes	GO:0010463	mesenchymal cell proliferation	-3.95084	-1.61716	5/33	14734,16542,16974,21385,22418	Gpc3,Kdr,Lrp6,Tbx2,Wnt5a
4_Member	GO Biological Processes	GO:0009880	embryonic pattern specification	-3.79185	-1.55047	7/79	13617,16974,20350,21386,22418,218850,327826	Ednra,Lrp6,Sema3f,Tbx3,Wnt5a,Tasor,Frs2
4_Member	GO Biological Processes	GO:0009948	anterior/posterior axis specification	-3.73344	-1.52216	6/57	14734,16974,21386,22418,218850,327826	Gpc3,Lrp6,Tbx3,Wnt5a,Tasor,Frs2
4_Member	GO Biological Processes	GO:0035282	segmentation	-3.70991	-1.51532	8/108	13617,16974,20350,21386,22418,218850,327826,497652	Ednra,Lrp6,Sema3f,Tbx3,Wnt5a,Tasor,Frs2,Acd
4_Member	GO Biological Processes	GO:0060443	mammary gland morphogenesis	-3.69134	-1.50234	6/58	16974,18208,20563,21385,21386,22418	Lrp6,Ntn1,Slit2,Tbx2,Tbx3,Wnt5a
4_Member	GO Biological Processes	GO:2000136	regulation of cell proliferation involved in heart morphogenesis	-3.64954	-1.48516	4/21	12168,16974,21386,21388	Bmpr2,Lrp6,Tbx3,Tbx5
4_Member	GO Biological Processes	GO:0060592	mammary gland formation	-3.60774	-1.47066	3/9	16974,21385,21386	Lrp6,Tbx2,Tbx3
4_Member	GO Biological Processes	GO:0060603	mammary gland duct morphogenesis	-3.59722	-1.46576	5/39	16974,18208,20563,21386,22418	Lrp6,Ntn1,Slit2,Tbx3,Wnt5a
4_Member	GO Biological Processes	GO:0003151	outflow tract morphogenesis	-3.56174	-1.44585	7/86	12168,13617,16974,21385,21386,22339,22418	Bmpr2,Ednra,Lrp6,Tbx2,Tbx3,Vegfa,Wnt5a
4_Member	GO Biological Processes	GO:0030326	embryonic limb morphogenesis	-3.54611	-1.43762	9/144	14734,16974,21385,21386,21388,22418,81896,228357,497652	Gpc3,Lrp6,Tbx2,Tbx3,Tbx5,Wnt5a,Ift122,Lrp4,Acd
4_Member	GO Biological Processes	GO:0035113	embryonic appendage morphogenesis	-3.54611	-1.43762	9/144	14734,16974,21385,21386,21388,22418,81896,228357,497652	Gpc3,Lrp6,Tbx2,Tbx3,Tbx5,Wnt5a,Ift122,Lrp4,Acd
4_Member	GO Biological Processes	GO:0048762	mesenchymal cell differentiation	-3.52404	-1.4279	10/177	13617,16974,18793,20350,20353,21386,22418,67888,218850,231858	Ednra,Lrp6,Plaur,Sema3f,Sema4c,Tbx3,Wnt5a,Tmem100,Tasor,Radil
4_Member	GO Biological Processes	GO:0048732	gland development	-3.38123	-1.34858	17/453	11979,12577,13617,14055,15402,16911,16974,18208,18793,20563,21385,21386,21869,22339,22418,109305,327826	Atp7b,Cdkn1c,Ednra,Ezh1,Hoxa5,Lmo4,Lrp6,Ntn1,Plaur,Slit2,Tbx2,Tbx3,Nkx2-1,Vegfa,Wnt5a,Orai1,Frs2
4_Member	GO Biological Processes	GO:0009798	axis specification	-3.26979	-1.26643	7/96	14734,16974,21386,22418,68146,218850,327826	Gpc3,Lrp6,Tbx3,Wnt5a,Arl13b,Tasor,Frs2
4_Member	GO Biological Processes	GO:0042733	embryonic digit morphogenesis	-3.17921	-1.20328	6/72	16974,21385,21386,22418,81896,228357	Lrp6,Tbx2,Tbx3,Wnt5a,Ift122,Lrp4
4_Member	GO Biological Processes	GO:0042693	muscle cell fate commitment	-3.0946	-1.14392	3/13	21385,21386,21388	Tbx2,Tbx3,Tbx5
4_Member	GO Biological Processes	GO:0001837	epithelial to mesenchymal transition	-3.05453	-1.11879	6/76	13617,16974,21386,22418,67888,218850	Ednra,Lrp6,Tbx3,Wnt5a,Tmem100,Tasor
4_Member	GO Biological Processes	GO:0048596	embryonic camera-type eye morphogenesis	-3.03392	-1.10619	4/30	16974,21385,81896,327826	Lrp6,Tbx2,Ift122,Frs2
4_Member	GO Biological Processes	GO:0048736	appendage development	-2.96263	-1.05428	10/209	12168,14734,16974,21385,21386,21388,22418,81896,228357,497652	Bmpr2,Gpc3,Lrp6,Tbx2,Tbx3,Tbx5,Wnt5a,Ift122,Lrp4,Acd
4_Member	GO Biological Processes	GO:0060173	limb development	-2.96263	-1.05428	10/209	12168,14734,16974,21385,21386,21388,22418,81896,228357,497652	Bmpr2,Gpc3,Lrp6,Tbx2,Tbx3,Tbx5,Wnt5a,Ift122,Lrp4,Acd
4_Member	GO Biological Processes	GO:0035107	appendage morphogenesis	-2.86667	-0.982302	9/179	14734,16974,21385,21386,21388,22418,81896,228357,497652	Gpc3,Lrp6,Tbx2,Tbx3,Tbx5,Wnt5a,Ift122,Lrp4,Acd
4_Member	GO Biological Processes	GO:0035108	limb morphogenesis	-2.86667	-0.982302	9/179	14734,16974,21385,21386,21388,22418,81896,228357,497652	Gpc3,Lrp6,Tbx2,Tbx3,Tbx5,Wnt5a,Ift122,Lrp4,Acd
4_Member	GO Biological Processes	GO:0003209	cardiac atrium morphogenesis	-2.77775	-0.921192	4/35	12168,16974,21388,22418	Bmpr2,Lrp6,Tbx5,Wnt5a
4_Member	GO Biological Processes	GO:0035115	embryonic forelimb morphogenesis	-2.73159	-0.888294	4/36	16974,21386,21388,81896	Lrp6,Tbx3,Tbx5,Ift122
4_Member	GO Biological Processes	GO:0048048	embryonic eye morphogenesis	-2.73159	-0.888294	4/36	16974,21385,81896,327826	Lrp6,Tbx2,Ift122,Frs2
4_Member	GO Biological Processes	GO:0007369	gastrulation	-2.60693	-0.779658	8/159	12168,16974,22418,23796,56790,68421,218850,327826	Bmpr2,Lrp6,Wnt5a,Aplnr,Supt20,Lmbrd1,Tasor,Frs2
4_Member	GO Biological Processes	GO:0022612	gland morphogenesis	-2.60048	-0.776433	7/125	16974,18208,20563,21385,21386,22418,327826	Lrp6,Ntn1,Slit2,Tbx2,Tbx3,Wnt5a,Frs2
4_Member	GO Biological Processes	GO:0003230	cardiac atrium development	-2.52119	-0.724238	4/41	12168,16974,21388,22418	Bmpr2,Lrp6,Tbx5,Wnt5a
4_Member	GO Biological Processes	GO:0000578	embryonic axis specification	-2.4827	-0.704476	4/42	21386,22418,218850,327826	Tbx3,Wnt5a,Tasor,Frs2
4_Member	GO Biological Processes	GO:0031076	embryonic camera-type eye development	-2.4827	-0.704476	4/42	16974,21385,81896,327826	Lrp6,Tbx2,Ift122,Frs2
4_Member	GO Biological Processes	GO:0003228	atrial cardiac muscle tissue development	-2.46486	-0.692221	3/21	13617,21386,21388	Ednra,Tbx3,Tbx5
4_Member	GO Biological Processes	GO:0048738	cardiac muscle tissue development	-2.37235	-0.625309	9/212	13617,16974,17898,19094,21385,21386,21388,22339,22418	Ednra,Lrp6,Myl7,Mapk11,Tbx2,Tbx3,Tbx5,Vegfa,Wnt5a
4_Member	GO Biological Processes	GO:0035136	forelimb morphogenesis	-2.30518	-0.572295	4/47	16974,21386,21388,81896	Lrp6,Tbx3,Tbx5,Ift122
4_Member	GO Biological Processes	GO:0003283	atrial septum development	-2.29659	-0.568742	3/24	12168,21388,22418	Bmpr2,Tbx5,Wnt5a
4_Member	GO Biological Processes	GO:0014706	striated muscle tissue development	-2.29399	-0.567392	9/218	13617,16974,17898,19094,21385,21386,21388,22339,22418	Ednra,Lrp6,Myl7,Mapk11,Tbx2,Tbx3,Tbx5,Vegfa,Wnt5a
4_Member	GO Biological Processes	GO:0060070	canonical Wnt signaling pathway	-2.28132	-0.55944	6/108	13617,14734,16974,20437,20438,22418	Ednra,Gpc3,Lrp6,Siah1a,Siah1b,Wnt5a
4_Member	GO Biological Processes	GO:2000050	regulation of non-canonical Wnt signaling pathway	-2.19721	-0.49251	3/26	14734,16974,22418	Gpc3,Lrp6,Wnt5a
4_Member	GO Biological Processes	GO:0009952	anterior/posterior pattern specification	-2.18211	-0.478593	9/227	12168,14734,15402,16974,21386,22418,72475,218850,327826	Bmpr2,Gpc3,Hoxa5,Lrp6,Tbx3,Wnt5a,Ssbp3,Tasor,Frs2
4_Member	GO Biological Processes	GO:0060444	branching involved in mammary gland duct morphogenesis	-2.15074	-0.455752	3/27	16974,21386,22418	Lrp6,Tbx3,Wnt5a
4_Member	GO Biological Processes	GO:0060039	pericardium development	-2.1062	-0.426855	3/28	16974,21388,22418	Lrp6,Tbx5,Wnt5a
4_Member	GO Biological Processes	GO:0060071	Wnt signaling pathway, planar cell polarity pathway	-2.1062	-0.426855	3/28	14734,16974,22418	Gpc3,Lrp6,Wnt5a
4_Member	GO Biological Processes	GO:0045165	cell fate commitment	-2.08071	-0.408027	10/278	13617,16542,16911,18131,21385,21386,21388,21869,22418,24069	Ednra,Kdr,Lmo4,Notch3,Tbx2,Tbx3,Tbx5,Nkx2-1,Wnt5a,Sufu
5_Summary	GO Biological Processes	GO:0001945	lymph vessel development	-6.90296	-3.81087	7/28	11482,12168,16542,21846,22339,66864,407831,11555,11601,13617,14062,16974,22034,12577,14734,20563,21869,22241,22418,52592,73230,94246,213452,13713,14254,23796,110075,67888	Acvrl1,Bmpr2,Kdr,Tie1,Vegfa,Clec14a,Tmem204,Adrb2,Angpt2,Ednra,F2r,Lrp6,Traf6,Cdkn1c,Gpc3,Slit2,Nkx2-1,Ulk1,Wnt5a,Brms1l,Bmper,Arid4b,Dstyk,Elk3,Flt1,Aplnr,Bmp3,Tmem100
5_Member	GO Biological Processes	GO:0001945	lymph vessel development	-6.90296	-3.81087	7/28	11482,12168,16542,21846,22339,66864,407831	Acvrl1,Bmpr2,Kdr,Tie1,Vegfa,Clec14a,Tmem204
5_Member	GO Biological Processes	GO:0001946	lymphangiogenesis	-5.59702	-2.776	5/16	11482,12168,21846,22339,66864	Acvrl1,Bmpr2,Tie1,Vegfa,Clec14a
5_Member	GO Biological Processes	GO:0036303	lymph vessel morphogenesis	-5.18752	-2.47564	5/19	11482,12168,21846,22339,66864	Acvrl1,Bmpr2,Tie1,Vegfa,Clec14a
5_Member	GO Biological Processes	GO:0048771	tissue remodeling	-4.58622	-2.05841	10/132	11482,11555,11601,12168,13617,14062,16974,21846,22034,22339	Acvrl1,Adrb2,Angpt2,Bmpr2,Ednra,F2r,Lrp6,Tie1,Traf6,Vegfa
5_Member	GO Biological Processes	GO:0090287	regulation of cellular response to growth factor stimulus	-4.07223	-1.69201	15/320	11482,12168,12577,14734,16542,20563,21869,22241,22339,22418,52592,73230,94246,213452,407831	Acvrl1,Bmpr2,Cdkn1c,Gpc3,Kdr,Slit2,Nkx2-1,Ulk1,Vegfa,Wnt5a,Brms1l,Bmper,Arid4b,Dstyk,Tmem204
5_Member	WikiPathways	WP512	ID signaling pathway	-4.05471	-1.68416	6/50	11482,12168,13713,14254,16542,22339	Acvrl1,Bmpr2,Elk3,Flt1,Kdr,Vegfa
5_Member	GO Biological Processes	GO:0060836	lymphatic endothelial cell differentiation	-3.77908	-1.55047	3/8	11482,12168,21846	Acvrl1,Bmpr2,Tie1
5_Member	GO Biological Processes	GO:0060841	venous blood vessel development	-3.73628	-1.52216	4/20	11482,12168,22339,23796	Acvrl1,Bmpr2,Vegfa,Aplnr
5_Member	GO Biological Processes	GO:0001974	blood vessel remodeling	-3.04888	-1.11516	5/51	11482,11601,12168,13617,22339	Acvrl1,Angpt2,Bmpr2,Ednra,Vegfa
5_Member	GO Biological Processes	GO:0090092	regulation of transmembrane receptor protein serine/threonine kinase signaling pathway	-2.60824	-0.779658	11/273	11482,12168,12577,14734,16542,21869,22418,52592,73230,94246,110075	Acvrl1,Bmpr2,Cdkn1c,Gpc3,Kdr,Nkx2-1,Wnt5a,Brms1l,Bmper,Arid4b,Bmp3
5_Member	GO Biological Processes	GO:0030513	positive regulation of BMP signaling pathway	-2.52119	-0.724238	4/41	11482,12168,14734,16542	Acvrl1,Bmpr2,Gpc3,Kdr
5_Member	GO Biological Processes	GO:0030510	regulation of BMP signaling pathway	-2.30089	-0.571784	6/107	11482,12168,14734,16542,22418,73230	Acvrl1,Bmpr2,Gpc3,Kdr,Wnt5a,Bmper
5_Member	GO Biological Processes	GO:0030509	BMP signaling pathway	-2.22399	-0.512117	6/111	11482,12168,22418,67888,73230,110075	Acvrl1,Bmpr2,Wnt5a,Tmem100,Bmper,Bmp3
5_Member	GO Biological Processes	GO:0090100	positive regulation of transmembrane receptor protein serine/threonine kinase signaling pathway	-2.06348	-0.397336	6/120	11482,12168,12577,14734,16542,110075	Acvrl1,Bmpr2,Cdkn1c,Gpc3,Kdr,Bmp3
6_Summary	GO Biological Processes	GO:0045926	negative regulation of growth	-6.36108	-3.34817	17/265	11482,11555,12168,14734,15586,15587,18208,19094,20350,20353,20563,20564,21388,22241,22418,78926,232441,228357,22339,13617,16911,16974,18131,18163,21869,68146,68708,75847,109294,140486,622434,11307,15402,19695,21386,22068,56492,210529,230126,269023,327826,16542,245886,11854,231637,11596,53869,69216,223701,243548,20437,21385,52592,71777,11601,14254,18755,20585,77125,319387,12577,16847,74777,17245,2…	Acvrl1,Adrb2,Bmpr2,Gpc3,Hyal1,Hyal2,Ntn1,Mapk11,Sema3f,Sema4c,Slit2,Slit3,Tbx5,Ulk1,Wnt5a,Gas2l1,Rerg,Lrp4,Vegfa,Ednra,Lmo4,Lrp6,Notch3,Ctnnd2,Nkx2-1,Arl13b,Rabl2,Crppa,Prex2,Igf2bp1,Arhgef26,Abcg1,Hoxa5,Reg3g,Tbx3,Trpc6,Cldn18,Mettl14,Shb,Zfp608,Frs2,Kdr,Ankrd27,Rhod,Ssh1,Ager,Rab11a,Svbp,Mrtfa,Prickle2,Siah1a,Tbx2,Brms1l,Ing3,Angpt2,Flt1,Prkch,Hltf,Il33,Adgrl3,Cdkn1c,Lepr,Selenon,Mdm1,Abca7,Dlc…
6_Member	GO Biological Processes	GO:0045926	negative regulation of growth	-6.36108	-3.34817	17/265	11482,11555,12168,14734,15586,15587,18208,19094,20350,20353,20563,20564,21388,22241,22418,78926,232441	Acvrl1,Adrb2,Bmpr2,Gpc3,Hyal1,Hyal2,Ntn1,Mapk11,Sema3f,Sema4c,Slit2,Slit3,Tbx5,Ulk1,Wnt5a,Gas2l1,Rerg
6_Member	GO Biological Processes	GO:0030308	negative regulation of cell growth	-4.92174	-2.29702	13/206	11482,12168,15586,15587,18208,20350,20353,20563,20564,22241,22418,78926,232441	Acvrl1,Bmpr2,Hyal1,Hyal2,Ntn1,Sema3f,Sema4c,Slit2,Slit3,Ulk1,Wnt5a,Gas2l1,Rerg
6_Member	GO Biological Processes	GO:0048846	axon extension involved in axon guidance	-4.8577	-2.27076	4/11	20350,20563,20564,22418	Sema3f,Slit2,Slit3,Wnt5a
6_Member	GO Biological Processes	GO:1902284	neuron projection extension involved in neuron projection guidance	-4.8577	-2.27076	4/11	20350,20563,20564,22418	Sema3f,Slit2,Slit3,Wnt5a
6_Member	GO Biological Processes	GO:0050919	negative chemotaxis	-4.49329	-1.98098	6/42	18208,20350,20353,20563,20564,22418	Ntn1,Sema3f,Sema4c,Slit2,Slit3,Wnt5a
6_Member	GO Biological Processes	GO:0050771	negative regulation of axonogenesis	-4.12651	-1.73914	7/70	18208,20350,20353,20563,22241,22418,228357	Ntn1,Sema3f,Sema4c,Slit2,Ulk1,Wnt5a,Lrp4
[truncated: 206 more rows]

## Sheet: 8.muscle_Enrichment analysis
GroupID	Category	Term	Description	LogP	Log(q-value)	InTerm_InList	Genes	Symbols
[truncated: 3 more rows]

## Sheet: 9.skin_Enrichment analysis
GroupID	Category	Term	Description	LogP	Log(q-value)	InTerm_InList	Genes	Symbols
[truncated: 151 more rows]

[truncated: 2 more sheets: 10.spleen_Enrichment analysis, 11.stomach_Enrichment analysis]
