# Supplementary material for: The mouse multi-organ proteome from infancy to adulthood
Source: Nat Commun. 2024 Jul 9;15:5752. doi: 10.1038/s41467-024-50183-6 (PMC11233712; doi:10.1038/s41467-024-50183-6)
Supplement: Supplementary file 17 — Supplementary data 14 [file 41467_2024_50183_MOESM17_ESM.xlsx]

## Sheet: brain-unique age-related DEPs
brain_1w_F_5	brain_1w_F_7	brain_1w_F_8	brain_1w_F_10	brain_1w_M_1	brain_1w_M_3	brain_1w_M_4	brain_1w_M_7	brain_1w_M_12	brain_4w_F_1	brain_4w_F_2	brain_4w_F_4	brain_4w_F_5	brain_4w_F_6	brain_4w_M_1	brain_4w_M_2	brain_4w_M_3	brain_4w_M_5	brain_4w_M_6	brain_8w_F_1	brain_8w_F_3	brain_8w_F_4	brain_8w_F_5	brain_8w_F_6	brain_8w_M_1	brain_8w_M_2	brain_8w_M_3	brain_8w_M_4	brain_8w_M_5	C: ANOVA Significant	C: GOBP name	C: GOMF name	C: GOCC name	C: KEGG name	C: Cluster_	N: -Log ANOVA p value	N: ANOVA q-value	T: brain	T: Protein.Group
0.404388	-0.367821	2.93758	-0.902866	0.349059	0.459177	1.06958	-0.260582	-0.742431	0.336281	-0.0892878	0.798055	-0.857605	0.415535	0.356516	0.635697	0.903542	1.86201	0.178746	-1.54964	-0.291616	-1.04913	-1.28932	0.591091	-0.921209	-0.207478	-0.424092	-1.51134	-0.832827	+	anatomical structure development;biological regulation;cell chemotaxis;cell migration;cell motility;cell surface receptor linked signaling pathway;cellular component movement;cellular process;cellular response to chemical stimulus;cellular response to stimulus;chemotaxis;developmental process;locomotion;negative regulation of biological process;negative regulation of catalytic activity;negative r…	binding;GDP-dissociation inhibitor binding;molecular transducer activity;protein binding;protein domain specific binding;receptor activity;Rho GDP-dissociation inhibitor binding;semaphorin receptor activity;signal transducer activity;signaling receptor activity;transmembrane signaling receptor activity	cell part;integral to membrane;intracellular;intrinsic to membrane;membrane;membrane part;plasma membrane	Axon guidance	Module 1	2.07992	0.011346	Q9QY40	Q9QY40
2.58059	1.79559	0.279696	0.541097	-0.461448	0.640105	-0.969688	1.67925	0.192624	0.770478	1.09773	-0.76694	-0.266066	-0.458096	-0.700949	0.376362	0.0624931	0.517575	0.325837	-0.359842	-0.90359	-0.197186	-1.18081	-1.1866	-0.310143	0.263875	-1.18002	-0.110875	-2.07106	+	biological regulation;cell surface receptor linked signaling pathway;cellular macromolecule metabolic process;cellular metabolic process;cellular process;cellular protein metabolic process;cellular response to stimulus;macromolecule metabolic process;macromolecule modification;metabolic process;Notch signaling pathway;positive regulation of biological process;positive regulation of cell communica…	binding;catalytic activity;cation binding;ion binding;ligase activity;metal ion binding;molecular transducer activity;signal transducer activity;transition metal ion binding;zinc ion binding	cell part;cytoplasmic part;early endosome;endosome;intracellular membrane-bounded organelle;intracellular organelle;intracellular part;macromolecular complex;membrane-bounded organelle;organelle;protein complex;ubiquitin ligase complex		Module 1	2.40341	0.00557435	Q8R516	Q8R516
1.25356	1.74341	-0.610148	1.09605	-0.825428	-0.0443521	-0.236587	0.190084	1.03069	0.710224	0.844265	1.75439	-0.324776	0.421927	0.70605	-0.819879	0.824043	0.170628	-0.931001	-1.85641	-1.39736	0.254215	-0.95037	0.852219	-0.226397	0.0350765	-1.09089	-0.576952	-1.99629	+	biological regulation;catabolic process;cellular catabolic process;cellular macromolecule catabolic process;cellular macromolecule metabolic process;cellular metabolic process;cellular process;cellular protein metabolic process;endosome transport;establishment of localization;establishment of localization in cell;establishment of protein localization;Golgi to endosome transport;Golgi vesicle tran…	acid-amino acid ligase activity;binding;catalytic activity;cytokine binding;interferon binding;interferon-gamma binding;ligase activity;ligase activity, forming carbon-nitrogen bonds;protein binding;small conjugating protein ligase activity;ubiquitin-protein ligase activity	axon;cell part;cell projection;Cul3-RING ubiquitin ligase complex;cullin-RING ubiquitin ligase complex;cytoplasm;cytoplasmic part;dendrite;Golgi apparatus;Golgi apparatus part;intracellular membrane-bounded organelle;intracellular organelle;intracellular organelle part;intracellular part;macromolecular complex;membrane-bounded organelle;neuron projection;nuclear body;nuclear part;nucleoplasm part…		Module 1	1.73241	0.0242214	Q8VCK5	Q8VCK5
0.631579	-0.117617	-0.477315	0.0909961	0.807073	0.0628285	0.22681	1.9239	1.04305	-0.108769	0.934463	2.29358	-0.462355	-1.2154	-0.157696	-0.724231	-0.00289844	1.73602	0.318488	-1.60214	0.096084	-0.0858171	-1.57443	0.752082	-1.10383	-1.3983	-0.208799	-1.06451	-0.612849	+	biological regulation;cellular macromolecule metabolic process;cellular metabolic process;cellular process;cellular protein metabolic process;endosome to lysosome transport;endosome transport;establishment of localization;establishment of localization in cell;intracellular transport;lysosomal transport;macromolecule metabolic process;macromolecule modification;metabolic process;negative regulatio…	acid-amino acid ligase activity;binding;catalytic activity;cation binding;ion binding;ligase activity;ligase activity, forming carbon-nitrogen bonds;metal ion binding;small conjugating protein ligase activity;transition metal ion binding;ubiquitin-protein ligase activity;zinc ion binding	cell part;cytoplasm;cytoplasmic part;early endosome;endosome;extracellular membrane-bounded organelle;extracellular organelle;extracellular region part;extracellular vesicular exosome;intracellular membrane-bounded organelle;intracellular organelle;intracellular part;membrane;membrane-bounded organelle;membrane-bounded vesicle;nucleus;organelle;plasma membrane;vesicle	Ubiquitin mediated proteolysis	Module 1	1.69485	0.0262877	Q9D074	Q9D074
0.969053	-0.0650575	0.779517	0.106868	1.61235	0.431954	1.02738	0.071537	1.95598	0.213153	-0.199916	1.16005	-0.981864	-2.52032	-0.524308	-1.33427	0.190638	-0.69476	-0.143777	-1.13776	1.11015	0.679516	-0.306048	0.769872	-1.13435	0.453537	-1.08384	-0.918519	-0.486781	+	cellular macromolecule metabolic process;cellular metabolic process;cellular process;cellular protein metabolic process;cellular response to stimulus;cellular response to stress;ISG15-protein conjugation;macromolecule metabolic process;macromolecule modification;metabolic process;primary metabolic process;protein K11-linked ubiquitination;protein K48-linked ubiquitination;protein K63-linked ubiqu…	acid-amino acid ligase activity;adenyl nucleotide binding;adenyl ribonucleotide binding;ATP binding;binding;catalytic activity;ISG15 ligase activity;ligase activity;ligase activity, forming carbon-nitrogen bonds;nucleotide binding;purine nucleotide binding;purine ribonucleoside triphosphate binding;purine ribonucleotide binding;ribonucleotide binding;small conjugating protein ligase activity;ubiq…		Protein processing in endoplasmic reticulum;Ubiquitin mediated proteolysis	Module 1	1.9093	0.016465	Q91W82	Q91W82
0.35725	0.00419788	0.482852	1.60243	0.787062	2.33966	-0.164365	-0.622437	0.60476	0.121563	-1.23604	-2.31668	-0.516453	-1.11695	-0.563562	-0.0406608	0.926648	0.895352	-1.9971	0.0110798	0.411127	0.168337	0.0673705	0.453723	-0.320816	-0.495587	1.05506	0.426681	-1.32451	+	biological regulation;negative regulation of biological process;negative regulation of transport;regulation of biological process;regulation of localization;regulation of transport	binding;double-stranded RNA binding;nucleic acid binding;RNA binding	cell part;cytoplasmic part;intracellular membrane-bounded organelle;intracellular organelle;intracellular part;membrane;membrane-bounded organelle;mitochondrion;organelle		Module 1	1.53492	0.0373056	Q3U5F4	Q3U5F4
1.1834	-0.051665	1.52186	0.59633	1.35916	1.32822	0.613639	1.08741	0.141254	-0.265738	0.700918	-1.36453	-0.296533	-0.985038	-0.436337	-1.43186	-0.803869	-0.342094	-1.60829	-0.380069	1.40224	0.385572	0.561487	-0.561944	-0.929801	0.825576	0.41072	-0.458467	-2.20155	+	biological regulation;carbohydrate homeostasis;cell surface receptor linked signaling pathway;cellular chemical homeostasis;cellular component organization;cellular component organization or biogenesis;cellular glucose homeostasis;cellular homeostasis;cellular lipid metabolic process;cellular metabolic process;cellular process;cellular response to chemical stimulus;cellular response to endogenous…	1-phosphatidylinositol-3-kinase regulator activity;binding;enzyme binding;enzyme regulator activity;kinase regulator activity;phosphatase binding;phosphatidylinositol 3-kinase regulator activity;protein binding;protein dimerization activity;protein heterodimerization activity;protein phosphatase binding;receptor binding;receptor tyrosine kinase binding;transcription factor binding	adherens junction;anchoring junction;cell junction;cell part;cell-substrate adherens junction;cell-substrate junction;cytoplasmic part;cytosolic part;focal adhesion;intracellular membrane-bounded organelle;intracellular organelle;intracellular part;macromolecular complex;membrane-bounded organelle;nucleus;organelle;phosphatidylinositol 3-kinase complex;protein complex	Acute myeloid leukemia;Aldosterone-regulated sodium reabsorption;Amoebiasis;Apoptosis;B cell receptor signaling pathway;Bacterial invasion of epithelial cells;Carbohydrate digestion and absorption;Chagas disease (American trypanosomiasis);Chemokine signaling pathway;Chronic myeloid leukemia;Colorectal cancer;Endometrial cancer;ErbB signaling pathway;Fc epsilon RI signaling pathway;Fc gamma R-medi…	Module 1	2.9802	0.00156791	O08908	O08908
1.01635	0.868542	1.10574	-0.401537	0.404272	0.693662	0.598234	0.445103	0.984752	-0.307729	-0.260611	-1.2754	-1.26714	-0.798867	-0.662972	-0.810881	-0.246384	0.845646	-1.10087	-0.361698	1.21506	-0.211774	2.7014	-0.151452	-1.70963	-1.34057	0.699593	0.417444	-1.08828	+	apoptosis;biological regulation;cell death;cellular process;death;defense response;immune response;immune system process;innate immune response;negative regulation of biological process;negative regulation of cell cycle;negative regulation of cell proliferation;negative regulation of cellular process;negative regulation of mitotic cell cycle;positive regulation of apoptosis;positive regulation of…	binding;cation binding;ion binding;metal ion binding;transition metal ion binding;zinc ion binding	cell part;cytoplasm;intracellular membrane-bounded organelle;intracellular organelle;intracellular organelle part;intracellular part;membrane-bounded organelle;nuclear part;nucleoplasm;nucleus;organelle;organelle part		Module 1	1.64997	0.028936	Q8C006	Q8C006
0.470699	1.0626	1.14845	0.618881	0.497217	0.552178	0.183512	0.58805	0.586	-0.770017	-0.163721	-1.45982	-0.505794	1.66333	-1.3808	-0.451238	-0.376885	-1.8674	-0.0287865	-1.58957	2.08197	1.07662	1.288	-0.453018	-0.248451	-1.23842	-0.144397	-0.502379	-0.636817	+	ameboidal cell migration;anatomical structure morphogenesis;appendage morphogenesis;axonal fasciculation;biological regulation;BMP signaling pathway;cell migration;cell migration involved in gastrulation;cell motility;cell recognition;cell surface receptor linked signaling pathway;cellular component movement;cellular process;cellular response to stimulus;craniofacial suture morphogenesis;determin…	binding;calcium ion binding;cation binding;ion binding;metal ion binding;receptor activity	cell part;extracellular membrane-bounded organelle;extracellular organelle;extracellular region part;extracellular vesicular exosome;integral to membrane;intracellular membrane-bounded organelle;intracellular organelle;intracellular part;intrinsic to membrane;membrane part;membrane-bounded organelle;membrane-bounded vesicle;nucleus;organelle;vesicle		Module 1	1.48763	0.0413593	P60882	P60882
0.99912	1.1228	0.254102	0.220406	0.573661	0.304012	0.369225	-0.199149	0.0141862	0.714688	1.22928	1.63134	1.33389	0.547066	0.170673	-0.431611	-0.962503	-0.217742	0.0523172	-1.17331	-1.88211	-0.407019	-1.86209	0.165494	-2.43066	1.17286	-0.343404	0.0781972	-1.04371	+	biosynthetic process;cellular biosynthetic process;cellular macromolecule biosynthetic process;cellular macromolecule metabolic process;cellular metabolic process;cellular nitrogen compound metabolic process;cellular process;cellular response to stimulus;cellular response to stress;DNA biosynthetic process;DNA metabolic process;DNA repair;error-prone translesion synthesis;macromolecule biosynthet…	binding;catalytic activity;cation binding;damaged DNA binding;deoxycytidyl transferase activity;DNA binding;DNA polymerase activity;DNA-directed DNA polymerase activity;ion binding;magnesium ion binding;metal ion binding;nucleic acid binding;nucleotidyltransferase activity;transferase activity;transferase activity, transferring phosphorus-containing groups	cell part;intracellular membrane-bounded organelle;intracellular organelle;intracellular part;membrane-bounded organelle;nucleus;organelle		Module 1	2.22209	0.00828157	Q920Q2	Q920Q2
1.19338	1.20615	1.84566	-1.16846	0.25573	0.741891	-0.628564	-0.392027	-0.0629853	1.07085	0.675975	-0.470213	0.571859	0.0934046	1.1428	-0.622369	0.0882674	0.758951	0.539682	-0.847573	-1.19041	0.068621	-1.8133	-0.0607117	-2.51035	-0.390916	0.184017	0.976658	-1.25602	+		cyclase activator activity;cyclase regulator activity;enzyme activator activity;enzyme regulator activity;guanylate cyclase activator activity;guanylate cyclase regulator activity	cell part;cytoplasmic part;cytosol;intracellular part;membrane;plasma membrane		Module 1	1.66577	0.0279547	O08576	O08576
0.748942	1.51272	1.27198	0.340118	0.744008	0.671705	-0.359777	0.557498	1.2644	-0.687267	-0.250094	0.0612754	0.124778	0.118579	-0.548433	-0.0952464	-1.10327	-0.291455	-0.0998689	0.394305	-1.3958	0.522353	0.163566	0.693882	-3.64911	-0.653814	0.916517	-0.138389	-0.834107	+	anatomical structure formation involved in morphogenesis;biological regulation;cell projection assembly;cell projection organization;cellular component assembly;cellular component assembly at cellular level;cellular component assembly involved in morphogenesis;cellular component maintenance;cellular component organization;cellular component organization at cellular level;cellular component organi…	binding;calmodulin binding;enzyme binding;protein binding	cell part;cell projection;centrosome;cilium;cytoplasm;cytoplasmic part;cytoskeletal part;cytoskeleton;extracellular membrane-bounded organelle;extracellular organelle;extracellular region part;extracellular vesicular exosome;intercellular bridge;intracellular non-membrane-bounded organelle;intracellular organelle;intracellular organelle part;intracellular part;membrane-bounded organelle;membrane-…		Module 1	1.73751	0.0239675	Q8BP00	Q8BP00
0.662138	0.769032	0.775719	0.678597	0.712134	0.758218	0.6631	0.504894	0.657726	0.40429	0.503503	0.434017	0.652136	0.311264	-2.71558	-0.0819479	-0.146172	0.154426	0.0440487	-0.0819337	-0.0231281	0.276558	-2.27587	0.182968	-1.86775	-2.48763	0.207532	0.354349	-0.0266367	+	biological regulation;regulation of biological process;regulation of biosynthetic process;regulation of cellular biosynthetic process;regulation of cellular macromolecule biosynthetic process;regulation of cellular metabolic process;regulation of cellular process;regulation of gene expression;regulation of macromolecule biosynthetic process;regulation of macromolecule metabolic process;regulation…	binding;cation binding;ion binding;metal ion binding;nucleic acid binding;nucleic acid binding transcription factor activity;sequence-specific DNA binding transcription factor activity	cell part;intracellular		Module 1	1.77725	0.0219654	A2A4U6	A2A4U6
0.387967	0.245898	0.397167	0.49439	2.25707	0.429841	0.641357	0.891673	0.779896	-0.0796062	-0.0863025	-0.71702	-2.4687	0.0691197	0.43557	-0.472046	0.560171	0.730569	0.449583	-1.72305	-1.761	0.663048	-1.9052	-1.13252	0.101899	0.446724	-0.46159	0.317081	0.508028	+	adult behavior;adult locomotory behavior;anatomical structure development;behavior;biological regulation;cellular component organization;cellular component organization or biogenesis;cerebellar Purkinje cell layer development;developmental maturation;developmental process;locomotory behavior;multicellular organismal process;regulation of biological process;regulation of cellular process;regulatio…		cell body;cell part;cytoplasmic part;endoplasmic reticulum;endoplasmic reticulum membrane;endoplasmic reticulum part;integral to membrane;intracellular membrane-bounded organelle;intracellular organelle;intracellular organelle part;intracellular part;intrinsic to membrane;membrane;membrane part;membrane-bounded organelle;neuronal cell body;organelle;organelle membrane;organelle part;plasma membra…		Module 1	1.74021	0.0238343	Q6P1D5	Q6P1D5
0.780265	0.879834	0.773118	0.499377	0.894023	0.579962	1.07457	0.598858	0.892198	-0.0855942	0.079047	0.455484	-0.0153445	0.0951415	0.420982	0.29659	0.157909	-3.33313	-0.100292	-0.391661	-2.03938	-2.16708	0.320694	0.0211537	-0.075875	0.00915916	0.37883	0.180492	-1.17933	+					Module 1	1.97251	0.0143208	Q9EPL4	Q9EPL4
0.910533	0.318608	1.02169	0.709242	0.822744	0.773439	0.94824	0.769036	0.814622	-1.96816	0.217684	-0.65419	0.646378	0.218296	-3.30498	0.11124	-0.229671	0.263272	0.310636	-0.168426	0.15176	-2.33589	-0.0992637	-0.413237	0.163615	0.232057	0.398075	-0.295521	-0.331824	+	biological regulation;catabolic process;cellular catabolic process;cellular macromolecule catabolic process;cellular macromolecule metabolic process;cellular metabolic process;cellular process;cellular protein metabolic process;cellular response to chemical stimulus;cellular response to organic substance;cellular response to stimulus;cellular response to stress;cellular response to topologically …	binding;cation binding;ion binding;metal ion binding;transition metal ion binding;zinc ion binding	cell part;cytoplasmic part;endoplasmic reticulum membrane;endoplasmic reticulum part;Golgi apparatus part;Golgi membrane;integral to membrane;intracellular organelle part;intracellular part;intrinsic to membrane;membrane;membrane part;organelle membrane;organelle part		Module 1	1.96711	0.014488	Q8R1Z9	Q8R1Z9
0.858645	0.84266	0.980397	0.8052	0.684649	0.92343	0.626747	0.600816	0.513109	0.273956	-0.450649	0.108684	-0.0345687	-0.000709929	-0.156884	-3.72694	-0.506031	0.141844	0.222145	-2.51259	0.553715	-0.85719	-0.454354	-0.0771348	-0.0670543	0.138147	-0.0297856	0.688497	-0.0887543	+		catalytic activity;hydrolase activity	cell part;integral to membrane;intrinsic to membrane;membrane part		Module 1	1.79598	0.0210685	Q8BJ52	Q8BJ52
1.23492	2.12235	1.89797	0.898264	-0.687349	1.08532	-0.545876	0.477336	0.797377	-0.880623	-0.247397	-0.71665	-0.432697	-0.0610242	0.38804	-1.82448	-0.270395	-0.990562	0.126828	-0.908769	0.35297	1.03701	-1.50731	-0.173332	0.286438	-1.51377	-0.256087	-0.804186	1.1157	+	carbohydrate transmembrane transport;carbohydrate transport;cellular process;establishment of localization;organic substance transport;transmembrane transport;transport	active transmembrane transporter activity;antiporter activity;secondary active transmembrane transporter activity;transmembrane transporter activity;transporter activity	cell part;cytoplasmic part;endoplasmic reticulum;Golgi apparatus;integral to membrane;intracellular membrane-bounded organelle;intracellular organelle;intracellular part;intrinsic to membrane;membrane part;membrane-bounded organelle;organelle		Module 1	2.1482	0.00976128	Q8CD26	Q8CD26
0.890415	0.312864	0.862949	0.616751	0.958241	0.977884	0.672148	0.888659	0.864347	-0.569331	-4.11236	0.496275	-1.55985	-0.172355	-0.225978	-0.312102	-0.34819	-0.0183098	0.402617	-0.48837	-0.584884	0.250509	0.0483114	-0.267062	-0.185452	0.853007	-0.478806	0.184508	0.0435653	+		binding;lipid binding	cell part;cytoplasmic part;intracellular membrane-bounded organelle;intracellular organelle;intracellular part;membrane-bounded organelle;mitochondrion;organelle		Module 1	2.39306	0.00569748	Q8R1R3	Q8R1R3
0.933145	0.956596	1.88281	-0.493061	1.25826	1.40226	0.963697	0.94452	0.887235	-0.850827	-2.47979	-0.487553	-0.989536	-0.914177	-0.743637	-0.0132431	0.648552	-0.465416	-0.0589621	-1.07771	0.534193	-1.05168	0.554268	-0.188161	-1.235	0.946698	-0.169726	-0.877145	0.183391	+	axon guidance;carbohydrate metabolic process;cellular carbohydrate metabolic process;cellular macromolecule metabolic process;cellular metabolic process;cellular process;cellular protein metabolic process;chemotaxis;glycosylation;locomotion;macromolecule glycosylation;macromolecule metabolic process;macromolecule modification;metabolic process;primary metabolic process;protein glycosylation;prote…	binding;catalytic activity;cation binding;glucuronosyltransferase activity;ion binding;metal ion binding;transferase activity;transferase activity, transferring glycosyl groups;transferase activity, transferring hexosyl groups;UDP-glycosyltransferase activity	cell part;cytoplasmic part;extracellular membrane-bounded organelle;extracellular organelle;extracellular region part;extracellular vesicular exosome;Golgi apparatus;Golgi apparatus part;Golgi membrane;integral to membrane;intracellular membrane-bounded organelle;intracellular organelle;intracellular organelle part;intracellular part;intrinsic to membrane;membrane;membrane part;membrane-bounded o…	Glycosaminoglycan biosynthesis - keratan sulfate;Glycosphingolipid biosynthesis - lacto and neolacto series	Module 1	3.55544	0.000443175	Q8BWP8	Q8BWP8
0.782213	1.11091	0.596397	0.173251	0.25826	0.763657	1.36119	1.2511	0.282648	0.409271	0.252867	-0.402225	-2.33171	-0.482691	-1.4694	0.062176	-0.413295	-0.937016	-0.0776637	0.0738131	-1.10492	-1.13673	1.77831	0.197797	1.24211	-0.395837	0.44611	-2.16941	-0.121195	+	biological regulation;cellular process;cellular response to chemical stimulus;cellular response to organic substance;cellular response to stimulus;negative regulation of biological process;negative regulation of catabolic process;negative regulation of catalytic activity;negative regulation of cell proliferation;negative regulation of cellular catabolic process;negative regulation of cellular met…	binding;cation binding;endopeptidase inhibitor activity;endopeptidase regulator activity;enzyme activator activity;enzyme binding;enzyme inhibitor activity;enzyme regulator activity;integrin binding;ion binding;metal ion binding;metalloendopeptidase inhibitor activity;metalloenzyme inhibitor activity;metalloenzyme regulator activity;peptidase inhibitor activity;peptidase regulator activity;protea…	basement membrane;cell part;cell surface;extracellular matrix part;extracellular membrane-bounded organelle;extracellular organelle;extracellular region part;extracellular space;extracellular vesicular exosome;membrane-bounded organelle;membrane-bounded vesicle;organelle;vesicle		Module 1	1.85934	0.0183696	P25785	P25785
1.18586	1.4136	1.46765	0.730272	0.42528	1.18443	1.26537	1.06735	1.03459	-1.31342	-0.190335	-0.556726	-1.07119	-0.847976	-0.70992	-0.464811	-0.215473	-0.250572	0.682647	0.584141	-1.74586	0.448368	0.632398	-1.30394	-0.192833	-0.498074	0.0664245	-2.22103	-0.606226	+	biological regulation;cation transport;cellular chemical homeostasis;cellular homeostasis;cellular ion homeostasis;cellular potassium ion transport;cellular process;cellular response to cAMP;cellular response to cGMP;cellular response to chemical stimulus;cellular response to organic substance;cellular response to stimulus;chemical homeostasis;chordate embryonic development;developmental process;…	adenyl nucleotide binding;adenyl ribonucleotide binding;AMP binding;binding;cAMP binding;cation channel activity;cation transmembrane transporter activity;channel activity;cyclic nucleotide binding;cyclic nucleotide-gated ion channel activity;gated channel activity;identical protein binding;intracellular cAMP activated cation channel activity;intracellular cyclic nucleotide activated cation chann…	cell part;cytoplasmic part;integral to membrane;integral to plasma membrane;intracellular part;intrinsic to membrane;intrinsic to plasma membrane;membrane;membrane part;perinuclear region of cytoplasm;plasma membrane;plasma membrane part		Module 1	4.50507	5.52001e-05	O70507	O70507
-0.754809	0.166807	1.21232	0.198863	0.570448	1.16299	1.2756	1.43186	1.02779	-0.770723	0.258316	0.404549	-0.589859	-0.733675	0.238211	-1.34055	-1.05579	0.183078	1.10365	-0.307337	-0.844966	-0.337625	0.822728	-1.68299	0.506154	0.780974	0.396817	-2.79606	-0.526765	+	acrosomal vesicle exocytosis;acrosome reaction;biological regulation;calcium ion-dependent exocytosis;calcium ion-dependent exocytosis of neurotransmitter;cellular component organization;cellular component organization at cellular level;cellular component organization or biogenesis;cellular component organization or biogenesis at cellular level;cellular membrane fusion;cellular membrane organizat…	binding;calcium ion binding;calcium-dependent phospholipid binding;calcium-dependent protein binding;cation binding;clathrin binding;identical protein binding;ion binding;lipid binding;metal ion binding;phospholipid binding;protein binding;protein dimerization activity;protein heterodimerization activity;protein homodimerization activity;SNARE binding;syntaxin binding	cell junction;cell part;clathrin coated vesicle membrane;coated vesicle membrane;cytoplasmic part;cytoplasmic vesicle membrane;cytoplasmic vesicle part;cytosol;endoplasmic reticulum part;extrinsic to membrane;integral to membrane;intracellular organelle part;intracellular part;intrinsic to membrane;membrane;membrane part;organelle membrane;organelle part;perinuclear endoplasmic reticulum;plasma m…		Module 1	1.49666	0.0405485	Q9R0N8	Q9R0N8
1.38048	0.959182	0.330161	0.240153	0.491035	0.730398	0.345048	0.773306	1.27055	-0.170585	0.302369	-1.85818	0.0645321	-1.37685	-0.0251163	1.36696	0.680254	-0.647488	0.439741	-0.57663	-0.361734	-2.16689	0.327187	1.48948	-0.421652	-2.28227	-0.481604	-0.264024	-0.557813	+	biological regulation;cell differentiation;cellular component biogenesis;cellular component biogenesis at cellular level;cellular component organization or biogenesis;cellular component organization or biogenesis at cellular level;cellular developmental process;cellular macromolecule metabolic process;cellular metabolic process;cellular process;cellular protein metabolic process;chaperone-mediate…	binding;cytoskeletal protein binding;ganglioside binding;glycolipid binding;glycosphingolipid binding;lipid binding;microtubule binding;protein binding;sphingolipid binding;tubulin binding	cell part;cytoplasmic part;early endosome membrane;endosomal part;endosome membrane;Golgi apparatus part;Golgi membrane;Golgi stack;intracellular organelle part;intracellular part;membrane;membrane part;membrane raft;organelle membrane;organelle part;plasma membrane;recycling endosome membrane;trans-Golgi network;trans-Golgi network membrane		Module 1	1.80962	0.0204463	B9EHT4	B9EHT4
1.44053	1.13273	1.27267	1.37994	-0.371464	0.558903	1.09128	0.645241	0.794105	-0.539244	-0.808075	-2.18712	-0.278789	0.293718	-0.910594	0.385796	0.52132	0.446682	-0.44442	-0.594568	0.713423	-0.432774	0.0226506	-0.688264	0.0297505	-3.01859	-0.310268	-0.34439	0.199831	+	biological regulation;biosynthetic process;cellular biosynthetic process;cellular macromolecule biosynthetic process;cellular macromolecule metabolic process;cellular metabolic process;cellular nitrogen compound metabolic process;cellular process;macromolecule biosynthetic process;macromolecule metabolic process;metabolic process;nitrogen compound metabolic process;nucleic acid metabolic process;…	binding;cation binding;DNA binding;ion binding;metal ion binding;nucleic acid binding	cell part;intracellular organelle part;intracellular part;nuclear part;nucleoplasm;organelle part		Module 1	2.56007	0.00394574	Q8BHZ4	Q8BHZ4
1.03086	2.1029	1.15641	0.11536	-0.608187	0.58093	-0.169048	1.73592	1.1498	0.88056	0.0999144	-1.69123	-0.296736	-0.447145	0.264744	0.00341859	-0.0861638	-0.203925	-0.485509	-0.389995	-0.545139	0.0179171	0.103668	-0.75194	-0.752052	-3.07966	0.525708	-0.588135	0.326767	+		catalytic activity;endopeptidase activity;hydrolase activity;peptidase activity;peptidase activity, acting on L-amino acid peptides;serine hydrolase activity;serine-type endopeptidase activity;serine-type peptidase activity	cell part;cytoplasmic part;Golgi apparatus;Golgi apparatus part;Golgi membrane;integral to membrane;intracellular membrane-bounded organelle;intracellular organelle;intracellular organelle part;intracellular part;intrinsic to membrane;membrane;membrane part;membrane-bounded organelle;nuclear part;nucleoplasm;nucleus;organelle;organelle membrane;organelle part;perinuclear region of cytoplasm		Module 1	2.07534	0.011459	Q8VEK2	Q8VEK2
1.12062	1.04143	1.03308	1.32109	1.49982	0.648011	0.7784	0.432375	-0.359325	-1.08072	-0.563277	-2.18624	-0.268133	0.0456597	1.10114	-0.0288893	0.644422	0.609144	-0.295774	1.15507	-0.234269	-0.411823	-0.39853	-0.447787	-1.25813	-1.69478	-0.311261	-2.07949	0.188166	+	aging;alcohol metabolic process;biological regulation;cellular process;cellular response to stimulus;cholesterol metabolic process;developmental process;ER-nucleus signaling pathway;lipid metabolic process;metabolic process;primary metabolic process;regulation of biological process;regulation of biosynthetic process;regulation of cellular biosynthetic process;regulation of cellular ketone metabol…	binding;cholesterol binding;lipid binding;steroid binding;sterol binding	cell part;coated vesicle membrane;cytoplasmic part;cytoplasmic vesicle membrane;cytoplasmic vesicle part;endoplasmic reticulum membrane;endoplasmic reticulum part;ER to Golgi transport vesicle membrane;Golgi apparatus part;Golgi membrane;integral to membrane;intracellular organelle part;intracellular part;intrinsic to membrane;macromolecular complex;membrane;membrane part;organelle membrane;organ…		Module 1	2.40183	0.00559211	Q6GQT6	Q6GQT6
0.900883	2.05027	0.86938	-2.12815	0.358077	1.44602	1.71938	1.59066	0.713925	0.00310907	-0.898504	-0.424513	-0.449442	-0.159325	-1.87765	-0.224941	0.171784	-0.246605	-0.276612	-0.0319506	-0.242541	-0.0888571	0.149381	-1.18469	0.854605	-0.419726	-0.743	-1.24023	-0.190737	+	biological regulation;cellular process;cellular response to stimulus;intracellular signal transduction;regulation of biological process;regulation of cellular process;response to stimulus;signal transduction;small GTPase mediated signal transduction	binding;GTP binding;guanyl nucleotide binding;guanyl ribonucleotide binding;nucleotide binding;purine nucleotide binding;purine ribonucleoside triphosphate binding;purine ribonucleotide binding;ribonucleotide binding	cell part;intracellular membrane-bounded organelle;intracellular organelle;intracellular part;membrane;membrane-bounded organelle;nucleus;organelle;plasma membrane		Module 1	2.24584	0.00786828	P70425	P70425
1.00182	1.32754	0.589305	-1.59908	0.474031	1.94014	1.66721	1.19585	1.2255	-0.30195	-0.0298907	-0.248827	0.060147	-0.568466	0.0879035	-0.846388	-0.451179	-0.00657921	-0.18621	-0.27662	0.171489	-0.105905	-0.890419	0.353908	-2.18291	-0.331103	0.333049	-2.26881	-0.133558	+	biological regulation;cell communication;cell cycle arrest;cell cycle process;cellular process;cellular response to chemical stimulus;cellular response to external stimulus;cellular response to extracellular stimulus;cellular response to nutrient;cellular response to nutrient levels;cellular response to retinoic acid;cellular response to stimulus;cellular response to vitamin;cellular response to …		cell body;cell part;cell projection;cytoplasmic part;dendrite;endoplasmic reticulum;extracellular region;intracellular membrane-bounded organelle;intracellular organelle;intracellular part;membrane-bounded organelle;mitochondrion;neuron projection;neuronal cell body;organelle		Module 1	2.57706	0.00380194	Q499E0	Q499E0
0.7691	0.913289	1.41879	-1.36671	0.43944	1.6672	1.38778	1.36458	1.31186	-0.0829499	-0.490931	-1.96636	0.252442	-0.00274089	-0.416119	-0.869735	-0.645123	0.197219	-1.91165	0.275594	0.976586	0.49173	-0.0974384	-0.563267	-1.16888	-1.36027	-0.377688	0.0421976	-0.187945	+	adult behavior;adult locomotory behavior;anatomical structure development;behavior;biological regulation;cellular component organization;cellular component organization or biogenesis;cerebellar Purkinje cell layer development;developmental maturation;developmental process;locomotory behavior;multicellular organismal process;regulation of biological process;regulation of cellular process;regulatio…		cell body;cell part;cytoplasmic part;endoplasmic reticulum;endoplasmic reticulum membrane;endoplasmic reticulum part;integral to membrane;intracellular membrane-bounded organelle;intracellular organelle;intracellular organelle part;intracellular part;intrinsic to membrane;membrane;membrane part;membrane-bounded organelle;neuronal cell body;organelle;organelle membrane;organelle part;plasma membra…		Module 1	2.76933	0.00249411	Q4V9Z5	Q4V9Z5
0.833097	0.721003	0.906951	-0.349803	-0.0343691	1.11433	0.137734	0.94217	1.70648	0.128087	-0.0454319	-0.451815	1.13148	-0.559135	1.21734	-1.95677	-0.728831	0.493814	-0.00310202	-1.09014	-0.645063	0.37652	-2.77137	0.243727	-0.109363	-1.19347	0.9112	0.12782	-1.05308	+	antigen processing and presentation;biological regulation;cellular process;cellular response to stimulus;establishment of localization;establishment of localization in cell;establishment of protein localization;immune system process;intracellular protein transport;intracellular signal transduction;intracellular transport;metabolic process;protein transport;Rab protein signal transduction;Ras prot…	binding;catalytic activity;GTP binding;GTPase activity;guanyl nucleotide binding;guanyl ribonucleotide binding;hydrolase activity;hydrolase activity, acting on acid anhydrides;hydrolase activity, acting on acid anhydrides, in phosphorus-containing anhydrides;nucleoside-triphosphatase activity;nucleotide binding;purine nucleotide binding;purine ribonucleoside triphosphate binding;purine ribonucleo…	cell part;cytoplasmic part;Golgi apparatus;intracellular membrane-bounded organelle;intracellular organelle;intracellular part;membrane;membrane-bounded organelle;organelle;plasma membrane		Module 1	1.55407	0.0357602	P97950	P97950
0.317729	0.609346	0.779688	0.318504	1.18539	1.17624	0.989877	1.14097	0.823533	-0.134205	-0.306979	-1.26733	0.0663166	-0.416497	0.239331	-0.00855332	0.339116	0.249245	0.324057	-2.8114	-0.688406	-0.0821367	-3.17801	0.197773	0.0906668	-0.282966	0.2784	-0.242802	0.293097	+	biological regulation;negative regulation of biological process;negative regulation of cell migration;negative regulation of cell motility;negative regulation of cell motility involved in cerebral cortex radial glia guided migration;negative regulation of cellular component movement;negative regulation of cellular component organization;negative regulation of cellular process;negative regulation …		cell part;cytoskeleton;intracellular non-membrane-bounded organelle;intracellular organelle;intracellular part;microtubule cytoskeleton;non-membrane-bounded organelle;organelle		Module 1	2.55795	0.00396417	Q8R1Y2	Q8R1Y2
0.806222	0.770212	1.23066	0.210645	0.475157	0.532159	0.475345	0.745394	0.729024	0.0677911	-1.29425	-0.0400168	0.0415388	0.351562	0.209004	0.984168	0.055922	0.0589745	0.554708	-3.02307	-2.24359	0.312888	-1.97685	0.519058	-1.15002	-0.318986	0.146982	0.222005	0.547359	+	cellular component organization;cellular component organization at cellular level;cellular component organization or biogenesis;cellular component organization or biogenesis at cellular level;cellular membrane organization;cellular process;endocytosis;establishment of localization;establishment of localization in cell;establishment of protein localization;intracellular protein transport;intracell…	binding;lipid binding;phosphatidylinositol binding;phospholipid binding	cell part;cytoplasmic part;endosome;extrinsic to membrane;intracellular membrane-bounded organelle;intracellular organelle;intracellular part;membrane part;membrane-bounded organelle;organelle		Module 1	2.16389	0.00942098	Q91WL6	Q91WL6
0.498573	0.602919	1.01295	0.778964	0.946437	0.498223	0.602919	0.740411	1.38099	1.0628	-0.128362	0.0872862	-0.235259	1.11736	0.563666	0.117314	-0.845001	-1.12761	0.0335917	-1.42675	-2.18854	-1.08699	-1.95654	1.32033	-0.289086	-1.81507	-0.12064	0.0605098	-0.205402	+	biological regulation;regulation of biological process;regulation of cellular process;regulation of kainate selective glutamate receptor activity;regulation of molecular function;regulation of receptor activity;regulation of response to stimulus;regulation of signal transduction;regulation of signaling	binding;glutamate receptor binding;ionotropic glutamate receptor binding;protein binding;receptor binding	cell part;cytoskeletal part;intracellular organelle part;intracellular part;ionotropic glutamate receptor complex;kainate selective glutamate receptor complex;macromolecular complex;membrane part;organelle part;plasma membrane part;postsynaptic density;protein complex;receptor complex;synapse;synapse part		Module 1	2.99439	0.00151961	Q8BNJ6	Q8BNJ6
0.860479	0.751861	1.29357	0.621388	1.00514	0.831205	1.03252	1.08498	1.02666	-0.465193	-0.77305	-0.375904	-3.03117	0.295757	0.186702	0.203537	-0.680662	-0.729972	-0.271006	-0.469952	1.94318	-0.630617	-1.51151	-0.813211	-0.222242	-0.535942	0.239684	-0.159315	-0.706922	+		binding;cation binding;ion binding;metal ion binding			Module 1	3.17591	0.00101945	B7ZCR6	B7ZCR6
0.951195	1.48508	2.41899	0.188679	-0.983419	1.03555	0.890813	1.58887	0.591448	0.188501	-0.0680388	-1.19121	0.148848	-0.660978	-0.556533	0.461191	0.214254	-1.56189	0.243821	-1.24472	-1.1838	-1.33532	-1.06842	-1.21	0.359634	-0.474411	0.783335	0.0286891	-0.0401672	+			cell part;integral to membrane;intrinsic to membrane;membrane part		Module 1	2.84567	0.00210884	Q64322	Q64322
1.68133	1.57081	2.39809	0.252176	-0.35242	1.13717	-0.225179	0.283463	0.656073	-0.861589	0.37888	0.773285	1.69957	-0.910111	-0.168865	-0.462967	-0.529066	-0.263424	0.334063	-1.4168	-2.05334	-1.02631	-0.472372	-0.0909707	-0.754777	-0.0257339	-0.231532	-0.608589	-0.710866	+	biological regulation;regulation of biological process;regulation of catalytic activity;regulation of cell cycle;regulation of cellular metabolic process;regulation of cellular process;regulation of cellular protein metabolic process;regulation of cyclin-dependent protein kinase activity;regulation of kinase activity;regulation of macromolecule metabolic process;regulation of metabolic process;re…				Module 1	3.00292	0.00149283	D3YUJ3	D3YUJ3
1.52171	1.968	2.31211	-0.342707	0.20156	0.510267	0.800832	0.574088	0.675999	-0.587304	0.959672	-0.12776	-0.397234	0.0027602	0.175815	-0.717159	-0.690475	-0.856152	0.95846	-0.215551	-1.52952	-0.94611	-1.00547	0.327927	-0.171084	-0.744235	0.492634	-1.17835	-1.97273	+	biological regulation;positive regulation of biological process;positive regulation of cellular component biogenesis;positive regulation of cellular component organization;positive regulation of cellular process;positive regulation of developmental process;positive regulation of nervous system development;positive regulation of synapse assembly;regulation of biological process;regulation of cellu…		cell part;integral to membrane;intrinsic to membrane;membrane part		Module 1	3.33674	0.000716498	Q3URE9	Q3URE9
1.44986	0.7431	1.31271	1.06712	0.527106	1.06501	-0.00554894	-0.0132762	1.21944	0.0843129	-0.197952	-3.7056	-1.2311	-0.586239	-0.162904	-0.555017	-0.640973	-1.19052	0.0982607	0.414653	0.0323029	-0.676465	-0.285858	0.956872	0.257242	-0.0139813	-0.13196	0.241105	-0.0717058	+	apoptosis;biological regulation;cell death;cellular process;cellular response to stimulus;death;programmed cell death;regulation of biological process;regulation of cellular process;response to stimulus;signal transduction	enzyme regulator activity;phosphatase regulator activity;protein phosphatase regulator activity;protein phosphatase type 2A regulator activity	cell part;cytoplasmic part;cytoskeleton;intracellular membrane-bounded organelle;intracellular non-membrane-bounded organelle;intracellular organelle;intracellular organelle part;intracellular part;macromolecular complex;membrane;membrane-bounded organelle;mitochondrial membrane;mitochondrial outer membrane;mitochondrial part;mitochondrion;non-membrane-bounded organelle;organelle;organelle membra…	Cell cycle - yeast;Chagas disease (American trypanosomiasis);Hepatitis C;mRNA surveillance pathway;Tight junction	Module 1	3.38305	0.000647296	Q6ZWR4	Q6ZWR4
0.808215	0.728229	1.0382	1.25153	0.666805	1.07729	0.957925	0.80352	1.33477	0.393508	-1.18879	-2.56384	-0.664118	0.933289	-0.703681	-0.0808827	-0.402798	-0.87064	-0.863619	0.0437642	0.227754	-1.02052	-0.743214	1.52162	-0.00822278	-1.32336	0.457943	-1.04267	-0.767991	+					Module 1	3.39882	0.000625122	Q9CQE9	Q9CQE9
1.21567	0.776444	1.24004	0.239386	0.271772	1.35835	0.49781	2.00258	1.21471	-0.718232	-1.08992	-2.29762	0.0427861	-1.5532	0.0766005	-1.4398	-0.823303	0.251981	0.198537	0.745104	0.444274	-0.535488	-0.526681	0.846739	-0.721616	-1.07947	0.38704	-0.613947	-0.410557	+			cell junction;cell part;cytoskeletal part;integral to membrane;intracellular organelle part;intracellular part;intrinsic to membrane;membrane;membrane part;organelle part;postsynaptic density;postsynaptic membrane;synapse part;synaptic membrane		Module 1	4.01807	0.000160913	Q2WF71	Q2WF71
0.102709	-0.00280202	0.907468	1.61314	1.4991	2.7231	0.136087	0.0264208	1.3805	-1.57558	0.0566137	-1.45208	0.725194	-0.55462	0.836066	-0.903606	-0.47574	-0.641407	0.0808841	-0.363624	-0.896877	-0.868771	0.473321	-0.533362	-1.47933	-0.397742	0.359633	0.0669305	-0.841639	+					Module 1	2.93333	0.00173891	Q6PGF2	Q6PGF2
0.769249	0.321232	1.038	1.38966	0.889948	0.351907	0.638255	-0.0993873	0.793175	-2.06439	0.93413	-2.23401	0.0225943	-1.79572	0.172612	-1.03956	-1.83903	-0.0960534	0.662859	-0.0713923	1.14605	-0.0129428	0.623922	1.13123	0.114301	-0.412488	-0.193848	-0.873735	-0.266564	+	biological regulation;calcium ion-dependent exocytosis of neurotransmitter;cellular component organization;cellular component organization at cellular level;cellular component organization or biogenesis;cellular component organization or biogenesis at cellular level;cellular membrane fusion;cellular membrane organization;cellular process;establishment of localization;establishment of localization…	binding;calcium ion binding;calcium-dependent phospholipid binding;cation binding;clathrin binding;ion binding;lipid binding;metal ion binding;phospholipid binding;protein binding;SNARE binding;syntaxin binding	cell junction;cell part;cell projection;clathrin coated vesicle membrane;coated vesicle membrane;cytoplasmic part;cytoplasmic vesicle membrane;cytoplasmic vesicle part;intracellular membrane-bounded organelle;intracellular organelle;intracellular organelle part;intracellular part;lysosome;lytic vacuole;membrane;membrane-bounded organelle;neuron projection;organelle;organelle membrane;organelle pa…		Module 1	2.3578	0.00615927	Q7TNF0	Q7TNF0
0.173789	1.20573	0.404566	1.08843	1.42462	1.1241	0.501135	1.14157	1.76383	-2.15875	-0.136966	-1.74541	-0.738868	-1.43408	0.650685	-1.13678	-0.339154	-0.213763	1.35358	-0.7439	0.635459	-0.729551	-0.250386	0.149349	-0.0487877	-0.655763	0.100001	-1.00629	-0.378396	+			cell part;intracellular organelle part;intracellular part;membrane;nuclear inner membrane;nuclear membrane;nuclear part;organelle inner membrane;organelle membrane;organelle part		Module 1	3.52263	0.000476539	Q5XG69	Q5XG69
0.45872	0.155684	1.34128	2.45967	1.89097	1.09477	0.0955446	0.425984	0.913661	-0.620913	0.709322	-1.06409	-0.233971	-2.28133	-0.36293	-0.961105	-0.928861	-0.549924	-0.0929443	-0.152446	-0.671103	-0.732732	0.517496	0.484389	0.358341	-1.2092	0.317379	-0.193024	-1.16864	+		binding;calcium ion binding;cation binding;ion binding;metal ion binding	cell part;cytoplasm;intracellular membrane-bounded organelle;intracellular organelle;intracellular organelle part;intracellular part;membrane-bounded organelle;nuclear part;nucleoplasm;nucleus;organelle;organelle part		Module 1	3.65895	0.000353553	Q8BG18	Q8BG18
1.74747	1.07642	0.639865	1.65679	0.622868	0.581325	0.659462	0.708074	0.98337	-2.44865	0.450004	-3.07376	-0.0987167	0.010359	-0.370685	-0.573874	0.198438	-0.378158	-0.457326	-0.0921674	-0.038755	-0.131855	0.0397447	0.168111	-0.250093	-0.905125	-0.0859771	0.0938475	-0.731003	+	axonemal microtubule depolymerization;cellular component disassembly;cellular component disassembly at cellular level;cellular component movement;cellular component organization;cellular component organization at cellular level;cellular component organization or biogenesis;cellular component organization or biogenesis at cellular level;cellular macromolecular complex disassembly;cellular macromol…	adenyl nucleotide binding;adenyl ribonucleotide binding;ATP binding;ATPase activity;binding;catalytic activity;hydrolase activity;hydrolase activity, acting on acid anhydrides;hydrolase activity, acting on acid anhydrides, in phosphorus-containing anhydrides;microtubule motor activity;motor activity;nucleoside-triphosphatase activity;nucleotide binding;plus-end-directed microtubule motor activity…	cell part;cell projection;cilium;cytoplasm;cytoskeletal part;intracellular organelle part;intracellular part;kinesin complex;macromolecular complex;microtubule;microtubule associated complex;organelle part;protein complex		Module 1	3.63128	0.000375682	Q99PT9	Q99PT9
1.5318	0.68922	1.1044	2.06998	1.45081	0.850599	0.94827	0.891345	1.84954	-0.926265	-0.414591	-1.52965	-0.273898	-0.698923	-0.0656169	-1.41248	-0.163789	0.160493	-0.275972	-0.476865	-0.614271	-1.00838	-0.468844	-0.036987	-0.884121	-0.386248	-1.35791	0.395049	-0.9467	+		binding;cation binding;ion binding;metal ion binding;transition metal ion binding;zinc ion binding		Endocytosis	Module 1	7.7373	4.49577e-08	Q6NXL5	Q6NXL5
0.90739	0.310731	0.955752	2.43618	0.982778	0.839235	1.29789	0.647162	0.927172	-1.40532	-0.132351	-0.928201	-0.110793	-1.76779	-0.386895	-2.17283	-0.020287	0.222332	0.720161	-0.145969	-0.442477	-0.978009	0.570581	0.328652	-0.838913	0.26636	-1.1079	-0.283036	-0.691602	+	cellular macromolecule metabolic process;cellular metabolic process;cellular process;cellular protein metabolic process;macromolecule metabolic process;macromolecule modification;metabolic process;primary metabolic process;protein metabolic process;protein modification by small protein conjugation;protein modification by small protein conjugation or removal;protein modification process;protein ub…	acid-amino acid ligase activity;catalytic activity;ligase activity;ligase activity, forming carbon-nitrogen bonds;small conjugating protein ligase activity;ubiquitin-protein ligase activity	cell part;cytoplasm;intracellular membrane-bounded organelle;intracellular organelle;intracellular part;membrane-bounded organelle;nucleus;organelle		Module 1	4.03612	0.000154642	Q8K4P8	Q8K4P8
1.19664	1.24263	1.35483	1.25631	-0.0880292	1.06572	0.104287	0.560387	1.92079	-0.617715	1.01739	-0.825399	1.46929	-0.551203	-0.755695	-1.48128	-2.22958	-1.0629	-0.384782	0.182406	-1.12659	-0.276073	-0.261152	-0.201272	-1.01625	0.31639	-0.319984	-0.111878	-0.377293	+	cell cycle process;cell differentiation;cellular component assembly;cellular component assembly at cellular level;cellular component organization;cellular component organization at cellular level;cellular component organization or biogenesis;cellular component organization or biogenesis at cellular level;cellular developmental process;cellular macromolecule metabolic process;cellular metabolic pr…		cell part;cytoplasm;integral to membrane;intracellular part;intrinsic to membrane;membrane part		Module 1	3.23126	0.000903244	Q9Z0E1	Q9Z0E1
0.855109	1.10638	1.1988	0.658171	0.694688	1.04791	1.10638	1.23667	1.30187	-2.92669	-0.211598	-0.866763	-0.00556545	0.169732	-0.34867	-0.0772109	-2.70614	-0.243805	0.0539581	-0.343244	-0.641027	-0.374792	0.334193	-0.443347	-0.110425	-0.283633	0.244131	-0.107946	-0.317133	+	axon guidance;biological adhesion;biological regulation;cell adhesion;cell-cell adhesion;cellular process;chemotaxis;heterophilic cell-cell adhesion;homophilic cell adhesion;locomotion;positive regulation of axon extension;positive regulation of axonogenesis;positive regulation of biological process;positive regulation of cell development;positive regulation of cell differentiation;positive regul…	binding;calcium ion binding;cation binding;ion binding;metal ion binding	cell part;integral to membrane;integral to plasma membrane;intrinsic to membrane;intrinsic to plasma membrane;membrane;membrane part;plasma membrane;plasma membrane part	Cell adhesion molecules (CAMs)	Module 1	4.31646	8.35755e-05	P39038	P39038
1.44499	-0.107776	0.811543	-0.772976	0.719608	1.70757	1.66745	1.36009	1.17868	-0.329096	0.864987	-0.499422	0.00569585	-0.100551	0.326748	0.184922	-0.428571	0.102421	0.33574	-0.0736444	-0.364733	-1.38841	-1.51453	-2.76137	-0.746642	-0.476434	-0.831994	-0.398023	0.0837378	+	anatomical structure development;biological regulation;biosynthetic process;cell projection organization;cellular biosynthetic process;cellular component organization;cellular component organization at cellular level;cellular component organization or biogenesis;cellular component organization or biogenesis at cellular level;cellular macromolecule biosynthetic process;cellular macromolecule metab…	binding;DNA binding;nucleic acid binding;nucleic acid binding transcription factor activity;sequence-specific DNA binding transcription factor activity	cell part;chromatin remodeling complex;chromosomal part;chromosome, centromeric region;condensed chromosome kinetochore;condensed chromosome, centromeric region;condensed nuclear chromosome, centromeric region;intracellular membrane-bounded organelle;intracellular non-membrane-bounded organelle;intracellular organelle;intracellular organelle part;intracellular part;kinetochore;macromolecular comp…		Module 1	4.04658	0.000151198	Q8BW22	Q8BW22
0.963413	1.13128	0.993904	0.884658	0.993904	0.954201	1.02657	0.891308	1.07878	-0.214383	-0.709753	0.0366444	-0.761644	0.171849	0.0642112	-0.0311226	-0.0895396	-0.170493	-0.15509	-2.7327	0.0240206	-0.166364	-0.42793	-3.17045	-0.328098	-0.0445693	-0.00316192	-0.209327	-0.000113176	+	biological regulation;biosynthetic process;cellular biosynthetic process;cellular macromolecule biosynthetic process;cellular macromolecule metabolic process;cellular metabolic process;cellular nitrogen compound metabolic process;cellular process;macromolecule biosynthetic process;macromolecule metabolic process;metabolic process;nitrogen compound metabolic process;nucleic acid metabolic process;…	binding;binding, bridging;mRNA binding;nucleic acid binding;poly(A) RNA binding;poly(U) RNA binding;poly-purine tract binding;poly-pyrimidine tract binding;protein binding;protein binding, bridging;protein dimerization activity;protein domain specific binding;protein heterodimerization activity;RNA binding;SH2 domain binding;SH3 domain binding;SH3/SH2 adaptor activity;signaling adaptor activity;s…	cell part;intracellular membrane-bounded organelle;intracellular organelle;intracellular part;membrane-bounded organelle;nucleus;organelle		Module 1	3.98033	0.000174659	Q9WU01	Q9WU01
1.36232	0.932341	0.436949	0.976535	1.30196	1.11391	0.773605	1.33316	0.954399	-0.599472	-1.30453	-0.795139	0.181649	-0.133179	-0.0460758	0.32575	0.0821328	-0.256261	-0.345773	-1.26647	0.928026	-1.0565	-0.741933	-3.12005	0.103769	-0.489932	-0.168556	-0.789583	0.306945	+	cell differentiation;cellular developmental process;cellular process;developmental process;epithelial cell differentiation;response to chemical stimulus;response to endogenous stimulus;response to hormone stimulus;response to organic substance;response to stimulus	binding;nucleic acid binding;nucleotide binding;poly(U) RNA binding;poly-pyrimidine tract binding;RNA binding;single-stranded RNA binding	cell part;cytoplasm;intracellular membrane-bounded organelle;intracellular organelle;intracellular part;macromolecular complex;membrane-bounded organelle;nucleus;organelle;polysome;ribonucleoprotein complex	mRNA surveillance pathway	Module 1	3.98305	0.000173613	Q61474	Q61474
0.880977	1.04928	0.832172	0.904647	0.946297	0.716139	0.67075	0.894997	1.14698	-1.56797	0.00911601	0.368205	0.344318	-2.11004	0.357685	0.0596549	0.0996304	0.126814	-1.58299	-1.84046	0.151234	-1.9528	0.238429	-1.80797	0.287054	0.281724	0.0638013	0.203194	0.229127	+			cell part;cytoplasm;intracellular membrane-bounded organelle;intracellular non-membrane-bounded organelle;intracellular organelle;intracellular organelle part;intracellular part;membrane-bounded organelle;non-membrane-bounded organelle;nuclear part;nucleolus;nucleoplasm;nucleus;organelle;organelle part		Module 1	2.62891	0.00339373	Q3U2K0	Q3U2K0
0.552232	0.672403	0.821755	1.22858	-0.193641	1.42162	0.1042	1.28512	1.03493	-0.0937249	-0.497416	-0.4209	-2.73324	-0.185372	-0.319782	0.409054	-0.451572	0.124199	-0.0402196	-0.451172	0.37886	-0.581924	-0.0760519	-3.23746	0.632593	-0.144251	0.408355	0.0905656	0.262263	+	biological regulation;biosynthetic process;cellular biosynthetic process;cellular macromolecule biosynthetic process;cellular macromolecule metabolic process;cellular metabolic process;cellular nitrogen compound metabolic process;cellular process;cellular protein metabolic process;macromolecule biosynthetic process;macromolecule metabolic process;macromolecule modification;metabolic process;negat…	ankyrin repeat binding;binding;carboxylic acid binding;catalytic activity;cation binding;cofactor binding;identical protein binding;ion binding;iron ion binding;metal ion binding;NF-kappaB binding;Notch binding;oxidoreductase activity;oxidoreductase activity, acting on paired donors, with incorporation or reduction of molecular oxygen;oxidoreductase activity, acting on paired donors, with incorpo…	cell part;cytoplasm;cytoplasmic part;intracellular organelle part;intracellular part;nuclear part;nucleoplasm;organelle part;perinuclear region of cytoplasm		Module 1	1.85529	0.01853	Q8BLR9	Q8BLR9
1.00093	1.00507	1.41936	1.08887	0.620499	0.672213	0.715673	1.03068	0.886917	-1.59381	-3.05099	-1.21864	-0.261015	-0.121841	-0.599913	-0.446719	-0.627663	0.00880197	0.000206928	0.650456	-0.15418	-0.94291	-0.507301	-0.819268	1.4605	-0.651899	-0.0181321	-0.155977	0.610083	+	cellular macromolecule metabolic process;cellular metabolic process;cellular nitrogen compound metabolic process;cellular process;cellular protein metabolic process;macromolecule metabolic process;macromolecule modification;metabolic process;ncRNA metabolic process;ncRNA processing;nitrogen compound metabolic process;nucleic acid metabolic process;nucleobase-containing compound metabolic process;…	binding;catalytic activity;nucleic acid binding;nucleotidyltransferase activity;RNA binding;transferase activity;transferase activity, transferring phosphorus-containing groups;tRNA binding	cell part;cytoplasmic part;cytosol;intracellular membrane-bounded organelle;intracellular organelle;intracellular part;membrane-bounded organelle;mitochondrion;organelle	Sulfur relay system	Module 1	3.99566	0.000168953	Q99J10	Q99J10
1.31919	1.45289	0.896822	1.30471	0.896822	0.704696	1.05828	1.07423	1.48131	-0.380222	-2.82722	-1.08448	-1.23039	0.212314	-0.58085	-0.0625581	-0.74128	0.154525	-0.414492	0.897067	-0.575645	-0.169454	-0.351316	-0.930942	0.358604	-0.732246	-0.362104	-0.800567	-0.567695	+	biological regulation;cellular process;cellular response to stimulus;intracellular signal transduction;regulation of biological process;regulation of cellular process;response to stimulus;signal transduction;small GTPase mediated signal transduction	binding;GTP binding;guanyl nucleotide binding;guanyl ribonucleotide binding;nucleotide binding;purine nucleotide binding;purine ribonucleoside triphosphate binding;purine ribonucleotide binding;ribonucleotide binding	cell part;intracellular		Module 1	5.49353	6.24057e-06	Q9QXJ4	Q9QXJ4
0.951716	1.0647	0.852343	0.915349	0.915785	1.2303	1.24089	0.970824	1.01961	-1.06779	-2.38375	-0.954644	0.308956	-0.301561	-1.02881	0.695631	-0.104006	-0.55828	0.66707	0.202009	0.202437	-1.12276	-1.67825	0.477865	-0.352229	-1.83603	-0.145467	-0.522283	0.340374	+	anatomical structure morphogenesis;biological regulation;cell part morphogenesis;cell projection morphogenesis;cell projection organization;cell surface receptor linked signaling pathway;cellular component morphogenesis;cellular component organization;cellular component organization at cellular level;cellular component organization or biogenesis;cellular component organization or biogenesis at ce…		cell part;cytoplasm;intracellular part;membrane;plasma membrane		Module 1	3.72574	0.000305134	Q8C6G1	Q8C6G1
0.172417	1.00257	0.01243	0.372153	-0.0689149	1.26182	0.502002	0.570677	1.38792	-0.353373	0.0452571	-0.81245	-1.52799	-2.84672	-1.10569	0.703405	0.939495	0.306508	-0.979125	0.929575	0.0301485	0.914731	-1.56603	-1.34437	1.18358	-0.200298	0.129014	0.600752	-0.259494	+	anatomical structure development;anatomical structure morphogenesis;axon guidance;axonal fasciculation;biological regulation;blood vessel endothelial cell proliferation involved in sprouting angiogenesis;branching morphogenesis of a tube;cell chemotaxis;cell migration;cell motility;cell proliferation;cell recognition;cell surface receptor linked signaling pathway;cellular component movement;cellu…	axon guidance receptor activity;binding;chondroitin sulfate proteoglycan binding;glycoprotein binding;heparan sulfate proteoglycan binding;molecular transducer activity;protein binding;proteoglycan binding;receptor activity;receptor binding;semaphorin receptor binding;signal transducer activity;signaling receptor activity;syndecan binding;transmembrane signaling receptor activity	cell part;extracellular membrane-bounded organelle;extracellular organelle;extracellular region part;extracellular vesicular exosome;integral to membrane;intrinsic to membrane;membrane;membrane part;membrane-bounded organelle;membrane-bounded vesicle;organelle;vesicle		Module 1	1.41505	0.0484967	Q62217	Q62217
0.925069	0.406595	1.45663	0.485511	0.960077	1.6773	1.54029	0.846756	1.37855	-0.867047	-1.74548	-0.642987	-0.597221	-2.31318	-0.227116	0.376142	-0.369258	-0.570632	-0.0107167	-1.05633	-0.142378	-0.789004	-1.37278	0.208606	0.199864	-0.98822	0.487874	0.600276	0.142818	+			cell part;cytoplasm;intracellular part		Module 1	4.78043	3.00872e-05	Q7TPG7	Q7TPG7
0.247782	-0.129565	1.1734	-0.868018	0.689123	0.94133	0.907094	1.3723	1.27766	-1.78874	-0.583701	0.828673	-0.233667	-1.07028	1.03402	0.452411	0.931152	0.468608	1.71396	-0.66732	-1.08744	-1.86981	-0.23125	-1.30763	0.0854328	-1.37805	-0.0573368	-0.10227	-0.747874	+	biosynthetic process;cellular biosynthetic process;cellular lipid metabolic process;cellular metabolic process;cellular process;ceramide biosynthetic process;ceramide metabolic process;lipid biosynthetic process;lipid metabolic process;membrane lipid biosynthetic process;membrane lipid metabolic process;metabolic process;primary metabolic process;sphingoid biosynthetic process;sphingoid metabolic…	catalytic activity;N-acyltransferase activity;sphingosine N-acyltransferase activity;transferase activity;transferase activity, transferring acyl groups;transferase activity, transferring acyl groups other than amino-acyl groups	cell part;cytoplasmic part;endoplasmic reticulum membrane;endoplasmic reticulum part;integral to membrane;intracellular membrane-bounded organelle;intracellular organelle;intracellular organelle part;intracellular part;intrinsic to membrane;membrane;membrane part;membrane-bounded organelle;organelle;organelle membrane;organelle part		Module 1	2.25729	0.00767139	P27545	P27545
1.25393	1.34895	0.630968	0.796365	0.721231	1.01271	0.929095	1.04856	1.22389	-0.652578	-1.31926	-0.54629	-0.68354	-0.923974	0.513016	0.492022	0.087279	-0.819503	1.11594	-0.089415	-1.53277	-1.19835	-0.613958	-1.54175	1.10302	-1.52361	0.840087	-0.549018	-1.12305	+	cell migration;cell motility;cellular component movement;cellular process;cerebral cortex cell migration;cerebral cortex radially oriented cell migration;forebrain cell migration;locomotion;neuron migration;telencephalon cell migration		anchored to membrane;anchored to plasma membrane;cell part;cytoplasmic part;extracellular region part;extracellular space;Golgi apparatus;intracellular membrane-bounded organelle;intracellular organelle;intracellular part;intrinsic to membrane;intrinsic to plasma membrane;membrane;membrane part;membrane raft;membrane-bounded organelle;organelle;plasma membrane;plasma membrane part		Module 1	3.73883	0.00029637	Q0PMG2	Q0PMG2
0.16094	0.453269	1.07205	0.938629	0.505513	0.831661	1.06791	1.05559	1.47958	-1.70755	-1.23687	-1.66305	-0.94372	-0.202985	1.03959	-0.763631	0.26249	-0.0123366	1.10714	0.587579	-1.03344	-1.67915	-1.56464	-0.430409	0.801116	-0.884422	0.598555	0.620726	-0.460136	+		binding;calcium ion binding;cation binding;ion binding;metal ion binding	extracellular region		Module 1	2.26209	0.00759528	Q8BFR2	Q8BFR2
0.830011	1.16084	-0.190494	-0.700798	0.94357	1.59657	1.42172	1.56852	1.56337	-1.31716	-0.955024	-0.714546	-0.873114	0.093902	0.546795	0.424292	0.324772	0.671413	0.549851	-1.12669	-1.24656	-1.59408	-1.09283	-1.54211	0.125581	-0.493075	0.208919	-0.615556	0.431913	+	biological adhesion;biological regulation;cell adhesion;cell-cell adhesion;cellular process;regulation of biological process;regulation of cell development;regulation of cell differentiation;regulation of cellular process;regulation of developmental process;regulation of multicellular organismal development;regulation of multicellular organismal process;regulation of nervous system development;re…		cell body;cell junction;cell part;cell projection;cell surface;cell-cell junction;extracellular region;membrane;neuron projection;neuronal cell body;plasma membrane		Module 1	3.316	0.000749546	Q8HW98	Q8HW98
1.18619	1.21785	0.834246	-0.250887	0.15706	1.37151	1.12213	0.995695	1.38528	-0.925451	-2.42351	-1.23436	-0.739178	-0.585069	-0.119324	0.620506	1.14862	-0.450985	0.614392	-0.276244	-0.241006	-0.952992	0.2701	-1.45978	1.06205	-1.25944	-0.413334	-0.82126	0.16721	+	biological regulation;negative regulation of catalytic activity;negative regulation of kinase activity;negative regulation of molecular function;negative regulation of protein kinase activity;negative regulation of transferase activity;regulation of biological process;regulation of catalytic activity;regulation of cellular metabolic process;regulation of cellular process;regulation of cellular pr…	calcium-dependent protein kinase inhibitor activity;calcium-dependent protein kinase regulator activity;enzyme inhibitor activity;enzyme regulator activity;kinase inhibitor activity;kinase regulator activity;protein kinase inhibitor activity;protein kinase regulator activity	cell part;centrosome;cytoplasmic part;cytoskeletal part;cytosol;intracellular membrane-bounded organelle;intracellular non-membrane-bounded organelle;intracellular organelle;intracellular organelle part;intracellular part;membrane-bounded organelle;microtubule organizing center;non-membrane-bounded organelle;nucleus;organelle;organelle part		Module 1	2.60914	0.00354544	Q78WH7	Q78WH7
0.722033	0.799456	-0.650284	0.150582	1.21117	1.66883	2.08651	0.687058	1.35968	-0.144463	-1.92559	-1.89497	-0.684146	0.518112	0.374878	0.351988	0.694117	0.0506635	0.262814	-1.43285	-0.460815	-0.568726	-0.398685	-1.66705	0.0192942	-0.987958	0.1303	-0.000894615	-0.271059	+		binding;enzyme binding;histone deacetylase binding;identical protein binding;protein binding			Module 1	2.79306	0.00236634	B2KF50	B2KF50
1.07495	1.81947	2.27272	-0.756912	0.0174641	1.06764	0.86227	1.66523	1.71585	-0.844979	-0.853961	-1.01113	-0.231326	0.352531	-0.258785	-0.623231	-0.587677	-0.894528	0.427784	-0.0634987	-0.397514	-0.735505	-0.499624	-1.50992	0.402115	-1.20526	0.131016	-0.746113	-0.589064	+					Module 1	4.46527	6.02502e-05	G3X9N3	G3X9N3
1.79972	1.64873	1.37047	0.532053	0.464347	0.342353	1.15024	1.15024	1.18366	-0.949826	-1.50833	-1.85979	-0.441851	-0.182712	-1.39666	0.45715	-0.396044	0.234348	-1.08631	0.431784	0.142535	-0.649592	0.0462853	-1.13872	0.385971	-1.13981	-0.0632473	-1.14858	0.621574	+					Module 1	4.80446	2.85237e-05	O88834	O88834
1.52158	1.92372	1.41115	-0.544369	-0.131075	1.1153	1.3212	1.42665	1.60021	-0.347369	-1.44665	-0.84651	-0.227007	0.475041	-0.786117	0.324055	0.00368273	-0.398753	-0.446426	-0.28783	-0.0613279	-1.00679	-0.0155216	-1.75607	0.0588892	-0.822251	-0.150755	-1.69528	-0.21137	+	biological regulation;cellular macromolecule metabolic process;cellular metabolic process;cellular nitrogen compound metabolic process;cellular process;macromolecule metabolic process;metabolic process;mRNA metabolic process;mRNA processing;nitrogen compound metabolic process;nuclear mRNA splicing, via spliceosome;nucleic acid metabolic process;nucleobase-containing compound metabolic process;pri…	binding;mRNA binding;nucleic acid binding;RNA binding	cell part;intracellular membrane-bounded organelle;intracellular non-membrane-bounded organelle;intracellular organelle;intracellular organelle part;intracellular part;membrane-bounded organelle;non-membrane-bounded organelle;nuclear part;nucleolus;nucleus;organelle;organelle part		Module 1	4.43664	6.41815e-05	Q9JKN6	Q9JKN6
0.925667	1.46866	1.12269	-0.666426	0.358878	1.24636	1.84137	1.4609	1.37674	-0.345967	-1.2954	-1.49845	-0.618574	0.203763	-0.745442	0.492625	-0.46836	-0.780265	-0.410743	0.0954679	-0.384998	-0.899075	0.392966	-1.49624	1.05223	-1.14468	0.461875	-1.32195	-0.423628	+	anatomical structure development;anterograde axon cargo transport;autophagy;axon cargo transport;biological regulation;catabolic process;cell differentiation;cell projection organization;cell surface receptor linked signaling pathway;cellular catabolic process;cellular component movement;cellular component organization;cellular component organization at cellular level;cellular component organizat…	binding;brain-derived neurotrophic factor binding;growth factor binding;ion channel binding;neurotrophin binding;protein binding	autophagic vacuole;axon;cell junction;cell part;cell projection;centrosome;clathrin-coated vesicle;coated vesicle;cytoplasmic membrane-bounded vesicle;cytoplasmic part;cytoplasmic vesicle;cytoskeletal part;endoplasmic reticulum;inclusion body;intracellular membrane-bounded organelle;intracellular non-membrane-bounded organelle;intracellular organelle;intracellular organelle part;intracellular par…	Huntington's disease	Module 1	3.75659	0.000285069	O35668	O35668
-0.22857	0.419391	0.868698	-1.22584	-0.429326	1.0766	1.37414	1.43049	0.780234	-0.712666	-1.48379	-1.88552	-0.756762	-0.900159	-0.846404	0.379152	-0.255039	-0.533782	0.714598	-0.0586115	1.07324	-0.772939	1.20383	-0.551881	1.89099	-0.760901	0.687399	-1.24884	0.752264	+		beta-amyloid binding;binding;G-protein-coupled receptor binding;protein binding;receptor binding	cell part;cytoplasm;intracellular membrane-bounded organelle;intracellular organelle;intracellular part;membrane-bounded organelle;nucleus;organelle		Module 1	1.43167	0.0467711	Q8BUY8	Q8BUY8
0.847687	1.38856	0.935823	-0.376186	0.875688	1.74456	1.81658	1.27702	1.60717	-0.466056	-0.677646	-1.41718	-1.00599	-0.532773	-0.134342	0.615212	-0.609885	-0.822373	-0.00383253	-0.331164	-0.466324	-0.630166	0.212399	-1.26082	0.342805	-1.44817	0.739502	-1.13761	-1.08249	+	anatomical structure development;associative learning;behavior;biological regulation;brain development;cell migration;cell migration involved in heart development;cell motility;cellular component movement;cellular process;cognition;developmental process;learning;learning or memory;locomotion;membrane docking;multicellular organismal process;negative regulation of biological process;negative regul…		basolateral plasma membrane;cell part;cell projection membrane;cell projection part;cytoplasm;cytoplasmic part;cytosol;intracellular part;membrane part;plasma membrane part		Module 1	5.01907	1.77878e-05	Q8BTG7	Q8BTG7
0.788711	1.31155	1.17964	0.886028	0.667192	0.880469	0.742681	1.11802	1.21	-0.531473	-0.679775	-1.95295	-0.215036	0.308967	-0.384105	0.510982	-0.523587	-0.643371	-0.104322	0.412029	-1.06646	-1.0762	0.498008	-1.30107	1.50495	-1.29726	0.49506	-2.01671	-0.721975	+	biological regulation;cellular process;cellular response to stimulus;endosome transport;establishment of localization;establishment of localization in cell;establishment of protein localization;intracellular protein transport;intracellular signal transduction;intracellular transport;metabolic process;protein transport;Rab protein signal transduction;Ras protein signal transduction;regulation of b…	binding;catalytic activity;GDP binding;GTP binding;GTPase activity;guanyl nucleotide binding;guanyl ribonucleotide binding;hydrolase activity;hydrolase activity, acting on acid anhydrides;hydrolase activity, acting on acid anhydrides, in phosphorus-containing anhydrides;nucleoside-triphosphatase activity;nucleotide binding;purine nucleotide binding;purine ribonucleoside triphosphate binding;purin…	cell part;cytoplasmic membrane-bounded vesicle;cytoplasmic part;cytoplasmic vesicle;cytoplasmic vesicle membrane;cytoplasmic vesicle part;endocytic vesicle;endocytic vesicle membrane;endosome;intracellular membrane-bounded organelle;intracellular organelle;intracellular organelle part;intracellular part;late endosome;lysosome;lytic vacuole;membrane;membrane-bounded organelle;membrane-bounded vesi…	Measles	Module 1	3.3163	0.000749225	Q8BHH2	Q8BHH2
0.847356	1.20957	0.861828	0.287461	0.264439	0.569765	0.778623	0.0453664	1.00534	-3.06337	-0.201393	-1.55596	-0.132617	-1.16969	-0.110901	0.812947	-0.0675707	-0.111113	-0.00241491	0.102785	0.27347	-0.624046	0.634982	-0.314724	2.27028	-0.471137	0.126615	-1.37982	-0.886072	+	actin cytoskeleton organization;actin filament-based process;activation of MAPK activity;activation of protein kinase activity;anatomical structure development;anatomical structure morphogenesis;axonogenesis;biological regulation;cell migration;cell motility;cell part morphogenesis;cell projection morphogenesis;cell projection organization;cellular component morphogenesis;cellular component movem…	adenyl nucleotide binding;adenyl ribonucleotide binding;ATP binding;binding;catalytic activity;cation binding;enzyme binding;GTPase binding;ion binding;kinase activity;MAP kinase kinase activity;metal ion binding;nucleotide binding;phosphotransferase activity, alcohol group as acceptor;protein binding;protein kinase activity;protein serine/threonine kinase activity;protein serine/threonine/tyrosi…	cell part;cytoplasm;cytoplasmic part;cytosol;endosome;intracellular membrane-bounded organelle;intracellular organelle;intracellular part;membrane-bounded organelle;organelle	Axon guidance;ErbB signaling pathway;Focal adhesion;Regulation of actin cytoskeleton;Renal cell carcinoma;T cell receptor signaling pathway	Module 1	1.61714	0.0310676	Q61036	Q61036
0.579211	1.09727	1.29841	0.528736	0.458769	0.817707	0.718652	1.16483	1.38338	-0.444103	0.103354	-2.13036	-0.339297	-0.0283451	-0.112463	0.384482	-0.793542	-0.94425	-0.124171	-0.434479	-0.658834	-0.86579	0.066772	-1.31012	2.11269	-0.793624	0.913814	-0.716062	-1.93264	+		adenyl nucleotide binding;adenyl ribonucleotide binding;ATP binding;binding;calmodulin-dependent protein kinase activity;catalytic activity;kinase activity;nucleotide binding;phosphotransferase activity, alcohol group as acceptor;protein kinase activity;protein serine/threonine kinase activity;purine nucleotide binding;purine ribonucleoside triphosphate binding;purine ribonucleotide binding;ribon…	cell part;cytoplasm;intracellular membrane-bounded organelle;intracellular organelle;intracellular part;membrane-bounded organelle;nucleus;organelle		Module 1	2.6424	0.00329438	Q9QYK9	Q9QYK9
0.908803	1.56049	1.49589	0.258064	1.46926	1.38363	0.889164	1.37485	1.01254	-0.495046	-0.631112	-1.82509	0.54402	-1.57563	-0.512686	-0.69287	-0.0522555	-1.16662	-0.479037	-0.892563	-0.325497	-1.59987	0.739229	0.0341466	0.170667	-0.877264	0.38678	-0.52819	-0.573814	+			cell part;integral to membrane;intrinsic to membrane;membrane;membrane part;plasma membrane		Module 1	5.73036	3.7171e-06	Q80T79	Q80T79
1.09774	1.52457	1.80991	-0.143393	1.14067	1.02029	0.879572	1.44754	1.30838	-0.90379	-0.883453	-0.717138	-0.621826	-1.18043	0.631727	-0.360823	-0.163478	-1.00191	0.470432	-0.19404	-0.0434548	-1.70414	0.669367	-0.954441	-0.39361	-1.84268	0.177432	-0.782047	-0.286984	+					Module 1	4.97829	1.94269e-05	Q8CI96	Q8CI96
1.15166	1.10002	1.01956	0.83505	1.08433	1.27888	1.11568	0.92907	1.02285	0.38339	0.192594	0.435033	-0.636091	-1.51092	-0.176093	-1.01961	-1.29836	-0.496283	-0.309639	0.0320533	-0.51783	-1.35996	-1.823	-0.308838	1.84032	-0.594093	-0.286627	-0.850481	-1.23266	+	anatomical structure development;biological regulation;cardiac conduction;cardiac muscle contraction;cation transport;cellular chemical homeostasis;cellular component organization;cellular component organization or biogenesis;cellular homeostasis;cellular ion homeostasis;cellular localization;cellular macromolecule localization;cellular membrane organization;cellular process;cellular protein loca…	binding;channel regulator activity;ion channel binding;protein binding;sodium channel regulator activity	cation channel complex;cell part;contractile fiber part;cytoplasmic part;intracellular part;ion channel complex;macromolecular complex;membrane;membrane part;organelle part;plasma membrane;plasma membrane part;protein complex;sodium channel complex;voltage-gated sodium channel complex;Z disc		Module 1	4.19289	0.000109265	Q8BHK2	Q8BHK2
1.38213	1.62158	1.78691	1.11483	0.628048	0.727047	1.00591	1.17201	1.23184	-0.983047	-0.495159	0.579725	-1.78388	-1.59098	0.673362	-0.0837969	-0.868568	-1.66016	-0.381408	-0.62694	-0.453376	-0.826191	-0.638049	0.00133562	0.324105	-0.420593	-0.33856	-0.806966	-0.291141	+	anatomical structure morphogenesis;biological regulation;cell part morphogenesis;cell projection morphogenesis;cell projection organization;cellular component morphogenesis;cellular component organization;cellular component organization at cellular level;cellular component organization or biogenesis;cellular component organization or biogenesis at cellular level;cellular developmental process;cel…				Module 1	6.19869	1.31609e-06	Q6PFX7	Q6PFX7
1.17037	1.30294	1.25344	1.36105	1.17695	0.748233	0.205274	0.675458	0.583396	-1.74443	0.0932997	0.791503	-0.563069	-1.69194	0.559776	-1.53975	-1.68187	-0.519884	0.979706	-1.1847	-0.41062	-0.0665724	-1.05344	0.653603	0.697279	-0.726446	-0.346771	0.193325	-0.916127	+	cellular component organization;cellular component organization at cellular level;cellular component organization or biogenesis;cellular component organization or biogenesis at cellular level;cellular process;lysosome organization;organelle organization;vacuole organization	binding;lipid binding;phosphatidylinositol binding;phosphatidylinositol-3,5-bisphosphate binding;phospholipid binding;transporter activity	cell part;clathrin-coated vesicle;coated vesicle;cytoplasmic membrane-bounded vesicle;cytoplasmic part;cytoplasmic vesicle;early endosome membrane;endosomal part;endosome;endosome membrane;Golgi apparatus part;intracellular membrane-bounded organelle;intracellular organelle;intracellular organelle part;intracellular part;membrane;membrane-bounded organelle;membrane-bounded vesicle;organelle;organ…		Module 1	3.0929	0.00122231	Q8BG92	Q8BG92
-0.0084563	0.388468	0.73533	0.971027	1.25468	0.389684	1.02367	0.861793	1.30208	-0.7919	-1.21239	1.26996	-0.698571	-2.15175	-0.780859	-1.13632	-1.90346	-1.41105	-0.14376	0.737405	0.484191	0.894463	0.21066	0.657742	0.700334	-1.02023	-1.03839	0.0692472	0.346407	+	activation of protein kinase activity;anatomical structure arrangement;anatomical structure development;anatomical structure morphogenesis;biological adhesion;biological regulation;catabolic process;cell adhesion;cell cycle process;cell division;cell morphogenesis;cell morphogenesis involved in differentiation;cell proliferation;cell proliferation in forebrain;cell-substrate adhesion;cellular cat…	adenyl nucleotide binding;adenyl ribonucleotide binding;ATP binding;ATPase activity;binding;catalytic activity;cytoskeletal protein binding;enzyme binding;hydrolase activity;hydrolase activity, acting on acid anhydrides;hydrolase activity, acting on acid anhydrides, in phosphorus-containing anhydrides;kinase binding;microtubule binding;microtubule motor activity;motor activity;nucleoside-triphosp…	cell part;cytoplasm;cytoskeletal part;intracellular membrane-bounded organelle;intracellular organelle;intracellular organelle part;intracellular part;kinesin complex;macromolecular complex;membrane;membrane-bounded organelle;microtubule;microtubule associated complex;midbody;nucleus;organelle;organelle part;plasma membrane;protein complex;spindle midzone		Module 1	3.81874	0.000248693	L0N7N1	L0N7N1
0.462774	0.940095	1.76523	1.08611	0.554855	1.25105	0.894065	-1.04296	1.12578	-1.69593	-1.17873	1.35427	-0.422314	-0.44802	-0.727597	-0.869831	-1.55842	-0.513338	0.756248	-0.986237	-1.21676	-0.958233	-0.732626	-0.207589	0.989607	1.14178	0.0975344	-0.315572	0.454741	+			cell part;cytoplasm;cytoplasmic part;cytoskeletal part;intracellular membrane-bounded organelle;intracellular organelle;intracellular organelle part;intracellular part;membrane-bounded organelle;microtubule organizing center;mitochondrion;organelle;organelle part		Module 1	2.07615	0.0114425	Q8C739	Q8C739
1.21097	1.03453	1.32402	1.60414	1.42656	0.875083	0.983355	0.196291	0.771396	-1.49363	0.0875921	-0.270796	-0.393187	-0.872493	-0.708653	-1.31021	-0.8381	-0.784593	-0.535811	0.22842	-0.906961	-1.08055	-1.34986	0.39632	0.446922	1.95351	-0.968032	-0.210805	-0.815429	+	anatomical structure development;biological regulation;cell recognition;cellular component maintenance;cellular component organization;cellular component organization or biogenesis;cellular process;developmental process;macromolecule metabolic process;metabolic process;multicellular organismal macromolecule metabolic process;multicellular organismal metabolic process;multicellular organismal proc…	binding;protein binding;protein complex binding	cell part;cytoplasmic part;cytosol;extracellular region;intracellular membrane-bounded organelle;intracellular organelle;intracellular part;membrane;membrane-bounded organelle;nucleus;organelle;plasma membrane		Module 1	4.54154	5.09068e-05	P50586	P50586
0.751089	0.767122	0.45254	0.64049	0.113649	0.537191	0.651391	0.523104	0.597053	-2.23367	0.982919	0.0796847	0.16325	0.894508	0.632438	-1.87524	0.884327	0.693157	0.51448	-0.178643	-1.09289	0.697564	-1.05382	-2.21606	0.414752	-0.564066	0.473786	-0.213004	-2.03711	+	biological regulation;negative regulation of biological process;negative regulation of cell differentiation;negative regulation of cellular process;negative regulation of chondrocyte differentiation;negative regulation of developmental process;regulation of biological process;regulation of cartilage development;regulation of cell differentiation;regulation of cellular process;regulation of chondr…	binding;collagen binding;protein binding	extracellular matrix;extracellular region part;proteinaceous extracellular matrix		Module 1	1.41263	0.048743	E9Q7T7	E9Q7T7
1.31836	1.08388	1.15049	1.13409	1.00972	1.16866	0.949562	0.989945	1.15041	-1.12518	-0.0438232	-0.50681	-1.06396	0.460786	0.392741	-0.00648428	1.04125	-0.0564482	-0.203742	-1.69544	-1.28182	-0.154808	-2.10127	-0.733392	-0.802306	-1.51081	0.181391	-0.332705	-0.412287	+	biological regulation;biosynthetic process;cell differentiation;cellular biosynthetic process;cellular component assembly;cellular component assembly at cellular level;cellular component organization;cellular component organization at cellular level;cellular component organization or biogenesis;cellular component organization or biogenesis at cellular level;cellular developmental process;cellular…	[myelin basic protein]-arginine N-methyltransferase activity;arginine N-methyltransferase activity;binding;catalytic activity;histone methyltransferase activity;histone methyltransferase activity (H4-R3 specific);histone-arginine N-methyltransferase activity;methyltransferase activity;N-methyltransferase activity;protein methyltransferase activity;protein-arginine N-methyltransferase activity;pro…	cell part;cytoplasmic part;cytosol;intracellular membrane-bounded organelle;intracellular non-membrane-bounded organelle;intracellular organelle;intracellular organelle part;intracellular part;membrane;membrane-bounded organelle;non-membrane-bounded organelle;nuclear part;nucleolus;nucleoplasm;nucleus;organelle;organelle part;plasma membrane		Module 1	6.38028	8.81983e-07	Q922X9	Q922X9
0.614204	1.39252	0.885929	0.0396892	0.753684	1.4505	1.33522	1.19832	1.13822	-0.677912	-0.427307	-0.496074	0.237995	-2.76715	0.444765	0.140912	-0.0796675	0.023356	0.599305	-2.05737	-1.18808	-0.565773	-0.977861	-0.0614907	-0.457968	-0.868013	0.525999	0.339574	-0.495529	+	anatomical structure formation involved in morphogenesis;angiogenesis;cell differentiation;cellular developmental process;cellular process;developmental process		cell part;extracellular membrane-bounded organelle;extracellular organelle;extracellular region part;extracellular vesicular exosome;integral to membrane;intrinsic to membrane;membrane;membrane part;membrane-bounded organelle;membrane-bounded vesicle;organelle;plasma membrane;vesicle		Module 1	3.48384	0.00051838	Q69ZU6	Q69ZU6
0.0612748	0.829612	0.21676	0.535593	0.808366	1.3286	0.886041	0.689832	1.59325	-1.81462	0.946716	-0.493854	0.484352	-2.31416	-0.216339	-0.903342	0.0795135	1.00874	0.327728	-1.7194	-0.385413	-1.24946	-0.158198	1.30103	-0.875181	-0.406291	-0.69869	0.74946	-0.611927	+			cell part;integral to membrane;intrinsic to membrane;membrane;membrane part		Module 1	1.85684	0.0184681	Q9JLC4	Q9JLC4
-0.293225	0.627438	-0.00535837	-0.659631	1.05481	1.70982	1.8911	1.90516	1.54161	-1.07464	-0.241128	-0.158923	-0.254555	-2.02523	0.247685	0.351682	0.060132	-0.377395	0.272366	-1.45599	-1.61382	-1.2833	-0.785516	0.0378789	0.790374	-0.189834	-0.0370579	0.0298277	-0.0642966	+	cellular process;establishment of localization;establishment of localization in cell;establishment of protein localization;protein secretion;protein transport;secretion;secretion by cell;transport		cell junction;extracellular region part;extracellular space;synapse		Module 1	2.43994	0.00514149	Q8BME9	Q8BME9
-0.0752044	0.561155	0.563601	-0.35852	1.14362	1.41673	1.28981	1.21368	1.45768	-0.700574	0.289454	-1.83648	-0.702642	-0.989404	0.922067	0.109551	-1.01474	-0.187796	0.827408	-1.01153	-1.81095	-0.420437	-1.72652	-0.087601	0.686773	-0.472496	0.855407	0.958715	-0.900768	+			anchored to membrane;cell part;intrinsic to membrane;membrane;membrane part;plasma membrane		Module 1	2.01431	0.0130884	Q9WUC3	Q9WUC3
-0.164689	0.0844055	1.31734	1.01403	1.39281	1.25043	0.76442	1.12538	0.909134	-1.31696	0.149049	-0.889166	-0.629591	-2.23236	1.08369	-1.61236	-0.656765	-0.936674	1.4035	-0.52747	-0.881159	-0.129013	-0.960954	0.00419814	0.268979	-0.120891	0.838567	0.469925	-1.0178	+			extracellular membrane-bounded organelle;extracellular organelle;extracellular region part;extracellular vesicular exosome;membrane-bounded organelle;membrane-bounded vesicle;organelle;vesicle		Module 1	2.55034	0.00403251	Q8BLR2	Q8BLR2
0.630316	1.52245	1.448	-0.112919	0.717045	1.3276	1.6195	1.66825	1.32354	0.168715	0.430937	-1.22327	-0.369542	-0.134277	0.0510655	-0.513636	-1.40804	-0.89017	-0.0384557	-0.691814	-0.593529	-0.771667	-1.16029	-0.63584	0.010665	-1.50497	0.501275	0.363344	-1.73429	+	biological regulation;cellular process;cellular response to stimulus;developmental process;multicellular organismal development;multicellular organismal process;regulation of biological process;regulation of cellular process;response to stimulus;signal transduction	receptor activity	cell part;integral to membrane;intracellular;intrinsic to membrane;membrane;membrane part	Axon guidance	Module 1	5.19347	1.21001e-05	Q9QZC2	Q9QZC2
1.24357	0.59499	1.16117	0.998944	1.51904	1.86162	1.12758	1.22026	1.08352	-0.355371	0.055297	-0.514801	-0.616999	-1.22489	0.432333	-0.338666	-0.571264	-0.446563	0.18342	-0.629315	-1.56624	-1.17385	-1.16333	-0.495746	-0.288498	-0.825173	0.513556	0.217402	-2.00199	+	biological adhesion;biological regulation;cell adhesion;cell communication;cell-cell signaling;cellular process;cellular response to stimulus;negative regulation of biological process;negative regulation of cell death;negative regulation of cellular process;regulation of biological process;regulation of cell death;regulation of cell growth;regulation of cellular component organization;regulation …	binding;carbohydrate binding;glycosaminoglycan binding;heparin binding;integrin binding;pattern binding;polysaccharide binding;protein binding;protein complex binding;receptor binding	axon;cell body;cell part;cell projection;dendrite;extracellular matrix;extracellular region part;intracellular membrane-bounded organelle;intracellular organelle;intracellular part;membrane-bounded organelle;neuron projection;neuronal cell body;organelle;proteinaceous extracellular matrix		Module 1	6.82135	3.35158e-07	Q64299	Q64299
0.212438	0.489101	1.04154	-0.798469	0.955587	1.24353	1.03509	1.1727	0.82964	1.08162	1.21997	-1.12934	0.287906	-1.13973	0.621045	0.543514	-0.247876	-0.746062	-0.186095	-0.409233	-1.92188	-0.941928	-1.35323	-0.645612	0.988116	-1.68508	0.452283	0.578883	-1.54842	+			extracellular membrane-bounded organelle;extracellular organelle;extracellular region part;extracellular vesicular exosome;membrane-bounded organelle;membrane-bounded vesicle;organelle;vesicle		Module 1	2.03146	0.0125975	Q0VE82	Q0VE82
0.98203	0.949618	1.50296	0.885745	1.47328	1.25901	1.02368	1.24826	1.43001	-1.26289	0.382651	-0.623735	-0.210282	-1.3267	0.532297	-1.58627	-0.208438	-0.826208	0.43675	-0.586792	-0.724047	-0.238204	-1.62142	-0.0389118	0.276801	-1.55057	-0.19779	-0.649019	-0.731819	+	anatomical structure development;associative learning;behavior;behavioral defense response;behavioral fear response;biological regulation;brain development;cell communication;cell development;cell surface receptor linked signaling pathway;cell-cell signaling;cellular developmental process;cellular process;cellular response to stimulus;cochlea development;cognition;defense response;developmental p…	anion channel activity;anion transmembrane transporter activity;channel activity;chloride channel activity;extracellular ligand-gated ion channel activity;GABA receptor activity;GABA-A receptor activity;gated channel activity;ion channel activity;ion transmembrane transporter activity;ligand-gated channel activity;ligand-gated ion channel activity;molecular transducer activity;passive transmembra…	cell body;cell body membrane;cell junction;cell part;cell projection;chloride channel complex;dendrite;ion channel complex;macromolecular complex;membrane;membrane part;neuron projection;neuronal cell body membrane;plasma membrane part;postsynaptic membrane;protein complex;receptor complex;synapse part;synaptic membrane	Neuroactive ligand-receptor interaction	Module 1	6.23982	1.20221e-06	Q8BHJ7	Q8BHJ7
1.75304	0.513799	-0.45008	0.741841	0.881456	0.78814	0.739844	0.806872	1.11155	0.570273	1.30785	0.416293	0.392406	-1.33093	0.839659	-1.24757	-0.43244	0.0318746	0.250758	-1.27676	-0.641582	0.455695	-2.15034	-0.0850688	-2.09765	-0.104568	-0.758684	0.207545	-1.23322	+	biological regulation;cell surface receptor linked signaling pathway;cellular process;cellular response to chemical stimulus;cellular response to endogenous stimulus;cellular response to epidermal growth factor stimulus;cellular response to growth factor stimulus;cellular response to organic substance;cellular response to stimulus;enzyme linked receptor protein signaling pathway;epidermal growth …	binding;proline-rich region binding;protein binding			Module 1	2.89693	0.00188226	Q3UFT3	Q3UFT3
0.836519	0.787179	0.810359	0.116142	1.39192	1.34003	0.787179	0.719828	1.47941	-0.215837	0.95684	0.461632	0.921791	-1.28485	0.394557	-0.474344	-1.15299	0.170823	-0.044693	-1.40131	-1.60222	-0.733562	-1.40613	-0.390866	-1.90093	0.492306	-0.351774	0.672503	-1.37952	+	biological regulation;cellular process;cellular response to stimulus;inositol lipid-mediated signaling;intracellular signal transduction;phosphatidylinositol-mediated signaling;positive regulation of biological process;positive regulation of cell communication;positive regulation of cellular process;positive regulation of exocytosis;positive regulation of multicellular organismal process;positive…	binding;calcium channel activity;calcium ion binding;cation binding;cation channel activity;cation transmembrane transporter activity;channel activity;gated channel activity;ion binding;ion channel activity;ion transmembrane transporter activity;magnesium ion binding;metal ion binding;passive transmembrane transporter activity;substrate-specific channel activity;substrate-specific transmembrane t…	axon;cell junction;cell part;cell projection;cytoplasm;cytoplasmic membrane-bounded vesicle;cytoplasmic part;cytoplasmic vesicle;cytoskeletal part;cytosol;dendrite;dense core granule;extracellular membrane-bounded organelle;extracellular organelle;extracellular region part;extracellular vesicular exosome;Golgi apparatus part;Golgi cisterna membrane;Golgi membrane;intracellular membrane-bounded or…		Module 1	3.91585	0.000201054	Q8BNY6	Q8BNY6
1.02524	1.25259	0.970903	0.0943724	-0.50413	1.54935	0.0438018	0.753859	0.896123	-0.578391	0.118645	-1.06389	-0.174529	-0.930449	1.72552	-0.323762	-0.163845	0.295993	0.479984	-1.32358	-0.0915146	-2.48261	-1.05889	-0.00529924	-1.47568	1.72461	-0.54174	0.0983554	-0.311041	+	biological regulation;cell migration;cell motility;cellular component movement;cellular process;circulatory system process;endothelial cell migration;locomotion;multicellular organismal process;positive regulation of vascular permeability;regulation of biological quality;regulation of vascular permeability;system process;vascular process in circulatory system	catalytic activity;hydrolase activity;hydrolase activity, acting on ester bonds;phosphatase activity;phosphoprotein phosphatase activity;phosphoric ester hydrolase activity;protein tyrosine phosphatase activity	cell part;cytoplasmic part;early endosome;endosome;intracellular membrane-bounded organelle;intracellular organelle;intracellular part;membrane;membrane-bounded organelle;organelle;plasma membrane		Module 1	1.66123	0.0282151	Q9D658	Q9D658
0.674045	0.81	0.813124	0.794888	0.813124	1.23964	0.925377	0.691404	0.837815	-0.152115	0.0610091	0.178762	-0.557358	-0.85287	0.777916	-1.13211	0.425808	0.929731	1.26083	-1.43949	-1.47577	-1.55189	-2.69501	0.134453	-0.801291	-0.0650306	-0.57383	0.606926	-0.6781	+	biological regulation;cAMP-mediated signaling;cell communication;cell surface receptor linked signaling pathway;cell-cell signaling;cellular chemical homeostasis;cellular homeostasis;cellular ion homeostasis;cellular process;cellular response to stimulus;chemical homeostasis;cyclic-nucleotide-mediated signaling;establishment of localization;glutamate signaling pathway;G-protein coupled receptor p…	adenylate cyclase inhibiting metabotropic glutamate receptor activity;channel activity;excitatory extracellular ligand-gated ion channel activity;extracellular ligand-gated ion channel activity;extracellular-glutamate-gated ion channel activity;gated channel activity;glutamate receptor activity;G-protein coupled receptor activity;ion channel activity;ion transmembrane transporter activity;ionotro…	cell junction;cell part;cell projection;dendrite;integral to membrane;integral to plasma membrane;intrinsic to membrane;intrinsic to plasma membrane;ionotropic glutamate receptor complex;kainate selective glutamate receptor complex;macromolecular complex;membrane;membrane part;neuron projection;plasma membrane;plasma membrane part;postsynaptic membrane;presynaptic membrane;protein complex;recepto…	Neuroactive ligand-receptor interaction	Module 1	3.83195	0.00024155	B1AS29	B1AS29
-0.0898634	0.116028	-0.149097	-1.08279	1.10143	1.04968	0.875119	0.663533	0.687323	-0.986611	0.497532	0.248939	-0.142322	-0.273059	1.11808	-0.597669	0.73206	1.14058	1.49453	-1.92307	-1.75826	-0.856285	-2.44462	-1.08441	0.116181	0.558933	0.0647825	0.851163	0.0721668	+			extracellular region		Module 1	1.42933	0.0470049	Q7TNR6	Q7TNR6
0.305615	0.430314	0.81109	-0.20085	0.826984	1.37396	1.02436	0.948743	1.07177	0.442864	1.36716	0.0493065	0.815164	-1.41471	0.94946	-0.850746	-0.64801	0.460307	0.821447	-1.52959	-0.955012	-0.527662	-2.49742	-0.513729	-0.502026	-0.629996	-0.331006	0.522529	-1.62031	+	activation of adenylate cyclase activity;biological regulation;biosynthetic process;cAMP biosynthetic process;cAMP metabolic process;cellular biosynthetic process;cellular metabolic process;cellular nitrogen compound biosynthetic process;cellular nitrogen compound metabolic process;cellular process;cellular response to stimulus;cyclic nucleotide biosynthetic process;cyclic nucleotide metabolic pr…	adenyl nucleotide binding;adenyl ribonucleotide binding;adenylate cyclase activity;ATP binding;binding;catalytic activity;cation binding;cyclase activity;ion binding;lyase activity;metal ion binding;nucleotide binding;phosphorus-oxygen lyase activity;purine nucleotide binding;purine ribonucleoside triphosphate binding;purine ribonucleotide binding;ribonucleotide binding	cell part;cell projection;cilium;cytoplasm;integral to membrane;intracellular part;intrinsic to membrane;membrane;membrane part;plasma membrane	Bile secretion;Calcium signaling pathway;Chemokine signaling pathway;Dilated cardiomyopathy;Gap junction;Gastric acid secretion;GnRH signaling pathway;Melanogenesis;Olfactory transduction;Oocyte meiosis;Pancreatic secretion;Progesterone-mediated oocyte maturation;Purine metabolism;Salivary secretion;Vascular smooth muscle contraction;Vasopressin-regulated water reabsorption;Vibrio cholerae infect…	Module 1	3.3731	0.000661507	Q8VHH7	Q8VHH7
0.355871	0.182216	0.717039	0.21382	1.5816	1.42508	0.494132	0.392049	0.289348	-0.0679539	1.59281	-0.20901	0.235575	-1.96576	1.03201	-1.14663	-0.545145	0.163438	1.17541	-1.65865	-1.43299	-0.438134	-2.08951	0.143846	-0.506888	0.0571049	0.259455	0.858276	-1.10842	+	anatomical structure development;anatomical structure morphogenesis;axonogenesis;cell part morphogenesis;cell projection morphogenesis;cell projection organization;cellular component morphogenesis;cellular component organization;cellular component organization at cellular level;cellular component organization or biogenesis;cellular component organization or biogenesis at cellular level;cellular d…	catalytic activity;hydrolase activity;hydrolase activity, acting on ester bonds;lipid phosphatase activity;phosphatase activity;phosphatidate phosphatase activity;phosphoric ester hydrolase activity	cell part;integral to membrane;integral to plasma membrane;intrinsic to membrane;intrinsic to plasma membrane;membrane part;plasma membrane part		Module 1	1.63906	0.0296152	Q7TME0	Q7TME0
1.30502	1.00982	1.80299	1.13913	0.823618	1.08616	0.2396	0.908758	1.29317	-1.06501	-0.697044	-1.72974	0.525022	-1.42634	0.2566	-0.745452	-0.403681	0.681878	0.807132	-0.783155	-0.697044	-0.0964017	-1.89894	0.15446	-1.18628	-1.02322	-0.464314	0.274755	-0.0914889	+	biological adhesion;biological regulation;calcium ion homeostasis;cation homeostasis;cell adhesion;cell communication;cell-cell adhesion;cell-cell signaling;cellular calcium ion homeostasis;cellular cation homeostasis;cellular chemical homeostasis;cellular divalent inorganic cation homeostasis;cellular homeostasis;cellular ion homeostasis;cellular metal ion homeostasis;cellular process;chemical h…	beta-amyloid binding;binding;calcium ion binding;cation binding;cytoskeletal protein binding;ion binding;kinesin binding;metal ion binding;protein binding;X11-like protein binding	cell junction;cell part;cell surface;cytoplasmic part;endoplasmic reticulum membrane;endoplasmic reticulum part;extracellular membrane-bounded organelle;extracellular organelle;extracellular region;extracellular region part;extracellular vesicular exosome;Golgi apparatus part;Golgi membrane;integral to membrane;intracellular membrane-bounded organelle;intracellular organelle;intracellular organel…		Module 1	4.36515	7.49923e-05	Q9EPL2	Q9EPL2
0.965204	0.477581	0.867939	1.10765	1.45474	1.05886	0.892209	0.892209	0.978213	-1.1001	0.116349	0.173318	-0.0834765	-0.970881	1.02816	-0.891164	-0.321374	-0.362548	0.949345	-1.28221	-0.885153	-0.6307	-2.9522	-0.335615	-0.733873	-0.188236	0.00944834	0.785424	-1.01913	+	cell projection organization;cellular component organization;cellular component organization at cellular level;cellular component organization or biogenesis;cellular component organization or biogenesis at cellular level;cellular process;neuron projection development	binding;phosphoprotein binding;protein binding	cell part;cell projection part;growth cone;membrane;plasma membrane;site of polarized growth		Module 1	3.85081	0.000232168	Q3UNH4	Q3UNH4
1.3693	0.780485	1.33461	1.91276	1.61653	1.18433	0.912447	0.912447	1.14375	-1.11574	-0.0119044	-0.216815	-0.598585	-1.73086	0.31731	-1.40267	-0.708377	-0.23565	0.330899	-1.01344	-0.549316	-0.367174	-1.33182	-0.0019274	-1.29334	-0.262895	-0.740109	0.157947	-0.392199	+	biological regulation;cell differentiation;cellular developmental process;cellular process;developmental process;neuron differentiation;positive regulation of catalytic activity;positive regulation of GTPase activity;positive regulation of hydrolase activity;positive regulation of molecular function;regulation of biological process;regulation of catabolic process;regulation of catalytic activity;…	ARF guanyl-nucleotide exchange factor activity;binding;enzyme regulator activity;GTPase regulator activity;guanyl-nucleotide exchange factor activity;lipid binding;nucleoside-triphosphatase regulator activity;phospholipid binding;small GTPase regulator activity	cell junction;cell part;cell projection;integral to membrane;intrinsic to membrane;membrane;membrane part;plasma membrane;ruffle	Endocytosis	Module 1	7.14286	1.65618e-07	Q5DTT2	Q5DTT2
1.5492	1.17797	0.805865	2.04793	1.61307	0.869685	0.422183	0.236554	0.969734	-2.18589	-0.445936	0.204482	0.264266	0.0417933	0.151156	-2.01585	-0.201123	-0.177875	0.0786976	-1.22766	-0.289453	-0.843077	-1.23019	0.00977121	-1.11029	0.241726	-0.424228	0.0101093	-0.542619	+	activation of immune response;adaptive immune response;adaptive immune response based on somatic recombination of immune receptors built from immunoglobulin superfamily domains;anatomical structure development;anatomical structure formation involved in morphogenesis;anatomical structure morphogenesis;antigen receptor-mediated signaling pathway;apoptosis;B cell activation;B cell homeostasis;B cell…	activating transcription factor binding;AT DNA binding;binding;chromatin binding;core promoter binding;core promoter proximal region DNA binding;core promoter proximal region sequence-specific DNA binding;core promoter sequence-specific DNA binding;DNA binding;enhancer binding;enhancer sequence-specific DNA binding;enzyme binding;histone deacetylase binding;HMG box domain binding;miRNA binding;nu…	cell part;cytoplasm;cytoplasmic part;cytosol;intracellular membrane-bounded organelle;intracellular organelle;intracellular organelle part;intracellular part;macromolecular complex;membrane-bounded organelle;nuclear body;nuclear part;nuclear speck;nucleoplasm;nucleoplasm part;nucleus;organelle;organelle part;protein complex	MAPK signaling pathway	Module 1	4.4181	6.68354e-05	Q8CFN5	Q8CFN5
1.02453	0.848511	0.801644	0.995561	1.42248	0.694983	0.943048	0.55163	0.589858	-0.805166	-0.211386	0.0946582	0.28024	0.0461709	1.25893	-1.71318	-0.190361	-1.2198	-0.0348824	0.18969	-0.812028	-0.505127	-2.82443	0.557034	-1.6224	0.856488	-0.548266	0.210169	-0.878602	+			extracellular membrane-bounded organelle;extracellular organelle;extracellular region part;extracellular vesicular exosome;membrane-bounded organelle;membrane-bounded vesicle;organelle;vesicle		Module 1	2.62137	0.00345165	Q9DC53	Q9DC53
0.708982	0.215584	1.89425	1.80472	1.25402	0.152446	0.779057	0.109115	1.24246	-1.18388	-0.266537	-1.04542	0.207112	-1.20636	-0.325185	-1.21476	-1.02146	-0.405221	0.0856147	-0.379239	0.211244	0.109115	-0.515464	0.840602	-2.67126	0.594688	-0.756426	0.864022	-0.0818331	+	behavior;biological regulation;cell communication;cell-cell signaling;cellular process;chordate embryonic development;developmental process;embryo development;embryo development ending in birth or egg hatching;establishment of localization;establishment of protein localization;growth;in utero embryonic development;locomotory behavior;multicellular organism growth;multicellular organismal process;…	beta-amyloid binding;binding;protein binding	cell part;clathrin-coated vesicle;coated vesicle;cytoplasmic membrane-bounded vesicle;cytoplasmic part;cytoplasmic vesicle;intracellular membrane-bounded organelle;intracellular organelle;intracellular part;membrane;membrane-bounded organelle;membrane-bounded vesicle;organelle;plasma membrane;synapse part;synaptic vesicle;vesicle		Module 1	3.08359	0.00124819	P98084	P98084
0.936286	1.18052	1.49408	1.28974	0.937224	0.97159	1.54635	1.30221	1.49948	0.124643	-1.21682	-1.64961	0.29798	0.843975	-1.0508	-0.0515307	-0.410318	-0.448046	-0.833241	-0.146954	-0.62346	-0.54537	-1.25637	-1.27706	-1.31945	-0.738269	-0.38321	-0.12379	-0.349768	+	anatomical structure development;biological regulation;cell development;cell differentiation;cell surface receptor linked signaling pathway;cellular developmental process;cellular macromolecule metabolic process;cellular metabolic process;cellular process;cellular protein metabolic process;cellular response to stimulus;central nervous system development;developmental process;glial cell differenti…	binding;calcium ion binding;cation binding;ion binding;metal ion binding;Notch binding;protein binding;receptor binding	cell body;cell part;cell projection;cytoplasmic part;dendrite;early endosome;endosome;integral to membrane;intracellular membrane-bounded organelle;intracellular organelle;intracellular part;intrinsic to membrane;membrane;membrane part;membrane-bounded organelle;neuron projection;neuronal cell body;organelle;plasma membrane		Module 1	7.31618	1.133e-07	Q8JZM4	Q8JZM4
0.521147	0.31352	1.60592	0.682401	0.682265	0.995781	1.26287	0.582239	0.53869	-0.536582	-0.60126	-0.624551	0.220829	3.45453	-0.725481	-0.107951	-0.759274	-0.412974	-0.563778	-0.812411	-1.17317	0.0317533	-1.01153	-0.588056	0.105045	-0.689071	-0.256109	-0.920765	-1.21402	+			cell part;integral to membrane;intrinsic to membrane;membrane part		Module 1	2.50732	0.00443763	Q8C4X7	Q8C4X7
1.0292	1.54685	1.75927	-1.00039	0.722886	1.50944	1.27455	1.54685	1.21081	0.390389	-0.705956	0.420283	-0.133669	0.770981	-0.334213	-1.1063	-0.844267	0.0896091	-0.364539	-0.91534	-0.549931	-0.343313	-0.585334	-1.35895	-1.90917	-0.363423	-0.162314	-0.703064	-0.890947	+	biological adhesion;biological regulation;cell adhesion;cellular process;regulation of behavior;regulation of biological process;regulation of cell communication;regulation of cellular process;regulation of grooming behavior;regulation of multicellular organismal process;regulation of neurological system process;regulation of response to stimulus;regulation of signaling;regulation of synaptic tra…		cell junction;cell part;cell projection;dendrite;integral to membrane;intrinsic to membrane;membrane;membrane part;neuron projection;presynaptic membrane;synapse part;synaptic membrane		Module 1	5.08563	1.53664e-05	Q99P47	Q99P47
1.11511	1.35828	0.829046	-1.01873	0.245638	1.00748	0.916967	1.37475	1.02015	0.667885	-0.728632	-0.762246	-0.836549	1.00351	-0.120738	0.634535	0.530552	0.340256	-1.63938	-1.1055	0.0823352	-1.24008	-2.39246	-0.781652	-0.907887	0.265526	0.835615	-0.911506	0.217722	+	anatomical structure development;biological regulation;biosynthetic process;cellular biosynthetic process;cellular component organization;cellular component organization at cellular level;cellular component organization or biogenesis;cellular component organization or biogenesis at cellular level;cellular macromolecule biosynthetic process;cellular macromolecule metabolic process;cellular metabol…	binding;cation binding;ion binding;metal ion binding;transition metal ion binding;zinc ion binding	cell part;chromatin remodeling complex;intracellular organelle part;intracellular part;macromolecular complex;nBAF complex;nuclear part;organelle part;protein complex;SWI/SNF-type complex		Module 1	2.13614	0.0100243	P58269	P58269
1.30676	1.60806	1.27551	1.14933	1.08468	1.10151	1.24403	1.06955	1.45925	0.0501964	-1.07284	-1.24851	-0.49929	0.358678	-0.980529	0.535898	0.232327	-0.378572	-0.877207	-0.561815	-0.501264	-0.812921	-1.43862	-1.53297	-1.3294	-0.0333129	-0.123615	-0.876086	-0.208835	+	biological regulation;cell differentiation;cellular developmental process;cellular process;developmental process;neuron differentiation;positive regulation of catalytic activity;positive regulation of GTPase activity;positive regulation of hydrolase activity;positive regulation of molecular function;regulation of biological process;regulation of catabolic process;regulation of catalytic activity;…	ARF guanyl-nucleotide exchange factor activity;binding;enzyme regulator activity;GTPase regulator activity;guanyl-nucleotide exchange factor activity;lipid binding;nucleoside-triphosphatase regulator activity;phospholipid binding;small GTPase regulator activity	cell body;cell junction;cell part;cell projection;dendrite;integral to membrane;intrinsic to membrane;membrane part;neuron projection;neuronal cell body	Endocytosis	Module 1	7.98521	2.60885e-08	Q6P1I6	Q6P1I6
1.48199	1.16279	0.804909	1.99106	1.60106	1.20471	0.863108	1.07867	1.14837	-0.244869	-0.720592	-0.843948	-0.27743	0.319441	-0.581536	-0.155106	-0.0220346	-0.243703	-1.29938	-0.537273	-0.172261	-0.366806	-1.88326	-1.0692	-1.65478	-0.23014	-1.00663	-0.10682	-0.240326	+	anatomical structure development;biological regulation;biosynthetic process;cell development;cellular biosynthetic process;cellular developmental process;cellular macromolecule biosynthetic process;cellular macromolecule metabolic process;cellular metabolic process;cellular nitrogen compound metabolic process;cellular process;cerebellum development;cerebral cortex development;chordate embryonic d…	binding;cation binding;DNA binding;ion binding;metal ion binding;nucleic acid binding;sequence-specific DNA binding	cell part;cytoskeleton;extracellular region part;intercellular bridge;intracellular membrane-bounded organelle;intracellular non-membrane-bounded organelle;intracellular organelle;intracellular organelle part;intracellular part;membrane-bounded organelle;microtubule cytoskeleton;non-membrane-bounded organelle;nuclear part;nucleoplasm;nucleus;organelle;organelle part		Module 1	8.00496	2.49969e-08	Q9WUK6	Q9WUK6
1.19491	1.7846	1.22443	0.729126	1.2618	1.42649	1.04196	1.03106	1.5166	-1.66154	-0.713272	0.797657	-0.0553643	-0.456787	-0.441208	-0.466452	0.403433	-0.526292	-0.475454	0.0619658	-0.334246	-0.759556	-1.384	-0.707398	-1.45847	-1.18141	-0.901281	-0.783218	-0.168081	+			cell part;cytoplasmic part;endosome;intracellular membrane-bounded organelle;intracellular organelle;intracellular part;late endosome;membrane;membrane-bounded organelle;organelle;plasma membrane		Module 1	7.87342	3.33177e-08	Q6PD24	Q6PD24
1.00098	1.12718	1.05184	0.902852	0.806466	1.30755	1.54639	0.985704	1.69458	0.409434	-0.8749	0.549773	-0.244976	0.240705	-0.574792	-0.0656367	-0.114977	-0.635023	-0.521609	-0.380383	0.60965	-0.956485	-0.519196	-1.92736	-1.7701	-0.709526	-0.580852	-1.75608	-0.601207	+	biological regulation;biosynthetic process;cellular biosynthetic process;cellular lipid metabolic process;cellular metabolic process;cellular process;ceramide biosynthetic process;ceramide metabolic process;lipid biosynthetic process;lipid metabolic process;membrane lipid biosynthetic process;membrane lipid metabolic process;metabolic process;negative regulation of biological process;negative reg…	catalytic activity;N-acyltransferase activity;sphingosine N-acyltransferase activity;transferase activity;transferase activity, transferring acyl groups;transferase activity, transferring acyl groups other than amino-acyl groups	cell part;cytoplasmic part;endoplasmic reticulum;endoplasmic reticulum membrane;endoplasmic reticulum part;Golgi apparatus;Golgi apparatus part;Golgi membrane;integral to membrane;intracellular membrane-bounded organelle;intracellular organelle;intracellular organelle part;intracellular part;intrinsic to membrane;membrane;membrane part;membrane-bounded organelle;organelle;organelle membrane;organ…		Module 1	6.92613	2.66428e-07	Q7TNV1	Q7TNV1
1.09661	1.30603	0.744314	0.746138	1.01916	1.15815	1.28652	1.06809	1.29909	0.288891	-0.815846	0.133093	0.00199894	0.402796	-0.832383	-0.976248	0.340814	0.00166447	0.195727	0.917571	-1.43201	-0.291991	-1.86056	-1.43696	-1.7215	-0.301475	-0.764394	-0.0769695	-1.49631	+	biological regulation;cell surface receptor linked signaling pathway;cellular process;cellular response to stimulus;G-protein coupled receptor protein signaling pathway;regulation of biological process;regulation of cellular process;response to chemical stimulus;response to organic substance;response to pheromone;response to stimulus;signal transduction		cell part;integral to membrane;intrinsic to membrane;membrane part		Module 1	5.7179	3.81578e-06	Q8C4U2	Q8C4U2
1.42819	1.40142	1.42439	0.832699	1.1337	0.751262	1.65626	1.55336	1.1131	0.155005	-1.07185	0.0626386	-1.14512	0.0794864	-0.529113	-0.932453	-0.275423	0.0608024	-0.108832	-0.738284	-0.921953	-0.509932	-1.62111	-0.694701	-1.5847	-0.570056	-1.27638	0.231634	0.0959404	+			cell part;cytoplasmic part;endoplasmic reticulum membrane;endoplasmic reticulum part;integral to membrane;intracellular organelle part;intracellular part;intrinsic to membrane;membrane;membrane part;organelle membrane;organelle part		Module 1	8.0795	2.12126e-08	B2B9E1	B2B9E1
1.1457	1.24495	2.36625	1.20562	1.23191	1.07971	1.20715	0.894882	0.912125	-0.0370683	0.0038121	-0.933487	-0.0483476	0.529718	-1.1019	-0.38684	-1.00576	-0.586606	-1.16302	0.215184	-0.555919	-0.846325	-0.181948	-0.560111	-1.93944	-0.818222	-0.809198	-0.445754	-0.61707	+		enzyme activator activity;enzyme regulator activity;GTPase activator activity;GTPase regulator activity;nucleoside-triphosphatase regulator activity			Module 1	7.58754	6.2472e-08	Q3V0G7	Q3V0G7
0.316455	1.18308	1.30062	2.1953	0.664401	1.4619	0.467388	0.456125	1.4753	-0.556623	-0.0319017	-1.11031	0.444406	0.400102	-0.266549	-0.203528	-0.0321884	-0.816224	-1.13467	-0.0843952	-0.686997	-0.55089	0.328567	-0.667275	-2.86545	-0.668343	0.236057	-0.668978	-0.585382	+			cell part;cytoplasmic part;endoplasmic reticulum membrane;endoplasmic reticulum part;integral to membrane;intracellular organelle part;intracellular part;intrinsic to membrane;membrane;membrane part;organelle membrane;organelle part		Module 1	4.34285	7.88588e-05	Q99ML4	Q99ML4
0.543518	1.24836	1.43862	1.38577	0.765829	0.524559	0.458352	0.702839	0.828797	-1.30649	-1.44884	1.2277	0.565798	1.1865	-1.18967	-0.865887	-0.624116	0.339251	-0.399453	-0.312409	-1.20874	0.745791	-1.20175	-0.0420507	-2.45452	-0.473702	-0.469224	0.0522364	-0.0170551	+		binding;identical protein binding;nucleotide binding;protein binding			Module 1	2.63976	0.00331226	Q8BTF8	Q8BTF8
1.41151	1.34754	1.20173	1.10285	1.27624	1.39641	1.34754	1.30499	1.24143	-0.347229	-0.391538	0.127926	-0.293581	-0.475678	-0.267241	-0.754845	-0.605255	-0.102591	-0.298258	-0.705819	-0.688133	-0.61035	-1.23345	-0.366232	-2.63282	-0.283903	-0.936742	-0.359571	-0.404934	+	biological regulation;macromolecule metabolic process;membrane protein ectodomain proteolysis;membrane protein intracellular domain proteolysis;membrane protein proteolysis;metabolic process;primary metabolic process;protein metabolic process;proteolysis;regulation of biological process;regulation of immune response;regulation of immune system process;regulation of response to stimulus	aspartic endopeptidase activity, intramembrane cleaving;aspartic-type endopeptidase activity;aspartic-type peptidase activity;binding;catalytic activity;endopeptidase activity;hydrolase activity;identical protein binding;peptidase activity;peptidase activity, acting on L-amino acid peptides;protein binding;protein dimerization activity;protein homodimerization activity	cell part;cytoplasmic part;cytoplasmic vesicle membrane;cytoplasmic vesicle part;endoplasmic reticulum part;endosomal part;endosome membrane;Golgi apparatus part;Golgi membrane;Golgi-associated vesicle membrane;integral to cytosolic side of endoplasmic reticulum membrane;integral to endoplasmic reticulum membrane;integral to lumenal side of endoplasmic reticulum membrane;integral to membrane;inte…		Module 1	9.67124	6.53117e-10	Q3TD49	Q3TD49
1.30844	1.11525	1.22137	0.965564	0.924509	0.842514	1.17201	0.701463	1.59271	-0.168208	0.0918255	0.431328	0.968854	0.931843	-0.118336	-0.60613	-0.757697	-0.0443231	-0.54077	-0.965783	-0.00442766	-0.786107	-1.45214	-1.20463	-2.30474	-0.64993	-1.16797	-0.598605	-0.897886	+	actin cytoskeleton organization;actin cytoskeleton reorganization;actin filament-based process;apoptosis;biological regulation;cell death;cellular component organization;cellular component organization at cellular level;cellular component organization or biogenesis;cellular component organization or biogenesis at cellular level;cellular process;cellular response to chemical stimulus;cellular resp…	calcium-dependent cysteine-type endopeptidase activity;catalytic activity;cysteine-type endopeptidase activity;cysteine-type peptidase activity;endopeptidase activity;hydrolase activity;peptidase activity;peptidase activity, acting on L-amino acid peptides	cell;cell part;cytoplasm;cytoplasmic part;cytosol;intracellular membrane-bounded organelle;intracellular organelle;intracellular part;membrane-bounded organelle;mitochondrion;organelle		Module 1	7.69517	4.92751e-08	Q9ESK3	Q9ESK3
1.2164	0.642446	0.514518	1.64316	1.17588	1.031	1.43615	0.983836	0.884857	-0.100683	0.229811	-0.442384	0.7618	0.133972	-0.181745	-0.96672	0.013069	-0.925232	-0.52233	0.064927	-1.20091	-0.392941	-1.20718	0.301396	-2.89877	-0.971228	0.031726	-0.0586928	-1.19614	+	anatomical structure development;anterior/posterior axon guidance;apoptosis;axon guidance;biological regulation;brain development;cell death;cell surface receptor linked signaling pathway;cellular process;cellular response to stimulus;chemotaxis;death;developmental process;locomotion;netrin-activated signaling pathway;organ development;positive regulation of apoptosis;positive regulation of biolo…	molecular transducer activity;netrin receptor activity;receptor activity;signal transducer activity;signaling receptor activity;transmembrane signaling receptor activity	cell part;integral to membrane;intrinsic to membrane;membrane;membrane part;plasma membrane	Axon guidance	Module 1	4.85685	2.54329e-05	O08747	O08747
0.613332	0.734832	1.07352	0.991861	0.202313	0.530696	0.625474	0.781302	0.552125	-0.43354	0.174823	-0.246682	0.398062	0.0772803	-0.181527	-0.497571	-0.0703618	0.126124	0.101608	-0.241167	0.0768203	0.168836	-0.107177	-0.8243	-4.664	-0.0530204	-0.0883233	0.0852027	0.093466	+	biological regulation;cell differentiation;cellular component maintenance;cellular component organization;cellular component organization or biogenesis;cellular developmental process;cellular process;developmental process;epidermal cell differentiation;establishment of localization;establishment of protein localization;hair cell differentiation;inner ear receptor cell differentiation;maintenance …	binding;collagen binding;cytoskeletal protein binding;myosin binding;protein binding	apical plasma membrane;basement membrane;cell part;cell projection;cell projection membrane;cell projection part;cilium;cytoplasm;extracellular matrix part;extracellular region part;integral to membrane;intracellular non-membrane-bounded organelle;intracellular organelle;intracellular part;intrinsic to membrane;macromolecular complex;membrane part;microvillus membrane;non-membrane-bounded organel…		Module 1	1.69362	0.0263509	Q2QI47	Q2QI47
1.13361	1.06261	1.0194	0.784663	1.18497	1.66683	1.09595	1.37886	1.61173	-0.431051	-0.614452	-0.276925	-0.506152	-0.249968	-0.0251714	-0.078919	-0.10972	-0.0232346	-0.455157	-0.31961	-0.786652	-0.559852	-0.908579	-0.564446	-3.09878	-0.434571	-0.602972	-0.189778	-0.702633	+	cell migration;cell motility;cellular component movement;cellular process;locomotion		cell part;cell surface;cytoplasmic part;Golgi apparatus part;Golgi lumen;integral to membrane;intracellular organelle lumen;intracellular organelle part;intracellular part;intrinsic to membrane;membrane;membrane part;membrane-enclosed lumen;organelle lumen;organelle part;plasma membrane	Cell adhesion molecules (CAMs);ECM-receptor interaction;Malaria	Module 1	7.61617	5.86617e-08	Q64519	Q64519
0.414276	0.647372	0.975085	-0.257478	1.17456	1.35525	1.0596	1.25203	1.3075	-0.909563	-0.203277	-1.12048	-0.130749	-1.33265	0.198079	0.352546	0.403664	-0.105382	0.171779	-0.0457281	-3.22698	-0.947219	-1.14563	0.228011	0.728408	-0.880239	0.592908	-0.318265	-0.237424	+					Module 1	2.64024	0.0033093	P0C913	P0C913
1.12434	1.05649	1.17063	1.11711	1.28682	1.26089	1.08239	1.12922	1.36929	-0.778148	-1.15691	-1.00455	-0.791805	-0.220979	0.291858	-0.640644	-0.609777	-0.434007	0.071798	-1.08927	-2.8119	0.453791	-0.114408	-0.527461	0.0675812	-1.04414	-0.215507	0.0544417	-0.0971462	+	anatomical structure formation involved in morphogenesis;biological regulation;BMP signaling pathway;cell surface receptor linked signaling pathway;cellular process;cellular response to stimulus;developmental process;enzyme linked receptor protein signaling pathway;neural tube closure;positive regulation of biological process;positive regulation of cellular metabolic process;positive regulation o…	coreceptor activity;molecular transducer activity;receptor activity;signal transducer activity;signaling receptor activity	anchored to membrane;cell part;cell surface;cytoplasmic part;endoplasmic reticulum;extracellular membrane-bounded organelle;extracellular organelle;extracellular region part;extracellular vesicular exosome;intracellular membrane-bounded organelle;intracellular organelle;intracellular part;intrinsic to membrane;membrane;membrane part;membrane-bounded organelle;membrane-bounded vesicle;organelle;pl…		Module 1	5.86577	2.75982e-06	Q6PCX7	Q6PCX7
1.50522	1.21803	1.16422	1.40042	1.14764	0.604099	1.29715	1.18573	1.18961	-0.263708	0.157344	0.293671	-0.123574	-0.238694	-0.930924	0.113922	-0.577833	-0.995651	-0.609793	0.663543	-2.11185	-1.29711	-0.653674	-0.0416609	-0.728181	-0.263348	-0.422386	-1.85691	-0.825305	+	biological regulation;cellular macromolecule metabolic process;cellular metabolic process;cellular process;cellular protein metabolic process;cellular response to stimulus;establishment of localization;JUN phosphorylation;macromolecule metabolic process;macromolecule modification;metabolic process;negative regulation of catalytic activity;negative regulation of JUN kinase activity;negative regula…	binding;binding, bridging;cytoskeletal protein binding;enzyme binding;kinase binding;kinesin binding;MAP-kinase scaffold activity;protein binding;protein complex scaffold;protein kinase binding;signaling adaptor activity;structural molecule activity	axon;axon part;axonal growth cone;cell body;cell part;cell projection;cell projection part;cytoplasm;cytoplasmic part;cytosol;dendrite;dendrite terminus;dendritic growth cone;dentate gyrus mossy fiber;endoplasmic reticulum membrane;endoplasmic reticulum part;growth cone;intracellular membrane-bounded organelle;intracellular organelle;intracellular organelle part;intracellular part;membrane;membra…	MAPK signaling pathway	Module 1	6.68998	4.45878e-07	Q9WVI9	Q9WVI9
0.996373	0.9786	1.50699	0.733808	1.04068	0.944752	0.9786	1.00772	1.07596	0.0633932	0.364945	-0.152771	-0.348178	-0.438925	-0.145828	0.258061	-0.577934	0.0324072	-0.914847	-0.548167	-3.54348	-1.45627	0.0316504	-0.451086	0.159709	-0.659818	0.243382	-0.616777	-0.562942	+	biological regulation;cellular process;cellular response to stimulus;intracellular signal transduction;regulation of biological process;regulation of cellular process;response to stimulus;signal transduction;small GTPase mediated signal transduction	binding;GTP binding;guanyl nucleotide binding;guanyl ribonucleotide binding;nucleotide binding;purine nucleotide binding;purine ribonucleoside triphosphate binding;purine ribonucleotide binding;ribonucleotide binding	cell part;membrane;plasma membrane		Module 1	4.4913	5.69003e-05	Q8VEL9	Q8VEL9
1.05901	1.13793	1.1392	2.93223	0.697784	0.892367	0.426422	1.00954	1.83223	-0.454978	-0.666701	-0.936586	-0.55665	-0.501164	-1.00637	-0.134068	-0.708543	-0.594087	-0.592785	0.62801	-0.904888	-0.767552	-0.652327	-0.429494	0.158757	-0.81956	-0.630016	-1.41145	-0.146253	+			cell part;extracellular membrane-bounded organelle;extracellular organelle;extracellular region part;extracellular vesicular exosome;integral to membrane;intrinsic to membrane;membrane part;membrane-bounded organelle;membrane-bounded vesicle;organelle;vesicle		Module 1	7.08378	1.88206e-07	Q9QY33	Q9QY33
1.83052	1.84482	1.74298	0.517551	0.0260879	0.834552	0.104326	0.16403	1.084	-0.57444	-1.20675	-0.884302	0.144047	0.382624	-0.631334	-0.184204	1.12839	-0.311777	-0.162752	-0.0215932	-0.576491	-1.68954	0.428288	-0.424362	0.360164	-0.0887287	-0.283732	-0.943557	-2.60881	+	cation transport;divalent inorganic cation transport;divalent metal ion transport;establishment of localization;ion transport;manganese ion transport;metal ion transport;transition metal ion transport;transport;zinc ion transport	cation transmembrane transporter activity;ion transmembrane transporter activity;substrate-specific transmembrane transporter activity;substrate-specific transporter activity;transmembrane transporter activity;transporter activity	cell part;integral to membrane;intrinsic to membrane;membrane;membrane part;plasma membrane		Module 1	2.92714	0.00176184	Q3UVU3	Q3UVU3
1.94542	1.7784	1.65844	1.13872	1.0777	1.08769	1.11254	0.965251	1.23123	-0.649856	-1.59834	-1.1932	-0.792869	-0.178806	-0.41589	-0.187664	0.124294	-0.501216	-0.314586	-0.975758	-1.04828	-1.28053	-0.614617	-0.513243	-0.527413	-0.274468	-0.0736138	-0.19809	-0.781255	+					Module 1	9.95574	3.50372e-10	Q8VDV7	Q8VDV7
1.12513	1.21998	1.72161	1.51665	0.661769	0.701055	0.700036	1.02222	1.29563	0.899255	1.03874	-0.00833813	0.474806	-0.215974	-0.741238	-0.74542	-1.60182	-0.203474	-0.332675	-0.662147	-1.52739	-0.919396	-0.475842	-0.494448	-1.92484	-0.751672	-0.67113	-0.0806845	-1.02041	+	biosynthetic process;carbohydrate metabolic process;cellular biosynthetic process;cellular carbohydrate metabolic process;cellular lipid metabolic process;cellular macromolecule metabolic process;cellular metabolic process;cellular process;cellular protein metabolic process;ceramide metabolic process;ganglioside biosynthetic process;ganglioside metabolic process;glycolipid biosynthetic process;gl…	alpha-N-acetylneuraminate alpha-2,8-sialyltransferase activity;catalytic activity;sialyltransferase activity;transferase activity;transferase activity, transferring glycosyl groups	cell part;cytoplasmic part;Golgi apparatus part;integral to Golgi membrane;integral to membrane;integral to organelle membrane;intracellular organelle part;intracellular part;intrinsic to Golgi membrane;intrinsic to membrane;intrinsic to organelle membrane;membrane part;organelle part		Module 1	6.10876	1.60953e-06	Q64689	Q64689
0.586512	0.965221	0.858105	1.02202	1.17964	1.06756	1.0771	1.14185	1.05385	0.0343738	1.31284	0.704962	0.198942	-0.409865	-0.277278	-0.190792	-2.0519	-0.390381	-0.000559416	-0.993381	-1.01699	-2.62292	-1.19818	0.125881	-0.993019	0.0775382	-0.442505	-0.24015	-0.57847	+	biosynthetic process;carboxylic acid biosynthetic process;carboxylic acid metabolic process;cellular biosynthetic process;cellular ketone metabolic process;cellular lipid metabolic process;cellular metabolic process;cellular process;fatty acid biosynthetic process;fatty acid elongation;fatty acid elongation, saturated fatty acid;fatty acid metabolic process;lipid biosynthetic process;lipid metabo…	catalytic activity;transferase activity	cell part;cytoplasmic part;endoplasmic reticulum;endoplasmic reticulum membrane;endoplasmic reticulum part;integral to endoplasmic reticulum membrane;integral to membrane;integral to organelle membrane;intracellular membrane-bounded organelle;intracellular organelle;intracellular organelle part;intracellular part;intrinsic to endoplasmic reticulum membrane;intrinsic to membrane;intrinsic to organ…		Module 1	4.43313	6.46489e-05	Q9EQC4	Q9EQC4
1.30462	1.25006	1.37693	1.78324	1.04725	1.11564	1.22047	1.10351	1.07751	-0.139921	-0.191832	0.139637	-0.819783	-0.585445	-2.42223	-0.911045	-0.968018	-0.354148	-0.140726	-0.527894	-0.890828	0.0499676	-0.872743	0.10443	-1.3241	-0.17746	-0.182299	-0.115642	-0.949157	+	biological regulation;biosynthetic process;catabolic process;cell cycle;cellular biosynthetic process;cellular catabolic process;cellular component organization;cellular component organization at cellular level;cellular component organization or biogenesis;cellular component organization or biogenesis at cellular level;cellular macromolecule biosynthetic process;cellular macromolecule catabolic p…	acetyltransferase activity;binding;catalytic activity;cation binding;cysteine-type endopeptidase activity;cysteine-type peptidase activity;endopeptidase activity;enzyme binding;H4 histone acetyltransferase activity;histone acetyltransferase activity;hydrolase activity;ion binding;ligand-dependent nuclear receptor transcription coactivator activity;lysine N-acetyltransferase activity;metal ion bin…	cell part;histone acetyltransferase complex;intracellular organelle part;intracellular part;macromolecular complex;nuclear part;nucleoplasm part;organelle part;protein complex;SAGA complex;SAGA-type complex		Module 1	7.521	7.23015e-08	Q5DU02	Q5DU02
0.659681	1.31941	1.11306	0.699297	1.84413	1.2483	1.59973	1.20074	1.4079	0.730077	-0.524463	-1.24926	-0.00993221	-0.0155142	-0.922251	0.00989423	-1.95217	0.190068	-0.864284	-0.578057	-1.24636	-0.369048	-0.419496	-0.493351	-0.648145	-0.369482	-0.433209	-0.579214	-1.34805	+					Module 1	7.07207	1.9308e-07	Q9D6I0	Q9D6I0
1.11101	1.53481	1.41148	1.27765	1.16776	1.18974	1.34833	1.50637	1.56329	0.0729203	-0.0480985	-1.20285	0.00585709	0.150122	-0.539058	-0.767075	-0.982831	-1.31376	-0.397228	-0.472592	-0.686229	-0.309029	-0.975989	-0.502278	-1.39099	-1.08206	-0.2516	-0.484165	-0.933496	+					Module 1	10.7682	5.9757e-11	Q9D1F0	Q9D1F0
1.36552	1.32785	1.35287	0.83386	1.31649	1.4833	0.975368	1.82967	1.39114	0.161046	0.328142	-0.699421	0.0770146	-1.22685	-0.824151	-1.4172	-0.760888	-0.765594	-0.746151	-0.848699	-0.0783196	-0.222445	-1.29184	-0.567927	-1.08131	-0.583956	-0.614836	-0.0201201	-0.692544	+	biological regulation;cellular process;cellular response to stimulus;negative regulation of biological process;negative regulation of cell migration;negative regulation of cell motility;negative regulation of cellular component movement;negative regulation of cellular process;negative regulation of locomotion;regulation of biological process;regulation of cell migration;regulation of cell motilit…	binding;enzyme activator activity;enzyme binding;enzyme regulator activity;GTPase activator activity;GTPase binding;GTPase regulator activity;nucleoside-triphosphatase regulator activity;protein binding;Rac GTPase binding;Ras GTPase binding;Rho GTPase binding;small GTPase binding	cell part;cytoplasm;intracellular part	Axon guidance	Module 1	9.42313	1.11306e-09	Q812A2	Q812A2
1.41888	1.68577	1.52575	0.69764	0.464978	0.985096	1.02002	0.965446	1.34171	0.241594	0.71668	-0.228804	0.235038	0.363026	-1.09852	-1.45048	-1.34466	-0.274507	-0.454311	0.0506192	-0.13713	-0.621079	-0.395544	-0.861976	-2.52239	-0.382951	-0.602224	-0.461313	-0.876344	+			cell part;integral to membrane;intrinsic to membrane;membrane;membrane part;plasma membrane		Module 1	5.31101	9.33185e-06	Q8CIP5	Q8CIP5
1.18342	1.3761	1.44002	0.791445	1.13045	1.47879	1.49889	1.08968	1.18781	0.0954213	0.220067	0.188268	0.500252	-0.0933651	-0.607776	-1.19164	-1.66942	-0.378945	-0.454975	-0.554056	-1.19524	-0.662215	-0.695157	-0.643862	-1.91644	-0.0311089	-0.727624	-0.348494	-1.0103	+	biological regulation;regulation of biological process;regulation of cellular process;regulation of ion transmembrane transport;regulation of ion transmembrane transporter activity;regulation of ion transport;regulation of localization;regulation of metal ion transport;regulation of molecular function;regulation of sodium ion transmembrane transporter activity;regulation of sodium ion transport;r…	channel activity;channel regulator activity;ion channel activity;ion transmembrane transporter activity;passive transmembrane transporter activity;sodium channel regulator activity;substrate-specific channel activity;substrate-specific transmembrane transporter activity;substrate-specific transporter activity;transmembrane transporter activity;transporter activity	cell part;integral to membrane;integral to plasma membrane;intrinsic to membrane;intrinsic to plasma membrane;membrane;membrane part;plasma membrane;plasma membrane part		Module 1	7.89992	3.14911e-08	Q9D164	Q9D164
1.61165	1.75004	1.69298	1.09359	1.07135	1.16545	1.36713	1.18151	1.13839	0.141438	-0.195959	-0.15087	-0.154001	0.0245548	-0.914305	-1.20182	-0.995939	-0.306896	-0.434979	-0.700242	-0.914193	-0.14171	-0.56355	-0.85014	-1.23658	-0.46949	-0.86602	-0.640059	-1.50134	+	response to abiotic stimulus;response to external stimulus;response to mechanical stimulus;response to stimulus	active transmembrane transporter activity;adenyl nucleotide binding;adenyl ribonucleotide binding;anion channel activity;anion transmembrane transporter activity;antiporter activity;ATP binding;binding;channel activity;chloride channel activity;gated channel activity;ion channel activity;ion transmembrane transporter activity;nucleotide binding;passive transmembrane transporter activity;purine nu…	cell part;cytoplasmic part;endosomal part;endosome membrane;integral to membrane;intracellular organelle part;intracellular part;intrinsic to membrane;lysosomal membrane;membrane;membrane part;organelle membrane;organelle part;vacuolar membrane;vacuolar part		Module 1	11.2198	2.24931e-11	O35454	O35454
1.22753	1.00393	1.12159	1.12111	0.575762	0.735248	0.578373	1.41466	0.650748	-0.497121	0.955913	0.721601	0.782809	0.264453	-0.317029	-1.26423	-1.0224	-0.483843	0.191992	-1.57391	-0.554207	-0.750464	-1.29918	0.613876	-2.56143	0.241314	-1.15817	0.0458252	-0.764753	+	biological regulation;cell redox homeostasis;cellular homeostasis;cellular process;homeostatic process;metabolic process;oxidation-reduction process;regulation of biological process;regulation of biological quality;regulation of cellular process	antioxidant activity;binding;catalytic activity;oxidoreductase activity;selenium binding	cell part;cytoplasm;intracellular part;membrane;plasma membrane		Module 1	3.89817	0.000209087	P63300	P63300
0.965109	1.52864	0.69414	1.29826	1.24514	1.60341	1.21412	1.16413	0.106416	0.0958142	0.899683	0.660698	-0.758976	-1.25321	-0.156747	-1.25135	-1.61875	-1.20808	-0.60555	-0.373666	-1.19113	0.0883868	-1.48212	-0.247474	-0.7185	0.740451	-0.892661	0.132646	-0.678828	+	actin cytoskeleton organization;actin filament-based process;actomyosin structure organization;anion transport;assembly of actomyosin apparatus involved in cell cycle cytokinesis;biological regulation;cell cycle cytokinesis;cell cycle process;cell proliferation;cellular component assembly;cellular component assembly at cellular level;cellular component organization;cellular component organization…	alpha-tubulin binding;beta-tubulin binding;binding;cation binding;cytoskeletal protein binding;enzyme activator activity;enzyme binding;enzyme regulator activity;gamma-tubulin binding;GTPase activator activity;GTPase regulator activity;ion binding;kinase binding;lipid binding;metal ion binding;microtubule binding;nucleoside-triphosphatase regulator activity;phosphatidylinositol binding;phosphatid…	acrosomal vesicle;cell division site part;cell part;centralspindlin complex;cleavage furrow;cytoplasmic membrane-bounded vesicle;cytoplasmic part;cytoplasmic vesicle;cytoskeletal part;extracellular membrane-bounded organelle;extracellular organelle;extracellular region part;extracellular vesicular exosome;extrinsic to internal side of plasma membrane;extrinsic to membrane;extrinsic to plasma memb…		Module 1	4.57621	4.71932e-05	Q9WVM1	Q9WVM1
1.09473	1.71636	1.40534	0.0909732	0.167091	1.89512	1.13439	1.04805	1.56707	-0.0265182	0.0558446	-0.0628101	-0.541079	0.0248677	-1.34853	-0.248919	-1.08091	-0.19745	-0.566759	-1.12691	-1.92285	-0.0667581	-0.885657	-0.617683	-0.982107	0.462544	0.321401	0.18995	-1.49879	+			cell part;integral to membrane;intrinsic to membrane;membrane part		Module 1	5.13556	1.37452e-05	Q6IEE6	Q6IEE6
1.16742	1.24463	1.17995	-0.0167768	0.667781	1.15166	1.24463	0.699963	1.26569	-0.308928	0.51712	0.0759795	0.683771	-1.09058	-0.935364	-1.8864	-1.49423	-1.11779	0.523442	-0.502953	0.19809	0.873191	1.03988	-1.11356	-1.18593	0.182513	-1.09873	-0.742899	-1.22157	+	establishment of localization;ion transport;transport	transmembrane transporter activity;transporter activity	cell part;integral to membrane;intrinsic to membrane;membrane part		Module 1	3.17228	0.00102654	Q3UHH2	Q3UHH2
1.58757	1.45674	1.09277	0.391918	0.975073	1.58088	1.92008	1.12861	1.73105	-0.0148368	0.288198	-0.40059	-0.485779	-0.38511	-0.834986	-1.26103	-1.52887	-0.608279	-0.475107	-0.361019	-0.504629	-1.01608	-0.534319	-0.745509	-0.969008	-0.0488572	-0.398844	-0.519013	-1.061	+	aging;anatomical structure development;anatomical structure formation involved in morphogenesis;anatomical structure morphogenesis;axonogenesis;behavior;biological regulation;cell development;cell part morphogenesis;cell projection morphogenesis;cell projection organization;cellular component morphogenesis;cellular component organization;cellular component organization at cellular level;cellular …	adenyl nucleotide binding;adenyl ribonucleotide binding;ATP binding;ATPase activity;ATPase activity, coupled;ATPase activity, coupled to movement of substances;binding;catalytic activity;cation binding;hydrolase activity;hydrolase activity, acting on acid anhydrides;hydrolase activity, acting on acid anhydrides, in phosphorus-containing anhydrides;ion binding;lipid transporter activity;magnesium …	cell part;cell projection;cilium;cytoplasmic part;endosome;Golgi apparatus;integral to membrane;intracellular membrane-bounded organelle;intracellular organelle;intracellular part;intrinsic to membrane;membrane;membrane part;membrane-bounded organelle;nonmotile primary cilium;organelle;photoreceptor outer segment;plasma membrane;primary cilium		Module 1	9.38675	1.20373e-09	P98200	P98200
0.946067	1.05828	2.03079	0.92527	0.648327	1.01497	0.854703	0.637805	0.583668	-0.213611	0.645165	0.362967	-0.882654	-1.53767	0.113663	-0.977579	-0.583321	0.244293	0.463827	-1.20772	-2.63276	-0.500873	-1.71939	0.14932	-0.462678	0.163551	0.0330751	0.585238	-0.742726	+			cell part;integral to membrane;intrinsic to membrane;membrane part		Module 1	3.51718	0.000482437	Q5GH67	Q5GH67
1.00589	1.08293	1.19546	1.18834	0.958251	0.849394	0.918156	0.92185	1.06156	-0.226916	0.431154	0.200523	0.0160529	-0.291062	-0.00833729	-1.24509	-1.80083	-0.267912	-0.0298766	0.205244	-3.15699	-0.289348	-1.4263	0.354738	-0.938731	-0.185195	-0.208682	-0.269253	-0.0450317	+			cell part;intracellular organelle part;intracellular part;nuclear part;nucleoplasm;organelle part		Module 1	3.89619	0.000209935	Q8BHR8	Q8BHR8
0.763039	0.799375	1.39216	1.08573	0.759754	1.29852	0.472158	0.890939	-0.0172765	-0.386265	1.393	-0.889843	-1.71613	-0.871161	-1.12048	0.0373719	-1.65096	-0.866596	-0.553192	-0.499784	-1.70605	0.890939	-1.66701	0.973242	-0.152512	0.501395	-0.306852	0.414884	0.731599	+	biological regulation;cell cycle phase;cell cycle process;cell division;cellular component organization;cellular component organization at cellular level;cellular component organization or biogenesis;cellular component organization or biogenesis at cellular level;cellular process;cellular response to stimulus;exit from mitosis;mitosis;nuclear division;organelle fission;organelle organization;regu…	enzyme regulator activity;phosphatase regulator activity;protein phosphatase regulator activity;protein phosphatase type 2A regulator activity	cell part;cytoplasm;intracellular part;macromolecular complex;protein complex;protein phosphatase type 2A complex;protein serine/threonine phosphatase complex	Cell cycle - yeast;Chagas disease (American trypanosomiasis);Hepatitis C;mRNA surveillance pathway;Tight junction	Module 1	2.69014	0.00296741	Q925E7	Q925E7
1.10845	1.45069	1.41141	1.26983	0.685711	0.680097	0.767432	0.979139	1.41698	-0.757285	0.810766	-0.325713	-0.193318	-0.299077	0.561458	-1.16575	-0.903054	-0.995832	0.0309192	-1.18859	-1.1653	1.04574	-1.40063	0.283857	-1.33659	-1.21802	-0.771864	0.489686	-1.27113	+	cellular macromolecule metabolic process;cellular metabolic process;cellular process;cellular protein metabolic process;chaperone-mediated protein folding;macromolecule metabolic process;macromolecule modification;metabolic process;peptidyl-amino acid modification;peptidyl-proline modification;primary metabolic process;protein folding;protein metabolic process;protein modification process;protein…	binding;catalytic activity;cis-trans isomerase activity;drug binding;FK506 binding;isomerase activity;macrolide binding;peptidyl-prolyl cis-trans isomerase activity	cell part;cytoplasmic part;endoplasmic reticulum membrane;endoplasmic reticulum part;intracellular organelle part;intracellular part;membrane;membrane part;organelle membrane;organelle part		Module 1	4.74658	3.24167e-05	Q9D6E4	Q9D6E4
1.56693	1.62245	1.85064	0.871449	0.675368	1.1781	1.58911	0.612788	-0.0468666	-0.424536	0.904273	-0.0933452	-0.0230184	-1.77271	-0.18325	-1.02708	-1.57135	-0.67913	0.120831	-0.933344	-1.57257	-0.00157269	-0.857369	0.321039	-0.410629	-0.595226	-0.172891	0.0797856	-1.02787	+	activation of MAPKKK activity;activation of phospholipase C activity;activation of phospholipase C activity by G-protein coupled receptor protein signaling pathway coupled to IP3 second messenger;activation of phospholipase C activity by metabotropic glutamate receptor signaling pathway;activation of protein kinase activity;activation of protein kinase C activity by G-protein coupled receptor pro…	glutamate receptor activity;G-protein coupled receptor activity;molecular transducer activity;PLC activating metabotropic glutamate receptor activity;receptor activity;signal transducer activity;signaling receptor activity;transmembrane signaling receptor activity	cell part;cell projection;cell projection part;cytoplasm;cytoskeletal part;dendritic shaft;dendritic spine;extracellular membrane-bounded organelle;extracellular organelle;extracellular region part;extracellular vesicular exosome;integral to membrane;integral to plasma membrane;intracellular organelle part;intracellular part;intrinsic to membrane;intrinsic to plasma membrane;membrane;membrane par…	Calcium signaling pathway;Gap junction;Huntington's disease;Long-term depression;Long-term potentiation;Neuroactive ligand-receptor interaction	Module 1	4.71967	3.4431e-05	Q3UVX5	Q3UVX5
1.85997	1.76984	1.56785	0.0410269	0.744343	1.22882	0.873244	1.02017	0.835385	-0.524071	0.836492	-0.921421	-0.254109	-1.47163	0.498081	-1.22553	-1.20389	0.0416481	0.526695	-0.951158	-1.33813	-0.224993	-0.449164	0.269458	-1.00799	-0.668748	-0.628643	0.152495	-1.39605	+	adult behavior;associative learning;behavior;behavioral defense response;behavioral fear response;biological regulation;calcium ion transmembrane transport;calcium ion transport;cAMP-mediated signaling;cation transport;cell communication;cell surface receptor linked signaling pathway;cell-cell signaling;cellular process;cellular response to stimulus;cognition;conditioned taste aversion;cyclic-nuc…	adenylate cyclase inhibiting metabotropic glutamate receptor activity;adenylate cyclase inhibitor activity;adenylate cyclase regulator activity;amine binding;amino acid binding;binding;calcium channel activity;calcium channel regulator activity;calcium ion binding;carboxylic acid binding;cation binding;cation channel activity;cation transmembrane transporter activity;channel activity;channel regu…	cell cortex;cell part;cell projection;cytoplasmic part;dendrite;integral to membrane;integral to plasma membrane;intracellular part;intrinsic to membrane;intrinsic to plasma membrane;macromolecular complex;membrane;membrane part;neuron projection;plasma membrane part;presynaptic active zone membrane;presynaptic membrane;protein complex;receptor complex;synapse part;synaptic membrane	Neuroactive ligand-receptor interaction	Module 1	4.89986	2.31136e-05	Q68ED2	Q68ED2
1.40293	0.73256	1.62419	1.20253	0.489831	-0.177412	0.877877	0.847093	1.41612	0.244732	0.470916	0.376931	-0.270539	-1.8871	-0.668328	-1.31551	-0.506919	-1.35065	0.0512633	-0.789709	-1.19561	0.394983	-0.18837	1.95958	-1.14677	-1.05601	-0.636522	-0.451907	-0.450173	+			cell part;centrosome;chromosomal part;condensed chromosome kinetochore;cytoplasm;cytoplasmic part;cytoskeletal part;intracellular non-membrane-bounded organelle;intracellular organelle;intracellular organelle part;intracellular part;kinetochore;macromolecular complex;microtubule organizing center;non-membrane-bounded organelle;organelle;organelle part;protein complex	Vasopressin-regulated water reabsorption	Module 1	2.98384	0.00155553	Q9QZB9	Q9QZB9
1.34876	1.34289	1.4698	0.515021	1.18398	1.59527	1.22427	1.02214	1.38217	-0.727581	0.31775	-0.337452	0.0736954	-1.54029	-0.12724	-1.72564	-0.900123	-0.612135	0.160249	-1.11057	-0.723265	0.0684866	-1.06096	0.476372	-1.38192	-0.63178	-0.737903	-0.0602168	-0.503758	+	adult behavior;auditory behavior;behavior;behavioral interaction between organisms;biological adhesion;biological regulation;cell adhesion;cell communication;cell-cell signaling;cellular chemical homeostasis;cellular component assembly;cellular component assembly at cellular level;cellular component organization;cellular component organization at cellular level;cellular component organization or …	acetylcholine receptor binding;binding;calcium channel regulator activity;calcium ion binding;cation binding;cell adhesion molecule binding;channel regulator activity;ion binding;metal ion binding;neuroligin family protein binding;protein binding;receptor binding	cell body;cell junction;cell part;cell surface;cytoplasmic part;endoplasmic reticulum;integral to membrane;intracellular membrane-bounded organelle;intracellular organelle;intracellular organelle part;intracellular part;intrinsic to membrane;macromolecular complex;membrane;membrane part;membrane-bounded organelle;neuronal cell body;nuclear membrane;nuclear part;organelle;organelle membrane;organe…	Cell adhesion molecules (CAMs)	Module 1	6.93168	2.63415e-07	Q9CS84	Q9CS84
0.91435	1.2913	0.809631	1.21575	1.4021	1.93514	1.34163	1.13591	1.87701	-0.0868766	-0.117548	-1.09521	-0.622721	-0.119665	-0.940562	0.0309525	0.0822039	-0.900333	-1.16448	-0.814035	-1.01599	-0.253916	-0.998607	-0.584726	-0.295823	-0.669682	-1.17948	-1.15361	-0.0227131	+	biological regulation;cell surface receptor linked signaling pathway;cellular component assembly;cellular component assembly at cellular level;cellular component organization;cellular component organization at cellular level;cellular component organization or biogenesis;cellular component organization or biogenesis at cellular level;cellular macromolecular complex assembly;cellular macromolecular…		cell part;cytoplasmic part;endosome;Golgi apparatus part;Golgi membrane;integral to membrane;intracellular membrane-bounded organelle;intracellular organelle;intracellular organelle part;intracellular part;intrinsic to membrane;lateral plasma membrane;membrane;membrane part;membrane-bounded organelle;organelle;organelle membrane;organelle part;plasma membrane part;postsynaptic membrane;synapse pa…		Module 1	9.85611	4.35445e-10	Q62092	Q62092
1.05197	1.49092	1.40532	0.684365	1.10823	1.36428	1.44605	1.42505	1.17505	0.212347	-0.389835	-0.52541	-0.0527886	0.276295	-1.35989	0.0436408	-0.859458	-0.297904	-0.415657	-0.219781	-0.345149	0.103204	-0.75696	-0.445185	-0.770912	-1.84472	-0.898033	-2.03923	-0.565812	+	anatomical structure development;anatomical structure morphogenesis;axon extension;axonal fasciculation;axonogenesis;biological regulation;biosynthetic process;calcium ion homeostasis;cation homeostasis;cell development;cell growth;cell migration;cell motility;cell part morphogenesis;cell projection morphogenesis;cell projection organization;cell recognition;cell surface receptor linked signaling…	binding;cytoskeletal protein binding;DNA binding;gamma-tubulin binding;nucleic acid binding;protein binding;tubulin binding	cell part;cell projection;centrosome;cytoplasm;cytoplasmic part;cytoskeletal part;cytosol;intracellular membrane-bounded organelle;intracellular non-membrane-bounded organelle;intracellular organelle;intracellular organelle part;intracellular part;membrane-bounded organelle;microtubule organizing center;non-membrane-bounded organelle;nuclear matrix;nuclear part;nucleoplasm;nucleus;organelle;organ…		Module 1	7.83348	3.64289e-08	P25233	P25233
1.25587	1.69841	1.44961	1.25587	0.520164	0.955135	1.02785	1.62718	1.16679	-0.520913	-0.429196	-1.6365	-0.27562	-0.832366	0.167425	-0.0959321	-0.0681122	-0.785402	0.532367	-1.5868	-1.38667	-0.902404	-1.32271	-0.429196	-0.429196	-1.08528	-0.272694	0.374872	0.0274456	+	biological regulation;cell surface receptor linked signaling pathway;cellular macromolecule metabolic process;cellular metabolic process;cellular process;cellular protein metabolic process;cellular response to stimulus;macromolecule metabolic process;macromolecule modification;metabolic process;Notch signaling pathway;primary metabolic process;protein metabolic process;protein modification by sma…	binding;catalytic activity;cation binding;ion binding;ligase activity;metal ion binding;transition metal ion binding;zinc ion binding	cell part;cytoplasm;intracellular part	Notch signaling pathway	Module 1	6.94218	2.57481e-07	Q80V91	Q80V91
0.206177	1.79516	1.34323	0.484022	0.618245	1.42824	1.11133	1.26034	1.68702	-0.687713	0.340987	-1.86873	-0.276578	-1.1901	0.419994	-0.313299	-0.422469	0.287326	0.612309	-1.89962	-1.17087	-0.92007	-0.811433	0.25065	-0.331594	-1.10299	-0.31984	-0.222484	-0.307241	+			cell part;integral to membrane;intrinsic to membrane;membrane part		Module 1	5.07167	1.58363e-05	Q80XU8	Q80XU8
1.07767	1.24791	1.71684	1.19331	0.953212	1.02809	0.569897	1.27882	1.26501	0.0744413	0.29184	-1.04032	-0.0437899	-0.316912	-0.6433	0.26786	0.256299	-1.02638	-0.0357686	-2.82157	-1.02094	-1.24892	-0.592337	-0.417595	-0.753031	-0.798853	-0.0178686	0.0126918	-0.456304	+	actin cytoskeleton organization;actin filament-based process;biological regulation;cellular component organization;cellular component organization at cellular level;cellular component organization or biogenesis;cellular component organization or biogenesis at cellular level;cellular macromolecule metabolic process;cellular metabolic process;cellular process;cellular protein metabolic process;cyto…	actin binding;binding;catalytic activity;cytoskeletal protein binding;DNA binding;hydrolase activity;hydrolase activity, acting on ester bonds;nucleic acid binding;phosphatase activity;phosphoprotein phosphatase activity;phosphoric ester hydrolase activity;protein binding;protein tyrosine phosphatase activity;protein tyrosine/serine/threonine phosphatase activity	adherens junction;anchoring junction;cell junction;cell part;cell-substrate adherens junction;cell-substrate junction;cytoplasm;cytoskeleton;extracellular region part;extracellular space;focal adhesion;intracellular non-membrane-bounded organelle;intracellular organelle;intracellular part;non-membrane-bounded organelle;organelle	Regulation of actin cytoskeleton	Module 1	6.36678	9.0863e-07	Q5SW75	Q5SW75
1.57756	1.42162	1.58081	1.0055	0.347198	0.774146	0.608106	0.536457	1.34856	-0.456248	-0.278793	-1.93884	-0.922264	-1.06477	-0.269164	0.0810908	-0.127742	-0.16969	-0.275637	-0.84008	-0.517408	-0.0329142	0.500916	0.918129	0.0373612	-2.72407	0.282721	-0.723402	-0.679164	+					Module 1	3.82198	0.000246903	Q3U3E2	Q3U3E2
1.11371	1.05268	1.371	1.04646	0.951645	0.930492	0.904894	1.10467	1.46772	-0.624293	-0.10678	-1.82004	-0.83091	-0.621475	-0.144428	-0.126182	-0.0930932	0.337391	-0.0441696	-2.89349	-0.354309	-0.732564	0.316459	-0.105896	0.427412	-1.00762	0.0361877	-1.09834	-0.457132	+	adult behavior;anatomical structure formation involved in morphogenesis;axoneme assembly;behavior;cell communication;cell projection assembly;cell projection organization;cell-cell signaling;cellular component assembly;cellular component assembly at cellular level;cellular component assembly involved in morphogenesis;cellular component organization;cellular component organization at cellular leve…	acid-amino acid ligase activity;binding;catalytic activity;cytoskeletal protein binding;ligase activity;ligase activity, forming carbon-nitrogen bonds;microtubule binding;protein binding;protein-glutamic acid ligase activity;tubulin binding;tubulin-glutamic acid ligase activity	axon;cell part;cell projection;centrosome;cilium;cytoplasm;cytoplasmic part;cytoskeletal part;dendrite;integral to membrane;intracellular non-membrane-bounded organelle;intracellular organelle;intracellular organelle part;intracellular part;intrinsic to membrane;macromolecular complex;membrane part;microtubule;microtubule organizing center;motile cilium;neuron projection;non-membrane-bounded orga…		Module 1	4.82621	2.7192e-05	Q99MS8	Q99MS8
1.13215	1.70574	1.91282	1.17994	0.9763	0.921936	-0.136103	1.22364	1.44997	-0.693646	-0.168161	-0.161543	-0.352786	-0.0299728	-1.40101	0.0451315	-0.637537	-2.10182	0.223205	-1.0597	0.100934	-1.42902	-0.0621699	-0.0168431	0.416121	-0.576081	-1.11768	-0.676814	-0.666991	+			cell part;cytoplasmic part;Golgi apparatus;intracellular membrane-bounded organelle;intracellular organelle;intracellular part;membrane-bounded organelle;organelle		Module 1	5.43903	7.03477e-06	D3YXK0	D3YXK0
1.47476	1.51818	1.36704	1.39493	1.21794	0.903086	1.14164	1.28235	1.39629	-1.02174	-0.889751	-0.887061	-0.0903047	-0.203832	-0.21088	-0.828569	-0.433957	-1.43669	-0.260225	-1.35741	0.439079	-0.88862	0.236351	-1.28222	-0.487898	0.214722	-1.077	-0.441559	-0.788639	+			cell part;integral to membrane;intrinsic to membrane;membrane part		Module 1	8.76777	4.68879e-09	Q6A058	Q6A058
1.0667	0.916692	1.21336	2.0022	1.17379	1.13901	1.00148	1.16411	1.6959	-1.78797	-1.56846	-0.476691	-1.33467	-0.38964	0.0599975	-0.616997	-0.051588	-0.749955	0.459997	-0.864412	-0.123971	-0.925462	-0.915258	-0.670773	0.113303	-0.570302	-0.527235	-0.351811	-0.0813478	+	biological regulation;regulation of biological process;regulation of cell communication;regulation of cellular localization;regulation of cellular process;regulation of homeostatic process;regulation of hormone secretion;regulation of insulin secretion;regulation of insulin secretion involved in cellular response to glucose stimulus;regulation of localization;regulation of peptide hormone secreti…	binding;cytoskeletal protein binding;microtubule binding;protein binding;tubulin binding	cell part;cytoplasmic part;cytoskeletal part;Golgi apparatus part;Golgi membrane;integral to membrane;intracellular membrane-bounded organelle;intracellular organelle;intracellular organelle part;intracellular part;intrinsic to membrane;macromolecular complex;membrane;membrane part;membrane-bounded organelle;microtubule;mitochondrion;nuclear part;nucleoplasm;organelle;organelle membrane;organelle…		Module 1	7.7932	3.97857e-08	Q8BHS8	Q8BHS8
1.14739	0.220493	0.886876	1.08173	1.90838	0.994434	1.25866	1.09887	1.7302	-1.64996	-1.59884	-1.4514	-0.436767	-0.951365	0.458862	0.219419	-0.182372	0.296614	0.306984	-0.370277	0.0112263	-0.874928	-0.908277	-0.8357	0.337418	-1.3011	0.0619549	-0.672229	-0.786282	+	apoptosis;autophagy;biological regulation;catabolic process;cell communication;cell death;cell differentiation;cellular catabolic process;cellular component assembly;cellular component organization;cellular component organization or biogenesis;cellular developmental process;cellular macromolecule catabolic process;cellular macromolecule metabolic process;cellular metabolic process;cellular proces…	binding;cation binding;enzyme binding;identical protein binding;ion binding;K63-linked polyubiquitin binding;kinase binding;metal ion binding;polyubiquitin binding;protein binding;protein binding transcription factor activity;protein domain specific binding;protein kinase binding;protein kinase C binding;SH2 domain binding;small conjugating protein binding;transcription cofactor activity;transcri…	aggresome;autophagic vacuole;cell part;cytoplasm;cytoplasmic mRNA processing body;cytoplasmic part;cytoplasmic vesicle;endoplasmic reticulum;endosome;extracellular membrane-bounded organelle;extracellular organelle;extracellular region part;extracellular vesicular exosome;inclusion body;intracellular membrane-bounded organelle;intracellular non-membrane-bounded organelle;intracellular organelle;i…	Osteoclast differentiation	Module 1	5.37238	8.15276e-06	Q64337	Q64337
0.886562	0.803362	1.12658	0.796281	1.54351	1.50105	1.72276	1.85905	1.57273	-1.39881	-0.99497	-1.16295	-0.688048	-1.11594	-0.439868	0.252027	-0.330781	-0.676139	-0.575312	-0.0457155	-0.283218	-0.77822	-0.134035	-0.85547	0.0993843	-0.597734	-0.175267	-1.34192	-0.568901	+	cellular component movement;cellular process;microtubule-based movement;microtubule-based process	adenyl nucleotide binding;adenyl ribonucleotide binding;ATP binding;binding;catalytic activity;hydrolase activity;hydrolase activity, acting on acid anhydrides;hydrolase activity, acting on acid anhydrides, in phosphorus-containing anhydrides;microtubule motor activity;motor activity;nucleoside-triphosphatase activity;nucleotide binding;purine nucleotide binding;purine ribonucleoside triphosphate…	cell part;cytoplasmic part;cytoskeletal part;intracellular organelle part;intracellular part;kinesin complex;macromolecular complex;membrane;microtubule;microtubule associated complex;organelle part;perinuclear region of cytoplasm;protein complex		Module 1	9.48155	9.84208e-10	P33175	P33175
1.13021	1.50321	1.66573	0.710157	0.334729	1.19446	1.06205	1.31067	1.39102	-1.21707	-1.07755	-1.76769	-1.03013	-0.690991	-0.873633	-0.0968935	-0.945545	-0.904235	-0.486056	0.184846	0.99132	-1.01935	0.887698	-0.196918	0.483887	-0.451806	-0.518174	-0.857748	-0.716202	+	cellular process;endosome to lysosome transport;endosome transport;establishment of localization;establishment of localization in cell;intracellular transport;lysosomal transport;transport;vacuolar transport;vesicle-mediated transport		cell part;cytoplasm;intracellular part		Module 1	7.21751	1.40747e-07	Q5U4C1	Q5U4C1
1.00567	0.974989	1.08576	1.7287	1.73358	1.45361	1.09189	1.38413	1.48221	-1.13621	-0.570006	-1.71773	-0.572127	-0.681635	-0.310542	-0.306376	-0.447413	-0.467454	-0.47736	-0.577798	-0.462577	-0.712715	-0.411843	-1.22479	0.697922	-0.924182	-0.10704	-0.800746	-0.729931	+	biological regulation;cellular component organization;cellular component organization at cellular level;cellular component organization or biogenesis;cellular component organization or biogenesis at cellular level;cellular macromolecule metabolic process;cellular metabolic process;cellular process;cellular protein metabolic process;cellular response to stimulus;cytoskeleton organization;intracell…	adenyl nucleotide binding;adenyl ribonucleotide binding;ATP binding;binding;catalytic activity;cation binding;ion binding;kinase activity;magnesium ion binding;metal ion binding;nucleotide binding;phosphotransferase activity, alcohol group as acceptor;protein kinase activity;protein serine/threonine kinase activity;purine nucleotide binding;purine ribonucleoside triphosphate binding;purine ribonu…	cell part;cytoplasm;cytoskeleton;intracellular non-membrane-bounded organelle;intracellular organelle;intracellular part;membrane;non-membrane-bounded organelle;organelle;plasma membrane		Module 1	9.80992	4.81669e-10	Q9R1L5	Q9R1L5
1.58544	1.10397	1.24476	1.90227	1.45073	1.40663	1.19679	1.26425	1.28316	-0.37587	-0.504073	-1.09763	-0.839649	-0.379562	-0.446379	0.293261	-0.642668	-0.280434	-0.767633	-0.509638	-0.707436	-1.27133	-0.211716	-1.17395	-0.620479	-0.827638	-0.494694	-1.07362	-0.506881	+	biological regulation;negative regulation of biological process;negative regulation of cellular metabolic process;negative regulation of cellular process;negative regulation of macromolecule metabolic process;negative regulation of metabolic process;negative regulation of mRNA processing;negative regulation of nitrogen compound metabolic process;negative regulation of nuclear mRNA splicing, via s…	binding;DNA binding;nucleic acid binding	cell part;cytoplasm;intracellular part;macromolecular complex;ribonucleoprotein complex		Module 1	13.0046	4.7948e-13	P57724	P57724
1.3671	1.30109	1.31344	1.51791	1.31344	1.25885	1.22964	1.30109	1.41335	-0.6496	-1.02694	-0.708949	-0.931617	-0.148222	-1.01221	-0.384804	-0.736925	-0.529887	-0.717938	-0.665485	-0.844289	-1.00496	1.18936	-1.15807	-0.75818	-0.272153	-0.682519	-0.54462	-0.427898	+	biological regulation;negative regulation of biological process;negative regulation of cell communication;negative regulation of cellular process;negative regulation of Ras protein signal transduction;negative regulation of response to stimulus;negative regulation of signal transduction;negative regulation of signaling;negative regulation of small GTPase mediated signal transduction;positive regu…	binding;cation binding;ion binding;metal ion binding;transition metal ion binding;zinc ion binding	cell part;cytoplasm;cytoskeleton;intracellular non-membrane-bounded organelle;intracellular organelle;intracellular part;non-membrane-bounded organelle;organelle		Module 1	10.2002	2.05518e-10	Q505D9	Q505D9
1.28133	1.32604	1.41762	1.21206	1.05462	1.1146	1.29272	1.43943	1.5054	0.307622	-1.02175	-1.04778	-0.693079	-0.124489	-1.20666	0.300012	-0.0930648	-0.662761	-1.02802	-0.360405	-0.403998	-1.42989	-0.34824	-1.10706	-0.237793	-1.37715	0.206549	-1.12058	-0.19529	+	biological regulation;cell migration;cell motility;cellular component movement;cellular process;cellular response to stimulus;intracellular signal transduction;locomotion;negative regulation of biological process;negative regulation of cell migration;negative regulation of cell motility;negative regulation of cellular component movement;negative regulation of cellular process;negative regulation …	binding;enzyme activator activity;enzyme binding;enzyme regulator activity;GTPase activator activity;GTPase binding;GTPase regulator activity;nucleoside-triphosphatase regulator activity;protein binding;Rac GTPase binding;Ras GTPase binding;Rho GTPase binding;small GTPase binding	cell part;cytoplasm;intracellular part	Axon guidance	Module 1	8.6076	6.6553e-09	Q91Z69	Q91Z69
2.20136	1.48655	0.64518	0.930402	0.559317	1.37571	0.798878	1.35019	1.64617	-1.04236	-0.296392	-1.96121	-0.949804	0.46083	-0.656294	-0.405487	-0.167006	0.445569	-0.703654	-0.27632	-0.491518	-0.536735	0.0382866	-0.790347	-0.441692	-0.369453	-0.9092	-1.49953	-0.441456	+	anatomical structure development;anatomical structure formation involved in morphogenesis;anatomical structure morphogenesis;angiogenesis;axon guidance;axonogenesis;biological adhesion;biological regulation;camera-type eye morphogenesis;cell adhesion;cell chemotaxis;cell differentiation;cell migration;cell motility;cell part morphogenesis;cell projection morphogenesis;cell projection organization…	adenyl nucleotide binding;adenyl ribonucleotide binding;ATP binding;axon guidance receptor activity;binding;catalytic activity;ephrin receptor activity;kinase activity;molecular transducer activity;nucleotide binding;phosphotransferase activity, alcohol group as acceptor;protein binding;protein complex binding;protein kinase activity;protein tyrosine kinase activity;purine nucleotide binding;puri…	axon;cell part;cell projection;cell projection part;cytoplasm;cytoplasmic part;dendrite;early endosome membrane;endosomal part;endosome membrane;extracellular membrane-bounded organelle;extracellular organelle;extracellular region part;extracellular vesicular exosome;filopodium tip;integral to membrane;integral to plasma membrane;intracellular organelle part;intracellular part;intrinsic to membra…	Axon guidance	Module 1	6.71876	4.2013e-07	Q8CBF3	Q8CBF3
0.88906	1.05713	0.807312	1.66601	1.54158	1.20312	0.98463	1.15706	1.42267	-0.568797	-0.084011	0.724717	0.323993	-0.538737	-0.795029	-0.394615	-0.386601	-0.837382	-0.265465	-0.553107	-0.766325	-1.30546	0.958748	-1.51399	0.0514516	-1.12808	-1.15063	-1.15638	-1.34287	+	biological regulation;cell projection organization;cellular component disassembly;cellular component disassembly at cellular level;cellular component organization;cellular component organization at cellular level;cellular component organization or biogenesis;cellular component organization or biogenesis at cellular level;cellular macromolecular complex disassembly;cellular macromolecular complex …	binding;cytoskeletal protein binding;protein binding;tubulin binding	axon;cell part;cell projection;cell projection part;cytoplasm;cytoplasmic part;Golgi apparatus;growth cone;intracellular membrane-bounded organelle;intracellular organelle;intracellular part;membrane-bounded organelle;neuron projection;organelle;site of polarized growth		Module 1	6.95902	2.48118e-07	P63042	P63042
0.558718	1.13301	1.26935	0.865511	1.17796	0.747331	0.950903	0.997546	0.521324	-2.33452	0.139309	-1.37491	0.688004	-1.38077	-0.308759	0.377126	0.829745	-0.305952	0.452082	-0.584785	-1.85565	-0.580421	0.962834	0.378885	-0.00232764	-0.443006	-1.50693	-1.1114	-0.260202	+	biological adhesion;cell adhesion;cell communication;cell-cell adhesion;cell-cell signaling;cellular process;homophilic cell adhesion;neuron-neuron synaptic transmission;response to abiotic stimulus;response to cold;response to stimulus;response to stress;response to temperature stimulus;signaling;synaptic transmission;synaptic transmission, glutamatergic	binding;calcium ion binding;cation binding;ion binding;metal ion binding	axon part;axon terminus;cell part;cell projection part;extracellular matrix part;extracellular region part;integral to membrane;intrinsic to membrane;membrane;membrane part;neuron projection terminus;plasma membrane;synapse part;synaptic cleft		Module 1	2.83371	0.00216523	P97291	P97291
-0.177986	0.346751	-0.249615	0.688602	1.11773	1.06835	0.715312	1.48848	3.17193	-1.5419	-0.335366	-0.606819	-1.13086	-0.50006	-0.464428	-0.621745	-0.512562	-0.293132	-0.0695221	-0.335143	-1.45672	-1.70796	0.270168	0.264997	0.363621	0.585765	-0.145108	-0.672211	0.739434	+					Module 1	3.00156	0.00149647	Q8CE33	Q8CE33
0.834689	1.07862	1.25662	1.14089	1.30014	1.40578	1.29843	1.42534	1.70209	-1.69472	-1.3459	-0.667598	-0.0964509	0.325447	-1.22039	-0.0028539	-0.127201	-0.720743	-0.371358	-0.489052	-0.917532	-0.926769	0.531146	-0.686663	0.0618093	-0.979479	-0.518814	-1.22895	-0.366533	+			cell part;integral to membrane;intrinsic to membrane;membrane part		Module 1	7.91033	3.07932e-08	Q3UZV7	Q3UZV7
0.986356	1.48587	1.24639	0.662214	0.731411	1.26281	1.77866	1.58467	1.65078	-0.876912	0.188442	-0.887629	-1.18706	-0.797328	-0.875192	0.621465	-0.203428	-1.01239	-0.402838	-0.549853	-1.43823	-0.486006	-0.145899	-1.01845	0.397925	-1.03519	-0.248786	-1.10145	-0.330342	+	biological regulation;positive regulation of biological process;positive regulation of cellular component biogenesis;positive regulation of cellular component organization;positive regulation of cellular process;positive regulation of developmental process;positive regulation of nervous system development;positive regulation of synapse assembly;regulation of biological process;regulation of cellu…		cell part;integral to membrane;intrinsic to membrane;membrane part		Module 1	7.75616	4.31621e-08	Q61809	Q61809
1.40525	0.726785	0.820217	0.123376	0.84287	1.70067	0.935337	1.86136	1.58473	-0.689073	0.28884	-0.599283	-1.36148	0.833488	0.110361	-0.353909	-0.732542	-0.863635	0.206899	-1.22823	-1.14805	-1.2516	-0.0439456	-0.68394	0.62536	-1.32142	0.18632	-1.45775	-0.517014	+					Module 1	5.16825	1.28047e-05	A6H6J9	A6H6J9
1.6798	1.52277	1.62829	1.3704	0.906961	1.10953	0.901771	1.59772	1.42631	-0.246702	-0.567353	-0.704767	-0.391523	-0.0877852	-0.227056	-0.394207	-0.460944	-0.501615	0.170273	-0.906119	-1.17107	-0.863895	-0.736217	-1.0623	-0.243612	-1.75952	-0.477612	-0.775437	-0.736092	+	actin cytoskeleton organization;actin filament-based process;anatomical structure development;anatomical structure homeostasis;biological regulation;cell communication;cell development;cell projection assembly;cell projection organization;cell-cell signaling;cellular component assembly;cellular component assembly at cellular level;cellular component organization;cellular component organization at…	binding;calcium-dependent protein binding;catalytic activity;GTP binding;GTPase activity;guanyl nucleotide binding;guanyl ribonucleotide binding;hydrolase activity;hydrolase activity, acting on acid anhydrides;hydrolase activity, acting on acid anhydrides, in phosphorus-containing anhydrides;nucleoside-triphosphatase activity;nucleotide binding;protein binding;purine nucleotide binding;purine rib…	cell body;cell part;cell periphery;cell projection;cell projection part;cytoplasmic part;cytoskeletal part;endomembrane system;extracellular membrane-bounded organelle;extracellular organelle;extracellular region part;extracellular vesicular exosome;filamentous actin;growth cone;intracellular organelle part;intracellular part;lamellipodium;macromolecular complex;membrane;membrane-bounded organell…	Adherens junction;Axon guidance;B cell receptor signaling pathway;Colorectal cancer;Fc epsilon RI signaling pathway;Focal adhesion;MAPK signaling pathway;Natural killer cell mediated cytotoxicity;Pancreatic cancer;Pathways in cancer;Regulation of actin cytoskeleton;VEGF signaling pathway;Viral myocarditis;Wnt signaling pathway	Module 1	12.947	5.42217e-13	P60764	P60764
1.70681	1.41994	1.54834	1.54672	0.801915	1.07524	1.12302	1.06773	1.009	-0.299663	-0.0956132	0.695853	-0.444782	-0.935034	-0.879101	-1.68563	-0.540432	-0.353954	0.524986	-0.616914	-0.489049	-0.72504	-0.829062	-0.452637	-0.295132	-0.589885	-1.0906	-0.382849	-1.81418	+					Module 1	7.91039	3.07932e-08	Q8C190	Q8C190
1.43872	1.56128	1.4807	1.54511	1.15824	1.16672	1.36688	1.49243	1.5862	-0.938493	-0.331028	-0.723025	-1.51317	-0.511189	-0.783319	-0.675051	-0.466675	-0.643108	-0.395707	-0.670259	-0.36485	-0.61889	-0.206556	-0.73527	-0.528365	-0.714948	-0.641515	-0.534406	-0.800448	+	biological regulation;catabolic process;cellular catabolic process;cellular macromolecule catabolic process;cellular macromolecule metabolic process;cellular metabolic process;cellular process;cellular protein metabolic process;macromolecule catabolic process;macromolecule metabolic process;macromolecule modification;metabolic process;modification-dependent macromolecule catabolic process;modific…	acid-amino acid ligase activity;binding;catalytic activity;cation binding;ion binding;ligase activity;ligase activity, forming carbon-nitrogen bonds;metal ion binding;small conjugating protein ligase activity;transition metal ion binding;ubiquitin-protein ligase activity;zinc ion binding	cell part;cytoplasmic part;intracellular membrane-bounded organelle;intracellular organelle;intracellular organelle part;intracellular part;membrane-bounded organelle;mitochondrion;nuclear part;nucleoplasm;nucleus;organelle;organelle part;vacuole		Module 1	16.3349	4.17502e-16	O88196	O88196
2.25048	1.59356	1.24551	1.67311	0.346081	0.60038	0.899292	0.241336	1.60838	-0.711901	-1.22733	-0.247792	-1.89774	-0.14692	-0.798278	-0.718878	-0.149407	-0.286399	-0.202234	-0.398018	-0.632819	0.576947	-0.201695	-0.931534	0.360102	0.181928	-1.14862	-0.752298	-1.12523	+	amine biosynthetic process;amine metabolic process;biological regulation;biosynthetic process;carboxylic acid biosynthetic process;carboxylic acid metabolic process;cellular amine metabolic process;cellular amino acid biosynthetic process;cellular amino acid metabolic process;cellular biosynthetic process;cellular chemical homeostasis;cellular homeostasis;cellular ion homeostasis;cellular ketone …	binding;catalytic activity;identical protein binding;oxidoreductase activity;oxidoreductase activity, acting on the CH-NH group of donors;oxidoreductase activity, acting on the CH-NH group of donors, NAD or NADP as acceptor;protein binding;pyrroline-5-carboxylate reductase activity	cell part;cytoplasmic part;intracellular membrane-bounded organelle;intracellular organelle;intracellular part;membrane-bounded organelle;mitochondrion;organelle	Arginine and proline metabolism	Module 1	5.75086	3.5545e-06	Q922W5	Q922W5
1.5122	1.29353	1.68256	1.47326	1.92056	0.66921	0.982532	0.86008	0.907652	-1.28351	-0.362256	0.200824	-1.13381	-1.2164	-0.47564	-1.7357	-0.313253	-1.19034	-0.333371	-0.0547763	-0.0556885	-0.2752	0.618666	-0.566421	-0.571042	-0.633471	-0.377274	-0.573249	-0.969666	+	biological regulation;cellular component assembly;cellular component assembly at cellular level;cellular component organization;cellular component organization at cellular level;cellular component organization or biogenesis;cellular component organization or biogenesis at cellular level;cellular macromolecular complex assembly;cellular macromolecular complex subunit organization;cellular process;…		cell part;intracellular membrane-bounded organelle;intracellular organelle;intracellular part;membrane-bounded organelle;nucleus;organelle		Module 1	8.2797	1.37081e-08	Q69ZB3	Q69ZB3
1.23519	1.24648	0.932823	0.454842	1.25508	1.62233	1.50347	1.85767	1.7591	-0.749541	-0.512896	-0.665375	0.0388885	0.155703	-0.0767832	-0.648645	-0.549719	-0.228383	-0.346062	-0.948723	-1.63309	-0.941399	-1.23989	-0.591001	-0.739322	-0.653623	-1.07287	-0.0533676	-0.410895	+	biological adhesion;biological regulation;cell adhesion;cell communication;cell-cell adhesion;cell-cell signaling;cellular component assembly;cellular component assembly at cellular level;cellular component organization;cellular component organization at cellular level;cellular component organization or biogenesis;cellular component organization or biogenesis at cellular level;cellular process;ho…	binding;calcium ion binding;cation binding;ion binding;metal ion binding	cell part;cell surface;cytoplasmic part;endoplasmic reticulum membrane;endoplasmic reticulum part;extracellular membrane-bounded organelle;extracellular organelle;extracellular region part;extracellular vesicular exosome;Golgi apparatus part;Golgi membrane;integral to membrane;intracellular organelle part;intracellular part;intrinsic to membrane;macromolecular complex;membrane;membrane part;membr…		Module 1	10.7024	6.88333e-11	Q99JH7	Q99JH7
1.32956	1.27584	1.3014	1.31672	1.1672	0.73336	1.4064	1.5293	1.6691	-0.854359	-1.57601	-0.0746553	-0.390685	-0.802397	0.35086	-0.525298	-1.20505	0.176945	-0.705909	-1.12061	-1.3782	-0.481561	-0.694779	0.157988	-1.01973	-0.50159	-0.3899	-0.0317414	-0.662188	+			axoneme;cell part;cell projection part;centriole;cytoplasm;cytoplasmic dynein complex;cytoplasmic part;cytoskeletal part;dynein complex;intracellular non-membrane-bounded organelle;intracellular organelle;intracellular organelle part;intracellular part;macromolecular complex;microtubule associated complex;microtubule organizing center part;non-membrane-bounded organelle;organelle;organelle part;p…		Module 1	8.86594	3.77713e-09	Q5U4F6	Q5U4F6
1.36904	1.51797	1.42923	1.24429	1.29829	1.12683	1.0825	1.17326	1.62217	-0.8176	0.0711253	-0.968091	-0.73418	-1.91379	-0.084658	-0.810544	-1.2632	-0.810083	-0.0417461	-0.759014	-0.521429	-0.230817	-0.355252	-0.24166	-0.264591	-0.956813	0.211996	-0.295408	-1.07783	+	biological regulation;cell surface receptor linked signaling pathway;cellular process;cellular response to stimulus;gamma-aminobutyric acid signaling pathway;G-protein coupled receptor protein signaling pathway;regulation of biological process;regulation of cellular process;response to stimulus;signal transduction	anion channel activity;anion transmembrane transporter activity;channel activity;chloride channel activity;extracellular ligand-gated ion channel activity;GABA receptor activity;GABA-A receptor activity;gated channel activity;ion channel activity;ion transmembrane transporter activity;ligand-gated channel activity;ligand-gated ion channel activity;molecular transducer activity;passive transmembra…	cell junction;cell part;chloride channel complex;ion channel complex;macromolecular complex;membrane;membrane part;postsynaptic membrane;protein complex;synapse part;synaptic membrane	Neuroactive ligand-receptor interaction	Module 1	9.82993	4.61089e-10	P26049	P26049
1.21858	1.0175	1.6595	1.25238	1.46392	1.28942	1.3237	1.19153	1.39739	-1.22079	-0.936783	-1.24591	-0.0924126	-1.41287	0.0673134	-1.14089	-0.505984	-0.393696	-0.492962	-0.478245	-0.0724989	-0.443067	0.291064	-0.4367	-0.286054	-1.18893	-0.0115953	-0.407733	-1.40517	+	anatomical structure development;cell projection organization;cellular component organization;cellular component organization at cellular level;cellular component organization or biogenesis;cellular component organization or biogenesis at cellular level;cellular process;dendrite development;developmental process;localization;macromolecule localization;neuron projection development;protein localiz…	binding;glucocorticoid receptor binding;hormone receptor binding;nuclear hormone receptor binding;protein binding;protein C-terminus binding;receptor binding;steroid hormone receptor binding	cell junction;cell part;cell projection;cytoplasmic membrane-bounded vesicle;cytoplasmic part;cytoplasmic vesicle;dendrite;endoplasmic reticulum;endosome;intracellular membrane-bounded organelle;intracellular organelle;intracellular part;membrane;membrane part;membrane raft;membrane-bounded organelle;membrane-bounded vesicle;neuron projection;organelle;plasma membrane;postsynaptic membrane;recycl…		Module 1	9.63356	7.09616e-10	Q925T6	Q925T6
0.173248	0.929481	1.21142	1.8829	1.21142	0.339233	1.22292	0.667993	1.84014	-0.208129	-0.354028	0.0424657	-0.425343	-1.71819	-0.342435	0.32269	-1.51966	-1.10388	-0.815544	-0.342435	-0.254774	0.57866	-0.643322	0.508252	0.377281	-1.45224	-0.289213	0.141143	-1.98006	+	anatomical structure development;brain development;cellular macromolecule metabolic process;cellular metabolic process;cellular nitrogen compound metabolic process;cellular process;cellular protein metabolic process;cellular response to stimulus;cellular response to stress;developmental process;heterocycle metabolic process;macromolecule metabolic process;macromolecule modification;metabolic proc…	catalytic activity;deacetylase activity;hydrolase activity;hydrolase activity, acting on glycosyl bonds	cell part;intracellular membrane-bounded organelle;intracellular organelle;intracellular part;membrane-bounded organelle;nucleus;organelle		Module 1	4.27032	9.25948e-05	Q3UYG8	Q3UYG8
1.31511	1.59802	1.81071	1.23431	1.27392	1.3388	1.24511	1.10786	1.69422	-0.847301	-0.399908	-0.513119	-0.685129	-0.586008	-0.294674	-0.479354	-0.634257	-0.74712	-0.209651	-1.51071	-0.417259	-0.739671	-1.1557	-0.689106	-0.750366	-0.261992	-0.269724	-0.85447	-0.572545	+	anatomical structure development;biological regulation;biosynthetic process;cellular biosynthetic process;cellular component organization;cellular component organization at cellular level;cellular component organization or biogenesis;cellular component organization or biogenesis at cellular level;cellular macromolecule biosynthetic process;cellular macromolecule metabolic process;cellular metabol…		cell part;chromatin remodeling complex;intracellular membrane-bounded organelle;intracellular non-membrane-bounded organelle;intracellular organelle;intracellular organelle part;intracellular part;macromolecular complex;membrane-bounded organelle;nBAF complex;non-membrane-bounded organelle;nuclear part;nucleolus;nucleus;organelle;organelle part;protein complex;SWI/SNF complex;SWI/SNF-type complex		Module 1	14.4078	2.3949e-14	Q99MR0	Q99MR0
1.30203	1.31449	1.28145	0.921712	0.825542	0.527037	0.94549	0.587131	0.544542	-0.194253	0.131589	-0.753051	-0.346241	0.38762	-0.568017	-0.026436	-0.072403	-0.266706	-0.091829	-2.83074	0.347771	0.0860729	-2.02322	0.49657	0.146623	-0.0725603	-0.0264169	-2.39801	-0.175792	+	biological regulation;catabolic process;cellular catabolic process;cellular macromolecule catabolic process;cellular macromolecule metabolic process;cellular metabolic process;cellular process;cellular protein metabolic process;macromolecule catabolic process;macromolecule metabolic process;macromolecule modification;metabolic process;modification-dependent macromolecule catabolic process;modific…	acid-amino acid ligase activity;binding;catalytic activity;cation binding;ion binding;ligase activity;ligase activity, forming carbon-nitrogen bonds;metal ion binding;small conjugating protein ligase activity;transition metal ion binding;ubiquitin-protein ligase activity;zinc ion binding	cell part;cytoplasm;intracellular membrane-bounded organelle;intracellular organelle;intracellular organelle part;intracellular part;membrane-bounded organelle;nuclear part;nucleoplasm;nucleus;organelle;organelle part		Module 1	3.17547	0.00101999	Q8BFX1	Q8BFX1
1.46981	1.79346	1.58273	1.1603	0.675439	1.34027	1.22234	1.37567	1.29727	-1.3012	-0.567845	-0.681918	-1.16039	-0.128177	-0.530435	-0.351655	-0.337657	-0.309051	-0.185541	-0.941977	-0.22443	-0.26416	-1.44262	-1.27731	-0.510161	0.494114	-0.54848	-0.632715	-1.01568	+	establishment of localization;transport		cell part;cytoplasmic part;endosomal part;endosome;endosome membrane;integral to membrane;intracellular membrane-bounded organelle;intracellular organelle;intracellular organelle part;intracellular part;intrinsic to membrane;late endosome;late endosome membrane;lysosomal membrane;lysosome;lytic vacuole;membrane;membrane part;membrane-bounded organelle;organelle;organelle membrane;organelle part;v…		Module 1	9.6302	7.14631e-10	Q9CR23	Q9CR23
1.33364	1.66432	1.31746	0.358934	1.63066	1.50531	1.61778	1.3778	1.67416	-0.681891	-0.544015	-0.220092	-0.834999	-0.932979	-0.622944	-0.248597	-0.625762	-0.506666	-0.204384	-0.944049	-0.978271	-0.830201	-0.226907	-0.666343	-0.280063	-1.02226	-0.433646	-1.035	-0.640989	+	cell cycle phase;cell cycle process;cell division;cellular component organization;cellular component organization at cellular level;cellular component organization or biogenesis;cellular component organization or biogenesis at cellular level;cellular process;mitosis;nuclear division;organelle fission;organelle organization		cell division site part;cell part;cleavage furrow;cytoplasm;cytoplasmic part;cytoskeletal part;intracellular membrane-bounded organelle;intracellular organelle;intracellular organelle part;intracellular part;macromolecular complex;membrane-bounded organelle;microtubule;microtubule organizing center;nucleus;organelle;organelle part;protein complex		Module 1	13.0549	4.30926e-13	Q7TPM6	Q7TPM6
1.16825	1.83541	1.10148	-1.22441	2.43294	1.39583	1.2697	1.01326	0.605513	-0.208014	-0.163782	1.02902	-0.479164	-0.332506	-0.549136	-1.02378	-0.84152	-1.07175	0.212727	-0.281606	-1.10838	-0.507829	-0.652005	-0.601365	-1.08275	-0.710352	-0.20337	-0.0830249	-0.939393	+	carbohydrate metabolic process;cellular carbohydrate metabolic process;cellular macromolecule metabolic process;cellular metabolic process;cellular process;cellular protein metabolic process;glycosylation;macromolecule glycosylation;macromolecule metabolic process;macromolecule modification;metabolic process;primary metabolic process;protein glycosylation;protein metabolic process;protein modific…	acetylgalactosaminyltransferase activity;binding;carbohydrate binding;catalytic activity;cation binding;ion binding;metal ion binding;polypeptide N-acetylgalactosaminyltransferase activity;transferase activity;transferase activity, transferring glycosyl groups;transferase activity, transferring hexosyl groups;UDP-glycosyltransferase activity	cell part;cytoplasmic part;extracellular membrane-bounded organelle;extracellular organelle;extracellular region part;extracellular vesicular exosome;Golgi apparatus part;Golgi membrane;integral to membrane;intracellular organelle part;intracellular part;intrinsic to membrane;membrane;membrane part;membrane-bounded organelle;membrane-bounded vesicle;organelle;organelle membrane;organelle part;ves…	Mucin type O-Glycan biosynthesis	Module 1	4.42715	6.55284e-05	Q9JJ61	Q9JJ61
0.934723	0.827363	0.795719	0.410154	1.84121	1.59457	2.03825	2.00857	1.38293	-1.02493	-0.623204	-0.802737	-0.734671	-1.38604	-0.396377	-0.264158	-0.0778163	0.351718	-0.367272	-0.963457	-0.75089	-0.403632	-0.929904	-0.74023	-0.555524	-0.518846	-0.425959	-0.602483	-0.61709	+	biological regulation;cellular macromolecule metabolic process;cellular metabolic process;cellular nitrogen compound metabolic process;cellular process;macromolecule metabolic process;metabolic process;nitrogen compound metabolic process;nucleic acid metabolic process;nucleobase-containing compound metabolic process;posttranscriptional regulation of gene expression;primary metabolic process;regul…	binding;nucleic acid binding;nucleotide binding;RNA binding	cell part;cytoplasm;intracellular membrane-bounded organelle;intracellular organelle;intracellular part;macromolecular complex;membrane-bounded organelle;nucleus;organelle;ribonucleoprotein complex		Module 1	9.32398	1.38148e-09	Q8BN59	Q8BN59
1.13952	1.45724	1.61069	0.634227	1.46468	1.51964	1.28754	1.10094	1.46609	-0.43395	0.242794	-0.90899	-1.20686	-1.84461	-0.440421	-0.0719642	-0.0941131	-0.509344	-0.001579	-0.959715	-0.80731	-0.833677	-0.808293	-0.156889	-0.0683308	-1.23424	0.0176769	-0.692689	-0.86807	+	anatomical structure development;apoptosis;biological adhesion;biological regulation;cell adhesion;cell death;cellular component organization;cellular component organization at cellular level;cellular component organization or biogenesis;cellular component organization or biogenesis at cellular level;cellular macromolecule metabolic process;cellular membrane organization;cellular metabolic proces…	adrenergic receptor binding;alpha-2A adrenergic receptor binding;alpha-2B adrenergic receptor binding;alpha-2C adrenergic receptor binding;binding;carbohydrate binding;cation binding;glycosaminoglycan binding;G-protein-coupled receptor binding;heparin binding;identical protein binding;ion binding;metal ion binding;pattern binding;polysaccharide binding;protein binding;receptor binding;transition …	cell part;cytoplasmic part;Golgi apparatus;integral to membrane;intracellular membrane-bounded organelle;intracellular organelle;intracellular part;intrinsic to membrane;membrane;membrane part;membrane-bounded organelle;organelle;perinuclear region of cytoplasm;plasma membrane		Module 1	8.7411	4.97731e-09	Q03157	Q03157
1.88966	1.42769	1.42082	1.49159	1.03115	1.11729	0.736566	1.27784	1.12281	-1.28902	-0.3352	-1.20393	-0.191025	-1.46613	0.251672	-0.437122	-0.314858	-0.91558	0.0496574	-0.239714	0.239551	-0.569582	-1.41619	-0.026763	-0.757014	-1.30125	-0.248566	-0.428778	-0.91558	+	biological regulation;negative regulation of catalytic activity;negative regulation of endopeptidase activity;negative regulation of hydrolase activity;negative regulation of molecular function;negative regulation of peptidase activity;regulation of biological process;regulation of catalytic activity;regulation of cell adhesion;regulation of cellular process;regulation of endopeptidase activity;r…	endopeptidase inhibitor activity;endopeptidase regulator activity;enzyme inhibitor activity;enzyme regulator activity;peptidase inhibitor activity;peptidase regulator activity;serine-type endopeptidase inhibitor activity	extracellular membrane-bounded organelle;extracellular organelle;extracellular region part;extracellular space;extracellular vesicular exosome;membrane-bounded organelle;membrane-bounded vesicle;organelle;vesicle		Module 1	8.12991	1.89852e-08	O35684	O35684
1.25126	1.01716	1.304	1.24147	1.13049	1.03444	1.2189	1.17995	1.29534	-1.54676	-0.191496	-1.11717	0.00291336	0.00777641	0.0224986	-1.69113	-0.632524	-0.204907	0.31891	-0.781318	0.564708	-0.653682	-2.11173	0.325041	-0.999687	-0.835669	-0.555529	-0.111398	-0.481863	+	anatomical structure development;anatomical structure morphogenesis;axon guidance;biological regulation;brain development;branching morphogenesis of a nerve;cell surface receptor linked signaling pathway;cellular metabolic process;cellular process;cellular response to stimulus;chemotaxis;developmental process;enzyme linked receptor protein signaling pathway;ephrin receptor signaling pathway;locom…	adenyl nucleotide binding;adenyl ribonucleotide binding;ATP binding;axon guidance receptor activity;binding;catalytic activity;chemorepellent activity;ephrin receptor activity;GPI-linked ephrin receptor activity;kinase activity;molecular transducer activity;nucleotide binding;phosphotransferase activity, alcohol group as acceptor;protein kinase activity;protein tyrosine kinase activity;purine nuc…	cell body;cell part;cell projection;dendrite;integral to membrane;integral to plasma membrane;intrinsic to membrane;intrinsic to plasma membrane;membrane;membrane part;neuromuscular junction;neuron projection;neuronal cell body;plasma membrane part;postsynaptic membrane;synapse;synapse part;synaptic membrane	Axon guidance	Module 1	6.02663	1.92732e-06	Q61772	Q61772
1.51505	1.57572	1.69904	1.75479	1.36183	1.15465	0.819579	0.873304	1.31895	-0.882579	-0.0861446	-0.991492	-0.705771	-1.13106	-0.386519	-0.948147	-0.514116	-0.624305	0.0706339	-1.18348	-0.527669	-0.490971	-1.48097	0.0109669	-0.836918	-0.403516	-0.425844	0.143836	-0.678852	+	biological regulation;negative regulation of catalytic activity;negative regulation of hydrolase activity;negative regulation of molecular function;negative regulation of phosphatase activity;regulation of biological process;regulation of catalytic activity;regulation of cellular metabolic process;regulation of cellular process;regulation of dephosphorylation;regulation of hydrolase activity;regu…	adenyl nucleotide binding;adenyl ribonucleotide binding;ATP binding;binding;catalytic activity;kinase activity;nucleotide binding;phosphotransferase activity, alcohol group as acceptor;protein kinase activity;protein serine/threonine kinase activity;purine nucleotide binding;purine ribonucleoside triphosphate binding;purine ribonucleotide binding;ribonucleotide binding;transferase activity;transf…	axon;cell part;cell projection;dendrite;integral to membrane;intrinsic to membrane;membrane part;neuron projection		Module 1	10.3064	1.63063e-10	Q5XJV6	Q5XJV6
1.28319	1.35961	1.38511	1.47045	1.38098	1.102	1.92981	1.08045	1.34844	-1.55515	-0.30775	-0.960017	-0.072313	-1.12565	-0.808565	-0.491362	-0.623304	-0.382506	-0.225838	-0.449811	-0.769759	-0.958925	-1.13147	-0.725678	-0.575844	-0.21162	-0.0442972	-0.258083	-0.662113	+	anatomical structure morphogenesis;biological regulation;biosynthetic process;cell differentiation;cellular biosynthetic process;cellular developmental process;cellular macromolecule biosynthetic process;cellular macromolecule metabolic process;cellular metabolic process;cellular nitrogen compound metabolic process;cellular process;developmental process;macromolecule biosynthetic process;macromol…	binding;cation binding;core promoter proximal region DNA binding;core promoter proximal region sequence-specific DNA binding;DNA binding;ion binding;magnesium ion binding;metal ion binding;nucleic acid binding;nucleic acid binding transcription factor activity;regulatory region DNA binding;regulatory region nucleic acid binding;RNA polymerase II core promoter proximal region sequence-specific DNA…	cell part;intracellular membrane-bounded organelle;intracellular organelle;intracellular organelle part;intracellular part;membrane-bounded organelle;nuclear part;nucleoplasm;nucleus;organelle;organelle part		Module 1	11.8423	5.88119e-12	Q3UCQ1	Q3UCQ1
1.25682	1.39813	1.41711	1.51711	1.4898	1.2535	1.36072	1.28989	1.37645	-1.01035	-0.247255	-1.37341	-0.386078	-1.32757	-0.47632	-0.586382	-0.43637	0.124369	0.0345733	-0.944696	-0.783336	-1.09889	-1.02313	-0.409049	-0.488389	-0.79347	-0.394321	-0.178924	-0.560516	+	biological regulation;cell surface receptor linked signaling pathway;cellular component assembly;cellular component assembly at cellular level;cellular component organization;cellular component organization at cellular level;cellular component organization or biogenesis;cellular component organization or biogenesis at cellular level;cellular macromolecular complex assembly;cellular macromolecular…		cell part;cytoplasmic part;cytoplasmic vesicle membrane;cytoplasmic vesicle part;endosomal part;endosome membrane;Golgi apparatus part;Golgi cisterna membrane;Golgi membrane;integral to membrane;intracellular organelle part;intracellular part;intrinsic to membrane;late endosome membrane;membrane;membrane part;multivesicular body membrane;organelle membrane;organelle part;vesicle membrane		Module 1	12.0043	4.13922e-12	P47759	P47759
1.6861	1.5546	1.38817	1.39085	1.39092	1.29636	1.1326	1.08036	1.13527	-1.38559	-0.598773	-1.16452	-0.13944	-1.16211	0.0760741	-0.559714	-0.940306	-0.618274	0.370125	-0.47917	-0.651209	-1.2095	-1.18167	-0.00637609	-0.274324	-0.516975	-0.434341	-0.418385	-0.760746	+	anatomical structure morphogenesis;biological adhesion;biological regulation;camera-type eye morphogenesis;cell adhesion;cell-cell adhesion;cellular process;cellular response to stimulus;developmental process;eye morphogenesis;homophilic cell adhesion;organ morphogenesis;positive regulation of biological process;positive regulation of cell projection organization;positive regulation of cellular c…	binding;identical protein binding;protein binding;protein dimerization activity;protein heterodimerization activity;protein homodimerization activity	axon;cell part;cell projection;integral to membrane;integral to plasma membrane;intrinsic to membrane;intrinsic to plasma membrane;membrane;membrane part;neuron projection;plasma membrane part		Module 1	10.2166	1.98165e-10	Q9WTS6	Q9WTS6
1.59183	1.14293	1.43703	1.81689	1.10943	1.13584	1.00596	1.04434	1.33665	-1.26075	-0.63212	-2.14058	-0.0900788	-0.876064	-0.532508	-0.222478	-0.718831	-0.0842616	-0.00436039	-0.861861	-0.779995	0.26754	-1.0227	0.0277902	-0.66231	-0.509451	-0.851647	-0.152932	-0.513302	+	anatomical structure development;biological regulation;cell migration;cell motility;cellular component movement;cellular process;cerebral cortex regionalization;developmental process;forebrain development;locomotion;negative regulation of biological process;negative regulation of biosynthetic process;negative regulation of cellular biosynthetic process;negative regulation of cellular macromolecul…	binding;cation binding;DNA binding;ion binding;ligand-dependent nuclear receptor activity;metal ion binding;molecular transducer activity;nucleic acid binding;nucleic acid binding transcription factor activity;receptor activity;sequence-specific DNA binding;sequence-specific DNA binding transcription factor activity;signal transducer activity;signaling receptor activity;steroid hormone receptor a…	cell part;intracellular membrane-bounded organelle;intracellular organelle;intracellular part;membrane-bounded organelle;nucleus;organelle		Module 1	8.5763	7.13788e-09	Q60632	Q60632
1.18013	1.37527	1.40913	1.27849	1.10054	0.963683	1.27894	0.935869	1.13988	-0.913057	0.00606896	-2.38482	-0.378828	-0.056918	-1.15819	-1.39831	-1.26735	0.759994	-0.336402	-0.422187	-0.0945388	-0.350485	-0.0427134	0.209919	-1.10527	-0.210409	0.0638145	-0.73651	-0.845734	+	amine metabolic process;aminoglycan biosynthetic process;aminoglycan metabolic process;biosynthetic process;carbohydrate biosynthetic process;carbohydrate metabolic process;cellular biosynthetic process;cellular carbohydrate metabolic process;cellular macromolecule biosynthetic process;cellular macromolecule metabolic process;cellular metabolic process;cellular process;cellular protein metabolic …	beta-1,3-galactosyltransferase activity;catalytic activity;galactosyltransferase activity;galactosylxylosylprotein 3-beta-galactosyltransferase activity;transferase activity;transferase activity, transferring glycosyl groups;transferase activity, transferring hexosyl groups;UDP-galactose:beta-N-acetylglucosamine beta-1,3-galactosyltransferase activity;UDP-galactosyltransferase activity;UDP-glycos…	cell part;cytoplasmic part;Golgi apparatus part;Golgi cisterna;Golgi medial cisterna;Golgi membrane;integral to membrane;intracellular organelle part;intracellular part;intrinsic to membrane;membrane;membrane part;organelle membrane;organelle part;organelle subcompartment	Glycosaminoglycan biosynthesis - chondroitin sulfate;Glycosaminoglycan biosynthesis - heparan sulfate	Module 1	6.38305	8.76652e-07	Q91Z92	Q91Z92
1.01736	1.20408	1.44523	1.13157	0.623703	0.993165	1.19112	1.3527	1.29607	-0.562912	-0.166423	-2.80267	-0.381869	-0.682934	-0.538444	0.140646	-1.47835	-0.747001	0.0355165	0.45943	-0.0119536	-0.853198	-1.11632	-0.186736	0.38535	-1.00068	0.113247	-0.764218	-0.0954875	+	anatomical structure formation involved in morphogenesis;anatomical structure morphogenesis;anterior/posterior pattern specification;biological adhesion;cell adhesion;cell communication;cell-cell adhesion;cell-cell signaling;cellular process;developmental process;embryonic morphogenesis;homophilic cell adhesion;morphogenesis of an epithelium;morphogenesis of embryonic epithelium;pattern specifica…	binding;calcium ion binding;cation binding;ion binding;metal ion binding	cell junction;cell part;cell projection;dendrite;integral to membrane;integral to plasma membrane;intrinsic to membrane;intrinsic to plasma membrane;membrane;membrane part;neuron projection;plasma membrane part;postsynaptic membrane;presynaptic membrane;synapse part;synaptic membrane		Module 1	5.69543	4.00609e-06	Q7TSK3	Q7TSK3
0.415986	0.502849	2.17926	1.50511	0.218576	1.84772	0.416738	1.68691	2.01365	-1.29131	0.0868972	-0.984747	-0.113074	-1.04323	0.441481	-0.881814	-0.589133	-0.758884	0.220149	-0.612457	-0.420608	-0.965287	-0.562629	-1.06871	-0.616382	-0.548535	-0.0294553	-0.242282	-0.806784	+	biological regulation;cellular process;cellular response to stimulus;intracellular signal transduction;regulation of biological process;regulation of cellular process;response to stimulus;signal transduction	adenyl nucleotide binding;adenyl ribonucleotide binding;ATP binding;binding;catalytic activity;kinase activity;nucleotide binding;phosphotransferase activity, alcohol group as acceptor;protein kinase activity;protein serine/threonine kinase activity;purine nucleotide binding;purine ribonucleoside triphosphate binding;purine ribonucleotide binding;ribonucleotide binding;transferase activity;transf…	cell part;cytoplasm;cytoskeleton;intracellular non-membrane-bounded organelle;intracellular organelle;intracellular part;non-membrane-bounded organelle;organelle		Module 1	6.27897	1.10355e-06	Q6PGN3	Q6PGN3
1.14352	1.07398	1.63386	1.73625	1.2677	1.29478	1.31784	1.37892	1.31708	-0.660738	-0.000227057	-1.05174	-0.864034	-1.3389	-0.280013	-0.729063	-0.642953	-0.457122	0.0573763	-0.709528	-0.0947363	-1.42473	-1.17839	-0.345508	-0.501099	-0.272741	-0.268684	-0.225417	-1.17568	+	anatomical structure development;biological regulation;biosynthetic process;cellular biosynthetic process;cellular macromolecule biosynthetic process;cellular macromolecule metabolic process;cellular metabolic process;cellular nitrogen compound metabolic process;cellular process;developmental process;macromolecule biosynthetic process;macromolecule metabolic process;metabolic process;nervous syst…	binding;cation binding;ion binding;metal ion binding;nucleic acid binding;transition metal ion binding;zinc ion binding	cell part;chromatin remodeling complex;cytoplasm;intracellular organelle part;intracellular part;macromolecular complex;nBAF complex;nuclear part;organelle part;protein complex;SWI/SNF-type complex		Module 1	10.766	5.99989e-11	Q9QX66	Q9QX66
0.214642	0.760235	0.469328	1.53773	1.94503	1.88759	1.36818	0.588287	1.86578	-0.179303	-0.58688	-1.40522	-0.384689	-1.43706	0.181254	-1.09555	-0.804842	-0.335818	0.459195	-0.0908931	-0.0366478	-0.870901	-1.0253	-0.0644009	-0.592081	-0.482879	-0.334045	0.0170391	-1.56777	+	biological regulation;cellular process;cellular response to stimulus;establishment of localization;establishment of protein localization;positive regulation of catalytic activity;positive regulation of GTPase activity;positive regulation of hydrolase activity;positive regulation of molecular function;protein transport;regulation of biological process;regulation of catabolic process;regulation of …	binding;enzyme activator activity;enzyme regulator activity;GTPase activator activity;GTPase regulator activity;lipid binding;nucleoside-triphosphatase regulator activity;phosphatidylinositol binding;phospholipid binding	cell part;cytoplasm;intracellular part;membrane;plasma membrane		Module 1	5.95193	2.27459e-06	Q80YF9	Q80YF9
1.14995	0.988832	1.0582	1.24554	1.40225	1.25044	1.41285	1.29656	1.59313	-1.61581	-0.856777	-0.999243	-1.19807	-0.924738	0.0441618	-0.722298	-0.908666	-1.01067	-0.27175	-0.420917	0.502593	-1.42556	-0.301935	0.600016	-0.752666	0.253287	-0.554114	-0.363717	-0.470892	+	anatomical structure development;biological regulation;brain development;cellular process;cellular response to stimulus;central nervous system development;chordate embryonic development;developmental process;embryo development;embryo development ending in birth or egg hatching;in utero embryonic development;negative regulation of apoptosis;negative regulation of biological process;negative regula…	aryl hydrocarbon receptor binding;binding;core promoter proximal region DNA binding;core promoter proximal region sequence-specific DNA binding;DNA binding;molecular transducer activity;nucleic acid binding;nucleic acid binding transcription factor activity;protein binding;protein dimerization activity;protein heterodimerization activity;receptor binding;regulatory region DNA binding;regulatory r…	cell part;cytoplasm;intracellular membrane-bounded organelle;intracellular organelle;intracellular organelle part;intracellular part;macromolecular complex;membrane-bounded organelle;nuclear part;nucleoplasm part;nucleus;organelle;organelle part;protein complex;transcription factor complex	Pathways in cancer;Renal cell carcinoma	Module 1	9.14622	2.04063e-09	Q61324	Q61324
1.19731	1.05529	1.23797	1.12144	1.12515	1.11211	1.07201	1.07894	1.25518	-1.03937	-0.0665054	0.000561079	-0.350337	-1.05266	0.128499	-0.990618	-0.367996	0.0484054	0.625236	-0.904709	-0.606462	-0.659975	-3.12938	-0.320393	-0.547312	-0.297631	-0.397773	0.231271	-0.558242	+			cell part;envelope;intracellular membrane-bounded organelle;intracellular organelle;intracellular organelle part;intracellular part;membrane;membrane part;membrane-bounded organelle;nuclear envelope;nuclear membrane;nuclear outer membrane;nuclear part;nucleus;organelle;organelle envelope;organelle membrane;organelle outer membrane;organelle part;outer membrane		Module 1	5.69886	3.97698e-06	Q80TN7	Q80TN7
1.32536	1.22731	1.08197	1.03796	1.78057	1.07715	1.46639	0.990188	0.966565	-1.38855	-0.296279	-0.334577	-0.755349	-1.60195	-0.80206	-0.0117866	0.166878	0.86798	0.0800346	-1.1416	-1.05995	-0.177626	-1.34059	-0.408772	-0.638033	0.0307284	0.110882	-1.03371	-1.21913	+	anatomical structure development;anatomical structure formation involved in morphogenesis;anatomical structure morphogenesis;biological regulation;cell development;cell part morphogenesis;cell projection assembly;cell projection morphogenesis;cell projection organization;cell surface receptor linked signaling pathway;cellular component assembly;cellular component assembly at cellular level;cellul…	beta-tubulin binding;binding;chromatin binding;cytoskeletal protein binding;protein binding;tubulin binding	axoneme part;cell part;cell projection;cell projection part;centrosome;cilium;cytoplasmic membrane-bounded vesicle;cytoplasmic part;cytoplasmic vesicle;cytoskeletal part;intracellular membrane-bounded organelle;intracellular non-membrane-bounded organelle;intracellular organelle;intracellular organelle part;intracellular part;intraflagellar transport particle B;macromolecular complex;membrane-bou…		Module 1	6.88033	2.94321e-07	Q8BKE9	Q8BKE9
0.342471	0.990568	0.130205	0.165632	1.5771	1.32114	1.59084	1.57812	1.26927	-1.26672	-0.693469	-0.407113	-0.350792	-0.723032	0.517332	0.00902808	0.152793	0.366143	0.639094	-2.22339	-1.60459	-0.439673	-1.71772	-0.958178	0.398425	-0.00229555	0.211581	-0.216172	-0.656599	+	biological regulation;cation homeostasis;cation transport;cellular process;cellular response to stimulus;chemical homeostasis;establishment of localization;homeostatic process;ion homeostasis;ion transport;iron chelate transport;iron ion homeostasis;iron ion transport;metal ion transport;regulation of biological process;regulation of biological quality;regulation of cellular process;response to s…	molecular transducer activity;receptor activity;signal transducer activity;signaling receptor activity;transmembrane signaling receptor activity;transmembrane transporter activity;transporter activity	cell part;cytoplasmic part;integral to membrane;integral to organelle membrane;integral to plasma membrane;intracellular organelle part;intracellular part;intrinsic to membrane;intrinsic to organelle membrane;intrinsic to plasma membrane;membrane;membrane part;organelle membrane;organelle part;plasma membrane;plasma membrane part;vacuolar membrane;vacuolar part		Module 1	4.09196	0.000136448	Q9D9E0	Q9D9E0
1.0204	1.18618	1.82492	0.51991	1.44701	0.94367	1.02323	0.922404	1.26149	-1.16892	-0.705648	-0.542822	-0.886903	-0.556855	-1.32641	1.46247	-0.25248	0.115898	0.251277	-1.1093	-1.61469	-0.540335	-1.28727	-0.476059	0.0346606	-1.23157	0.442649	-0.669686	-0.0872239	+					Module 1	5.28743	9.82924e-06	Q80VE5	Q80VE5
1.39198	1.19794	1.47371	1.68469	1.39513	1.13395	1.05231	1.02649	1.02179	-0.858556	-0.634375	-0.105412	-0.377671	-1.39767	0.182686	-0.931051	-0.383895	-0.212017	0.455837	-0.992783	-1.5382	-0.706483	-1.93866	-0.0678366	-0.40216	-0.203683	-0.632308	0.0111807	-0.644921	+	B cell activation;B cell differentiation;biological regulation;cell activation;cell differentiation;cellular developmental process;cellular macromolecule metabolic process;cellular metabolic process;cellular process;cellular protein metabolic process;developmental process;immune system process;leukocyte activation;leukocyte differentiation;lymphocyte activation;lymphocyte differentiation;macromol…	binding;cation binding;core promoter proximal region DNA binding;core promoter proximal region sequence-specific DNA binding;DNA binding;ion binding;metal ion binding;nucleic acid binding;nucleic acid binding transcription factor activity;protein binding;protein binding transcription factor activity;protein dimerization activity;protein heterodimerization activity;regulatory region DNA binding;re…	cell part;cytoplasm;intracellular membrane-bounded organelle;intracellular organelle;intracellular organelle part;intracellular part;membrane-bounded organelle;nuclear body;nuclear part;nucleoplasm;nucleoplasm part;nucleus;organelle;organelle part		Module 1	8.04416	2.29112e-08	Q9QYE3	Q9QYE3
1.18951	1.33762	1.55681	1.53619	1.6563	1.04327	1.33762	1.28258	1.01415	-0.857159	-0.42406	-0.219032	-0.506496	-0.624018	-0.327639	-0.400479	-0.488318	-0.186095	0.118863	-1.27246	-1.62685	-0.751541	-1.72314	-0.812795	0.0227096	-0.758976	-0.37472	-0.145338	-0.59653	+	biological adhesion;cell adhesion;cell-cell adhesion;cellular process;homophilic cell adhesion	binding;calcium ion binding;cation binding;ion binding;metal ion binding	cell part;integral to membrane;intrinsic to membrane;membrane;membrane part;plasma membrane		Module 1	10.8106	5.43776e-11	Q91Y09	Q91Y09
1.47965	1.12921	1.02858	1.51603	1.4454	1.38522	1.52104	0.729807	1.54487	-0.463535	-0.61782	-1.14272	-0.509696	-0.552843	-0.486903	-0.442166	0.0356837	0.0813965	-0.268373	-1.50067	-1.45984	-1.14893	-1.33706	-0.693953	-0.234153	0.418057	-0.659911	-0.357153	-0.439224	+	biological regulation;cellular process;cellular response to chemical stimulus;cellular response to growth factor stimulus;cellular response to organic substance;cellular response to stimulus;establishment of localization;establishment of localization in cell;establishment of mitochondrion localization;establishment of organelle localization;positive regulation of biological process;positive regul…	binding;cytoskeletal protein binding;gamma-tubulin binding;protein binding;tubulin binding	axon;cell part;cell projection;centrosome;cytoplasm;cytoplasmic part;cytoskeletal part;cytoskeleton;dendrite;intracellular membrane-bounded organelle;intracellular non-membrane-bounded organelle;intracellular organelle;intracellular organelle part;intracellular part;macromolecular complex;membrane;membrane-bounded organelle;microtubule;microtubule cytoskeleton;microtubule organizing center;mitoch…		Module 1	9.52708	8.92852e-10	Q8K0X8	Q8K0X8
1.61637	1.57825	1.26164	1.6563	1.42296	1.26485	0.864741	0.744666	1.55009	0.0285019	-0.23443	-0.321995	-0.762983	-0.99878	-0.587774	-0.893347	-0.633893	-0.177341	-0.0841449	-0.862789	-1.20177	-0.962012	-0.87172	-1.30718	-1.13244	0.541999	-0.465273	-0.5249	-0.507603	+	anatomical structure formation involved in morphogenesis;anatomical structure morphogenesis;biological adhesion;biological regulation;cell adhesion;cell migration;cell morphogenesis;cell morphogenesis involved in differentiation;cell motility;cell-cell adhesion;cellular component morphogenesis;cellular component movement;cellular component organization;cellular component organization or biogenesi…	binding;calcium ion binding;cation binding;ion binding;metal ion binding	cell part;cell projection;dendrite;integral to membrane;intrinsic to membrane;membrane;membrane part;neuron projection;plasma membrane		Module 1	10.1853	2.12346e-10	Q8BNA6	Q8BNA6
1.22733	1.03576	0.706783	1.29101	1.31244	1.01162	1.29257	1.45523	1.11603	-1.02576	-0.6013	0.69157	-1.39906	-0.462636	-0.310568	-0.329887	-0.654216	-0.482803	0.154051	-1.0851	-1.22585	-1.92882	-1.26185	0.673936	-0.319828	0.439352	-0.886866	-0.886866	0.453728	+					Module 1	5.65652	4.35477e-06	Q8BGZ2	Q8BGZ2
1.48818	1.67893	1.7046	1.55155	0.161071	0.706317	0.683317	1.25704	1.44123	-0.143328	-0.375666	-0.514398	-0.40133	-1.53778	-0.743012	-0.467026	-0.110167	-0.0621286	-0.910164	-1.00959	-1.11734	-0.962393	-0.280938	-0.266237	-1.41907	-0.878135	1.19858	-0.904713	0.232588	+	amine metabolic process;aminoglycan biosynthetic process;aminoglycan metabolic process;biosynthetic process;carbohydrate biosynthetic process;carbohydrate metabolic process;cellular biosynthetic process;cellular macromolecule biosynthetic process;cellular macromolecule metabolic process;cellular metabolic process;cellular process;glycoprotein biosynthetic process;glycoprotein metabolic process;gl…	acetylglucosaminyltransferase activity;binding;catalytic activity;cation binding;glucuronyl-galactosyl-proteoglycan 4-alpha-N-acetylglucosaminyltransferase activity;ion binding;metal ion binding;transferase activity;transferase activity, transferring glycosyl groups;transferase activity, transferring hexosyl groups;UDP-glycosyltransferase activity	cell part;cytoplasmic part;endoplasmic reticulum;endoplasmic reticulum membrane;endoplasmic reticulum part;integral to membrane;intracellular membrane-bounded organelle;intracellular organelle;intracellular organelle part;intracellular part;intrinsic to membrane;membrane;membrane part;membrane-bounded organelle;organelle;organelle membrane;organelle part		Module 1	6.01481	1.97797e-06	Q9WVL6	Q9WVL6
1.16075	1.38461	1.67268	1.76631	1.34574	0.813965	1.16263	1.4237	1.38711	-0.860731	0.082831	-0.372595	-0.430802	-1.40474	-0.211845	-0.765965	-0.538639	-0.173126	-0.0826542	-0.941915	-1.06913	-1.07625	-1.17231	0.168492	-1.08149	-0.62165	-0.324223	-0.532748	-0.708026	+		binding;cation binding;ion binding;metal ion binding;transition metal ion binding;zinc ion binding	cell part;intracellular		Module 1	10.979	3.78048e-11	Q7TNM2	Q7TNM2
1.14754	1.50546	1.64487	0.881631	1.0894	1.56052	1.4456	1.59395	1.38998	-1.05657	-0.335679	-0.488298	-0.457824	-1.53223	-0.310307	-0.37528	-0.523683	-0.221105	0.179566	-0.777804	-0.954077	-1.26998	-0.719949	-0.0971872	-1.05357	-0.777804	-0.402113	-0.616275	-0.468785	+	carbohydrate metabolic process;catabolic process;cellular carbohydrate metabolic process;cellular lipid metabolic process;cellular metabolic process;cellular process;dephosphorylation;glycerolipid metabolic process;glycerophospholipid metabolic process;inositol phosphate catabolic process;inositol phosphate dephosphorylation;inositol phosphate metabolic process;lipid metabolic process;lipid modif…	catalytic activity;hydrolase activity;hydrolase activity, acting on ester bonds;phosphatase activity;phosphoprotein phosphatase activity;phosphoric ester hydrolase activity;protein tyrosine phosphatase activity	cell part;cytoplasmic part;cytosol;intracellular part;membrane	Fructose and mannose metabolism	Module 1	11.6052	9.74536e-12	Q9Z2C9	Q9Z2C9
1.68815	1.53249	1.20708	1.93953	1.20708	1.20594	1.02019	1.33324	1.30963	-1.09487	-0.313615	-0.472156	-0.705229	-1.30691	-0.609156	-0.897674	-0.177409	-0.791272	-0.127311	-0.742454	-0.899173	-0.429137	-0.893953	-0.21334	-0.365819	-1.20632	-0.664811	-0.28192	-0.250807	+	biological regulation;cell surface receptor linked signaling pathway;cellular component organization;cellular component organization or biogenesis;cellular localization;cellular macromolecule localization;cellular macromolecule metabolic process;cellular membrane organization;cellular metabolic process;cellular process;cellular protein localization;cellular protein metabolic process;cellular resp…	adenyl nucleotide binding;adenyl ribonucleotide binding;ATP binding;binding;catalytic activity;kinase activity;nucleotide binding;phosphotransferase activity, alcohol group as acceptor;protein kinase activity;protein serine/threonine kinase activity;purine nucleotide binding;purine ribonucleoside triphosphate binding;purine ribonucleotide binding;ribonucleotide binding;transferase activity;transf…	cell part;cytoplasm;cytoplasmic part;cytosol;intracellular membrane-bounded organelle;intracellular organelle;intracellular organelle part;intracellular part;macromolecular complex;membrane-bounded organelle;nuclear part;nucleoplasm;nucleus;organelle;organelle part;ribonucleoprotein complex	Circadian rhythm - fly;Circadian rhythm - mammal;Hedgehog signaling pathway;Wnt signaling pathway	Module 1	12.5374	1.31348e-12	Q9JMK2	Q9JMK2
1.36949	1.42535	1.63804	1.36949	1.25466	1.33229	1.45707	1.20246	1.42103	-0.374702	0.00444497	-0.373458	-0.214308	-0.53313	-0.101103	-0.729697	-0.858406	-0.643345	-0.251437	-1.10066	-0.769284	-0.643209	-1.65071	-0.964009	-0.82904	-0.764177	-0.511927	-0.306269	-0.855438	+	alternative nuclear mRNA splicing, via spliceosome;biological regulation;cellular chemical homeostasis;cellular component assembly;cellular component assembly at cellular level;cellular component organization;cellular component organization at cellular level;cellular component organization or biogenesis;cellular component organization or biogenesis at cellular level;cellular homeostasis;cellular …	binding;BRE binding;mRNA binding;nucleic acid binding;nucleotide binding;RNA binding	cell part;cytoplasm;intracellular membrane-bounded organelle;intracellular organelle;intracellular part;membrane-bounded organelle;nucleus;organelle		Module 1	14.8584	9.16222e-15	Q7TSY6	Q7TSY6
1.44784	1.43441	1.63236	1.4054	1.51901	1.28802	1.23972	1.28507	1.33537	-0.459389	-0.0810892	-0.65194	-0.348114	-0.459101	-0.271954	-0.95706	-0.560544	-0.26484	-0.120626	-0.664135	-1.18316	-1.13897	-0.950066	-0.886723	-0.917211	-1.03804	-0.186356	-0.528629	-0.919254	+	anatomical structure development;developmental process;nervous system development;system development	catalytic activity	cell part;integral to membrane;intrinsic to membrane;membrane part		Module 1	16.2451	5.00825e-16	Q8BFZ2	Q8BFZ2
0.979044	0.758331	0.798504	1.37496	1.69127	1.70493	1.24234	0.870654	1.36308	-0.660348	0.771788	-0.874304	-0.132623	-0.481365	0.0464723	-0.192237	-0.201826	-0.713128	-1.03647	-1.16909	-0.698114	0.250217	-0.874161	-1.35364	-0.919619	-0.133678	0.0322817	-0.236528	-2.20675	+					Module 1	6.70985	4.28106e-07	A0A338P7C9	A0A338P7C9
0.987493	0.752797	1.28026	1.23142	1.55638	1.53362	0.886396	1.0162	1.40984	-0.581403	0.0252278	0.0420944	0.54353	-0.567276	0.404536	-1.19037	-0.371418	0.0709698	0.817542	-1.37094	-0.919549	-1.83842	-1.27384	-0.852916	-1.01827	-0.596519	-0.816057	-0.276718	-0.884603	+		binding;DNA binding;nucleic acid binding	cell part;intracellular membrane-bounded organelle;intracellular organelle;intracellular part;membrane-bounded organelle;nucleus;organelle		Module 1	9.06243	2.45423e-09	Q8R4E6	Q8R4E6
1.42563	1.52315	1.63591	0.840422	1.23665	1.14849	1.27318	1.50705	1.54242	-0.336836	-0.101321	0.0165125	-0.586312	-0.527493	-0.628317	-0.949525	-0.197228	-0.370619	-0.0494153	-1.37955	-0.806088	-1.00941	-0.620206	-0.428639	-1.63892	-0.599256	-1.22189	-0.381917	-0.316481	+			cell part;cytoplasmic part;endoplasmic reticulum membrane;endoplasmic reticulum part;extracellular membrane-bounded organelle;extracellular organelle;extracellular region part;extracellular vesicular exosome;Golgi apparatus part;Golgi membrane;integral to membrane;intracellular organelle part;intracellular part;intrinsic to membrane;membrane;membrane part;membrane-bounded organelle;membrane-bound…		Module 1	12.2603	2.38399e-12	Q922P8	Q922P8
1.37532	1.01082	1.4751	1.35907	1.67592	1.32103	1.15612	1.60962	1.50265	-0.676383	0.480364	-0.344337	-0.765109	-0.907837	-0.568629	-0.613443	-0.823433	-0.697064	-0.209355	-1.40246	-0.715532	-0.609133	-0.587695	-0.298837	-0.65239	-0.768287	-0.571845	-0.74586	-1.00839	+	adult behavior;adult locomotory behavior;anatomical structure development;behavior;biological regulation;cellular chemical homeostasis;cellular component organization;cellular component organization or biogenesis;cellular homeostasis;cellular ion homeostasis;cellular process;cerebellar Purkinje cell layer development;chemical homeostasis;developmental maturation;developmental process;homeostatic …		cell body;cell junction;cell part;cell projection;cell projection part;cytoplasmic part;dendritic shaft;dendritic spine;endoplasmic reticulum;extracellular region part;extracellular space;integral to membrane;intracellular membrane-bounded organelle;intracellular organelle;intracellular part;intrinsic to membrane;membrane;membrane part;membrane-bounded organelle;neuron projection;neuron spine;neu…		Module 1	13.3444	2.3128e-13	Q7TSK2	Q7TSK2
1.11581	1.34672	1.41941	1.38411	1.66919	1.42579	1.34672	1.25966	1.68177	-0.890203	-0.0155367	-0.709385	-0.478582	-0.705851	-0.457659	-0.356203	-0.625265	-0.374335	-0.314258	-1.40638	-1.07616	-0.885001	-0.99882	-0.349902	-0.625265	-0.835315	-0.69371	-0.394281	-0.457062	+	biological regulation;cell projection organization;cellular component organization;cellular component organization at cellular level;cellular component organization or biogenesis;cellular component organization or biogenesis at cellular level;cellular process;cytoskeleton organization;neuron projection development;organelle organization;regulation of anatomical structure morphogenesis;regulation …	binding;calmodulin binding;cytoskeletal protein binding;microtubule binding;protein binding;spectrin binding;tubulin binding	cell part;cytoplasm;cytoskeletal part;intracellular organelle part;intracellular part;macromolecular complex;microtubule;organelle part;protein complex		Module 1	15.3967	2.94235e-15	A2AHC3	A2AHC3
1.22447	1.34854	1.20516	1.47405	1.86072	1.05112	1.11678	0.909156	1.1287	-0.464932	0.239726	0.114485	-0.0654038	-0.793829	-0.681599	-0.498994	-0.0357688	-0.475669	-0.847164	-2.1354	-0.425071	-0.664238	-0.911715	-0.585163	-0.539703	0.207862	-1.04472	-0.0444444	-1.66694	+			cell part;integral to membrane;intrinsic to membrane;membrane part		Module 1	8.30195	1.30602e-08	Q8VEF1	Q8VEF1
1.60944	1.56104	1.45631	1.18818	1.15195	1.30812	1.40643	1.57316	1.48869	-0.693053	-0.290916	-0.890294	-0.426327	-0.812701	-0.278692	-0.552092	-0.745338	-0.427039	-0.0383119	-1.06336	-1.1704	-0.813342	-0.95933	-0.458816	-0.318179	-0.876313	-0.590336	-0.619147	-0.719326	+	anatomical structure morphogenesis;anterior/posterior axon guidance;apoptosis;axon guidance;axonogenesis;biological regulation;cell death;cell migration;cell motility;cell part morphogenesis;cell projection morphogenesis;cell projection organization;cellular component morphogenesis;cellular component movement;cellular component organization;cellular component organization at cellular level;cellul…	molecular transducer activity;netrin receptor activity;protein binding transcription factor activity;receptor activity;signal transducer activity;signaling receptor activity;transcription coactivator activity;transcription cofactor activity;transcription factor binding transcription factor activity;transmembrane signaling receptor activity	axon;cell part;cell projection;cell projection part;growth cone membrane;integral to membrane;intrinsic to membrane;membrane;membrane part;membrane raft;neuron projection;plasma membrane;plasma membrane part	Axon guidance;Colorectal cancer;Pathways in cancer	Module 1	16.3729	3.86349e-16	P70211	P70211
1.52275	1.46847	1.52575	1.67283	1.4286	1.05666	1.34526	1.35689	1.56909	-0.743013	-0.339015	-0.562948	-0.803456	-0.618285	-0.538821	-0.59397	-0.55292	-0.532494	-0.325763	-0.863463	-1.14405	-0.78369	-0.948161	-0.516258	-0.446394	-0.624011	-0.60679	-0.662226	-0.740577	+	alpha-tubulin acetylation;anatomical structure development;biological regulation;cell development;cellular developmental process;cellular macromolecule metabolic process;cellular metabolic process;cellular process;cellular protein metabolic process;dentate gyrus development;developmental process;gamete generation;internal peptidyl-lysine acetylation;internal protein amino acid acetylation;macromo…	acetyltransferase activity;binding;catalytic activity;coenzyme binding;cofactor binding;N-acetyltransferase activity;N-acyltransferase activity;peptide N-acetyltransferase activity;transferase activity;transferase activity, transferring acyl groups;transferase activity, transferring acyl groups other than amino-acyl groups;tubulin N-acetyltransferase activity	adherens junction;anchoring junction;axon;cell junction;cell part;cell projection;cell-substrate adherens junction;cell-substrate junction;coated pit;cytoplasm;cytoskeletal part;focal adhesion;intracellular non-membrane-bounded organelle;intracellular organelle;intracellular organelle part;intracellular part;membrane part;mitotic spindle;neuron projection;non-membrane-bounded organelle;organelle;…		Module 1	19.7444	3.98214e-19	Q8K341	Q8K341
1.49694	1.3005	1.45966	1.74014	1.39401	1.30927	1.29272	1.27707	1.4133	-0.640407	-0.0158231	-0.574351	-0.360564	-0.662966	-0.334146	-1.10825	-0.85848	-0.793793	-0.173568	-0.981151	-0.915865	-0.528688	-1.17698	-0.313675	-0.59222	-0.741372	-0.621378	-0.311566	-0.978371	+					Module 1	15.051	6.09337e-15	E9PV26	E9PV26
1.29025	1.52794	1.71691	1.12725	1.05734	1.12877	1.56111	1.64485	1.58234	-0.685282	0.0739182	-0.547293	-0.546444	-0.867701	-0.549287	-0.93311	-0.774495	-0.481398	-0.192329	-0.950644	-1.13377	-0.662311	-1.01102	-0.380697	-0.773732	-0.4463	-0.9188	-0.61944	-0.236602	+	biological regulation;positive regulation of axon extension;positive regulation of axonogenesis;positive regulation of biological process;positive regulation of cell development;positive regulation of cell differentiation;positive regulation of cell growth;positive regulation of cell projection organization;positive regulation of cellular component organization;positive regulation of cellular pro…		cell part;cell surface;integral to membrane;intrinsic to membrane;membrane;membrane part;plasma membrane		Module 1	14.5183	1.90202e-14	Q5RKR3	Q5RKR3
1.06597	1.17713	1.36625	1.34015	1.70292	1.48399	1.45688	1.38163	1.4909	-0.610487	-0.0706643	-0.195477	-0.505453	-1.13986	-0.133299	-0.894504	-0.661898	-0.211041	-0.322812	-0.99041	-1.18041	-0.464349	-1.33086	-0.543591	-0.938686	-0.467667	-0.771668	-0.201255	-0.831422	+	anatomical structure homeostasis;biological regulation;cellular homeostasis;cellular process;homeostatic process;neuron homeostasis;regulation of biological quality	binding;calcium ion binding;cation binding;ion binding;metal ion binding	extracellular region		Module 1	13.5917	1.36924e-13	Q61220	Q61220
1.46338	1.10956	1.44046	1.89108	1.30117	1.31832	1.24999	1.40277	1.49832	-0.674393	-0.254834	-0.462216	-0.234058	-0.715264	-0.406213	-1.0662	-0.737406	-0.805178	-0.203789	-0.814015	-0.896303	-0.724572	-1.2844	-0.445019	-0.893934	-0.427452	-0.37268	-0.324234	-0.932896	+	multicellular organismal process;neurological system process;response to stimulus;sensory perception;sensory perception of light stimulus;system process;visual perception	11-cis retinal binding;binding;isoprenoid binding;lipid binding;retinal binding;retinoid binding;retinol binding;transporter activity;vitamin binding	cell body;cell part;cytoplasm;intracellular part		Module 1	14.913	8.18795e-15	Q9Z275	Q9Z275
1.25403	1.72003	2.25797	1.19671	0.601355	0.770233	1.24908	1.61068	1.2478	-0.390459	0.0731375	-0.993953	-0.740312	-0.87526	-0.800865	-1.15054	-1.60458	-0.117899	-0.64239	-0.832275	-0.446476	-0.428763	-0.693385	-0.154566	-0.345926	-0.521411	-0.731942	0.0673594	-0.577392	+	cellular component movement;cellular process;cytoskeleton-dependent intracellular transport;establishment of localization;establishment of localization in cell;intracellular transport;metabolic process;microtubule-based movement;microtubule-based process;transport;vesicle-mediated transport	adenyl nucleotide binding;adenyl ribonucleotide binding;ATP binding;ATPase activity;binding;catalytic activity;cytoskeletal protein binding;hydrolase activity;hydrolase activity, acting on acid anhydrides;hydrolase activity, acting on acid anhydrides, in phosphorus-containing anhydrides;microtubule binding;microtubule motor activity;motor activity;nucleoside-triphosphatase activity;nucleotide bin…	cell body;cell part;cell projection;cytoplasm;cytoskeletal part;intracellular organelle part;intracellular part;kinesin complex;macromolecular complex;microtubule;microtubule associated complex;neuron projection;neuronal cell body;organelle part;protein complex		Module 1	9.93063	3.70679e-10	P33173	P33173
1.56474	1.07322	1.08532	1.50263	1.50318	1.40909	1.42602	1.29645	1.33866	-0.990654	0.0669698	-0.248134	-0.593217	-1.67401	-0.114657	-1.10017	-0.749489	-0.491801	0.0718202	-1.06851	-0.878319	-0.303532	-0.988564	-0.222656	-0.63707	-0.491661	-0.756338	-0.200817	-0.828529	+	anatomical structure development;biological adhesion;biological regulation;cell adhesion;cellular process;central nervous system development;developmental process;regulation of biological process;regulation of cellular component organization;regulation of cellular process;regulation of synapse organization;regulation of synapse structural plasticity;skeletal system development;system development	binding;calcium ion binding;carbohydrate binding;cation binding;extracellular matrix structural constituent;glycosaminoglycan binding;hyaluronic acid binding;ion binding;metal ion binding;pattern binding;polysaccharide binding;structural molecule activity	cell part;extracellular matrix;extracellular region part;membrane;plasma membrane;proteinaceous extracellular matrix		Module 1	10.9756	3.80811e-11	P55066	P55066
1.24537	1.29896	1.47706	1.4196	1.2459	1.41891	1.28867	1.25746	1.4203	-1.08397	-0.416175	-0.641177	-0.600242	-1.08103	0.385423	-0.816702	-0.913551	-0.711651	-0.0525061	-1.09157	-0.856377	-0.22763	-1.81174	-0.441507	-0.372397	-0.332198	-0.151102	-0.111715	-0.744407	+	anatomical structure development;axon guidance;biological regulation;cAMP-mediated signaling;cell surface receptor linked signaling pathway;cellular process;cellular response to stimulus;chemotaxis;cyclic-nucleotide-mediated signaling;developmental process;enzyme linked receptor protein signaling pathway;ephrin receptor signaling pathway;hippocampus development;intracellular signal transduction;l…	adenyl nucleotide binding;adenyl ribonucleotide binding;ATP binding;binding;catalytic activity;ephrin receptor activity;GPI-linked ephrin receptor activity;kinase activity;molecular transducer activity;nucleotide binding;phosphotransferase activity, alcohol group as acceptor;protein kinase activity;protein tyrosine kinase activity;purine nucleotide binding;purine ribonucleoside triphosphate bindi…	axon;cell body;cell part;cell projection;cytoplasmic part;dendrite;endoplasmic reticulum;external side of plasma membrane;integral to membrane;intracellular membrane-bounded organelle;intracellular organelle;intracellular part;intrinsic to membrane;membrane;membrane part;membrane-bounded organelle;neuron projection;neuronal cell body;organelle;perinuclear region of cytoplasm;plasma membrane;plasm…	Axon guidance	Module 1	10.2991	1.65476e-10	Q60629	Q60629
1.70773	1.65767	1.38442	1.26658	1.34898	1.29447	1.30352	1.43489	1.22801	-0.807804	-0.330591	-0.799478	-0.214022	-1.27685	-0.126742	-1.03463	-0.574284	-0.605049	-0.113575	-0.677152	-0.531805	-0.702265	-1.24804	-0.36619	-0.844108	-0.677135	-0.786957	-0.295446	-0.61415	+	axon guidance;biological adhesion;biological regulation;biosynthetic process;calcium-mediated signaling;calcium-mediated signaling using intracellular calcium source;cell adhesion;cell-cell adhesion;cellular biosynthetic process;cellular macromolecule biosynthetic process;cellular macromolecule metabolic process;cellular metabolic process;cellular nitrogen compound metabolic process;cellular proc…	binding;cell adhesion molecule binding;identical protein binding;protein binding;protein dimerization activity;protein heterodimerization activity;protein homodimerization activity;receptor binding	cell junction;cell part;cell projection;cell projection part;cell-cell junction;cytoplasmic part;dendrite;dendritic spine;endoplasmic reticulum;filopodium;Golgi apparatus;growth cone;integral to membrane;integral to plasma membrane;intracellular membrane-bounded organelle;intracellular organelle;intracellular organelle part;intracellular part;intrinsic to membrane;intrinsic to plasma membrane;mem…		Module 1	14.1643	4.01364e-14	Q9WTS5	Q9WTS5
1.13327	1.42348	1.64121	1.09814	1.44104	1.45589	1.45492	1.43137	1.57791	-0.862716	-0.35958	-0.905079	-0.479225	-0.779259	-0.22037	-0.656237	-0.814847	-0.664813	-0.155443	-0.93235	-0.960916	-0.695788	-1.363	-0.444302	-0.377725	-0.640373	-0.172315	-0.272493	-0.90039	+		binding;protein binding;protein complex binding	cell part;cell surface;cytoplasm;extracellular membrane-bounded organelle;extracellular organelle;extracellular region part;extracellular vesicular exosome;intracellular part;membrane-bounded organelle;membrane-bounded vesicle;organelle;synapse;vesicle		Module 1	14.4862	2.03217e-14	Q8BSS9	Q8BSS9
1.31702	1.44912	1.09024	0.831752	1.51832	1.32655	1.3512	1.16676	1.34837	-0.605216	0.0465361	0.445065	-0.478182	-0.971393	-0.102841	-1.15589	-1.42898	-0.0130128	0.00187442	-0.864914	-1.3203	-1.12448	-1.61352	-0.309789	-0.935135	0.269484	-0.302666	-0.189259	-0.746702	+	establishment of localization;establishment of protein localization;protein transport;transport	binding;ribonucleoprotein binding;ribosome binding	cell part;cytoplasmic part;endoplasmic reticulum membrane;endoplasmic reticulum part;integral to membrane;intracellular organelle part;intracellular part;intrinsic to membrane;membrane;membrane part;organelle membrane;organelle part	Phagosome;Protein export;Protein processing in endoplasmic reticulum;Vibrio cholerae infection	Module 1	8.11544	1.95973e-08	Q9JLR1	Q9JLR1
1.53222	1.16277	1.4908	1.28873	1.26202	1.50799	1.33492	0.959109	0.840643	-0.731406	-0.474077	-0.764751	0.348697	-0.836856	0.0956347	-1.1417	-1.28382	0.127366	-1.05722	0.0135942	-0.18119	0.403913	-0.77427	-0.450004	-1.12059	-1.21525	-0.145557	-0.493084	-1.69865	+	biological regulation;cell surface receptor linked signaling pathway;cellular process;cellular response to stimulus;developmental process;G-protein coupled receptor protein signaling pathway;multicellular organismal development;multicellular organismal process;regulation of biological process;regulation of cellular process;response to stimulus;signal transduction	binding;carbohydrate binding;receptor activity	cell part;integral to membrane;intrinsic to membrane;membrane;membrane part;plasma membrane		Module 1	7.71644	4.70266e-08	Q6A051	Q6A051
1.36657	1.49642	1.5281	1.31367	1.3954	1.27173	1.21388	1.38688	1.39894	-0.82263	-0.0393106	-0.00122338	-0.245973	-0.659765	-0.0385481	-1.30637	-0.891075	-0.469163	-0.164194	-0.755729	-0.812967	-0.402796	-0.921829	-0.577024	-1.52913	-0.513003	-0.611251	-0.537115	-1.07248	+	biological regulation;positive regulation of biological process;positive regulation of cellular component biogenesis;positive regulation of cellular component organization;positive regulation of cellular process;positive regulation of developmental process;positive regulation of nervous system development;positive regulation of synapse assembly;regulation of biological process;regulation of cellu…	binding;protein binding;receptor binding	axon;cell junction;cell part;cell projection;cerebellar mossy fiber;integral to membrane;intrinsic to membrane;membrane;membrane part;neuron projection;presynaptic membrane;synapse part;synaptic membrane		Module 1	12.8764	6.33283e-13	P0C192	P0C192
1.17515	1.48407	0.980717	1.22295	1.54238	1.43034	1.52046	1.43555	1.61474	-0.475433	0.0656486	0.113991	-0.40573	-0.95432	-0.248575	-0.947924	-1.16122	-0.484532	-0.603247	-0.936592	-1.12751	-0.393746	-0.984222	-0.416022	-1.09607	-0.256006	-0.416625	-0.708203	-0.969999	+	developmental process;multicellular organismal development;multicellular organismal process		cell part;integral to membrane;intrinsic to membrane;membrane;membrane part;plasma membrane		Module 1	12.6874	9.51065e-13	Q6PFE7	Q6PFE7
1.66531	1.91716	1.95076	1.54894	0.680339	0.638112	0.539689	1.14342	1.37997	-0.917532	-0.199926	0.0315785	-0.0228853	-0.789304	0.0214316	-0.969909	-0.624851	-0.110182	0.306135	-0.791201	-1.01041	-0.469056	-1.50893	-0.561195	-1.25418	-0.777896	-0.910176	-0.174514	-0.730712	+	biological regulation;catabolic process;cellular catabolic process;cellular component organization;cellular component organization at cellular level;cellular component organization or biogenesis;cellular component organization or biogenesis at cellular level;cellular macromolecule catabolic process;cellular macromolecule metabolic process;cellular metabolic process;cellular process;cellular prote…	adenyl nucleotide binding;adenyl ribonucleotide binding;ATP binding;binding;cation binding;ion binding;metal ion binding;nucleotide binding;purine nucleotide binding;purine ribonucleoside triphosphate binding;purine ribonucleotide binding;ribonucleotide binding;transition metal ion binding;zinc ion binding	cell part;cullin-RING ubiquitin ligase complex;cytoplasm;intracellular part;macromolecular complex;protein complex;ubiquitin ligase complex		Module 1	9.06596	2.43651e-09	Q80TT8	Q80TT8
1.53004	1.22669	1.3093	1.56959	1.51562	1.35841	1.18276	0.916294	1.00052	-0.420111	0.210033	0.160875	-0.0625398	-0.851297	-0.321518	-1.1807	-1.1232	-0.478603	-0.361966	-0.871182	-1.20957	-0.323998	-1.10818	0.0643327	-1.93584	-0.08163	-0.621412	-0.227205	-0.865496	+	biological regulation;cellular component organization;cellular component organization at cellular level;cellular component organization or biogenesis;cellular component organization or biogenesis at cellular level;cellular macromolecule metabolic process;cellular metabolic process;cellular process;cellular protein metabolic process;cellular response to chemical stimulus;cellular response to endog…	adenyl nucleotide binding;adenyl ribonucleotide binding;ATP binding;binding;catalytic activity;kinase activity;nucleotide binding;phosphotransferase activity, alcohol group as acceptor;protein kinase activity;protein serine/threonine kinase activity;purine nucleotide binding;purine ribonucleoside triphosphate binding;purine ribonucleotide binding;ribonucleotide binding;transferase activity;transf…	cell part;cytoplasm;cytoplasmic part;Golgi apparatus;intracellular membrane-bounded organelle;intracellular organelle;intracellular organelle part;intracellular part;membrane;membrane-bounded organelle;nuclear part;nucleoplasm;organelle;organelle part;plasma membrane	Acute myeloid leukemia;Adipocytokine signaling pathway;Apoptosis;B cell receptor signaling pathway;Carbohydrate digestion and absorption;Chagas disease (American trypanosomiasis);Chemokine signaling pathway;Chronic myeloid leukemia;Colorectal cancer;Endometrial cancer;ErbB signaling pathway;Fc epsilon RI signaling pathway;Fc gamma R-mediated phagocytosis;Focal adhesion;Glioma;Hepatitis C;Insulin …	Module 1	8.78435	4.51895e-09	Q9WUA6	Q9WUA6
1.73788	1.29283	1.62521	1.68089	1.48986	0.823816	1.04981	1.10652	1.34208	-0.512439	-0.303395	-0.236609	-0.421046	-0.690295	-0.327066	-0.873857	-0.606476	-0.46513	-0.247122	-0.688154	-0.675641	-0.726651	-0.380932	-0.253332	-2.12772	-0.513829	-1.02058	-0.262209	-0.81641	+	adult behavior;adult locomotory behavior;adult walking behavior;anatomical structure development;behavior;biological regulation;cell differentiation;cell differentiation in hindbrain;cellular component organization;cellular component organization at cellular level;cellular component organization or biogenesis;cellular component organization or biogenesis at cellular level;cellular developmental p…	binding;carboxypeptidase activity;catalytic activity;cation binding;cytoskeletal protein binding;exopeptidase activity;hydrolase activity;ion binding;metal ion binding;metallocarboxypeptidase activity;metalloexopeptidase activity;metallopeptidase activity;peptidase activity;peptidase activity, acting on L-amino acid peptides;protein binding;transition metal ion binding;tubulin binding;zinc ion bi…	cell part;cytoplasm;cytoplasmic part;cytosol;intracellular membrane-bounded organelle;intracellular organelle;intracellular part;membrane-bounded organelle;mitochondrion;nucleus;organelle		Module 1	11.226	2.22016e-11	Q641K1	Q641K1
1.64547	1.62481	1.5882	1.87185	1.01024	1.07533	0.845316	1.23772	1.3565	-0.239437	-0.384681	-0.450456	-0.28878	-0.0839255	-0.666413	-1.18821	-0.710481	-0.73508	-0.0371589	-0.591684	-0.657679	-0.63962	-1.24488	-0.132311	-1.24115	-0.490478	-1.18772	-0.338642	-0.946671	+					Module 1	11.8362	5.94903e-12	E9PYR1	E9PYR1
1.34404	1.29324	1.40784	1.58288	1.2155	1.1578	1.09651	1.40968	1.43767	-1.62274	-0.526788	-0.68178	-0.716493	-0.127825	-0.00675318	-0.514924	-0.335704	-0.551428	0.0876663	-0.350841	-0.939807	-0.172734	-1.65237	-0.479222	-0.318147	-0.770322	-0.15663	-1.51592	-0.592395	+	anatomical structure development;anatomical structure morphogenesis;axon extension;axonogenesis;biological regulation;brain development;cell growth;cell migration;cell motility;cell part morphogenesis;cell projection morphogenesis;cell projection organization;cellular component morphogenesis;cellular component movement;cellular component organization;cellular component organization at cellular le…	binding;calcium-dependent protein kinase activity;calcium-dependent protein serine/threonine kinase activity;calmodulin binding;calmodulin-dependent protein kinase activity;catalytic activity;cytoskeletal protein binding;enzyme binding;kinase activity;kinase binding;microtubule binding;phosphotransferase activity, alcohol group as acceptor;protein binding;protein kinase activity;protein kinase bi…	cell part;cell projection;cytoplasm;cytoskeletal part;intracellular membrane-bounded organelle;intracellular organelle;intracellular organelle part;intracellular part;macromolecular complex;membrane-bounded organelle;microtubule;neuron projection;nucleus;organelle;organelle part;protein complex		Module 1	9.93212	3.6959e-10	O88809	O88809
1.12812	1.3118	1.59323	1.60396	1.006	1.41839	0.974274	1.57981	1.49528	-0.571308	-0.297356	-1.14462	-0.171398	-0.240958	-0.660654	-0.623863	-0.131091	-0.490876	0.164359	-1.22034	-0.73813	-0.541498	-1.34166	-0.341235	-0.979538	-1.58716	-0.199687	-0.421394	-0.572457	+	biological regulation;positive regulation of apoptosis;positive regulation of biological process;positive regulation of biosynthetic process;positive regulation of cell death;positive regulation of cellular biosynthetic process;positive regulation of cellular component organization;positive regulation of cellular metabolic process;positive regulation of cellular process;positive regulation of gen…		cell part;cytoplasm;intracellular;intracellular part		Module 1	11.4929	1.2477e-11	P97783	P97783
1.50691	1.4519	1.52655	1.69665	1.45467	1.17672	1.09314	1.25163	1.43647	-0.689225	-0.119408	-0.542154	-1.0091	-0.667059	-0.605103	-0.503118	-0.375239	-0.601097	0.0458932	-0.933542	-1.03463	-0.242535	-1.39789	-0.700976	-0.504217	-1.03863	-0.54885	-0.55475	-0.573011	+			cell part;cytoplasm;intracellular membrane-bounded organelle;intracellular organelle;intracellular organelle part;intracellular part;membrane-bounded organelle;nuclear part;nucleoplasm;nucleus;organelle;organelle part		Module 1	14.5168	1.90677e-14	F8VQ70	F8VQ70
1.29428	1.4377	1.52251	1.31168	1.11647	1.58312	0.92693	0.636114	1.33566	-1.63838	-0.352228	-0.654053	-1.0912	0.357738	0.369124	-0.920755	-0.210322	-0.321461	-0.451502	-1.03447	-0.391373	0.449919	-0.958572	-1.15789	-0.349468	-1.74011	-0.720179	0.0634093	-0.41269	+					Module 1	7.19509	1.47903e-07	F6ZE64	F6ZE64
1.32264	1.0777	1.51851	1.73952	1.03977	1.08557	1.26476	1.10522	1.02352	0.931931	-0.606334	-1.02969	-1.14788	-1.33538	-0.587893	-0.615143	-0.409969	-0.456104	-0.608628	-1.21269	-0.406394	0.851957	-0.624894	-0.537204	-0.495254	-1.57931	-0.889707	0.0164036	-0.435025	+	anatomical structure development;biosynthetic process;cell differentiation;cellular biosynthetic process;cellular developmental process;cellular macromolecule biosynthetic process;cellular macromolecule metabolic process;cellular metabolic process;cellular nitrogen compound metabolic process;cellular process;developmental process;macromolecule biosynthetic process;macromolecule metabolic process;…	binding;cation binding;DNA binding;ion binding;metal ion binding;nucleic acid binding;nucleic acid binding transcription factor activity;sequence-specific DNA binding transcription factor activity;transition metal ion binding;zinc ion binding	cell part;intracellular membrane-bounded organelle;intracellular organelle;intracellular part;membrane-bounded organelle;nucleus;organelle		Module 1	7.17463	1.54593e-07	P97500	P97500
1.27615	1.46199	1.47606	1.28885	1.19806	1.32694	1.45244	1.58363	1.67393	-0.425121	-0.588829	-0.586217	-0.793539	-0.763755	-0.462704	-0.554253	-0.353019	-0.298251	-0.496587	-0.441244	-0.39912	-0.666718	-1.44344	-0.59047	-0.620076	-1.21503	-0.576157	-0.401189	-1.06233	+	biological regulation;cellular component organization;cellular component organization at cellular level;cellular component organization or biogenesis;cellular component organization or biogenesis at cellular level;cellular process;cytoskeleton organization;organelle organization;regulation of anatomical structure morphogenesis;regulation of biological process;regulation of cell morphogenesis;regu…	binding;cation binding;ion binding;metal ion binding;transition metal ion binding;zinc ion binding	cell part;intracellular membrane-bounded organelle;intracellular organelle;intracellular part;membrane-bounded organelle;nucleus;organelle		Module 1	16.0225	7.89896e-16	Q9JLM4	Q9JLM4
1.03468	1.23417	1.4109	1.18402	1.348	1.20964	1.56	1.28996	1.35529	-0.642547	-0.169111	-0.895736	-0.393031	-1.24986	-0.390289	-0.426879	-0.367333	-0.155125	0.256551	-0.524041	-1.33667	-2.33355	-0.559194	-0.396646	-0.136649	-0.512413	0.0273405	-0.639743	-0.781729	+	anatomical structure development;anatomical structure formation involved in morphogenesis;anatomical structure morphogenesis;cell development;cell projection assembly;cell projection organization;cellular component assembly;cellular component assembly at cellular level;cellular component assembly involved in morphogenesis;cellular component movement;cellular component organization;cellular compon…	enzyme regulator activity;GTPase regulator activity;guanyl-nucleotide exchange factor activity;nucleoside-triphosphatase regulator activity	cell part;cell projection;centrosome;cilium;cytoplasm;cytoplasmic part;cytoskeletal part;Golgi apparatus;intracellular membrane-bounded organelle;intracellular non-membrane-bounded organelle;intracellular organelle;intracellular organelle part;intracellular part;membrane-bounded organelle;microtubule organizing center;non-membrane-bounded organelle;nonmotile primary cilium;organelle;organelle par…		Module 1	8.84945	3.91659e-09	Q9R0X5	Q9R0X5
1.33817	1.41048	1.40983	1.28862	1.30897	1.35557	1.32692	1.60963	1.42178	-0.64466	-0.564154	-1.1562	-0.687056	-0.617006	0.0470551	-0.457971	-0.594734	-0.388688	0.125888	-0.839517	-1.0431	-1.27143	-0.633992	-0.824732	-0.0816279	-1.22071	-0.303563	-0.501685	-0.812083	+	anatomical structure arrangement;anatomical structure development;axon guidance;biological regulation;branchiomotor neuron axon guidance;cell development;cellular developmental process;cellular process;central nervous system neuron development;chemotaxis;cranial nerve structural organization;developmental process;facial nerve structural organization;forebrain neuron development;hippocampus develo…	molecular transducer activity;receptor activity;semaphorin receptor activity;signal transducer activity;signaling receptor activity;transmembrane signaling receptor activity	cell part;integral to membrane;intracellular;intrinsic to membrane;membrane;membrane part;plasma membrane	Axon guidance	Module 1	13.3956	2.085e-13	P70208	P70208
1.60757	1.29371	1.65145	0.764367	1.16384	1.40197	1.46992	1.62942	1.53469	-0.69454	-0.718713	-0.692151	-0.663735	-0.88326	-0.613824	-0.350729	-0.651353	-0.478685	0.165301	-0.680858	-1.18181	-1.075	-0.521552	-1.04659	0.0547694	-0.869992	-0.399724	-0.706902	-0.507588	+			cell part;cytoplasm;intracellular part		Module 1	13.2758	2.68054e-13	Q3UFQ8	Q3UFQ8
1.55314	1.376	1.37664	1.36615	1.31127	1.30024	1.50003	1.50003	1.51489	-1.15935	-0.575308	-0.874955	-0.598206	-0.850353	-0.421042	-0.53481	-0.55003	-0.773996	-0.126745	-0.653018	-1.18326	-0.856288	-0.441411	-0.72589	-0.170252	-0.69416	-0.412432	-0.869114	-0.327763	+		binding;nucleotide binding			Module 1	16.1265	6.37262e-16	Q60899	Q60899
1.30929	1.40996	1.34832	1.35741	1.68666	1.39007	1.34953	1.36014	1.39484	-0.598361	-0.387172	-0.943935	-0.534074	-0.502115	-0.242528	-0.377172	-0.708614	-0.407791	-0.0106238	-0.86646	-1.08232	-1.27783	-0.857173	-0.99169	-0.0523258	-0.917935	-0.281906	-0.702784	-0.863416	+		catalytic activity;hydrolase activity;hydrolase activity, acting on ester bonds;phosphatase activity;phosphatidate phosphatase activity;phosphoric ester hydrolase activity	cell part;integral to membrane;intrinsic to membrane;membrane part		Module 1	15.2171	4.27007e-15	Q7TPB0	Q7TPB0
1.44404	1.28848	1.52702	1.26577	1.45383	1.45293	1.49893	1.50922	1.47803	-0.991713	-0.654263	-0.617038	-0.841045	-0.784169	-0.278092	-0.67118	-0.571357	-0.456719	-0.0338888	-0.622796	-0.603598	-0.770705	-0.471131	-0.607841	-0.758877	-1.01353	-0.469065	-0.838177	-0.86308	+			cell part;intracellular		Module 1	18.533	4.54834e-18	Q8BYN5	Q8BYN5
1.11382	1.04967	1.09972	1.38593	1.35181	1.56912	1.8199	1.61013	1.55064	-1.07826	-0.627941	-0.498722	-0.649433	-0.649013	-0.550354	-0.502196	-0.457801	-1.00027	-0.236693	-0.211805	-0.425215	-1.32087	-0.765271	-0.587083	-0.28121	-0.750818	-0.0104327	-1.07178	-0.875578	+	beta-amyloid metabolic process;catabolic process;cellular macromolecule metabolic process;cellular metabolic process;cellular process;glycoprotein metabolic process;macromolecule catabolic process;macromolecule metabolic process;membrane protein ectodomain proteolysis;membrane protein proteolysis;metabolic process;primary metabolic process;protein catabolic process;protein metabolic process;prote…	aspartic-type endopeptidase activity;aspartic-type peptidase activity;beta-amyloid binding;binding;catalytic activity;endopeptidase activity;enzyme binding;hydrolase activity;peptidase activity;peptidase activity, acting on L-amino acid peptides;protein binding	axon;cell part;cell projection;cell surface;cytoplasmic part;cytoplasmic vesicle;cytoplasmic vesicle membrane;cytoplasmic vesicle part;endoplasmic reticulum;endosome;Golgi apparatus;Golgi apparatus part;integral to membrane;integral to plasma membrane;intracellular membrane-bounded organelle;intracellular organelle;intracellular organelle part;intracellular part;intrinsic to membrane;intrinsic to…	Alzheimer's disease	Module 1	13.372	2.18408e-13	P56818	P56818
1.27394	1.23226	1.62457	0.963736	1.6691	1.35194	1.42608	1.34077	1.51309	-0.466191	-0.61451	-0.84995	-0.971372	-0.443614	-0.562101	-0.219709	-0.70113	-0.738521	-0.381229	-0.381625	-0.649122	-1.16434	-0.205195	-1.69967	0.116988	-0.734322	-0.262833	-0.737576	-0.729473	+					Module 1	12.188	2.77637e-12	Q6PDS0	Q6PDS0
1.29541	1.33331	1.39339	1.27783	1.44926	1.35314	1.47325	1.36649	1.47542	-1.23809	-1.14212	-0.608337	-0.667576	-0.467479	-0.50771	-0.459625	-0.387662	-0.438642	0.043926	-0.386631	-0.614467	-1.25188	-0.775154	-0.899564	0.320254	-1.06591	-0.445149	-1.01381	-0.411871	+	biological adhesion;cell adhesion;cell-cell adhesion;cellular process;leukocyte cell-cell adhesion;leukocyte tethering or rolling		cell part;integral to membrane;intrinsic to membrane;membrane part		Module 1	12.3618	1.91692e-12	Q8CAE9	Q8CAE9
0.950535	1.34761	1.58804	0.447138	1.32205	1.48862	1.57294	1.49988	1.59281	-1.37708	-0.348429	-1.15918	-1.03283	-1.23108	0.193706	-0.437345	-0.597641	-0.235942	0.281905	-0.806862	-0.819706	-1.0811	-0.622514	-0.662658	0.205854	-0.789428	-0.134156	-0.583835	-0.571308	+	biological adhesion;cell adhesion;cell-cell adhesion;cellular process;homophilic cell adhesion	binding;calcium ion binding;cation binding;ion binding;metal ion binding	cell part;integral to membrane;integral to plasma membrane;intrinsic to membrane;intrinsic to plasma membrane;membrane part;plasma membrane part		Module 1	9.15763	1.99035e-09	E9PXQ7	E9PXQ7
1.32043	1.31929	1.33348	1.023	0.937176	1.18005	1.10339	1.24646	1.30694	-0.294211	0.203793	-1.40632	-0.66991	-0.968114	0.530653	-0.0658374	0.18585	0.0713905	0.138612	-0.481386	-0.822936	-2.212	-0.568083	-0.510955	-0.315813	-1.59713	-0.473382	-0.166674	-1.34775	+	biological adhesion;cell adhesion;cell-cell adhesion;cellular process;homophilic cell adhesion	binding;calcium ion binding;cation binding;ion binding;metal ion binding	cell part;integral to membrane;intrinsic to membrane;membrane;membrane part;plasma membrane		Module 1	7.5315	7.07314e-08	Q80TF3	Q80TF3
1.09705	1.60133	1.587	0.394496	1.3965	1.4269	1.34923	1.40252	1.76808	-0.652515	-0.466072	-1.21719	-0.181467	-0.416758	-0.466287	-0.295224	-0.843006	-0.727908	-0.197407	-0.618563	-0.940286	-0.919184	-0.874777	-0.938871	0.39341	-0.865059	0.000870666	-0.415053	-1.38175	+	biological regulation;biosynthetic process;cell surface receptor linked signaling pathway;cellular biosynthetic process;cellular component organization;cellular component organization or biogenesis;cellular macromolecule biosynthetic process;cellular macromolecule metabolic process;cellular metabolic process;cellular nitrogen compound metabolic process;cellular process;cellular response to stimul…	binding;identical protein binding;protein binding;protein dimerization activity;protein heterodimerization activity;protein homodimerization activity	cell part;cytoplasm;cytoplasmic part;cytoskeleton;endoplasmic reticulum;extracellular region;Golgi apparatus;integral to membrane;integral to plasma membrane;intracellular membrane-bounded organelle;intracellular non-membrane-bounded organelle;intracellular organelle;intracellular organelle part;intracellular part;intrinsic to membrane;intrinsic to plasma membrane;membrane;membrane part;membrane-…		Module 1	10.1354	2.36639e-10	Q9WTS4	Q9WTS4
1.4332	1.43346	1.30967	1.21737	1.49348	1.34597	1.55993	1.24824	1.54566	-0.902914	-0.756507	-0.387665	-0.251061	-0.646065	-0.668593	-0.716014	-1.00013	-0.383105	0.0746457	-0.262631	-0.802782	-1.18839	-1.21711	-1.11839	-0.366738	-0.591269	-0.641816	-0.159154	-0.601259	+					Module 1	13.8966	7.10337e-14	Q6PDC0	Q6PDC0
1.18249	1.55305	1.36696	0.765925	1.18531	1.43197	1.74547	1.62876	1.51984	-0.477554	-0.492193	-0.683176	-0.865662	-0.530917	-0.283767	-0.464721	-0.657324	-0.406205	0.0366965	-0.75593	-1.10311	-1.22969	-1.39471	-0.82768	-0.0119076	-0.656158	-0.146048	-0.686322	-0.743404	+	biological adhesion;cell adhesion;cell-cell adhesion;cellular process;homophilic cell adhesion	binding;calcium ion binding;cation binding;ion binding;metal ion binding	cell part;integral to membrane;intrinsic to membrane;membrane;membrane part;plasma membrane		Module 1	12.733	8.63776e-13	E9PXF0	E9PXF0
1.4176	1.48572	1.35248	1.5323	1.23701	1.28581	1.46835	1.28566	1.61121	-1.07661	-0.768312	-1.05531	-0.2179	-0.282955	-0.626142	-0.677947	-0.604306	-0.68229	-0.401948	-0.556011	-0.370728	-1.13609	-1.35976	-0.746658	-0.169128	-0.63515	-0.28137	-0.511092	-0.516447	+		binding;cation binding;ion binding;metal ion binding			Module 1	14.594	1.61502e-14	Q811B5	Q811B5
1.0539	1.6012	1.45708	1.0535	1.1668	1.19482	1.56052	1.53991	1.61864	-0.734449	-0.533085	-0.860439	-0.436728	-0.335276	-0.813111	-0.379685	-0.588757	0.0394455	-0.337355	-0.645714	-0.293148	-1.19892	-1.9733	-0.855717	-0.263604	-0.364976	-0.501775	-0.448019	-0.721742	+			cell part;cell projection;cytoplasmic part;dendrite;intracellular membrane-bounded organelle;intracellular organelle;intracellular part;membrane;membrane-bounded organelle;neuron projection;nucleus;organelle;perinuclear region of cytoplasm;plasma membrane;postsynaptic membrane;synapse part;synaptic membrane		Module 1	11.6189	9.47189e-12	Q6PCZ4	Q6PCZ4
1.53391	1.60242	1.53048	1.05855	1.32357	1.48687	1.47021	0.97722	1.21404	-0.172522	-0.545398	-0.794846	-0.507712	-0.122415	-1.2123	-0.484632	-0.45475	-1.29713	-0.452806	-0.161286	-0.569468	-0.536035	-1.2922	0.328797	-0.641346	-0.423071	-0.634318	-0.836358	-1.38748	+			cell part;cytoplasmic part;cytoplasmic vesicle membrane;cytoplasmic vesicle part;extracellular region;intracellular organelle part;intracellular part;membrane;organelle membrane;organelle part;transport vesicle membrane;vesicle membrane		Module 1	10.9436	4.07887e-11	P47867	P47867
1.46723	1.58927	1.55444	0.993678	1.28232	1.51031	1.50297	1.52559	1.52291	-0.588575	-0.551233	-0.802214	-0.518845	-0.339719	-0.747305	-0.622996	-0.655681	-0.752336	-0.312324	-0.651808	-0.958987	-0.775158	-1.12186	-0.483872	-0.514052	-0.780149	-0.508966	-0.606916	-0.655716	+	adult behavior;auditory behavior;behavior;behavioral interaction between organisms;biological regulation;cell communication;cell-cell signaling;cellular component assembly;cellular component assembly at cellular level;cellular component organization;cellular component organization at cellular level;cellular component organization or biogenesis;cellular component organization or biogenesis at cell…	binding;calcium channel regulator activity;cation binding;channel regulator activity;ion binding;metal ion binding	cell part;integral to membrane;intrinsic to membrane;macromolecular complex;membrane;membrane part;presynaptic membrane;protein complex;synapse part;synaptic membrane		Module 1	19.2922	9.77365e-19	E9Q7X7	E9Q7X7
1.55362	1.47887	1.68832	1.38427	1.38619	1.25263	1.41764	1.43748	1.46948	-0.601631	-0.570089	-0.563001	-0.570466	-0.712946	-0.486239	-0.562674	-0.768353	-0.485311	-0.651068	-0.610091	-0.895706	-0.845156	-0.50656	-0.561761	-0.586158	-0.796917	-0.554324	-0.818525	-0.921522	+	biological regulation;cell projection organization;cellular component disassembly;cellular component disassembly at cellular level;cellular component organization;cellular component organization at cellular level;cellular component organization or biogenesis;cellular component organization or biogenesis at cellular level;cellular macromolecular complex disassembly;cellular macromolecular complex …	binding;cytoskeletal protein binding;protein binding;protein domain specific binding;tubulin binding	axon;cell part;cell projection;cell projection part;cytoplasm;cytoplasmic part;Golgi apparatus;growth cone;intracellular membrane-bounded organelle;intracellular organelle;intracellular part;membrane-bounded organelle;neuron projection;organelle;site of polarized growth		Module 1	23.6939	2.07323e-22	O70166	O70166
1.54556	1.63823	1.60427	1.35908	1.24344	1.27843	1.30117	1.31449	1.31053	-0.427817	-0.791428	-0.822819	-0.65656	-0.316418	-0.444462	-0.430543	-1.2572	-1.2426	-0.486015	-0.379166	-0.986832	-0.827934	-0.500385	-1.164	-0.2669	-0.0935606	-0.248821	-0.841122	-0.410631	+					Module 1	13.9304	6.63428e-14	Q52KG3	Q52KG3
1.53078	1.62891	1.5768	1.46577	1.51296	1.24161	1.03939	1.09721	1.28531	0.113017	-0.997551	-0.936152	-0.566868	0.0271866	-1.04048	-0.194416	-1.28021	-0.956879	-0.200222	-0.442627	-0.849372	-0.643499	-0.814849	-0.097149	-0.855512	-1.04048	-0.47739	-0.56519	-0.56009	+	biological adhesion;biological regulation;cell adhesion;cell surface receptor linked signaling pathway;cellular process;cellular response to stimulus;Notch signaling pathway;regulation of biological process;regulation of cellular process;response to stimulus;signal transduction		anchored to membrane;cell part;intrinsic to membrane;membrane;membrane part;plasma membrane		Module 1	12.0594	3.67036e-12	Q9JMB8	Q9JMB8
1.3954	1.55523	1.28839	1.30347	1.3128	1.00865	1.192	1.84512	1.59197	0.133897	-0.696225	-1.27994	-0.609916	-0.92786	-0.57304	-0.659926	-1.13851	-0.809644	-0.543652	-0.57355	-0.505938	-0.912	-0.278042	-0.21274	-0.232577	-0.732719	-0.164939	-0.721024	-1.05468	+	biological regulation;establishment of localization;negative regulation of biological process;negative regulation of cell migration;negative regulation of cell motility;negative regulation of cellular component movement;negative regulation of cellular process;negative regulation of locomotion;positive regulation of biological process;positive regulation of intracellular protein transport;positive…	binding;ion channel binding;protein binding	cell part;membrane;plasma membrane		Module 1	13.1904	3.21272e-13	Q8BNE1	Q8BNE1
1.34132	1.39747	1.48122	1.13011	1.4111	1.41431	1.47699	1.49174	1.71836	-0.758692	-0.769601	-1.27767	-0.640849	-0.54742	-0.642863	-0.35431	-0.556553	-0.600928	-0.913749	-0.829925	-0.620068	-0.42052	-0.608379	-0.969253	-0.332562	-0.845875	-0.298986	-0.356639	-0.517779	+	cellular component movement;cellular process;establishment of localization;establishment of RNA localization;microtubule-based movement;microtubule-based process;mRNA transport;nucleic acid transport;nucleobase-containing compound transport;RNA transport;transport	adenyl nucleotide binding;adenyl ribonucleotide binding;ATP binding;binding;catalytic activity;hydrolase activity;hydrolase activity, acting on acid anhydrides;hydrolase activity, acting on acid anhydrides, in phosphorus-containing anhydrides;microtubule motor activity;motor activity;nucleoside-triphosphatase activity;nucleotide binding;purine nucleotide binding;purine ribonucleoside triphosphate…	cell part;cytoplasm;cytoskeletal part;intracellular organelle part;intracellular part;kinesin complex;macromolecular complex;microtubule;microtubule associated complex;organelle part;protein complex		Module 1	17.4861	3.76998e-17	P28738	P28738
1.45683	1.41407	1.46376	1.76466	1.24077	1.18733	1.21821	1.37331	1.56301	-0.470933	-0.831841	-0.465889	-0.284182	-0.0312208	-0.611046	-0.235655	-0.254063	-0.544515	-0.647747	-0.813646	-0.681799	-0.98463	-1.29707	-1.06992	-0.621988	-0.761517	-0.587313	-0.962951	-0.524029	+	anatomical structure development;cell differentiation;cellular developmental process;cellular process;developmental process;nervous system development;system development	AU-rich element binding;binding;nucleic acid binding;nucleotide binding;RNA binding			Module 1	17.2593	6.03269e-17	Q60900	Q60900
2.40257	2.22689	1.64777	-0.158229	0.321346	1.55409	0.26448	0.334641	0.940291	-0.00198757	-0.520315	-0.793589	-0.405657	-0.142725	-0.995334	-0.84387	-0.868195	-1.04907	-0.306683	0.268373	-0.846286	0.146481	-0.668756	0.687837	-0.0801426	-1.48837	0.00564708	-0.135463	-1.49574	+	biological regulation;cellular process;establishment of localization;establishment of localization in cell;neurotransmitter secretion;neurotransmitter transport;regulation of biological quality;regulation of neurotransmitter levels;secretion;secretion by cell;signal release;transport	adenyl nucleotide binding;adenyl ribonucleotide binding;ATP binding;binding;catalytic activity;nucleotide binding;purine nucleotide binding;purine ribonucleoside triphosphate binding;purine ribonucleotide binding;ribonucleotide binding	cell junction;cell part;clathrin coated vesicle membrane;coated vesicle membrane;cytoplasmic part;cytoplasmic vesicle membrane;cytoplasmic vesicle part;intracellular organelle part;intracellular part;membrane;organelle membrane;organelle part;synapse;synapse part;synaptic vesicle membrane;vesicle membrane		Module 1	4.29431	8.78307e-05	Q8JZP2	Q8JZP2
1.64155	0.606581	1.43332	1.4686	1.81692	1.34646	1.66553	1.46698	1.32972	-0.535893	-0.586084	-0.194938	-0.551019	-0.144119	-0.925019	-0.967457	-0.659215	-0.583175	-0.726841	-0.530639	-0.676988	-0.704033	-0.796447	-0.740473	-0.762884	-0.605486	-0.65869	-0.79202	-0.634236	+	box C/D snoRNA 3'-end processing;box C/D snoRNA metabolic process;box C/D snoRNA processing;cellular macromolecule metabolic process;cellular metabolic process;cellular nitrogen compound metabolic process;cellular process;macromolecule metabolic process;macromolecule methylation;macromolecule modification;metabolic process;methylation;ncRNA 3'-end processing;ncRNA metabolic process;ncRNA processi…	binding;catalytic activity;methyltransferase activity;nucleic acid binding;RNA binding;RNA methyltransferase activity;rRNA methyltransferase activity;S-adenosylmethionine-dependent methyltransferase activity;transferase activity;transferase activity, transferring one-carbon groups	box C/D snoRNP complex;Cajal body;cell part;intracellular organelle part;intracellular part;macromolecular complex;nuclear body;nuclear part;nucleolar part;nucleoplasm part;organelle part;preribosome;ribonucleoprotein complex;small nucleolar ribonucleoprotein complex;small-subunit processome	Ribosome biogenesis in eukaryotes	Module 1	15.9823	8.62021e-16	Q80WS3	Q80WS3
0.975194	0.784248	0.693962	0.962763	1.26238	1.22994	1.09066	1.12421	1.02275	-0.414326	-0.14626	0.37695	0.495875	-0.394872	-1.47129	-0.265115	0.35837	0.500839	-0.551255	-1.06918	-1.14452	-1.77699	-2.51826	0.620036	0.183007	-1.24146	-0.857399	0.31234	-0.142604	+		binding;nucleic acid binding;nucleotide binding			Module 1	4.48691	5.7432e-05	Q8BSI6	Q8BSI6
0.841931	0.856764	0.858605	0.678862	0.634728	0.704814	0.761373	0.761373	0.692468	0.395705	0.288684	0.296223	0.17776	-1.64011	-1.57079	0.836963	0.406319	0.476318	0.132562	-2.01405	0.103382	-0.457989	-2.88693	-1.80973	0.156512	0.112424	0.474826	-0.0684159	-0.200578	+	biological regulation;multicellular organismal process;multicellular organismal signaling;neurological system process;regulation of alpha-amino-3-hydroxy-5-methyl-4-isoxazole propionate selective glutamate receptor activity;regulation of biological process;regulation of cellular process;regulation of molecular function;regulation of receptor activity;regulation of response to stimulus;regulation …	calcium channel activity;cation channel activity;cation transmembrane transporter activity;channel activity;gated channel activity;ion channel activity;ion transmembrane transporter activity;passive transmembrane transporter activity;substrate-specific channel activity;substrate-specific transmembrane transporter activity;substrate-specific transporter activity;transmembrane transporter activity;…	alpha-amino-3-hydroxy-5-methyl-4-isoxazolepropionic acid selective glutamate receptor complex;calcium channel complex;cation channel complex;cell part;ion channel complex;ionotropic glutamate receptor complex;macromolecular complex;membrane part;plasma membrane part;protein complex;receptor complex;voltage-gated calcium channel complex	Arrhythmogenic right ventricular cardiomyopathy (ARVC);Cardiac muscle contraction;Dilated cardiomyopathy;Hypertrophic cardiomyopathy (HCM);MAPK signaling pathway	Module 1	2.33117	0.00653033	Q9JJV4	Q9JJV4
0.98251	1.04236	1.33611	0.206963	1.28786	0.743163	0.800081	1.14523	0.15209	-0.0954115	0.127293	0.689202	-0.00441182	-0.408538	-0.602672	-0.256356	0.553902	0.455384	-0.0516807	-0.224171	-0.602564	-2.6672	-3.11906	-0.391272	-0.520384	-0.581416	0.0851782	-0.423871	0.341693	+			cell part;integral to membrane;intrinsic to membrane;membrane part		Module 1	3.58596	0.000414529	Q8CIV2	Q8CIV2
1.77982	0.753339	0.366829	1.81526	0.900169	0.390799	0.104012	0.503504	0.531325	1.72668	-0.510922	-0.0678279	0.100383	0.571963	-0.787656	-0.362131	-0.447262	-0.400147	-1.50637	1.11194	0.387556	-1.04789	-2.17601	-0.211109	-1.38422	0.00547906	-1.72676	-0.444492	0.0237283	+	amacrine cell differentiation;anatomical structure development;anatomical structure morphogenesis;anterior/posterior pattern specification;associative learning;behavior;behavioral defense response;behavioral fear response;biological regulation;camera-type eye development;carbohydrate homeostasis;cell development;cell differentiation;cell fate commitment;cellular chemical homeostasis;cellular deve…	activating transcription factor binding;binding;chromatin binding;core promoter proximal region DNA binding;core promoter proximal region sequence-specific DNA binding;DNA binding;double-stranded DNA binding;E-box binding;nucleic acid binding;nucleic acid binding transcription factor activity;protein binding;protein binding transcription factor activity;protein dimerization activity;protein heter…	cell part;cytoplasm;intracellular;intracellular membrane-bounded organelle;intracellular organelle;intracellular organelle part;intracellular part;membrane-bounded organelle;nuclear part;nucleoplasm;nucleus;organelle;organelle part	Maturity onset diabetes of the young	Module 1	2.17112	0.00926931	P48986;Q60867;Q62414	P48986;Q60867;Q62414
1.56425	1.66221	0.788257	1.34608	0.908656	0.791351	0.532557	0.991502	0.66565	-0.449313	0.266856	0.626513	-0.482783	-0.737217	-0.151113	-0.761762	-0.447282	0.0662403	0.138291	-0.782304	-0.593886	0.0451705	-3.07312	-0.0736688	-0.847006	0.0453209	-1.82809	0.356039	-0.567404	+	biosynthetic process;cellular biosynthetic process;cellular lipid metabolic process;cellular metabolic process;cellular process;ceramide biosynthetic process;ceramide metabolic process;glucosylceramide biosynthetic process;glucosylceramide metabolic process;glycolipid biosynthetic process;glycolipid metabolic process;glycosphingolipid biosynthetic process;glycosphingolipid metabolic process;glyco…	catalytic activity;ceramide glucosyltransferase activity;glucosyltransferase activity;transferase activity;transferase activity, transferring glycosyl groups;transferase activity, transferring hexosyl groups;UDP-glucosyltransferase activity;UDP-glycosyltransferase activity	cell part;cytoplasmic part;Golgi apparatus part;Golgi membrane;integral to membrane;intracellular organelle part;intracellular part;intrinsic to membrane;membrane;membrane part;organelle membrane;organelle part	Sphingolipid metabolism	Module 1	4.43602	6.42549e-05	O88693	O88693
0.108272	-1.20303	0.654642	-1.14134	-0.869671	-1.98456	-0.82461	-1.02873	-0.580758	0.712127	0.407741	-1.11468	0.727174	1.03071	0.303652	0.30316	-0.584453	-0.566455	0.945338	1.13339	1.16456	-0.425718	2.19925	-0.970954	1.59961	-0.762186	-0.0350445	-0.201925	1.0045	+	biological regulation;cellular macromolecule metabolic process;cellular metabolic process;cellular process;cellular protein metabolic process;macromolecule metabolic process;macromolecule modification;metabolic process;negative regulation of biological process;negative regulation of catalytic activity;negative regulation of cellular metabolic process;negative regulation of cellular process;negati…	adenyl nucleotide binding;adenyl ribonucleotide binding;ATP binding;binding;catalytic activity;cation binding;heat shock protein binding;ion binding;kinase activity;metal ion binding;nucleotide binding;phosphotransferase activity, alcohol group as acceptor;protein binding;protein dimerization activity;protein heterodimerization activity;protein kinase activity;protein serine/threonine kinase acti…	adherens junction;anchoring junction;cell junction;cell part;cell projection;cell-substrate adherens junction;cell-substrate junction;cytoplasm;focal adhesion;intracellular membrane-bounded organelle;intracellular organelle;intracellular organelle part;intracellular part;membrane;membrane-bounded organelle;neuron projection;nuclear part;nucleoplasm;nucleus;organelle;organelle part	Axon guidance;Fc gamma R-mediated phagocytosis;Regulation of actin cytoskeleton	Module 2	1.87892	0.0175889	P53668	P53668
-1.09256	-0.695108	-0.857459	-2.7179	-0.182323	-0.7378	-0.469155	0.751376	0.343966	-0.783589	-0.379762	-1.33395	0.901994	0.0339674	0.277674	1.04493	-1.05558	0.119625	-0.205824	0.00978121	1.96873	1.33242	1.01358	1.48737	1.00891	-0.447859	0.897692	0.0902909	-0.323432	+	cellular process;establishment of localization;transport;vesicle-mediated transport				Module 2	2.10048	0.0108487	Q80XH1	Q80XH1
-0.48814	-0.342721	-0.767926	-0.31362	-0.871244	-0.729027	-2.51649	-0.330844	-0.429107	0.656755	0.642969	0.277971	-1.14958	1.06137	-3.09297	0.808284	0.744131	0.444237	0.242636	0.595057	0.935826	0.532637	0.773777	0.41722	0.598405	0.171095	1.04098	0.924903	0.16343	+		benzodiazepine receptor binding;binding;protein binding;receptor binding	cell part;cytoplasm;cytoplasmic part;intracellular membrane-bounded organelle;intracellular organelle;intracellular part;membrane-bounded organelle;mitochondrion;organelle		Module 2	2.17386	0.00921884	Q7TNF8	Q7TNF8
0.066	0.202997	0.00135734	0.313729	-1.77139	-0.681704	-4.39699	-0.347449	-0.553658	0.649553	1.03886	0.485303	0.556439	0.51342	0.0183886	0.254798	-0.130344	-0.185519	0.127826	0.565149	0.352479	0.600658	0.63957	0.226415	0.0743738	0.565149	0.664826	0.133638	0.0161214	+	anatomical structure development;anatomical structure homeostasis;apoptosis;biological regulation;cell death;cell development;cellular developmental process;cellular process;death;developmental process;digestive system process;epithelial cell development;epithelial structure maintenance;homeostatic process;maintenance of gastrointestinal epithelium;multicellular organismal process;negative regula…		extracellular matrix;extracellular region part;inner mucus layer;mucus layer;outer mucus layer;proteinaceous extracellular matrix		Module 2	1.9818	0.0140264	Q80Z19	Q80Z19
-0.378671	-1.35642	-0.434879	0.235491	-1.29607	0.133923	-1.82405	-1.64218	-0.780691	0.979297	0.11859	-0.272681	1.36129	-0.0627904	-0.476425	0.21399	0.35067	0.0985319	0.434938	1.19819	2.94574	0.170577	-0.413804	0.191227	0.552855	-1.15852	1.38079	-0.107529	-0.161387	+	cellular macromolecule metabolic process;cellular metabolic process;cellular process;cellular protein metabolic process;macromolecule metabolic process;macromolecule modification;metabolic process;primary metabolic process;protein deubiquitination;protein K11-linked deubiquitination;protein metabolic process;protein modification by small protein conjugation or removal;protein modification by smal…	binding;catalytic activity;cation binding;cysteine-type peptidase activity;DNA binding;hydrolase activity;ion binding;metal ion binding;nucleic acid binding;peptidase activity;peptidase activity, acting on L-amino acid peptides;small conjugating protein-specific protease activity;transition metal ion binding;ubiquitin-specific protease activity;zinc ion binding	cell part;cytoplasm;intracellular membrane-bounded organelle;intracellular organelle;intracellular part;membrane-bounded organelle;nucleus;organelle		Module 2	2.1478	0.00976813	Q8R554	Q8R554
0.124245	-2.17081	-0.720514	0.414112	-2.02527	-0.602344	-0.16478	-0.678184	-0.545185	1.77997	0.556311	0.682794	0.697512	0.898341	0.122542	-2.82465	-0.517208	0.824551	0.890162	0.345445	0.191733	0.715393	1.10785	0.351964	0.287733	0.347212	0.0789949	0.15988	-0.327809	+	biological regulation;positive regulation of catalytic activity;positive regulation of GTPase activity;positive regulation of hydrolase activity;positive regulation of molecular function;regulation of biological process;regulation of catabolic process;regulation of catalytic activity;regulation of cellular catabolic process;regulation of cellular metabolic process;regulation of cellular process;r…	enzyme regulator activity;GTPase regulator activity;guanyl-nucleotide exchange factor activity;nucleoside-triphosphatase regulator activity;Rab guanyl-nucleotide exchange factor activity;Ras guanyl-nucleotide exchange factor activity;small GTPase regulator activity			Module 2	1.50079	0.0401807	E9Q8V6	E9Q8V6
-0.555525	-0.537075	0.0969709	-1.25498	-2.93845	0.108393	-0.508459	-0.72237	-0.457176	-0.145516	2.08585	-0.817306	0.92508	1.26283	0.647155	-1.31244	0.252689	0.650799	0.924668	-0.240363	-1.22864	0.596975	-0.587497	0.411691	0.686474	1.27366	0.500689	0.577758	0.304113	+	catabolic process;lipid catabolic process;lipid metabolic process;metabolic process;primary metabolic process	binding;catalytic activity;cation binding;hydrolase activity;ion binding;metal ion binding	cell part;cytoplasm;intracellular part		Module 2	1.79304	0.0212074	Q80YA3	Q80YA3
-1.19113	-0.834117	-0.991636	0.34105	-1.23437	-1.363	-1.09842	-0.505808	-0.127599	-0.394654	1.85009	0.219994	1.06438	0.505612	0.464651	-1.52666	-0.807649	0.659434	1.45945	-1.26107	-0.255242	-0.879047	1.34317	1.41039	0.470916	0.717758	1.29614	0.711387	-0.0440309	+	activin receptor signaling pathway;anatomical structure development;biological regulation;cell cycle process;cell surface receptor linked signaling pathway;cellular macromolecule metabolic process;cellular metabolic process;cellular process;cellular protein metabolic process;cellular response to stimulus;central nervous system development;chordate embryonic development;development of primary fema…	activin binding;activin receptor activity, type I;activin-activated receptor activity;adenyl nucleotide binding;adenyl ribonucleotide binding;ATP binding;binding;catalytic activity;cation binding;inhibin binding;ion binding;kinase activity;metal ion binding;molecular transducer activity;nucleotide binding;phosphotransferase activity, alcohol group as acceptor;protein binding;protein complex bindi…	activin receptor complex;cell part;cell surface;extracellular membrane-bounded organelle;extracellular organelle;extracellular region part;extracellular vesicular exosome;integral to membrane;integral to plasma membrane;intrinsic to membrane;intrinsic to plasma membrane;macromolecular complex;membrane;membrane part;membrane-bounded organelle;membrane-bounded vesicle;organelle;plasma membrane;plas…	Cytokine-cytokine receptor interaction	Module 2	1.87314	0.0178062	Q61271	Q61271
-1.66107	-0.230484	-0.509374	-2.60026	-0.415836	-2.26299	0.172502	-0.780048	0.0474437	0.225403	1.31253	0.290653	0.986121	0.748591	0.00502396	-0.279863	-0.598597	-0.450578	0.0589891	0.62294	-0.133294	0.561673	1.47536	0.945252	1.428	0.765728	1.02228	0.105493	-0.851588	+	cellular component organization;cellular component organization at cellular level;cellular component organization or biogenesis;cellular component organization or biogenesis at cellular level;cellular process;cytoplasmic microtubule organization;cytoskeleton organization;microtubule cytoskeleton organization;microtubule nucleation;microtubule-based process;organelle organization	binding;catalytic activity;GTP binding;GTPase activity;guanyl nucleotide binding;guanyl ribonucleotide binding;hydrolase activity;hydrolase activity, acting on acid anhydrides;hydrolase activity, acting on acid anhydrides, in phosphorus-containing anhydrides;nucleoside-triphosphatase activity;nucleotide binding;purine nucleotide binding;purine ribonucleoside triphosphate binding;purine ribonucleo…	cell part;centrosome;cytoplasmic microtubule;cytoplasmic part;cytoskeletal part;gamma-tubulin complex;intracellular non-membrane-bounded organelle;intracellular organelle;intracellular organelle part;intracellular part;macromolecular complex;microtubule;microtubule organizing center;microtubule organizing center part;non-membrane-bounded organelle;organelle;organelle part;pericentriolar material;…		Module 2	3.02116	0.00143477	Q8VCK3	Q8VCK3
-1.04586	1.00432	-1.70184	-2.22246	-2.65391	-0.534529	0.0624312	0.0878333	-0.767971	0.973816	0.718571	0.0857325	0.087625	0.670775	0.283415	0.815532	-0.659272	0.277092	0.636792	1.02559	-0.79642	0.0355026	1.19234	0.429302	1.574	0.269138	0.287503	-0.617314	0.482279	+	amine biosynthetic process;amine metabolic process;aromatic amino acid family metabolic process;aromatic compound biosynthetic process;biosynthetic process;carboxylic acid metabolic process;cellular amine metabolic process;cellular amino acid metabolic process;cellular aromatic compound metabolic process;cellular biogenic amine biosynthetic process;cellular biogenic amine metabolic process;cellul…	amine binding;amino acid binding;binding;carboxylic acid binding;catalytic activity;cation binding;ion binding;iron ion binding;metal ion binding;monooxygenase activity;oxidoreductase activity;oxidoreductase activity, acting on paired donors, with incorporation or reduction of molecular oxygen;oxidoreductase activity, acting on paired donors, with incorporation or reduction of molecular oxygen, r…	cell part;cell projection;neuron projection	Tryptophan metabolism	Module 2	2.41099	0.00548264	Q8CGV2	Q8CGV2
0.268484	-0.737997	0.687117	-1.15636	0.449284	-1.80588	-2.16116	-0.964535	-0.601095	0.0708967	0.173308	1.94416	-1.13678	-0.479232	-1.15539	-0.446589	0.0715491	1.18944	0.429139	0.737789	0.515562	1.00911	1.41688	0.541242	-1.21023	-0.131849	0.75937	0.871803	0.851965	+		catalytic activity;transferase activity;transferase activity, transferring acyl groups	cell part;integral to membrane;intrinsic to membrane;membrane part		Module 2	1.61022	0.0315609	Q9D850	Q9D850
-0.0890017	-1.23316	-1.23546	-0.182726	0.396288	-0.62881	-1.14874	-0.841847	-1.55388	-0.201366	-0.919622	3.11196	-0.864392	0.0639832	0.51571	0.00638155	0.732766	1.04066	0.829107	0.235437	0.421011	-0.230957	1.97421	0.502291	0.0334067	-1.029	-0.314412	0.651776	-0.0416151	+	biosynthetic process;metabolic process	catalytic activity;galactose 3-O-sulfotransferase activity;galactosylceramide sulfotransferase activity;sulfotransferase activity;transferase activity;transferase activity, transferring sulfur-containing groups	cell part;cytoplasmic part;Golgi apparatus part;Golgi cisterna membrane;Golgi membrane;integral to membrane;intracellular organelle part;intracellular part;intrinsic to membrane;membrane;membrane part;organelle membrane;organelle part		Module 2	1.64213	0.0294248	P61315	P61315
0.0628204	0.522169	-1.35653	-1.53919	0.11739	-0.457312	-1.07684	-1.98103	-0.944237	0.319763	-1.23839	1.79347	-1.59551	0.728646	-0.536831	1.56911	1.21156	1.25433	0.0913945	0.644151	-0.811069	0.984014	-0.0437843	-0.198325	0.17921	0.382171	0.589984	0.446226	0.882637	+	biological regulation;cellular process;cellular response to stimulus;regulation of biological process;regulation of cellular process;response to stimulus;signal transduction;SMAD protein signal transduction		cell part;integral to membrane;intrinsic to membrane;membrane part		Module 2	1.66341	0.0280847	Q6GQW0	Q6GQW0
-1.50266	-1.19951	-1.93938	-1.31602	-0.783457	-1.03409	-1.14441	-0.898174	-0.625013	1.67779	0.449534	1.45515	-0.480833	0.742197	0.119954	0.918454	1.08068	1.06081	0.691036	-0.948481	-0.146402	0.265355	-0.323735	-0.0270764	0.564311	1.2462	0.046979	1.04948	1.00131	+	acyl carnitine transport;cofactor transport;establishment of localization;transport	acyl carnitine transporter activity;substrate-specific transmembrane transporter activity;substrate-specific transporter activity;transmembrane transporter activity;transporter activity	cell part;cytoplasmic part;integral to membrane;intracellular membrane-bounded organelle;intracellular organelle;intracellular organelle part;intracellular part;intrinsic to membrane;membrane;membrane part;membrane-bounded organelle;mitochondrial inner membrane;mitochondrial membrane;mitochondrial part;mitochondrion;organelle;organelle inner membrane;organelle membrane;organelle part		Module 2	6.29156	1.07309e-06	Q8BL03	Q8BL03
-0.270859	0.0746494	-1.6019	-1.87717	-0.91975	-0.694149	-1.71081	-0.119275	-1.03661	0.876142	-0.329358	1.14157	-0.183262	2.48295	0.141282	1.63236	0.730393	1.01902	0.436197	-0.930203	-1.08594	0.33356	-0.422889	0.37022	0.327327	0.702897	-0.142028	0.447614	0.608027	+			cell part;integral to membrane;intrinsic to membrane;membrane part		Module 2	3.79812	0.000260321	Q6GQU6	Q6GQU6
-1.14069	-0.924563	-1.45864	-0.813458	-0.0914263	0.34472	-0.910492	-0.609023	-0.677662	1.5236	0.564429	0.698426	0.934065	0.558661	-0.0416361	0.502521	0.235628	0.663713	0.0544913	-0.242481	-3.38357	0.567545	-0.303702	1.17264	-0.183435	0.950636	0.0265652	0.964394	1.01874	+			cell part;integral to membrane;intrinsic to membrane;membrane part		Module 2	1.80458	0.0206723	Q9CZ16	Q9CZ16
-0.237462	-0.45242	-0.834794	0.9917	-0.722805	-1.17174	-1.57118	-1.40182	-0.287298	1.60029	0.484106	0.172201	1.07282	1.72396	0.29884	0.128355	1.04831	1.41166	-0.417165	-0.576284	0.455729	-0.315379	-2.00413	0.416667	-1.3942	-0.0276459	-0.400601	1.43664	0.573651	+	biological regulation;cellular macromolecule metabolic process;cellular metabolic process;cellular nitrogen compound metabolic process;cellular process;macromolecule metabolic process;metabolic process;mRNA metabolic process;mRNA processing;nitrogen compound metabolic process;nucleic acid metabolic process;nucleobase-containing compound metabolic process;primary metabolic process;regulation of al…	binding;DNA binding;nucleic acid binding;nucleotide binding;RNA binding	cell body;cell part;cytoplasm;intracellular;intracellular membrane-bounded organelle;intracellular organelle;intracellular part;membrane-bounded organelle;neuronal cell body;nucleus;organelle;perikaryon		Module 2	2.36786	0.00602482	Q8BIF2	Q8BIF2
-0.489791	-1.29249	-1.2261	-0.950052	0.162953	-0.66863	-0.758512	-1.04987	-0.0969134	0.102352	-0.587999	-0.733367	0.880955	2.21209	0.0519647	0.11642	0.132498	1.58477	-1.86783	0.826969	0.0822607	0.438757	-0.153977	0.373032	-0.565121	1.20349	-0.512546	2.38526	0.399429	+	biological regulation;cellular chemical homeostasis;cellular homeostasis;cellular ion homeostasis;cellular process;chemical homeostasis;establishment of localization;establishment of localization in cell;exocytosis;homeostatic process;ion homeostasis;neurotransmitter transport;regulation of biological process;regulation of biological quality;regulation of cell communication;regulation of cellular…	binding;ion channel binding;protein binding	cell junction;cell part;membrane;synapse part;synaptic membrane		Module 2	1.58949	0.0330511	P60191	P60191
-0.606055	-1.60695	-0.467023	-1.16897	-0.899826	-1.16005	-0.617244	-0.750093	-0.536659	1.30173	-0.255287	0.431537	0.880575	1.77279	-1.59098	0.818196	1.00213	0.887968	-1.87665	0.645156	0.758729	0.553334	-0.953642	0.159809	-0.0134642	1.04808	0.077474	0.989676	1.17571	+	actin cytoskeleton organization;actin filament-based process;biological regulation;cell surface receptor linked signaling pathway;cellular component organization;cellular component organization at cellular level;cellular component organization or biogenesis;cellular component organization or biogenesis at cellular level;cellular process;cellular response to stimulus;cytoskeleton organization;glut…		cell junction;cell part;cell projection;cell projection part;dendritic spine;membrane;neuron projection;neuron spine;postsynaptic membrane;synapse;synapse part;synaptic membrane		Module 2	2.46058	0.00492333	Q0QWG9	Q0QWG9
-0.924235	-0.762135	-1.20072	-0.703424	-0.898094	-0.832813	-0.745675	-1.48442	-1.33693	0.886014	0.00617325	0.0577715	1.80164	1.19954	-0.849082	1.2593	1.83254	1.07921	-0.495199	-0.13843	1.39926	-0.849274	-0.189714	-0.0459357	-0.564608	0.668732	-0.234856	0.618698	1.44666	+	biological regulation;cellular component organization;cellular component organization or biogenesis;cellular membrane organization;cellular process;establishment of localization;establishment of localization in cell;establishment of protein localization;intracellular protein transport;intracellular transport;membrane organization;positive regulation of biological process;positive regulation of ce…	binding;glutamate receptor binding;identical protein binding;protein binding;protein dimerization activity;protein homodimerization activity;receptor binding	cell body;cell junction;cell part;cell projection;cell projection part;cytoplasmic part;cytoskeletal part;dendritic shaft;dendritic spine;early endosome membrane;endosomal part;endosome membrane;excitatory synapse;integral to membrane;integral to plasma membrane;intracellular organelle part;intracellular part;intrinsic to membrane;intrinsic to plasma membrane;membrane;membrane part;neuron project…		Module 2	3.84036	0.000237399	A2ANU3	A2ANU3
-0.709405	-1.34418	-0.198435	-1.2884	-0.098911	-0.96505	-1.15712	-1.57581	-1.54384	0.977912	0.0774562	-0.0868017	1.07136	1.639	-0.624346	1.00549	0.904467	0.672622	-0.584143	1.09223	0.858789	0.572754	0.344698	-1.87546	-0.191626	0.805386	0.0368169	0.919179	1.26537	+	biological regulation;developmental process;multicellular organismal development;multicellular organismal process;regulation of biological process;regulation of cellular process;regulation of response to stimulus;regulation of signal transduction;regulation of signaling		cell part;membrane	Jak-STAT signaling pathway	Module 2	3.44263	0.000567618	Q3UUD2	Q3UUD2
-1.0084	-1.01379	-1.19259	2.21706	-1.68495	-0.773367	-0.545753	-1.07548	-2.82938	0.284839	0.452873	-0.513657	0.420202	0.0892006	0.108149	0.120953	0.325047	0.0531448	0.195922	0.855655	1.33519	0.463972	1.04998	0.734635	-0.200436	0.216517	0.929986	0.537468	0.44701	+			extracellular region		Module 2	2.89746	0.00188038	Q8K1D8	Q8K1D8
-1.27011	-1.57511	-1.74939	1.34525	-1.40192	-1.431	-1.24364	-1.87658	-1.64865	0.785859	0.532548	0.555683	0.800147	1.05404	0.16359	0.597375	0.74511	0.670454	0.0620949	0.369	0.567406	0.663631	0.221631	0.505058	0.0281635	0.741967	0.415673	0.773676	0.59804	+	biological regulation;calcium ion-dependent exocytosis of neurotransmitter;cellular component organization;cellular component organization at cellular level;cellular component organization or biogenesis;cellular component organization or biogenesis at cellular level;cellular membrane fusion;cellular membrane organization;cellular process;establishment of localization;establishment of localization…	binding;calcium ion binding;calcium-dependent phospholipid binding;cation binding;clathrin binding;ion binding;lipid binding;metal ion binding;phospholipid binding;protein binding;SNARE binding;syntaxin binding	cell junction;cell part;clathrin coated vesicle membrane;coated vesicle membrane;cytoplasmic part;cytoplasmic vesicle membrane;cytoplasmic vesicle part;integral to membrane;intracellular organelle part;intracellular part;intrinsic to membrane;membrane;membrane part;organelle membrane;organelle part;plasma membrane;synapse part;synaptic vesicle membrane;vesicle membrane		Module 2	6.42614	7.97257e-07	Q920N7	Q920N7
0.644775	-1.74025	-2.23353	0.24136	-1.62187	-2.10461	-0.700374	-0.975986	-1.27557	1.07308	-0.144515	0.556092	0.626251	1.23493	-0.270126	1.13684	0.9416	0.437409	-0.0677097	0.320009	0.588414	0.760399	0.234832	-0.648415	0.234928	0.784026	0.452486	0.700249	0.815291	+	biological regulation;cell communication;cell-cell signaling;cellular process;cellular response to stimulus;establishment of localization;establishment of localization in cell;exocytosis;intracellular signal transduction;regulation of biological process;regulation of cellular process;response to stimulus;secretion;secretion by cell;signal transduction;signaling;synaptic transmission;transport;ves…	binding;cation binding;diacylglycerol binding;ion binding;lipid binding;metal ion binding;molecular transducer activity;non-kinase phorbol ester receptor activity;phorbol ester receptor activity;receptor activity;signal transducer activity;signaling receptor activity	cell junction;cell part;cytoplasm;intracellular part;membrane;plasma membrane;presynaptic membrane;synapse part;synaptic membrane		Module 2	4.5299	5.2261e-05	Q8K0T7	Q8K0T7
-1.25953	-0.161975	-1.71316	0.155986	-1.53405	-0.142125	-0.781906	-1.10603	-0.102961	-1.55144	-0.138556	-0.37061	-0.5442	0.860555	0.375746	-0.214163	0.942247	0.515522	1.41888	-0.0590107	1.21565	0.153416	1.35255	2.21722	-1.16523	-0.419203	-0.0401924	1.4171	0.679457	+		binding;catalytic activity;cation binding;hydrolase activity;hydrolase activity, acting on ester bonds;ion binding;metal ion binding;phosphatase activity;phosphoprotein phosphatase activity;phosphoric ester hydrolase activity	extracellular membrane-bounded organelle;extracellular organelle;extracellular region part;extracellular vesicular exosome;membrane-bounded organelle;membrane-bounded vesicle;organelle;vesicle	Alzheimer's disease;Amyotrophic lateral sclerosis (ALS);Apoptosis;Axon guidance;B cell receptor signaling pathway;Calcium signaling pathway;ko05152;Long-term potentiation;MAPK signaling pathway;Natural killer cell mediated cytotoxicity;Oocyte meiosis;Osteoclast differentiation;T cell receptor signaling pathway;VEGF signaling pathway;Wnt signaling pathway	Module 2	1.88244	0.0174574	P48455	P48455
-1.50692	-1.25048	-2.53784	-0.90319	0.456702	-0.396701	-1.386	-0.561445	0.278976	-0.721401	-0.788146	-1.66176	-0.254945	1.10753	0.300465	1.27733	0.467577	-0.196777	0.477934	0.925574	0.781071	1.33906	1.05735	0.868525	0.61102	0.41584	0.622294	0.406331	0.772035	+	actin cytoskeleton organization;actin filament-based process;activation of protein kinase activity;biological regulation;cell cycle;cell migration;cell motility;cellular component movement;cellular component organization;cellular component organization at cellular level;cellular component organization or biogenesis;cellular component organization or biogenesis at cellular level;cellular process;c…	adenyl nucleotide binding;adenyl ribonucleotide binding;ATP binding;binding;catalytic activity;enzyme activator activity;enzyme binding;enzyme regulator activity;kinase activator activity;kinase activity;kinase binding;kinase regulator activity;nucleotide binding;phosphotransferase activity, alcohol group as acceptor;protein binding;protein kinase activator activity;protein kinase activity;protei…	cell part;cytoplasm;intracellular membrane-bounded organelle;intracellular organelle;intracellular organelle part;intracellular part;membrane-bounded organelle;nuclear part;nucleoplasm;nucleus;organelle;organelle part	mTOR signaling pathway	Module 2	3.46939	0.000534872	Q3UUJ4	Q3UUJ4
-0.803375	-1.37583	-1.53491	-0.821225	-0.407192	-0.821429	-1.14726	-1.03318	-0.952202	-0.34243	-0.627047	-1.02703	0.546084	1.813	1.4053	0.28855	-0.209558	0.424574	-0.108881	-0.20557	1.57964	0.767713	0.120425	2.38157	-0.484077	0.798521	0.309995	0.724112	0.741714	+	cation transport;establishment of localization;ion transport;transport	calcium activated cation channel activity;cation channel activity;cation transmembrane transporter activity;channel activity;ion channel activity;ion transmembrane transporter activity;passive transmembrane transporter activity;substrate-specific channel activity;substrate-specific transmembrane transporter activity;substrate-specific transporter activity;transmembrane transporter activity;transp…	cell part;integral to membrane;intrinsic to membrane;membrane part		Module 2	3.83203	0.00024155	Q8CBX0	Q8CBX0
-1.37154	-2.20709	-0.745876	-2.09905	-0.0468946	-0.328845	-0.0749768	-0.538931	-0.405817	-0.0849475	-0.813296	-1.02424	-0.206986	0.188706	-0.218286	1.42027	1.19248	1.95663	0.520922	0.74663	0.444408	-0.16092	1.6734	-0.0578376	0.644992	0.496794	1.39055	0.0877376	-0.378001	+	anatomical structure development;biological regulation;calcium ion homeostasis;calcium ion transmembrane transport;calcium ion transport;calcium ion transport into cytosol;cation homeostasis;cation transport;cell communication;cell differentiation;cellular calcium ion homeostasis;cellular cation homeostasis;cellular chemical homeostasis;cellular developmental process;cellular divalent inorganic c…	active transmembrane transporter activity;antiporter activity;calcium ion transmembrane transporter activity;calcium:cation antiporter activity;calcium:sodium antiporter activity;cation transmembrane transporter activity;cation:cation antiporter activity;divalent inorganic cation transmembrane transporter activity;inorganic cation transmembrane transporter activity;ion transmembrane transporter a…	cell body;cell part;cell projection;cell projection part;cytoplasmic part;cytoskeletal part;dendritic spine;integral to membrane;integral to plasma membrane;intracellular membrane-bounded organelle;intracellular organelle;intracellular organelle part;intracellular part;intrinsic to membrane;intrinsic to plasma membrane;macromolecular complex;membrane;membrane part;membrane-bounded organelle;micro…	Calcium signaling pathway;Protein digestion and absorption	Module 2	2.50746	0.00443719	S4R2P9	S4R2P9
-1.62253	-2.57502	-0.349123	-2.12617	-0.89719	0.613254	0.467967	0.199345	-0.14504	0.144076	0.42192	0.47822	1.70283	1.91149	-0.178351	0.11044	-0.252699	0.592611	0.0936436	-0.426349	0.802299	0.278641	0.932072	-0.773342	-0.427156	1.38681	0.54503	-0.457114	-0.45057	+	apoptosis;behavior;behavioral response to pain;biological regulation;biosynthetic process;cation transport;cell death;cellular biosynthetic process;cellular component organization;cellular component organization or biogenesis;cellular localization;cellular macromolecule biosynthetic process;cellular macromolecule localization;cellular macromolecule metabolic process;cellular membrane organization…	binding;calcium ion binding;calcium-dependent protein binding;cation binding;cation channel activity;cation transmembrane transporter activity;channel activity;channel regulator activity;DNA binding;gated channel activity;ion binding;ion channel activity;ion transmembrane transporter activity;metal ion binding;nucleic acid binding;passive transmembrane transporter activity;potassium channel activ…	cation channel complex;cell part;cytoplasmic part;cytosol;endoplasmic reticulum;Golgi apparatus;intracellular membrane-bounded organelle;intracellular organelle;intracellular part;ion channel complex;macromolecular complex;membrane part;membrane-bounded organelle;nucleus;organelle;plasma membrane part;potassium channel complex;protein complex;voltage-gated potassium channel complex		Module 2	1.71184	0.0253344	Q9QXT8	Q9QXT8
-1.45192	-1.44445	-0.328722	-1.81343	-1.33764	-0.541368	-0.336698	-0.750454	-0.625955	0.955421	-0.712758	0.251322	0.580583	1.41028	0.299252	0.833263	0.993144	1.14689	-0.203649	0.638429	0.335113	0.397514	0.198648	-1.38818	-0.989965	2.14485	-0.243433	1.17782	0.806091	+	biological regulation;cellular process;cellular response to stimulus;intracellular signal transduction;positive regulation of catalytic activity;positive regulation of GTPase activity;positive regulation of hydrolase activity;positive regulation of molecular function;regulation of biological process;regulation of catabolic process;regulation of catalytic activity;regulation of cellular catabolic …	binding;cation binding;enzyme activator activity;enzyme regulator activity;GTPase activator activity;GTPase regulator activity;ion binding;metal ion binding;nucleoside-triphosphatase regulator activity	cell part;intracellular;membrane;synapse		Module 2	3.26909	0.000830665	Q80XD1	Q80XD1
-0.617929	-0.842394	-0.0844738	-1.31226	-2.47211	-0.0891533	-1.21211	-0.660504	0.364682	-0.535575	-0.814895	-0.569256	0.499299	1.12201	-0.39473	0.775301	1.47375	1.3078	0.920163	-0.280487	-0.00793927	0.619674	0.0729798	-1.66937	0.238947	0.202838	1.00418	1.42742	1.53414	+			cell part;integral to membrane;intrinsic to membrane;membrane part		Module 2	1.82941	0.0196037	Q8BXJ9	Q8BXJ9
-1.03585	-0.64406	-0.15188	-2.62458	-1.32929	-1.54346	-0.396411	-0.650615	-0.72205	1.15825	-1.05175	0.214442	-0.172703	1.66153	-0.228753	1.3525	1.00753	1.27681	-0.591435	0.307105	0.29021	0.340694	1.03807	-0.641102	0.651573	0.490444	0.692765	0.196669	1.10534	+	biological regulation;cell differentiation;cell differentiation in hindbrain;cellular developmental process;cellular process;cellular response to stimulus;central nervous system neuron differentiation;cerebellar granule cell differentiation;developmental process;intracellular signal transduction;neuron differentiation;positive regulation of biological process;positive regulation of catalytic acti…	catalytic activity;enzyme regulator activity;GTPase regulator activity;guanyl-nucleotide exchange factor activity;nucleoside-triphosphatase regulator activity;Ras guanyl-nucleotide exchange factor activity;small GTPase regulator activity;transferase activity;transferase activity, transferring phosphorus-containing groups	cell body;cell part;cell projection;dendrite;guanyl-nucleotide exchange factor complex;intracellular part;macromolecular complex;neuron projection;neuronal cell body;protein complex		Module 2	3.65236	0.000358511	Q0KK55	Q0KK55
-1.20765	-0.616556	-1.30268	-3.75364	-1.10377	-0.342829	0.269149	-0.270154	-0.398727	-0.0469485	-0.240288	0.373908	0.0484646	0.432112	-0.125726	0.883396	0.235949	0.825707	0.512092	0.714899	-0.0967639	0.987315	1.86216	-0.0534007	0.492378	0.33613	0.607277	0.0524742	0.92573	+	behavior;biological regulation;cell communication;cell surface receptor linked signaling pathway;cell-cell signaling;cellular process;cellular response to stimulus;feeding behavior;G-protein coupled receptor protein signaling pathway;neuropeptide signaling pathway;regulation of biological process;regulation of cellular process;response to stimulus;signal transduction;signaling;synaptic transmissi…	binding;hormone activity;melanin-concentrating hormone activity;protein binding;receptor binding	cell part;extracellular region;intracellular membrane-bounded organelle;intracellular organelle;intracellular part;membrane-bounded organelle;nucleus;organelle		Module 2	3.41171	0.000608177	P56942	P56942
-2.33719	-1.31781	-0.479854	-1.67795	-0.994758	0.622917	-0.267735	-0.914463	-0.982855	-2.08903	0.517584	-0.599244	-0.032455	0.159424	0.998905	0.601866	0.846195	0.410951	0.892802	0.218381	0.613508	0.53794	0.465651	0.361282	1.68913	0.221348	1.07569	0.370365	1.0894	+	biological regulation;regulation of biological process;regulation of biosynthetic process;regulation of carbohydrate biosynthetic process;regulation of carbohydrate metabolic process;regulation of catalytic activity;regulation of cellular biosynthetic process;regulation of cellular carbohydrate metabolic process;regulation of cellular macromolecule biosynthetic process;regulation of cellular meta…	binding;carbohydrate binding;enzyme binding;glycogen binding;pattern binding;phosphatase binding;polysaccharide binding;protein binding;protein phosphatase binding	cell part;integral to membrane;intrinsic to membrane;membrane;membrane part		Module 2	3.32067	0.000742243	Q9JIG4	Q9JIG4
-1.78589	-1.52925	-0.423589	-0.828291	-0.112035	-0.59242	0.00661889	-0.384209	-1.40765	-1.3535	0.589942	-0.427116	-0.561509	-1.09753	0.509245	0.946456	1.19984	0.0466704	0.858242	0.927299	0.882744	-0.673175	1.40895	1.514	1.44266	-0.840759	1.37618	-0.478007	0.786088	+	adult behavior;adult feeding behavior;anatomical structure development;behavior;biological regulation;cell communication;cell development;cell projection organization;cell surface receptor linked signaling pathway;cell-cell signaling;cellular component organization;cellular component organization at cellular level;cellular component organization or biogenesis;cellular component organization or bi…	binding;G-protein-coupled receptor binding;hormone activity;neuropeptide hormone activity;neuropeptide receptor binding;neuropeptide Y receptor binding;protein binding;receptor binding	cell part;cytoplasm;cytoplasmic part;extracellular region part;extracellular space;Golgi apparatus;intracellular membrane-bounded organelle;intracellular organelle;intracellular part;membrane-bounded organelle;organelle	Adipocytokine signaling pathway;Neuroactive ligand-receptor interaction	Module 2	2.37371	0.0059481	P57774	P57774
0.321401	0.0307004	-0.616518	-2.49415	-1.8687	-0.611381	-0.903508	-0.812643	-0.805103	-0.101773	-0.321026	-0.701397	0.0937127	0.167984	-0.0656617	0.70743	1.62414	0.276054	0.448622	1.40073	1.27608	-0.122578	1.88317	0.171009	0.453308	-1.51621	0.847136	0.431316	0.807855	+					Module 2	2.59428	0.0036615	P61215	P61215
-0.898109	-1.11662	-2.03166	-1.46602	-0.837735	-0.483947	-0.997573	-0.581544	-0.870215	0.240158	-0.766463	-0.476625	0.0250581	0.463042	-0.728335	1.3419	0.886393	0.464529	-1.23661	1.03066	1.62249	1.20268	1.54618	0.820395	0.662768	0.268472	0.577879	0.0581037	1.28075	+	adult behavior;adult locomotory behavior;adult walking behavior;axon ensheathment;axon ensheathment in central nervous system;axon guidance;axonal fasciculation;behavior;biological adhesion;biological regulation;cell adhesion;cell migration;cell motility;cell projection organization;cell recognition;cellular component movement;cellular component organization;cellular component organization at cel…	binding;carbohydrate binding;glycoprotein binding;protein binding;protein self-association	anchored to membrane;axon;axon part;cell body;cell part;cell projection;cell projection part;cell surface;intrinsic to membrane;juxtaparanode region of axon;membrane;membrane part;myelin sheath;neuron projection;neuronal cell body;node of Ranvier;plasma membrane	Cell adhesion molecules (CAMs)	Module 2	5.7054	3.92236e-06	Q61330	Q61330
-0.402369	-0.407753	-0.975255	-1.07113	-1.44815	-1.28709	-0.83974	-0.614298	-0.296538	-0.0696068	0.0247181	-0.901837	-0.434119	0.147774	0.395716	0.985215	1.04547	0.472291	0.316516	0.180707	1.96466	-0.368693	2.5334	0.221297	2.23844	-0.814592	0.456555	-0.795549	-0.256041	+	autophagy;biological regulation;catabolic process;cellular catabolic process;cellular component organization;cellular component organization at cellular level;cellular component organization or biogenesis;cellular component organization or biogenesis at cellular level;cellular macromolecule catabolic process;cellular macromolecule metabolic process;cellular membrane fusion;cellular membrane organ…	catalytic activity;cysteine-type endopeptidase activity;cysteine-type peptidase activity;endopeptidase activity;hydrolase activity;peptidase activity;peptidase activity, acting on L-amino acid peptides;small conjugating protein-specific protease activity;ubiquitin-specific protease activity	cell part;cytoplasmic part;integral to membrane;intracellular membrane-bounded organelle;intracellular organelle;intracellular organelle part;intracellular part;intrinsic to membrane;membrane;membrane part;membrane-bounded organelle;mitochondrial membrane;mitochondrial outer membrane;mitochondrial part;mitochondrion;organelle;organelle membrane;organelle outer membrane;organelle part;outer membra…		Module 2	2.26585	0.00753302	Q3UN04	Q3UN04
-0.857221	-0.82515	-2.75895	-1.11359	-1.43295	-0.838841	-0.360017	-0.829807	-0.57095	0.382402	-0.505328	-0.140805	0.0429873	0.489992	0.559236	1.60658	1.11642	-0.0674573	-0.450411	0.935558	1.41984	0.0726216	1.38622	0.73136	1.25784	-0.225033	1.19684	-0.545143	0.323745	+	cell communication;cell-cell signaling;cellular process;neuron-neuron synaptic transmission;signaling;synaptic transmission;synaptic transmission, glycinergic	active transmembrane transporter activity;amine transmembrane transporter activity;amino acid transmembrane transporter activity;carboxylic acid transmembrane transporter activity;cation transmembrane transporter activity;cation:amino acid symporter activity;glycine transmembrane transporter activity;glycine:sodium symporter activity;inorganic cation transmembrane transporter activity;ion transme…	cell part;integral to membrane;intrinsic to membrane;membrane;membrane part;plasma membrane		Module 2	4.52119	5.32609e-05	Q761V0	Q761V0
-0.442633	-0.919944	-0.967872	-0.10669	-1.28666	-1.31084	-1.94902	-0.0541242	0.648293	1.84688	0.425912	-1.12895	0.142576	0.47346	0.768006	-0.0407587	1.7591	-0.0522361	1.18012	-1.3013	0.103703	-0.296942	1.08216	1.04343	0.0853676	-1.40333	0.737101	1.2518	-0.286605	+	biological regulation;positive regulation of catalytic activity;positive regulation of GTPase activity;positive regulation of hydrolase activity;positive regulation of molecular function;regulation of biological process;regulation of catabolic process;regulation of catalytic activity;regulation of cell adhesion;regulation of cellular catabolic process;regulation of cellular metabolic process;regu…	alcohol binding;ARF guanyl-nucleotide exchange factor activity;binding;enzyme regulator activity;GTPase regulator activity;guanyl-nucleotide exchange factor activity;inositol 1,4,5 trisphosphate binding;lipid binding;nucleoside-triphosphatase regulator activity;small GTPase regulator activity	cell part;cytoplasm;intracellular part;membrane;plasma membrane		Module 2	1.7678	0.022426	P63034	P63034
-0.21401	-1.17095	-0.989699	-1.27578	-1.63829	-0.276536	-1.85249	-1.38163	-0.758582	-0.273949	0.662047	-1.69991	0.189076	0.87956	0.435399	1.29704	0.865674	0.826849	-0.124349	0.748668	0.755307	-0.426957	-0.00427756	0.775231	1.75758	0.0299233	0.831024	0.977868	1.05617	+	actin cytoskeleton organization;actin filament-based process;actomyosin structure organization;biological regulation;cell migration;cell motility;cellular component movement;cellular component organization;cellular component organization at cellular level;cellular component organization or biogenesis;cellular component organization or biogenesis at cellular level;cellular process;cytoskeleton org…		actomyosin;cell part;cytoplasm;cytoskeletal part;intracellular organelle part;intracellular part;organelle part		Module 2	4.4685	5.982e-05	Q9D6I9	Q9D6I9
-0.653286	-0.672835	-0.896217	-0.749025	-1.36026	-0.729059	-1.19885	-0.771234	-0.96012	-1.05573	-0.206488	-0.193871	0.572018	0.257789	-0.462033	2.7214	1.20069	0.68599	0.310871	-0.36779	0.256782	0.563683	-0.611158	-0.125849	1.95034	-0.462033	1.7809	0.131746	1.04364	+	anion transport;chloride transport;establishment of localization;inorganic anion transport;ion transport;transport	anion channel activity;anion transmembrane transporter activity;channel activity;chloride channel activity;gated channel activity;intracellular calcium activated chloride channel activity;ion channel activity;ion gated channel activity;ion transmembrane transporter activity;passive transmembrane transporter activity;substrate-specific channel activity;substrate-specific transmembrane transporter …	cell part;integral to membrane;intracellular;intrinsic to membrane;membrane;membrane part;plasma membrane		Module 2	2.58719	0.00372008	Q6PB70	Q6PB70
-0.911219	-0.896362	-0.0664405	-1.24293	-1.28715	-1.36336	-1.85301	-1.28152	-1.30335	0.633664	0.791965	-0.315388	0.656417	1.01637	-0.348929	1.8448	1.78953	-0.601435	1.05848	0.440784	-0.0894238	0.273229	0.537583	0.642678	0.379034	-0.620581	0.635381	0.141962	1.33922	+			cell part;intracellular organelle part;intracellular part;nuclear part;nucleoplasm;organelle part		Module 2	5.3704	8.18021e-06	Q3UMB5	Q3UMB5
-1.70609	-0.600221	-0.0490144	-2.12193	-1.32223	-0.557118	-0.377715	-0.426136	-0.569705	1.37786	1.70375	0.375391	-0.122085	-0.211979	0.558939	1.33945	-0.125467	0.638907	0.888195	0.682176	-1.40118	-1.57923	1.13408	0.505098	1.06452	-0.174554	1.24575	-0.110067	-0.059392	+	aging;alcohol biosynthetic process;alcohol metabolic process;alkaloid metabolic process;amine biosynthetic process;amine metabolic process;amine transport;anatomical structure development;anatomical structure morphogenesis;aromatic amino acid family metabolic process;behavior;behavioral interaction between organisms;benzene-containing compound metabolic process;biological regulation;biosynthetic …	alcohol binding;amine binding;amino acid binding;binding;carboxylic acid binding;catalytic activity;cation binding;coenzyme binding;cofactor binding;dopamine binding;enzyme binding;ferric iron binding;ferrous iron binding;ion binding;iron ion binding;metal ion binding;monooxygenase activity;oxidoreductase activity;oxidoreductase activity, acting on paired donors, with incorporation or reduction o…	axon;axon part;cell part;cell projection;cell projection part;clathrin-coated vesicle;coated vesicle;cytoplasm;cytoplasmic membrane-bounded vesicle;cytoplasmic part;cytoplasmic vesicle;cytoplasmic vesicle membrane;cytoplasmic vesicle part;cytosol;dendrite;endoplasmic reticulum;internal side of plasma membrane;intracellular membrane-bounded organelle;intracellular organelle;intracellular organelle…	Isoquinoline alkaloid biosynthesis;Parkinson's disease;Tyrosine metabolism	Module 2	2.79594	0.00235176	P24529	P24529
-1.35168	-1.05024	-0.391582	-1.74311	-0.846431	-0.728042	-0.553969	-0.82465	-0.769008	1.21797	1.76746	0.0584369	-0.309792	-0.927455	0.11267	1.41998	0.0505644	0.770677	-0.216635	0.58084	-1.34599	-0.584531	1.70788	1.31085	1.62457	-0.153342	0.990569	-0.0246597	0.208663	+	cellular macromolecule metabolic process;cellular metabolic process;cellular process;cellular protein metabolic process;dephosphorylation;macromolecule metabolic process;macromolecule modification;metabolic process;peptidyl-tyrosine dephosphorylation;phosphate-containing compound metabolic process;phosphorus metabolic process;primary metabolic process;protein dephosphorylation;protein metabolic p…	binding;catalytic activity;hydrolase activity;hydrolase activity, acting on ester bonds;phosphatase activity;phosphoprotein binding;phosphoprotein phosphatase activity;phosphoric ester hydrolase activity;phosphotyrosine binding;protein binding;protein phosphorylated amino acid binding;protein tyrosine phosphatase activity	cell part;cytoplasmic part;endoplasmic reticulum membrane;endoplasmic reticulum part;integral to membrane;intracellular organelle part;intracellular part;intrinsic to membrane;membrane;membrane part;organelle membrane;organelle part	MAPK signaling pathway	Module 2	2.81579	0.00225132	P54830	P54830
-1.92487	-1.49257	-0.645023	-1.66585	-1.0849	-0.904117	-0.904443	-0.87884	-1.15661	1.02903	1.32555	0.195403	0.000239508	-0.289515	0.345112	1.41388	0.180711	0.878442	0.152809	0.702213	-0.694507	-0.486133	1.55698	1.13051	1.35671	0.214886	1.03211	0.217591	0.395183	+	activation of adenylate cyclase activity;activation of adenylate cyclase activity by dopamine receptor signaling pathway;activation of adenylate cyclase activity by G-protein signaling pathway;adenosine receptor signaling pathway;behavior;biological regulation;biosynthetic process;cAMP biosynthetic process;cAMP metabolic process;cAMP-mediated signaling;cell surface receptor linked signaling pathw…	adenyl nucleotide binding;adenyl ribonucleotide binding;adenylate cyclase activity;adenylate cyclase binding;ATP binding;binding;catalytic activity;cation binding;cyclase activity;enzyme binding;ion binding;lyase activity;metal ion binding;nucleotide binding;phosphorus-oxygen lyase activity;protein binding;protein dimerization activity;protein heterodimerization activity;purine nucleotide binding…	cell part;cell projection;cilium;integral to membrane;intrinsic to membrane;membrane;membrane part;plasma membrane;primary cilium	Bile secretion;Chemokine signaling pathway;Dilated cardiomyopathy;Gap junction;Gastric acid secretion;GnRH signaling pathway;Melanogenesis;Oocyte meiosis;Pancreatic secretion;Progesterone-mediated oocyte maturation;Purine metabolism;Salivary secretion;Vascular smooth muscle contraction	Module 2	5.98519	2.11226e-06	P84309	P84309
-1.29959	-1.57833	-0.276621	-2.04102	-0.317805	-0.538699	-0.805638	-0.546649	-0.641135	1.06477	1.67001	0.466529	0.400565	-1.00914	0.303649	0.956025	-0.0175624	0.438509	0.508632	0.514302	-0.521648	0.0373924	0.998841	1.79011	1.46543	-1.28697	1.23231	0.0275084	-0.993766	+	cellular process;cellular response to heat;cellular response to stimulus;cellular response to stress;response to abiotic stimulus;response to heat;response to stimulus;response to stress;response to temperature stimulus	binding;nucleic acid binding	cell part;cytoplasm;intracellular part		Module 2	2.66777	0.00311441	Q9DCB4	Q9DCB4
-2.38608	-1.54039	-0.387503	-1.49925	-0.599303	-0.711057	-0.885345	-1.01943	-0.699997	0.945686	1.69894	0.832968	0.238994	-0.459585	0.657344	0.943479	-0.00122034	0.576105	0.908984	1.10072	-1.03448	-1.01943	0.845019	1.16852	0.908761	0.30693	0.862233	-0.0172561	0.26563	+	activation of adenylate cyclase activity;activation of adenylate cyclase activity by dopamine receptor signaling pathway;activation of adenylate cyclase activity by G-protein signaling pathway;biological regulation;cAMP-mediated signaling;cell surface receptor linked signaling pathway;cellular process;cellular response to stimulus;cyclic-nucleotide-mediated signaling;dopamine receptor signaling p…	binding;catalytic activity;cation binding;G-protein beta/gamma-subunit complex binding;G-protein-coupled receptor binding;GTP binding;GTPase activity;guanyl nucleotide binding;guanyl ribonucleotide binding;hydrolase activity;hydrolase activity, acting on acid anhydrides;hydrolase activity, acting on acid anhydrides, in phosphorus-containing anhydrides;ion binding;metal ion binding;molecular trans…	cell part;extracellular membrane-bounded organelle;extracellular organelle;extracellular region part;extracellular vesicular exosome;extrinsic to internal side of plasma membrane;extrinsic to membrane;extrinsic to plasma membrane;heterotrimeric G-protein complex;intracellular part;macromolecular complex;membrane part;membrane-bounded organelle;membrane-bounded vesicle;organelle;plasma membrane pa…	Amoebiasis;Calcium signaling pathway;Chagas disease (American trypanosomiasis);Olfactory transduction	Module 2	4.63707	4.1274e-05	Q8CGK7	Q8CGK7
-0.07494	0.0269341	-0.107628	-2.32635	-1.4525	-0.959163	-0.855185	-0.13215	-0.514228	0.807532	-0.211589	-0.498785	-0.569178	0.649612	-1.05013	1.21411	0.281253	-0.558788	0.956158	1.05497	0.98412	-0.254054	1.55674	-0.400868	1.94811	-0.746732	1.7612	-0.824972	0.296498	+	amine biosynthetic process;amine metabolic process;biosynthetic process;carboxylic acid biosynthetic process;carboxylic acid metabolic process;cellular amine metabolic process;cellular amino acid biosynthetic process;cellular amino acid metabolic process;cellular biosynthetic process;cellular ketone metabolic process;cellular metabolic process;cellular modified amino acid biosynthetic process;cel…	binding;catalytic activity;cation binding;hydrolase activity;hydrolase activity, acting on ester bonds;hydroxyacylglutathione hydrolase activity;ion binding;metal ion binding;thiolester hydrolase activity;transition metal ion binding;zinc ion binding		Pyruvate metabolism	Module 2	1.77057	0.0222967	Q9DB32	Q9DB32
-0.008509	-1.38348	-0.0996425	-0.745765	-1.37701	-1.19202	-0.689806	-0.422476	-0.594785	-0.782502	1.25661	-0.736874	1.17014	0.662574	-1.74211	0.0347213	-0.0767991	-0.0761458	0.85938	1.91633	0.360665	-0.0232637	1.31047	0.43926	1.20842	-1.0582	2.00683	-0.618737	0.402721	+	cellular macromolecule metabolic process;cellular metabolic process;cellular nitrogen compound metabolic process;cellular process;establishment of localization;establishment of localization in cell;establishment of RNA localization;intracellular transport;macromolecule metabolic process;metabolic process;mRNA export from nucleus;mRNA transport;nitrogen compound metabolic process;nuclear export;nu…	adenyl nucleotide binding;adenyl ribonucleotide binding;ATP binding;ATPase activity;ATPase activity, coupled;ATP-dependent helicase activity;ATP-dependent RNA helicase activity;binding;catalytic activity;helicase activity;hydrolase activity;hydrolase activity, acting on acid anhydrides;hydrolase activity, acting on acid anhydrides, in phosphorus-containing anhydrides;nucleic acid binding;nucleosi…	cell part;cytoplasm;envelope;extracellular membrane-bounded organelle;extracellular organelle;extracellular region part;extracellular vesicular exosome;intracellular non-membrane-bounded organelle;intracellular organelle;intracellular organelle part;intracellular part;membrane;membrane-bounded organelle;membrane-bounded vesicle;non-membrane-bounded organelle;nuclear envelope;nuclear part;nucleolu…		Module 2	1.97927	0.0141053	Q8BZY3	Q8BZY3
-2.0834	-0.819092	-0.543949	-2.77152	-0.813065	-0.24219	-0.213622	-0.343651	-0.678543	0.403322	0.726201	-0.675039	-0.15556	0.769109	0.335317	1.71808	0.28529	0.353543	0.302536	0.575048	0.064229	-0.493152	1.51963	0.409391	1.828	-0.624292	1.30559	-0.21659	0.0783839	+	aggressive behavior;behavior;behavioral defense response;behavioral fear response;behavioral interaction between organisms;biological regulation;cell surface receptor linked signaling pathway;cellular process;cellular response to stimulus;defense response;fear response;G-protein coupled receptor protein signaling pathway;locomotory behavior;multicellular organismal process;multicellular organisma…		extracellular region		Module 2	3.04506	0.00136112	P22005	P22005
-1.51876	-0.45613	0.194647	-1.99903	-0.456926	-0.487454	-0.149203	-1.42414	-0.669104	0.347174	-0.381605	-1.11247	0.00948452	1.59601	0.096254	1.16834	-0.408247	0.119246	0.471132	1.37884	0.14896	-0.105357	1.66765	-0.68706	2.00574	-0.358848	1.48674	-0.95054	0.474653	+					Module 2	1.98958	0.0138061	Q80TT2	Q80TT2
-1.84176	-1.06519	-0.0600339	-1.54779	-0.533401	0.0161872	-0.0842395	-0.0974366	-0.015626	-0.603196	-0.112313	-2.46542	0.189383	0.426747	0.93406	0.745155	-0.344773	-0.379393	1.13713	1.13106	0.198998	-0.23458	0.826205	-0.0528888	2.33267	0.31229	1.82087	-0.349567	-0.28314	+					Module 2	1.44217	0.0457158	G3UW55	G3UW55
-0.937039	-0.402573	-0.783048	-1.63805	-1.56138	-0.792854	-0.987312	-0.970723	-0.797018	0.44572	1.04712	-1.04349	-0.112542	0.0649635	0.323931	1.63433	0.0782414	-0.0165147	0.557246	1.20022	-0.407105	-0.128685	1.73363	0.563826	2.28033	-0.484814	1.17915	-0.646621	0.601068	+	amine transport;anatomical structure development;anatomical structure morphogenesis;behavior;behavioral interaction between organisms;biological regulation;brain morphogenesis;cell communication;cellular component assembly;cellular component organization;cellular component organization or biogenesis;cellular process;cellular response to cGMP;cellular response to chemical stimulus;cellular respons…	actin binding;actin filament binding;active transmembrane transporter activity;amine transmembrane transporter activity;binding;cation transmembrane transporter activity;cocaine binding;cytoskeletal protein binding;drug binding;enzyme binding;GTPase binding;inorganic cation transmembrane transporter activity;ion transmembrane transporter activity;metal ion transmembrane transporter activity;monoa…	cell part;cell projection;cytoplasmic part;cytosol;endomembrane system;endosomal part;endosome membrane;integral to membrane;integral to plasma membrane;intracellular organelle part;intracellular part;intrinsic to membrane;intrinsic to plasma membrane;membrane;membrane part;membrane raft;neuron projection;organelle membrane;organelle part;plasma membrane;plasma membrane part		Module 2	3.56152	0.000437664	Q60857	Q60857
-1.13738	-0.717623	-0.687613	-1.59118	-1.23701	-0.652391	-0.314924	-0.450998	-0.445815	-0.175733	-0.366569	-1.87695	-0.888787	0.286712	0.624821	1.44689	0.580784	0.393963	1.19157	1.00411	0.45666	0.193981	1.25128	-0.0491522	2.43561	-0.823842	1.37188	-0.381101	0.5588	+	biological regulation;cell surface receptor linked signaling pathway;cellular process;cellular response to stimulus;establishment of localization;establishment of localization in cell;establishment of protein localization;G-protein coupled receptor protein signaling pathway;hormone metabolic process;intracellular protein transport;intracellular transport;macromolecule metabolic process;metabolic …	binding;enzyme inhibitor activity;enzyme regulator activity;protein binding;unfolded protein binding	cell part;cytoplasmic membrane-bounded vesicle;cytoplasmic part;cytoplasmic vesicle;extracellular region;intracellular membrane-bounded organelle;intracellular organelle;intracellular part;membrane-bounded organelle;membrane-bounded vesicle;organelle;stored secretory granule;vesicle		Module 2	2.36612	0.00604633	P12961	P12961
-1.32103	-0.912825	-1.04739	-1.99567	-1.06753	-0.945826	-1.34008	-0.638642	-0.907261	0.002149	0.45603	-0.48118	-0.343505	-0.779111	0.428872	1.35996	0.372525	-0.132707	1.03037	1.16268	1.48915	0.230955	1.26681	0.751217	1.57294	-0.352297	1.39212	0.0168048	0.732477	+		enzyme regulator activity;phosphatase regulator activity;protein phosphatase regulator activity;protein phosphatase type 1 regulator activity	cell part;cytoplasmic part;cytosol;intracellular part;membrane;plasma membrane		Module 2	6.22267	1.2478e-06	Q923M0	Q923M0
-1.84312	-0.588291	-0.0630466	-2.42589	-0.750853	-0.99309	-0.450573	-0.928155	-0.00872393	-0.100466	1.34505	-0.0405979	1.61633	-1.30518	0.553179	-0.717676	0.876263	0.908846	1.42941	-0.297791	0.449797	0.0444115	0.101304	1.42831	-0.441184	-0.426872	1.1536	0.836303	0.63871	+	behavior;cognition;learning;learning or memory;memory;multicellular organismal process;neurological system process;response to stimulus;system process		cell part;integral to membrane;intrinsic to membrane;membrane part		Module 2	2.65456	0.00320773	Q8VI51	Q8VI51
-1.21267	-0.126781	-1.34224	-2.12221	-1.59719	-0.217528	-0.32673	-0.894895	-0.345752	-1.40356	0.207654	0.661	1.51288	-0.820523	0.335712	0.279185	0.397898	0.376052	1.89237	-0.452722	0.348446	-0.178658	-0.543191	1.19129	0.826176	0.185904	1.39976	0.532969	1.43735	+	biological regulation;cation transport;cellular chemical homeostasis;cellular homeostasis;cellular ion homeostasis;cellular process;cellular response to abiotic stimulus;cellular response to acid;cellular response to acidity;cellular response to chemical stimulus;cellular response to pH;cellular response to stimulus;chemical homeostasis;detection of abiotic stimulus;detection of external stimulus…	cation channel activity;cation transmembrane transporter activity;channel activity;gated channel activity;ion channel activity;ion gated channel activity;ion transmembrane transporter activity;ligand-gated channel activity;ligand-gated ion channel activity;ligand-gated sodium channel activity;passive transmembrane transporter activity;sodium channel activity;substrate-specific channel activity;su…	cell body;cell part;cell projection;cell projection part;dendritic spine;integral to membrane;integral to plasma membrane;intrinsic to membrane;intrinsic to plasma membrane;membrane part;neuron projection;neuron spine;neuronal cell body;plasma membrane part;synapse	Taste transduction	Module 2	2.77808	0.00244713	Q925H0	Q925H0
-1.10894	-1.43853	-0.688632	-1.52384	-2.86714	-0.445881	-0.102058	-0.130028	-0.85019	-0.765193	0.959725	0.424266	1.60676	-0.347494	0.797387	0.00881081	0.600154	0.37611	-0.0123721	0.538504	2.30794	0.354709	0.213056	-0.303126	0.260786	0.562501	0.601521	0.721035	0.250162	+	anion transport;bicarbonate transport;biological regulation;cation homeostasis;cation transport;cellular cation homeostasis;cellular chemical homeostasis;cellular homeostasis;cellular ion homeostasis;cellular monovalent inorganic cation homeostasis;cellular process;chemical homeostasis;establishment of localization;homeostatic process;inorganic anion transport;ion homeostasis;ion transmembrane tr…	active transmembrane transporter activity;anion transmembrane transporter activity;anion:anion antiporter activity;anion:cation symporter activity;antiporter activity;bicarbonate transmembrane transporter activity;cation transmembrane transporter activity;inorganic anion exchanger activity;inorganic anion transmembrane transporter activity;inorganic cation transmembrane transporter activity;ion t…	cell body membrane;cell part;cell projection;integral to membrane;integral to plasma membrane;intrinsic to membrane;intrinsic to plasma membrane;membrane;membrane part;neuron projection;neuronal cell body membrane;plasma membrane;plasma membrane part		Module 2	3.78456	0.000267965	Q8JZR6	Q8JZR6
-0.00305213	-0.918689	-1.4013	-0.936034	-0.81302	-0.0448554	-1.93352	-3.75281	0.19487	0.486173	0.693489	0.0871836	0.281048	0.0674137	0.343976	0.487654	0.875543	0.711961	0.489286	0.29736	0.845292	0.357484	0.628697	0.75976	0.132981	0.303972	0.451774	0.5058	0.801555	+	adult behavior;adult locomotory behavior;adult walking behavior;anatomical structure development;behavior;biological regulation;cation transport;cellular chemical homeostasis;cellular homeostasis;cellular ion homeostasis;cellular process;chemical homeostasis;developmental process;establishment of localization;homeostatic process;ion homeostasis;ion transmembrane transport;ion transport;locomotory…	adenyl nucleotide binding;adenyl ribonucleotide binding;ATP binding;binding;cation channel activity;cation transmembrane transporter activity;channel activity;gated channel activity;ion channel activity;ion transmembrane transporter activity;nucleotide binding;passive transmembrane transporter activity;purine nucleotide binding;purine ribonucleoside triphosphate binding;purine ribonucleotide bind…	axon part;cation channel complex;cell body;cell part;cell projection;cell projection part;contractile fiber part;cytoplasmic part;dendrite;intracellular part;ion channel complex;macromolecular complex;membrane;membrane part;neuron projection;neuronal cell body;node of Ranvier;organelle part;plasma membrane;plasma membrane part;protein complex;sodium channel complex;voltage-gated sodium channel co…		Module 2	4.28411	8.98213e-05	Q9WTU3	Q9WTU3
-1.43711	-1.23101	-1.38709	-1.05631	0.54721	-0.34273	-0.740092	-2.42517	-0.679702	-0.430743	1.10351	0.897532	-0.0492872	-1.0252	0.281295	0.0250185	-0.367521	-0.18327	0.924415	-0.0146027	0.698027	1.37356	0.00353657	0.433384	0.114282	1.64977	0.478756	1.1471	1.69244	+	establishment of localization;lipid transport;organic substance transport;transport	binding;cholesterol binding;lipid binding;steroid binding;sterol binding			Module 2	4.07251	0.000142661	S4R1M9	S4R1M9
-1.29541	-0.1981	-1.23132	-1.16833	-1.06738	-0.412773	-1.03509	0.469629	-0.570187	1.46162	0.941579	1.83059	1.48771	1.84927	-0.606132	-0.749647	-0.107538	0.612861	-0.153863	-1.03236	-0.180762	0.397234	-0.440757	0.392695	-1.86831	1.06321	0.691476	0.474276	0.445799	+	biological regulation;cell surface receptor linked signaling pathway;cellular macromolecule metabolic process;cellular metabolic process;cellular process;cellular protein metabolic process;cellular response to stimulus;glycoprotein metabolic process;macromolecule metabolic process;macromolecule modification;metabolic process;primary metabolic process;protein acylation;protein lipidation;protein m…	binding;protein binding;Wnt-protein binding	alpha-amino-3-hydroxy-5-methyl-4-isoxazolepropionic acid selective glutamate receptor complex;cell part;cytoplasmic part;endoplasmic reticulum;endoplasmic reticulum membrane;endoplasmic reticulum part;integral to endoplasmic reticulum membrane;integral to membrane;integral to organelle membrane;intracellular membrane-bounded organelle;intracellular organelle;intracellular organelle part;intracell…	Wnt signaling pathway	Module 2	2.19507	0.00879828	Q9JJJ7	Q9JJJ7
-1.33022	-0.940745	-0.781126	-1.66982	-0.90744	-0.773122	-0.889648	-1.15331	-0.561354	0.899254	0.842998	0.534315	1.58285	1.60983	-0.0727117	-1.2606	-0.486624	0.751313	0.371019	0.764162	0.158256	1.18022	-0.151835	0.170733	-1.49956	1.3471	0.195963	1.45667	0.613438	+	cellular component organization;cellular component organization or biogenesis;cellular localization;cellular macromolecule localization;cellular membrane organization;cellular process;cellular protein localization;localization;macromolecule localization;membrane organization;plasma membrane organization;protein localization;protein localization in membrane;protein localization in plasma membrane	binding;calcium ion binding;cation binding;cation channel activity;cation transmembrane transporter activity;channel activity;channel regulator activity;gated channel activity;ion binding;ion channel activity;ion transmembrane transporter activity;metal ion binding;passive transmembrane transporter activity;potassium channel activity;potassium channel regulator activity;substrate-specific channel…	cation channel complex;cell body;cell part;cell projection;cytoplasm;cytoplasmic part;cytosol;dendrite;intracellular part;ion channel complex;macromolecular complex;membrane;membrane part;neuron projection;neuronal cell body;plasma membrane;plasma membrane part;potassium channel complex;protein complex;voltage-gated potassium channel complex		Module 2	3.55561	0.00044311	Q6PHZ8	Q6PHZ8
-0.830991	-0.918454	-0.499067	-2.07653	-1.0989	-0.655185	-0.910829	-0.87431	-0.274707	-0.205245	0.885478	0.899152	1.341	0.620983	0.299698	-1.07784	-1.55954	-0.0105216	0.246787	1.98214	1.39249	1.17153	0.560317	1.24879	-0.96245	-0.208929	0.164292	0.752984	0.597853	+	biological regulation;positive regulation of biological process;positive regulation of cellular component biogenesis;positive regulation of cellular component organization;positive regulation of cellular process;positive regulation of developmental process;positive regulation of nervous system development;positive regulation of synapse assembly;regulation of biological process;regulation of cellu…		cell junction;cell part;integral to membrane;intrinsic to membrane;membrane;membrane part;postsynaptic membrane;synapse part;synaptic membrane		Module 2	3.17906	0.00101232	Q8BZ81	Q8BZ81
-1.12236	-1.00388	-1.10528	-1.39628	-1.07753	-0.88576	-1.2956	-1.54505	-1.28733	0.617394	0.92286	1.4329	1.04838	0.938229	0.389997	-0.266769	-0.413431	0.600126	0.0495963	0.986124	0.628835	1.17595	1.2569	0.914194	-1.50122	0.783293	0.708025	0.566959	-0.119269	+	cellular metabolic process;cellular process;lipid metabolic process;metabolic process;primary metabolic process;steroid metabolic process;sulfur compound metabolic process	catalytic activity;sulfotransferase activity;transferase activity;transferase activity, transferring sulfur-containing groups	cell part;cytoplasm;intracellular part		Module 2	6.10963	1.60685e-06	P63046	P63046
-0.948131	-1.14969	-0.828848	-1.29222	-1.53943	-1.31608	-1.4787	-1.55245	-1.2199	1.14867	1.32464	0.869934	1.22349	0.89064	-0.023868	0.0756172	-0.0142044	0.235125	0.0930767	0.874335	0.723124	1.30025	0.879339	1.28966	-1.02751	0.515106	0.280557	0.393542	0.273928	+	adult behavior;adult locomotory behavior;behavior;biological regulation;cell communication;cell-cell signaling;cellular process;cellular response to stimulus;cellular response to stress;intracellular protein kinase cascade;intracellular signal transduction;JNK cascade;locomotory behavior;MAPKKK cascade;multicellular organismal process;neurological system process;neuromuscular process;positive reg…	binding;carbohydrate binding;channel regulator activity;glycosaminoglycan binding;heparin binding;pattern binding;polysaccharide binding;sodium channel regulator activity	cell part;intracellular membrane-bounded organelle;intracellular organelle;intracellular part;membrane-bounded organelle;nucleus;organelle	MAPK signaling pathway;Melanoma;Pathways in cancer;Regulation of actin cytoskeleton	Module 2	7.56686	6.53713e-08	P61329	P61329
-0.171177	-1.58353	-1.0149	-1.15119	-1.48564	-1.43874	-0.576108	-1.77832	-1.05182	0.173255	1.29094	1.33072	0.402556	1.28323	-0.0911193	0.551604	-0.424836	0.0815716	0.420412	0.59811	0.332304	1.53145	1.1013	0.398135	-0.424836	1.37978	-1.03968	0.738978	0.617552	+	biological regulation;cellular macromolecule metabolic process;cellular metabolic process;cellular process;cellular protein metabolic process;macromolecule metabolic process;macromolecule modification;metabolic process;primary metabolic process;protein metabolic process;protein modification by small protein conjugation;protein modification by small protein conjugation or removal;protein modificat…	acid-amino acid ligase activity;catalytic activity;ligase activity;ligase activity, forming carbon-nitrogen bonds;small conjugating protein ligase activity;ubiquitin-protein ligase activity	cell part;Cul2-RING ubiquitin ligase complex;cullin-RING ubiquitin ligase complex;intracellular part;macromolecular complex;protein complex;ubiquitin ligase complex		Module 2	5.24107	1.08853e-05	Q80ZJ6	Q80ZJ6
-0.384754	-0.864061	-0.253549	-0.811678	-1.5195	-1.60324	-0.985481	-1.01424	-0.287956	1.87467	2.20494	0.400946	1.19214	0.561116	0.90793	-1.06137	-0.685956	0.718057	0.267326	-0.270836	-0.546344	1.24007	-0.558656	1.185	-1.09882	0.0198014	-0.0891269	1.06801	0.395559	+	biological regulation;cellular component organization;cellular component organization or biogenesis;cellular macromolecule metabolic process;cellular membrane organization;cellular metabolic process;cellular process;cellular response to stimulus;endocytosis;establishment of localization;macromolecule metabolic process;membrane invagination;membrane organization;metabolic process;negative regulati…	adenyl nucleotide binding;adenyl ribonucleotide binding;ATP binding;beta-adrenergic receptor kinase activity;binding;catalytic activity;G-protein coupled receptor kinase activity;kinase activity;nucleotide binding;phosphotransferase activity, alcohol group as acceptor;protein kinase activity;protein serine/threonine kinase activity;purine nucleotide binding;purine ribonucleoside triphosphate bind…			Module 2	2.77773	0.00244854	Q3UYH7	Q3UYH7
-1.00634	0.369195	0.291534	0.0169231	-2.82993	-1.79071	-1.55406	-1.47169	-0.127323	1.1544	1.3307	0.485792	0.288751	0.45625	0.0199516	-0.712016	-0.202367	-0.270834	-0.111454	0.496476	0.228265	0.76363	1.26775	0.953033	-0.536308	1.6099	0.590447	0.247511	0.0425349	+	biological regulation;catabolic process;cellular catabolic process;cellular macromolecule catabolic process;cellular macromolecule metabolic process;cellular metabolic process;cellular process;cellular protein metabolic process;macromolecule catabolic process;macromolecule metabolic process;macromolecule modification;metabolic process;modification-dependent macromolecule catabolic process;modific…	catalytic activity;cysteine-type endopeptidase activity;cysteine-type peptidase activity;endopeptidase activity;hydrolase activity;peptidase activity;peptidase activity, acting on L-amino acid peptides;small conjugating protein-specific protease activity;ubiquitin-specific protease activity			Module 2	2.84937	0.00209191	M0QWN7	M0QWN7
-1.1669	-0.536223	-0.404464	-1.85306	-0.466284	-0.581137	-0.696649	-0.319493	-1.05843	-0.0701279	1.2684	-0.669275	-0.06149	-1.95687	0.548406	-0.525536	-0.107793	0.27085	0.848041	0.772297	0.799847	1.02921	0.713336	2.73513	0.347694	-0.544967	0.804808	1.2994	-0.418723	+	behavior;biological regulation;calcium ion import;calcium ion transmembrane transport;calcium ion transport;cation transport;cellular process;divalent inorganic cation transport;divalent metal ion transport;establishment of localization;establishment of localization in cell;ion transmembrane transport;ion transport;locomotory behavior;metal ion transport;multicellular organismal process;multicell…	adenyl nucleotide binding;adenyl ribonucleotide binding;ATP binding;binding;calcium channel activity;calcium ion binding;cation binding;cation channel activity;cation transmembrane transporter activity;channel activity;gated channel activity;high voltage-gated calcium channel activity;ion binding;ion channel activity;ion transmembrane transporter activity;metal ion binding;nucleotide binding;pass…	calcium channel complex;cation channel complex;cell body;cell part;cell projection;dendrite;ion channel complex;macromolecular complex;membrane;membrane part;neuron projection;neuronal cell body;plasma membrane part;protein complex;voltage-gated calcium channel complex	Calcium signaling pathway;MAPK signaling pathway;Taste transduction;Type II diabetes mellitus	Module 2	2.90987	0.00182952	O55017	O55017
-1.54609	-1.31742	-0.508735	-1.54609	-0.87393	-0.686524	-0.922969	-0.360629	-0.459462	-0.0797976	0.954635	-2.3503	0.283599	-0.930891	1.82452	0.671817	0.629925	1.06709	1.14731	-0.136602	-0.15403	0.909923	0.743059	0.972122	1.17902	0.286654	0.0862774	0.948902	0.168621	+	biological regulation;cell surface receptor linked signaling pathway;cellular process;cellular response to stimulus;G-protein coupled receptor protein signaling pathway;negative regulation of biological process;negative regulation of cell communication;negative regulation of cellular process;negative regulation of G-protein coupled receptor protein signaling pathway;negative regulation of respons…	enzyme activator activity;enzyme regulator activity;GTPase activator activity;GTPase regulator activity;nucleoside-triphosphatase regulator activity	cell part;cytoplasm;intracellular membrane-bounded organelle;intracellular organelle;intracellular part;membrane;membrane-bounded organelle;nucleus;organelle;plasma membrane		Module 2	2.83399	0.00216435	Q9QZB0	Q9QZB0
-1.32437	-1.27047	-0.831853	-2.2223	-1.15547	-0.995687	-1.13979	-1.16554	-0.972851	-0.0798926	0.666627	-0.709888	0.344602	-0.609198	0.410086	0.685161	0.178453	0.21309	0.475014	0.702274	0.605278	0.990638	1.32861	1.48433	1.46102	0.212601	1.26321	0.870414	0.585907	+	cellular component organization;cellular component organization or biogenesis;cellular membrane organization;cellular process;endocytosis;establishment of localization;membrane invagination;membrane organization;transport;vesicle-mediated transport	binding;identical protein binding;lipid binding;protein binding	cell part;cytoplasm;cytoplasmic part;early endosome membrane;endosomal part;endosome membrane;extracellular membrane-bounded organelle;extracellular organelle;extracellular region part;extracellular vesicular exosome;intracellular organelle part;intracellular part;membrane;membrane-bounded organelle;membrane-bounded vesicle;organelle;organelle membrane;organelle part;vesicle	Endocytosis	Module 2	9.63403	7.09184e-10	Q62421	Q62421
-1.0363	-1.23699	-1.11366	-2.35591	-1.08285	-1.03737	-0.902538	-1.23699	-0.699655	-0.577309	1.34607	-0.279032	0.916199	-0.770528	0.578041	0.236911	0.514768	1.18788	0.91017	0.154115	0.508788	0.507782	1.15759	1.1794	1.3734	-0.236719	1.02266	0.832139	0.139945	+	anatomical structure morphogenesis;axonogenesis;biological regulation;cell cycle;cell cycle checkpoint;cell cycle process;cell differentiation;cell part morphogenesis;cell projection morphogenesis;cell projection organization;cellular component morphogenesis;cellular component organization;cellular component organization at cellular level;cellular component organization or biogenesis;cellular com…	adenyl nucleotide binding;adenyl ribonucleotide binding;ATP binding;binding;catalytic activity;cation binding;cytoskeletal protein binding;enzyme binding;gamma-tubulin binding;ion binding;kinase activity;kinase binding;magnesium ion binding;metal ion binding;nucleotide binding;phosphotransferase activity, alcohol group as acceptor;protein binding;protein kinase activity;protein kinase binding;pro…	cell junction;cell part;centrosome;clathrin-coated vesicle;coated vesicle;cytoplasm;cytoplasmic membrane-bounded vesicle;cytoplasmic part;cytoplasmic vesicle;cytoskeletal part;intracellular membrane-bounded organelle;intracellular non-membrane-bounded organelle;intracellular organelle;intracellular organelle part;intracellular part;membrane-bounded organelle;membrane-bounded vesicle;microtubule o…		Module 2	6.27472	1.11297e-06	Q5RJI5	Q5RJI5
-0.771712	-0.549765	-0.880481	-3.02567	-1.54683	-0.307335	-0.585107	-0.62063	-0.702273	0.0626487	0.204434	-0.873538	-0.571739	-0.727982	1.15445	0.371346	0.426562	-0.0491379	0.494992	0.663258	0.680733	1.10289	0.0200551	2.06301	0.821064	0.374408	1.2265	0.704888	0.840957	+		ion transmembrane transporter activity;substrate-specific transmembrane transporter activity;substrate-specific transporter activity;transmembrane transporter activity;transporter activity	cell junction;cell part;clathrin coated vesicle membrane;clathrin-coated vesicle;coated vesicle;coated vesicle membrane;cytoplasmic membrane-bounded vesicle;cytoplasmic part;cytoplasmic vesicle;cytoplasmic vesicle membrane;cytoplasmic vesicle part;integral to membrane;intracellular membrane-bounded organelle;intracellular organelle;intracellular organelle part;intracellular part;intrinsic to memb…		Module 2	4.89057	2.35931e-05	Q8BFT9	Q8BFT9
-0.981654	-0.509037	-0.462775	-3.76905	-0.550712	0.247244	-0.487297	-0.422378	-0.751742	-0.304985	0.64099	-0.462273	-0.603794	-0.834638	0.671521	0.499863	0.586283	1.1337	1.09057	0.279041	0.219795	1.31784	-0.258603	0.640978	0.586283	-0.394917	1.15947	1.01775	0.702529	+	anatomical structure development;biological adhesion;biological regulation;cell adhesion;cell projection organization;cell surface receptor linked signaling pathway;cellular component organization;cellular component organization at cellular level;cellular component organization or biogenesis;cellular component organization or biogenesis at cellular level;cellular process;cellular response to stim…	binding;carbohydrate binding;glycoprotein binding;protein binding	anchored to membrane;cell part;extracellular membrane-bounded organelle;extracellular organelle;extracellular region part;extracellular vesicular exosome;intrinsic to membrane;membrane;membrane part;membrane-bounded organelle;membrane-bounded vesicle;myelin sheath;organelle;plasma membrane;vesicle	Cell adhesion molecules (CAMs)	Module 2	2.47198	0.00479901	P12960	P12960
-1.68251	-1.11823	-1.07047	-3.10103	-1.25605	-0.682358	-0.556665	-0.813679	-0.99794	0.0451803	0.461204	0.427958	0.606743	-0.24692	1.05066	-0.259419	0.461527	0.826813	1.03296	0.461419	0.632407	0.893343	0.43757	0.657405	0.539928	1.07079	1.0175	0.598057	0.56379	+	adult behavior;behavior;behavioral interaction between organisms;biological adhesion;biological regulation;cell adhesion;cell communication;cell-cell signaling;cellular component assembly;cellular component assembly at cellular level;cellular component organization;cellular component organization at cellular level;cellular component organization or biogenesis;cellular component organization or bi…	binding;calcium channel regulator activity;cation binding;channel regulator activity;ion binding;metal ion binding	cell part;integral to membrane;intrinsic to membrane;macromolecular complex;membrane;membrane part;presynaptic membrane;protein complex;synapse part;synaptic membrane	Cell adhesion molecules (CAMs)	Module 2	7.66737	5.2394e-08	Q6P9K9	Q6P9K9
-0.678613	-1.24288	-0.508315	-2.10529	-0.915004	-1.49572	-0.869336	-1.52497	-0.721585	0.00308343	-0.0606339	-0.647027	0.656857	-0.0510015	1.5003	0.732427	0.195194	0.468455	1.42811	-7.28263e-05	0.281184	0.507757	0.169983	1.8946	0.925762	-0.823925	1.1733	1.27887	0.428492	+	biological regulation;negative regulation of catalytic activity;negative regulation of hydrolase activity;negative regulation of molecular function;negative regulation of phosphatase activity;regulation of biological process;regulation of catalytic activity;regulation of cellular metabolic process;regulation of cellular process;regulation of dephosphorylation;regulation of hydrolase activity;regu…	binding;enzyme binding;enzyme inhibitor activity;enzyme regulator activity;phosphatase binding;phosphatase inhibitor activity;phosphatase regulator activity;protein binding;protein phosphatase inhibitor activity;protein phosphatase regulator activity	cell part;extracellular region part;extracellular space;integral to membrane;intrinsic to membrane;membrane part		Module 2	4.99471	1.87546e-05	Q68FM6	Q68FM6
-0.468192	-1.06712	-1.02107	-1.38688	-0.198834	-0.690751	-1.82212	-1.45782	-1.16094	-0.488238	1.66138	0.321937	1.04179	-1.51976	1.13036	-0.0264621	1.1214	1.17304	2.05687	-0.36392	0.795745	0.23292	0.53535	0.188775	0.593647	0.16383	0.0155973	0.310214	0.329271	+	biological adhesion;cell adhesion;cell-cell adhesion;cellular process;homophilic cell adhesion	binding;calcium ion binding;cation binding;ion binding;metal ion binding	cell part;integral to membrane;intrinsic to membrane;membrane;membrane part;plasma membrane		Module 2	4.13114	0.000125231	P70408	P70408
-1.3127	-1.30186	-1.0948	-0.595349	-0.376861	-1.01394	-1.02399	-1.51546	-1.1529	0.723888	1.26266	0.88746	0.302022	-1.22273	1.13563	0.331198	0.548867	1.38787	1.01869	-0.642711	0.237823	-0.351073	-0.798309	1.88709	0.425305	0.717408	0.839063	1.24147	-0.54378	+	biological regulation;cell cycle;cellular process;negative regulation of autophagy;negative regulation of biological process;negative regulation of catabolic process;negative regulation of cell communication;negative regulation of cellular catabolic process;negative regulation of cellular metabolic process;negative regulation of cellular process;negative regulation of macroautophagy;negative regu…		apical plasma membrane;cell body;cell junction;cell part;cell projection;cell projection part;cytoplasm;cytoskeletal part;dendritic shaft;dendritic spine;intracellular organelle part;intracellular part;membrane;membrane part;neuron projection;neuron spine;organelle part;plasma membrane part;postsynaptic density;postsynaptic membrane;synapse part;synaptic membrane		Module 2	4.23046	0.000100796	P60853	P60853
-1.364	-0.884179	-0.941931	-1.03177	-0.670881	-0.477919	-0.923147	-0.471417	-0.733281	-1.19999	1.02194	0.423495	0.595557	-1.77213	1.58503	-0.7623	0.331106	0.534876	2.20086	-0.179865	-0.0978137	0.680354	-0.276807	1.51043	0.0223139	0.235484	0.909506	1.69586	0.040628	+	behavior;biological adhesion;cell adhesion;cell migration;cell motility;cell-cell adhesion;cellular component movement;cellular process;locomotion;locomotory behavior;neuron cell-cell adhesion;neuron migration;response to stimulus		cell part;cytoplasmic part;endosome;external side of plasma membrane;integral to membrane;intracellular membrane-bounded organelle;intracellular organelle;intracellular part;intrinsic to membrane;membrane part;membrane-bounded organelle;organelle;plasma membrane part		Module 2	2.24421	0.00789584	Q61137	Q61137
-1.33901	-1.39455	-1.57672	-1.38659	-0.649509	-1.01592	-1.16536	-1.44213	-1.02814	0.00643636	1.14605	0.638729	0.493059	-1.02564	1.34425	0.123013	-0.000727935	0.832612	1.15036	0.22929	0.0432098	0.590218	-0.299656	1.45863	0.542708	0.759453	0.949399	1.56662	0.449901	+	associative learning;behavior;behavioral defense response;behavioral fear response;behavioral response to pain;biological regulation;calcium ion import;calcium ion transmembrane transport;calcium ion transport;carbohydrate homeostasis;cation transport;cell communication;cell motility;cell-cell signaling;cellular component movement;cellular process;chemical homeostasis;cognition;defense response;d…	binding;calcium channel activity;calcium ion binding;cation binding;cation channel activity;cation transmembrane transporter activity;channel activity;gated channel activity;high voltage-gated calcium channel activity;ion binding;ion channel activity;ion transmembrane transporter activity;metal ion binding;passive transmembrane transporter activity;protein binding;protein N-terminus binding;subst…	calcium channel complex;cation channel complex;cell part;ion channel complex;macromolecular complex;membrane;membrane part;plasma membrane;plasma membrane part;protein complex;voltage-gated calcium channel complex		Module 2	6.80561	3.47052e-07	Q61290	Q61290
-1.74771	-0.907343	-1.86367	-1.67952	-0.69499	-0.606999	-0.74528	-0.603828	-0.528488	-0.0590961	1.22498	-0.110835	0.291142	-0.95862	0.648733	0.698357	0.178319	0.805415	1.12502	-0.737142	-0.701471	-0.000339749	-0.374277	1.06186	1.13655	1.29135	1.1917	1.62104	1.04514	+	biological regulation;cell surface receptor linked signaling pathway;cellular process;cellular response to stimulus;G-protein coupled receptor protein signaling pathway;negative regulation of biological process;negative regulation of cell communication;negative regulation of cellular process;negative regulation of G-protein coupled receptor protein signaling pathway;negative regulation of respons…	enzyme activator activity;enzyme regulator activity;GTPase activator activity;GTPase regulator activity;nucleoside-triphosphatase regulator activity	cell part;cytoplasm;cytoplasmic part;Golgi apparatus;Golgi apparatus part;intracellular membrane-bounded organelle;intracellular organelle;intracellular organelle part;intracellular part;membrane;membrane-bounded organelle;nucleus;organelle;organelle part;plasma membrane;trans-Golgi network		Module 2	4.04049	0.000153176	Q9QZB1	Q9QZB1
-0.79225	-1.64433	-1.04633	-0.782456	-1.20336	-0.669466	-1.33506	-1.83493	-1.2573	-0.331516	0.989172	0.538495	0.79699	-0.837531	1.3325	0.0832724	-0.243557	0.930467	1.16366	0.158743	0.75843	0.426919	-0.476341	1.73888	0.730555	0.739763	0.35206	1.50935	0.205164	+	anatomical structure development;biological regulation;developmental process;negative regulation of angiogenesis;negative regulation of biological process;negative regulation of developmental process;peripheral nervous system development;positive regulation of biological process;positive regulation of cellular component biogenesis;positive regulation of cellular component organization;positive re…	G-protein coupled receptor activity;molecular transducer activity;receptor activity;signal transducer activity;signaling receptor activity;transmembrane signaling receptor activity	cell part;integral to membrane;intrinsic to membrane;membrane;membrane part;plasma membrane		Module 2	5.88859	2.62349e-06	Q8CGM1	Q8CGM1
-1.24131	-1.48492	-1.59219	-1.26791	-0.43524	-0.924019	-1.01434	-1.11366	-1.424	-0.662396	0.832774	0.371116	0.326328	-0.653929	1.70719	-0.207647	0.870573	1.1111	1.53392	-0.381783	0.536747	0.48184	-0.338695	1.10485	0.325572	1.05118	0.345652	1.20531	0.937881	+	biological adhesion;biological regulation;cell adhesion;cell-cell adhesion;cellular process;regulation of biological process;regulation of cell development;regulation of cell differentiation;regulation of cellular process;regulation of developmental process;regulation of multicellular organismal development;regulation of multicellular organismal process;regulation of nervous system development;re…		cell body;cell junction;cell part;cell projection;cell surface;cell-cell junction;extracellular membrane-bounded organelle;extracellular organelle;extracellular region part;extracellular vesicular exosome;membrane;membrane-bounded organelle;membrane-bounded vesicle;neuron projection;neuronal cell body;organelle;plasma membrane;vesicle		Module 2	5.67607	4.17838e-06	G5E8G3	G5E8G3
0.156375	-0.835501	-1.85143	-1.83176	-0.716816	-1.20333	-1.19932	-1.23319	-1.25179	-0.372747	1.30604	0.597332	0.838806	-0.869113	1.11145	-0.39799	0.558316	0.761719	1.07086	0.189294	0.510342	0.295649	-0.204576	1.81622	-0.48461	0.941948	0.471625	1.21088	0.615325	+	anatomical structure morphogenesis;axonogenesis;cell part morphogenesis;cell projection morphogenesis;cell projection organization;cellular component morphogenesis;cellular component organization;cellular component organization at cellular level;cellular component organization or biogenesis;cellular component organization or biogenesis at cellular level;cellular developmental process;cellular pro…		anchored to membrane;anchored to plasma membrane;axon;cell part;cell projection;intrinsic to membrane;intrinsic to plasma membrane;membrane;membrane part;neuron projection;plasma membrane;plasma membrane part		Module 2	4.79919	2.88478e-05	Q8R4F1	Q8R4F1
-1.69999	-0.996612	-0.577072	-2.43375	-1.0436	-0.599936	-1.15991	-0.751201	-0.974324	0.713325	1.58549	0.843072	0.291313	-0.766405	1.32917	0.547801	0.203306	0.958372	0.93649	-0.341666	-0.589228	0.0808612	0.208366	1.39041	0.169729	0.279884	0.742964	1.44735	0.205791	+	biological regulation;calcium ion transmembrane transport;calcium ion transport;cation transport;cellular process;divalent inorganic cation transport;divalent metal ion transport;establishment of localization;ion transmembrane transport;ion transport;metal ion transport;regulation of biological process;regulation of calcium ion transport;regulation of ion transport;regulation of localization;regu…	binding;calcium channel activity;calcium channel regulator activity;cation binding;cation channel activity;cation transmembrane transporter activity;channel activity;channel regulator activity;gated channel activity;ion binding;ion channel activity;ion transmembrane transporter activity;metal ion binding;passive transmembrane transporter activity;substrate-specific channel activity;substrate-spec…	calcium channel complex;cation channel complex;cell part;ion channel complex;macromolecular complex;membrane part;plasma membrane part;protein complex;voltage-gated calcium channel complex	Arrhythmogenic right ventricular cardiomyopathy (ARVC);Cardiac muscle contraction;Dilated cardiomyopathy;Hypertrophic cardiomyopathy (HCM);MAPK signaling pathway	Module 2	5.45548	6.78549e-06	Q9Z1L5	Q9Z1L5
-0.631015	-0.177623	-0.734491	-2.18011	-1.33704	-1.07543	-0.639576	-0.565955	-0.72715	-0.0553061	1.6723	0.385822	0.662956	-1.63326	1.77656	-0.278248	-0.575581	0.880093	1.39813	-0.385905	-0.812646	0.495926	0.166937	1.28065	0.408741	0.432005	0.39334	1.54927	0.306588	+	biological regulation;regulation of biological process;regulation of biological quality;regulation of cell communication;regulation of cellular process;regulation of multicellular organismal process;regulation of neurological system process;regulation of neuronal synaptic plasticity;regulation of short-term neuronal synaptic plasticity;regulation of signaling;regulation of synaptic plasticity;reg…		alpha-amino-3-hydroxy-5-methyl-4-isoxazolepropionic acid selective glutamate receptor complex;cell junction;cell part;cell projection membrane;cell projection part;dendritic spine membrane;ionotropic glutamate receptor complex;leading edge membrane;macromolecular complex;membrane part;neuron projection membrane;plasma membrane part;protein complex;receptor complex;synapse		Module 2	2.65229	0.00322378	Q9CZN4	Q9CZN4
-0.481543	-1.15913	-1.36241	-0.921378	-0.264159	-1.77547	-1.05591	-0.356392	0.123494	0.306803	1.42167	0.724137	1.42428	-0.892405	0.365014	-1.59386	-0.539195	0.31263	0.565799	-0.20095	2.24293	0.332414	0.352952	1.8285	-0.284708	-0.351515	-0.00225568	1.2406	5.89425e-05	+	biological regulation;carbohydrate homeostasis;cell communication;cell surface receptor linked signaling pathway;cell-cell signaling;cellular chemical homeostasis;cellular component organization;cellular component organization or biogenesis;cellular glucose homeostasis;cellular homeostasis;cellular ion homeostasis;cellular localization;cellular macromolecule localization;cellular membrane organiz…	channel activity;excitatory extracellular ligand-gated ion channel activity;extracellular ligand-gated ion channel activity;extracellular-glutamate-gated ion channel activity;gated channel activity;glutamate receptor activity;ion channel activity;ion transmembrane transporter activity;ionotropic glutamate receptor activity;kainate selective glutamate receptor activity;ligand-gated channel activit…	axon part;cell junction;cell part;cell projection;cell projection part;cytoplasmic part;cytoskeletal part;dendrite;endoplasmic reticulum;intracellular membrane-bounded organelle;intracellular organelle;intracellular organelle part;intracellular part;ionotropic glutamate receptor complex;kainate selective glutamate receptor complex;macromolecular complex;membrane;membrane part;membrane-bounded org…	Neuroactive ligand-receptor interaction	Module 2	2.17274	0.00923882	Q61626	Q61626
-1.46639	0.201395	-0.894643	-1.93331	-1.24958	-0.700334	-1.13954	-0.764832	-0.410993	-1.07956	0.560569	0.222217	0.870256	-0.901884	1.09577	-1.55382	0.293796	0.0930786	1.29651	0.116812	1.42256	0.342871	0.335456	1.89808	0.292835	0.556889	0.422808	0.833306	1.23967	+	activation of phospholipase C activity;activation of phospholipase C activity by G-protein coupled receptor protein signaling pathway coupled to IP3 second messenger;activation of phospholipase C activity by muscarinic acetylcholine receptor signaling pathway;biological regulation;body fluid secretion;cAMP-mediated signaling;cell communication;cell surface receptor linked signaling pathway;cell-c…	acetylcholine binding;acetylcholine receptor activity;amine binding;binding;drug binding;enzyme regulator activity;G-protein coupled acetylcholine receptor activity;G-protein coupled amine receptor activity;G-protein coupled receptor activity;GTPase regulator activity;guanyl-nucleotide exchange factor activity;molecular transducer activity;neurotransmitter binding;neurotransmitter receptor activi…	asymmetric synapse;axon part;axon terminus;basolateral plasma membrane;cell junction;cell part;cell projection;cell projection part;dendrite;integral to membrane;integral to plasma membrane;intrinsic to membrane;intrinsic to plasma membrane;membrane;membrane part;neuron projection;neuron projection terminus;plasma membrane;plasma membrane part;postsynaptic membrane;synapse;synapse part;synaptic m…	Calcium signaling pathway;Gastric acid secretion;Neuroactive ligand-receptor interaction;Pancreatic secretion;Regulation of actin cytoskeleton;Salivary secretion	Module 2	3.68023	0.000337066	Q9ERZ3	Q9ERZ3
-0.415312	-1.44524	0.394531	-0.529833	-1.90311	-0.740888	-1.61064	-0.866623	-0.368199	-0.70329	1.44796	1.97282	1.00098	-0.560519	0.609831	-0.321261	-0.203713	-0.508552	-0.286053	0.0258647	1.50428	0.202967	-0.571963	0.335853	0.14847	0.382736	1.46176	1.9457	-0.398562	+			cell part;integral to membrane;intrinsic to membrane;membrane part		Module 2	2.29791	0.00702663	Q8BH27	Q8BH27
-0.726023	-1.05813	-0.430026	-1.32647	-1.04908	-1.34261	-1.06353	-0.615398	-0.854939	-0.507206	0.402331	0.971793	1.44696	-0.277036	0.716619	-2.13821	0.0425708	0.5301	1.53585	-0.239863	1.10704	0.58339	-0.279571	1.84462	-0.35598	0.787708	0.734431	1.22486	0.33581	+	adult behavior;anatomical structure development;anatomical structure morphogenesis;axonogenesis;behavior;biological regulation;cell part morphogenesis;cell projection morphogenesis;cell projection organization;cellular component morphogenesis;cellular component organization;cellular component organization at cellular level;cellular component organization or biogenesis;cellular component organizat…		cell part;integral to membrane;intrinsic to membrane;membrane part		Module 2	3.16074	0.00105244	Q810C1	Q810C1
-1.22738	-1.06589	-0.95292	-0.350037	-0.95292	-0.885633	-1.21833	-0.819702	-0.286129	-1.03587	0.56161	0.689626	1.05818	-0.95588	1.54958	-1.12537	0.604148	0.724084	2.09822	-0.113368	0.56161	0.791596	-1.15914	1.79473	-0.556579	0.515836	0.100066	1.00536	0.650517	+	biological regulation;negative regulation of angiogenesis;negative regulation of biological process;negative regulation of developmental process;positive regulation of biological process;positive regulation of cellular component biogenesis;positive regulation of cellular component organization;positive regulation of cellular process;positive regulation of developmental process;positive regulation…	G-protein coupled receptor activity;molecular transducer activity;receptor activity;signal transducer activity;signaling receptor activity;transmembrane signaling receptor activity	cell part;integral to membrane;intrinsic to membrane;membrane;membrane part;plasma membrane	p53 signaling pathway	Module 2	2.40606	0.00554158	Q3UHD1	Q3UHD1
-0.262852	-0.344058	-0.106955	-1.08043	0.00653347	-0.703107	-2.325	-1.8913	-0.512032	0.0131444	0.660278	1.82029	1.14841	-0.253811	0.878255	-0.855061	0.0373252	0.574659	0.61682	-0.502061	-0.152707	0.984279	0.0160772	1.79413	-1.63655	1.40049	0.186196	0.625203	-0.136153	+	biological regulation;cell communication;cell cycle arrest;cell cycle process;cell death;cellular process;cellular response to chemical stimulus;cellular response to external stimulus;cellular response to extracellular stimulus;cellular response to nutrient;cellular response to nutrient levels;cellular response to retinoic acid;cellular response to stimulus;cellular response to vitamin;cellular r…		cell part;cytoplasm;intracellular part		Module 2	2.07428	0.0114797	Q920P3	Q920P3
-0.41585	-0.723123	-0.512966	-0.745238	-0.853131	-0.817127	-1.14754	-1.18135	-0.79713	0.0715718	1.54197	1.57852	0.969954	-0.35975	0.467481	-1.03268	-0.672332	0.372567	0.649021	0.291437	0.717164	1.18278	-1.03964	2.46154	-1.70725	0.610877	0.204166	1.00878	-0.12271	+					Module 2	1.99556	0.0136259	B2RWC4	B2RWC4
-0.347094	-1.38503	-1.45208	-0.679429	-1.01706	-0.888477	-1.38965	-1.67488	-1.56721	0.266036	0.98935	1.44993	1.33948	-0.784519	0.668792	-0.588526	0.66471	0.660472	0.347271	0.242073	-0.415783	1.91764	0.821299	0.869857	-0.159836	0.600466	-0.0907628	0.771632	0.831331	+	behavior;biological regulation;cellular component organization;cellular component organization or biogenesis;exploration behavior;localization;locomotory behavior;long-term synaptic potentiation;macromolecule localization;negative regulation of biological process;negative regulation of cellular component organization;negative regulation of cellular metabolic process;negative regulation of cellula…		axon;cell junction;cell part;cell projection;cell projection part;cytoplasmic part;endoplasmic reticulum;excitatory synapse;growth cone;integral to membrane;intracellular membrane-bounded organelle;intracellular organelle;intracellular part;intrinsic to membrane;membrane;membrane part;membrane-bounded organelle;neuron projection;organelle;postsynaptic membrane;site of polarized growth;synapse;syn…		Module 2	5.50322	6.10666e-06	Q8K377	Q8K377
-0.134945	-1.75416	-1.74002	-1.22482	-0.522765	-0.445746	-1.65385	-0.969433	-1.49702	0.109943	1.19805	1.15327	1.26318	-0.735894	0.860602	-0.741202	0.929666	0.832223	1.16378	-0.354449	0.336786	1.00277	0.0896377	1.09151	-0.448853	0.818004	-0.300763	1.01872	0.655779	+	biological regulation;cellular process;cellular response to abiotic stimulus;cellular response to acid;cellular response to amine stimulus;cellular response to amino acid stimulus;cellular response to chemical stimulus;cellular response to electrical stimulus;cellular response to endogenous stimulus;cellular response to gonadotropin stimulus;cellular response to hormone stimulus;cellular response…	binding;calcium-dependent protein binding;protein binding	cell cortex part;cell junction;cell part;cell projection;chromatin;chromosomal part;cortical cytoskeleton;cytoplasm;cytoplasmic part;cytoskeletal part;cytoskeleton;dendrite;envelope;euchromatin;intracellular membrane-bounded organelle;intracellular non-membrane-bounded organelle;intracellular organelle;intracellular organelle part;intracellular part;membrane;membrane-bounded organelle;neuron proj…		Module 2	4.85608	2.54709e-05	Q99NF2	Q99NF2
-0.582774	-1.03774	-1.22444	-0.983077	-0.189717	-0.60251	-1.59929	-1.5337	-1.30466	0.720024	1.90981	1.38068	0.915669	-1.20541	0.726547	-0.360042	-0.0356459	0.903365	0.126127	-0.578585	0.191666	1.12735	0.14904	1.26756	-0.768855	1.18532	-0.169633	1.38608	0.18685	+	anatomical structure development;developmental process;inner ear development	actin binding;binding;calcium ion binding;cation binding;cytoskeletal protein binding;ion binding;metal ion binding;protein binding			Module 2	3.63004	0.000376662	P84075	P84075
-1.59032	-1.14546	-1.15277	-1.49654	-0.816314	-0.829913	-1.04468	-1.31002	-1.29059	0.616486	1.77525	1.15263	1.05378	-0.428985	0.875809	-0.759311	-0.17327	0.552573	0.744542	0.00700699	-0.0354573	1.21445	-0.169172	1.11463	0.0727542	1.33882	0.487669	1.26126	-0.0248791	+	biological regulation;regulation of alpha-amino-3-hydroxy-5-methyl-4-isoxazole propionate selective glutamate receptor activity;regulation of biological process;regulation of cellular process;regulation of molecular function;regulation of receptor activity;regulation of response to stimulus;regulation of signal transduction;regulation of signaling	calcium channel activity;cation channel activity;cation transmembrane transporter activity;channel activity;gated channel activity;ion channel activity;ion transmembrane transporter activity;passive transmembrane transporter activity;substrate-specific channel activity;substrate-specific transmembrane transporter activity;substrate-specific transporter activity;transmembrane transporter activity;…	alpha-amino-3-hydroxy-5-methyl-4-isoxazolepropionic acid selective glutamate receptor complex;cell junction;cell part;cytoskeletal part;intracellular organelle part;intracellular part;ionotropic glutamate receptor complex;macromolecular complex;membrane;membrane part;organelle part;plasma membrane part;postsynaptic density;postsynaptic membrane;protein complex;receptor complex;synapse part;synapt…	Arrhythmogenic right ventricular cardiomyopathy (ARVC);Cardiac muscle contraction;Dilated cardiomyopathy;Hypertrophic cardiomyopathy (HCM);MAPK signaling pathway	Module 2	6.02357	1.94032e-06	Q8VHW2	Q8VHW2
-1.15292	-1.35087	-1.10253	-0.932907	-0.402448	-0.953819	-1.33281	-1.42402	-1.46209	0.0598397	1.5223	0.873328	1.04566	-1.25745	1.19702	-0.480607	0.298589	0.510112	1.20598	-0.0863483	0.212671	0.731648	-0.355346	1.48567	0.0119242	0.780536	0.452855	1.64876	0.257277	+	anatomical structure development;behavior;behavioral defense response;behavioral fear response;behavioral interaction between organisms;behavioral response to pain;biological regulation;calcium ion transmembrane transport;calcium ion transport;cation transport;cell communication;cell surface receptor linked signaling pathway;cell-cell signaling;cellular chemical homeostasis;cellular homeostasis;c…	amine binding;amino acid binding;binding;calcium channel activity;carboxylic acid binding;cation binding;cation channel activity;cation transmembrane transporter activity;channel activity;excitatory extracellular ligand-gated ion channel activity;extracellular ligand-gated ion channel activity;extracellular-glutamate-gated ion channel activity;gated channel activity;glutamate receptor activity;gl…	cell junction;cell part;cell projection;cell surface;clathrin-coated vesicle;coated vesicle;cytoplasmic membrane-bounded vesicle;cytoplasmic part;cytoplasmic vesicle;cytoskeletal part;intracellular membrane-bounded organelle;intracellular organelle;intracellular organelle part;intracellular part;ionotropic glutamate receptor complex;macromolecular complex;membrane;membrane part;membrane-bounded o…	Alzheimer's disease;Amyotrophic lateral sclerosis (ALS);Huntington's disease;Long-term potentiation;Neuroactive ligand-receptor interaction;Systemic lupus erythematosus	Module 2	5.01576	1.79083e-05	Q01097	Q01097
-0.962029	-1.35231	-0.796402	-0.660417	-0.174437	-0.750163	-1.43041	-1.40422	-1.34485	0.248553	1.99242	0.550661	1.14978	-1.27116	1.41671	-0.335584	-0.146235	0.677025	1.50386	-0.217625	-0.660417	0.733098	-0.447777	1.23647	0.000758153	0.506021	0.504303	1.53347	-0.0991104	+		adenyl nucleotide binding;adenyl ribonucleotide binding;ATP binding;binding;catalytic activity;kinase activity;nucleotide binding;phosphotransferase activity, alcohol group as acceptor;protein kinase activity;purine nucleotide binding;purine ribonucleoside triphosphate binding;purine ribonucleotide binding;ribonucleotide binding;transferase activity;transferase activity, transferring phosphorus-c…	cell part;cytoplasmic part;cytoplasmic vesicle membrane;cytoplasmic vesicle part;intracellular organelle part;intracellular part;membrane;organelle membrane;organelle part;plasma membrane;vesicle membrane		Module 2	3.54436	0.000454293	Q3UHL1	Q3UHL1
-1.0481	-1.09515	-0.608831	-0.393048	-0.513817	-1.49956	-0.825315	-0.924951	-0.992909	-0.281263	1.49237	0.567707	0.855984	-1.36639	1.01839	-1.08928	0.221273	0.0878569	1.28621	0.298527	-0.366866	1.43349	-0.433242	2.31736	-0.207426	1.08543	-0.190294	1.35996	-0.18812	+			cell part;integral to membrane;intrinsic to membrane;membrane part		Module 2	2.59815	0.00363062	Q68FD9	Q68FD9
-1.23844	-1.22157	-1.18687	-1.0541	-0.825336	-0.931917	-1.10628	-1.19238	-1.38732	0.304063	1.38254	1.3041	1.10902	-0.536997	1.04834	-0.815051	0.321655	0.807722	1.17058	-0.212855	-0.00209013	1.05087	-0.632324	1.14642	-0.68547	1.1776	0.301831	1.49868	0.405568	+	adult behavior;adult locomotory behavior;anatomical structure development;anatomical structure maturation;associative learning;behavior;behavioral interaction between organisms;biological regulation;calcium ion homeostasis;calcium ion transmembrane transport;calcium ion transport;cation homeostasis;cation transport;cell communication;cell surface receptor linked signaling pathway;cell-cell signal…	amine binding;amino acid binding;binding;calcium channel activity;calcium ion binding;calmodulin binding;carboxylic acid binding;cation binding;cation channel activity;cation transmembrane transporter activity;channel activity;excitatory extracellular ligand-gated ion channel activity;extracellular ligand-gated ion channel activity;extracellular-glutamate-gated ion channel activity;gated channel …	axon part;cell junction;cell part;cell projection;cell projection membrane;cell projection part;cell surface;clathrin-coated vesicle;coated vesicle;cytoplasm;cytoplasmic membrane-bounded vesicle;cytoplasmic part;cytoplasmic vesicle;cytoskeletal part;dendrite;dendrite membrane;dendritic spine;endoplasmic reticulum;excitatory synapse;extracellular matrix part;extracellular region part;growth cone;i…	Alzheimer's disease;Amyotrophic lateral sclerosis (ALS);Calcium signaling pathway;Huntington's disease;Long-term potentiation;Neuroactive ligand-receptor interaction	Module 2	5.16758	1.28205e-05	P35438	P35438
-0.443627	-0.871728	-0.949381	-0.644356	-0.265274	-0.798769	-1.43077	-1.55835	-1.62389	0.688655	1.23305	1.19495	0.382122	-0.260785	1.61279	-0.355645	0.519014	0.577138	0.98317	-0.265702	-0.263983	1.33839	-1.78114	1.1862	-0.615729	0.646187	-0.294619	1.50635	0.555732	+	response to biotic stimulus;response to stimulus		cell junction;cell part;integral to membrane;intrinsic to membrane;membrane;membrane part;plasma membrane;synapse		Module 2	3.49323	0.000507795	O35449	O35449
-3.56234	-0.161521	-0.527246	-1.41252	-0.939697	-0.354354	-0.769007	-1.00597	-1.2743	-0.118635	1.26841	0.673478	0.640241	-0.571208	0.879472	0.165824	0.658684	0.73162	0.928213	0.0890712	0.328436	0.687068	0.528663	0.6533	-0.0887108	0.660906	0.242752	1.11823	0.53114	+	biological regulation;cell activation;cell activation involved in immune response;cell differentiation;cellular component movement;cellular developmental process;cellular localization;cellular process;cellular response to stimulus;cytokine production;cytoskeleton-dependent intracellular transport;defense response;developmental process;establishment of localization;establishment of localization in…	binding;calcium ion binding;cation binding;enzyme regulator activity;GTPase regulator activity;guanyl-nucleotide exchange factor activity;ion binding;metal ion binding;nucleoside-triphosphatase regulator activity	cell part;cytoplasmic part;cytosol;endoplasmic reticulum membrane;endoplasmic reticulum part;Golgi apparatus;Golgi apparatus part;Golgi membrane;intracellular membrane-bounded organelle;intracellular organelle;intracellular organelle part;intracellular part;lysosome;lytic vacuole;mast cell granule;membrane;membrane part;membrane-bounded organelle;organelle;organelle membrane;organelle part;plasma…	MAPK signaling pathway;T cell receptor signaling pathway	Module 2	4.85295	2.56404e-05	Q9Z1S3	Q9Z1S3
-3.3577	-1.11496	0.0519164	-0.895778	-0.48188	-1.37518	-1.30676	-1.20997	-0.454804	0.361678	1.08387	0.0127347	0.236325	0.224754	0.235578	0.957803	-0.147866	0.546481	0.15776	0.557683	1.1527	0.812409	1.54768	0.657349	0.797	0.369971	0.356345	-0.331365	0.556223	+	biological regulation;cellular component organization;cellular component organization or biogenesis;cellular membrane organization;cellular process;endocytosis;establishment of localization;membrane invagination;membrane organization;phagocytosis;positive regulation of catalytic activity;positive regulation of GTPase activity;positive regulation of hydrolase activity;positive regulation of molecu…	enzyme activator activity;enzyme regulator activity;GTPase activator activity;GTPase regulator activity;nucleoside-triphosphatase regulator activity	cell part;cytoplasm;cytoskeleton;intracellular non-membrane-bounded organelle;intracellular organelle;intracellular organelle part;intracellular part;non-membrane-bounded organelle;nuclear part;nucleoplasm;organelle;organelle part		Module 2	5.26265	1.0391e-05	Q3V1U8	Q3V1U8
-1.62754	-0.63397	-1.63414	-2.75318	-0.521132	-1.72992	-0.653812	0.38108	-0.62697	-0.261136	-0.369777	-0.118926	1.03969	0.274738	1.09037	-0.1024	-0.052434	1.24599	-0.214794	0.631163	1.22072	0.596778	1.04516	0.349807	1.0536	0.347409	0.277802	0.897112	0.848723	+	cation transport;cell communication;cell-cell signaling;cellular component assembly;cellular component organization;cellular component organization or biogenesis;cellular process;establishment of localization;ion transport;macromolecular complex assembly;macromolecular complex subunit organization;protein complex assembly;protein complex subunit organization;protein hexamerization;protein oligome…	channel activity;gap junction hemi-channel activity;passive transmembrane transporter activity;transmembrane transporter activity;transporter activity;wide pore channel activity	cell junction;cell part;cell-cell junction;cytoplasm;endomembrane system;gap junction;integral to membrane;intracellular part;intrinsic to membrane;membrane;membrane part;plasma membrane		Module 2	5.07021	1.5885e-05	Q6IMP4	Q6IMP4
-2.00137	-1.46924	-0.785014	-1.41508	-1.01572	0.520613	-1.518	-0.977424	-1.38558	-0.648255	-0.652838	0.50721	-0.450244	0.161778	0.940863	0.621012	0.373781	1.55992	0.26722	0.838828	1.55877	0.736492	0.494581	-0.253399	1.0838	0.680096	0.607677	1.11352	0.505998	+			cell part;integral to membrane;intrinsic to membrane;membrane part		Module 2	5.4629	6.67849e-06	Q8BVA2	Q8BVA2
-0.969563	-0.430678	-1.17791	-1.30767	-1.40404	-0.275379	-1.01436	0.276981	-0.310451	-1.93931	-1.66883	0.846566	0.632106	-0.693542	0.25316	2.01447	0.323976	-0.368689	1.02272	0.203338	0.489351	0.525145	0.419325	1.04366	-0.30019	0.160203	0.586001	1.56347	1.50013	+	adipose tissue development;anatomical structure development;biological regulation;cell differentiation;cellular developmental process;cellular localization;cellular process;developmental process;fat cell differentiation;gamete generation;lipid localization;lipid metabolic process;lipid storage;localization;macromolecule localization;male gamete generation;metabolic process;multicellular organisma…		cell part;integral to membrane;intracellular membrane-bounded organelle;intracellular organelle;intracellular part;intrinsic to membrane;membrane part;membrane-bounded organelle;nucleus;organelle		Module 2	2.1035	0.0107783	A2AAE1	A2AAE1
-1.67338	-1.50771	-1.51297	-2.118	-1.02772	-0.658457	-1.01347	-0.862078	-0.811299	-0.472668	-0.488803	0.702615	-0.155213	0.57128	0.726533	1.3372	0.957479	1.04779	1.06532	0.317885	-0.0138279	0.783416	-0.322532	0.673449	0.685911	0.911143	0.667413	1.24222	0.948473	+	metabolic process	active transmembrane transporter activity;ATPase activity;ATPase activity, coupled;ATPase activity, coupled to movement of substances;ATPase activity, coupled to transmembrane movement of ions;ATPase activity, coupled to transmembrane movement of ions, phosphorylative mechanism;ATPase activity, coupled to transmembrane movement of substances;catalytic activity;cation transmembrane transporter act…	cell part;cytoplasmic membrane-bounded vesicle;cytoplasmic part;cytoplasmic vesicle;cytoplasmic vesicle part;integral to membrane;integral to organelle membrane;integral to synaptic vesicle membrane;intracellular membrane-bounded organelle;intracellular organelle;intracellular organelle part;intracellular part;intrinsic to membrane;intrinsic to organelle membrane;macromolecular complex;melanosome…	Collecting duct acid secretion;Epithelial cell signaling in Helicobacter pylori infection;Oxidative phosphorylation;Phagosome;Rheumatoid arthritis;Vibrio cholerae infection	Module 2	7.19712	1.47266e-07	Q9WTT4	Q9WTT4
-2.39586	-1.52503	-1.86702	-1.53611	-0.830188	-0.218056	-0.82811	-0.263552	-0.517246	0.0990028	-0.452057	-0.517912	0.996175	-0.616822	1.23676	0.338102	0.603249	0.655101	1.29558	0.246825	1.41332	0.0211879	1.05309	0.413523	0.21421	-0.00406921	1.02993	0.983529	0.972456	+	biological regulation;cell surface receptor linked signaling pathway;cellular component organization;cellular component organization or biogenesis;cellular macromolecule metabolic process;cellular membrane organization;cellular metabolic process;cellular process;cellular protein metabolic process;cellular response to stimulus;endocytosis;establishment of localization;macromolecule metabolic proce…	adenyl nucleotide binding;adenyl ribonucleotide binding;ATP binding;binding;catalytic activity;kinase activity;nucleotide binding;phosphotransferase activity, alcohol group as acceptor;protein kinase activity;protein serine/threonine kinase activity;purine nucleotide binding;purine ribonucleoside triphosphate binding;purine ribonucleotide binding;ribonucleotide binding;transferase activity;transf…	cell part;cytoplasm;intracellular membrane-bounded organelle;intracellular organelle;intracellular part;membrane;membrane-bounded organelle;nucleus;organelle	Hedgehog signaling pathway	Module 2	4.98331	1.92203e-05	Q8BVP5	Q8BVP5
-0.121071	-1.15226	-1.26141	-2.05704	-0.976745	-0.18271	-1.33796	-0.96067	-0.982326	-0.101211	-0.668442	1.03845	0.797672	0.485685	-0.74754	0.00660703	0.673419	-0.814827	1.23304	1.37626	0.560683	-0.325571	0.624279	1.49256	-0.716891	1.65269	0.330513	1.05828	1.07654	+	anatomical structure development;anatomical structure morphogenesis;axonogenesis;cell part morphogenesis;cell projection morphogenesis;cell projection organization;cellular component morphogenesis;cellular component organization;cellular component organization at cellular level;cellular component organization or biogenesis;cellular component organization or biogenesis at cellular level;cellular d…		cell part;cytoplasmic part;extracellular membrane-bounded organelle;extracellular organelle;extracellular region part;extracellular vesicular exosome;intracellular membrane-bounded organelle;intracellular organelle;intracellular part;membrane-bounded organelle;membrane-bounded vesicle;microbody;organelle;peroxisome;vesicle		Module 2	4.12263	0.000127545	A2A9C3	A2A9C3
-1.05008	-1.17259	-1.28065	-2.50422	-1.30144	-0.866625	-0.557479	-1.12182	-1.0693	0.523234	0.806661	0.667791	1.32428	0.673762	0.671081	0.542462	1.24258	0.714759	0.337833	-0.0817011	0.487459	0.523076	0.64154	0.513769	-1.38537	1.38912	0.0643273	0.396903	0.870641	+	biological adhesion;biological regulation;cell adhesion;cell-cell adhesion;cellular chemical homeostasis;cellular homeostasis;cellular ion homeostasis;cellular process;chemical homeostasis;homeostatic process;homophilic cell adhesion;ion homeostasis;membrane hyperpolarization;positive regulation of inhibitory postsynaptic membrane potential;regulation of biological quality;regulation of inhibitor…	binding;enzyme binding;kinase binding;protein binding	cell body;cell part;cell projection;dendrite;inhibitory synapse;neuron projection;neuronal cell body;synapse		Module 2	7.11607	1.7553e-07	E9PZ19	E9PZ19
-0.715897	-0.490733	-0.97811	-1.51739	-1.50745	-1.57692	-1.01274	-1.24873	-2.30822	1.13061	0.335182	0.928655	0.578717	0.468177	0.158009	0.917691	0.860582	0.485944	0.209976	0.883705	1.28942	-0.612855	-0.324898	0.267957	0.0976657	0.786699	0.910996	0.677644	1.30631	+	anatomical structure development;cell differentiation;cell differentiation involved in salivary gland development;cellular developmental process;cellular process;developmental process;retina development in camera-type eye	anion channel activity;anion transmembrane transporter activity;channel activity;chloride channel activity;gated channel activity;ion channel activity;ion transmembrane transporter activity;passive transmembrane transporter activity;substrate-specific channel activity;substrate-specific transmembrane transporter activity;substrate-specific transporter activity;transmembrane transporter activity;t…	cell part;chloride channel complex;ion channel complex;macromolecular complex;membrane part;protein complex	Mineral absorption	Module 2	7.67452	5.15582e-08	Q9R0A1	Q9R0A1
-1.4345	-0.997417	-0.90611	-1.72351	-0.428793	-1.36177	-1.24572	-2.1088	-1.20064	0.516682	0.984646	1.08106	0.887419	1.15881	0.0233891	0.570991	0.237071	1.22323	0.0669746	0.155965	0.57281	0.346732	0.345142	0.332951	-0.922437	1.0339	0.87012	0.834772	1.08704	+	cellular component organization;cellular component organization at cellular level;cellular component organization or biogenesis;cellular component organization or biogenesis at cellular level;cellular process;lysosome organization;organelle organization;vacuole organization	binding;lipid binding;phosphatidylinositol binding;phosphatidylinositol-3,5-bisphosphate binding;phospholipid binding;transporter activity	cell part;clathrin-coated vesicle;coated vesicle;cytoplasmic membrane-bounded vesicle;cytoplasmic part;cytoplasmic vesicle;early endosome membrane;endosomal part;endosome;endosome membrane;Golgi apparatus part;intracellular membrane-bounded organelle;intracellular organelle;intracellular organelle part;intracellular part;membrane;membrane-bounded organelle;membrane-bounded vesicle;organelle;organ…		Module 2	7.97698	2.65562e-08	Q9D4C9	Q9D4C9
-0.526475	-1.14177	-2.38145	-0.34752	0.0209468	-1.27699	-1.40548	-0.97381	-1.03688	1.32444	-0.283141	0.181083	0.866234	1.38284	-0.394774	0.929281	1.03867	0.592186	-1.02651	0.814003	0.559199	0.992643	-0.177848	-0.500389	-0.278005	0.652124	-0.399167	1.1245	1.67206	+			alpha-amino-3-hydroxy-5-methyl-4-isoxazolepropionic acid selective glutamate receptor complex;cell part;ionotropic glutamate receptor complex;macromolecular complex;membrane part;plasma membrane part;protein complex;receptor complex		Module 2	3.62001	0.000385181	Q3UH99	Q3UH99
-0.694214	-1.20544	-1.8434	-1.02445	-1.04894	-0.793688	-1.03689	-0.903636	-0.914169	1.15274	-0.0835882	0.463414	0.724949	1.62761	-0.437072	1.29868	1.22518	0.91763	-1.71984	0.686494	0.815178	0.580809	-0.724312	-0.347849	-0.131314	0.610662	0.72689	0.868228	1.21034	+	biological regulation;cell surface receptor linked signaling pathway;cellular process;cellular response to stimulus;G-protein coupled receptor protein signaling pathway;positive regulation of catalytic activity;positive regulation of GTPase activity;positive regulation of hydrolase activity;positive regulation of molecular function;regulation of biological process;regulation of catabolic process;…	enzyme regulator activity;GTPase regulator activity;guanyl-nucleotide exchange factor activity;nucleoside-triphosphatase regulator activity	cell body;cell part;neuronal cell body		Module 2	4.10661	0.000132164	P12660	P12660
-1.07146	-0.994913	-1.15888	-1.43024	-1.24376	-0.998221	-1.00276	-1.14411	-1.06223	1.16079	0.103749	0.357382	1.06497	1.49737	-0.413157	1.10321	0.995953	0.695702	-1.67155	0.754463	1.02206	0.563547	-0.619836	-0.281318	0.037852	0.841654	0.763129	0.992157	1.13843	+	acidic amino acid transport;amine transport;amino acid transport;anion transport;biological regulation;carboxylic acid transport;cellular chemical homeostasis;cellular homeostasis;cellular ion homeostasis;cellular process;chemical homeostasis;establishment of localization;homeostatic process;ion homeostasis;ion transport;L-glutamate transport;nitrogen compound transport;organic acid transport;org…	acidic amino acid transmembrane transporter activity;active transmembrane transporter activity;amine transmembrane transporter activity;amino acid transmembrane transporter activity;anion transmembrane transporter activity;anion:cation symporter activity;carboxylic acid transmembrane transporter activity;cation transmembrane transporter activity;dicarboxylic acid transmembrane transporter activit…	cell part;cytoplasmic part;Golgi apparatus;integral to membrane;intracellular membrane-bounded organelle;intracellular organelle;intracellular part;intrinsic to membrane;membrane;membrane part;membrane-bounded organelle;organelle		Module 2	5.00505	1.83384e-05	O35544	O35544
-1.06545	-0.952858	-0.749927	-1.96964	-1.55109	-1.12039	-1.23308	-1.19428	-1.2738	0.981226	-0.0371706	0.245966	0.720569	1.38075	-0.237128	1.64594	0.951676	0.593363	-0.5231	0.741539	0.958939	0.655119	-0.665516	-0.100603	0.35298	0.689661	0.780681	0.877026	1.09858	+	calcium ion import;calcium ion transmembrane transport;calcium ion transport;cation transport;cellular process;divalent inorganic cation transport;divalent metal ion transport;establishment of localization;ion transmembrane transport;ion transport;metal ion transport;transmembrane transport;transport	calcium channel activity;cation channel activity;cation transmembrane transporter activity;channel activity;gated channel activity;ion channel activity;ion transmembrane transporter activity;passive transmembrane transporter activity;substrate-specific channel activity;substrate-specific transmembrane transporter activity;substrate-specific transporter activity;transmembrane transporter activity;…	cell part;integral to membrane;intrinsic to membrane;membrane;membrane part;plasma membrane		Module 2	6.99832	2.2761e-07	Q8BZB3	Q8BZB3
-1.22117	-1.00949	-1.48547	-1.64768	-1.19293	-1.36666	-1.35688	-1.399	-1.10083	1.32864	0.129126	0.438699	1.01006	1.51092	-0.279018	0.736784	0.588573	0.58065	-0.503005	0.651185	0.897905	0.960481	0.213324	0.494325	-0.287933	0.794066	0.50444	1.00376	1.00713	+					Module 2	9.06834	2.42423e-09	O88910	O88910
-1.55881	-1.36666	-1.22233	-1.22608	-0.93451	-1.37261	-1.27027	-1.38172	-1.03706	0.88221	-0.547963	-0.209675	1.08627	1.22133	-0.318566	1.26474	1.14212	0.67079	-0.0581009	1.00487	0.982951	0.419963	0.390092	0.128691	0.0926978	0.569025	0.215531	0.74935	1.68375	+	biological regulation;regulation of alpha-amino-3-hydroxy-5-methyl-4-isoxazole propionate selective glutamate receptor activity;regulation of biological process;regulation of cellular process;regulation of molecular function;regulation of receptor activity;regulation of response to stimulus;regulation of signal transduction;regulation of signaling	calcium channel activity;cation channel activity;cation transmembrane transporter activity;channel activity;gated channel activity;ion channel activity;ion transmembrane transporter activity;passive transmembrane transporter activity;substrate-specific channel activity;substrate-specific transmembrane transporter activity;substrate-specific transporter activity;transmembrane transporter activity;…	alpha-amino-3-hydroxy-5-methyl-4-isoxazolepropionic acid selective glutamate receptor complex;cell part;ionotropic glutamate receptor complex;macromolecular complex;membrane part;plasma membrane part;protein complex;receptor complex	Arrhythmogenic right ventricular cardiomyopathy (ARVC);Cardiac muscle contraction;Dilated cardiomyopathy;Hypertrophic cardiomyopathy (HCM);MAPK signaling pathway	Module 2	7.73802	4.49009e-08	P62956	P62956
-0.980452	-0.684391	-1.28324	-2.00869	-1.03671	-1.15357	-1.26809	-1.27413	-1.17862	1.28267	0.0594522	0.860726	0.977004	1.76075	-0.416967	0.658111	0.68557	0.783042	-0.709204	0.734329	0.868929	0.866488	-0.246306	0.276741	-0.523121	1.04542	0.0816682	0.977224	0.845376	+	biological regulation;cell communication;cell surface receptor linked signaling pathway;cell-cell signaling;cellular process;cellular response to stimulus;establishment of localization;glutamate signaling pathway;ion transmembrane transport;ion transport;ionotropic glutamate receptor signaling pathway;neuron-neuron synaptic transmission;regulation of biological process;regulation of cellular proc…	alpha-amino-3-hydroxy-5-methyl-4-isoxazole propionate selective glutamate receptor activity;channel activity;excitatory extracellular ligand-gated ion channel activity;extracellular ligand-gated ion channel activity;extracellular-glutamate-gated ion channel activity;gated channel activity;glutamate receptor activity;ion channel activity;ion transmembrane transporter activity;ionotropic glutamate …	alpha-amino-3-hydroxy-5-methyl-4-isoxazolepropionic acid selective glutamate receptor complex;cell junction;cell part;cell projection;dendrite;ionotropic glutamate receptor complex;kainate selective glutamate receptor complex;macromolecular complex;membrane;membrane part;neuron projection;organelle;plasma membrane part;postsynaptic membrane;protein complex;receptor complex;synapse;synapse part;sy…	Neuroactive ligand-receptor interaction	Module 2	6.45862	7.41766e-07	Q9Z2W8	Q9Z2W8
-1.32309	-1.45454	-1.54445	-1.57023	-1.27394	-1.11256	-1.30733	-1.46451	-1.36209	1.18736	0.436907	0.792292	1.04411	1.18994	0.0590476	0.504508	0.503492	0.72617	-0.0558089	0.533344	0.659711	0.765215	0.12613	0.631458	-0.160194	0.941968	0.515749	1.09159	0.919755	+	biological regulation;cell communication;cellular component assembly;cellular component assembly at cellular level;cellular component organization;cellular component organization at cellular level;cellular component organization or biogenesis;cellular component organization or biogenesis at cellular level;cellular macromolecular complex assembly;cellular macromolecular complex subunit organizatio…	binding;cation binding;ion binding;lipid binding;metal ion binding	cell junction;cell part;cytoplasmic membrane-bounded vesicle;cytoplasmic part;cytoplasmic vesicle;cytoplasmic vesicle membrane;cytoplasmic vesicle part;intracellular membrane-bounded organelle;intracellular organelle;intracellular organelle part;intracellular part;membrane;membrane-bounded organelle;membrane-bounded vesicle;organelle;organelle membrane;organelle part;postsynaptic membrane;presyna…		Module 2	12.2993	2.19401e-12	Q8BYR5	Q8BYR5
-1.36309	-1.13055	-1.14912	-1.82782	-1.26183	-1.13043	-1.30585	-1.46678	-1.42014	1.07005	0.29216	0.287226	1.08963	1.48888	0.0442127	0.842968	0.833184	0.737338	-0.131472	0.734936	0.988545	0.40945	0.000574592	0.0459579	0.00910269	0.964329	0.348654	0.866131	1.13375	+	activation of MAPK activity;behavior;biological regulation;cAMP-mediated signaling;cell communication;cell surface receptor linked signaling pathway;cell-cell signaling;cellular macromolecule metabolic process;cellular metabolic process;cellular process;cellular protein metabolic process;cellular response to stimulus;cognition;cyclic-nucleotide-mediated signaling;glutamate signaling pathway;G-pro…	adenylate cyclase inhibiting metabotropic glutamate receptor activity;glutamate receptor activity;G-protein coupled receptor activity;group III metabotropic glutamate receptor activity;molecular transducer activity;receptor activity;signal transducer activity;signaling receptor activity;transmembrane signaling receptor activity	cell part;cell projection;cytoplasmic part;cytoplasmic vesicle;integral to membrane;integral to plasma membrane;intracellular;intracellular organelle;intracellular part;intrinsic to membrane;intrinsic to plasma membrane;membrane;membrane part;neuron projection;organelle;plasma membrane part;presynaptic membrane;synapse part;synaptic membrane;vesicle	Neuroactive ligand-receptor interaction;Taste transduction	Module 2	10.2849	1.70713e-10	Q68EF4	Q68EF4
-1.48905	-1.28557	-1.35439	-2.01655	-0.996502	-1.08625	-1.07226	-1.24599	-1.30789	1.36113	0.725423	0.797027	1.09091	1.293	0.146541	0.491406	0.624746	0.866002	0.0401776	0.348965	0.549569	0.541924	-0.246721	0.413459	-0.458914	1.00996	0.238333	1.21389	0.80763	+	actin cytoskeleton organization;actin filament-based process;biological regulation;cellular component organization;cellular component organization at cellular level;cellular component organization or biogenesis;cellular component organization or biogenesis at cellular level;cellular membrane organization;cellular process;cellular response to stimulus;cytoskeleton organization;membrane organizatio…	binding;enzyme activator activity;enzyme regulator activity;GTPase activator activity;GTPase regulator activity;lipid binding;nucleoside-triphosphatase regulator activity;phospholipid binding	adherens junction;anchoring junction;cell junction;cell part;cell-substrate adherens junction;cell-substrate junction;cytoplasm;cytoskeleton;focal adhesion;intracellular non-membrane-bounded organelle;intracellular organelle;intracellular part;non-membrane-bounded organelle;organelle		Module 2	9.83602	4.5511e-10	Q6ZQ82	Q6ZQ82
-1.81195	-1.31911	-1.66707	-1.87627	-1.09135	-0.800824	-0.924565	-0.99373	-0.830795	0.495697	0.1497	0.594249	1.03973	1.13085	0.168832	0.73581	0.647044	1.28773	0.0198323	0.282834	0.266377	0.671491	-0.307425	-0.256467	0.127069	1.36468	0.219381	0.88704	1.79121	+	behavior;biological regulation;cation transport;cellular chemical homeostasis;cellular component assembly;cellular component organization;cellular component organization or biogenesis;cellular homeostasis;cellular ion homeostasis;cellular potassium ion transport;cellular process;cellular response to chemical stimulus;cellular response to hypoxia;cellular response to oxygen levels;cellular respons…	A-type (transient outward) potassium channel activity;binding;cation binding;cation channel activity;cation transmembrane transporter activity;channel activity;gated channel activity;ion binding;ion channel activity;ion transmembrane transporter activity;metal ion binding;outward rectifier potassium channel activity;passive transmembrane transporter activity;potassium channel activity;substrate-s…	cation channel complex;caveola;cell body;cell body membrane;cell junction;cell part;cell projection;cell projection part;dendrite;dendritic spine;integral to membrane;integral to plasma membrane;intrinsic to membrane;intrinsic to plasma membrane;ion channel complex;macromolecular complex;membrane;membrane part;membrane raft;neuron projection;neuron spine;neuronal cell body;neuronal cell body memb…		Module 2	7.59309	6.17017e-08	Q9Z0V2	Q9Z0V2
-1.60973	-1.31687	-1.11944	-1.7991	-1.12573	-1.05267	-1.2098	-1.36687	-1.12975	1.17706	0.655268	0.542561	0.950908	1.40504	-0.356197	1.09266	0.797697	0.892304	-0.646228	0.59554	0.47875	0.429267	0.161326	-0.0175433	0.141677	1.0248	0.39958	0.943172	1.06232	+	biological regulation;cell surface receptor linked signaling pathway;cellular process;cellular response to stimulus;G-protein coupled receptor protein signaling pathway;negative regulation of biological process;negative regulation of cell communication;negative regulation of cellular process;negative regulation of G-protein coupled receptor protein signaling pathway;negative regulation of respons…	enzyme activator activity;enzyme regulator activity;GTPase activator activity;GTPase regulator activity;nucleoside-triphosphatase regulator activity	cell part;cytoplasm;intracellular part;membrane;plasma membrane		Module 2	8.93845	3.2212e-09	Q8BXT1	Q8BXT1
-0.743941	-1.49737	-2.92816	-1.61521	-0.770695	-0.719924	-1.12523	-1.09251	-1.11573	1.09356	0.266859	0.77891	0.985676	0.96009	0.281044	0.666367	0.900698	0.88099	-0.176608	0.493363	0.579332	0.532533	0.176434	0.304252	-0.0064666	0.894849	0.334024	0.916892	0.745972	+			extracellular membrane-bounded organelle;extracellular organelle;extracellular region part;extracellular space;extracellular vesicular exosome;membrane-bounded organelle;membrane-bounded vesicle;organelle;vesicle		Module 2	8.55836	7.4296e-09	Q1RLL3	Q1RLL3
-1.26749	-1.42683	-2.40922	-1.27065	-1.18881	-0.464656	-1.11591	-1.36865	-1.77605	0.284384	0.287274	0.695482	0.536688	0.302634	0.560645	1.2674	0.786631	0.494734	0.165447	0.729336	0.22963	0.77596	0.775787	0.501007	0.729665	0.983244	0.582803	0.656921	0.942589	+			extracellular region		Module 2	11.6511	8.83136e-12	Q8K4Z0	Q8K4Z0
-1.98873	-1.52495	-1.32105	0.100837	-0.985754	-1.33497	-2.01676	-1.64083	-0.624939	0.344918	0.661618	0.307106	1.21418	-0.340704	0.702269	0.144175	0.472771	0.798686	0.881012	0.0238055	0.641961	0.235968	1.65486	0.352751	0.363137	0.893315	0.679666	0.866884	0.438776	+	biological adhesion;cell adhesion;cell-cell adhesion;cellular component organization;cellular component organization or biogenesis;cellular process;homophilic cell adhesion;synapse organization	binding;calcium ion binding;cation binding;ion binding;metal ion binding	cell part;extracellular membrane-bounded organelle;extracellular organelle;extracellular region part;extracellular vesicular exosome;integral to membrane;intrinsic to membrane;membrane;membrane part;membrane-bounded organelle;membrane-bounded vesicle;organelle;plasma membrane;vesicle		Module 2	7.63204	5.66424e-08	Q91XW9	Q91XW9
-2.29156	-2.0613	-1.0535	-1.2914	-0.734003	-0.415046	-0.972161	-0.951466	-1.17382	0.565656	0.99977	0.665546	0.794769	-0.328525	1.61537	0.53642	0.503747	0.138481	1.15383	0.156397	0.188092	0.913406	-0.551755	0.52655	0.816538	0.265343	1.03611	1.19646	-0.247958	+	cellular process;cellular response to calcium ion;cellular response to chemical stimulus;cellular response to inorganic substance;cellular response to metal ion;cellular response to stimulus;response to calcium ion;response to chemical stimulus;response to inorganic substance;response to metal ion;response to stimulus	binding;lipid binding;phosphatidylserine binding;phospholipid binding	axon;cell part;cell projection;clathrin-coated endocytic vesicle;clathrin-coated vesicle;coated vesicle;cytoplasm;cytoplasmic membrane-bounded vesicle;cytoplasmic part;cytoplasmic vesicle;dendrite;endocytic vesicle;extracellular membrane-bounded organelle;extracellular organelle;extracellular region part;extracellular vesicular exosome;intracellular membrane-bounded organelle;intracellular organe…		Module 2	6.77896	3.67874e-07	Q9Z140	Q9Z140
[truncated: 260 more rows]

## Sheet: Modult 1 Downregulat-Enrichment
GroupID	Category	Term	Description	LogP	Log(q-value)	InTerm_InList	Genes	Symbols
[truncated: 185 more rows]

## Sheet: Modult 2 Upregulat-Enrichment
GroupID	Category	Term	Description	LogP	Log(q-value)	InTerm_InList	Genes	Symbols
[truncated: 212 more rows]
