# Supplementary material for: The mouse multi-organ proteome from infancy to adulthood
Source: Nat Commun. 2024 Jul 9;15:5752. doi: 10.1038/s41467-024-50183-6 (PMC11233712; doi:10.1038/s41467-024-50183-6)
Supplement: Supplementary file 18 — Supplementary data 15 [file 41467_2024_50183_MOESM18_ESM.xlsx]

## Sheet: Comments
Sheet	Comments
1. Brain_bruker validation	Bruker TimsTOF LC-MS data of brain (1, 4 and 8-week)
2. Brain_Orbi	Thermo Fisher Scientist Orbitrap QE LC-MS data of brain (1, 4 and 8-week)
3. venn_partitions	Comparison of data from two mass spectra
4.Bruker_Down	Brain-unique age-related DEPs down-regulated with age in Bruker TimsTOF
5.Bruker_Up	Brain-unique age-related DEPs up-regulated with age in Bruker TimsTOF
6.QE_Down	Brain-unique age-related DEPs down-regulated with age in Thermo Fisher Orbitrap QE
7.QE_Up	Brain-unique age-related DEPs up-regulated with age in Bruker TimsTOF in Thermo Fisher Orbitrap QE

## Sheet: 1. Brain_bruker validation
Protein.Group	BrainF1_5	BrainF1_7	BrainF1_8	BrainF1_10	BrainF4_1	BrainF4_2	BrainF4_4	BrainF4_5	BrainF4_6	BrainF8_1	BrainF8_3	BrainF8_4	BrainF8_5	BrainF8_6	BrainM1_1	BrainM1_3	BrainM1_4	BrainM1_9	BrainM1_12	BrainM4_1	BrainM4_2	BrainM4_3	BrainM4_5	BrainM4_6	BrainM8_1	BrainM8_2	BrainM8_3	BrainM8_4	BrainM8_5
A0A075B5P3;A0A0A6YVP0	5203.52	3058.09	4354.14	4118.18		296.283	1127.45	303.79		1963.09	2235.21	2147.1	1585.67	1252.8	6308.31	5428.19	4291.13	3311.21	3571.29	892.606	1005.75	405.715	1482.62	508.793	838.179		432.291	775.951	291.224
A0A087WNL7;A0A087WQ44	1912.4	1867.03	1887.03	1626.77	645.168	1134.87	665.735	1620.76	1332.9	908.857	1210.04	1103.39	625.111	1302.62	1727.1	1462.73	1392.92	1961.77	1438.94	1158.05	1341.42	1013.21		992.801	872.979	1439.65	860.853	845.532	1168.51
A0A087WNP0	8713.46	13121.5	10897.2	14464.2	4764.58	5728.5		7781.77	5116.43	1932.1		3488.42			14230.6	14244.3	12537.6	10909	12799.4	4518.52	3840.34	2126.04		5553.89		9376.87	6126.51	5803.76	4651.78
A0A087WNQ7;A0A087WPM1;E9Q3K4	735.775			813.654	911.745	1246.33	1037.68	1059.83	1419.54		796.698	611.711		776.491		914.245	475.627	462.688	501.053	903.796	1023.82	1047.43	596.083	815.447	608.962	699.945	673.18	750.983	774.018
A0A087WNU5	7655.11	7661.21	7568.11	7673.73	9706.64	10261.6	9839.73	9261.55	9158.69	9155.56	9007.19	8318.43	9533.91	8857.95	8222.66	7650.54	7830.3	7089.68	7517.31	9487.83	9846.85	10344.3	9741.19	9296.34	9768.79	8612.19	9016.17	9023.23	8857.71
A0A087WP24;A0A087WPF8;A0A087WRJ2;A0A087WSR2;E9QN99	3441.14	4051.89	2449.59	2411.55	7951.77	7467.78	5710.96	7054.89	7265.69	9670.66	7788.11	7795.78	8137.2	5613.06		2867.22	2443.17	2724.45	2947.79	6360.24	8918	8480.09	6178.68	5413.92	5255.31	4886.5	5192.51	5164.92	6083.82
A0A087WP64	143.924				741.746			505.074		903.149		800.17									649.666			902.598	1133.37			1382.3
A0A087WPK3;E9Q9T1	3104.08	3142.26	3575.83	4078.82	2644.58	2523.09	2866.21	2705.03	2157.36	2233.95	2749.7	3148.23	2776.14	3172.51	4317.28	3816.03	3599.63	3210.64	4058.03	3160.74	2519.49	2926.12	2449.27	2566.27	2838.93	2316.25	2598.17	2639.99	2914.13
A0A087WPR7	1016.15	964.453	1062.83	753.692	746.506	2156.78	1430.99	1245.51	2662.59	1146.24	1892.47	1700.28	3749.99	2005.87	872.627	729.885	890.741	750.684	1376.41	1106.1	1881.23	1583.12	1997.67	1021.09	2393.37	1623.63	2248.76	1449.7	2097.39
A0A087WQ92	3455.33	2944.2	3378	2132.99	3210.55	2512.98	1974.08	2466.08	2118.18	1681.82		1737.68	998.168	1568.61	2971.23	2499.83	2421.48	2070.02	2365.4	1466.35	1173.48	1711.48	2065.05	2609.12	822.072	1990.67	1899.7	2252.5	1356.74
A0A087WQB0	2460.28	3244.52	3762.12	5050.49	2780.18	1692.07	1400.83	1859.35	2748.61	1781.82	1562.72	2646.05	1809.41	1549.34	3973.8	4426.62	4072.14	4211.07	3055.48	1780.91	2372.56	1848.51	1600.3	1213.82	1440.68	1497.63	1250.89	1753.69	1289.86
A0A087WQC2;A0A087WR42	882.88	1307.55	821.451	1134.02	982.766				1009.81			1152.64			997.126	591.418	1507.39			662.412		761.785	519.486		789.655		366.677	646.534
A0A087WQE8;Q6TA13	2345.44	2398.02	2516.59	2597.32	3570.14	3735.93	3370.09	3702.63	3639.05	4866.48	4357.42	4474.31	4186.46	4061.92	2754.57	2418.36	2664.29	3313.21	3112.81	3788.45	3722.75	3684.42	3650.65	4284.09	4527.67	3394.88	3953.47	3661.67	3936.1
A0A087WQF0	5357.35	5963.88	5855	4792.26	7651.08	7231.77	8477.62	9339.21	6471.82	5847.6	6285.39	7808.97	4905.52	8232.7	6844.13	6870.61	4832.84	7019.44	4828.16	11132.6	7419.27	7461.7	8222.92	10016.1	5520.32	7254.99	7030.32	10459.7	5072.5
A0A087WQF8;A0A087WQG4;A0A087WS04;A0A087WS23;A0A087WS29	2594.42	2895.56	4892.65	3181.23	2151.38	1485.68	228.474	2049.6	3072.03	2101.76	3146.4	2002.67		2002.98	3075.94	3193.83	3226.13	3938.66	3200.29	2376.39	2680.67	3335.19	1323.36	2606.75	2119.77	3246.79	1819.76	2710.26	1648.04
A0A087WQH8	4731.71	4650.62	6293.14	6756.92	11050	7940.77	9559.48	11881.1	10081.6	13131.1	12557.9	9676.03	16151.6	9438.51	5149.6	4445.61	5580.36	5662.67	4535.79	10017.4	12691.2	16707.6	10039.9	12553.2	16318.7	5469.94	12717.4	7115.83	18005
A0A087WQJ5;A0A087WRC2	1287.04	899.157	1654.51	1553.07			861.294			923.91	909.581		662.781	1019.99	1991.91	1829.9	1584.55	2246.63	1958.3	942.237	1395.25	1449.04	1474.78	1385.25	2471.49	1911.31	2167.48	1846.52	1898.35
A0A087WQS0;A0A1D5RM59;E9Q0S6	2506.21	2739.6	2126.5	1968.76	4674.39	4520	3350.32	4502.38	4942.7	4376.06	5085.08	4446.87	4929.22	5053.41	2482.94	2383.4	2179.29	2318.41	2060.25	4762.98	5212.74	4344.07	4956.68	4367.5	5226	4597.91	4394.63	4383.41	4925.06
A0A087WRB8;A0A0A6YX28;A0A0A6YXR1;S4R1P5	2365.39	1805.22	2242.34	1698.09	3631.74	2891.76		2759.79		2590.23		2345.88	2258.35	2675.45	1762.06	1960.99	1219.11	1424.13	1844.81	3785.04	3124.43	2520.9	2984.26	2458.51	2908.9	4642.1	3826.12	3008.37	3927.49
A0A087WRE8;A0A0N4SUT7	2290.71	974.791	1442.85	1369.33	903.825	694.351	1519.58	1206.79	763.563	1187.67	1925.09	682.01	1086.07	996.111	1641.15	1360.13	1051.19	1377.26	1810.67	976.019	951.937	1122.81	1171.3	1180.07	938.521	610.317	986.574	620.151	1042.93
A0A087WRJ8		6841.8			16342.5	14995.6					12979.3	12065.2	15457.3	9960.15	7338.11	6902.7	7040.38			13841.7			11057.4		5086.41
A0A087WRP9	2262.48	2135.1	2072.19	2172.33	3867.85	2841.79	4110.83	2429.98	3057.44	3413.1	3152.96	3038.52	3000.6	3932.58	3047.33	1683.11	1527.46	2118.09	2105.05	3200.61	3485.52	3234.38	3419.48	2887.68	2402.99		2671.75	3726.4	3276.04
A0A087WRT4;A0A1L1SQU7;F2Z4A3	2060.69	2575.68	2883.83	2530.95	2580.09	1620.68	2138.75	2663.07	2822.94	1873.84	1995.81	1907.08	1703.75	1404.72	2247.63	2763.79	2591.36	2604.28	2383.92	1667.9	2526.06	2369.55	2215.07	1789.82	1947.02	2373.14	2055.77	2373.01	2165.37
A0A087WS16;E9PWQ3;J3QQ16	2477.88	2795.96	2201.63	2627.69	1404.11	1694.96	1898.19	2106	2141.56	1639.48	1698.62	1683.61	2954.72	1918.63	2193.38	1947.8	2407.22	2712.41	2470.17	2608.43	2926.81	2207.59	1795.85	2107.99	2694.41	1189.08	1814.47	2181.72	2368
A0A087WSF5	1389.21	1831.6	1162.88	1711.68	1166.5	1346.48		1072.78	1191.45	833.438	955.884	1060.94	716.188	756.757	1516.42	1707.02		1152.66	1629.85	825.515	1031.7	1363.32	1686.39	1146.96	1286.34	1183.6	695.082	806.958
A0A087WSK5;A0A0R4J078	1900.73			2368.04	1673.49			1432.49		1950.71		1390.84					2236.98	1435.77			2211.35	1482.5		2723.54	1323.05			1630.53
A0A087WSP5;Q8C3V4;Q99K94	598.21	717.193	536.229		731.399	784.359		953.727	1058.59	597.42	450.019	911.659	764.064	718.03	768.397	604.713	304.736	629.913	744.68	703.679	696.05	773.979	758.85	776.604		358.366	691.619	450.653
A0A087WSR3;F7C3A0;H3BIW6	454.018			334.274	996.892	1077.25	1342.34	907.366	1107.46	582.452	966.047	1043.5		517.096			313.69			1524.31	815.759	679.797	763.376	1026.81	1304.25	1334.41	1331.08	1156.08	729.179
A0A087WSS1	2109.62	1647.48	1794.79	1476.57	2038.51	2259.1	2100.49	1934.14	2048.72	1753.66	1728.28	1668.63	884.292	2156.46	2277.28	2216.68	2705.92	1760.93	968.171	2331.56	1581.9	1452.07	2172.92	2277.49	1818.36	1255.57	2480.95	1922.18	2135.46
A0A087WSU3	2861.26	2720.41	2883.75	2014.49	5686.64	6494.9		7573.03	5339.59	3160.86		5122.95	4676.55	4134.26	3537.87	4455.92	3926.03	2241.32	3528.18	3455.12	3790.04	2383.32	5048.5	3959.59	1863.16	8380.32	4240.56	5429.49	2973.36
A0A0A0MQ99;V9GXX7	2331.93			1571.67				865.57		2063.01		542.71					1814.85				1021.79			611.421	3604.91			902.681	1105.64
A0A0A0MQE5	7018.01	6513.87	6321.91	6680.43	3068.67	3871.13	4440.95	3924.13	2622.37	3080.52	2417.9	4605.2	3686.48	2752.33	6395.92	6359.72	5598.38	6865.9	4719.3	3512.61	3067.51	3687.44	4424.6	3350.08	4287.91	4019.06	3579.99	4501.82	4730.36
A0A0A0MQE8;B7ZCJ1	2454.34	2541.84	2805.49	2701.86	4534.49	3731.32	4138.7	4088.46	4308.57	4590.35	3737.2	3810.97	3954.31	4666.21	2532.06	2313.57	2350.26	2357.06	2290.15	4347.74	4247.5	4116.79	3935.9	3193.73	4410.09	3992.28	4251.02	4786.96	4495.91
A0A0A0MQL2;E9PUH0	486.586	538.068	1181.56	1553.46	1278.49	944.092		777.923	830.956	1235.8		1133.97	390.256		1170.71	639.571	670.882	837.693	615.613	996.971	1079.35	1167.68	675.434	531.645	1020.75	1345.43	973.556	546.251	941.036
A0A0A6YVV8;A0A0A6YWB0;A0A0A6YWG1;A0A0A6YXQ4	496.394	606.538	305.239	438.465	639.416	591.617	475.331	372.252	179.947	524.265	741.576	403.441	252.082	182.647	335.373	373.218	499.727	327.908	593.565	431.182	510.125	1017.32	745.837		672.411	553.136	561.96	354.906	598.528
A0A0A6YW07;Q80ZJ2;Q924B0	15570.5	14379.7	13910.7	12864	32002.2	26363.7	19908.9	31306.5	26347.1	25386.4	20763.8	26134.2	23065.4	27249.1	13381.6	16313.6	11618	12412.8	13574.6	17849.8	11921.4	12094.8	17062.2	19475.6	10932.1	16634	17780.9	21458.2	14658.2
A0A0A6YW36;Q45FE1					2797.85	1703.46		2382.84	2417.51	4316.72	3128.68	3293.05	3902.72	3420.11				778.805		4172.93	5596.67	3792.04	3257.62	3230.04	5179.26	939.796	5043.25	3531.65	4174.99
A0A0A6YW53	4541.83	3848.74	3292.91	4240.37	1363.31	1391.5		844.125	1285.71				282.612	1934.4	3759.7	4636.44	3250.93	4189.05	4039.39	924.907	462.435	651.696	1025.97	1316.57	1973.93	1657.33	807.405	1172.87
A0A0A6YW80;G3X8Y3	7945.72	6337.23	6483.19	5540.08	6876.1	5673.17	3414.05	4809.1	4743.66	5697.19	3724.39	5577.9	4147.91	5133.39	4615.79	5396.56	5857.1	6621.6	6837.54	5188.62	4665.14	6097.45	5520.8	5524.54	5191.77	4524.03	5296.95	5221.04	6004.01
A0A0A6YW86	1111.93	1413.38	1759.27	588.218	2645.65	3031.26	1308.6	2594.87	2683.53	1312.38		1350.69	827.303	3598.45	1697.85	1533.3	1344.21	1374.94	1214.56	2389.16	619.801	1123.11	2310.15	843.572	955.506	5066.18	1652.16	2437.55	1730.18
A0A0A6YWG7	1902.84	1851.03	3005.65	2926.7	3259.65	5746.93	4735.84	4366.29	3148.01	3935.08	7088.85	5989.42	4407.25	5778.28	2480.14	3085.94	2460.56	1817.29	2828.37	5943.87	3842	5486.45	4468.98	5821.79	4855.51	6081.82	4122.6	6152.15	4957.06
A0A0A6YWM5;E9QKE4	639.606		1220.63	961.801	2766.96	1737.44	1432.95	1945.99	2287.7	1117.46	1666.44	1785.18	1910.58	1669.2	887.998	955.42	1887.31	619.348	1088.56	1543.12	1134.4	1127.15	1305.3	1703.98	1088.17	2562.25	1400.35	1207.17	1066.66
A0A0A6YWM8	1428.5			1652.77	449.794			491.343		241.553		309.026					1626.62				695.758	76.4955		227.191	686.228			538.516
A0A0A6YWT4	1436.61	2345.76	3052.77	2054.29	1761.9	1818.33		1264.13	2119.14	1287.82	2045.74	882.752	1782.26		1826.65	2576.38	2113.14	2229.78	1992.2	2848.93	1378.51	1488.52	2971.05	1287.66	1124.75		2253.18	1143.52	1993.17
A0A0A6YWX1;E9Q9M5;J3KMM1				743.394			1368.55	776.066		996.684			1831.81	1056.93	644.952	473.997			591.674		887.122	658.778	812.385	699.265	1027.22	476.133	688.791	331.903	890.94
A0A0A6YWY8;A0A0A6YY09;F8VPK8	8156.53	7816.98	6785.89	8359.98	8815.1	9627.3	9085.82	8950.64	8122.98	8906.47	7921.94	8953.02	8887.32	10110.3	8288.1	7640.25	7773.8	7777.49	7443.75	9257.84	8179.47	9438.5	9063.18	8452.05	8088.92	8287.39	7951.39	9392.04	8218.16
A0A0A6YX18			70.9922		317.223	483.807	227.513		410.099	331.442		545.249	660.786	737.575				74.5821					489.538	284.645		264.641	495.129		470.878
A0A0A6YX73;Q8K1M3	4786.6	8578.29	6701.69	4553.33	8890.01	9742.12	5315.18	11680.4	8374.39	7592.11	10184.2	10556.9	7363.19	9341.4	10664.6	10405.4	8075.1	13103.5	10595.9	12538.8	14717.9	14515.2	15426.2	14696.5	16969.6	12024.7	16526.6	15013	16098.3
A0A0A6YX86	3530.61	2888.74	2203.33	3237.44	5343.16	2817.53	2755.44	2770.85	2683.99	2164.52	3048.18	4118.75	629.615	1859.48	2115.38	927.183	2499.97	1815.3	2105.46	3502.17	3258.15	3077.63	1972.69	1520.75	2963.16	1661.24	2563.4	3547.25	3175.39
A0A0A6YXL6;A0A0A6YXX3;A0A1D5RM41;E9Q3Y4	9143.39	5738.06	4043.4	5004.79	11476.3	10241.5	8982.06	11616.9	14399.6	16859.7	13184.2	12000.8	12545.8	10142.4	5294.26	6170.48	5571.47	7170.39	5525.12	9747.74	10525.9	12788.1	13947.8	14187	10793.3	10270.1	13368.1	12812.4	9574.02
A0A0A6YY53;F6TQW2	9400.46	6020.2	5899.3	7455.89	1128.9		1660.94	289.289		2204.37	3663.48	2200.53	2399.68	2842.42	10545.2	10040.8	9418.49	6755.26	8997.24	2626.18		896.917	1861.1	1343.37	751.824	1143.71	1332.78	1246.91	925.22
A0A0A6YY83;E9Q2S0	6449.1	6082.01	5830.59	5827.6	4541.04	4996.92	4381.89	4997.23	3194.79	5222.6	5222.91	4985.99	4333.99	5802.17	6417.23	6090.28	6787.16	5879.04	6392.17	5151.93	4396.5	4914.72	4752.91	6328.54	4823.91	5167.79	4941.44	5058.88	4115.62
A0A0A6YY91	9381.55	11092.9		7091.84	17698.7	22109.6	2915.14	22732.8	12371.5	15016.5		19099.7	1682.83	3864.84	11713.2	15269.7	13089.9	14169.2	9452.12	23320.9	20179.5	21216.2		23399.5	21726.7	23289.7	16730.4	27172.4	21463.9
A0A0B4J1E2	2061.08	1797.58	1727.91	2284.83	1620.02			1425.19	2524.15	2897.91		2086.51		1987.28	1077.04	998.122	1436.95	3182.46	1909.99	1826.19	3171.83	3756.96		2858.22	3258.92	502.24	1945.63	1514.91	2736.74
A0A0F6AIX5;A0A0F6AIX6;A0A1W2P7C8;A0A1W2P7T7;A0A1W2P820	566.574				1059.93	760.873		435.244	1016.76	867.378	657.094	774.503	966.214	858.433				977.956	292.627	627.971	1228.89	642.849	449.497	831.738	638.322	387.099	787.867		1121.14
A0A0G2JDF4;A0A0G2JDK6;A0A0G2JFF5;A0A0G2JFV3;A0A0G2JG66;A0A0G2JGM8	2650.35	1560.95	2758.37	1782.19	1412.48	1649.43	1478.49	1727.04	1421.15	875.058	965.513	1654.6	1466.61	1660.94	2331.84	2111.96	2031.96	2674.2	2654.81	1354.49	1571.66	1563.91	1046.53		821.455	1407.88	1024.53	1533.86	1171.19
A0A0G2JDN7;E9PZ43	12756.1	12660.6	11814.8	13653	16499.2	16173.4	15883.8	18189.3	20140.5	17795.9	20141.6	18289.8	16974.7	14271.2	15758.6	13578.1	13372.3	13200.5	13006.3	19101.5	18436.2	19255.5	19295.2	19588.5	17134.9	18694.9	18532	17570.8	18474.3
A0A0G2JDW1	2853.42	3324.98	2916.2	2074	5905.37	7954.84	5673.7	7949.35	4923.02	5568.54	6591.63	7238.62	6090.71	8366.49	3144.55	2970.83	3359.94	4548.1	2979.71	8194.61	7112.18	7191.7	7182.34	7649.51	6362.47	6482.77	6958.8	9017.69	7055.85
A0A0G2JDY6;A0A0G2JEX1;A0A0G2JFD8;A0A0G2JGI1	375.447		474.121	189.45	703.679	359.466		347.95		578.723		385.223		217.83	123.071	398.016	102.999	320.284		184.854	401.991	263.244	198.165		156.994		236.931
A0A0G2JE57;A0A0G2JG35	12346.2	9623.32	8709.43	14120	6703.23	5456.54		6271.3	7403.24	5075.25	3367.67	6202.85	5463.7	5502.01	14711.5	10280	9345.46	9738.05	10222.2	9316.38	7152.69	8637.57	8905.57	7060.84	5447.54	4380.75	6355.95	5451.26	7247.02
A0A0G2JFF1	1401.99	1313.73		2072.97	1473.2	1789.77		1770.15		1661.2		900.913			1451.18	1454.29	1771.33	1521.59		1563.08	1850.08	2322.47		2248.98	1451.15	1079.25		1243.46
A0A0G2JFX8;D3YV77;Q3UEB4	905.696	1308.06	822.14	789.755			499.217				244.597		372.224		1107.14	1082.28	733.401	1060.12	1003.97	361.836	418.122	580.423	450.745		120.432	361.393	712.521
A0A0G2JGC8						503.79		309.988	321.54		306.551	420.094		443.178					121.95	297.534		385.83	350.836	378.206	320.099		577.754	299.648
A0A0G2JGS4;E9Q1T1;E9Q1W0	4209.36			1764.08	8492.11			10149.4		10393.2		7007.38					3465.07				8744.18			6448.31	10819.7			11077.4
A0A0G2JGW6	1946.85	1262.78		1411.84	1719.77	3747.04	2892.03	2493.18		2097.13	3767.58	3158.54	2391	2594.22	1661.29	1248.04	1326.29	1363.25	1044.78	3108.65	2227.59	2891.6	2540.63	2449.58	2457.82	3213.72	2301.83	3590	2628.11
A0A0J9YTR2	7169.71	8663.7	8982.28	7888.84	9736.75	9223.99	14722.1	9580.83	10600.3	6708.91	4592.69	11479.4	4672.11	8156.08	8123.65	9605.81	8797.85	7864.61	5702.46	6223.25	4106.06	6534.94	6883.51	7029.8	7088.63	8927	6384.66	10526.7	7746.6
A0A0J9YTV0;A0A0J9YU44			764.92		1517.36			950.49		939.373	1559.66	1262.75	931.999	504.462		503.437	378.813	1281.43		1176.42	2290.35	1464.09	1435.88	1821.34	1558.55		2088.44	646.566	1530.51
A0A0J9YU05	1100.14			1059.15	1471.95	1429.06	1380.4	1399.56	1239.33			1437.87			1665.09	1337.93	857.445	914.793	1079.74							1655.6		698.924
A0A0J9YUD5;B9EJ54	9137.86	9060.5	8345.3	9136.94	8642.14	7631.46	8613.83	8077.84	9093.11	7990.34	7574.11	7167.16	6418.22	7755.1	8395.51	8744.86	8410.63	9207.57	8460.82	6318.91	6379.09	6628.16	7567.53	7336.91	5001.68	8656.44	7303.27	8187.57	7518.9
A0A0J9YUJ8;A0A0J9YUQ8					2405.79	3277.9	2741.9	2497.81	1701.69	3058.32	2484.74	875.037	2692.57	1694.24						2121.23	4360.14	6391.08	5205.66	2221.25	4352.36	2796.34	3797.56	1589.83	4155.45
A0A0J9YUM2	1137.25			934.572	1263.19	2256.97		1980.63	1897.36	2090.78		2970.03		1847.96	1480.35		1508.64	1295.84	1242.62	2626.02	2335.4	2615.1	1623.27	2297.26	2004.76	2163.43	2281.7	1963.44	1720.51
A0A0J9YUN4	20527	29251.6	25905.7	23234.6	198557	316495	330745	310576	185022	166360	224511	262153	153110	255064	32241.8	43333.4	38470.4	36781.1	32535.1	298242	263581	275890	311869	277347	250028	350535	295523	308037	316458
A0A0J9YUP5;F8VQG7		498.366	760.166												493.618	917.685	371.86	284.803	381.299
A0A0J9YUR2;A0A0J9YV86	1930.1	2192.54	1262.32	1531.74	2445.1	1063.08		1744.42	1100.79	1380.8		1125.14			2209.13	2019.52	1508.79	1593.09	1353.81	1166.95	1891.89	1414.44		1286.23	1856.28	1152.89	1300.68	1188.78	1100.6
A0A0J9YUS0	1287.01	855.101	1487.87		2441.53	4690.76		3408.42	2034.52	1086.28	1167.48	1269.45	1520.84	1946.97	1464.19	1768.68	1199.1	915.219	683.556	1350.14			1137.46	1924.04		6611.81	1606.58	3917.53	1128.6
A0A0J9YUZ3	5529.75	7355.29	10014.6	5303.02	10236.3	9344.5	8170.91		10045.2	10901.4	7477.98				8690.82	8783.48	6061.35		8450.65	8847.48				8523.68	5952.29			5933.35
A0A0J9YVI4;E9Q1K3	863.152			1180.8	897.578	1005.52		884.065	609.214	1513.31	1956.04	1476.94	1997.26	1482.86			358.927			1013.15	1483.89	1490.08	1649.95	871.581	2043.91	1464.06	1547.65	1476.7	1369.04
A0A0M3U1B0	3328.07		2763.35	3514.73		1422.6	1811.11		2362.1	1755.65	1645.08		1273.47	1771.59		2767.45	3360.63	3368.92		1473.23		1687.79		2209.89
A0A0N4SUZ0;A0A0R4J0S6	579.985				1683.61	2493.2	2158.01	2516.3	1884.41	2268.06	1955.72	1972.05	1878.91	2405.29			92.9639		473.385	2503.06	1770.35	2012.15	2297.26	2192.04	2015.52	1825.6	2701.24	2051.62	2170.84
A0A0N4SVA4;A0A0N4SWD9	3024.09	4059.62	4310.98	2752.81	1487.6	2524.69		1903.16	1739.09	405.897			402.208	1109.89	1757.17	2675.02	2335.61	1754.64	2025.08		496.583		706.455	756.319		2179.48		1357.83	390.784
A0A0N4SVF2;A0A0N4SVR5;A6H650	1986.88			992.098	2475.63	2319.63	3473.59	1543.83	3051.04	1991.81	1819.58	2123.65	1436	2059.94	1017.51	970.437		499.773	810.343	1668.49	1320.85	1392.34	1661.68	2355.29	1297.19	1193.66	1351.05	2480.23	1420.86
A0A0N4SVL0	3082.79	3127.78	2801.74	3301.51	2320.39	2134.5		1869.78	3068.19	1474.1		1638.02	1842.88	2181.36	3822.73	3071.4	1740.27	2520.91	2075.6	4205.43	1496.5	2079.33	1859.03	1743.09	1202.21	2432.06	1970.49	1640.18
A0A0N4SVS6	9156.18	1462.11		10248.6	6841.61	3000.48	1355.65	5242.26		6535.69		4568.47	444.606	1335.08	92.4583	7784.04	9547.71	8140.49			5978.66	4858.14		5228.63	6169.53			6499.15
A0A0N4SW73	5044.22	4965.78	4124.18	5106.43	3171.01	3177.49		3665.63	3551.83	4218.3	3348.18	5275.75	3976.77	4852.53	5248.55	4687.27	4652.64	3773.33	4142.73	4431.5	3998.94	4232.95	4461.86	3857.69	3646.89	3930.64	3151.48	3846.76	3029.04
A0A0N4SW93				350.058	1090.19	2155.03	2539.04		1466.97		705.662		498.072	1528.33			775.259			2030.76	2101.22	1198.58	1647.11	2143.03	1739.35	1927.3	1301.73	1255.53	2193.36
A0A0N4SWA3	747.337			506.026	1283.12	1244.85		1173.83		1134.41	736.149	1281.27		1769.93	883.951	936.348	565.124	471.047	502.998		1030.29	629.761	910.655	986.862	843.173	2624.49	1440.63	2176.97	1178.22
A0A0N4SWI0					4529.23	764.183		3744.73	4939.12	3109.42		2292.63								1380.82	5010.98	4906.64	1155.96	472.454	1059.75	3143.99	3629.25	5506.95	4684.34
A0A0R3P9D0	8577.05	10073.1	8428.37	10181.8	1847.4	3150.48	3299.4	4295.11	3028.34	1970.22	3446.61	1993.55		1548.93	9997.5	13567	10551.2	13406.3	13621.4	3245.2	3951.52	3050.83	5189.18	5360	4507.29	2447.57	4070.58	3697.07	2885.36
A0A0R4IZY9	7581.04	7938.86	8073.13	8288.02	4279	3025.89	4477.82	4250.65	4800.87	2521.35	4337.24	3794.52	3910.96	3254.35	6457.53	7350.9	6990.89	5939.98	7345.61	3610.25	2953.57	5064.85	3142.41	3482.01	3990.67	2954.47	2202.33	3055.88	2618.12
A0A0R4J007	2415.8		1466.38	1831.97		744.872		1563	862.458		953.798	708.307	564.863		1436.23	2306.65	1812.01	2585.93	1833.43	1144.56		1133.94	1043.78		1124.07	1405.42	1817.58	1362.79	1256.14
A0A0R4J050;A0A1L1SRC1;A0A1L1SRW7;A0A1L1SS90	1878.87	1569.95	846.828	1150.09	2815.24	3215.53	2533.38	3590.09	1745.67	724.507	1271.52	1990.46	1076.62	1497.63	1491.21	1040.76	1267.32	1001.02	1267.02	1116.02	521.259	868.082	785.165	1345.64	1278.15	2430.93	935.367	1522.51	1636.78
A0A0R4J065	2791.25	2915.92	4279.27	4074.07	5777.82	4908.35	4135.24	4961.02	4823.54	7063.15	5887.8	5304.07	6283.33	5969	3122.73	2775.43	3244.98	3236.81	2939.29	5248.09	5257.92	4615.59	4242.39	5575.72	6679.83	3754.09	5082.67	4066.13	5102.08
A0A0R4J083	21016.4	24038.4	20031.8	19075.6	35825.9	25375.2		25034.2	40629.5	38194.6		32288	3034	32246.1	15099.6	17179.1	20719.8	19680.6	18427.8	32471	37335.5	33895.1	29132.4	28047	39733	26599.4	34740.6	28010	37393.5
A0A0R4J094	11243.7	11574.4	10807.7	9709.81	40970.6	40368.7	33904.3	39337.6	39857.8	43878.4	48441.2	39541.3	48223.4	40102	10471.1	11878.5	10833.8	10908.2	10444.1	36803.6	42749.1	39424.3	33234.7	32544.7	41763.6	37941.1	39708.4	40788.7	39034.4
A0A0R4J0B5	1917.96	2446.78	1823.65	2434.46	2499.81	1982.66	1928.01	2847.89	3471.83	3726.58	3419.65	2676.44	2507.99	2502.91	1976.33	1869.02	1717.38	1809.09	2593.27	2646.51	3342.76	2937.18	3769.94	2437.02	3643.66	1976.82	3257.11	2180.06	2790.47
A0A0R4J0B8;J3QQ44				671.573				521.563		572.082							627.903				488.572			574.326	702.676
A0A0R4J0I1					566.506	678.901	1641.15	1398.99	838.372	1320.5	1582.4	1158.08	1220.91	842.025						1823.37	1376.85	2329.62	1106.4	1274.62	1030.96	2767.66	1442.47	841.639	1703.1
A0A0R4J0M1	690.044	483.107	503.906	797.714	650.488	493.989		870.615	189.957	967.029	337.601	931.3	458.704		983.453	392.66	535.692	486.491	598.619	466.889	404.938	237.492	514.792	367.238	406.633	653.271	691.493	510.803
A0A0R4J0Q2;D3YUD3;D3YUL8;D3Z230;E9Q9A0;E9QAD0;F6R4N2;F6V2U0;Q3UEQ1	7030.85	7418.54	7487.04	7140.93	13986	12114.9	10343.1	11071.3	12471.8	12019.4	11066.9	11409.9	11379.5	11684.5	8565.76	8328.39	7058.59	8995.54	8533.64	10093.4	10897	10861.7	11493.4	9962.68	9723.65	13416.8	10538.1	13098.2	11786.1
A0A0R4J0S4	1158.92	1603.13		1238.78	2419.59	1893.92		2313.9	2834.54	2006.08		1532.42			1073.82	1198.22			1413.93	2104.28	2283.32	1881.45		1361.16	1157	1280.71	1523.11
A0A0R4J0T0	918.399		397.173	495.779	1525.19	1345.77		694.955	1079.52	1168.75		1247.79	1505.53	1926.82		521.307	597.041	368.991	443.849	1397.46	2127.69	1214.78	1207.65	1909.55	2422.53	1201.24	2178.55	2250.61	1879.09
A0A0R4J112;A2AMI7;Z4YKC4	1221.12	908.036		1370.12	528.776	656.196	236.602	634.414	1002.1	721.815	1440.59	1121.82		914.096	1633.23	612.701	905.022	1025.48	727.907	1156.14	823.866	1069.94	657.802	1029.09	620.048	710.326	841.032	1065.03	764.065
A0A0R4J119	2375.07	2854.45	1892.42	2673.9		1388.41	1921.96	1382.37	2599.11	1028.17	1275.93	2274.41	2288.33	1295.19	1845.79	1968.86	2222.66	1957.98	2209.63	2843.41	1064.64	2117.23	2133.05	1499.4	826.538	1671.55	1150.24	1122.72	1913.8
A0A0R4J140;Z4YLI8	3955.67	3886.12	2737.29	4019.38	3940.48	3453.86		2634.74	2362.82	4141.95		3500.43			3742.32	4047.16	3883.68	4348.63	2890.43	3306.91	4358.9	3834.59		3108.87	3987.95	2860.88	3083.48	3870.6	3190.63
A0A0R4J194;A2A543		1255.06	1195.38	1277.54	1215.32			1215.07	749.289			1537.1		1544.9	1778.29	2512.3	1804.28	1981.55	1936.32	1034.12	599.716		1016.06	683.263		1523.93	1720.95	2445.87	897.43
A0A0R4J1E2	11366.5	9785.28	11178.2	12150.2	9806.54	8844.21	7907.65	9936.79	9815.08	10144.9	8437.38	9485.88	8366.84	8745.67	11893.2	10934.9	10784.2	11168.3	11086.9	9866.34	8872.28	10124.5	10844.6	10691.7	8649.07	8880.07	7499.1	9074.86	7875.89
A0A0R4J1H6;E9QP99	1708.64			1212.27	596.717			556.929		960.992		681.734					1205.98	579.889		666.979	948.397			650.894	907.258		835.706	492.66	676.118
A0A0R4J1J1	3729.87	2534.91	6106.26	7076.9	5165.61	5445.33	2873.64	2995.14		4396.96		3041.58	4083.21	3263.94			4476.9	3035.35	4565.17	3582.09	3111.32	3319.08	2396.5	3548.81	1862.89	2222.38	3610.45	2229.65	3960.53
A0A0R4J1N7;D3Z5M4		437.416			1634.64			1435.53	2264.98	1561.3		1444.88								866.256	1408.33	1487.84		1065.78	741.2		651.77	852.324	967.632
A0A0R4J1Q0	6759.92	6519.95	5950.19	7439.23	4673.98	3363.94	3622.97	3184.7		3671.56	2675.12	3554.19	2904.01	3066.67	7258.36	5021.68	7585.6	5674.07	5991.02	3029.46	2494.55	3003.76	3958.81	3566.27	3127.9	2940.71	4817.08	3112.5	3048.74
A0A0R4J1R7	1481.81	1611.25	1512.14	1070.62	3618.06	3289.61	3003.36	3186.89	3610.22	3095.44	4054.28	3931.36	3560.45	3103.62	1650.87	1951.53		2436.56	1889.84	3401.48	4649.79	3143.95	3038.32	3399.86	5036.3	3082.07	4079.88	3731.79	3190.82
A0A0R4J1S2;E9QMI6	1750.69	2212.44	1949.14	2087.36	1212.53	715.646		1146.05	926.609		949.44	620.419	550.25	878.911	2736.43	2348.4	1997.48	2489.31	1793.54	1993.24	1617.98	1537.8	1326.6	956.693	969.21	1044.52	1070.66	1611.08	1106.08
A0A0R4J1T1;F7BEU1;Z4YJR7	832.628	441			1629.07		3544.94	3162.29		3538.37	1846.16	1742.01	3058.04	3792						3619	2202.11	2900.8	2567.11	3884.2	2440.49		3559.29	3250.28	3205
A0A0R4J1X0	1755.34	2144.84	926.604	1459.41	1786.08	2066.25	2372.94	2077.82			458.445	603.418		1406.45	1899.05	3058.3	3019.94	2538.96	1716.76	1634.88	588.301	1344.11	2238.8	2358.22	368.823	1014.1	1022.76	1463.5	889.557
A0A0R4J1Y3;E9QMF4	1707.04	1943.55	1497.96	1879.73	1672.41	931.136		1222.76	1456.76	1052.32	1587.51	931.224	1025.46	1199.87	1646.14	1794.74	2240.4	1522.89	1507.52	1235.62	1068.63	1243.92	1185.28	1501.6	1235.43	1762.08	1258.85	1098.82	1361.82
A0A0R4J263;G3UWV6;G3UY51;G3UYV9	2489.52	4277.66	2607.85	3746.5	2585.34	2791.97	4357.88	2460.79	2148.17	2026.05	419.663	2315.53	911.417	1811.75	2388.55	1816.24	1924.44	3043.27	2420.11	763.945	222.136		581.089	1335.48	374.731	2926.63	1065.2	1866.69	722.539
A0A0R4J2C2	2563.32	3829.02		3759.22	8000.31	7963.25	4669.35	9397.54	36527.2	6537.37		9999.46		5497.5	4930.35	5714.69				24908	19800	9773.39			4659.1	23446.8	16501	3698.03	24903.1
A0A0U1RNQ6	532.703	915.767	1084.22	503.004	1322.43	1078.97	1049.98	826.31	1003.65	553.663		416.139		605.434	887.968	753.444	667.279	617.778	589.199			111.908	307.482	681.471		1546.52	578.23	876.842
A0A0U1RNT4;J3QPY0	3339.5	4843.71	3889.36	3177.77	6980.02	3316.87	4330.45	5058.25	6320.93	5603.29		3336.57	3044.61	2831.57	3388.86	3020.57	3318.22	4507.66	4463.75	3227.25	7209.95	4772.61	5270.79	4115	10420.8	8451.95	9372.21	5848.6	8864.92
A0A0U1RP81	5691.85	3789.14	4201.73	5929.55	13103.6	11573.4	1844.84	10861.8	16013	17455.7	21515.8	15116.5	19662.2	19835	3889.61	5130.18	6335.78	5873.02	4826.62	15511.1	17536.9	15703.5	18342.5	12495.9	25304.3	14213.3	17512.8	14427.2	7108.76
A0A0U1RPY8	449.696	759.818	1061.35	1070.65	1238.76	1030.91		869.041				602.183			1133.77	1037.42	985.947	386.039	476.509				373.385	422.496		1964.42	344.759	1375.58
A0A140LHD4;A0A140LHT6;A0A140LI38;E9QPQ8	2595.57	3444.03	2999.53	3161.94	2652.84	2868.56	2841.47	2724.37	3207.38	1874.92	1887.9	2300.7	2215.39	2767.24	3220.08	2945.76	2894.47	2712.61	2756.05	2572.76	2436.32	1521.26	2911.77	3696.99	2539.87	2900.64	2845.48	3125.5	2009.75
A0A140LHS5	208.218	575.095	497.255	628.58	644.842	777.771	1254.64	524.839		1601.8	1258.92	1195.29	1676.42	689.464		253.602		438.001		1554.96	1578.79	2043.57	2178.56	1747.47	2034.98		1586.31	709.222	2191.31
A0A140LHU3	3967.67	3909.48	5280.33		1750.14		1055.77	1611.45		1038.62			733.288	2046.64	6516.69	4862.85	4655.78	3749.03	5837.29	1738.08	1694.08	1028.39	2894.07	1365.71	851.662			2951.38	1514.33
A0A140LHX7							1353.59			1123.13	1103.3	1365.63		1542.97					1385.29	1516.64	1321.87	2069.18	1519.08	2106.45	879.306	2990.5	1370.74	1887.82	1060.7
A0A140LIQ6;A0A140LJ29;E9Q8T1	756.019	235.546	265.395	227.805	525.451	228.714		576.221			2410.42	2053.73	821.29		425.341	342.542	616.428	433	521.41	278.746		993.163	452.729	469.699		192.813	309.588	442.388	865.822
A0A140LIW3	650.05	473.047	615.013	630.043	1682.45	1583.02	1307.78	2255.87	2182.36	1578.33	2377.63	1904.05	2126.58	2219.97	589.107	336.439	791.852	830.633	748.94	1867.98	2087.34	1991.43	1455.38	1994.1	2316.39	1965.84	1949.26	2036.06	1334.96
A0A140LIW7;A0A571BF63	651.986	1174.81	1037.67	872.449	509.973	769.841		874.321	570.043				965.249	964.754	632.271	882.006	951.711	489.319						1658.28	652.664		1243.13
A0A140LJ04		1836.95		1723.02	1981.34	1978.8	2000.26	2604.77	1579.9	3016.11		1157.56		1468.83	1842.88	1629.49	2225.59	1813.61	1938.66	2616.07	2007.58	2453.01	1668.55	1599.36	2672.45	2221.7	1715.17	2105.43	1862.04
A0A140LJD2;E9Q2K2	2443.34	4315.64	2659.57	4077.04	4690.85	5433.37	5732.31	4066.71	3446.68	3508.2	4300.41	3793.67	3347.33	4936.85	4422.45	4008.31	3798.24	4082.92	3381.49	5930.1	3839.94	3772.06	4774.32	5472.64	3934.76	4803.08	4862.32	5212.35	4387.3
A0A140LJF9	1469.08	2703.55	2011.67	3166.67	3289.18	2175.94	2463.74	2972.72	1403.93	2970.72	2095.83	2091.82	2681	3185.13	918.37	1671.45	1042.34	1597.57	1658.47	2899.15	2981.11	2334.45	2288.96	2838.23	2475.92	2408.35	2888.72	2517.6	2888.91
A0A140T8T5	8302.57			6453.31	2197.83			2531.41		1193.14		828.561					5960.49				1381.79	1034.63		1518.19	899.739			1735.3
A0A1B0GR60;Q9CPX4	10930.8	9479.94	16686.1	11856.7	3582.3	3353.94	3307.75	3552.21	2959.37	4654.38	5578.07	2864.2	3985.82	3480.65	12671.8	11403.5	11671.2	9345.62	11392.2	4727.76	4715.68	3376.09	3256.3	2516.64	5266.65	3511.28	4514.31	2992.09	4196.32
A0A1B0GRB6	653.885	1162.99	1325.31	845.664	1104.74		1268.35	1362.79	1375.07	389.237		852.848	827.359		337.401	952.813	1377.45		930.446	911.363	564.072		708.916	813.056	562.852		734.409	874.331	1024.86
A0A1B0GRB7;E9QQ63	1499.43	3036.22	1940.47	3492.59		1468.54	844.372	1020.35	1772.82	1799.44					1964.9	2289.47	2180.49	2209.61	2751.16	1252.85	1324.72	1307.71	1337.91	1202.51
A0A1B0GRV0	7670.05	7415.71	7609.76	6541.46	10117.2	8974.83	8680.81	9584.55	8240.78	9480.41	7079.09	8500.67	6534.79	9502.13	6733.7	7079.06	6976.94	7912.14	6627.34	9313.08	6045.45	6508.47	8437.88	7672.42	6278.54	9424.02	6888.03	8723.41	7113.42
A0A1C7ZMY3	1295.34	1742.73	1835.92	1748.5	4194.01	6318.22	4948.63	5690.2	4470.68	4524.29	5511.74	5111.19	4010.47	7019.41	1315.35	1813.95	1528.51			5660.67	4675.67	5409.36	6563.06	5994.32	4547.58	6055.38	5177	6273.35	5861.63
A0A1D5RL96	6749.82	6408.84	6854.65	7177.38	9602.75	11604.1	9491.06	9069.55	7416.43	9389.98	7299.53	9501.72	9030.6	12509	8115.18	7059.7	6167.71	6519.11	5887.65	10241.2	8367.37	10041.3	9615.61	10396.1	7916.57	10898.4	8436.79	11244.6	8810.41
A0A1D5RLB2			652.436	666.249	5387.13	6719.08	3896.63	4487.92	3468.28	4944.38	5364.11	6849.04	7166.98	6209.78	1216.68	1154.56	995.629	1132.2	1252.03	5366.92	4231.55	7359.05	4919.48	5774.61	5889.39	5330.53	5785.42	5730.46	5666.23
A0A1D5RLD8	2175.02	2217.59	1032.21	1201.07	6451.83	7157.68	8316.52	6665.45	8154.08	5257.54	11953.2	10309.9	12362.1	9570.27	1026.93	1003.39	1847.01	2648.79	1708.59	9017.51	11082.5	7120.8	6715.5	10308.3	5430.63	4353.38	4854.18	7244.83	9461.32
A0A1D5RLG3			297.316		1921.68	1747.96		845.466	488.663	2768.64	3690.77	2033.31	1968.29	2099.47		367.832				1735.36	2379.4	1423.48	1764.19	1422.41	3693.92	2336.58	2439.09	1913.15	2253.37
A0A1D5RLJ9					2489.61	1336	2174.45	1455.3	893.291	1471.97	1891.37	2050.54	2732.73	1734.58		378.296				1986.58	2433.95	3018.16	2042.24	2264.39	1922.6	2201.89	1959.6	2615.92	2223.86
A0A1D5RLL0	2129.02	1849.86		2445.56											2892.45	1041.37	1653.67	1595.51						177.956				223.911
A0A1D5RLL4;E9PWT1	4256.7	4241.65	4396.07	4849.16	3228.71	2697.42	2512.09	3594.46	3197.63	2600.85	2141.73	2438.83	2176.26	2498.41	4108.49	4154.79	3679.72	4137.94	4069.33	2860.45	2400	2716.91	2508.5	2541.03	1965.52	2843.8	2899	2615.42	2289.52
A0A1D5RLN6	1966.23	1511.84	1882.67	1695.65	4980.31	5851.13	7434.57	6686.02	3949.15	3884.79	4663.5	6225.03	4883.48	6442.79	2118.21	1516.05	1718.94	1459.91	1504.3	6931.83	3701.26	5459.02	5584.83	6094.06	4012.92	5415.13	4070.86	6782.77	4180.15
A0A1D5RLQ9;E9PVY0;F6Q5A5;F6YZJ7	1075.26	1064.57	1008.84	859.984	1054.39	1792.36		1915.98	1238.77	831.832		952.845		1130.67	495.803	825.473	608.163	727.66	1137.21	647.868	1582.92	675.659		599.755	1271.3	918.304		848.325	1002.67
A0A1D5RM83	1557.69	1180.96	2197.71	1637.64	3699.62	3504.21	3515.49	3139.16	2995.47	3381.65	2811.37	3146.56	2744.53	3679.5	1732.01	963.17	1291.43	1490.09	1645.14	3484.44	2355.34	3865	3623.45	3824.92	1813.64	3928.37	2169.58	2807.75	2998.92
A0A1D5RM99;F6V035	871.758	1153.73	743.844	1009.8	646.733		660.57	821.209	246.839	841.943	514.574	558.471	823.98	1321.78	1004.59	1181.99	1082.44	961.788	809.585	884.137	801.913	411.057	848.141	841.028	493.188	706.57	764.919	671.292	600.842
A0A1D5RMA9	1275.01	1397.98	1898.74	1178.49	1333.72	2067.29		2330.9	1982.21			1070.55		1567.03		1177.45	1427.44	1867.36	1435.99	1697.41	1299.56	1986.15		2188.58	2715.51	1410.63	1845.05	2438.06	1426.38
A0A1L1SQ41;J3QNU1	1143.15			780.344	1937.67			421.856	1243.63	2129.19		1312.19				1318.07	1188.02	1530.13	1202.77		2081.48	959.086		1574.71	1013.4	756.77		1259.5
A0A1L1SQ51;E9PUM4	548.709	640.352			949.582	1445.12		789.011	1952.12	2109.28		2373.29			654.171	991.673		1293.48		3075.11	3388.75	3081.32		3398.71	3278.27	740.722	2428.31	1309.89	3399.38
A0A1L1SQI7;G3X915	2139.64	1883.9	2056.12	2526.41	8442.44	6586.49		8082.71	6313.36	9055.46	5979.1	9062.53	7201.63	9247.93	2472.72	3123.59	2253.27	2467.99	1645.69	6989.25	8309.49	6926.03	8339.69	8281.27	9530.78	7990.26	6855.91	8503.79	8255.59
A0A1L1SQP7;D3Z5K8	1041.71	2232.82			1756.61			1468.68	2705.49	1302.11	862.591	1131.75				886.478	833.199	715.322		1078.76	1675.93	1596.61	917.756		947.629	1607.48	1222.94	1429.46	1425.07
A0A1L1SRI1	5118.39	5750.36	6204.26	5370.53	7713.24	7644.12	6866.23	6576.55	9174.22	8637.64	6396.12	7596.23	8931.81	7853.33	5347.98	5843.68	4636.85	5582.21	6654.52	8048.05	6821.29	7596.85	7626.39	7106.44	7996.91	8283.99	8183.82	7197.23	7587.03
A0A1L1SS44;Q60709	4577.21	4651.88	4062.38	4764.95	4693.59	4866.92	1989.07	4047.17	4505.77	3547.82	2262.56	3444.95	1120.08	5289.51	5212.75	6372.08	4774.36	4235.06	4409.76	4639.37	3715.64	4053.11	3910.18	4204.82	4079.14	4915.65	3721.92	5502.68	4178.01
A0A1L1SS61					1469.57	1460.5		1256.63	953.331			1049.92	790.661											557.479		1338.26	546.573	1244.4	732.148
A0A1L1SS87;A0A1L1SU40	1763.42	2713.83	2033.05	2762.82		4485.15	2860.99	2375.53					5385.12	2973.94	3287.15	2283.01	2972.14	2281.75	1779.3	2258.19		2063.05		1935.47		3890.54	1633.92	2938.69	3957.72
A0A1L1SSC0;A0A668KLE1	1198.3		432.28	713.777	1220.57	1318.5	812.788	1085.33		1102.49	1213.2	1291.67	2296.01	1441.75	597.326		784.146		519.347	1104.94	1373.1	1493.96	1578.77	1466.49	1512.8	1236.79	1453.75	859.5	1860.71
A0A1L1SSD5;E9Q6S2	3226.39	3485.21	4462.01		4047.94	4194.74	5617.33	3516.96	2446.35	3313.53			4051.89	3860.11	4211.77	3167.25	3546.53	3941.2		2880.93	1857.9	3490.85	5520.4	3621.3		2885.16	2018.9	2355.39
A0A1L1SSF8	13432.4	13876.4	12633.4	12259.4	13707.5	15334.7	16353.4	14188.8	15355	12731.5	12537.8	11295.6	12771.6	13838.6	13355.2	13153.6	13766.2	13404.5	14017.1	16375.7	15786.5	14479.8	15775.1	15772	12970.5	12118.1	12304.5	14006	12395.3
A0A1L1SSV8	4222.44	5241.78	6024.67	5086.51	3733.89	4429.62	3472.76	3864.74	3108.18	3761	3337.3	4115.23	3817.04	3357.82	5383.52	5220.25	5554.95	5538.07	4752.99	4305.35	3964.01	3816.06	4409.72	3963.1	3652.85	3455	3601.09	3965.49	3559.64
A0A1L1ST22;Q8BSE7	1086.35	1338.43	1167.28	1425.92	2072.99	1879.85	2400.98	1760.27	3049.24	2093.74	1685	1857.24	2437.11	2201.35	916.177	1319.03	1398.93	981.409	1461.1	2395.88	1571.29	2185.87	2027.29	1945.81	2742.28	2338.59	2419.95	2536.67	2181.3
A0A1L1ST86	10480.1	7812.92	8720.36	8094.3	10849	9397.25	8035.07	7114.21	12543.4	9328.41	7188.82	11646.8	8949.8	9319.19	10806.2	7931.36	9989.22	9942.81	8487.17	11796.4	8581.33	10405.1	9863.11	11685.5	6435.25	9180.35	10166.4	8483.91	9344.95
A0A1L1SUI3;Q9D1F9	4352.31	3422.52	4305.26	4635.96	2909.55	4705.04	4869.97	3565.84	2594.33	2637.25	3077.5	2179.92	3476.07	2371.43	5044.85	4078.23	3967.93	3726.24	3957.29	2399.02	1912.29	1942.64	2191.34	3546.86	879.213	635.619	2599.92	1826.29
A0A1L1SUN4	492.896				1654.17		1858.52	2155.14	2041.74	2734.2	3188.27	2898.71	2901.39	3818.13				392.366		1858.24	2984.45	3361.3	2468.54	2022.9	3356.32	2228.85	1814.16	1514.14	2632.71
A0A1L1SUR7						507.951				722.683	1359.16		1760.59							918.079	1575.14	2121.9		1084.43	1782.23	607.892	1149.17	864.624	1288.35
A0A1L1SVJ6	5454.67	5653.38	6684.39	6662.75	7357.32	11578.6	12291	10344.6	9737.48	8727.92	11868.6	9870.01	7776.2	14377.8	6622.15	7481.31	5427.58	6831.28	6576.8	12372.8	7855.23	12009.7	11764.5	12296.6	10246.8	8875.36	8943.56	11488.5	8831.93
A0A1Q1PRS4	489.96				914.468			1032.7		973.755	658.239	1281.39	1052.15				569.135			525.675	1121.24	317.395	150.733	553.186	1077.97	481.771	729.982	1639.33	925.494
A0A1W2P6X0	651.386	940.781	618.787	718.741	300.705	733.829	383.687	341.613		567.438	514.937	362.104	354.626	680.776	983.297	739.851	788.654	652.281	963.492	569.602	461.394	224.941	349.754	743.898	458.361	319.648	415.769	380.952	514.117
A0A1W2P772	10724.6	13251.3	10044.2	12872.1	26673.8	30397.7	25046.5	23296.3	20876.1	24230.8	25912.5	27130.8	21333.2	34884	14192.5	10383.8	12135.8	12540.4	11154.3	22131.4	23289.1	31801.2	35337	27411.4	25848.8	27858.5	21623.4	23786.1	32572
A0A1W2P7A1;F7AEH4;Q6ZWZ6	138836	133751	127140	147345	70638.6	72309.5	75543.1	77854.6	82684.8	74183.5	65862	72859.2	55039.5	58850.5	121812	114179	115780	112560	122148	73510.9	75254.9	76938.5	63829.1	82592.2	90555	56205.2	73851.3	60620	62959.3
A0A1W2P7E2	891.298	404.265	408.707	868.885	228.957	298.707		657.393		978.071	799.87	564.189		615.405	444.451	794.719	819.597	751.626	392.084	479.006	515.354	319.03		671.578	517.977	364.876	595.633	880.343	542.843
A0A1W2P7G5;A0A1W2P7J1;E9Q3H6	2065.76	1865.61	2297.14	1918.29	3192.09	3519.39	2979.86	2680.89	3405.02	3122.35	2783.43	2168.56	3116.9	2900.07	2104.91	1794.85	1616.22	1563.4	1811.41	2982.77	2897.59	2700.89	3396.1	4052.55	3020.66	3244.1	3358.37	2645.06	2687.31
A0A1W2P7S8	2897.93	3986.16	2084.61										1740.69	2002.07	4841.06	2358.6		4334.35		2090.64	2237.85	996.49		1006.69		864.045	2650.67
A0A1W2P7Y9	13155.3	10759.3	13233.1	11811.7	16068.7	22770.2	20476.2	20242.6	18959.4	19753.8	18234.3	19694.4	18477.3	25881.3	12345.9	12620.6	10147.7	11087.5	7189.72	20122.5	13262.5	21510.6	20080.3	22561.5	15307.1	14862	11734.2	10191.5	12245.7
A0A1W2P832	1758.23	2851.34	1721.76	2027.25	2414.84	3280.12		1923.46	2058.31	2601.43	2802.55	2159.4		1187.18	1492.74	1704.29	1867.33	1827.5			2016.2	2194.06		1420.16	1216.22	1744.78	2500.69	2823.95	3116.38
A0A1W2P872	21519.7	21154.8	23791.7	23897.9	11116.2	10693.1	9735.47	11568.4	11615.2	9787.56	12197.6	10185.4	10233.3	10223.3	24523	20114.5	20599.2	24495.2	26883.4	10763.1	11142.5	11502.9	11896.5	12821.4	13494.4	11696.1	11931	12739.2	10626.4
A0A1W2P879	9369.54	8488.36	10365.5	9106.49	10440.4	14276.7	10328.7	11135.1	10662.4	19583.9	26718.6	15798.8	15129.8	19330.5	5719.25	7430.02	9557.59	8394.86	10049.2	18628.4	19577.1	17891.1	17182.8	20887.2	27926.3	11942.7	14820.9	15009.4	14632.8
A0A1W2P8C0;Q80UE4;Q80UE5				1089.6	922.081	1174.36		1435.03		1328.69		996.22						1209.24			1240.19	924.445		1277.37				831.566
A0A1Y7VIL8;A0A1Y7VJM7;Q3UV20	1340.18	1521.19		1068.37	1266	1080.15		1421.48		732.838		1618.39				1050.85	1274.28	1489.11			1731.29	1229.61		1463.93	1586.35			879.993
A0A1Y7VIR0	2010.44	2689.1	3181.16	1257.45	2242.92	3367.93	3949.02	2250.93	1941.35	1190.12	3123.55	2055.04	1250.52	3176.57	1636.35	2124.63	1494.34	2044.26	1717.01	1418.93	955.479	1073.9	2700.91	2296.97	958.355	2218.41	2463.81	2733.68	1320.73
A0A1Y7VJP1	1010.55			1466.31	3197.55	3755.34		5389.43		3765.05		4478.05				919.088	1259.56	928.401			2703.44	3916.08		4167.58	1902.01			5299.88
A0A1Y7VK09	1445.1		1052.53	839.762	5283.33	7046.95	5245.76	4339.71	3620.69	8398.93	7669.48	6867.65	7505.89	9594.04	1245.01	1293.73	1536.49	739.962	1410.21	5719.03	4595.62	6446.81	7236.12	6281.32	5233.12	7086.73	5927.27	6647.39	7393.67
A0A1Y7VKQ1;A0A5F8MPM1	623.844	559.679	1192.87	794.052		1186.17		640.249	879.464	633.415	496.365	951.438	1231.02	896.987	858.136	952.924	717.124	1084.13	750.481	869.037		1169.01	676.212	919.907	491.47	647.386	582.539	940.336	706.916
A0A1Y7VM80;E9QLA5	715.349		1014.33		3367.16	3679.51		2566.48	1454.33	2192.7		2138.71	3176	2800.17	657.179	431.76	910.999	421.11	1009.67	3295.42	3673.97	3387.01	3235.44	3544.61	3868.88	3119.99	3737.59	3191.53	3520.24
A0A1Y7VMH7	6472.31	7209.65	7087.73	6214.86	5110.13	5283.06	4835.87	5234.59	5112.47	4915.7	4213.06	4523.47	4767.91	4864.07	6407.88	6641.55	7437.77	7524.92	6952.49	4885.51	4841.88	4835	5356.47	5606.34	5230.55	4786.27	5381.62	4645.24	4788.38
A0A1Y7VMP7;Q68FG1	10726.4			8562.6	11182.1			13838.4		12332.9		12635.2					8425.16	13151.5			10018.1	14119		12929.5	12214.3			14054.1
A0A1Y7VNT1;E9QKB2								208.325
A0A1Y7VNZ6	1987.01	1578.31		2303.37	5592.28	5498.77	5879.48	4031.69	5486.81	4161.77	6609.75	4642.98	2583.76	5416.92		2592.45	2545.36			5615.82	3445.83	4079.38	4272.25	5246.1	4657.2	4725.03	4510.96	5267.24	4248.5
A0A286YCB8	1498.05	910.642	1343.2	1074.16	2587.62	3825.53	678.792	3039.52	1740.48	2533.23	1431.86	2731.45	1085.96	3331.12	1839.4	1123.07	1636.07	1362.46	3226.09	2588.89	2223.75	3429.22	3684.22	3722.09	4162.21	4546.3	4324.41	4566.53	4674.64
A0A286YCT6	1995.28		861.363	1118.75	4627.24	2205.93	3705.24	2433.57	4044.24	4466.91	4451.5	4303.17	5256.21	3752.71		1311.83	1717.51	1262.4		4756.61	4851.3	3408.37	3979.97	2410.89	4259.9	3216.74	3216.47	1933.13	3669.28
A0A286YCV9;E9Q4K7	4661.07	3858.06	3940.47	4615.77	4820.41	4367.08	4102	3666.6	5056.07	4473.02	5413.21	5294.33	4383.47	4237.23	4438.55	4098.65	5119.03	4450.23	4537.66	5441.01	5566.17	5375.13	3960.92	4224.75	5990.19	4780.79	4360.24	4201.41	4446.45
A0A286YCX6	5998.89	5983.42	5783.81	6426.84	8011.2	7455.07	8699.03	8991.61	6832.27	7310.9	6966.33	7538.61	7240.88	7644.14	6832.79	6477.79	6036.22	6080.02	6037.34	8024.16	7704.26	7388.25	7812.26	8155.84	7759.05	8191.07	7706.98	8486.62	8066.78
A0A286YDA2		592.907	697.438	655.307	506.581	712.178	1209.95		237.884	492.199	888.941	849.425	383.011	773.353	884.111	556.553	361.463	1772.53	1183.91	975.966	752.633	675.113	952.951	939.782	1401.58	559.083	738.278	472.557	1108.09
A0A286YDC3;A0A2C9F2A2					4794.82	4474.22	5966.17	5565.06	2039.89	2958.24	3029.76	2664.6	2086.04	6250.43	207.775					5132.82	2588.63	3012.99	4037.06	4056.88	2395.47	4850.66	4032.35	5520.72	3312.14
A0A286YDD1	1455.66	1882.84	2457.09	2437.95		1648.23					1076.35			809.329	1827.39	1941.34	1471.78	1174.6	2243.56	1025.93			1609.77		1208.3	1559.97	1057.45	1249.32	810.662
A0A286YDH6	13514.6	14158.7	16004.4	12647.3	24406.8	25974.7	22838.4	22509.4	19613.2	27194	24611	25459.1	26563.8	29368.9	14226.2	16620.9	14250	15252.6	14314.8	26333.6	25319.6	24143.7	24797	29212.9	31081.9	23360.7	29676.4	25627.1	26248.3
A0A286YDL2					2428.57	1472.12	2406.06	1759.31	2135.65	1256.25	1333.59	1400.4	750.487	1934.02						1991.22	1681.67	1738.03	2054.4	1526.27	1153.85	1314.61	1195.63	2120.03	1342.7
A0A286YDL6	2028.4	3559.44	1109.23	2256.21	5851.85	4734.41		5839.1	4363.94	4723.38	3602.75	6101.26	3587.29	3588.77	2897.12	2489.69	3347.1	3189.5	2515.72	4043.97	3759.91	5248.88	3950.48	5355.28	4459.42	3464.86	4606.9	5331.64	5419.62
A0A286YDU3	2571.83	2501.95	3028.38	1797.53	6127.56	4918.2	2943.46	2786.1		5749.01	2936.06	3875.94	3510.09	5678.38	3324.65	3366.86	2975.18	3320.13	2225.32	1456.82		2761.67	3115.01	4828.09	7886.02	6737.77	8259.98	7847.03	6581.63
A0A286YDY4								1780.71	3521.8	4700.18					427.488						1510.66	1685.82	1354.84			1015.75	1794.07	1000.47	1193.41
A0A286YE00	2442.22		762.024	1241.03	1817.16	1719.2	1009.64	1901.77	1446.13	861.41		1544.45	1999.08	1380.61	752.803	840	1545.25	2164.38	1489.29	1220.51		865.501	1645.38	882.014	1030.3	1170.64	1165.93	1938.21	894.47
A0A2I3BPL1;A0A2I3BPW0;A0A2I3BS20	9426.46	10062.7	8984.4	10014.9	18088.6	13553.5	14848.3	17704.1	21283	14484	14073.3	12827.7	12306.4	14487.4	12103.5	14576.2	13499.9	9414.57	11146.6	14649.4	17801.3	15396.6	14615.6	14447.6	12581.6	22985.2	20660.5	20119.7	20128.2
A0A2I3BPP1;A0A2I3BRT5;Q3UHB2;Q7TT21	1065.06	1116.13	1248.7	1095.09	1468.45	2029.89	1747.84	1396.07	1609.15	1296.73	1958	1183.04	1607.19	956.999	1007.98	906.316	810.259	1114.01	1013.95	946.134	968.623	1196.36	1225.63	843.704	958.309	1138.79	770.239	825.294	1110.1
A0A2I3BQ50;A0A2I3BQH8;A0A2I3BRB9;Z4YM84	1691.76	1566.35	1673.87	1316.21				728.609		1040.7					1900.86	1374.97	1691.89	1776.27	2154.45					698.317				699.792
A0A2I3BQG3;A0A2I3BRW0		741.054	702.166	616.116		605.628				1173.69		456.165			753.329		786.238	1037.04	490.004	906.107		579.875		595.686	462.904	685.907	491.913	518.691	601.465
A0A2I3BQK1	1166.85	590.926			2674.43	3167.86		4499.02	2275.49	5618.22	4382.19	5920.17	3357.52	7540.32		3154.76	971.075	1857.12	1410.52	9118.35	4366.75	7411.82	9243.8	7950.43	4360.55	10294.4	7425.53	9960.18	7257.85
A0A2I3BQU5;E9PZM7	1370.74	2873.76	4690.57	2809.41	1333.34				849.696	1163.83		650.97	383.993		2890.72	941.766	2214.98	2045.69	1985.21	2175.12	1327.53	2679.73	1517.07	690.965	1385.21	1152.3	1380.12	1371.47	1203.24
A0A2I3BR72;Q19AB2	4417.56	4259.91	3200.5	4369.61								1032.21	1107.72		2598.69	3608.09	3932.85	3309.87	5005.97	1500.27				1495.04		1054.45	1050.88	1428.48
A0A2I3BR81	8871.59	8413.23	5546.9	7208.17	1391.98	1458.7		1573.48	1700.49	1366.36	913.614			1093.33	7434.28	7973.96	9116.3	9679.81	8966.83	2052.08	1716.59	1923.44	1519.84	1590.74	1270.73	1418.89	2151.99	1295.85	1402.4
A0A2I3BRD1	5508.39	6570.14	5373.46	5629.78	3658.12	3021.24	3721.96	2926.63	2869.3	2557.07	2192.25	1947.93	2343.69	3513.53	5533.75	6166.9	6145.41	6801.15	5813.39	3306.79	3675.68	3199.49	3392.21	4274.93	3317.49	1932.74	2334.8	2530.75	3381.23
A0A2I3BRJ4			5278.42	5004.53	4110.67	3939.82	3410.57	2603			3091.48	3538.15		1554.58	6010.54	4955.33	6047.37	5879.08	4560.16	3596.24	4839.93		2737.01	4259.04	1536.88	1713.59	2648.08	3118.58	2708.33
A0A2I3BRM6	16430.8	19216.8	21337.4	21588.6	10604.9	12711.4	10368.1	11390.9	15210.3	12454.1	12082.1	9856.37	10615.7	10581	22897	22120.7	21118.3	20195.5	21215.8	14672	13455.7	14601.2	15392.8	16000.6	12084.2	13284.6	14905	12751.5	13537.4
A0A2I3BRN2	748.972	986.195	1073.22	856.148	260.576	829.529		313.575	808.876	432.864			251.513		687.797	885.693	814.238	937.61	1164.91	574.853	611.863	458.804	619.972	1387.26	305.347	394.408	767.844	822.239
A0A2R8VHB6	3847.64	657.475	392.788	3974.05	2635.58	1701.83	982.488	1401.37	3357.33	1955.58	1895.24	1256.21	1049.32	1507.01	437.746	1065.14	5098.93	162.875	331.871	1326.35	1764.32	2887.03	2382.05	1491.92	2807.01	2903.78	1987.23	2099.76	2540.08
A0A2R8VHF1;A0A2R8VKG2;D3YZ21;F6ZGR6	5360.95	5537.43	4985.67	5698.68	9133.11	11456.4	11051.6	12589.7	8617.29	9257.11	10127.9	9859.47	9060.07	13983.5	5900.2	5297.14	5990.46	5190.2	4914.27	10781.6	8538.91	9373.49	11330.1	10905	8860.6	11235.9	9347.88	12347.2	10357.4
A0A2R8VHH6;Q91V35	6457	4904.96	4399.74	5265.86	8188.04	9817.21	8062.51	10889.6	7610.04	9522.57	9615.1	10764.7	9950.7	9095.52	5114.64	6002.9	6636.87	6601.38	5754.85	9542.31	11045.4	9302.31	8711.26	9547.87	11616.6	8753.55	9496.79	10882.8	10034.5
A0A2R8VI15	6743.21	7477.25	6152.28	7585.48	5612.89	3452.86	4205.64	4458.14	5457.07	3519.23	4779.97	4573.25		2848.61	7763.6	6949.43	7702.79	7812.08	7683.58	4169.99	3925.56	4247.83	5036.88	5251.15	4799.26	3495.91	3895.82	5596.24	5608.87
A0A2R8VJW0	2899.33	1883.33	3023.69	2316.11	7747.3	6948.92		7050.93	3900.32	4029.36		4695.56	1286.72	5346.02	3935.32	2944.71	4996.69	3259.58	3111.94	8781.96	6509.66	5603.41	7969.49	6354.5	4485.45	14595.7	7936.53	10531.7	7676.83
A0A2R8VKM5	1636.94	1418.33	974.963	1007.58	2296.29	2533.29	3003.68	865.039	2046.65	1433.08	726.075	836.743		1904.52	777.217	732.799	1227.51	569.904	1018.07	1760.36	1945.82	1354.37	912.772	1733.03	2770.66	1657.01	1545.79	1411.8	2002.42
A0A2R8VKQ1;B2RRL5	1524.9	1282.95	632.185	832.02	1535.86	1466.33	1411.13	1651.77	1398.91	1346.46	843.066	1779.88		1348.68	1104.36	603.127		933.354	983.513	646.422			722.927	1070.2	501.133	929.939
A0A2R8W6P0	25137	24975.2	30025.7	28834.5	56600.9	63448.9	21164.5	57615.8	64636.2	61092.6	52160.8	59672.3	52532	63032.1	27877	27971.2	28422.1	26610.9	29109.5	56381.6	54323.5	60228.2	62244.5	59735.5	47654.6	53426.3	58516.1	58147.3	54927.9
A0A2R8W6R6;G3X981;G5E846						2272.57	870.559	1203.81	961.699	2978.33	6972.14	1678.66	3476.59	2883.42	1069.34		2251.93	1380.76		4466.25	7613.33	5752.16	1214.32	1805.12	6277.92	2143.27	6515.48	1495.58	3263.02
A0A2R8W6X1;G3X8Q6	1588.09	1204	1491.47	1566.86	1134.22	1114.23	1075.45	1525.47	1050.95	691.346	1683.89	1234.48	786.286	1243.51	1197.28	1395.74	1008.73	1070.82	1421.89	1745.67	1150.67	1760.84	1745.2	1932.54	1060.45	1277.1	1627.72	1798.38	999.299
A0A338P6B6;Q8BTN3	2265	2385.92		1914.33	3669.64	3914.38		3022.4		2976.93		2637.95				2628.88	2071.09	2394.69			3073.73	2715.17		3357.5	2124.7			2363.03
A0A338P6I9	3140.09	3579.99	2941.57	2622.45	7696.46	6648.35	10123.5	7679.87	8813.76	5861.8	6796.57	5700.67	6065.76	6261.41	3383.63	2632.23	2704.12	2270.85	2386.44	4585.62	4961.37	4733.03	4928.38	5701.68	3448.63	8785.43	4942.9	7351.33	5387.33
A0A338P6J0					1110.1	1230.59		747.007		819.387	1138.76	1210.48		1133.95						934.888	1418.07	1165.59	1358.1	1153.94	1242.88	1276.69	1370.45	1556.27	1178.01
A0A338P6K2					1039.31	1342.77	2346.82	3392.79	2116.87	2964.5	2496.97	2080.88	1879.62	2878						3379.05	2636.16	1875.36	2336.74	1375.6	4383.58	1061.33	1769.61	1581.28	2848.96
A0A338P6L0;Q0VB45;Q8C4T8	3023.26	3126.88	1956.35	3870.44	7372.7	8934.98	9602.38	9032.51	7448.19	7075.84	7240.35	10369.9	6366.03	9625.06	4387.71	4550.22	3763.87	3844.22	4492.36	8276.3	6763.02	9761.4	8746.8	9718.33	7098.38	8484.59	6314.49	9335.31	8875.51
A0A338P6P6	1341.78	1088.62		1992.86	4202.53	5155.71		3690.95		4215.09		4086.47				1409.58	1201.01	1703.68		3042.76	2778.47	3347.35		4799.28	3191.93	2986.66	1205.34	4234.86
A0A338P6T4	1353.6	1270.98	831.899	1142.28	2455.39	3260.53	2953.48	3461.45	2597.6		1211.64	2643.38	662.045	2542.54	2554.27	2985.76	1573.41	1305.78	1389.45	1986.02	931.782	861.376	2459.91	1871.84		8386.31	1850.67	3765.67	791.653
A0A338P755	6048.01			6764.27	10786.6			10534.5		3671.76		7785.51					5001.53							3994.01	1854.54			7686.64
A0A338P769	2043.82	2143.58	2701.81	2021.51	78678.4	97966.1	82712	86385.5	42351.8	94655.6	94162.5	71210.7	90629.9	93300.5	3697.26	4906.74	2955.56	3426.6	3065.01	79369.6	60260.4	71790.4	80413.8	80035.5	111649	95355.1	67211.5	106967	79924.9
A0A338P7C9;Q3U3W2	1590	2400.98	2003.47	1670.92	854.304	698.455		728.028	607.139	507.698		689.622			1479.61	1700.06	1203.6	1533.79	1619.04	689.446	773.862	1230.56	261.061	781.08	1008.82	691.005	978.772	1159.26
A0A3B2W479	372.692	215.007	373.86		949.645	1449.88	1393.71	877.161	629.635	925.374		794.978		436.81	745.999	649.378	312.876		348.945			297.75		1026.59		2679.58	521.066	977.683
A0A3B2W7N2	5020.74	4746.25	5654.68	3859.98	4645.8	4972.25	6740.88	5347.72	6573.41	5223.78	4334.03	7091.69	6076.81	4506.05	3926.48	4347.49	5778.5		4737.02	4837.35	4414.3	6008.44	4974	4443.2	4090.67	6136.81	4716.86	5461.71	4571.09
A0A3B2W820;A0A3B2W824;A0A3B2WBL1;A0A3B2WDD2;Q5XJF6	73245.8	93970.9	84679.2	79831	44555.6	40706.5	8627.98	19136.1	39816.8	52771	30695.8	29119.3	31854.1	36036.6	81546.6	81262.7	80793.6	76651.9	76197.9	37871.1	43770.4	37217.6	42542.7	55940.8	45951.1	32943.9	28043.8	26497.7	31379.4
A0A3B2WBC6	6775.38	9090.33	7277.44	5907.57	8604.63	9379.69	5214.74	8305.61	7059.56	9675.03	9630.04	7601.72	10646.6	7275.18	7872.37	6895.26	7592.78	6648.87	6612.71	7687.11	8265.28	8092.95	10240.1	6676.04	10264.5	9345.48	10954.9	7426.33	8850.18
A0A3B2WBE1	4051.8	5202.48	9982.78	4261.53	9210.41	8101.09	3752.13	5687.98	4415.6	8915.99	6892.24	7696.63	4618.1	5327.45	6574.55	7360.73	6101.69	6415.98	8131.87	11494.9	11688.4	14309.5	6247.02	10829.7	12899.2	10367.8	7465.43	6749.02	8490.58
A0A3B2WCD2	1233.17	714.411	1065.99	1276.16	1248.83	1151.39		1574.44		743.499		1322.45		1318.26				986.489	1310.66			1290.7	895.562	1289.43	530.643	1462.22	919.307	1234.44	1461.94
A0A3Q4EI31;A0A3Q4L2X7;A0A3Q4L309	1050.23	1128.31	1164.62	588.074	1254.57			616.582	722.869	286.966			574.622	710.404	929.805	952.301	1334.02	1255.86	1026.96	1385.27	670.064		394.586	764.711				772.964	488.055
A0A494B917		103.055	317.725		1856.95	2691.09	998.415	2301.58	1687.65	2230.64	2582.9	2867.58	2573.53	2541.29		458.007	299.224			1793.48	2679.11	3246.99	2079.74	1326.61	2366.04	3161.22	3137.85	2690.16	3528.05
A0A494B996;A0A494B9G0;A0A494BB89;A0A494BB92;A0A498WGK2	1030.28	1099.01	841.058	1785.33	1488.16	1789.47	2171.02	1056.04	2578.72	1873.12	1653.69	1633.26	1289.92	1111.12	1163.17	2112.48	956.324	1301.76	1105.67	1745.24	1909.11	1753.54	1127.19	1965.6	1287.78	2401.37	1473.92	1231.29	1642.58
A0A494B9C3			384.589		577.238			782.298		494.251		776.748	784.474	741.815	358.719	391.248		116.177		552.979	726.52	407.83		904.176	497.159	810.175	543.034	711.431	468.079
A0A494B9V8	3762.9	4456.44	3577.91	4081.74	5897.6	4954.32	4480.65	4704.66	5654.29	4350.5	4824.09	3511.85	3445.78	4522.08	4315.31	3354.64	4122.54	4373.78	3632.64	3320.16	4075.08	5008.63	4280.6	3995.06	2557.83	5035.16	4315.87	4419.36	4863.91
A0A494BAV9;F6T2S0	2332.69	2160.34	1692.42	1906.13	2632.43	2598.78	1616.84	2857.66	2385.37	1656.02	1521.7	1960.71	1689.57	2141.06	2568.67	2057.19	2534.65	1942.6	1704.53	1923.24	1432.41	1671.8	2411.93	1716.47		3456.25	2145.9	2407.33	1228.86
A0A494BBE3;G3X8R0	44324.2	41709.6	48236.5	34063.3	51081.1	44301.3	41908.9	42050.9	61014.2	58204.1	44035.6	54660.2	30562.5	50560.8	29917.6	29654.9	34120.3	39022	43786.8	39680.5	52893.4	52557.9	31158.2	40955.9	60430.5	25119.5	43900	28980.2	42815.5
A0A494BBJ3	1100.95	720.054	768.804	551.006			406.285	579.253	470.628	408.854	444.393	683.838	812.009		889.064		1346.83	1464.16	1132.82	727.008	1013.02	1249.19	1459.72	792.496	987.433	744.779	768.818	858.395	635.575
A0A494BBK2	1299.79	1894.77	1317.65	1598.82	2135.3	2411.87	2697.8	3776.17	3484.75	1545.16		1578.17		1595.7	1381.19	1034.88	1280.33	2455.89	920.982	1500.14	1510.95	1614.59		1386.31	910.483	1527.17	1763.43	664.337	2249.42
A0A498WGM0	4003.75	3450.72	5191.6	4548.77	8973.48	11096.7	8737.17	8384.45	9991.08	8935.98	7502.89	10728.9	6412.8	10362.2	4204.17	6267.02	4945.38	5038.32	4399.89	9119.43	7931.67	7396.14	12064.6	11096.8	9673.57	10727.8	7180.05	12130.3	9684.14
A0A498WGS3					3978.2	3486.66	4041.71	2380.17	4747.54	4291.63	6118.72	4270.44	7779.3	4299.41						3539.92	6631.44	4562.38	4146.29	2292.72	4971.99	2731.91			4260.92
A0A571BDA2					665.406	593.303		957.703	337.996	898.553	818.184	765.831	568.35	524.143						256.329	430.489	1072.69	890.893	662.319	373.815	540.827	620.14	535.379	685.293
A0A571BDG0;A0A571BDG6;A0A571BG39	26473.2	27592.5	28374.2	21061.7	57059.6	59814.7	59891.1	57371.7	53219.7	48700.2	41410.3	50477.4	48559.3	55638.2	27985.4	30982.2	27856.5	29121.4	23753.4	53546.8	50474.2	55510.2	54322.7	59123.2	47908	51727.3	45407.6	53127.8	48129.8
A0A571BE75	1382.47	1540.07	2184.71	1629.83	3099.79	3969.69	2937.9	2674.42	2329.34	3440.21	3979.25	2958.04	3509.11	4601.25	1787.73	1569.25	1499.39	1552.39	1530.07	4697.76	2121.49	3162.28	3517.34	4630.3	3004.3	3137.05	3038.58	4582.52	3451.82
A0A571BEE9;A0A7P0A164	149052	175762	155446	158905	139092	180406	190957	199103	157251	79743	79325.2	125720	92304.2	126274	148021	208867	204902	159349	179818	125557	82216.1	75854.7	115448	112239	56695.6	188328	93018.9	139715	73505.5
A0A571BEI2	3366.13	2924.07	3005.03	3056.76	3695.46	2732.15	3478.88	3438.56	3208.08	3534.93	3454.18	3592.53	2934.73	2740.94	2625.94	2900.88	3746.57	3056.69	2716.44	2789.23	4242.64	3995.7	2651.77	3640.93	3497.2	2554.68	2802.44	2699.3	3714.4
A0A571BEK3;A0A571BEZ4		595.363		908.069	2258.47	2081.49		2179.07	1337.09	776.052	1506.68	1344.03	1260.15	2067.82						1944.88	3256.06	2164.97	1056.2	2097.03	2276.12	1281.26	1546.57	2186.13	2071.39
A0A571BF78		464.16	716.264		2378.64	2479.32	2513.43	2719.96	3830.84	2089.2	3085.59	2667.44	2770	2551.65	736.917	588.913				1832.09	2610.81	1907.7	2410.85	2444.85	2574.87	3169.86	2943.93	3040.81	2450.18
A0A571BG95	105.783	584.322	428.397	332.729				322.997		370.178		350.984	1138.16		208.578	592.243	535.023	629.671	405.204	441.862	650.929	398.725	322.195		328.406	310.498	478.754		339.44
A0A5F8MP75;E9QN59;Q3TQZ7;Q80W80;Q8C9D4	5064.53	3132.27	3797.57	5502.88	7433.42	9475.93	13229.7	8227.03	9174.73	9400.14	10689.9	9688.76	15094.2	8991.97	4518.1	5215.7	2662.04	4156.01	4875.27	11981.6	10623.2	10742.4	10141.2	9515.44	8481.46	12753.4	9779.06	8434.96	8313.12
A0A5F8MPB9	646.793	748.356	826.428	602.086	1193.31		719.703	1052.7		551.738	1137.85	764.76	953.418		1107.45	1208.63	899.866	981.615	736.857	779.428	815.324	701.022	856.015	1123.75	761.403	1370.45	1021.38	954.137	457.516
A0A5F8MPE1		7142.01			1218.8	1660.42		5586.89	1965.92	4376.9	8484.2	1480.09	7323.34	2915.08				5833.51		4819.22	5810.24	4241.97	4694.08	1284.2	4056.72		2711.35
A0A5F8MPH2;D3Z4T1;D3Z580	1218.98	1323.81	1740.85	2014.51	793.374	2070.44	1456.97	1355.94	841.711		1795.7	1034.15	1559.21	2685.92	1679.43	1648.3	1593.6	2577.35	2023.74	1990.71	991.5	1638.28	2022.7	1373.36	2707.82	1490.37	1948.4	1939.07	1880.93
A0A5F8MPI9;A1L338;Q3UGX8;Q3UHC1;Q91ZZ2	6410.74	6388.46	6303.17	6335.27	4860.47	5103.21	5190.04	5326.67	5389.04	4669.21	4434.91	4519.98	4350.79	4362.71	6562.56	6613.69	6445.69	6592.31	6519.4	5149.19	4710.93	5355.98	5032.97	5333.98	4822.46	4430.81	4424.72	4844.06	4779.56
A0A5F8MPJ2	809.486		1270.09	1054.92	2363.28	2015.44	2483.45	2456.55	1701.4	1771.8	1497.93	2022.43	2082.51	2381.02	829.443		1237.18		703.498	1643	1866.77	1396.54	1303.85	1897.81	1159.35	1822.01	1518.73	2203.85	1059.32
A0A5F8MPM4;E9QK82	4480.32	11308.7	1492.24		2873.62						2794.95		62444.4				10955	929.462		3448.07	38011.1	1917.27			9113.04		1485.28		2080.81
A0A5F8MPM5	8472.08	9160.8	6680.17	5295.63	6894.1	8935.48	9308.94	7826.35	3489.64	1961.16		5092.32	2727.13	5378.46	7149.74	7568.96	8866.91	4709.43	5879.03	4631.03	3433	3782.77	3808.44	3056.28	5047.11	9769.79	4308.96	5207.45	3186.37
A0A5F8MPP0;F6S200;Q3UX37	875.111	590.898	948.672	461.652	988.428	527.37		685.031		668.436	523.98	879.001	1944.52	825.316	486.303			377.599	450.522	615.003	694.416	1314.36	1061.38	548.653	796.461	818.763	551.04	688.226	950.551
A0A5F8MPS3					532913		86573.1		606917		350449								215360					380970		478951	93106.1	389621	411997
A0A5F8MPT3;B2RUJ6;Q5NCJ0;Q5NCJ1		675.924				551.198		352.656	311.059		545.098	743.74	705.44	275.057	186.733	411.676	558.272		435.144	487.215	590.804			767.783		304.79		337.095
A0A5F8MPV5		569.186			1276.14		759.215	1470.05	1350.48	1083.41	1515.27	1760.51	630.626	1017.38	303.84	412.501	487.965	797.262		1185.9	1346.07		1353.12	914.041	1525.22	1018.03	1116.05	830.667
A0A5F8MPZ2;E9Q7C9;Q5UE59;Q7TNF4;Q8CD76	7595.45	11077.5	7839.55	10390.3	7299.85	7288.99		9997.78	8483.67	6373.57	8650.15	10265.5	13175.4	7278.85	11566.7	15918.8	14015.1	15542.2	13221	9273.8	13873.9	9822.89	17939.5	10097	11581.8	8289.09	12531.9	8979.9	8383.09
A0A5F8MQ13;M0QWJ9	5351.74	6626.97	4897.63	5369.59	5340.13	7270.39	6337.44	7285.5	3262.14	4620.32	4111.09	4437.37	2737.6	6403	8141.5	8977.37	8914.29	8279.22	7529.59	7792.48	6575.71	5923.63	6161.54	9065.51	5589.77	7309.64	7333.51	8729.54	6781.09
A0A5F8MQ17	1485.98	2154.67	793.249	1413.78	8032.07	5191.31	7405.33	8263.63	10626	6264.86	6196.52	7180.82	7010.45	3589.49	3292.77	2291.29	1535.82	1976.9	1040.71	3915.15	7711.58	7232.12	5826.86	4282.23	6096.09	7103.31	6961.24	6900.26	7310.37
A0A5F8MQ25;G3X9K4	3376.57	3097.42		4106.61	5727.12	5796.5		6753.43		5634.17		4758.4			3178.08	3826.81	3502.15	2651.06		4325.31	4997.31	4823		5338.8	4338.98	3488.94	3318.86	5153.95
A0A668KL65	2116.54	1485.14	1240.8	1726.99	4373.58	4528.99	3445.76	3665.6	3420.67	4188.54	5592.1	5092.88	3774.35	5044.75	2419.62	1962.1	1990.9	1982.2	2500.39	4374.17	4076.01	4334.93	6272.15	3697.6	5991.9	4644.11	5343.61	5257.08	5205.29
A0A668KM61					2145.42	1742.98		959.588		1680.09	2716.72	2248.34	2422.56	1564.47						1189.6	2507.61	1693.53	2558.02	1242.51	2772.48	1518.54	2439.47	3642.52	2270.3
A0A6I8MWW1	2842.44	4231.21	3459.96	3759.76	3963.33	4351.32	3159.5	5401.27	2539.01	3805.29	1460.13	4252.95	3824.13	4849.18	4311.45	4029.79	4240.69	3182.38	3472.06	4073.9	3639.45	4290.88	3257.84	4701.05	4865.63	4603.13	3725.51	5286.96	3700.33
A0A7N9VR94	7307.64	7804.44	6544.14	5516.89	14531.9	13061.1	8320.82	8857.96	12608.4	21167.7	37247.6	9135.58	30544.7	17080.7	6508.73	9324.29	8135.25	7573.9	7762.14	21542.8	43440	27785.5	11520.1	9197.33	33959.6	9745.12	38106.4	9691.7	11933.8
A0A7N9VS49;A0A7N9VT10;A0A7P0A156	1782.7	1504.63	1393.29	1458.02	2613.67	3584.46	1914.97	2945.18	2931.14	3947.26	3379.47	4246.73	4357.75	3772.26	1556.07	1934.68	1681.3	2075.16	697.132	1887.76	3127.14	1449.83	1820.88	2564.91	2623.84	3305.52	2722.97	3508.77	3394.96
A1A5B6	446.348			501.142	782.183	622.415				507.875	685.697	709.271	930.429	414.691		185.328	598.094	559.821	596.629	933.87	726.806	1270.66	856.23	725.237	709.15	94.1789	464.65	498.822	800.476
A1BN54	2037.55	2752.67	2797.12	2670.13	25404.7	28509.7	33601.8	26264.6	19739.1	34822.8	31248.8	34267.7	37307.8	34019.4	3441.49	3422.06	3664.6	3107.28	3381.65	32684.1	29612.3	26399.4	29000.2	26034.8	28449	25621.3	26013.8	36726.6	28353.5
A1L317	1119	850.697	1835.96	1552.73	3001.44	2321.43	3412.31	1585.88	1520.09	2847.31	1530.54	2137.78	9039.48	2143.83	7257.61	893.623	833.453	783.066	1567.11	789.307	614.822	1883.68	1178.73	1046.87	1225.86	680.174	1941.93	1462.28	1392.76
A1L3P4	11585.9	12608.7	10381.9	8329.58	9682.32	10037.6	9132.87	10021	8771.63	10564.1	8930.15	9819.48	11181.9	9655.41	10449.9	11622	12146.3	12627.3	10998.2	9325.27	10106.4	10347.4	9144.77	8735.45	9816.89	9943.19	9722.09	9714.47	9345.59
A2A432	10364.4	9811.11	9513.36	9422.71	11876.6	10455.6	12441.5	10863.9	8686.33	9322.59	8431.63	9254.74	8330.94	9405.73	9461.88	10028.9	10251	9297.76	9924.26	9530.16	8528.11	8782.67	9037.47	9180.76	8526.39	11342.8	8956.14	10159.2	8882.66
A2A483;A2A484;E9Q8D1	3861.93	3635.03	3608.39	3994.92	2889.41	2234.74	2489.29	2317.11	3269.16	2150.76	2290.9	1956.1	1943	1980.9	4139.75	3630.56	3724.27	4048.5	3371.41	2182.91	1890.4	2525.19	2336.27	2163.47	2398.98	2026.93	2457.17	2321.14	2208.19
A2A4P0	1625.09	1629.68	1488.52	1944.18	1234.43	1096.7	869.326	1180.94	819.51	729.978	1497.7	776.973	420.824	548.847	1324.53	1347.35	1758.1	1533.6	1428.39	1028.02	1001.26	939.684	812.237	1003.91	1096.64	994.843	1225.38	1071.07	1250.15
A2A5R2	11781.8	11669.5	12206.9	10700	18088.5	19052.7	19250.7	18829.9	17515.8	17582.7	17259.9	18277.7	17385.9	18163.3	11798.2	11459.6	11679	10905.8	10694.8	17443.1	15227.3	15672.3	16131.4	17139.5	13522.8	18968.7	16238.5	17058.5	16468.2
A2A5S3;V9GX87	4136.52	3972.54	4815.78	4831.91	2702.39		1945.12		2166.65	2251.63		1688.74	1951.97	3732.35	4212.95	4386.97	4687.93	4452.28	3414.5	3237.03	2229.84	2827.7	2413.22				2597.92	2556.53	2147.46
A2A5Y6					3361.74		2588.76	2039.88	2503.17	3500.91	4499.19	2983.69	4295.79	2805.84	866.812		950.97			3168.02	5343.02	5448.67	3810.07	2126.71	3703.61	5529.65	5076.14	3574.94	4811.92
A2A5Z6	1326.34	864.729	661.859	854.415	911.602		633.939	462.257	346.023	701.176	460.84	386.193		441.314	734.895	510.674	699.675	398.608	507.415	738.825	310.193	224.935	648.321	577.52		856.942	1016.27
A2A654;A2A655;E9Q6A7	3105.92	2990.11	2709.68	3029.86	1740.78	2971.79	2075.84	2255.37	2224.14	1608.8	1461.22	1589.7	2281.58	1375.87	2751.9	2885.88	2948.87	2408.53	2549.35	1561.95	1665.45	1538.11	1362.32	1793.07	1200.35	1060.57	1435.97	1608.32	1878.04
A2A690	10069	9894.14	10205	10540.3	9720.91	12414.7	10121.9	10309.8	8087.08	10094.7	9826.69	10677	10306.4	12296	10252	10694.6	10440.5	9953.64	9922.46	11245.8	8639.27	9457.3	11095.9	12647.4	10608.1	10921.6	10833.3	11753.5	9892.04
A2A699	17099.2	19384.2	19011.2	16372.5	8874.23	9497.22	8672.9	8436.51	7705.13	7969.59	7770.64	8703.38	8255.51	8677.69	17428.9	16414.2	17928	17646	18418.9	8786.73	7540.12	7852.25	7103.44	8864.87	7890.66	8658.4	7829.37	9468.5	7912.43
A2A6A1	991.362	1289.94	1084.33	883.537	651.034	623.719	1716.98	877.517	635.407	1056.35	434.501	937.028	1229.19	722.993	1050.59	1105.91	1150.71	1090.71	1043.79	1066.17	1299.35	1156.24	746.123	1253.98	1113.03	746.665	1066.06	1214.82	796.063
A2A6Q5	1913.61	1630.3	2304.76	2130.23	1462	1740.04	1994.31	1475.15	1694.52	1821.74	1315.11	1145.14	1233.31	1469.96	2210.61	2290.05	2049.58	1773.09	2034.81	1566.86	1440.66	1319.08	1406.24	1479.25	1498.51	1883.8	1426.1	1411.1	1492.25
A2A6T1	3187.33	2928.3	3173.27	2692.32	2681.42	2585.49	2130.13	1978.65	2898.18	3047.67	2663.52	1577.47	2780.9	1627.15	1939.57	2530.96	2522.47	3200.21	2538.78	1765.18	2119.45	2418.78	2008.03	1606.91	2936.87	2658.51	2376.5	1949.1	3396.57
A2A716;F8VQM4	1724.15	1243.73	1964.17	749.778	1972.91	1105.08	1272.44	1273.69	1100.82	1453.5	1611.19	1381.65	2148.45	1286.53	1413.4	1483.72	839.566	1301.29	1055.8	1444.46	1560.32	1311.83	1193.88	1476.2	1280.09	859.506	1467.61	1395.1	1312.38
A2A791	3844.51	3997.88	3385.68	4027.31	1801.23	1285.23	1505.82	1736.15	2046.11	1603.58	2023.84	1628.08			3176.49	3149.46	3293.51	3088.87	3300.51	1739.32	2095.35	1381.36	759.214	1524.77	1325.02	1419.89	2143.26	1538.05	1679.76
A2A7S7	6910.72			8361.27	6415.33			5323.75		7070.33		5551.45					6402.28				5841.06	7473.06		6447.76	7795.53			6578.9
A2A7S8	357.63				233.224	315.824		629.763		590.834		1035.19		1103.65						710.766	489.597	206.454	728.789	671.373	328.395	731.848	467.844	583.163
A2A891	3906.92	4173.53	2841.01	1798.68	8771.68	5241.36	4274.91	3816.53	3070.01	4527.26		3851.88		4420.7	2768.9	2548.8	2760.21	2240.52	2582.68	3622.09	2977.71	3237.62	2828.8			3170.36	2599.61	2676.33	2058.12
A2A8L1	11895.2	11099	12230.1	12744.8	4941.33	4804.6	6192.78	6253.13	6016.46	4616.36	4036.7	4904.23	4301.44	5151	11524.6	10994.8	10495.8	10585.9	12120.4	6675	4037.95	4652.17	5433.43	6473.86	4530.86	6424.29	4806.54	5459.62	4481.79
A2A8L5	7587.32	7796.33	7969.38	7396.58	4760.94	5247.08	4672.89	4746.9	4685.76	4422.61	4151.1	3992.89	3881.86	4500.75	7324.18	7779.41	7308.65	7587.49	8337.63	5111.22	4634.83	4555.17	4683.94	6188.24	4865.52	4075.69	5514.42	3704.6	3682.56
A2A8R0;A8Y5G5	2405.67	2499.91	2360.76	2138.36	3445.21	2894.38	3057.44	2996.24	2643.3	2956.76	3222.46	3112.74	2234.94	3113.02	2501.02	2318.17	2843.69	2017.61	2200.37	2406.48	3229.95	3691.14	3256.04	2422.04	2736.02	2887.88	2950.94	3272.39	3114.19
A2A8U2	5901.25	6902.08	6145.68	5926.22	11225.7	8494.92	10257.1	11024.4	12245.1	9306.18	13255.9	9922.21	6914.83	6665.51	5770.98	6476.38	6730.87	5992.27	6747.1	8567.4	9697.96	10393.5	10188.9	7524.61	7428.23	8523.03	7796.42	9414.23	9955.9
A2A8Z1	12027.7	13656.2	12568.7	10577.1	7587.2	9433.75	7610.18	7315.33	7599.85	7771.25	6539.03	6868.53	7611.67	9590.19	11511.2	10439.3	12027.5	12311.4	10814.6	6175.41	7396.36	6485.92	8671.85	8183.24	8816.9	7040.46	7740.31	8031.55	6865.48
A2A9C3	959.052	1542.44		1904.02	1498.3	1145.12		1921.52	2206.21	1435.72			828.772	2200.16	645.478	623.793		644.327	1352.62	1564.74	1579.72	1431.47	1121.16	1300.38		1521.04	1346.79	847.432	674.592
A2A9V9;F6SH71;Q4VBE7			2258.75	1388.35	2320.69	2227.54	2076.07	1934.94	1970.13	2059.07	2436.11	2164.97	2124.76	1940.26	1225.57	1562.93	1231.96	1110.92	1757.54	1521.52	1434.35	1499.11	1413.65	2576.99	406.137			616.431
A2AA28	913.55	713.695	587.221	952.053	296.502					605.247				223.51	832.12	893.815		731.681	496.606		206.282		154.704	221.253	335.368
A2AAE1	2590.09	2299.18	2308.36	2452.64	2814.24	2658.96	2773.23	2627.09	2387.35	2656.4	2806.58	2867.84	2612.76	3105.27	2261.7	2194.45	2382.08	2199.58	2557.3	2533.35	2726.09	2668.63	2410.23	2430.98	2242.14	2632.53	2445.73	2866.44	2830.89
A2AAY5	11104.7	10564	10537.4	10581.8	3611.53	4059.51	5124.09	3874.1	4390.82	3538.67	3693.69	3422.02	2763.42	2949.54	10416.2	10809.5	11279.7	9412.56	10303.1	2873.96	3883.95	3359.08	3348.56	4332.3	3148.78	3580.72	3042.26	3020.4	1845.56
A2ABG4;Q6PFC0	2310.47	2280.07	2241.34	2135.93	1060.82		1519.35	436.582	633.872			1030.43	378.216	582.756	1815.32	1921.5	1706.23	1692.84	1811.55	3240.97	1025.05			693.295				1195.17
A2ABV5	4684.13	4321.8	3991.23	4452.47	3077.85	2451.95	2729.41	2870.97	2490.11	2162.07	1913.56	2348.89	1588.41	2573.57	4274.83	4102.97	3393.85	3886.1	4345.17	2486.34	1729.6	2171.79	2180.8	2821.52	1784.81	2842.08	2577.16	1947.47	2049.35
A2ACJ2	5479.63	4849.63	5876.85	5569.75	1450.58	1196.03	739.221	1249.62	1547.72	1181.87	2299.03	1562.34	1053.51	1665.94	6102.09	5193.23	5344.85	5777.83	5308.98	1673.13	1647.59	1228.62	1243.74	1351.48	975.736	1231.37	990.603	1201.29	1391.11
A2ACM0		3334.27			4561.04	4586.47		5591.07			3248.5		4019.66	4293.25	3407.72	3768.15		3654.7	4954.15	5912.07	4176.2	5424.3		5401.41	5124.6	5146.19	4552.64	4135.42	4676.45
A2ACQ1;Q8K1G9	1195.84	1063.11	1381.93	1532.4	654.179	1009.18	1171.34	816.398	906.076	701.627			724.375	721.214	1113.52	971.51	899.556	1212.92	1140.46	1030.24	796.767	388.512		280.096	596.153	983.697	606.368	752.731	814.787
A2ADA5	1061.21	579.007		350.815	1799.58	1007.38				1383.95	1673.33	928.807		984.798	709.563		989.171	1023.76	1752.37	659.66	598.358		1732.7		1583.53		1663.92	1703.81	1227.76
A2ADB0;A2ADB1	897.067	1275.16	1161.13	1066.98	938.921					853.356		699.152			1461.24	623.431	688.778	948.956	629.489		717.313	559.83		1044.23		747.132	452.306	441.93	392.889
A2ADI4	8841.96	6526.53	8415.81	6671.56	13978	12618.8	12303	10932.3	13400.5	12928.9	18983.4	13254.6	11735.3	12687.7	9734.78	8959.52	8254.18	7563.37	10163.3	14420.5	14539.2	14035.1	12988.3	14494.9	14552	12029.2	7319.38		10513
A2ADY9	4259.23	4127.41	3974.84	4755.94	7109.63	6397.78	6884.79	7412.82	5925.7	8409.51	10283.4	7449.44	9170.4	9450.95	4228.72	4632.72	4565.79	4713.2	4750.9	7028.24	7639.78	7503.35	7125.38	6799.73	8637.09	6444.93	7672.77	7439.35	7709.04
A2AE27	2664.9			2966.46	3099.64	2380.36		3560.36		3119.89		3249.26		1424.6		1750.83	2921.67	1879.58			3899.58	3374.49		2514.08	2166.75			2383.74
A2AE94;A2AE95	11247.8	11443.9		16581.5	7653.69	14107.7		10362.6		8609.41		11373.2			13382.1	7687.86	6362.82			11143.2	15228	8469.47		6707.2	4312.1	13947.3			8586.12
A2AEG3	10282.3	12199.1	10876.5	9803.34	7853.64	10290.9		7468.2	8261.16	7479.61		6779.87		3380.01	13728.4	13417.5	8182.13	5094.77	8948.64	5549.83	27039.6	21231.8		6241.01	26914	11118	3385.68	6623.62
A2AEW8;A2AEW9	3405.56	2622.66	4863.48	3146.81	6177.8	6151.32	3969.63	6317.58	4444.58	6806.34	7770.32	5738.05	8647.05	6265.47	5297.57	3932.73	3181.53	3843.71	4375.29	6474.54	5641.8	7219.23	5657.14	7248.86	6767.74	6161.86	7606.38	4729.45	6654.44
A2AF28;A2AF34;A2AF35;E9PZF7	1347.09	1226.9	1833.15		4315.92	3172.85	2961.57	3277.83	2799.26	1975.95	2162.52	1991.87	2689.67	2336.57	1731.96	1411.87	1603.68	906.161	1595.86	2609.94	1919.49	2445.77	1457.72	2509.64	1826.11	2590.65	3006.85	2522.34	2586.52
A2AF33	2815.37	2342	2489.02	3625.63	2647.68	3356.74	971.453	2126.78	2385.68	3070.54	2846.36	2877.78	4461.18	3146.28	2468.94	3424.04	3493.25	3359.38	2222.73	2929.34	3647.17	3960.01	4523.72	2256.54	4212.69	3404.86	4503.16	2492.81	3509.96
A2AF47	4180.22	3961.79	3900.15	4018.42	2496.86	2850.82	2814.7	2373.8	3133.59	2291.82	2397.7	2593.75	1894.06	1705.2	3402.42	4380.18	4119.67	4092.33	3869.75	2483.1	2478.38	2666.86	2789.61	2436.94	2441.73	2026.49	2227.6	2045.12	1914.86
A2AF67	2419.16	2556.48	2952.18	2534.86		1394.28		1589.7		984.344	969.336	1491.88		887.277		1494.3		1898.31	1226.29	1103.16	566.118	1472.16	1741.38	977.836	813.277	1674.96			806.466
A2AFG7;A2AFG8;Q6PGJ3	12419.8	11209.1	12708	6842.4	9599.54	8910.61	8859.46	9318.7	7992.71	5940.62	5665.8	7088.33	7183.84	5498.45	11932	16169.5	13962.4	13563.7	14310.2	10412.9	8216.85	5419.29	9881.47	10010.7	8797.56	5744.63	9992.18	7030.47	7147.72
A2AFQ2;Q99N15	30598.9	36203	30743.2	31121.1	55414.9	48752	44320.6	47580.8	67896.6	49824.4	55353.4	42759.7	49749.7	47983.9	30051.8	31181.9	37731.2	31144.2	33507.5	55618.9	52210.5	52130.7	57479.3	49343.5	60644.7	53964.3	49757.2	47726.4	46265.9
A2AFR3	1048.4	1131.26	1454.74	1448	2366.76	1549.89	1800.2	1855.32	887.408	1565.91	1431.71	1071.71	989.779	1633.19	1565.88	1687.96	1528.79	1012.18	1153.51	1267.97	1510.78	1313.68	1501.05	1458.38	718.716	2027.05	987.051	1486.26	1468.53
A2AFS3	746.407	1188.35	1584.96	868.686	765.08	2041.09		960.577	943.543	1257.44		1199.26	950.258	1532.41	1493.54	1534.46	1219.46	1428.93	1148.27	1205.84	1509.92	1128.25	1469.02	2335.25	1082.96	1699.29		938.509	985.141
A2AG50	5850.05	5944.82	5352.06	5016.96	8871.95	9169.94	9984.91	8581.32	8821.4	9398.95	10651	9215.49	13232.8	9117.4	5520.48	6999.31	6142.72	6299.87	5435.01	9971.64	13223	10585.1	10320.8	9594.66	12735.1	8268.42	9992.2	8641.95	9785.61
A2AGH6	1964.19	1146.32	1593.41	1468.98	1178.26	1158.87	967.788	974.884	981.336	815.758	1072.54	928.78	861.127	437.397	1540.65	1599	1890.61	1354.67	1623.58	497.478	825.98	969.997	663.447	1183.74	937.489	780.27	658.514	744.841	1212.08
A2AGL3	1033.93	496.238	657.509	295.443	1718.67	1204.39	1133.67	1472.44	981.189	944.125	1411.55	1334.61	2001.99	1194.66	1008.44	294.817	377.79	348.393	375.386	1236.1	980.849	668.965	1248.69	1271.78	845.749	1563.72	1422.31	1447.22	1366.88
A2AGQ2;A2AGQ3;A2AGQ4;A2AGQ5;A2AGQ6;A2AGQ7;A2AGQ8;A2AGQ9	3810.79	5290.62	4009.22	2312.23	4393.54	4007.52	2827.34	5369.14	4181.79	2504.12	2437.27	2860.35	3841.35	3046.49	2931.23	2624.43	2201.64	2895.58	3176.25	4407.15	2715.47	3006.39	3625.82	3244.54	2769.99	3815.2	2793.77	3907.95	2908.92
A2AGT5	28605.4	27363.9	28258.7	27711.5	26466.3	26129.1	25761.8	26377.8	27620.5	24890.2	25453.9	23844.2	21841.8	24316.6	27474.5	27639.4	28511.9	28148.1	28190.9	24750	24351.8	24113.1	25574.6	25804.5	22675.7	26763.9	24242.9	24771.7	24122.9
A2AH22	2547.26	2794.77	3143.6	2482.34	3096.2	2580.65		3027.12		2674.31	2543.77	3465.11	1878.1	2224.92	2884.53	1837.36	2797.93	2684.67	2313.45	1816.12	2893.8		3040.47	2519.94	2747.56	3201.97	2373.92	1527.45	2169.57
A2AHC3	13316.3	13768.5	13275	14044.7	9101.29	9260.13	8900.2	8920.78	9981.85	8964.2	8309.34	8674.79	8261.63	8989.2	14034.1	13914.5	12926.8	13413.8	13533.9	9980	9305.74	9900.97	9576.31	10250.5	9861.81	8792.62	9055.59	9390.81	9080.39
A2AHG0	1093.6	1246.02	1278.55	690.216	2591.54	3339.78	2948.88	3133.54	1615.41	2162.8	3041.18	2372.8	2837.02	3894.44	730.866	1150.51	1266.13	1251.56	1197.86	3043.47	2151.3	2465.64	2856.84	3091.67	2445.75	3770.13	2896.83	2944.47	2877.87
A2AHJ7	1255.81	1524.88	1080.37	652.023	3694.49	2300.23		2514.27	2956.42	1948.89	3600.41	2489.93	1641.02	1716.7	1405.3	1422.99	1802.35	1572.6	1251.86	2265.25	2642.09	2463.48	2854.25	1989	1987.03	3102.99	2232.45	2839.6	3030.51
A2AHL1					1072.26	1105.49	1026.1	1327.62	761.212	1117.82	918.558	1688.71	1444.89	1542.19						1032.64	1382.17	832.649	876.536	605.09	1013.93	911.375	1345.22	795.97	1092.59
A2AI05	601.21	574.767	594.916	739.795	456.962	421.208	723.233	485.989	280.698	368.134	591.735	501.967		633.408	539.278	418.595	414.012	574.567	626.535	633.756	598.577			299.369	660.394	230.382	661.759		396.881
A2AI08	171.091	820.007		226.577	711.527			337.743	612.017	425.813		329.667	705.938	353.53	275.142	458.721	231.759	214.471	205.989		769.193	629.747	535.028	369.859	658.503	268.929	753.392	119.093
A2AI14;A2AI16;A2AI20;A2AI21				535.487	1294.24	1410.07		1032.8	921.942	1279.61	945.677	1151.2		592.778	636.563	676.076	603.261			648.15	743.032	1784.73	1474.68	1230.94	821.912	979.498	1334.53	812.295	1248.68
A2AIG8	2141.39	2013.84	2024.01	1432.01	1385.07	1454.87	2266.28	1874.72	2007.42	1939.92	1650.1	1266.55	1467.68	1548.79	1529.32	1779.65	2015.26	2176.83	1728.86	1347.12	2043.17	1547.25	1784.11	1080.29	1198.04	1692.16	1266.29	2032.42	1131.42
A2AII6	308.575	387.243		1069.92	212.026			252.555								317.919	579.354	182.271				87.4718						140.991
A2AIL4	1418.51	1473.67	1202.48	1137.68	3118.58	2413.96	3738.08	3054.47	2623	4385.06	3105.48	3397.06	3188.78	3760.08	1297.42	1785.28	1995.86	1763.05	1213.83	2269.35	3684.86	2491.63	2726.98	2897.32	4117.88	3044.95	3527.26	3596.64	3066.27
A2AIM4	1647.08	2049.97	1658.63	1051.43	2371.35	3259.91		4231.45	2580.82	4820.4		4040.61	5503.81	5429.25	1379.09	1344.87	1360.18	901.819	1312.79	5150.64	6731.99	4026.64	4187.69	2443.25	6464.92	2438.23	4461.77	3595.82	3087.43
A2AIR5	3612.29	4045.67	4298.4	2880.64	2274.08	2007.34	1075.23	1817.13	2364.6	1664.5	1055.28	1784.22	1663.71	1402.64	3580.88	4190.43	4415.35	4002.52	3647.69	2019.77	1617.23	1130.2	1933.63	1858.13	1801.91	1483.29	1790.5	1394.03	1300.32
A2AIV2	2494.5	3006.84	2638.63	3057.44	1939.39	1619.71	1258.75	1023.66	1700.3	1024.95	1378.19	1350.06	1323.47	1362.29	3256.61	2764.47	2801.46	2576.92	2547.11	1215.45	1225.85	1194.01	1361.24	1409.99	1057.47	1323.68	965.138	1410.47	1448.65
A2AJ15	2740.99	2455.93	2895.17	2657.37	2996.65	2357.27	2742.24	2678.17	2150.24	2663.7	1991.4	2895.46	3031.98	1825.57	2457.27	2090.9	2193.75	2490.55	2560.57	2339.82	2111.38	2383.19	2406.29	2915.48	2072.63	2019.79	2263.14	2318.63	2162.05
A2AJ26	448.458	206.64			512.161	425.113		44.8388	795.262	356.005			495.349				359.813	194.851		545.662	718.869	554.599	174.012	644.864	278.74	431.262			446.87
A2AJ72;Q3TIX6	9698.52	8720.62	8624.58	9007.36	6439.56	5315.54	6228.4	5151.35	6931.21	5093	5478.51	4361.3	4577.58	4266.24	8553.21	9376.91	9637.72	9768.72	9276.78	5647.49	6306.92	6500.93	6301.24	6031.41	6339.38	5448.14	6464.54	5670.46	5437.98
A2AJA9	3473.23	3923.07	4089.82	3683.66	17250.2	17219.4	17779.8	20186.4	17256.4	16680.4	15346.1	17794.7	13343.7	19642.2	3954.72	3427.13	3237.95	3110.08	3425.21	16750.8	14717.4	17363.4	15222.9	16073.1	14178.7	19156.9	15364	20380.9	16609.6
A2AJB2			249.509			232.284	501.264			361.759	433.723		65.9842	328.886	320.243	188.224	431.501	297.901	106.404	174.204	228.195	184.919	356.345	447.819	309.286	567.496	386.694	328.154	317.295
A2AJI0	21816.2	19382.4	22646.2	22990.7	24375.3	19963.1	20298.9	22173.4	21262.9	24237.7	22588.4	20846.9	21901.9	20780.2	22290.6	22645	22814.7	21701.1	21413	23632.6	25439.8	26214.8	25081.1	23880.3	27233.9	21190	25012.6	21617.6	24038.5
A2AJI1;A8Y5P4	7879.24	7394.91		10279.4	9126.62	7798.83		9039.83		6587.79		7330.55				7616.52	7112.08	7707.68			9197.31	7637.66		6448.77	6712.68			4320.16
A2AJK6		1000.03	1005.63	887.362	1426.42		1313.92	1556.63		2460.22	540.166				1408.17	1588.99		1524.61		1426.77	1143.13	2130.52		2194.37	1021.4	1218.75	1319.78	633.621
A2AJQ0	3657.32			4057.24	6669.7	5903.95	7319.7	5664.71		7180.21	7105.16		5813.92	3900.32	2272.94		2895.37			4636.39	5351.61	5461.41	3688.85		3045.38
A2AJT4	2115.88	2033.43	2795.1	2266.51		930.766	2267.47	1920.06	2949.65	944.012	2055.65	1923.45	2873.78	1160.22	2223.32	1959.02	2069.06	2377.52	1478.72	1942.6	1680.76	2531.11	2245.89	1996.43	736.01	1050.1		1910.79	948.555
A2AJW4	2436.4	2446.01	2428.64	2005.35	1888.9	1543.52	2815.85	1920.05	1707.03	1701.01	1658.68	1353.95	1674.25	1378	2057.87	2341.72	2663.3	2024.78	2425.71	1951.48	2060.37	2335.56	1411.97	2153.09	1804.65	1181.12	1758.77	1330.31	2543.24
A2AJW5		447.681		1412.15	466.683	608.078		729.218	758.328	497.436	708.11	763.473	909.048	386.809	351.037	140.312	394.101		400.684	821.958	437.657	820.648	393.569	532.136	510.312	661.331	801.929	368.017	661.517
A2AKB4	1342.75	803.553	404.248	276.22	490.115		363.294		430.297						414.426	734.244	727.737	389.225	507.446	471.331		331.062	259.984	386.222		324.149		251.841
A2AKG8	1913.12	1987.75	1819.85	1798.11	1913.93	1701.21	1684.16	1342.28	1932.51	1873.73	1608.87	1705.19	1351.66	2307.42	1660.95	1776.91	1685.67	1958.17	1858.66	1751.87	2144.91	1767.82	1763.16	1547.32	1657.49	1809.4	1330.53	1383.44	1562.95
A2AKX3	3247.37	4048.01	2890.82		2330.32			3000.78		2361.87	3045.36			2517.01	2569.55	3228.55	4031.13	4284.54	4314.36	2243.3	3845.66	3211.06	2096.54	4020.8	2799.1	2470.5	3331.54	2292.75	2667.09
A2AL79	2352.25	2991.12	4050.62	4360.06	7248.24	5763.79	6399.19	6061.97	8584.38	5569.46	6005.13	5039.96	4038.66	2801.5	3563.33	3322.2	3468.01	3521.08	3082.62	4630.6	5351.78	6736.42	5976.12	4895.5	3679.08	2676.29	2974.94	2340.96	1357.04
A2ALI5	1062.48	1515.52			2242.27	2362.78	2347.31	2577.14	1694.52	2932.92	2619.28	2235.75	1720.32	2402.67		1325.83	1449.66	866.868	774.201	2264.4	2852.93	2488.11	2061.24	2932.21	3113.43	2615.85	2900.14	2264.37	2296.51
A2ALK6		361.948		377.673	883.702			727.315		849.579	231.293	649.313			559.277				608.283		1243.75	776.948	856.786		963.169	1011.45	1027.3	1304.58
A2ALK8	848.253	755.335		697.459	2819.62	1987.26	3990	2382.84	1341.55	2499.57	2399.03	2808.49	2665.19	3607.69	909.016	671.938	405.652			2533.74	1365.15	2268.6	2383.86	2113.65	1773.79	2344.82	1850.15	2862.12	2432.58
A2ALL9	10676	12437.5	10270.7	8770.14	66641.2	47966.9	47912.3	57976.3	66430.1	64393.3	57778.5	61443.6	50908.9	50897	10714.5	12340.8	12225.4	11701.1	11573.3	41769.1	58875.2	54776.4	51882.8	40042.3	51425.9	58824.3	49534.8	64981.9	63990.3
A2ALS5	10121.6	10462.7	10756.9	8553.91	17769.8	18201.2	13621.9	15969.9	14638.1	15994.2	14502.5	14627.3	18384.1	16620.4	10244.2	11065.6	10310.5	9238.44	9658.84	13883.9	15592	14887.8	15129.3	16035.3	16291.5	15323.8	14664.5	15804.9	16055.8
A2ALS7					1921.48	2048.07	2473.33	1311.85	613.492		1489.98	2568.4	1662.98	2126.2		1034.75	452.939			1555.67	1364.75	1516.52	1470.55	1504.26	2095.62	1885.36	1820.01	1411.79	1066.51
A2ALU4	18140.5	18435	16490	14749.1	8818.58	11071.9	8483.8	10183.8	8116.48	9261.92	9303.68	8958	9565.35	10349.1	17206.9	17543.6	17666.6	17469.1	16770.9	11183.8	9869.18	10360.1	10279.2	12103	11866.5	10234.6	10790.2	9784.92	8824.88
A2ALW2		848.815	798.466		1689.75	1685.28	804.404	1813.77	1676.51	1113.19	1055.46	1719.81	833.83	1277.42			538.66	777.981	417.816	1497.86	1387.23	1550.94	1150.67	1866.34	1819.29	856.636	1639.07	1448.04	1031.2
A2AMW0	22759.8	25972.7	21606.7	26769	37021.5	38431.9	11746.5	41301.4	30231.7	37860.8	20349	37450	34662.1	41832.9	22234.7	23461.4	27973.7	25213.4	30811	41862.8	38675.9	41160.1	45100.6	39529.8	36913.2	38950.9	41452.6	40994	41938.9
A2AN08	20811.3	20163.5	20211.4	20084.8	18197.8	18220.9	17237.1	18571.6	16662.5	16720	15103	16049.4	15742.5	15757.1	20108.2	20151.1	19806.4	20092.9	19448.9	16382.1	16013.1	16394.6	17032.6	18159.9	14449.8	16817.9	16527.5	16595.5	15610.3
A2AN61;Q3UUV0;Q8VEH2	932.312	874.138	791.408	908.23	676.977	480.202	591.539	476.319	304.347	607.868	498.166	830.274		563.975	528.865	353.327	687.7	554.458	658.446		705.224		579.516	487.717	405.411		371.606		793.03
A2ANU3	1937.02	2137.36	2591.59	3456.52	6223.1	2469.75		4674.78	5369.38	4254.07		3975.42		2123.84	2806.8	1675.59	1824.71	2066.8	2545.5	2545.99	3485.77	4626.27		3338.57	2286.38	3177.08	3508.85	3159.55	4642.23
A2ANY6;J3QMC5	1407.87	1622.64	1791.87	1984.3	1304.16	822.969		1117.27	1464.45	947.261	594.507	976.705	1092.2	1132.19	1556.37	1539.76	1567.97	1411.06	1636.54	901.222	1233.33	1082.84	785.634	762.897	1062.02	1099.46	876.125	1081.24	997.392
A2AP18	4773.28	4550.33	4842.66	3880.44	9134.29	8126.06	8095.73	8380.91	8338.19	6764.72	7329.27	6985.59	6361.76	7767.85	5161.12	4732.54	4486.16	4469.08	4653.52	8944.14	7642.47	7469.16	7495.48	8154.18	8389.16	6968.46	8581	8802.25	6595.37
A2APL5					2355.56	5087.08	2830.28	4161.09	3799.1	3962.21	4062.92	5038.65	4237.76	4735.52		315.381	841.477	330.395		4044.79	3505.45	4807.02	4979.77	6431.25	4344.88	6273.87	5025.02	5905.39	4657.42
A2APT9					1968.69	2051.27		1740.46	2422.58	1963.07	3239.95	2453.92	1529.26	2105.44						1466.76	2208.52	2380.1	1959.38	2558.11	2328.8	2542.2	2190.58	2134.49	2404.45
A2APV2	15925.6	15094.4	15738.9	15890.1	17628.9	15734.5	19963	15561.5	14752.5	16766	19060.4	16706.7	17797.4	17938.1	16416.9	14290.2	13812.2	14587.7	14254.8	15562.8	17345	17216.9	16396.9	16169.4	18199.1	16643.6	17662.4	16030.1	16764.7
A2APX8	4370.92	6689.18	3372.19	3668.94	8094.47	7891.33	9600.79	10187	8855.53	9449.58	9012.04	10271.5	12080.9	10445.8	2367.18	2431.47	1559.06	3090.25	1758.96	8173.88	7882.55	8604.7	8438	7694.99	5298.33	8998.77	8122.02	8031.91	9686.59
A2APY7	4425.47	4396.19	4411.4	4669.56	6689.06	9755.98	8461.46	9060.87	8613.69	8463.91	9151.42	8647.88	9771.49	8258.77	6056.16	4810.42	3845.84	4488.91	4419.22	8728.95	8523.74	8029.45	8995.39	8213.95	9319.34	8827.04	8035.62	8260.14	9107.53
A2AQ07	12052.8	6554.23	12881.6	10390.4	13431.6	10360	13147.7	8869.7	9387.9	7045.9	8164.29	7096.91	10977.6	7952.77	13378.9	7286.2	6472.2	7961.82	6544.25	8216.66	8187.71	9131.46	8676.65	6489.8	7811.21	4559.62	8819.69	3898.17	10317.1
A2AQ19	5431.46	5931.93	5368.13	6369.97	3677.98	3225.15	3666.02	3581.06	3792.17	3030.87	3172.3	2932	2608.25	2996.12	6134.08	5637.56	5489.97	5193.31	5639.51	3137.06	3212.07	3490.76	3769.29	3591.11	2646.72	2923.06	2179.79	3055.66	3246.85
A2AQW2	2389.3	2100.22	2126.62	2832.53	894.862	1420.43	1535.49	994.005	801.644	754.433	885.157	981.984		1267.74	2523.93	1841.59	1754.83	2152.13	2064.16	1616.45	1064.28	928.89	1512.59	1597.52	670.692	1206.37	1178.65	2153.92	1523.03
A2AQX6	2786.02	2890.17	5899.47	5469.97	2272.09	2184.58	3518.25	3663.09	1541.02	1705.91				1714.48	2538.92	4567.81	2148.93	2097.6	1743.53			2660.76	1122.62	1186.72		2956.3	4123.62	3169.76	3598.82
A2AR02	12139.2	12776.9	14003.4	11461.4	9691.24	8072.72	7610.61	8095.39	8059.14	7274.14	6669.39	6204.35	5242.41	8105.31	12146	13009.6	13025.8	12993	12749.9	8943.58	8189.26	8144.37	8060.71	7873.19	7610.48	8743.12	7888.67	8323.06	8159.78
A2AR50	6787.42	6321.57	5867.04	5771.38	2992.76	3023.11	3432.19	3312.96	1629.49	2932.66	3371.53	3019.73	3214.37	2705.58	6043.31	5207.86	5288.74	6632.7	5557.76	3775.27	2717.94	2510.1	3301.13	3517.92	2646.71	2892.09	2682.41	3242.49	2323.55
A2ARP1	1326.11	1327.33	1140.76	1324.44	3851.93	4079.71	3848.21	3467.11	3692	3124.2	3913.65	3883.31	3360.42	3760.44	1212.82	1251.45	1485.04	1529.17	1355.57	3434.92	3047.11	3730.81	3788.33	3922.15	3061.56	3389.81	3216.37	3191.92	3366.77
A2ARP8	62.6343	275.727	476.873	172.604	789.955	505.926	954.081	1158.45	1071.11	1220.89	1283.51	652.589	1665.4	889.313	489.858	372.213	505.714	472.572	359.914	906.387	945.769	710.192	984.394	587.519	737.641	1263.91	632.09	712.369	470.556
A2ARS0		2577.18	5562.52	1954.95	18551.1	23474.6	12392.5	10451.1	6449.11	11797.7	4787.86	5277.13	16930.7	14181.4	3641.76	3713.69	4039.01	4533.85	3059.61	12435.6	18772.3	9804.9	15311.5	13077.9	21064.7	10749.9	15417.8	11064.2	10375.5
A2ASI5	993.448	1822.49	1955.28	1391.65	1529.73	1340.03		1580.93	2336.37	1489.63	4778.6	1077.13		936.13	1431.39	1752.87	2467.18	1536.4	2331.94	1622.63	1325.41	2016.66	2309.19	1750		1190.9	2037.23	1643	1363.93
A2ASQ1	9608.61	9762.62	10101	8916.75	5682.48	6290.49	5752.91	5881.08	6517.93	6624.44	5458.76	5487.93	5685.88	5674.14	8707.48	8355.87	8518.63	8527.43	8515.58	7232.71	6954.96	7267.7	6645.06	7198.51	8051.35	4810.44	6959.38	6517.34	7008.08
A2ASS6	9498.53	9083.43	7309.06	7649.04	8056.99	8194.17	6330.01	8011.4	5420.47	6239.46	5444.22	5286.77	6428.87	7110.62	10356.1	10597.5	10610.7	9286.77	7976.99	6683.5	8079.04	6040.25	6564.35	7935.35	6269.97	7772.07	8260.86	7593.44	7043.55
A2AST1;E9Q8Q6	457.991	780.983		925.271	1076.37	763.173		886.576		467.208		517.782			707.57	907.073	931.958	571.026		945.135	400.251			1020.11	676.292		834.394	566.6	809.312
A2ASY2;Q9D4J9	3067.42	3065.12	2833.82	3977.63	3602.1	5294.8		3005.66	4264.79			3644.29	2898.8	3478.91		4413.16	3175.46		4409.93	7195.87	5074.39	5031.55	6082.33	5238.19	6024.52	3243.75	3971.29	3964.4	5266.43
A2ASZ8	6101.76	7496.4	6446.55	5856.98	17831	14032.6	14337.6	16405.2	19212.1	16856.2	18101.9	15270.1	21906.5	14997.4	7139.73	7426.65	7870.32	8001.35	6930.95	14318.4	20414.3	17451.4	15543.7	14762.1	17545.4	16185.8	18509.9	13363.1	15819.9
A2AT37	4652.7	5023.99	4501.65	4351.54	5681.22	5175.95	5771.25	5293.2	5391.21	6118.51	5106.67	4712.13	4898.88	5393.36	3996.94	3920.88	4235.65	4262.83	4041.52	5175.74	5399.99	4686.59	5225.25	4688.83	5354.92	5005.71	5375.67	5123.23	5417.48
A2AT70	2284.58	1785.78	2803.74	3137.1		928.554		884.234	1897.56	919.319			1221.85		2674.54	2395.69	2398.93	2004.22	3181.63	1667.52	1562.62	1078.24	1568.07		1255.01	1375.35	1482.08	1694.12	645.536
A2ATK9	2146.7	1989.57	1811.87	1741.24	2488.98	2197.1	1853.95	2106.11	1958.67	1999.04	1821.26	2028.15	1908.28	2064.82	1922.35	1841.96	2102.12	1653.08	1733.07	2262.25	1661.61	1930.76	2078	2099.42	2193.09	1835.05	1983.52	1693.92	1906.64
A2ATP5;A2ATP6	1298.96	1592.43	1127.69	1160.62	824.421	808.048	759.086	477.777		501.165	901.256	449.359		733.961	592.708	952.309	1059.14	803.575	751.577	1141.71	944.635	901.803	774.543		540.805	529.895	946.247	541.918	586.083
A2AUA2;Q7TQZ3	6455.43	5622.38	5717.92	5069.31	2838.01	1790.04	1645.01	2343.13	2992.94	1592.35	1398.46	1436	1551.72	1337.33	4440.09	4198.64	5123.07	5037.48	5421.23	1517.42	793.755	847.515	1433.83	1639.92		2333.71	591.9	2366.3	767.149
A2AV25	1428.1			1181.36	2077.55	1697.43		2015.62				1009.28			1768.72	1157.59	1355.27	1301.31	1784.84	875.868	925.996	1422.47		1841.71	1653.8		850.058	1552.64	726.647
A2AVB5	7279.2	7959.75	10974.6		7816.63	8402.75		7552.6	4444.97	6958.64					7748.68		9794.17	9473.62	8061.45	6475.35	7769.02			8540.1	6888.24	7326.94		6813.64
A2AWA9	11261.6	12110.4	11968.5	11588.1	9105.38	10024.5	9633.44	9337.99	9013.84	9944.94	9567.09	8477.81	9493.19	9770.43	12378.7	10723.5	12384.8	12320.1	10747.3	9868.74	9045.76	10051.3	10149.7	10396.5	8904.79	9968.38	9615.96	9003.74	8458.54
A2AWI7	733.996	653.361		939.622	4446.6	4528.79		3148.21	1611.32	4504.45		4477.74		2357.52	1207.56	1200.22	1090.32	1778.18	836.638	4265.13	4239.44	4708.14	857.51	4656.67	11752.8	4603.72	5370.93	4678.5	4616.88
A2AWI9		1597.65	1951.73	1760.43	5440.91	5761.46	5773.22	4616.03	8855.66	7281.93	6920.27	6195.88	9679.15	8627.5	1858.96	2147.08	2302.57	2236.52	1482.1	6494.51	6495.06	5990.29	5640.87	6042.78	7391.59	5736.02	6361.23	6924.57	4911.19
A2AWL7	1583.49	1172.7	1787.31	1835.42	3767.65	4239.39		3643.6	4241.2	5237.63	4280.82	4264.43	5241.03	4488.3	952.364		1678.44		2080.46	4683.13	4130.42	5981.51		5289.02		1657.05	5137.13	4629.7
A2AWP8	2673.28	2305.66	2494.43	2681.8	2113.98	2081.98	2836.52	2415.04	2510.94	2518.93	2424.39	2794.45	2058.26	2465.78	2209.12	1993.01	1999.82	1668.21	2270.33	2200.4	1886.91	2125.67	2458.48	2854.48	2911.4	2713.74	2411.97	2333.43	2132.04
A2AWR2;A2AWR3	1308.55	1129.7	1603.61	1096.02	2048	2345.45	2510.52	1711.26	1334.82	1467.97	851.169	1229.63	1249.76	1499.18	1101.68	733.022	1356.07	853.696	1239.11	1211.39	1395.61	1129.83	1506.81	955.735	878.676	1873.5	1457.64	1799.94	1381.46
A2AWT5;A2AWT6;A2AWT7	5190.1	4762.03	5161.06		4084.73	4656.13		5281.45	4480.99	3541.74	1944.91	3303.56		3645.06	4972.84	5639.76	5146.83	6270.04	6922.94	5074.6	4403.79	8505.62	5944.53	3551.22	4983.27	4445.82	7308.14	4717.59	4132.92
A2BDX3	27054.4	32137.5	29779	30105.4	28097.3	29185.6	28467.6	28864.2	29553.5	29769.4	20173.2	27314.8	27539.7	24260.2	32904.8	32116	30459.9	32751.1	30808.2	24162	29174.4	31222.3	31054.4	26753.9	25964.6	30311.8	24115.9	26425.3	25461.7
A2BE28	7254.24	7186.52	7120.66	8284.19	2876.47	3442.3	3659.92	3213.96	3051.99	3438.66	3355.45	3194.37	2825.86	3069.07	7327.23	6387.26	7112.67	6994.06	7126.37	3452.59	3189.02	3178.61	3150.83	3646.29	2991.45	3611.12	3865.29	3077.17	3006.81
A2BFF5;A2BFF9;Q3TPJ8	2703.88	5046.81	3631.43	3902.1	3234.61	4079.63	3711.4	3519.94	2765.89	1766.37	4501.35	2482.31	3258.09	3998.09	3833.59	5272.48	5334.47	4859.29	4737.25	3673.18	4287.47	3678.55	3721.31	4303.15	5007.79	3645.77	3684.21	4223.07	3862.47
A2BGI8	4929	4942.21	4877.47	4559.98	3563.05	3614.4	2397.52	2905.45	3129.93	2483.37	2911.49	2475.35	3048.68	2313.16	5214.37	4470.95	4470.64	4654.92	4668.3	3384.59	4062.72	3254.23	2504.9	2432.74	1541.69	2518.1	1377.54	1690.1	2130.46
A2BH40	5926.18	5923.56	7145.43	7620.76	3763.27	3625.06	3706.58	3674.09	3780.97	3466.43	3298.56	2883.34	2684.65	2982.14	6397.86	6103.18	5969.27	6117.81	6966.82	3701.09	3364.78	3383.36	3239.89	3953.11	3305.72	3311.87	3357.48	3298.1	2933.3
A2BI12	2673.07	2577.24	2539.96	3269.25	1911.61	2154.42		1763.91	1223.22	2209.39	2818.5		2373.24	1495.4	3483.86	2169.42	2230.32	1870.95	2517.14	2931.47	1965.09	1172.68	2071.46	2737.68	3324.02	1149.1	1636.21	1471.64	1426.93
A2CG49	12454.4	13302.9	14378.6	13239.7	13470.7	18132	18842.2	17243.9	11605.3	12109.5	12673.2	16353.9	10773.9	17355.8	13861	13826.1	11490.9	12329.3	12102	16032.1	8995.33	13008.5	14635.9	16907.5	9089.59	16810.2	13154.9	16956	12262.3
A2CG63	708.755		1109.88	1081.69	847.278	875.886	760.935			766.309					1388.77	1101.09	1124.6	1150.67	1344.46	729.221	1023.5		717.682		386.405		647.867	666.122
A2RSJ4	4031.67	3889.12	3795.73	3653.15	6052.15	6901.74	7599.17	6835.94	5530.07	5297.76	5598.64	6348.22	5557.96	6256.87	4037.36	4487.16	4035.35	3956.47	4008.69	5488.41	5078.53	5966.06	6113.78	6307.98	4587.45	6045.08	5877.8	6462.9	5489.44
A2RSQ0	3872.26	3074.59	2993.5	3240.25	3893.19	4066.38	4930.35	4056.69	3103.5	3141.84	3534.13	3801.5	3655.01	3785.35	3282.03	3459.85	3063.77	3058.36	3096.06	3599.32	3533.84	3616.52	3500.93	4026.56	3435.07	3979.2	3590.83	3989.08	3842.01
A2RSX7	1622.98	1676.56	1452.47	1501.83	2035.38	2125.61	2191.05	2597.85	2463.05	2498.25	2694	1976.79	1853.34	2269.41	1591.37	1774.64	1604.84	1718.12	1489.58	1880.54	1419.27	1643.31	2052.49	2716.45	2072.72	2641.54	1913.64	2174.69	2201.75
A2RSY6	1552.13	1371.73	1625.4	1528.04	1006.88	901.191	687.665	943.395	1216.09	846.252	1019.49	742.043	669.537		1559.47	1366.33	1505.95	1614.55	1301.52	726.287	876.149	833.127	1228.87	1079.4	955.07	906.662	1050.33	809.372	764.574
A2RT62	8073.69	7802.61	8862.24	8296.66	24195.3	32511.5	26691.3	26044.6	20155.8	22313.7	22108.3	24937	22601.8	30007.5	9581.38	9010.75	7981.14	8068.33	8134.67	24221.2	20549.7	19443.2	23324	24000.1	19791.2	24932.7	21107.5	25755.2	19080.3
A2RTH5	26242.1	29574.5	29781.5	30325.9	27675.6	28129.9	31273.8	26849.6	28383.2	25263.5	24206	25142.4	24989.2	25920.6	27610	28248.5	26808.9	29103.9	28405.7	26072.8	25393.5	25001.2	29703	28892.2	31662.1	28121.7	29574.8	29959.6	28846.1
A2RTL5	4831.46	4201.62	4373.56	5480.91	3445.08	3663.56	3031.87	3069.52	3925.79	2934.41	3804.68	2602.26	2576.35	2028.78	5040.22	4441.12	4339.5	4514.93	4376.25	3188.32	2579.46	3918.02	3003.45	2977.13	2958.46	3780.76	2974.01	3802.77	3319.87
A2TJV2	3073.44	2605.74	2454.15	3075.47	1473.46	2150.13	1746.24	1765.48	1704.23	2268.94	2321.9	975.042	1650.73	1825.77	3255.35	4046.01	2845.52	2934.97	2775.66	1918.54	2437.49	2090.22	1554.05	2141.05	2775.09	1623.94	1926.66	1525.88	1977.47
A3KFX0	1149.27	1244.36	1109.17	1112.79	4472.82	2651.93	2615.15	3300.26	3381.69	4047.33	3082.88	2428.36	3000.04	2085.25	1155.84	1530.55	824.249	669.02	1166.94	2471.36	3013.21	2875.39	3168.99	2710.27	3332.66	2778.76	2741.19	3799.92	3097.02
A3KG57	4150.01	3196.75	3822.71	3729.81	2699.66	3095.83	2538.47	2645.15	3107.1	1837.67	2165.55	3084.23			4124.49	4639.83	4413.58	3240.29	4848.01	2153.72	2222.3	2388.71	2676.14	2585.22	2214.3	2562.86	2451.29	4394.67	2501.34
A3KGB4		429.911	255.509	595.02	646.756	758.979	493.412		883.117		653.107	430.765			467.298	318.904		237.358	248.246		515.588	450.785	647.904	697.782	494.943	982.411	634.303	543.346
A3KGR9	19135.5	19235.3	19037.1	18686.7	12925.7	9462.94	8767.58	10916.9	13656.9	10682.8	9186.59	8176.19	7376.91	9055.77	22230.6	19760.6	20420.5	19044.7	14588	9916.62	10226	9296.05	10651.1	8680.54	8888.89	10961.5	9907.7	9042.74	9536.61
A3KGS3	998.177	711.829	1234.21	1101.18	537.817	592.205	644.021	862.513	393.087	963.156	940.069	1035.1	1227.56	638.309	1016.64	1056.99	789.292	816.258	1230.02	598.13		546.262	748.762	554.403	208.938		968.701	647.866	726.818
A3KMP2	2853.57	3184.18	3239.05	3113.26	5215.77	4590.1	5010.74	4229.28	4884.31	4898.46	4305.03	3947.94	3991.72	4367.56	2732.84	2790.69	2784.22	3363.02	2831.33	4569.53	4325.04	4845.2	4903.76	4542.27	4036.7	3884.32	4110.99	3994.46	4440.91
A3QM89;Q7M6W1	327021	322943	328483	289506	233376	247101	239724	250495	218880	214977	201906	231117	198639	231080	304669	311330	298650	301831	323986	229870	209992	190896	222593	243875	184006	244554	198526	252894	207472
A4FUP9		821.208	1498.42	1653.88	2061.02	2676.03		1326.54			2740.14	1557.22		2130.64	1556.59		1928.36	1679.72		2776.75	2236.74	1762.9	1675.63	2110.9	1795.73	2180.94	2383.56	3432.74	2481.48
A4GZ26;D3Z5I6;E9QAD8						1199.93		651.192	536.796	542.316		784.655										797.196	442.812	474.849	930.239	830.386	1055.57	972.766	826.383
A6H5Y3	3433.09	3555.56	3226.12	2987.5	2096.52	2504.85	2817.07	2301.73	2327.76	2711.45	2218.61	2196.78	1981.67	2659.61	3469.53	2633.37	2690.49	2739.45	2769.34	2464.99	2168.63	2612.49	2479.36	2474.58	2363.22	1946.39	2033.21	2376.26	2144.88
A6H5Z3	87965.3	91922.7	86902.6	85691.6	95644.4	106339	112745	97065.5	93584.7	99887.5	102233	98761	91577.2	108172	91579.3	86305.5	88974.5	95741.6	93936.4	96524	92619.8	100114	97066.6	100509	95074	102587	96509.6	108479	102977
A6H611	5744.08	5939.86	5766.82	6204.99	6817.71	5629.47	6488.99	6794.8	5405.29	6535.64	5762.92	5830.71	6037.21	6134.77	5362.46	5937.45	5284.75	6395.27	5854.27	5674.86	6226.48	6247.6	6600.23	6387.66	6269.05	6616.25	6622.38	6671.88	6145.79
A6H619	2345.87	2096.64	1527.97	1360.54	1872.38	1378.78		2078.59	1071.77	1900.76	1297.92	1079.96	1452.52	1135.94	1794.17	2337.7	1969.75	2427.04	2231.49	1095.72	1770.17	1744.71	1832.66	1285.85	990.655	1311.52		880.259	852.885
A6H630	2553.35	3004.21	3327.28	3788.03	8890.27	9444.86	9172.12	8895.61	9263	8664.52	9071.99	9490.7	8996.42	9668.94	2848.26	2604.41	3102.36	2998.48	2715.68	7315.29	8024.28	7196.62	7277.26	7852.32	7883.21	8218.14	8001.12	9237.4	7962.93
A6H6A9	5029.42	5953.77	5782.88	6421.67	5057.44	5580.08	5194.58	4816.31	5890.43	4106.29	5227.54	4725.88	4349.41	4073.19	5704.06	6077.07	6033.49	5667	6138	4921.37	4842.39	4771.84	4079.7	5793.54	4146.63	4804.24	4194.97	5766.79	4210.11
A6H6S0	1628.25	1509.78	1548.18	1749.96	1202.42	1244.29	1672.73	1534.84	1425.71	1434.15		1487.67	985.937	1562.13	1487.5	1193.79	1477.57	1307.98	1817.19	1259.97	1365.59	1792.98	1505.66	1314.91	1082.88	1634.48	1251.33	1583.37	1050.38
A6H8H2	1465.59	1551.65	1229.46	806.36	1475.91	1113.03	1293.2	1464.74	1517.16	755.763	1032.07	853.491	1111.34	802.572	1513.15	1502.8	1687.05	1303.85	1214.3	1264.48	1513.87	1310.18	1084.38	1631.41	1294.51	1005.12	1155.4	1024.8	1137.78
A6H8H5	2797.51	2711.97	1747.7	2233.4	1766.76	2660.92	2284.02	3929.79	1895.23	2830.8	4762	3253.92	3185.73	3173.84	2353	2625.03	2200.34	2631.35		3934.12	3185.37	3158.06	3522.44	4312.63	3437.56	3031.56	3161.73	3155.17	2813.64
A6PWS5	3415.67	3533.7	4837.73	5254.09	4030.3	5106.6		5207.64	3955.58	3911.85		4153.4		3097.65	3350.91	3407.32	3786.37	4635.22	3271.47	6046.27	5790.71	5120.48	5074.86	4792.14	5514.85	4530.29	8453.72	4178.01	4681.23
A6X8Z5	3085.33	3159.78	3216.62	3736.32	4888.38	6259.78		5686.5	4934.36	5470.62	6519.82	5891.81	6951.5	7598.45	2118.6	2852.41	2776.77	3296.57	2855.59	5611.55	6577.56	7221.59	7362.64	6281.45	5643.82	3413.5	5607.53	7095.6	5600.27
A6X919	8689.49	8408.38	8255.58	7323.57	9003.16	8973.29	8893.89	9834.19	7252.44	7092.52	7739.04	8910.14	7096.42	9542.26	8162.88	8878.75	9130.33	7510.86	7990.74	6831.47	7796.26	8058.44	7882.49	10759.1	7331.48	10111	8138.55	8143.7	6639.51
A6X940					1028.8	844.778		867.231	1136.64	1702.08		1295.02		865.247							1712.77	2130.65	542.602	1874.6	1955.75	668.096	1132.96	1866.01	1081.2
A6ZI47	15528.4	18333.8	13109.7	11949.5	42776.2	31524.8		20032.4	28477.9	27481.5	32840.4	30741.5	52329.8	64693.1	13259.8	26658.1	14002	23392.3	28499.9	26395.3	11443.2	19777.3	12734.4	17357	17856.9	24261.7	31907.9	21472.2	31223.7
A7E1Z5;D3Z7G8	447.777			348.102	1637.47			1501.55		1659.32		1250.45					471.879				1863.29			996.412	1870.99			1476.13
A8C756	2673.26	2857.34	2492.62	2443.16	1295.06	973.269	2036.44	818.323	1066.12	836.671	957.482		724.656	895.799	1722.29	2384.65	2127	2563.71	2284.14	1217.67	953.961	1085.08	1348.13	1046.14	865.777	671.607	689.967	446.001	390.477
A8DUK4	245446	93440.2	104372	132590	343679	534711	555409	365158	439886	322752	469014	639499	567516	647373	115969	659687	176233	104749	402663	143286	118850	764312	421296	542982	57087.6	78896.2	194329	218955	252580
A8IP62;Q80VB6	2047.42	1709.08	1546.49	1061.05	512.487	1319.57		483.674	998.658	498.753	912.944	757.794	866.281	718.332	2115.78	1805.68	2119.44	1641.71	1210.6	1813.65	664.268	719.055	946.701	1485.46	736.567	526.81	1482.62	695.134	450.517
A8Y5H7	2528.87	2249.43	2590.07	3106.73	3512.17	3990.05	3752.86	3166.69	3254.25	3093.3	2931.58	2799.31	2051.74	2540.36	2583.24	2622.65	2146.9	2065.73	2381.32	3145.61	2908.9	2495.17	2729.3	3303.1	2116.83	3070.53	2559.56	3231.15	2509.17
A9Z1V5	758.713				821.072			987.023	1059.27	1301.79	605.08		1059.74				915.896	1202.3	861.428	730.938	1341.52	604.852	910.838	1289		282.006	1456.37	574.764
B0F2B4	8095.68	8288.85	7513.71	6337.1	8641.38	8945.31	8027.64	9884.2	6952.29	8895.95	7587.43	8396.8	8178.32	9447.45	8710.38	8780.4	8541.1	8232.15	7433.45	8515.36	8383.28	7694.54	7312.23	10863.3	8284.4	9846.23	8296.94	9970.34	7318.35
B0QZW1;F2Z488;G5E863;G5E8H1	1374.36	1028.53	1112.2	857.888	2372.3	3032.98	4836.88	2294.51	2172.15	2444.48	2479.9	2826.94	2434	3016.16	1026.43		1072.26		652.319	3611.39	2704.96	3668.12	4370.35	2657.16	3125.04	6558.59	3183.94	4789.64	4681.93
B0QZW4;B0QZW5;Q8BVY4	1544.87	1088.52	928.99	900.189	275.338	430.862	636.678		722.368	284.473	308.437	546.956			719.589	555.418	705.477	748.723	820.157	287.579	635.772	472.192	364.729	406.627	155.739	865.384	324.258	594.116
B0V2N1	11329.1	11939.4	11852.3	10484.6	12260.1	15170	11287.3	11831.4	9710.86	10502.9	11052.9	12186.8	10337.5	13877.4	12563.2	13109.4	13254.7	13966.3	12516.5	14315.5	11073.1	11442.6	12438.5	15479.9	11651.3	13098.6	12665.8	14719.8	10957.2
B1APX2	10270.9	10286	12311.3	10409.1	7313.03	7886.1	6174.37	6913.76	6733.18	6411.38	5276.43	6410.14	7209.12	8250.77	10683.8	10486.3	9709.46	10023.5	9421.5	6543.62	6019.82	5859.98	7706.93	7095.48	6232.92	6278.39	7300.85	7421.83	7216.41
B1AQW2;B1AQW4	16624.5	2230.68		12611.6	6578.63	1366.82		5318.81		9054.25		5193.65			3422.38	4224.9	17206.2	14376.8		1650.55	8774.6	7617.82		9320.02	13058			9581.05	1849
B1AQZ0	308.16				2380.85	2439.53	1565.34	3464.7	1724.03	3257.03		3520.37	411.197	1614.97			74.2558			2176.28	3966.33	2661.41	1107.85	3380.35	3081.52	2162	2013.09	2766.13	2662
B1AR13	2564.89	2509.6	3655.74	1890.09	5422.67	7166.9	11740.5	7369.66	9709.32	9688.13	9824.21	8637.58	10813	9932.31	2923.41	2487.53	3605.1	2696.24	2599.61	9444.16	8557.29	7557.87	9432.15	6735.78	7519.41	9514.44	8227.99	7514.94	11703
B1AR17	6814.42	6489.63	7645.19	8162.59	2974.04	2945.94	3086.05	2826.01	3395.18	2773.2	2426.57	2405.36	1833.68	1973.82	7249.7	6846.74	6340.37	6023.79	6480.85	3239.24	2004.36	2546.28	2326.57	3211.94	2622.72	1944.98	2169.5	2259.14	1464.77
B1ARD8	1182.93	1052.99	673.494		2306.37			1842.05	2324.83	1941.29		2421.03	5915.86	2717.13	816.489	1617.71	1487.53	1153.7	1353.09	2366.54	2867.33	1810.97	2325.48	2305.07	3965.87
B1ART1;B1ART2	2673.72	2802.63	2443.88	2387.64	2770.66	3108.11	3635.25	3194.16	3164.7	2927.99	3037.94	3109.4	2717.54	2767.51	2464.35	2892.02	2761.5	2629.39	2459.45	2884.34	2536.13	2860.63	3037.45	2986.78	3142.85	2994.86	3090.42	2948.19	2763.47
B1AS29	3797.43	4248.44	4830.73	4405.28	4176.9	4994.51	4208.61	4702.99	3654.9	3267.71	3566.68	3300.76	2838.65	4066.06	4916.48	4548.53	4352.56	4196.63	4718.96	4897.73	3790.45	4471.04	4275.09	4982.37	3627.23	3460.56	3304.35	3437.47	2956.18
B1ASP2	1973.06	1627.66	2122.48	2464.83	1988.57	1352.77	1347.94	1895.99	1187.93	1311.96		1757.56		1576.49	1208.73	1133.61	1601.14	1333.88	1226.71	1102.42	1265.48	696.239	1073.55	544.024	1163.48	1068.94	846.308	203.323
B1AT82;B1AT83	1354.74	1169.36		1330.43	2005.44		2794.04		1947.26	844.188	964.562	1873.94		857.929				880.811		1118.98		881.869	934.369	546.638	3264.28	1495.69	3178.6	2693.83	3500.38
B1AU75	2741.86			1902.91													3043.62
B1AUE5	744.129	362.396	405.654	167.484		719.059		347.181							512.875	821.468	670.834	246.248	533.396	480.692		472.967		339.805		208.509		328.713	313.824
B1AUH1	1461.43	1396.22	1206.92	1404.95	1410.11	1891.01	1830.19	1733.7	1406.56	1098.2	959.442		1927.89	2167.44	1482.39	1833.86	1640.79	1493.97	1381.23	1462.77	976.828	1744.17	2209.36	2172	1772.41	2398.6	2049.3	2798.6	1492.37
B1AUN2	9705.38	9764.92	10642.3	10287.8	8133.55	7175.51	6245.79	6658.53	6321.84	6602.91	6445.59	6203.7	6549.88	5823.08	9247.22	9852.44	10121.5	10722.6	10465.8	5954.57	6499.81	5990.29	6488.63	7592.8	6648.48	6160.1	7510.19	7264.78	6553.34
B1AVN9;B1AVP0;F7D4H5;Q3UQ19	531.225	783.241	1060.97	424.792	1551.13	1383.5	1060.19	1441.98	673.01	1027.8	1111.12	1514.14	1398.37	873.362	708.435	926.583	1025.69	569.02	1226.82	1396	1803.13	962.286		865.612	1384.67	2021.67	1792.74	958.289	976.615
B1AVY7			2455.6	3091.29	1716.18	1828.15	1380.78	1734.28		1933.98		2601.71	1454.88	2795.38			2702.59		2830.89	2541.76	1474.28	2036.6	1651.01	1504.19	1056.28
B1AVZ0	5230.67	6347.41	5566.75	5839.38	5696.32	6048.76	5160.33	4308.64	4731.16	5309.65	6020.76	6069.92	6626.08	6004.24	5107.91	5543.73	4715.84	4131.38	5320.09	5538.26	5542.74	5824.83	5835.65	6053.42	5874.05	5495.39	5539.49	5415.19	4989.56
B1AWC9		648.84	670.282	493.108	1605.99	1628.48		1791.49	2554.63		1278.38	521.136		794.898		548.581	647.535	738.116	680.285	596.848	1312.29	838.379	1987.24	1528.39	954.246	2632.61	1474.6	2053.56	1584.62
B1AWE0;Q6PFA2	9755.16	6378.94	8414.66	8532.23	8849.33	7727.03	4449.08	5792.82	6699.35	11959.7	15428.2	5359.14	7339.44	5519.9	11207.4	9818.36	11344.2	10103.6	8925.5	9501.16	11076.1	9909.41	9829.44	10511.9	12068.6	8039.27	13133	9330.12	10442.4
B1AWJ4	1856.4		1296.3		1215.5	2206.4		2488.84	1082.94	2474.6	1156.09	2317.29	1037.59	1741.22	1240.23	1749.59	1091.04	1560.61	1500.38	1765.63	1607.5	1264.97		2142.84	2300.52	1253.3	1838.71	2342.91	1703.45
B1AWL2	1772.24	1739.28	1884.5	1919.44	948.951			283.074		333.77	970.136				1673.32	1701.72	1516.05	1414.81	1689.72		364.287		533.148	641.528	556.307			246.857
B1AWN6	17272.1	16908.9	17869.1	14226.6	40818.3	43030.8	38863.9	41270.9	41806.4	36599	33791.1	40617.7	34419	42508.6	18977.1	19294	18324.5	17543.7	16358	33796.7	31694.6	30143.6	32782.2	33187.5	29781	40862.8	31609.7	41684.4	32994.6
B1AX58	2190.73	2702.02		3035.41	12945.4	15287	13002.5	13282.8	7588.98	11678.3	11924.8	9960.95	15189.4	11917.9	3368.67	4308.44	3137.05	4241.17		12820.4	11911.4	10297.2	16706.2	15070.7	16587.9	13806	15310.2	17127.6	18061.5
B1AXF2	710.474			665.512	2211.84	2044.41		2696.99		2386.49		3130.78				808.784	311.215	359.863			2101.89	3339.95		4408.49	2439.9			3643.57
B1AXH1	1299.45	1453.8	1842.66	1305.38	2219.24	3012.62	2728.14	2863.9	2446.15	2721.02	2096.66	1833.34	2085.77	2520.04	1676.89	1453.93	1970.6	1599.31	1084.85	3064.94	3321.6	2867	2692.13	3081.45	4327.6	2668	2968.79	2888.05	2954.3
B1AXP6	5787.26	4301.91	7860.57	5322.22	9415.3	11321.5	7401.94	9798.42	16701.2	10551.5	22348.8	10991.3	22044.8	9755.7	4557.26	6104.65	7729.07	6859.22	8982.28	9069.52	8504.22	6593.37	8850.9	8251.08	10662	10921.1	8849.58	9876.35	8026.01
B1AXV0	3713.92	3630.79	3980.43	3860.14	11113.8	11207.4	10520.8	12272.6	7251.23	10077.9	11686.9	11768.2	9512.43	11110	3965.57	4327.13	4035.01	5213.86	3757.8	10804.6	10487.2	14692.7	12259.7	12393.7	11462.8	12222.8	10940.4	15539.4	13317.7
B1AXZ3;B1AXZ4;B1AXZ5;B1AXZ6	2465.62	2023.64	1787.14	3220.21	882.365	1388.15	1642.17	941.878	2896.99		1363.24	1812.61	1414.59	418.403	3227.49	2243.29	1418.57	1755.6	1454.81	2929.76	3244.81	2534.75	1298.89	1635.75	685.953	920.284	919.636		1358.12
B1AY10	2092.64	872.347		1394.73	1544.19	1772.65	941.007	992.834	1343.16	1278.36	1718.19	1273.13	1775.88		1484.33	517.455	1211.51	1151.97	1398.09	1218.09	1206.4	1667.89	1625.76	1702.24	1360.19	1634.62	1547.28	1604.94	1543.86
B1AY13	9905.31	9969.11	9676.05	9359.71	8241.3	7717.86	7607.72	7432.02	7625.15	7204.64	6373.93	7011.83	6919.41	6601.01	8518.56	8999.36	9669.92	9395.64	9074.42	6550.2	5924.37	6463.23	6592.33	6908.42	5196.52	7225.84	6807.88	7547.19	6450.51
B1AZA5	2170.74	2340.73	1258.33	1534.33	1281.2	2026.58	1768.18	1832.02	1180.82	914.722	596.316	1209.98	561.747	2509.72	2721.99	2632.29	2269.27	2135.9	1566.92	2084.45	1032.19	610.216	1555.59	1599.15	630.24	2181.83	1568.25	2273.58	1431.47
B1AZI6	9440.55	10009.2	9823.19	10397.6	6469.06	5199.26	5071.82	6106.64	5928.39	5083.97	4596.81	4276.67	3547.1	4064.79	8912.79	8930.9	9577.54	9192.96	8822.77	5436.01	4722.56	4869.84	5673.45	5223.19	4014.2	5533.73	3979.09	5174.82	4735.11
B1AZP2	12435.9	12320.6	12247.5	11366.9	15931.4	18397.1	12800.9	19660.2	14606.9	13319.7	13813.3	14865.8	12243.9	15726.6	11814.6	11080.5	11872.1	11869.7	11907.5	16670.1	12015.4	14842.2	16575.8	18261.4	15093.5	17456.1	14829	18415.4	15947.7
B1AZQ9;B1AZR0;Q8BLJ6				758.006	1770.03			1369.45	867.306	907.275	921.048	958.53	1206.92	983.764	875.599		730.579	488.034	548.03	908.325	1212.8	1354.52	1153.68	834.311	978.408		1174.05	1237.77	1451.09
B1B1A7;D3Z560		564.999	288.215		578.621		533.097			282.674	667.061			526.037	288.142		217.851	202.225	307.986	400.106		297.185		326.818		356.119	409.883
B2B9E1	9013.12	10233.8		8004.98	7006.2	7485.8		6356.04		8386.27		6871.97		1362.91	8091.04	9028.92	8989.45	9269.69		7281.39	7589.32	5831.36		6757.96	5418.66	4515.46		7277.15	4833.04
B2KF50	2188.38	2458.3	2377.23	2265.81	2585.47	2246.18	2205.47	2258.36	2614.34	2679.05	2327.49	2254.67	2454.79	2061.94	2153.16	2001.45	2317.54	1655.29	2091.85	2127.9	2595.99	2488.61	2183.33	2366.5	2504.52	2421.84	1439.54	2196.85	1994.31
B2LVG5;B2LVG6;E0CXT7;F7B6Z5	1681.53	989.457	1337.26	702.169				700.766			1073.62	949.203			932.436	919.452	764.613		1452.15	1058.38	1444.07	1035.43	1451.06			655.245	669.726	1067.45	894.362
B2RPU2	3906.96	1731.76	2058.02	1733.29	10561.5	4760.97	7397.71	9337.54	14002.4	7164.57	7948.67	6728.02	4474.95	3936.11	2353.06	3133.74	2923.8	2968.73	2902.95	3741.62	8873.9	8158.75	7643.34	2343.18	3830.89	8076.4	5922.18	9758.25	9517.09
B2RQ71;E9PWR4	10056.7	10547.2	10677.4	9058.02	8452.6	8213.55	8008.45	8180.03	8048.39	8977.04	8532.29	7707.65	8096.32	8359.38	9478.12	9250.66	9351.03	9713.09	9324.93	7881.41	8134.73	7429.87	8191.91	9233.86	9113.75	7924.24	8604.14	8838.23	7752.45
B2RQ80;E0CY98	3368.11	4396.34	3692.74	4358.88	2995.37	3419.47	3134.28	3499.28	3223.13	2817.89	3242.38	2718.8	3010.03	3230.04	5111.49	3793.24	4227.54	5038.19	4554.91	4723.65	3120.91	2841.3	3899.51	4616.77	4287.55	4260.78	2763.07	3639.06	4685.07
B2RQC6	20432.5	19740.6	18737.9	20989.2	9993.04	8996.11	9937.26	9491.07	10394.2	9934.16	10011.1	8021.77	9837.64	8353.48	18714.7	18921.3	19693.9	20431.5	20530.9	9782.04	10167.2	9162.28	9739.33	10269.5	9796.88	9315.23	9953.28	9042.34	9218.92
B2RQG2	3889.71	3587.92	4200.11	5113.34	3072.65	2767.86	2919.54	2459.72	1762.85	1813.31	1974.26	2544.64	1778.99	2155.9	4139.18	3618.58	3790.81	3281.42	3853.74	2739.3	1737.8	2164.9	2683.35	3010.42	3506.94	2237.13	3263.87	2634.97	2809.58
B2RQR5;D3YUT7;D3Z7V4					1378.73			593.273		1429.07		721.325					491.485				1029.35	959.014		1405.96	1254.34			514.604
B2RQS1	924.589	936.014	762.73	931.192	2798.43	1960.01	1139.87	2899.87	2146.21	2445.94	3903.93	2506.74	1391.06	2072.36	716.372	1835.27	1274.87	1434.01	1054.02	2651.05	2863.44	2957.68	2212.72	3117.82	2741.7	3438.39	1847.64	3590.05	3448.41
B2RR83	4289.15	4341.91	4532.4	4171.44	4242.98	4083.81	4144.41	4151.52	4178.89	3593.65	3124.32	3300.58	3211.78	4144.78	4276.78	4373.16	3958.91	4174.45	4157.76	3936.86	3238.51	3936.72	3893.71	3745.24	3193.7	3732.4	3345.96	3544.72	2969.96
B2RRE7	3382.16	2589.07	3146.83	3128.08	2301.35	2929.24	1724.05	2255.51	3493.15	2296.02	2865.69	1849.59	1981.75	2198.54	3155.64	3048.12	3085.42	3312.64	3645.78	2295.57	2563.68	2072.23	2363.54	2469.47	1890.83	1168.2	1844.2	2028.72	2053.93
B2RSH2	30727	33491.6	39310	30987.3	77905	86310.9	77157	80444.6	90027.9	89201.1	110471	91889	89036.9	98340.2	35984.3	33999.4	29710.5	39058.9	35880.9	90560.9	88592.6	95943.5	93394.6	90744	96054.4	79768.2	90740.6	96175.4	89789.8
B2RUG9;E9QLQ9	1066.38	530.184		886.613		440.532						1115.2	627.914	947.409	1006.43	582.21	1002.57	1578.19	1064.57	1357.97	714.182	1002.62	835.696	992.564	686.478	602.645	465.143	880.733	559.921
B2RUJ5	13513.3	12766.8	12620.1	12540.9	7466.3	7226.07	7488.12	7116.59	6363.22	8130.7	6900.56	8397.78	8671.04	7169.54	14253.4	14783.2	14596	14463.4	13718.1	8224.7	7317.02	8031.36	7320.64	7852.66	7863.35	6843.54	6799.54	7586.32	6917.76
B2RUR8	1826.83	793.538		1504.64	2205.72	2593.76	2958.61	2576.99	2846.02	2425.36	3024.11	2982.88	2804.42	2154.18	1213.83	941.821	1313.34	1025.17	1631.84	2574.71	2234.14	2846.34	2693.2	1838.44	2472.74	2166.53	2361.48	2303.38	2796.16
B2RUS7	1677.42	1441.77	1265.75	1070.7	2922.7	3031.27	4091.55	3272.81	2994.37	2992.32	3549.36	3898.85	3896.7	3698.52	1352.75	1310.19	1204.54	1467.92	1110.32	3433.37	3098.91	3580.82	2841.09	2228.9	2590.52	3944.66	2983.93	3989.55	3207.95
B2RW11	2630.46	2451.99	2900.93	2239.57	4059.4	4993	4403.57	4998.34	4339.6	3781.01	3343.95	4014.24	3331.96	4572.73	3284.07	3035.95	3008.88	2568.37	2545.17	4454.54	4296.81	4524.95	4758.68	4555.83	3683.6	5260.24	4051.72	4811.25	3583.8
B2RWC4;F6U1P7	4602.03	4001.03	4128.33	4058.29	6565.41	8527.11	7863.04	7691.47	5752.14	6089.7	7128.73	6876.51	6147.79	11762.3	5150.47	4379.22	3894.46	3835.76	3992.42	6474.91	4879.84	6164.8	7251.99	7617.5	4853.12	7826.68	7557.84	8186.31	6776.15
B2RWJ3		795.94	649.481	1245.03	2153.3	2179.46	2691.43	2490.35	2562.69	2683.36	2400.54	1714.59	2122.4	2619.43	942.112	1138.82	593.681	1066.77	780.535	1882.5	1755.94	2812.74	1841.93	1569.83	1223.11	2152.8	1390.44	2335.49	1487.89
B2RX14	2102.24	2400.24	2037.47	2227	1447.2				1876.27	1086.38				658.656	2058.59	2146.5	2039.93	2130.68	1964.33		995.387	2699.72	1049.36	1532.6	1693.19	1468.07	1261.59	984.125	1226.48
B2RXA1	2598.87	1950.74	2316.55	3483.28	1479.1	1768.88	1540.9	2263.28	1596.64	1929.05	1652.81	1782.52	1386.49	1469.31	2460.38	2795.85	2596.34	1796.29	2454.16	1623.42	1346.76	1431.77	1090.72	1745.86	1354.9	2156.39	1686.02	1587.02	1082.51
B2RXC1	4646.59	4921.61	5137.64	4857.82	5161.24	5663.64	5095	6069.74	5603.64	5628.65	5316.92	5273.44	5241.74	5589.56	4452.73	4643.28	4310.94	4171.21	4288.75	5033.95	5088.8	5446.04	5819.43	5400.13	4945.22	6074.29	5185.53	5905.38	5007.1
B2RXC2	546.663	572.958	587.814	316.276	1194.1	820.931	1067.04	597.881	1350.02	964.747	1041.33	884.305	1495.59	832.608	533.914	490.632		327.002	970.942	569.111	1248.63	551.299	717.035	881.679	1354.82	944.222	589.463		1153.35
B2RXC6;Q7TSI4	675.09	831.474	583.637	674.698				417.306			136.94			350.369	429.206		614.045	325.556	228.216	317.215	281.768	224.257		167.388	163.562	407.69	280.161	329.169	159.627
B2RXQ2;B2RXW8	3792.49	4397.13	4333.31	4114.59	5488.67	3468.68	3907.52	5234.74	5640.6	4563.89	3584.1	4199.78	2610.24	4594.35	3830.7	4532.11	4423.66	4037.59	3839.48	4279.45	4946.12	4649.16	4457.57	4379.5	4333.85	5332.04	4141.47	4157.26	4641.85
B2RXR6	1966.62	1931.96	1829.43	2014.26	1316.77	1195.41	1052.4	1247.18	1541.91	1155.87	1090.2	1143.09	1238.01	1087.46	2253.48	1983.01	1951.05	1903.4	2168.96	1583.11	1227.75	1561.58	1478.59	1529.6	1149.54	1596.71	1065.62	989.641	1363.55
B2RXS3;F8VQ70	5890.37	6245.7	6812.93	6930.02	2427.96	2408.85	2546.53	2112	2727.51	2600.07	2501.09	2351.39	2277.75	2619.95	6614.92	6351.65	5738.87	6932.56	6656.81	2189.71	2327.47	2337.34	2253.84	2539.51	2049.5	2316.82	2322.65	2201.88	2228.98
B2RXS4	14306.8	14911.1	14524.8	14056.7	11561.9	9918.95	8906.05	10846.5	12830.9	9924.8	9945.33	8239.72	7844.01	8138.03	13605.9	14157	15226.7	15245.1	14471.8	10237.5	10148.1	9445.22	9826.1	10237.3	8280.95	9395.25	9308.31	9990.12	9853.95
B2RXT3	12076.1	13147.3	13696.2	11388.3	50196.4	49715.6	50293.9	50962.8	51436.9	59053.2	59766.4	58873.6	63374.5	56622.7	14112	14590.1	14293.3	13177.9	13184.2	50844.4	55147.3	53570.2	53854.6	49810.5	56170.6	51800.6	54209.1	52511.4	58736.5
B2RY04	923.665	808.72	893.185	670.317	1893.08	1355.99	1010.2	1258.55	1440.69	1909.34	1345.87	1552.91	1672.76	1386.64	660.597	628.347	514.536	914.639	580.11	1308.84	2214.78	1808.41	1464.5	1386.76	1620.98	1712.28	2080.44	1372.3	1402.21
B2RY56	11813.8	10873.2	11199.3	12997.8	7482.48	7513.69	9153.15	7402.07	8042.7	6278.05	6630.5	6574.45	5807.2	6119.99	12070.5	12419.2	10900.5	11696.8	10929.2	7308.25	7209.13	7629.58	8079.13	6824.63	6581.7	7481.15	7400.67	7735.2	7538.66
B2RY58	1231.42	1050.68	1061.35	854.247	402.164	1165.94			620.118	1085.52	733.22	1011.35		969.406		1207	1467.21	769.367	998.676		802.537	1045.48		972.386	839.854	760.758	624.114	841.452	625.036
B2Z893	368.287	547.779	958.939	312.299	2169.24	1300.84		1789.26	1451.1	2762.43	1563.45	1352.98	3485.57	1576.9	820.658	602.162	587.974	970.535		1363.57	2054.48	2159.8	1119.8	1465.96	2704.82		2480.34	1472.17	1499.68
B5TVM2	4205.41	5184.68	3820.41	4113.29	11345.2	13642.8	12635.8	12883.7	9457.71	11568.5	8617.54	15382.3	11349.8	13386.4	5854.91	5327.84	5395.61	4569.36	4890.37	14538.5	10565.1	13946.3	13568.8	13908.4	12164.9	13040.7	12140.9	15128.5	13535.3
B7ZBV3;B7ZBV9;B7ZBW1;B7ZBW2;F6UC55	1506.3	1590.23	1244.56	2042.06	4034.66	5214.39	2922.79	3948.75	2721.21	4627.9	3151.29	5175.63	4611.91	5858.34	1659.82	1335.18	827.77	1710.68	1335.6	4335.4	4808.09	4510.77	4819.58	4149.63	4776.56	2895.46	4743.02	4682.4	4423.72
B7ZC24	4012.26	3285.11	4031.59	4497.51		2442.7		2294.32	2291.39	1944.46		2321.73		3219.75	3985.26	4731.76	3279.9		3205.64	2115.16	2397.83	1949.09	2139.68	3088.91		3098.36	2269.61
B7ZCR6;Q6PHP4	2716.8	2612.97	2662.08	2700.12	1724.92	1110.92	1488.61	1066.99	1468.93	2021.23	1267.71	2212.15	601.351	1078.86	2961.18	2226.26	2368.08	2463.42	2808.53	1673.68	929.703	1383.17	1939.66	1701.79	1341.25	1649.96	993.657	1419.16	887.436
B7ZMP1	4425	4323.91	4242.79	3724.77	5792.75	5523.74	5101.28	5120.05	4796.64	5223.18	4623.24	4233.96	4544.77	5046.21	3406	3687.49	4036.38	4311.14	3769.91	4645.89	4499.4	4618.83	4469.73	4668.98	3953.71	4255.34	4365.17	4956.23	4373.04
B7ZNL3;E9Q448	1780.48	1456.27	1469.59	1604.88	5402.7	6632.7		5814.78	5814.36	9838.31	6996.3	6285.26	10774.6	7856.99		1466.54	1820.2	1351.53	1200.43	7179.57	9873.63	6606.11	7461.77	5141.87	11448.4	3341.05	7975.28	6022.29	5929.44
B8JJ66;B8JJ69	2745.78	2559.24	2915.23	2374.06	9050.26	7976.93	10464.7	7904.02	10525.5	10425.6	8770.69	8916.91	11173.4	10181.1	2181.43	2581.68	2200.95	1880.15	2384.37	6885.15	7922.05	5678.64	7465.87	7180.69	6221.18	8924.72	8911.39	9065.07	9455.58
B8JJ84;D6RJ81;Q3TYA4	6148.17	5085.48	5421.8	4822.96	7353.19	9241.89	11869.9	9672.08	9512.13	10401.1	13295.4	13752.4	12049.2	11615.9	3737.39	3291.97	3932.88	3487.34	4712.26	11722.4	7977.94	10572	9923.89	10807.1	12484.8	12111.5	11752.9	8945.86	9241.68
B8JJH0;F7D3E1;J3QQ27		703.432		576.387		929.113	755.199	958.104	608.478	610.03		435.951	648.445		1404.32	1212.19	908.587	998.285	953.367		371.73	839.725	584.485			1325.11		1026.86	656.26
B8JKV0	1919.02	1687.43		1628.27	595.626	1018.85	1383.69	1438.64	941.687	1157.57	1453.85	686.406	1729.24	928.682	1658.63	1579.47	975.321	905.979	1159.57	1167.35	1392.49	859.493	1353.7	1464.4	547.756	767.824		853.191	1061.22
B8QI36	3808.6	3789.24	3324.16	2714.57	5305.17	4342.05	4324.39	4461.67	5655.6	3960.86	4253.31	3815.91	3763	3595.28	3388.23	4026.97	4134.04	3495.7	3618.07	4318.25	4693.11	5198.02	4742.11	3838.07	4597.29	4570.57	4191.46	4892.24	4648.69
B8ZXI1	1470.68	1945.43	1466.1	1750.04	2398.87	1724.18	1478.22	1970.49	1878.43	1567.4	2351.88	1256.74	1070.36	2082.08	2103.27	1218.11	1807.66	2093.07	1808	2092.25	1708.6	1384.39	1192.96	1853.56	1704.58	1244.74	1642.54	1377.19	1825.71
B9EHT4	26346.5	22280.5	24249.2	19460.8	21005.2	16212.6	21287.2	21367.3	21412.2	17917.8	23722.7	18600.7	18850.1	19747.5	22158.4	19358.1	20377.5	22917.4	18033.1	20043.4	20639.6	22118.8	19541.3	19557.8	20691.3	20062.4	19409.6	21517.1	20871.5
B9EJ80	5977.58	5391.25	5981.07	4996.79	6359.21	5930.28	6449.32	5544.89	5803.87	6231.93	5527.59	5920.23	7430.55	6125.57	5659.78	5525.21	5458.28	5636.8	5540.42	5825.75	5883.67	5749.78	6301.22	5985.57	5384.1	5482.91	5521.01	5345.14	4784.59
B9EJ86	6197.41	6361.32	6489.48	6969.79	8840.62	9518.55	8122.13	7922.05	6979.55	7520.31	7060.54	6862.74	7911.2	8505.32	6775.38	6505.74	6479.4	6415.34	6899.43	7907.5	7816.2	7341.36	8072.91	8472.14	7878.93	7737.46	7782.31	8192.73	7154.03
B9EJA2	7355.89	7578.91	7953.43	7585.92	14963	16802.6	15000.3	14878.5	12926.6	10950.8	12244.5	14103.8	9861.03	14302.3	8094.39	7400.78	6951.63	7086.7	6674.55	15637.3	12296.9	14939.4	14208.3	16440.4	12020.8	15617.7	13588.9	16251.4	13275.7
B9EJA3;E9PVW8;E9Q7I7;G3UWK6;G3UX60;G3UYU6;Q5SPA9	1454.93	1527.79	1574.03	1462.63		2119.62		1602.4	1803.05	1492.05	1432.74		1501.73	2525.97	1630.18	1308.63		1334.41	1782.22	1552.74			2221.55	1809					1675.93
B9EJI9	1483		1666.49	930.504	3684.44	1976.64	3205.96	2929.33	3024.11	4643.11	2866.73	4451.62	4863.85	2335.29	1504.75		1087.91	1382.48	2072.58	2942.76	3830.19	3443.43	3224.42	3178.14	2394.36	2312.6	3110.49	1871.24	2547.66
B9EJR8	1176.53	1167.1	1370.41	372.233	1151.11	1345.58		741.131	872.921	1067.85	1344.9	660.405	1166.75	553.379	1039.69	1045.54	1054.66	1279.69	1780.51	890.715	1322.04	793.411	826.407	1078.5	997.639	867.51	1049.83	568.674	750.919
B9EKI3	1490.4	1433.14	1368.23	1207.86	1483.2	1482.78	1287.59	1451.62	1300.48	1008.65	1546.34	717.388	1092.08	1122.6	1317.97	1505.66	994.101	1449.7	1346.72	1511.19	1428.73	1123.17	1605.3	1013.59	1290.84	935.947	1330.21	1193.62	839.369
B9EKR1	98321.7	104317	101217	84540.6	99124.6	105822	78605.6	99524.7	95719.2	97673.4	93691.3	98003.7	94439.8	95602.1	101227	108469	111034	105772	102855	101145	97827.2	95703.4	101849	108089	97515.6	108270	106157	100190	107993
C0HK79;C0HK80	11845.8	13715.1	12246.4	11080.1	6847.61	6615.08	7339.17	7485.6	8331.75	6431.87	4604.21	5004.01	5140.87	4553.65	11660.2	14137.3	12892.4	13351.5	14337.8	5555.41	4404.87	5943.24	5082.62	5294.02	3787.3	7064.72	4995.17	5861.63	4397.17
C0HKD8;C0HKD9	5426.57	5391.13	4997.54	6847.79	4942.78	3613.53	2839.11	3847.93	3690.52	3329.13	2676.31	2647.91	4077.64	4446.89	6138.23	5604.57	5823.73	6911.61	6193.74	3643.88	3383.44	3727.57	4510.44	3623.41	3715.58	3857.66	3337.53	3159.62	2811.63
C0HKG5;C0HKG6	2252.97	2918.18	2195	2171.05	1389.3	676.251		917.507	461.881		1935.86			443.244	2730.45	2036.17	2609.6	2116.78	2149.61	875.593	702.733	1154.54		1531.53	737.798	1101.84	1161.18	2685.07	942.905
D3YTP3	4300.72	4148.68	4466.04	3834.78	12720.2	10470.7	11701.1	11377.9	12083.6	14477.9	12895.8	13567.3	14289.4	12066.4	5349.64	4675.6	4425.8	4154.41	4548.68	10015.9	12554.8	11962.3	11480.3	10796.1	12518.3	12862.4	13690.3	10920	13826.5
D3YTQ3	5091.29	6973.06	4068.05	6448.53	3664.96	3697.13	2396.92	3602.78	2592.32	1531.01	2298.51	2068.07	1363.07	2418.57	8310.68	6757.9	6355.21	7427.74	7174.3	4177.28	3500.76	3222.24	3597.89	3351.88	3887.07	3943.68	4110.05	4489.81	4113.71
D3YTR3	900.945	1350.24	961.092	1160.37	397.634		663.45		379.44						1391.61	925.917	800.861	1113.67	1554.12		291.739		573.654		424.086	505.518		675.357
D3YTU6;D3Z592;D3Z649			791.307	1130.36	2110.61	1902.58	3341.77	1186.67	1276.99		1047.34	2224.06	1353.39	1577.98	1257.04	813.62	1071.25	1031.37	711.964	1875.43	647.904	1729.85	1073.46	1288.21	422.499	1307.18	868.34	1238.47	1072.79
D3YU23;D3YWB1;D3Z3X6;D3Z4V0;D3Z6H7;D3Z6H9;D3Z6J2	219.553		605.724	236.385	656.224	601.694		953.76	642.603	1066.47	550.336	359.21	450.808		739.412	580.038	726.528	574.939	901.788	1025.74	1042.91	418.96	593.151	1135.23	439.485	723.6	550.284	1108.14	791.39
D3YUD2;D3Z7L2	618.91	663.558	326.488	603.892				256.393	309.335	313.676					891.292	450.056	416.264		376.605	502.909	285.008				326.688		276.977	222.098
D3YUE4	2758.45	3130.67	3217.09	4306.4	5655.25	6395.46	6642.2	6735.6	3680.3	6098.55	5107.68	4836.54	4354.35	6235.85	3587.49	3952.93	2945.36	2995.93	2816.89	5246.14	3787.15	4879.09	4677.96	6645.08	3553.16	6613.8	4455.15	5721.53	5119.93
D3YUJ3;E9Q226	4414.83	2784.19	5303.65	4024.33	5327.27	4967.18	4876.27	4493	4050.19	5850.4	4700.48	3690.38	5971.23	4961	4892.46	5769.49	5505.15	5581.36	5532.32	5283.6	4422.37	6044.61	6687.38	7815.05	5684.44	3527.13	6220.64	4937.48	5659.06
D3YUJ4;E9Q5X2	1039.83	1248.37	1236.1	1685.1	1115.11	971.498		970.653	841.94	1068.85		1769.3		880.615	1518.44	1711.12	1267.78	801.02	1006.46	987.193	1267.58	1166.77	1206.84		1139.08	602.207		1046.31	1587.63
D3YUS5;E9PW37	2670.05	2621.44	2260.01	2077.76	4331.97	4650.19	4348.35	4762.35	3887	4313.29	4490.31	4388.54	4072.79	4856.21	2423.39	2387.11	2355.86	2309.32	2346.6	4959.13	3789.01	4331.34	4739.08	5451.28	4334.92	4848.68	4609.6	4879.46	4381.47
D3YUT6;Q91V77		94.6538	213.862	165.915	2107.46	1080.28	663.263	946.82	1626.44	3085.47	2772.27	1730.88	3412.32	2559.85				196.581		1952.21	2336.2	2339.5	1352.8	1098.5	3588.09	1157.85	2163.73	2198.59	2117.9
D3YUZ8					2324	1441.09	1413.65	2182	2843.56	1237.42	1909.71	2103.46	1207.13	1630.17						1272.13	1651.29	2393.86	2278.75	1122.03	1251.98	2173.27	1240.29	2358.22	2397.1
D3YV37	2655.15	2264.86	2832.18	1659.84	1750.81		2538.34	2719.51			2081.71	1763.58	1687.65	1105.93	1444.87	3487.47	2754.4	1788.32	1459.07		1998.15	1737.26		1921.41		1446.11	1474.42
D3YV69	1703.11	1775.23	1533.91	1512.87	2674.2	2112.72	1553.1	2250.62	3146.79	3376.42	3190.59	1830.93	2955.87	1980.76	1967.69	1892.24	1176.5	1460.98	2202.54	1807.58	2027.3	2602.31	2580.67	2533.33	2187.41	2577.18	2287.31	1580.97	2147.48
D3YVE8	1296.38	1569.55	1156.64	755.954	2970.9	1477.86	2367.57	1994.43	2517.21	2755.79	2061.4	3167.53	3359.19	1504.73	2149.26	1519.19	1463.73	944.242	1078.78	2331.31	1779.62	1944.43	2671.86	2567.36	1471.63	3263.03	1215.14	1810.34	1366.77
D3YVF0	4797.84	5418.25	6635.23	4258.87	14205.7	19617.9	7138.73	13270.4	9073.64	14070.8	10070.8	11776.5	12747.6	20104.6	6440.99	7804.48	6968.59	6746.39	6908.64	17740.3	14875.7	13091.2	14552.1	17611.4	18761.2	15312.4	17451.1	18202.7	12777.6
D3YVV3	3722.31	3112.35		4013.61	6039.39	4722.89	5631.76	5206.38	5361.29	6508.2	5698.29	6549.49	6851.49	5518.04	841.702	920.177	1188.46	785.768		4430.47	6054.59	5593.93	4731.24	4285.34	5277.13	5600.93	5724.55	5107.23	6384.13
D3YWH1;Q6NZD2				662.548				1121.8				1098.86					1802.5											1887.02
D3YWJ4	11036.1			10913.2	11287.6			9865.06		11242.9					10507.9		10078								13068.2
D3YWN7	1479.18	1527.76		418.882	5251.58	6195.59	4116.93	5253.26	3727.2	4557.31	4336.83	4806.04	5118	6015.6	1120.83	787.377	779.002		690.097	5201.55	4112.46	4994.01	4899.06	5118.95	3483.75	4223.75	4972.26	4393.87	4590.81
D3YWQ0	6639.24	6051.32	6661.96	6149.16	13137.9	14780.6	13710.3	12832.1	10805.4	12020.1	10801	13311.3	11957	13288	7057.54	6686.53	6190.41	6108.99	5840.61	11779.8	11406.5	12146.3	12540.8	12161.8	10864.9	12043.3	11015.7	12777.2	12373.3
D3YWT1;D3Z3N4	20619.4	20313.6	20756.9	20753.1	13939.4	12026.3	11610.8	13152.9	18029	14213.5	16649.9	12827.2	13252	11585.7	18265.3	16882.1	20156.9	18039.8	19070.8	14153.8	14735.8	13248.6	12902.9	12656.1	13120.6	12076.9	12393.4	14510.9	12591.4
D3YWX2;F6YTL8	2975.62	2643.5	2728	2789.68	2505.32	2238.62	1918.56	2107.07	2033.77	1781.4	2059.96	1959.57	1954	2606.98	2760.04	3003.74	2246.6	2430.45	2757.25	2025.24	2063.9	2130.64	2431.17	2350.95	2003.81	1818.2	1831.61	2385.48	1453.22
D3YX49;E9Q1A5;E9QAR1;E9QAR4;E9QAR6	1818.31	1399.43	1936.49	1833.27	1184.49	1342.73		1001.23	1223.05			1106.45			1841.3	1533.22	1230.59	1723.45	1915.77	764.288	675.146			1173.52	806.266	1126.65	722.164	750.148
D3YXJ0	4426.52	4823.23	5194.6	5792.97	8283.28	11211.5	10307.3	9948.72	7781.82	6831.44	7470.66	8275.52	7157.54	9361.17	6470.82	5491.19	4677.68	4112.28	4499.48	10155.6	7322.44	8729.33	9774.1	10715.5	6739.78	8517.22	8011.88	9554.74	7992.56
D3YXK0	2740.98	2405.48	2884.87	2216.08	1845.21	2129.69	1673.87	1889.18	1609.06	1637.34	2209.75	1520.54	1348.42	2282.67	3065.74	2883.32	2526.28	2999.73	2600.92	2150.03	1854.59	1671.83	2385.71	1998.9	1992.94	1792.97	2100.19	2068.98	1981.37
D3YXK1	1230.57	1282.24	748.401	1365.5	695.192			841.304		572.513					1089.94	1046.72	879.768	1023.13	855.645	680.846		436.345		786.632
D3YXK2	48854.2	48662	45333.4	55564.6	34448.7	27402.6	34269.1	35330.9	37231.7	28356.6	32609.6	26524.8	21563.2	26201.3	50081.9	45854	52224.1	46505.3	48584.5	33592.6	34613.9	36478.6	34010.4	34454	31298.1	33360.7	29863.8	33518	31439
D3YXZ3;Q91YS4	8412.81	7654.77	6704.31	8450.35	9618.45	8062.29	5886.79	8248.26	6109.11	9520.57		8282.74	2794.62	5423.15	8639.34	9149.31	9024.95	8745.68	7385.9	8641.83	10226.6	10242.6	5992.38	8583.94	10348.8	9285.56	8599	9831.37	9526.91
D3YYH0		1787.17			2425.87	2197.36	1446.6	1545.2	962.884	2308.12	1591.84	2591.77	2275.15	1980.89						1591.75	1132.87	1422.08	1572.14	1387.2	1891.81	1560.39	2213.74	1180.1	1155.69
D3YYM4	3334.11	1359.69	3228.71	3009.84	3309.21	2248.78	2668.76	2801.71	3002.26	3264.73	2905.6	3221.3	3596.18	2092.09	3543.62	1823.15	2654.6	3073.66	2379.11	2539.74	2937.79	3553.17	2246.58	2969.16	2636.77	2190.74	2538.45	2769.49
D3YYM6;D3Z1S8;Q91V55	42321.3	32748.1	26119.8	38518.5	16848.7	15585.9	25065.9	21017	27815.1	19186.2	18879.1	23979.1	21880	20216.8	32048.5	33444.8	20739.2	25241.8	17369	25645.5	21476.6	20887.4	19367.8	15853.6	25731.3	23909.7	20895.6	27000.7	23194.6
D3YYT1				2246.05		1774.21						1580.31			3281.06	2897.7	3076.83	2245.61			1436.21	2803.8			2481.79		2718.11	2246.7
D3YYY8	3332.72	3229.39	3331.49	2799.5	2360.54	1776.8	1865.38	2090.05	2795.83	2471.99	1463.81	1744.12	1512.92	1780.43	3668.24	3398.1	2912.69	2833.97	3361.87	1923.89	2717.73	1559.32	1987.29	2006.37	1799.8	2074.48	2163.29	1953.92	2170.61
D3YZ62;D3Z4J3;F6TDE5;F6Z2S4	10294.8	9149.65	11172.6	9000.24	17008.2	14868.6	12122.8	12837	15301.6	17843.1	17581.3	17540.1	15601.8	15990.9	12906.5	11822.6	10513.3	10928.3	10624.6	17329	14376.4	16919.9	16518.8	17890.4	18609.4	14809.7	15701.7	15567.8	15895.9
D3YZC9;F6SRV1	4931.44	4501.61	5960.65	5782.32	2730.27	2726	3578.04	3598.89	3696.73	2916.55	3313.42	2945.28	1482.57	3002.67	4404.54	4280.78	4673.56	5789.1	4196.32	2996.35	3057.43	3856.39	3128.01	3259.39	3708.68	2891.65	3067.19	3615.38	3804.35
D3YZG8	2247.38	2677.08	1935.59	1866.63	2428.63	2035.6	2296.65	2720	3107.58	2999.24	3078.97	2218.49	4318.44	2099.79	2332.2	2465.58	2579.65	2800.75	2074.71	2313.87	3656.17	3133.88	2211.9	2575.94	3230.61	2831.19	2952.5	1981.47	2741.83
D3YZI9	2881.52	2395.72	2910.06	3030.17	8120.31	8671.57	9023.02	8605.52	5641.12	6640.43	5691.11	7125.86	5489.27	8355.46	3016.3	2974.61	2441.74	3011.51	3162.36	5972.31	5089	6604.71	6998.26	5764.56	6022.4	8345.14	6179.37	8760.05	6121.32
D3YZP9	13114.5	14894.6	12469.3	13578.8	10509.1	10535.2	7852.61	8752.63	10328.8	10487.4	9393.11	8311.23	8827.18	9089.75	12415.7	15081.3	14623.9	14532.5	15348.9	10794.4	11492.6	10627.7	9457.72	10760.2	11755.5	8696.48	9736.71	9993.64	8802.9
D3YZU1	5552.74	5184.14	4320.15	5438.5	19275.9	18151.8	18773.2	22030	19723.2	17383.2	18952.7	20873.3	12329.8	18831.8	5498.29	5702.13	5122.1	5282.76	4862.29	16901.7	14816	19060.6	18742.5	17400.9	11793.9	19283.5	15224.6	23651	21299
D3YZU4								585.163																556.612	413.689			464.846	432.219
D3YZU5					864.987	749.149		644.775	481.866		766.085			497.571					318.931			689.714	861.41		893.239	1665.03	1269.24	2395.8	1690.99
D3YZZ4	2103.14		1372.15		4158.3	3113.77		3796.92	4165.2	4016.13	2650.17	3065.69	3576.94	2998.62	1125.08		1845.3	1640.43	1455.16	3162.13	5338.43	4058.95	5177.64	4375.9	4390.62	2727.73	3416.13	3645.83	3440.53
D3YZZ5;E9Q7G1	18289.3	19348.7	17125.6	19734.7	13761.4	16387.5	16392.9	16694.4	15765.9	13045.9	12121.5	13214.4	7423.21	13214.1	20144.4	20378.5	19014	18230.7	18855.7	13912.4	12147	12311.1	13391.5	14892.6	9682.98	14910.2	12428.8	13244.2	11121.8
D3Z030	1427.79	1492.24	1563.65	993.043	1668.55	898.153		436.773	1019.33	887.088			783.35	934.55	1170.6	1192.72	1896.15	1390.78	1598.03	472.126			1078.68	1435.03	1864.66	1915.98	1835.19	1726.18	1503.2
D3Z0L4	2724.05			2819.66	8779.52			7393.98		8606.98		6639.52					3209.43				7392.34	5353.02		5790.27	7533.5			7402.74
D3Z0M9	10233.4	10576.2	10984.5	11459.8	8033.55	7218.58	6071.25	8683.49	9253.49	7121.21	7183.06	6459.73	6607.23	6592.94	10635.3	11499.8	11309.5	11136.3	11732.9	7628.17	7875.04	8078.37	7664.28	7725	7311.63	8335.27	6991.76	7636.47	7132.12
D3Z0P2;D3Z2D8	1793.83	2040.58	1922.83	1716.58	1563.84	1977.83	1435.04	925.76		1841.96	1336.47	874.486	817.776	1543.38	3676.99	2654.27	2270.48	1954.81	2246.56	1558.2	825.001	1244.74	1277.46	2198.74	1521.93	2444.15	2721.08	2984.49	1699.04
D3Z0V7;E9QLZ1	8690.34	8973.8		8447.29	5032.36	6017.61		4500.09		3635.72		3554.87			9254.3	7080.64	9672.89	8121.48		4385.21	4176.78	4740.39		4898.17	3591.03	2041.88	1707.39	3719.99
D3Z0Y2;Q6GT24	23851.8			25697.1	66026.8	4469.96		67995.3		86340.9		75798	5068.99	14584.1		18323.8	28160.2	28519.3			62289.1	58612.1		78077.4	46182.9			72193.5
D3Z1E2;D3Z6S5					6049.2	3602.19		4460.91	5898.61	6136.07		5996.03	4204.55	5185.93	1726.16		1250.16		1401.2	5940.34	8147.43	5936.45	5943.87	5289.23	8075.7	6094.05	5389.79	3686.75	4967.96
D3Z1M4	207.093	228.343		257.887	755.894	1015.72	682.204	838.175	697.161	1069.51	1884.09	787.892	1591.8	899.887		239.382		166.195	452.526	1086.37	1004.28	2055.41	717.973	1039.12	1019.12	318.578	1147.48	973.025	1069.97
D3Z286	1866.44	1760.17	2109.18	1951.86	2640.46	2435.42	2083.33	2093.49	2738.69	3506.93	2173.34	2697.5	3013.69	2775.62	2004.24	1690.02	2233.15	2334.67	2228.32	2773.81	2646.3	2196.15	2702.2	3253.16	1851.3	2060.71	2378.87	1915.78	2409.2
D3Z2G9;Q3V492	3946.88	1981.01	2054.87	2914.72	1092.78	1903.34	1333.67	1589.42	1791.32	1079.13	904.215	844.18		1190.67	3424.42	3000.77	2209.44	1706.08	1926.2	538.831		600.475		699.029		2124.35		1088.67	685.272
D3Z2Z1;D3Z3M7;F6RCU2;F8WIA1;Q8C0S5	3115.93	3011.04	3124.21	3093.25	3467.76	2898.54	2192.92	2714.98	2352.16	1656.36		2048.23	1864.41	1545.58	4005.49	4246.31	3293.39	3232.97	4076.57	2141.69	1456.04	1533.9	1592.29	2250.03	2027.43	2971.91	2631.63	2688.76	2362.8
D3Z2Z6	1697.99	1868.01		1322.03	829.378	1104.54		1254.11		1692.59		1448.64				1862.22	1901.02	1488.29		1141.92	1376.13	1302.35		2090.93	1912.45			1052.23
D3Z3B8	1418	1075.93		845.369	3736.99	5505.69	4467.14	4400.98	3122.42	5857.55	5075.02	5774.26	5523.87	6364.24	597.344		467.331	775.59	902.911	5837.58	4979.59	5848.01	6304.78	6731.64	6607.09	2682.57	5203.96	5178.2	6528.89
D3Z3Y1;D3Z4I0	2340.47	1967.72	2644.75	2466.06	2685.7	2011.55	2191.9	1891.26	2792.14	1792.39	1916.95	1549.64	1802.39	1982.65	2331.38	2164.97	2557.76	2286.04	2212.74	2324.15	1653.49	1989.37	1698.9	1991.94	1150.93	2401.3	1431.94	1854.77	1837.81
D3Z3Y4;D6RGU1;Q921W2	2341.21	3339.93	3674.22	3229.06	2463.98	2990.25	3488.99	4250.6	4127.32	3189.83	2770.19	3920.73	3490.07	3006.05	3188.21	4303.91	3898.23	4266.16	4351.1	4208.27	3622.48	4082.56	4699.03	2896.21	3662.09	3357.32	2887.38	3357.42	3242.29
D3Z4I3	1959.51	970.208		1845.18	1497.84	1411.65	1478.13	1670.65	1311.27			930.074	1297.33	1130.16	1011.38	1239.47	901.283	982.049	799.206	1045.86	1076.55	2265.05	984.904	2533.72	1853.83	1286.8	1068.51	1407.99	1333.25
D3Z4S3	3963.37	5022.11	5537.19	4663.03	6718.64	6624.81	6156.81	6443.09	7105.28	7128.68	8162.63	5729.04	8171.36	7225.63	4394.03	5308.18	5441.08	6126.21	5865.03	7136.18	6997.06	7143.32	7751.18	8041.55	8170.42	5978.07	8482.19	6979.16	7689.31
D3Z519;S4R2G0					2532.82	3231.31		2126.54	1515.67	2210.87	3001.68		2500.34	2856.04	1363.13					2942.76	2228.95	2199.63	3222.94	2837.82	2082.04	2992.96	2978.43	3494.95	2247.17
D3Z5V4	3404.71	2239.47	2099.19	3363.42	1305.19	1011.14				424.407	1095.41			1010.19	3190.77	2072.22	2544.01	1986.69	2320.73		520.745	763.998		713.644	538.247		675.942	691.929	516.935
D3Z6F4		177.395			605.698	795.405		872.013	660.01	414.201	965.124	643.085	331.206	1168.74						1045.74		970.212	908.858	699.72	363.456	637.348	568.073	967.775	893.659
D3Z6G3	12805.5	15752	2684.16	18745.7	12038.9	14046.4	1718.92	14216.7	2348.75	9162.51		10849.3	740.548	2508.86	17022.2	22027.5	24960.1	20148.5	5192.97	12993.8	17970.8	19020.9		21799.3	19368.8	10954.4	5396.15	16184.6	8989.33
D3Z6I8	32510.3	24150.8	29319	29739.4	43276.7	49199.8	19699.2	40745.7	43196.2	47494.7	36414.7	47616.5	12911.1	43834.4	29392.7	24851.4	37379.6	28888.8	34748.6	45606.1	46133.5	48229.9	39275.3	49260.1	53306.8	36399.5	39788.9	39755.8	41577.7
D3Z6Q9	1457.99	942.404	1079.16	969.928	1913.29	2427.83	1917.93	2955	2062.51	2215.18	1900.41	2303.38	2637.79	1832.41	1066.61	893.756	1399.97	1253.86	1061.13	2559.8	1783.28	1724.06	2216.53	2528.5	2539.88	2103.17	2414.25	2095.35	1576.81
D3Z742	2610.33	2607.14	1694.36	2958.1	1783.74	1594.16	1831.59	2681.22	2830.06	1704.92	1773.07	1193.48	2314.1	1405.44	2321.82	1065.54	1936.6	2601.76	1382.83	2149.75	1494.64	1904.13	2295.89	2062.52	1223.86	2056.3	1387.93	1382.9	2656.94
D3Z781	2100.71	2026.69	2242.12	2236.93	10158.8	12279	12104	11332.5	7043.1	9527.93	10765.9	13378.7	10111.7	13804.2	2724.87	2674.13	2616.52	2437.18	2226.84	11425.1	8576.75	11551.5	10836	12036.8	11380.4	12224.9	9549.45	13157	12561.2
D3Z7D3;F8WI56	3287.02	1829.56	2033.3	2341.1	2347.48	1480.89	2329.27	1766.98	2863.05	2424.78	1567.72	2104.16	1658.12	1943.65	2887.73	2891.4	1441.79	2115.59	1764.3	1301.84	2618.02	1507.84	1480.87	1902.01	1904.81	2732.1	2222.11	1625.41	1136.17
D3Z7G4;J3QPC3	1023.56	767.29	769.547	767.885	1487.06	1508.46	2706.85	1463.23	1426.29	907.75	1501.94	1376.85	1378.66	1619.07	747.886	516.323	982.912	674.713	1243.47	1478.82	1243.6	1344.75	1221.62	1183.32	812.464	1464.7	1326.93	811.267	1306.48
D3Z7H4			1262.98	1209.32	2491.48	2841.91	3297.78	3310.88	3437.72	2741.04	2996.94	2511.84	2854.59	4844.57		946.178	1411.45	1357.97		3292.75	2813.85	3045.56	4002.9	3089.1	2098.11	3118.89	2695.25	3351.69	2193.65
D3Z7P3	30997.1	31465.5	31155.6	29186.3	125410	129739	123303	119590	99987.1	118788	119970	116606	100594	115617	32302.6	36544.8	36014.7	37472.2	32873.4	120536	111026	119473	118295	118228	113618	116349	115522	135070	117389
D3Z7Q2					894.506	907.222	2868.57	2269.17	4074.61			2602.93	3542.85	2815.08			584.266			3702.93	2997.01	2810.28	1859.21	2150.25	2844.54	3708.22	2982.27	2125.25	1988.43
D3Z7X0	1386.34	1463.2	1269.83	1165.13	4455.02	3381.77	3940.06	4009.05	4829.34	4687	4081.2	4174.97	5106.46	4431.47	2131.49	1783.97	2046.61	1897.56	1375.01	4210.41	5434.67	4750.29	4602.58	3457.48	3884.85	3640.72	3964.1	4414.27	4302.96
D4AFX7;G3X922	7476.21	8452.58	7654.15	7392.87	5988.24	6271.92	5549.32	5954.72	5676.21	5634.98	4468.48	4907.98	4843.11	5545.4	7596.71	8229.35	7977.45	8087.98	7797.88	5961.53	5323.07	5232.25	5503.31	6655.43	5450.46	6010.79	6039.91	6306.04	5171.3
D6RCI4;F6XV67	6013.05	4552.48	4407.51	5331.83	7841.74	5913.11	5084.82	6063.54	5009.59	5472.4	6534.17	6938.06	4334.2	3319.16	5759.97	6402.28	6546.15	4779.01	5780.72	4698.59	6377.8	5496.45	4712.84	4509.36	3701.65	2594.8	3415.31	6088.39	4244.06
E0CX32;F7B6W4	1068.05	513.691	1049.64	889.863		583.581	820.226		1064.45	981.857		1297.92	1249.85	887.76	600.27	770.818	1291.96	483.766	573.997	609.254		657.837		666.932	754.426	995.83	548.761
E0CX65	1694.86	1053.88	1725.3	1244.48	11029	16132.5	9963.71	12004.4	12360.6	13250.4	19885.9	18003.2	10258.5	15666.8	2506.54	2258.97	1855.98	2648.46	2334.83	12105.9	15244.1	15261.4	15594.9	13514.1	11528.8	13857.2	11648.2	13147.2	10946.7
E0CXQ1;E0CY70;E9PUL4;E9PX38;E9PXX4;E9PYP0;E9Q7S6;E9Q8J6	121.693		413.64		953.225	604.64	908.395	719.83	484.087	449.572	752.54		755.052	1222.82				311.631			659.615	1055.81	841.125	1089.27	580.966	961.867	1021.92	1375.27	549.748
E0CXS4;G3XA20	1416.98	1581.9	1431.95	1202.24	2202.19	2560.27	2631.04	3471.09	2073.96	2692.98	1791.9	1942.3	2858.72	2458.67	1955.29	1256.75	886.66	1932.47	1762.59	2704.86	2300.09	2823.25	2640.64	3111.1	3030.15	2542.04	2215.56	2323.08	2838.55
E0CY16	838.263	1114.2	1421.03	980.534	8395.37	9352.59	6674.44	10569.8	6523.52	8916.7	9638.2	9211.36	7818.78	9070.3	1239.34	1465.95	1883.01	1239.81	1388.32	9759.3	11151.6	8947.88	7656.77	10621.6	10885.4	7197.34	9122.28	9234.71	8592.75
E0CYD2;E0CYQ0;E0CZ97;F6SYN4	1757.37	2238.58	2222.87	2435.41	2058.31	2310.12	3109.72	2001.8	2216.25	1272.85	1230.07	2011.86	2530.71	2136.68	2353.04	2111.8	2059.97	1493.75	2214.54	3045.97	1939.94	1682.85	2066.86	2347.73	777.109	979.63	1509.43	1840.21	1372.65
E0CYT1;E0CZE3;E9Q6Q2;E9QJQ9;E9QM73;E9QMI8;E9QMI9	1340.37	937.226	963.948	909.264	1277.17	799.581		1556.62	1574.21	1458.71		1209.67	513.03	1099.95	1522.44	529.291	1333.96	1209.04	1335.04	691.983	1527.35	541.42			646.328	703.516	1021.36	759.316	848.096
E0CYV9		10818.8	6607	68221.2		15741.7		65164	7506.34				12609.7	16856.1	9086.78	12758			6667.59	8474.36	63273.3		9027.56		72812	6747.78	11736.9		10538.3
E0CZ16	2354.69	1260.58	2431.22	1669.03	2231.23	2319.7	1828.74	2089.07	2075.7	2414.49	791.64	2306.73	1791.72	2375.77	1956.85	1590.69	1780.45	1857.6	1671.58	1984.89	1936.9	2304.77	1463.42	2144.57	1892.36	2581.2	2171.78	2208.67	1477.04
E0CZ22	1142.32	658.962	1751.81	835.212	979.267	781.22		978.045	1051.43	1044.39	914.967	797.503	742.686	991.191	840.421	857.195	820.9	643.594	1258.65	744.697	674.586	757.491	1104.22	1257.45	1162.34	1024.81	1012.74	1128.24	952.421
E0CZ26	1064.38	860.902	1055.9	681.274	560.244			631.755	601.994	775.666	689.132				692.703	606.395	822.858	854.871	759.165				178.419	516.106	146.794	684.033			722.188
E0CZ50	10205.1	11127.9	11590.1	8890.41	5303.58	4565.32	3502.6	4695.5	4614.65	4315.69	4633.9	3196.28	3249.96	4091.42	10564	11864.2	11218.1	12721.3	12240	5521.27	5046.95	3696.02	3337.3	5156.63	5230.62	4724.78	6230.79	4924.42	4317.3
E0CZA6			1053.9	1787.02	1840.83		2157.35	2046.08	1625.84	1498.74	1317.32	2268.64	994.524		1563.69		1396.81	1188.72	1535.14	1621.9	2173.34	2087.32	1928.88	916.115	1656.97		1362.07		1441.17
E1U8D0	6498.17	5511.72	6014.04	6746.99	2016.24	2058.79	1750.27	1841.26	2332.62	1462.87	1884.72	1283.36	1561.14	1199.73	6334.22	5918.87	5347.97	5322.52	5653.18	1923.14	2004.58	2201.31	2133.71	2032.78	1581.34	1593.07	2005.52	1645.51	1811.33
E9PUC5;Q8C0E9	6607.61			7452.97	14712.6			16246.2		13459.6		15889.5					7479.49				11968.1	16875.4		17524.8	12704.2			21785.1
E9PUD2	4699.1	3875.77	3814.62	4225.77	13272.8	12869.3		14798.3	15361.3	14906.5		16192.9		2296.09	4853	4882.27	5066.84	5774.73	4452.66	13503	15072.7	14306.6		15926.4	18739.4	12899.5	7090.85	13955.5	15178.8
E9PUF7;F6ZN61				9055.35		9301.08				3264.19	1979.33	6081.48	1499.98	5725.99	9541.18	8549.34		6920.96	8891.17	2982.94		2031.43	3996.81	3971.21	819.689		3276.56	4889.18	2213
E9PUL5	22974			22933	56484.8			51789.8		38168.7		52643.3					26900.7				54436.3			47896.9	43570.5			65221.1
E9PUN1;E9PUN2	1027.38	2034.99	1176.45	1163.55	616.898	1370.7		1134.63	636.09	637.705		791.103		1283.9	1235.5	1305.64	1265.87		846.201		1226.84	1144.51		1346.68		1101.46		605.961	862.375
E9PUQ7;F6ZHN3;Q3UYU2	1697.52	1852.19	1417.36	2272.74	1055.64	806.482		1299.85	483.936	1004.93	912.581		815.962	872.72	1461.13	2183.73	2195.81	2428.42	2398.41	1332.66	843.481	981.189	1170.11	872.12	947.526	1235.05	1347.89	1090.55	1241.1
E9PUQ8	2996.64	3383.51	3248.96	3577.52	5127.7	5804.16	6123	5436.56	4707.73	4774.5	6233.78	5505.7	5576.15	6003.27	3723.64	3771.16	2953.59	3630.26	3680.19	6330.9	4343.65	5156.99	5811.58	6634.34	4766.9	5195.06	5680.97	6743.46	5133.74
E9PUR0;E9Q1M6	1908.91	2215.12	1818.22	1941.59	1517.33	1753.41	1203.75	1325.38	1528.62	1517.11	1241.54	1319.74	1760.94	1202.3	1476.23	2053.38	1698.95	1670.97	1330.94	1239.26	1467.61	1599.17	992.894	1535.1	1397.32	1264.1	1389.33	1360.21	1281.48
E9PUZ5	1472.86	1286.62	1280.16	1631.77	1417.82	1708.07		1132.05	716.299	1048.34	867.259	1166.2	495.329		1560.86	2218.57	1901.25	1433.53	1147.35	1437.25	453.951	581.463	1122.38	1304.31	547.299	1524.09	1140.51	990.777	1067.32
E9PV14	39813.7	37115.2	37762.4	34299.3	29951.6	30316.1	29656.8	29199.9	36683.2	44046.2	44891.3	38705.6	43446.8	33347.4	43359.6	41926.9	43365.9	39253	38359.8	35252.5	44996.3	34660	28711.2	32471.1	46680.9	32845.3	38272.2	31691.3	35898.3
E9PV24	1668.76	1731.49	1955.24	1219.57	294.798	1002.69		356.162	721.937	682.783		756.242			1305.67	1692.13	842.217	1099.76	1299.69	1583.51	888.503	1788.32		1280.12				573.832
E9PV26	16775.1	13731.9	14667.4	16430.6	4866.99	5941.97	6257.73	5674.37	3920.78	3965.39	4699.59	4351.1	3672.2	5072.36	15099.2	14276.6	12709.1	13167.1	12730	6300.88	4129.21	5158.08	4981.58	5961.88	4939.01	5211.29	5121.39	5666.46	4371.1
E9PV44	79727.6	59722.4	101823	72602.6	124911	138970	22203.6	142725	158029	131968		105097	3125.88	90444.2	80970.4	55796.4	88787.6	75428.5	109088	132166	109708	112140	118894	119515	130083	208243	124976	127931	102936
E9PV86	1716.35	731.183	1889.82	1019.6	3044.17	3466.22	2106.1	2286.86	2640.53	2120.33	1459.24	2124.86	1662.62	2866.88	1222.33	1353.52	1060.61	1169.49	993.43	2083.88	2217.3	2073.77	2652.6	2324.34	1777.46	3013.23	2732.57	2975.31	2130.08
E9PVA8	12521.6	13333.1	12354.4	12808.9	8477.12	7727.3	8009.04	8286.32	8701.7	7188.95	6976.37	6920.89	6967.08	7108.22	13117.1	13158.4	12824	13837	12992.9	8377.32	8275.66	7958.03	8103.83	8971.66	7466.34	7883.35	7940.5	7802.19	7717.97
E9PVC5;E9Q770	6609.18			7242.92	4940.87			3504.01		4438.15		5162.56					5828.09				5037.95	3361.55		4818.84	3897.74			5554.32
E9PVD3	7680.2	8505.43	8141.25	8214.04	4191.44	3302.48	2944.59	3045.04	3742.35	3637.42	3622.11	2763.51	3069.76	3223.88	7622.4	7861.28	8705.7	8462.75	9555.98	3484.28	3219.53	2977.28	2667.1	3268.55	2920.04	3679.49	2738.64	3166.49	3255.01
E9PVS5	1224.68	981.523			3599.04	2236.61		2820.53	4570.88	5807.02	4731.05	3368.69	3968.65	6781.9			1417.21	1137.22		3337.95	4162.12	4268.34	3583.13	4338.77	6650.8	2587.46	4985.06	3140.87	5074.09
E9PVU0;E9Q175	6831.48	7815.5	7798.94	7411.13	12483.2	11933.7	10052.4	12198.8	12333.1	14104.1	15914.3	11761.9	11045	10505.4	7875.3	8009.74	8134.52	8005.13	7087.49	11624.3	12400.8	12618.2	9834.26	14223.6	12973.1	11064	12065	9646.18	10523.9
E9PVU7	1286.13	1814.08		1676.8	3614.75	2985.96	2764.08	1708.93	2166.9	3054.97	2621.51	2542.63	1777	2369.08		2355.59	1617.79	2063.17	1596	2467.7	3360.22	4198.21	3534.07	2241.05	2752.37	3518.06	2099.23	3683.89	4626.17
E9PVX6	946.184		654.667	779.06											847.917	1060.25	910.04	1254.41	936.002
E9PVZ8;E9QAH1	5051.42	5368.57	4898.32	4968.8	3969.53	3780.2	3893.58	3610.07	3894.34	3603.9	3673.8	3490.85	3116.63	3798.91	4889.82	4553.07	4935.61	5053.89	4763.69	3905.69	3951.26	3915.63	3837.76	3836.94	3781.35	3753.55	3775.83	3574.98	3386.98
E9PW06;E9Q171	1590.72	965.243	991.706	2180.77	15623.6	12828.8	4228.3	11411.1	14963.8	16894.5	13079.8	18678.3	21638.6	13137.7	1487.57	1902.23	1727.18	1348.12	1211.99	13750.6	24762.1	18174.3	13469.1	11446.4	20746.7	12253.7	14249.4	9505.34	15320.1
E9PW83	1820.63	1748.28	1285.25	2254.98	1967.37	1996.67	2461.24	2008.62	2076.76	2740.46	2291.11	1788.48	1622.11	1343.89	2048.3	2116.78	1966.69	1746.05	1802.07	1722.05	1820.24	1857.22	1925.77	2318.1	2366.62	1774.86	2246.96	1606.45	1729.42
E9PWE8	3596.91	2697.72	2142.01	3172.43	1808.09	1794.57		2093.9	2313.2	1141.08	1815.39		1446.49		2902.91	2852.21	2519.73	3741.99	3388.28	2703.08	1726.55	1712.42	1273.46	1974.44	1472.3	2583.02	1827.7	2202.59	1390.93
E9PWG6	1853.78	1317.96	807.083	1307.17											1097.26	1085.19	1285.32	1120.91	1278.94
E9PWI3;G3UW40	1648.75	1148.26	1489.31	1091.05	797.959	519.806	718.501	1427.28	1834	906.349	962.265	1157.83			1527.19	1455.86	1105.27	752.76	1043.52	1212.03	1234.95	926.189	948.123	1081.37		1055.42	945.855	768.041	1915.74
E9PWL1;Q5SUF5;Q5SUF6;Q5SUF7;Q5SUF8;Q5SUF9;Q5SUG0;Q5SUG1;Q5SUG3;Q5SUG4		748.743			882.178	430.218	781.178	681.596	1261.18	714.175	764.644	875.7					545.536		502.338	195.043	1030.9	1208.7	978.776	922.938	584.823	1008.31	499.713	645.042	974.19
E9PWM3	1254.24	1485.54	1496.44	1348.92				611.899	1434.52	572.722	663.869	769.455	475.933	850.858	1459.08	1318.81	1221.75	1373.31	1198.44	620.106	803.726	886.201		810.057	895.741	695.68	733.865	636.282	768.859
E9PWP6;F6TZK4;F6VBV0;F6Y0S3	5738.86	4916.34	4924.57	4125.09	8571.42	9087.52	9150.7	9121.65	5855.3	8852.04	5868.37	7552.9	5224.83	8073.06	4833.93	5222.49	4581.41	3685.85	3478.91	7818.82	7945.75	8656.28	7505.89	7916.77	6386.72	7873.67	6888.95	10197.5	8437.61
E9PWW9	3862.01	3149.8	3119.31	3415.94	2178.29	1874.52	2702.43	1689.54	2217.01	2180.37	2204.16	1530.52	2202.04	1902.38	3580.88	3152.52	3504.54	3688.53	3214.22	1712.27	1332.05	1684.78	1741.98	1893.47	1898.54	1642.12	2006.29	1768.25	1768.05
E9PWX1	1245.24	2053.55		1692.91	1470.04					1233.95		1055.6			2959.7	1558.96	2158.22	1722.86			1433.51	1801.08		1768.71	2333.96	1373.43		1613.02
E9PX29	4171.64	4235.47	4361.69	4448.86	11162.6	10937.1	10467.6	10767.6	10174.3	11825.4	12341.2	11637.2	13074.5	11739.1	4936.46	4611.27	4385.66	4337.13	3952.34	10402.1	11871.2	11552.6	11728.3	9933.46	11236.1	10928.1	10179.7	11011.2	11288.1
E9PX52	1146.97	1383.47	1069.26		1921.17	3191.36	3618.95	1696.76		969.983	1469.31	2056.47	1592.44	1612.02	1027.99	1259.86	1770.65	1390.25	1271.58	1971.6	1614.78	1644.69	1640.23	3359.15	1756.74	3308.27	2199.17	2301.08	2847.67
E9PX68;E9Q585	3290.26	2792.6	2664.11	3661.95	2515.82	1481.97	1630.11	2023.6	2663.4	1121.08	1548.05	1170.21	1240.04	1405.96	2909.74	2740.48	3203.86	2793.45	2777.69	1634.51	1378.52	1864.38	1560	1507.28	840.321	1603.59	1805.08	1489.9	1946.47
E9PXE2;G3UX72	2344.14	2020.34	2049.45	2100.57	1533.62	1551.76	1416.48	1439.24		1485.08	2329.72	2556.99	1763.26	2054.98	1775.71	1863.02	1910.7	1557.97	1760.24	1594.35	1405.33	1824.83	1538.94	1563.39	1999.65	1916.26	1644.1	1353.23	1756.06
E9PXF0	5269.04	7038.33	6351.91	4281.3	3094.47	2519.09	1930.29	2099.03	3065.53	2348.94	2281.51	2460.46	1989.4	2460.59	5626.86	7129.08	7166.86	7289.64	7108.45	3135.4	2596.42	2491.35	2910.68	3535.8	3627.31	2767.94	3222.8	2362.23	2368.24
E9PXF8	3113.31	2997.94	3214.61	2813.13	2226.9	2116.4	1966.76	2281.8	2452.64	2458.73	2068.95	1912.36	1999.47	2215.29	3137.88	2740.23	2906.05	3024.72	3133.87	2030.49	2153.37	2292.1	2326.81	2210.22	1925.34	2155.43	2109.64	2292.11	1931.93
E9PXY8;F8VPX1	1601	1968.11	1345.05	1428.25	2276.3	2109.64		1734.9				1157.88			2375.74		1081.32	1092.91	1586.93	756.57		655.342		422.641	307.964	1951.74	917.239	1488.26	1302.83
E9PY16	32312.2	32567.5	30992.5	28142.6	38467	44703.9	44256.5	42176.6	39266.7	34928.3	33058	35430.2	37103.3	38149.6	35300.9	33498.1	31190.5	29359.2	29646.8	47369.8	35102.9	40935.2	42468.9	43998.9	32668.6	43276	35538	41816.8	36971.1
E9PY46	2907.41	2554.58	3177.07	2919.08	1711.88	1920.76	2002.1	1460.58	1599.94	1719.3	1691.27	1791.16	1626.06	1413.81	2383.05	2513.37	2541.92	2347.62	2712.18	2107.86	1764.14	1794	1475.47	1946.18	1702.51	1653.49	1257.94	1272.54	1595.55
E9PY62	1793.73	1532.52	2027.18	1654.29		956.17		1041.14		864.52		784.281		909.852	1917.74	1659.73	1654.97	1775.86	1573.79	1334.54	873.904			1132.45	958.041	438.399	1548.02	1082.89
E9PY90	1999.05	1444.6	1731.45	2357.15	1790.56	2579.56	3025.61	3882.85	2145.59	1531.7	2183.6	2155.18	1386.72	3230.3	3498.11	1994.81	2659.31	2407.46	2591.7	3833.66	2522.23	2642.23	2645.46	2312.34	764.156	2714.74	2347.35	1442.62	2183.18
E9PYD1	2174.19	2354.32	2293.63	1994.16	3460.25	2962.47	2825.16	3310.46	3122.57	3160.09	1784.05	3067.38	2404.82	2940.74	2036.16	2316.67	2545.93	2126.26	2330.68	2887.24	4029.88	2567.69	3478.73	3156.24	3140.43	2434.31	2910.66	2817.34	2964.39
E9PYG6	7423.21	8365.84	8262.15	7822.58	6759.14	7283.23	7182.48	6509.5	6061.71	6166.29	6100.06	5985.36	5250.55	6008.92	7410.37	7922.71	7817.49	7388.63	7295.17	6555.59	5564.84	5124.38	5653.89	6258.8	5362.4	5876.82	5703.09	5958.52	5006.78
E9PYH6	3592.36	2954.41	3800.23	3652.33	2434.03	2750.1	1912.37	2554.85	2370.09	2674.43	2485.46	1602.11	3147.6	2476.93	3634.01	3010.18	2003.99	4310.31	1991.14	2591.64	2371.05	2662.8	2803.78	2133.57	2812.85	2959.49	2875.1	1768.7	2739.65
E9PYI7	1049.14	1125.79	1244.55	1390.19	2522.77	2607.28	2206.37	2152.92	1920.64	2211.5	2063.3	2319.4	2534.66	2705.56	1175.76	1140.77	1217.43	1171.74	1355.24	2578.36	2301.95	2176.36	2222.44	2575.16	2602.66	2497.85	2602.34	2897.51	2026.56
E9PYJ7		349.922		299.03		767.77		1061.51		816.269	958.358	747.429		1551.77	731.124	527.061		269.059	188.239	951.593	560.916	537.878	470.512	442.59	691.023	630.564	264.207	723.376	636.786
E9PYL2	1295.85	642.975	849.659	840.255	759.128			522.524	810.357	380.697	507.832	600.516			775.834	809.748	594.723	1197.52	970.267	557.324	482.837	752.606	519.53	383.721	238.307	465.214	291.332	455.841	449.284
E9PYP2		390.414		396.006			218.694	353.872	156.644		447.356	315.911	235.344		358.696	238.529		225.367		454.794	311.475	281.592	307.01					280.913	253.337
E9PYR1;F8VQK6	5443.32	5210.2	5602.06	5264.22	3871.61	3513.93	3052.33	3025.44	3543.23	3237.48	2921.76	2866.68	2457.46	3492.22	4930.4	5124.35	4976.65	5255.95	4758.9	3089.48	2365.19	3302.79	3364.12	3694.11	2562.59	3197.79	2531.75	3383.16	3323.8
E9PZ11	864.86	750.333	1061.18	934.839	542.915	315.675		1064.15		403.389		775.432			878.574	718.824	822.332	773.222	435.358	595.317	343.373	540.481	361.552	395.944	385.016	498.041		661.989	637.467
E9PZ16	2185.45	2957.09	2689.42	2573.63	2271.94	2014.13	2263.67	2507.5	2992.94	2641.35	2159.15	2003.11	2016.91	1712.36	2555.03	2202.85	3113.91	2302.6	1883.83	3290.6	2934.01	3237.95	2717.52	3109	4131.63	1003.25	2216.55	2510.9	3050.9
E9PZ19	2917.79	3146.52	2780.87	2812.58	5810.96	5484.24	6041.14	6240.98	6428.08	4907.98	5368.21	5886	5950.7	5674.82	3678.09	2770.57	2929.79	2353.91	2404.25	4968.38	4307.7	4613.64	5620.29	5642.1	3688.48	4504.24	4548.39	4828.23	5095.83
E9PZJ8	12185.8	12725.1	12818	13237.6	6157.96	5567.36	7856.63	6278.78	6441.45	5716.64	5126.9	6181.78	5839.06	5782.27	12319.5	11324.2	10595.4	12118.4	11081.6	6703.95	6310.94	5108.18	6553.97	5616.51	5805.94	5700.75	6068.63	5147.23	5375.31
E9PZM4	8104.94	7223.57	6984.94	9425.77	5879.66	4528.34	8554.38	5942.76	5702.34	5176.71	3865.02	4716.58	4280.73	5942.42	8396.94	7122.69	7707.19	7976.74	7553.39	5530.73	4459.97	4203.78	5182.44	4344.98	4065.98	5014.63	5069.53	5674.72	4486.87
E9PZM8	4961.94	5051.13	5174.34	3024.55	12699.5	15741.2	4027.13	12350.1	7394.56	13937	8592.41	12028.8	8306.38	12980.5	4868.34	5503.85	5329.48	6060.15	5765.77	10787.6	10909.1	10789.8	8475.96	14177.3	14878.2	12457.7	17288.4	15944.2	10617.7
E9PZP8	14372.8	14817.6	14422.8	14196.8	11776.9	11661.4	12052.6	11769.2	9845.99	9905.92	10288.7	10366.3	9349.67	10298	14529	13806.4	14755.3	13304.1	13849.5	10269.6	9453.15	9958.13	10465.3	11341.2	8075.2	11371.4	9366.65	10329.2	9082
E9PZQ0					2056.68	623.271		662.16	544.725	817.656	729.649	292.908								281.641	1004.25	909.32	597.295		661.038	821.942	460.05	745.464	853.127
E9PZU5;H3BJR5						719.284	939.651			326.515											665.221	518.457	662.808					839.809
E9Q0A7					3537.84			2753.23	3221.14	3351.97	3267	2594.9	3285.85	3136.39			1043.79			2610.92	3334.28	2950.94	3519.3	2856.72	4077.34	3024.72	3384.28	2723.24	3452.42
E9Q0B3						651.737	1166.87	365.94	583.538	316.309	802.818	356.103	837.315		301.503	140.262			115.742	594.851	576.659	713.041	447.35			830.157			483.439
E9Q0F0	7448.63	8929.56	10087.4	10240.8	29408.2	12369.2	12765.9	9342.89	6483.02	25001.7	13426.4	13456.1	68297.1	38423.5	21928.7	4482.45	13007	3033.46	5184.67	7628.25	4338.73	11881	4600.2	5399.91	5654.56	3793.84	7398.81	5673.89	3807.18
E9Q0J2	1271.64	1536.48	1233.11	1454.55	1244.67	964.441	690.631	852.841	732.997		932.264	702.041		711.61	1330.38	944.539	1125.01	1116.71	890.698	959.125	643.256	1232.07	786.513	454.617	589.046		433.355
E9Q0N0;E9Q3I5;E9Q3I9	650.827	622.301	620.05	741.556	1056.2	1573.81	933.587	1299.98	1636.13	1600.56	936.957	2328.08	1415.98	1483.69	904.2	374.763	1314.2	806.744	862.674	1574.77	1222.53	962.121	1275.25	1498.17	1445.99	1797.89	1541.42	1766.81	1773.92
E9Q0P8	7681.77	5610.17	7063.53	7115.03	5334.07	7378.04	5450.63	5144.17	6084.1	4871.31	4433.4	5281.34	3270.55	5692.11	8173.4	7094.75	5883.79	6568.31	5399.01	6471.93	5033.57	3821.59	5194.67	5202.31	2823.32	5758.95	5197.78	5611.54	4912.75
E9Q0W6	1399.72	1088.36	1217.89	1989.24	1643.18	2524.81	1866.96	5255.41	4577.72	2854.7		5112.22	3992.91	3222.98	2056.22	1192.69	2035.28	538.376	1408.85	4710.27	4644.04	3547.18	4127.67	3865.91	2364.48	3081.11	2854.41	1733.66	3721.14
E9Q137	3632.08	2956.52	4664.9	3448.68	3565.55	3921.08	4075.63	3756.21	4707.73	4018.5	5011	3428.77	3880.31	2813.38	4498.84	4389.23	3734.39	5261.12	3724.6	2892.41	5234.97	5014.73	4545.25	3810.12	3290.1	3346.17	4437.39	3750.2	4167.63
E9Q166	3737.68	3128.21	3194.69	3395.04	2346.7	3166.59		1032.98	2577.78					791.983	2513.44	2963.42	2766.39	3042.74	2812.3	1824.59	1226.55	1391.18	1681.59	806.075	1019.15	1381.33	1219.73	1291.34	880.736
E9Q1F5	2403.22		2202.29	1616.59		4633.06		6237.96	5089.38	7146.06	7592.96	7609.36	3008.02	7182.91		1999.53	1774.36		3130.73	7239.88	8655.53	6478.17	7339.09	7306.87		4718.29	7481.84	5687.82	7927.97
E9Q1G8	4739.21			3530.36	8746.67	2232.6		9478.47		7893.51		8952.26					3746.09	2766.13			9107.38	7575.13		10611.7	7576.41			6445.54
E9Q1K0	3215.02	3120.49	2609.07		3654.1	3139.47	2794.13	4452.46	1662.34	2901.65	2219.75	2598.56	3664.71	2172.17	3622.46	2486.51	3824.15	3722.39	3249.12		2088.35	2141.35		2585.53			1405.86	1817.96
E9Q1L2;E9QA66;Q6PFE1	3217.15	2702.28	2037.76	2541.19	1334.09	1165.9	1904.93	1595.83	1486.38	1531.65	1210.12	1346.49	1805.78	1939.68	2429.6	2604.82	2452.06	1536.31	1811.11	1944.29	928.459	1630.88	1289.88	2059.39	998.568	1195.19	766.241	889.889	1377.42
E9Q1P5					1750.56	1795.93	1749.71	930.505			1114.92	547.053	1384.14	3190.41		327.793				1513.53	1488.64	1426.47	1453.42	1024.29	2153.21	1886.49	2126.56	2774.57	3151.35
E9Q1P8	898.821	531.718	666.212	974.964	891.179	736.339	610.957	860.902	1230.53	901.749		652.718	783.697		728.627	560.876	1158.14	1018.02	630.395	557.752	886.508	1393.82		783.135	718.207	560.513	858.234	721.794	1357.64
E9Q1U6	6804.11	7424.22	6447.79	6938.26	2730.47	4066.04	3799.05	3829.36	4347.42	2839.65	4812.41	2620.52	4275.18	3383.61	7233.28	7489.33	7510.44	5797.26	6959.89	4726.7	4044.19	6174.35	4754.68	3201.55	4270.44	4849.52	3962.28	3729.1	4333.77
E9Q1W7	5022.77	4451.67	3927.13	5233.97	4136.45	4073.05	5860.08	4458.96	3680.1	4251.2	4389.4	3373.97	3274.3	3926.27	4942.99	4873.68	4859.33	5455.65	5414.47	4656.08	4108.43	4845.91	3836.99	4101.61	3582.09	3331.51	3371.01	3747.72	2922.65
E9Q236	616.361	889.746	1032.2	768.882	1661.93	1278.39	1245.61	1559.34	1732.01	1536.49	1514.81	1417.9	1343.99	1503.44	772.248	879.417	924.424	1016.08	1079.17	1495.71	1571.68	1192.81	1214.02	1450.21	1188.59	1448.45	1373.39	1621.13	1071.61
E9Q238	1127.97	554.383	492.623	472.208	895.188	846.687	1410.66	448.584	1162.98	1229.49	1052.66		818.1	1413.63	607.541	1029.09	737.936	504.579	620.997	1341.45	659.561	1622.99	1084.62	890.5	1317.04		855.835	762.083	980.004
E9Q247	838.544		891.066		1231.08	1740.51		1380.36	1116.98		1271.68	1994.32		1724.71	1470.52	609.744		1236.75	785.037			1461.78	1723.15	2445.26		1719.47	634.467	1296.91	738.839
E9Q271;G3UVU7;H3BLI8;Q8C8Y2	1158.73	818.438	1384.15	1294.71	2002.95	2083.31	1997.08	1713.1	1308.5	1946.46	1441.6	1162.12	2046.17	1752.7	780.431	1320.8	1280.44	1179.82	1156.37	1984.27	1812.62	1458.64	1514.51	1693.84	2482.31	1169.32	1619.96	1749.79	1196.03
E9Q2E4	16071.5	15702.1	16549.3	15945.9	9096.23	9450.15	9478.48	9116.87	8703.6	8327.26	7692.37	8431.61	7724.53	8965.32	16192.6	15441.1	15460	15582.1	16059.6	9269.47	8217.06	8496.58	8921.49	9927.26	8083.95	8852.32	8320.61	9243.28	7616.6
E9Q2U6	1152.94	647.979	1343.91	1863.95	1078.44			691.931		709.641		339.677			872.669	463.768	714.573		692.86		741.014	700.649		560.5	313.647	762.686	551.132	346.825	796.722
E9Q2W9	1626.36	1713.21	1951.09	1926.52	4202.37	4627.2	3866.79	3943.99	4045.07	5864.31	7852.8	6552.06	4737.36	8270.63	1972.1	1894.55	1431.33	1970.95	1730.38	7587.72	5393.44	7301.49	5225.94	7793.74	5555.88	4963.42	6272.67	5964.5	5611.34
E9Q2Y0	1051.18	2440.5	2775.61	1719.69		983.111			989.995	1174.78	843.753		1124.22	1012.33	1735.24	2334.51	2580.96	4017.04	2570.76	874.743	1262.7	676.538	1414.98	2087.42	1075.79			926.909	770.73
E9Q350;S4R1E7;S4R1K2;S4R2U8		604.072	228.4			596.707		435.821	2376.49	1248.04	807.842	716.018	1972.4	261.147	239.073	700.22	433.5	320.638	489.984		1290.61	640.898	898.87	766.858	1731.96	625.965	1051.5	474.573	1026.88
E9Q3A7					355.148	1089.32	1307.42	832.547		916.371		590.554	1225.32	964.991						1147.27	971.036	522.84	1336.83	1120.12	1445.88	1298.54	1586.71	697.53	1165.78
E9Q3C1	770.453	2292.34	813.277	815.265	1329.08	1640.75	1558.71	1961.54	1389.73	1409.59	1589.65	1394.01	1990.19	1151.56	834.51	1498.17	1405.4	1102.77	1075.91	1108.94	1534.46	1664.57	1459.41	1258.22	1085.43	1633.33	995.073	1477.93	1752.57
E9Q3E8;Q6NXJ9					150.846												141.447	179.627
E9Q3G8	4569.43	4319.74	3955.92	4467.63	3009.4	2319.8	2563.49	2656.55	3996.95	2890.97	2783.52	2021.66	2220.74	2456.85	3837.91	4166.14	4336.21	4068.8	4561.2	2405.89	2929.15	2815.72	3048.52	2928.18	2417.01	2593.54	2101.25	2494.69	2474.75
E9Q3K3	3533.78	4266.27	3932.52	3633.15	1919.96	2393.29	2149.38	2222		3253.07	1397.69	1574.02	2705	2215.14	4997.52	3558.14	4002.05	4289.68	4098.32	2476.3	2823.22	3328.27	2656.49	2923.93	3077.95	2385.87	1593.81	1925.96	1990.68
E9Q3L2	8211.63	8360.59	8825.97	8196.04	28323.7	28990.4	27611.5	29826.5	24946	29388.7	28244	31109.1	29888.3	32546.6	9204.93	9105.39	8699.19	8788.59	8698.95	27138.4	23962.4	24997.7	26336.4	26443.7	22840.6	29030.9	26843.2	29285.2	28160.7
E9Q3M9	4088.44	3395.72	4424.51	3887.76	13390.9	17707	15762.7	13437.6	11557.4	13318.1	11870.5	14575.8	12977.4	16020.8	4487.92	4677.15	5072.89	4199.11	3322.76	18611.6	14183	12692.8	14230.7	18361.4	14893.5	13834.6	12799.2	17513.6	10244.4
E9Q3Q6	4888.88	6387.24		3763.55	2843.59	3439.16		3527.12		3307.86		2364.17				5519.67	6315.35	6382.38			3969.72	1525.07		2763.03	6221.03			2641.7
E9Q3V9;H7BX15	10933.1	10483.7	12919.4	10897.8	9163.76	9036.63	10010.4	13240.9	11904.2	11115.7	11004.3	10339	7057.61	8919.42	11183.7	10182.9	10919.9	10778.8	11033.7	14768.2	9269.41	11033	12570.9	13297.4	8157.97	9811.68	9122.17	10711.5	8590.99
E9Q401	4647.56	4279.93	3863.01	4660.21	15298.3	17067.6	17370.8	17152.5	12312.9	15044.6	16257.9	18498.8	14352.9	20152.3	5051.72	4677.04	3796.38	3818.1	3980.78	15611.1	11593.6	14157	15280	16146.2	11152.2	16874.1	13763.1	18939.5	15607.8
E9Q411	4653.42	4545.19	4222.98	4641.09	4177.77	4190.64	4521.69	4021.61	4618.51	4542.06	4408.74	4131.92	4296.7	3472.89	4185.21	4562.6	4313.87	4535.93	4418.41	3581.92	4042.5	3498.42	3955.82	3531.77	3536.34	4006.33	3714.71	3546.67	3361.9
E9Q433;Q9D3R1	2228.99		2422.44	3086.81	3100	2085.4		1624.38	1147.72			1446.95	1619.11	1044.24	2149.22	2071.21	1732.42	840.248	2448.42	1349.19	920.444	2457.65		1713.64		560.12	1148.88	454.743	843.358
E9Q447	6722.29	7026.59	5976.75	5610.71	8978.1	6337.34	6169.61	9568.2	10331.6	7515.69	8346.79	7157.1	5440.37	5407.95	6131.9	7565.9	6597.64	6064.51	6910.78	6491.11	6647.2	8231.61	8271.11	4826.02	6396.84	7870.34	6188.3	8001.37	7281.5
E9Q453;G5E8R0	18399.9	17663	16189	12034.3	22102	19724.4	10260.6	20808.2	18885.4	37202.5	63529.7	29107.4	17112.1	27810.9	9093.81	5067.97	13608.2	8368.42	7054.78	27933.6	34876.9	39830.1	42230.4	33690.4	55058.6	21974.5	48559.1	36221.5	41282.2
E9Q4F2	1114.36	1170.06	1005.48	1122.28	803.862		857.325				417.458	322.656			1220.46	1096.22	1350.84	649.716	1225	372.747	225.242	234.385		248.917	457.369	490.798		511.049	398.556
E9Q4N7	11498	10535.6	11119.6	12346.6	7544.66	6535.85	7666.4	7082.55	6753.73	6658.58	6597.59	5896.36	7387.2	6323.51	10624.2	10359.8	10133.5	11638.5	11502.8	6956.71	5621.69	5969.5	6843.6	7307.5	6342.73	6516.52	6585.66	6501.55	6917.36
E9Q4P1				3781.62	1414.99	726.691	4414.56			472.491			1050.76	832.992		1580.41	568.924		4616.57		935.792			503.356	930.692	1115.75		4853.72
E9Q4S1	1337.19		808.831	999.197	2441.87	2238.31	2393.91	2365.77	878.855	1872.04	1623.83	1689.67	1891.01	2152.75	1011.68	1565.84	1000.05	1164.83	864.719	2836.87	1985.04	2225.58	2521.33	2356.4	1873.54	2291.94	2258.42	2204.13	1471.98
E9Q4X2	1592.44	1468.1	1385.9	2039.03	713.41	749.718		1064.57	1152.53	1089.21					1879.93	2223.6	1700.08	1598.98	1754.24	1421.52	696.662	888.37	776.476	1008.49			1548.49		1001.24
E9Q4Y4		2303.81		2052.91		5647.79		4084.17		3042.87				9897.47		1839.55	2412.17	3011.09		4002.08	2424.34	2487.28	4802.64	4150.5	1571.09	5515.57	4644.95	4168.82	4980.16
E9Q4Z2	14988.5	13977.8	16041.3	15886.9	7103.92	7053.27	9517.34	8247.84	8798.1	7453.27	7649.29	7201.27	7790.3	6017.81	11836.1	9558.98	10558.1	10236.1	10766.5	6264.21	4657.27	4070.13	5565.93	6056.57	4234.37	6588.71	5055.73	4771.65	4362.28
E9Q512	4797.7	4029.23	3590.28	3946.14	4479.83	4602.3	3523.55	4016.58	5813.91	3508.04	4589.81	3293.13	4384.78	4019.42	4559.86	4251.51	4695.28	4643.41	3689.35	3496.46	4071.97	4766.02	5336.18	4580.66	4980.74	4441.83	5011.19	4077.51	4203.64
E9Q5C0;E9Q835;S4R1C6	342.834			294.768	1268.18			589.005				830.832									892.205			621.432	321.789			1195.27
E9Q5C9	7991.03	6244.9	6882.22	7370.94	3757.09	3303.08	5303.68	3840.2	4707.79	3771.85	2688.31	3220.14	2827.5	2872.03	7747.94	5744.04	6666.04	6883.76	7445.52	3875.78	3926.52	3336.32	2559.91	3546.06	2909.48	2938.88	2116.97	3348.89	3045.87
E9Q5F4	16536.3	20993.4	15366.5	20431.6	17665.6	23606.4	27409.6	17579.8	19029.4	12207.7	13922.1	23693.6	17046.4	16205.9	78818.3	77337	79718.1	59156.9	71531	49217.3	52870.6	61162.1	50722.9	43414.4	25125	17116.1	18247	29424.2	25559.1
E9Q5F9	1661.65	1288.63	1482.19	2060.71				975.295		1005.19					1212.2	1109.46	1354.63	1330.75	1403.45	688.378		900.34		729.13				568.502
E9Q5G2;Q8CDY9	1358.27	596.823	1255.69	1482.62	496.335	1273.08	695.631	670.039	872.776		423.662	799.216	604.334	769.581	1534.11	1279.46	1426.66	940.559	894.508	1030.52	852.346	610.157	506.824	616.829	856.262	605.203		427.124	511.434
E9Q5J9	33584.1	35725.2	34267	43145.1	30383.3	37584.3	11433.6	30864.2	35728.1	30567.6	48714.9	33360.7	49632.9	42461.9	14971.1	25018.6	22249.5	24857.5	23399.5	23412.6	28137	23342.4	19446.7	25377.9	32339.2	17582.8	17919.1	23474.3	25914.4
E9Q5K9	4952.62	5538.66	5002.03	5579.81	3315.47	3588.09		3022.24	3757.31	3012.87	3486.36	2873.42	1938.32	2281.07	4584.16	4634.11	4531.13	4860.78	4691.46	3593.19	2840.68	3202.01	3133.33	3931.73	2122.22	3749.16	3237.46	2887.73	2972.55
E9Q5M4	1685.71	1247.71	1270.76	1208.06	1506.35	1113.08	1224.84	1610.1	2614.46	1294.18	1324.35	1326.4	3787.22	1123.56	1046.23	2169.41	1411.16	1648.75	1268.69	1375.86	1533.81	1203.92	1183.05	1813.65	1188.04	1719.96	1371.72	1325.14	846.197
E9Q612	3079.9	3648.51	3415.6	3271.68	544.004	962.186	1018.05	1339.13	1167.85	1418.42	2204.18	923.88		432.726	2872.21	2871.76	3113.76	3589.85	4085.82	1409.3	1212.52	1141.73	608.909	1281.05	1886.47	1168.38	1647.03	687.171
E9Q616	19879.1	22928.2	20926.8	19375.6	20342.6	19073.8	20242.6	19937.1	21776.9	22081.9	24492.4	19320	20920	17930.8	21675.5	18431.2	21221.3	20823.7	18892.1	22677.2	26829.6	21462.5	20641.2	21261.3	23586.2	18063.6	23590.8	24294.8	20306.9
E9Q624;E9QA22;E9QA23	868.15	855.551	1135.16	1409.05		595.985	541.085								1012.04	1010.45	963.612	991.018	947.388	714.871	808.135		599.682						446.815
E9Q634	1330.45	1037.45	829.72	1086.56	2067.09	1642.2	1800.48	1447.56	2230.87	1916.94	2141.6	1801.49	2181.51	1572.25	1065.22	1013.43	1286.64	1470.07	871.447	2051.52	2697.61	2703.55	2112	1770.93	2008.41	1543.77	2225.43	1445.83	1443.43
E9Q6B2	2920.22	2483.71	2971.53	3221.61	3844.86	2843.88	2806.76	3181.97	3699.99	2921.19	2613.76	3246.06	3309.92	2765.64	3567.56	3136.34	3978.95	2989.93	3038.54	2947.35	3631.55	3605.48	3409.51	3458.18	3761.14	3544.86	3584.36	3671.96	3850.95
E9Q6E5;F6RDI8;Q3UIX4	22182	19266.6	19382.9	22206.7	14715.5	11977.6	14384.9	14968.4	14139.6	12525.8	11612.2	11410	9149.52	10000.4	19109.6	18680.2	18677.4	19072.4	18908.1	12164	13216	12414	12874.6	13701.6	11970.8	13656.6	12840.5	12699.6	12192.3
E9Q6H8	3037.08	3336.77	3130.08	2881.38	4887.28	5531.56	5150.03	5474.86	4121.76	5106.37	5012.81	4794.2	4987.4	6072.25	2893.55	2729.74	2949.29	3119.31	2881.91	5510.42	4356.73	5044.74	5547.43	5537.12	5939.25	5090.18	4919.27	6112.41	5103.81
E9Q6I2	689.297	1200.71			1523.46	1651.01	2851.34	1879.09	1129.67	1191.16		2397.45		1001.91	710.963					2476.91	1519.69	1115.65	1229.9	1262.61	714.385		991.418	1229.36
E9Q6J5	1355.69	1142.75		1163.89	1080.74	858.301		1070.23		857.806		619.528			1440.84	2107.45	1221.99	974.381	1651.73		1070.08	1104.82		950.399	270.397	1485.89	1004.71	767.969	1036.35
E9Q6M7	6935.85	6444.95	5058.09	5211.65	3081.28	3711.53	2327.52	2732.19	3365.13	2231.27	2843.3	3199.98	1586.6	3026.99	5395.66	5483.15	5562.06	5901.06	4127.66	3024.48	2670.73	2549.3	2802	3767.6	3469.05	3727.99	3729.95	3987.6	2912.96
E9Q6P5	4024.78	4351.49	4338.67	3732.48	15588.7	15693.4	13834.7	16408.8	13443.5	16790.9	14729.9	16877.5	17050.9	18342.5	4382.21	4637.65	4511.31	4095.98	3829.78	14793.5	14523.5	14479.5	15414.9	14906	14638.5	17160.4	15033.2	16762.1	15592.4
E9Q6R7	2190.14	2770.89	2303.99	2035.28	3655.02	2768.47	3363.61	3461.07	3643.16	3796.75	4226.77	3313.29	3636.7	3245.63	2218.59	2246.4	2367.6	2481.26	2412.1	3448.81	3956.25	3629.03	3304.23	2791.85	3615.06	3439.83	3194.07	3095.77	3267.47
E9Q6U4;Q3UWL8	19512.4	23012.3	20989.9	22199.8	14941.1	15847.8	5131.31	12260.7	14361.1	15704	11313.6	15354.1	15854.4	10998.2	17905.7	18664.8	18982.5	16549.2	20362.3	12335.4	16157.9	15829.8	11748.7	14327.1	14701.7	8356.28	12141.1	10697.5	13780.4
E9Q6Y8	4767.23	4572.63	5288.18	4160.24	9799.11	10158.1	9474.99	10057.9	6074.89	10254.2	8528.96	10011.1	8851.91	10198.5	5518.57	4164.94	4489.07	5309.25	4026.32	7557.89	8478.93	8382.77	8119.55	8536.37	9611.06	8677.46	9819.46	8661.3	9929.43
E9Q735	9330.13	9067.69	9545.16	9331.73	9340.57	7855.85	9283.04	8669.17	7947.25	7401.53	7935.01	8514.45	9019.99	6975.4	8449.19	8933.46	8965.75	9367.5	8737.33	8156.51	9155.95	7919.45	9488.96	8712.29	8287.68	9091.5	9277.56	8088.64	9215.86
E9Q777	774.599	695.908	614.281	496.152	622.208	469.044	954.061	860.062	579.982	414.757	499.773	300.795	264.358	991.179	567.429	606.999	1025.69	887.396	726.207	378.653	415.412	330.555		280.131	621.687	651.586	375.233	609.605	398.199
E9Q784	3139.07	3687.05	2317.4	3421.66				1573.4	1290.95				1195.89		2092.22	2960.07	3293.49	2898.2	3455.12	1357.75			1474.46	1264.67	1805.82
E9Q7E2	912.504	460.903	714.66	663.639	503.757			481.191			730.43	209.647			610.794	456.865	1273.07	856.709	657.498			734.239	773.191	292.26					751.458
E9Q7G0	6897.09	6213.76	6160.01	7096.21	5651.91	4461.14	4112.53	4944.93	5414.28	4727.12	4610.74	3836.34	3688.37	3787.43	6938.15	6322.94	7232.44	6822.07	6712.15	4779.4	5280.8	5137.17	4660.87	4249.22	5050.35	4954.99	4919.14	4851.54	5046.37
E9Q7L1	908.908	748.779	814.609	1211.44	419.971	331.614						303.865			935.501	742.369	169.188	641.691	942.764			323.749	199.47	335.411
E9Q7M2	2277.96	2553.05	1673.83	2195.17	2315.26	3432.7	2111.3	2765.87	2310.25	2336.75	2362.07	2368.67	2753.97	2079.72	3111.54	2815.14	2574.71	2584.9	2895.7	2237.38	2494.76	2539.14	2482.14	2159	3074.11	2398.86	2840.52	2472.41	3120.98
E9Q7P2					1754.36	1472.6	1898.87	1879.26	1519.14	1521.34	2719.6	847.434		1876.65		608.682		1025.81	897.928	1584.27		1740.98	1639.41	1816.2	2670.51	2401.64	2150.27	2625.93	2743.38
E9Q7S0;F7BQW7;F7CD11	1783.77	1482.79	1617.08	1941.4	7693.94	7255.58	3098.23	6174.21	3397.69	6442.68		10204.9		4633.78	1914.29	3061.62	3360.14	2976.54	2095.19	6339.88	7022.87	7305.85	2034.18	8868.71	10052.8	4937.77	6620.27	7811.33	5832.22
E9Q7T7	3581.73	3529.17	3091.95	2919.65	2420.2	2560.64	2518.4	2207.4	2405.17	1851.25	1603.15	1150.92	1941.46	1686.31	3711.39	3924.78	3624.71	3408.35	3734.35	2601.73	2536.02	2933.61	2811.44	3252.56	2972.09	2094.84	2499.98	1736.72	1890.49
E9Q7X7	30704.4	34468.3	32402.9	25160.5	14128.7	12128.2	11594.7	12748.5	13429.3	11871.6	9319.31	11199.5	10274.6	9913.31	31115.2	32648.3	33992.4	32812.1	32543.1	13323.6	12763.1	11360.2	12173.6	15089.7	13247	11405.5	12040.2	11736.5	11015.3
E9Q7Y2;Q5ICG5;Q8BYJ0;Q8R1X1	400.187			816.725	1968.69	2132.67	452.746	2023.23	2870.14	3801.13	2195.05	2803.44	2215.28	1741.47			322.447	382.407	324.734	2292.44	3416.71	2068.88	3526.82	2600.74	3626.48	980.433	3635.33	2206.45	2918.89
E9Q800;E9QAY6	435.82			297.471	1701.67			944.204		1678.71		1780.35									1623.3			2050.5	2030.4			1634.37
E9Q828	7773.16	9810.23	12065.3	7327.06	29114.4	29963.3	16034.5	26125.2	15497.2	33750.5	32511.1	30452.6	27400.1	37267.1	9068.33	12067	9110.23	11829.4	9970.29	27748.7	30469.4	26713.2	31198.6	35783.7	42730.6	29679.7	46633.5	39832.9	34211.3
E9Q8D0	1211.27	963.745	919.51	642.38	1080.78	670.153		988.718			575.556	1081.6	455.657	672.886	601.508	793.124	709.222	885.013	754.251	815.197	893.331	782.559	927.62			526.183	500.063	606.773	521.618
E9Q8I7	676.347		883.673	805.514					391.516	289.302		259.254			627.069	1150.48	810.004	981.886	635.332		834.117			319.042	382.021	774.176		377.429	596.203
E9Q8I9	8010.9	7778.66	8146.88	8553.82	7961.61	8573.2	8346.48	7986.41	7558.9	7157.08	7059.43	7379.13	6905.42	7540.38	8577.78	8228.28	7538.87	7668.17	7604.69	7507.11	6620.69	6879.61	7001.71	7505.84	6475.53	8037.65	7426.31	8371.62	7601.51
E9Q8M1	557.977	657.518		705.96	605.071							337.658			671.752	208.416	1219.51	474.681	357.329						657.869
E9Q8N8	5998.27	6357.62	3371.1	3270.8	24981.5	16915.8	24693	22626.1	22885.5	14878.3	11154.3	16527.7	9827.01	14076.1	6303.82	6059.69	6607.09	4417.68	6572.61	16014.6	15213.9	13383.8	21180.5	14707	9152.01	25667.6	18206.4	20714.1	19530
E9Q8P8	4517.48	5307.04	4632.94	5806.95	9481.58	11997.3	9982.22	11232.1	9944.07	9504.02	10355.5	10815.2	10411.1	10119.9	5421.43	5714.98	4781.58	4967.33	4082.55	9495.7	10013.7	12481.3	13151.3	8939.24	10561.3	13481.1	9436.45	9821.61	11643.9
E9Q8Q8	1377.42	1169.46	1745.89	1135.05	2002.2	2117.35		1332.68	2403.92	1991.92	1493.66	1526.16	1683.31	1074.58	1182.31	1452.26	1499.63		1183.11	1802.34	1856.58			1726.78	2003.61	1941.4		1691.47	1531.74
E9Q8T7	5701.7	4722.99		3383.18	12313.5	16502.2	19279.1	15360.7	12239.9	10046.5	7730.54	12670.5	17268	14680.7		3432.89	4234.42	4964.96	1200.83	4040.78	8564.18	5996.52	8294.07	7453.68	6929.31	13487.9	6757.68	9404.75	8090.93
E9Q8V6	1868.97	1626.03	661.837	1826.87	2701.98	2740.58	2407.26	3567.71	2442.96	1981.83	2036.21	2451.02	3056.56	2118.35	1551.39	1368.42	2745.89	1758.01	1776.71	2412.16	3242.92	1678.61	2382.67	3267.92	3028.55	2291.33	2010.01	2290.91	2577.55
E9Q912	44070.4	41157.8	41780.4	42502.1	72126.9	85464.9	74012	75900.5	68587.3	77729.6	83909.6	78903	86639.6	81622.5	47671.9	48125.1	42965.9	42495	42350.9	84025.7	76426.3	78580.6	83324.1	89561.3	73887.2	80926.2	75689.9	73576	77534.1
E9Q9B3	1927.72	2248.89	2987.66	2000.52	1584.97	1710.78	1414.89	1420.93	1223.51	2273.91	1888.17	1728.08	1347.74	1149.15	2377.46	2882.91	2749.08	3033.6	2859.32	1914.19	1510.85	1635.24	1769.67	1868	1668.88	1904.44	1826.95	1598.33	1284.07
E9Q9D5	5651.26	4798.28	5658.47	5451.91	2786.44	2696.8	3292	2482.48	2352.31	2969.73	3461.05	2773.7	1846.09	3490.67	4239.72	4585.72	4658.27	4073.79	4100.19	3899.02	2280.18	2556.22	3177.08	3503.88	2125.48	2206.57	2673.21	1992.02	2391.41
E9Q9K8	731.114	765.107	942.115	547.575	822.85	1377.39	1225.83	640.879	1065.57	927.765	927.836	687.432	739.366	1387.57	750.871	897.374	776.683	947.555	1091.67	872.433	1194.47	755.184	922.693	1104.86	969.304	1123.55	949.519	920.057	770.493
E9Q9Q2	1988.53	1963.83	1640.04	2086.97	2471.21	1873.68	1925.32	1745.84	2240.39	2056.05	2645.39	2371.33	2997.84	2494.16	1885.75	2228.85	2021.02	1834.43	1662.14	2582.89	2111.3	2627.37	2044.27	2737.63	2351.73	1773.93	1222.96	1986.23	1868.9
E9Q9Q6	1774.59	1947.41	2411.37	1138.96	1715.94	1835.27	1063.42	1675.36	1940.39	2001.7	2254.61	1519.11	1282.29	1356.96	1700.18	1433.56	1491.41	1403.47	1651.56	1499.02	2479.53	1550.81	1590	1721.44	1845.65	1818.65	4776.03	1590.96	1802
E9Q9R9	2058.86	2191.24	1973.07	1800.9	853.5	1399.47	2588.06	626.728	1289.87	2063.27	1072.64	1075	802.504	988.853	2216.37	1841.64	2633.14	2254.33	2180.38	1373.21	1155.12	776.194	702.327	922.061	614.591	910.502	1164.74	926.216	518.978
E9QA16;Q8VCQ8	5595.51	6474.36	6046.37	5268.72	5415.79	4969.4	5217.46	6141.79	5689.92	4910.08	4759	4746.42	5692.9	4976.92	6316.79	5878.11	6841.11	6267.88	5831.09	6101.94	5805.3	5196.76	4883.94	4816.98	5298.11	5130.11	5444.8	5008.74	4410.72
E9QAE3	3364.19	2947.58	2884.27	4283.88	1743.61	1529.26	1738.74	2077.03	2222.41	1825.28	1836.19	1780.73	1587.84	1302.37	3099.01	3051.16	2886.79	2907.19	2768.63	2417.82	1318.06	1852.5	1559.24	1925.32	1463.19	1829.93	1767.18	1672.61	1759.87
E9QAM5		694.35		1034.73	3526.12	1580.98	2395.51	2922.62	3765.02	6309.04	6402.7	4950.09	8036.98	5455.29				815.436		3206.73	6570.74	4052.06	3264.47	2613.09		1546.16			3486.57
E9QAN8	2372.11	1607.19	1562.43	2003.49	1036.56	855.026	971.506	1240.6	804.759	1230.27	784.154	827.018	978.489	498.715	1124.57	1399.67	956.971	1423.54	1235.76	970.633	548.687	610.391	913.847	336.73	914.094	744.193	699.941		337.598
E9QAQ5	4867.47	4194.28		3910.79	2988.13	2437.97		2297.01		2875.98		2457.58				3999.47	4082.86	3836.28			3005.43	2085.95		2417.49	2232.93			1885.08
E9QAR5	1201.03	1734.12	2014.64	1836.22	1692.67	1274.58		2417.7	1559.86	1271.56		1690.96		2015.89	1105.16	1359.52	1132.03	1098.55	1676.19	1586.91	891.863	1114.78	1335.77	1310.52	1151.68	2220.61	1164.99	2290.36	1226.84
E9QAT4	11184.8	11292.4	11272.4	11475.7	8423.35	8874.08	9684.89	9272.4	8242.56	7804.5	8219.77	6800.01	7336.88	7871.42	11473.2	11046.1	11168.4	11408.8	10320.3	9176.91	7741.53	8461.41	8892.83	9605.14	7362.71	8917.62	8655.81	8171	7998.43
E9QB01	27396.4	28647.8	29579.1	28855	24427.8	26157.2	3896.15	23322.4	24929	26809.8	24207.6	21397.4	24540.3	23941.3	21056.5	25024.8	32036.3	32499.2	28388.7	25854.4	25625	23412.2	27893.1	29582.8	32136.1	22821.9	24920.3	26516.7	26306.5
E9QB02;F6W0G8	6762.55	5974.06	5967.28	6193.91	7250.73	7627.56	5835.26	7649.85	5238.12	6678.27	8961.43	6935.27	6815.83	5652.96	6801.55	6756.29	6721.15	7177.3	6959.65	7351.41	7393.45	9646.36	7147.98	8785.65	7555.57	7720.46	6851.89	9425.62	8258.29
E9QK04;Q7TQG5	6636.83	4140.34	6508.1	3331.9	2786.25	3106.62	1357.26	2448.43	1756.78	1571.54	2047.83	1628.91	2903.78	1959.35	5128	4939.05	5278.36	5879.76	4902.43	1400.12	1822.36	1944.27	2091.66	2336.98	2168.27	1521.98	2206.31	1862.9	1947.97
E9QK48	5535.61	5660.64	6040.76	5875.68	7491.78	5691.93	6943.06	5997.85	8374.7	7985.98	8896.48	6787.02	11781.2	6691.8	6139.05	6587.63	5748.31	4590.98	6193.9	7017.79	9145.87	6945.61	8351.87	6553.85	8414.65	7040.92	7911.71	5060.88	7433.76
E9QKK4						633.789		661.846	1284.93	575.097	1156.46			1302.74		622.512		776.63		732.02	1313.79	1570.16	951.688	887.864	1577.61	967.262	1653.28	1522.49	1389.67
E9QL65	1920.33	1796.55	1916.88	1556.24	1380.74	1189.36	477.54	1249.47	1082.9	1049.06	1023.16	924.271	931.486	675.523	1299.03	1513.97	1723.48	1407.96	1264.28	965.634	1276.36	1290.35	998.229	1299.35	516.193	1127.23	684.944	1061.67	815.981
E9QLH4	4471.14	3524.02	5032.62	5450.25	5625.15	7825.38	6127.37	6292.82	8216.78	6069.47	4357.75	7602.57	5834.42	8925.11	6668.87	5151.01	4761.51	5207.93	6157.07	4732.34	5865.18	4506.03	6870.04	6495.4	4680.28	6916.33	4966.93	7439.52	5958.37
E9QMK2	3049.03			2118.81	5012.6			4288.99		7138.74		5753.21					2006.72				5310.6			3978.66	5963.46			5107.51
E9QN14	11089.9	12112.8	12726.9	11408.3	8862.83	9610.75	8453.1	9534.25	10109.9	9285.85	9626.07	10567.7	8126.71	8698	11946.6	9801.25	11823.6	11978.2	12345.6	9315.02	8998.94	8632.93	6679.87	10772.5	7943.62	9646.15	10219.5	10345	9038.7
E9QN31	1750.1	2838.63	2441.04	2718.67	844.931	1135.32			996.2	889.625		691.578		993.027	2983.95	2173.26	2505.01	3389.7	2845.02		818.88	841.435	1023.93		1616.79	1463.02	967.252	1605.97
E9QNF7	7221.53	7431.88	8061.53	5748.35	14317.5	12156.4	11886.2	12615.7	13554.5	18812.5	15677.2	14919.4	14443.7	16100.8	8130.07	8682.65	7127.52	8565.32	9174.01	12125.8	13241.1	10851.2	9615.58	8649.19	11679.4	13687.8	11328.3	14759.5	12530.8
E9QNN1	30888.3	26004.6	29370.9	29335.6	20425.3	16372	14504.2	18417.7	16800.5	15784.7	15650.5	12923.1	11720.5	15301.9	28629.4	23979	25648.8	26602.3	24200.7	14805.5	10654.6	13155	15503.8	16754.1	13702.1	21253.3	18711.1	19574.2	18980.2
E9QP09;S4R1Y1	3480.08	3292.76	3146.53	2789.01	2321.75	2338.96	2327.84	2254.12	2366.63	1086.7	1808.52	2181.57	2128.01	2058.56	2839.59	3391.09	2768.16	3712.91	3789.01	2367.24	1527.45	2321.34	2616.03	2686.62	1869.35	2005.92	1514.68	2841.11	1515.37
E9QQ10	1396.36	873.031	723.318	1212.71		395.233		921.587	494.53				1267.56		758.892	1101.97		1132.32	1418.66	523.335	980.927		716.541	649.01	1062.51	521.506	480.971		332.706
E9QQ38;F8WHP5;F8WIJ5	1907.52	2462.65	2795.4	1838.13	4344.96	3111.16	2919.77	2983.06	3049.01	2785.15	2909.86	2685.65	3034.85	3154.84	3419.67	3692.07	2777.5	2342.68	2096.1	3589.74	3428.77	2793.91	3030.44	3930.24	2325.22	3696.35	3563.1	4062.75	2837.94
F2Z3U3	6977.58	8066.62	7079.82	6323.2	5253.75	5253.22	5883.96	5366.26	5359.21	4493.51	5324.75	4443.45	4152.98	5505.02	7338.16	7696.09	7882.72	7574.57	8141.64	6552.32	4713.25	5480.97	6071.91	5796.06	5441.33	5259.5	4788.66	5318.18	5498.79
F6Q750	1055.3	1319.54	727.829	1215.33	749.742	712.303	1055.29	679.424	905.183	954.918	908.353	1316.2	797.406	667.415	1192.67	676.075	809.943	1011.09	1095.11	967.653	1577.19	584.035	898.564	1113.45	998.032	697.177	988.308	1560.93	930.312
F6QCI0;Q8BQ46	4940.15	4683.24	7552.16	6330.31	2859.31	2082.89	3556.36	3915.94	2048.26	2384.97		2706.16		2097.43	7006.44	5888.24	6189.72	4221.48	6039.48	1332.75	1520.99	5219.47		1449.14	2826.23	4688.13	1430.99	2809.35
F6RC04	385.065	343.758	511.977	872.603	923.845	1009.31		1526	1258.93	1051.82	1384.29	986.385	761.628		404.731			472.223	385.072	1009.71	1249.45	942.261	1042.84	957.209	810.719	965.44	661.879		535.491
F6RQ26;F6Z2M6				849.214	3344.99	3719.49		3499.01	3489.2	3497.7	4246.44	2939.19	3315.71	3962.29	813.792			1655.66	1054.43	3875.38	5105.92	3541.01	4469.74	3811.32	4555.63	5077.74	3146.02	3930.72	3685.1
F6SAX2	641.272	1803.87	813.491	1041.42		665.44		437.243		307.917	672.943		577.937	539.05	744.141	608.038	826.893	778.813		694.368	747.796	434.344	625.018			976.651	482.103
F6SEU4	16796.3	17210.5	19486.7	18343.4	62843.3	86132.1	70104.8	78934.8	47381.9	60831.4	66510.4	82832.4	52582.9	84577.1	21706.1	20703.6	18282.4	18569.6	16398	89035.4	56939.9	71241.8	72720.8	88189.9	62887.7	77799.8	71407.9	96503.4	72116.1
F6TRJ8		1815.29		1695.53	2466.52	2757.95	2228.57	1937.42	2139.47	2521.76	3811.58	2802.48	3023.99	3417.58	1809.82	2040.1		1931.68		2682.88	2713.81	2125.5		2343.61	3618.4	2784.25	2895.34	1695.06	2722.44
F6U2C2;F6UTV7	1365.3	2983.63	3368.55	4555.09	2061.73	2004.17	2638.74	2135.91	3012	2068.39	1860.81	1671.45	2190.93	1911.94	4522.31	4226.58	3161.7	2945.34	3225.39	2869.94	1703.06	3066.6	2018.78	3598.41	1943.55	2739.39	2173.7	1802.48	2616.82
F6U3S2	1172.2	1416.03	1167.12	1036.04	2782.59	2514.33	2163.77	2105.74	2394.33	2642.23	2776.83	2747.41	3314.59	2760.02	886.523	1123.65	1362.52	1273.81	1060.51	2907.22	1912.48	2703.69	3045.51	2637.37	3475.07	2973.81	2625.26	2604.11	3337.95
F6U775	673.542			643.627	1165.76			739.63		644.634		715.287					627.039				823.041			701.45	727.587			1047.47
F6VQ81	4565.4	4574.88	3864.82	3150.13	5454.55	4900.99	1473.96	4953.34	6760.16	6042.77	5532.04	5652.61	5736.3	5438.48	4008.07	4030.56	4490.94	4453.34	4386.55	6328.38	6384.91	6186.05	9674.84	6766.46	7018.9	4498.85	6230.57	5413.24	5849.88
F6W8I0					3754.44	5461.32	6028.98	5956.03	3017.53	3810.08	6362.62	7461.5	2985.48	7101.46						6302.09	3809.91	4310.33	5515.15	8131.97	4345.47	6091.4	4616.62	5818.1	5144.98
F6XCT0	1259.37	1480.33	836.484	1008.45	1779.4				1686.58		1527				1347.4	2119.88	924.249		1541.19		2058.63	2238.68	2131.09	1763.76	1193.65		1607.19		1830.04
F6XIX0	964.866	1146.67	643.673	945.31	2277.28	3512.93		2707.78	1698.97	2753.38		2744.44		2971.63	1654.81	831.672	1340.48	927.524	689.832	2734.73	2732.51	1832.34	1481.9	2428.82	2558.15	2940.84	2273.01	2819.7	1638.91
F6Y3V0	2830.96	3687.55	4264.55	2527.49	1255.81	1108.47		801.829		1272.1		1307.28	1441.21		2744.12	3599.7	2859.76	3066.58	4171.96	939.686	869.124	506.772	1209.26	1588.15	1239.78	1118.01	1111.57	1146.78	1075.77
F6Y616;G3UZS6	4607.87	4495.78	4860.01	5357.51	5787.06	5894.24	4241.34	5981.3	4313.8	5038.68	4194.03	4291.31	5132.31	6420.25	5396.43	4675.28	3496.56	4752.82	5185.56	5979.78	4978.46	5942.46	5874.5	5157.27	5135.5	5409.32	5320.89	7407.54	7020.14
F6Z6A5	1909.42	1902.03		2200.89	3334.33	4273.22	2265.16		1631.79			1813.21		2170.91		2401.26	2148.87		2409.96	2080.88	1384.89	1715.3	2711.76	2366.33	1589.56	2947.96	1833.26	2082.11	1253.1
F6ZDS4	13388.1	12478.6	12934.9	13375.5	11843.8	10208.6	10223	11402.2	12488.8	11302.9	10955.4	10195.6	9648.51	10010.6	13655.6	12921.8	13110.3	13535.4	12098.4	10462.7	11536.6	11707.3	11376.3	10280.6	10957.3	11452.1	10694.8	10960.4	11044.6
F6ZE64	3853.81	4090.86	4441.05	4074.45	2876.3	2906.99	2142.85	2620.32	2474.14	3018.11	2194.75	2595.02	2166.86	1995.72	4698.86	4005.67	4605.84	4054.82	4225.3	2210.6	2289.39	2316.95	2796.74	2671.02	2962.2	2364.04	2584.42	2636.78	2335.4
F6ZGI7	4549.44	4730.48	5925.75	4262.04	3134.13	3400.15		3103.27	4311.84	3526.44	3085.35	2736.05	3341.57	4082.53	5062.96	4773.15	5132.62	4465.19	4857.31	3816.57	4177.01	2240.34	3054.8	3251.53	3021.23	2955.82	2686.7	2422.62	2778.15
F6ZQA3	1386.04	1112.37	1321.58	1223.7	2601.81	2424.54	1657.97	2053.55	2749.2	2616.75	3018.53	1896.78	3287.02	1483.08	1115.22	1356.6	1246.45	1307.8	1421.1	1157	2486.71	2263.38	1917.67	1973.08	1199.14	2021.05	2276.75	1777	1913.26
F6ZRK3	511.408	1172.58	805.816	780.921	3341.44	5807.19	7453.42	6235.69	3146.59	3240.4	4663.57	7660.46	3618.89	6677.75	900.904	1529.97	1039.1	667.761	1059.23	4754.64	3350.48	4425.29	5801.21	3464.04	1219.92	7277.2	1837.99	4783.52	1999.93
F6ZSG0				1001.58																		569.585					724.762		607.929
F7AA26	1709.38	1770.24	1112.92	1477.16	1620.43	1735.64	2040.69	1666.84	1794.2	1657.1				1789.5	2351.8	1610.47	1838.92	1569.76	1571.48	1507.39	2308.69	2394.17	1269.36	2834.99	2560.73	1720.94	1400.51	1598.65
F7AAP4					4611.26	4589.69	1898.21	2838.19	1054.81	3571.18	2329.82	3860.78		6369.71						3342.01	1268.49	2935.06	3710.28	4585.7	4707.02	3806.55	6347.78	6035.13	4223.33
F7ACR9	4439.29	4789.72	5326.35	6247.86	5240.28	4575.64	3165.86	4958.12	4328.2	4771.76	3896.65	4184	2941.26	4284.04	6171.79	6891.87	7019.98	6248.8	6087.1	5687.27	5140.56	4198.04	4232.55	4657.55	5433.13	4273.28	3995.49	5104.76	4116.06
F7AI87	7050.54	5547.28	3321.66	7635.66	3737.15	3462.36	1943.39	3090.85	2810.44	2423.13		3787.21	264.641	1049.22	6751.04	5126.84	7070.86	5026.85	5022.73	3461.42	3245.68	2750.59		3811.35	2376.56	5349.95	1975.33	4815.9	2922.34
F7ASU3					597.412							799.096		659.84		425.385			294.348	977.591	923.666	883.249		843.78					715.029
F7B0R9	651.483	928.675	1538.3	1057.31	4175.39	5188.25		3870.85	2073.61	3020.76		4196.49		4202.86	640.842	936.91	1182.82	1224.97		5734.04	3164.38	3005.05	3616.67	5291.04	3930.96	4300.57	4114.27	3666.51	2935.04
F7BAB2	2424.77	2221.34	2219.3	2027.29	4086.42	5723.08	5192.1	5399.44	3020.58	3836.77	4619.27	5146.48	4125.01	6621.22	2452.7	2305.03	2367.96	2082.43	1941.5	5490.63	3822.46	4308.55	4992.49	5753.27	3727.39	4931.68	4872.03	6218.88	4813.27
F7BE84	3183.62	3493.17	3583.75	3017.15	1676.49	2159.75	1827.23	2278.02	2416.42	1803.67	1853.43	1671.05	1852.96	2015.2	3070.71	3130.41	3079.3	3224.51	3290.53	1953.11	2115.07	1627.05	1809.97	2273.07	1993.79	1670.74	1914.68	1742.27	1690.29
F7BJB9	2157.22	1774.03	1888.4	2129.65	1388.02	973.844	1477.18	1509.55	3188.41	1279.82	2341.73			866.872	1643.28	1873.41	1850.4	1602.71	1653.52	1033.56	1059.58	1070.54	1272.4	1306.8	735.098	1254.63	889.715	1031.07	1159.57
F7BJK1	14315.9	15453	17090.4	14956.4	25445.5	31625.9	27443.8	27510.4	19761.5	24130.9	21555.1	26644.3	18394.1	27776.8	17869.1	17084.5	16411.7	16660.3	15908.5	35337.5	22186.7	26136.3	29225.6	34202.4	25850.2	27460.5	27848.9	33124	25974.6
F7BWT7	646.979	413.634		678.806	2314.48	1810.21		1153.5	1818.96	2007.04	1416.93	1542.96	2103.02	1167.3	555.636	484.219	503.817		314.839	1554.06	1827.59	1560.14	1310.31	1269.99	1866.38	1484.18	1481.89	1143.86	1315.26
F7CBP1;G3XA17	11016.2	8018.58	10283.7	11507.9	5482.63	5266.07	3706.42	6186.55	3206.81	5690.27	3392.49	3359.63	3878.47	5783.13	9798.08	9168.71	10124.2	11312.5	8271.63	4301.82	5669.91	2716.08	5014.09	6259.76	5199.97	5492.47	4649.13	5541.55	6300.43
F7CPX0	11503.9	10397.1	11875.9	13637.2	13591.8	25252.3	33384.2	22649	22697.3	18385.9	10042.7	31029.2	17938.3	21869.5	16843.4	13754.4	12083.7	10474.5	12050.5	26036.1	13284.8	16423.1	22578.6	24671.4	7212.19	18384.4	10974.4	16476.2	8696.92
F7CUV7;J3QNT7;Q5NCM5	999.982	609.622	694.575	519.013	1879.1	1836.71	1506.73	1814.14	1713.78	1952.46	1906.54	1448.12	1792.76	2199.52	990.946	1306.48	1048.52	1151.16	1107.85	2619.47	2203.25	2255.55	1847.87	1991.49	1918.45	1786.2	2668.96	2755.06	2376.04
F7D232	3698.94	4258.69		5095.46	6738.2	8045.04	7231.5	9041.22	7682.54	7375.8	5165.77	9277.61	5799.98	9512.58	3914.64	5068	4451.52	4299.12	3730.27	5266.06	4124.5	3722.86	4197.02	5629.75	4465.78	4078.67	3439.32	7065.12	3925.83
F7DBQ0;Q3TML0	51066.7	40834.2	40775.6	44250.9	25568.5	27844.9	24100.5	22679.9	28036.8	22453.8	20779	22294.9	18364.4	22941.5	39495.8	44585.7	39979.8	40257	42740.3	24562.3	27514.8	24619.2	23309.8	24998.8	26006.9	24326.2	23187.7	22123.1	23478
F7DCH5	6673.7	8877.19		4578.12	5446.66	6167.89		4987.07	7202.46	5718.4	4748.15	4939.28	5552.58		5973.51	6800.43	6218.9	6301.85	6471.67	5113.32	6245.22	4527.45	5200.2	5337.87	6230.58		5773.54	4963.49	7968.84
F8VPK0	2883.88	2989.11	2994.76	2964.45	5005.53	4217.98	4400.71	4669.9	4564.32	4136.18	4125.78	3907.48	4214.22	3829.89	2911.75	2968.42	2754.38	3020.32	2801.29	3769.12	4376.22	4214.46	3884.36	3942.66	4061.96	4719.29	4501.16	3977.42	4187.01
F8VPN4	8661.59	9279.05	8481.39	7046.57	20441.7	18442.7	19305.6	19447.1	19892	21897.7	20590.3	19998.9	21651	21089.4	8181.61	9021.77	9019.34	8833.66	8612.77	17592.7	21094.7	19448.8	18439.5	17888.1	20412.9	18384.9	20214.6	20475.2	20674.8
F8VPP8	7838.95	6708.56	7187.22	7849.33	4650.37	3989.16	3911.25	4094.1	4124.35	4332.6	3055.86	3036.05	3390.58	3915.19	7751.51	7075.63	6844.52	7245.34	6821.49	4269.86	4403.61	3738.29	4367.79	4349.67	4058.9	3460.48	3926.14	4323.96	3861.34
F8VPU2	51552.7	52892.7	55487.9	55605.1	29044.2	31065.7	29772.7	32453.6	31911.1	28268	26757.6	24988	22305.8	25830.6	50993.2	51219.8	49929.3	47584.7	48121.5	30117	25199.3	25857.8	27739.7	32985.5	22274.6	28166.9	26602.3	28365.7	23697.8
F8VPX2	2930.69	3146.16	3363.65	2780.41	1005.72	824.928	1698.88	604.549		1122.64	781.192	310.703	791.32		2969.77	3080.78	3103.64	3629.69	3033.19	1052.13	669.367	790.293	1248.8	1301.98	2022.07	1100.15	2137.46	1042.26	1023.38
F8VPZ3	5324.02	6044.98	5800.54	5422.11	6037.1	5864.99	6096.39	5799.21	5487.41	5438.48	6169.33	6495.01	5753.2	6167.78	6119.3	5615.85	5511.06	5643.09	5216.54	5548.74	5252.29	5884.63	6504.68	6111.2	5561.87	5897.15	5862.93	5987.45	5545
F8VQ05	6211.93	7703.8	7749.39	8204.79	6633.46	7734.78	9337.84	7207.57	9982.41	8035.67	6800.28	7959.88	9549.92	7985.11	7902.84	8416.06	7590.25	7705.03	7876.11	7954.52	6783.57	8967.69	8063.58	7989.66	7691.45	8932.01	9069.42	8474.63	9035.31
F8VQC1	7940.61	7000.41	7607.25	7179.4	6653.56	6454.83	4413.01	5645.28	6827.04	6374.64	6825.36	4954.83	6008.9	5842.23	7214	6728.18	7684.42	7256.17	6884.26	6368.49	6768.98	6048.58	6188.72	6447.51	6565.31	6403.21	6785.05	6348.96	6756.59
F8VQG4			6177.96		16829	14314.1		20779.7	22751.3	32570.7	29349.8	28063.2	34318.7	25077.4	5018.18			7855.95		27121.8	35283.1	31588.3	30348.7	30361.7	29630.2	14906.9	19014.2	18476.8	22996.2
F8VQJ3	2559.08	1751.84	2791.18	3118.43	2696.17	2580.74	3984.97	2155.38	2512.39	1180.23	2267.74	1529.59	1899.89	3267.8	2318.6	2147.19	2476.01	2483.24	2106.44	3598.18	3570.65	2878.81	2842.49	3360.94	3989.61	1357.36	3526.47	3270.23	3370.26
F8VQK3	10183.5	9085.48	9554.99	9489.46	17547.9	19126.3	18577.4	18160.7	15575.4	19465.4	19805.1	20687	22010.9	21462	9960.37	9524.47	9566.01	9302.83	9111.44	18877.6	16985.9	17371.7	18536.6	19840.5	17997.1	18884.1	18833.5	19501.7	17457.3
F8VQM5	5093.04	6549.53	8038.51		7802.04	9221.9	7575.06	7853.11	7285.77	8946.09	8667.56	9746.93	9105.76	8769.21		7235	7164.58	7104.07		10772.9	7624.12	9960.39	10618.1	7950.5	11093	11801.3		11572.6
F8WGR0	5581.83			4061.48	3932.41	5874.08		3597.71		3166.46		3190.98					2618.4	2799.76			3766.22			2921.37	2620.02			3836.53
F8WGT1	734.987			1179.97	4115.66			3181.8		5558.14		3659.72					1008.78				3542.52	4342.53		1853.81	3873.55			3349.67
F8WHN4	4426.88	5396.66	5807.76	4246.26	5131.12	4315.07	4721.61	5432.69	3350.34	3965.94	3515.1	5013.58	4431.06	2430.6	4970.97	5013.49	4918.94	5230.98	4778.59	4590.96	3110.53	2246.3	4262.28	3900.93	2743.33	3756.18	2775.48	3855.68	2852.53
F8WHQ1	7004.48	7731.31	7000.14	6851.04	7052.79	9881.58		8106.81	9176.24	8337.87	7351.72	8122.66	7575.93	5578.12	6186.52	7302.33	8429.45	8432	5815.37	11364.2	9085.18	9446.63	9568.58	10090.2	9452.65	9743.98	8013.47	6742.88	8378.29
F8WHT3	1585.73	1776.64	1983.25	2067.2	1455.67	1202.11	1144.5	1253.1	965.214	718.73		858.661	845.653	844.85	1561.64	1635.81	1770.23	1795.08	1543.6	1337.97	787.444	1360.82	426.487	1246.42	1862.09	709.774	1363.54	1123.09	1250.96
F8WHW6	1784.52	2233.54	2521.86	1712.06	1819.83	3011.04	2457.06	2844.89	1719.83	1686.39	2975.03	3013.78	2539.83	4110.33	3006.27	3070.52	2139.18	2650.76	1490.29	3047.04	1556.96	1712.85	2211.24	1913.7	2419.58	1620.23	1439.69	3153.78	2540.01
F8WIE5	1298.26	1191.62	1369.04	1360.74	1245.12			880.628		1234.53	1771.87	1042.2		1322.73	1439.01	1523.66	1213.88	1457.05	1628.68	1148.93	662.384	805.92	1011.8	1757.81	1365.7	1483.53	1809.36	1605.19	1346.35
F8WIT2	1004.18			409.237	646.897			486.692		883.683		365.738		151.062		900.654	674.398	1071.46			913.893	1268.71		675.319	1021.07		448.616	1758.49
F8WIU1	11757.9	13925.2	13425.9	10873.1	28194	24611.4	15509.6	20002.1	21492.1	22601.2	16668.4	18214.8	24185.7	18804.9	12645.6	11581.4	12898	11920.7	12524.2	21291.8	25386.2	16171.9	19710.6	21183.8	25012.5	21771.6	26681.3	22318.9	19454.7
F8WIZ7				278.199	2290.21	2158.03		1367.71	1040.25									615.754		1060.49		1648.39	998.263	1581.2	3214.62	2875.01	2533.38	2081.76	2842.71
G3UVU2	1433.33	1900.53	2253.88	1854.78	1096.38	2138.01	1716.58	1477.75	1747.31	1122.11	879.641	1606.03	293.143	1287.22	1683.81	2098.06	1431.66	3362.34	3474	1863.01	1886.19	1759.46	2317.93	2294.46	1162.12	1788.29	2087.87	1800.2	2019.85
G3UW46		788.59	598.432		1327.6	1820.1	1432.98	1664.45	1796.18	1043.48	1286.22	1344.96	1872.27	1518.62	1103.2	742.535	838.848	637.484	618.615	1305.17	1590.89	1252.5	1555.32	1464.44	1643.03	1466.81	1536.88	1370.4	2002.92
G3UW55	338.133	248.047	629.369	463.554	415.709	658.515		554.899	678.703	693.206	832.06	418.848	572.222	744.27		413.963	416.59	318.245	300.527	683.301	830.692	569.049	563.117	552.206	1848.23	506.887	1145.21	310.736	379.012
G3UW78	280.251	466.864	408.246	531.704					311.613			320.87		300.638	448.26		184.487	677.145	331.163	346.359	123.309	348.385	278.227	423.548			186.125	97.2236
G3UWV4				1495.73	1893.99	1933.22		1334.64	1264.4	1514.55	2491.85	1692.87	1677.74	1598.37			405.238		1073.68	1506.99	2573.62	3607.1	2931.01	2077.07	2116.32	2359.07	1571.43	2135.84	1486.27
G3UWW1;G3UZV6;Q3TLQ0	246.613			576.013				301.995				266.464					423.206				280.182				136.689			164.969
G3UX26	9131.89	10948.2	8935.11	7789.58	25946.4	29658.6	27162.5	31483.7	20895.2	21728.7	20694	20085.1	16150.3	24333.3	17362.7	17732.9	13537.7	13738.2	19042.3	36084.4	44593.5	35064	38132.6	38311.8	51457.3	38912.5	43845.7	40932	44076.9
G3UXX2;G3X9G4;Q3TCR7	4782.92	11875.6	8005.65	6096.45	5983.23	9257.86	5778.62	6158.8	6534.86	5224.3	4350.56	6100.02	4261.37	2827.13	10590.1	10061.5	6920.6	12311.4	12518.4	9365.88	7929.65	10170.8	11400.7	9557.53	7205.16	7925.19	9543.98	8379.98	8107.14
G3UXX3;Q91XH5	2929.84	3139.25	3216.68	3952.32	4788.56	4106.8	2358.33	3500.6	3990.32	5310.15	4285.62	5159.4	5353.96	4070.35	3350.1	2613.38	2875.51	2834.31	2523.47	3826.94	4475.54	3798.22	3807.5	3636.49	4555.18	3258.64	4502.59	3652.15	4734.12
G3UY52	5864.89	6581.99	7037.36	5903.74	5350.9	6344.66	4877.68	5007.96	5643.38	6055.67	5986.66	3918.04	6528.51	5324.19	8113.76	6009.49	7566.8	6437.74	5657.86	5463.01	5828.78	7016.36	4875.61	5973.65	6782.15	5139.22	6487.84	7016.36	6970.06
G3UYU0	2267.09	2284.04	2235.15	2365.98	2690.33										2222.34	2047.75	1965.61	2025.35	2461.14					1657.78		1323.96
G3UYW9;Q6P9N8	1499.06	1095.33	641.711	1216.15	1230.86	748.068	1037.53	1092.07	821.067	719.077	829.576	836.011	1505.54	790.842	929.017	1421.09	990.404	1197.31	1074.02	1091.16	1093.46	933.263	1178.11	1064.28	737.521	891.535	796.8	1189.15	718.789
G3UYZ1			936.168				2271.77	1328.58		1475.11		848.338	1071.09	1173.18		586.854			729.308	487.612	1034.93			963.906	2507.96	1722.21	2897.64	2657.68	2997.57
G3UZ90	17767.8	15400	16364.9	14491	16324.8	18205.7	19619.2	17474.4	18769.1	14660.9	18320.8	12826.9	15351.5	13501.2	11496.6	12593.3	12442.4	8993.06	9491.8	11983.2	12028.9	11958.7	11693.4	12858.4	12668.8	14824	9395.81	9344.23	11619.4
G3UZJ2	3683.68	2261.57		2846.21	4621.5	4447.46		3862.2	2846.31	5851.12	1436.84	4755.3	1264.37	4101.19	3151.4	2479.12	2282.75	1621.62	1963.28	3048.21	3525.76	4828.82	3548.91	4090.08	3896.63	2452.53	4459.03	3016.57	3466.31
G3UZR1	3429.53	1502.02	2560.45	2611.78		2001.45		1710.24	2329.8	5367.36		3581.75			1555.93	2087.17	2609.36	2906.58	2192.7	2484.92		2963.92	1855.82	2935.38	3375.6	1369.66	2689.84	3005.44	1218.86
G3X8U3	22233.5	22719.8	19894.3	21835.5	19588.6	17613.4	18784.1	16836.7	17412.1	18875.9	17467.4	18598	20345.8	16678.3	21072.2	20376.3	21079.7	19345.3	21667.7	15974.6	17196.2	15325.2	17221.2	16802.7	14353.8	17372.9	19857.7	17047.9	15207.1
G3X8X0	2145.14	2583.86	2458.46	2689.54	1839.11	1535.96	2321.68	1629.09	1906.21	1091.12	1342.98	1218.79	1014.87	1548.41	2126.96	2398.04	1985.97	2193.78	2108.99	1040.38	1184.47	1506.33	1571.15	1532.18	1588.82	1823.79	1717.37	1236.94	1332.34
G3X920	2149.48	1462.32	1531.14	2321.56	2064.03	2447.48		2946.64	3383.15	2194.18		1842.24		1728.45	1657.93	2251.3	1571.97	2145.28	1624.26	2424.89	1864.47	1980.06	1869.85	2198.68	1695.75	2031.76	2320.17	2156.6	1535.48
G3X928	5743.23	5475.95	4689.41	3708.88	5908.18	4981.84		5222.38	5421.73	5866.02	4540.85	6374.62	5837.75	3299.12	4852.91	4618.76	4903.27	5020.06	5401.25	5783.06	5659.77	6337.31	3219.11	6789.91	5676.32	3928.06	6036.54	4671.61	3600.06
G3X972	29291.9	28182.8	28880.1	27172	29618.4	28919.3	29025.9	29762.4	29858.3	29859.5	31083.5	29336.1	27489.8	28874.1	28026.2	27309.9	27105	28745.5	28599.5	31595.2	26535.3	30973.6	31664.3	31663	29138.6	27358.6	29207.5	32335.9	31792
G3X9B1	3301.77	2962.24	2906.99	3414.72	2274.42	1405	1895.85	1407.75	1654.72	1581.79	1828.98	1229.27	1436.85	1202.72	2502.64	2357.24	3066.04	2934.26	2916.54	1819.12	1693.95	1231.22	1531.59	1381.06	1235.31	1822.86	1437.58	1465.54	1385.76
G3X9J0	8200.45	7567.73	6931.68	6481.56	8302.49	7492.22	8250.09	5655.67	8372.1	7189.06	9746.72	8916.09	4841.95	7071.84	8408.35	6795.33	7397.95	6875.39	7206.45	6888.95	7424.33	6635.91	7441.79	7043.54	6621.03	7736.88	5928	9511.83	7237.25
G3X9K3	9856.98	9670.46	9691.56	8440.47	10197.9	10620.4	11021.3	10445.1	11240	9346.09	8529.61	8861.56	7777.99	9310.75	8868.2	9843.32	10507.6	9054.92	9497.09	10419.4	8685.69	8774.82	9430.34	10720	8528.65	10783.4	9485.89	10539.5	8898.35
G3X9N3	10977.4	11158.6	12174.1	9845.56	11327.3	10670.8	10529.9	12700.6	11770.5	11926.5	11616.6	11272.8	11230.4	11778.2	11831.1	13352.9	13480	13746.5	12700.5	12080	12040.4	11578.6	10074.5	13484.6	14054.3	10888.1	13682.9	10633.4	10371.5
G3X9X1	4055.38	3708.93	3389.42	3780.83	3954.47	3784.45	4189.11	3925.12	3895.25	3299.36	3038.67	3287.37	3638.61	3157.44	3294.1	3234.32	3214.99	3276.03	3254.39	3015.28	3038.61	3150.71	2936.36	3198.32	2718.8	3487.69	3006.16	3529.47	3091.11
G3X9Y1	4689.75	5896	6025.19	3324.25	8332.1	8968.58	7043.1	8207.5	6123.15	7447.83	8270.86	6433.01	6941.12	7144.65	4004.02	4088.01	5117.87	4511.74	4303.68	5452.62	6445.99	6091.15	7262.27	6260.56	7013.79	8863.78	9012.5	9695.87	9676
G3X9Y5	9526.17	10086.7	9373.11	9067.63	7755.13	6874.77	7770.49	8157.48	7263.63	5310.29	3296.88	5430.43	3724.33	6462.21	9020.9	10224.6	8917.07	9417.36	9044.03	4077.4	1633.47	1782.06	3726.27	4090.86		6316.15	4021.9	5242.72	2216.3
G3X9Z4	1278.6	1310.49	1118.18	1397.74	1425.93	1175	1003.26	933.037	1297.4	841.522	636.849	521.308	594.582	559.682	1292.52	1252.55	737.607	1068.94	1175.87	776.135	664.537	515.519	875.379	1017.57	1389.05	1171.04	799.239		666.195
G3XA30		345.059	335.639	395.762	217.682	348.867						222.433						599.682	229.982						248.548		122.967
G3XA57	5627.3	6253.75	5610.01	5822.49	7633.63	9171.13	7738.14	8246.38	6784.8	6344.14	5651.29	7208.93	6088.12	7597.19	6045.35	6598.19	5996.84	6543.53	6041.28	9577.17	7680.29	7286.31	8566.65	8814.56	7568.04	7018.76	7497.62	7943.6	6719.57
G3XA66	3065.78			1677.46	3939.58			2923.34		4680.43		3575.26					1404.28		20306.9		3113.7	4127.6		4241.22	4359.83			4383.44
G5E829	68818	64241.4	68870.5	68987.2	141933	184800	155936	162796	125363	141474	155786	170575	138015	180367	81300.6	75661.8	68192.7	65145.4	64751	171090	136850	161331	181498	175042	140379	167495	133695	163576	152986
G5E870	12786.4	12151.3	11774	12618.6	9430.73	8469.78	8938.18	7682.73	8371.04	6790.97	6153.27	7514.9	7184.18	7290.88	12317.7	11521.5	13085.5	12548.3	12207.6	8455.89	7341.39	8384.35	8044.45	9124.16	7055.79	7655.32	7336.56	7398.74	6664.49
G5E884	3207.9	2441.43	2236.41	2526.96	12917.5	10954.8	8117.27	9740.37	8485.52	14254.5	13040.9	14982.9	11142	17622.1	2846.06	3027.15	3158.41	6562.82	4322.77	10543.5	8851.68	12009.3	14874.9	16909.9	11127.3	8050.09	13760.9	13530	14850.7
G5E895	8243.49	8836.16	6958.27	6606.27	24268.7	20959.8	21365.4	21076.4	26002.2	27856.3	23850.3	26878.7	30132.5	22846	7171.48	8539.82	8248.24	8791.04	7733.28	19324.2	24434.6	20877.1	20669.8	18225.1	25522.3	22178.7	25904.8	20489.7	25690.5
G5E897	1331.17	1796.31	1191.55	1391.8	1108.93	1204.77	1522.16	1378.88	1142.43	978.332	1181.9	1247.46	1127.19	833.951	1516.92	1568.3	1319.9	1516.81	1451.76	938.678	851.137	925.532	1447.93	1116.26	1145.35	861.547	1327.14	820.795	956.278
G5E8A7	3883.12	2513.01	3955.74	2927.76	1445.39	2320.93		1979.14	1185.47	1312.97	2109.76	1349.62	2069.12	1581.93	4082.34	3054.14	2540.31	1732.08	2950.06	1909.19	1065	1395.5	2627.21	1464.68	1327.75	1859.89		1776.49	1487.27
G5E8C2	2282.31	2085.47	2325.66	3019.26	2200.48	1841.42	1977.43	1555.01	6435.24	1545.37	1578.1	1879.21		1453.33	2291.29	1775.71	2487.34	1910.15	2255.32	1698.64	2327.01	1476.67	1043.35	1724.28	810.309	1918.18	1265.93	1494.48	1046.49
G5E8G3	5144.23	4954.75	4742.97	4807.97	8189.02	11463	6723.72	9522.6	6022.52	10782.5	14914.7	9888.67	12187.7	12515.7	6413.94	5133.76	3453.44	1838.02	3949.01	10838.2	9871.32	13465.3	13779.8	17440.1	15495	14178.2	15051.5	12582.5	15972.2
G5E8K5	9405.57	8618.4	9141.2	9036.67	23217.3	23545.1	21832.9	21838.1	20427.7	25512.9	25518.1	26250.1	27817	27203.4	9562.32	9270.77	9555.79	9040.74	8913.61	21064.9	22978.9	24525.1	24251.8	21346.6	23852.5	23998.9	22596.8	23796.3	25252.7
G5E8P0	624.102	369.372	420.927	438.111	825.291	848.056	124.312	665.462	717.94	132.76	250.04	566.471	620.067	866.619	422.319	521.625	593.418	276.053	245.232	458.846		168.483	593.709			965.479	214.167
G5E8Q0	1223.36	820.024	1374.15	1130.36	1519.43	2037.73	1835.24	1703.08	1218.37	2015.02	1440.82	1382.61	1591.03	1422.21	1122.66	1688.76	1164.01	1150.71	905.894	1050.33	1184.73	1031.44	1166.98	1122.54	1721.47	1513.43	1572.99	1851.87	1298.71
G5E8R8	2515.27	2534.58	2939.01	2750.05	1803.62	1408.83	2037.84	1122.32	2022.81	1124.51	1449.65	1676.29			2746.44	2645.69	2426.42	2733.7	2839.57	1518.13	1795.7	2049.72	1103.43	1799.49	1673.58	1395.14	2039.58	1682.05	2151.67
G5E8T3;Q9D104	12914	11766.1	13387.7	13338.8	11351.5	10515.6	10716.7	9704.01	10026.4	9611.27	10031.9	8284.9	9602.94	9304.34	13526.1	13187.7	13320.7	12562.5	12386.8	11299.8	10217.8	9929.45	11261.4	9731.06	6692.45	7836.84	8970.93	8698.03	8710.84
G5E8V9	3799.48	4036.01	4246.24	4543.94	7028.13	6921.18	4755.86	5897.48	7315.31	5296.26	4549.23	5730.7	4792.98	4888.66	4152.4	4802.72	5252.45	4869.71	4753.42	5434.5	6267.51	5156.42	5671.89	6549.31	7130.69	6593.26	7405.52	6856.03	7018.4
G5E905;Q80XN4	5477.52	5088.13	3814.2	4721.47	1970.34	2645.23	2238.83	3038.83	2312.79	2001.8	3457.34	2115.09	2076.18	1561.91	3939.01	3954.73	4370.76	3283.69	4188.45	2630.69	1888.97	2395.09	1679.76	2359.63	1813.08	1276.7	1536.98	3092.85	1438.09
G5E924	13810.2	14378.4	11431.1	16202.3	9989.38	12590.2	1553.38	14007.7	7931.28	8188.4		9699.23		9619.79	16829.4	18308.1	18305	20175.1	15186.4	12167	9466.13	9772.63	7503.63	13457.4	8927.94	14556.5	11829.5	15027	10652.2
H3BJ38	1443.57	2574.1	1892.83	2707.97	653.2	998.648		741.508	1260.91		1075.33	1046.03	1099.46		1917.99	2472.34	2606.41	2239.86	2210.48	1310.57	649.252	785.737	1303.01	1340.57	1188.92	1130.66	1278.97	1022.2	906.573
H3BJB6	11698.9	12118.5	12129.4	12383.1	3890.41	5425.73	7156.56	5713.7	5472.61	1843	2184.51	3544.31	2711.04	2180.87	17653.6	16496.7	15781.2	9129.55	10147.2	3672.66	2980.85	2402.16	2882.26	2202.2	2149.86	10023.5	3129.4	3936.79	2290.46
H3BJD6;H3BL28;Q7TN74	10438.2	9931.69	11456.6	10148.4	22316.5	26841.5	17433.2	19787.7	15240.4	20330.6	18974.4	17633.2	21673.2	26669.9	10970.1	11079.4	12068.5	10817.6	10499.3	24080.4	20791.6	20736.9	23459.2	24156	23151.3	20547.4	22762	24915.8	20361.9
H3BJR0	5741.75		1664.79			2243.65	2146.97	3220.15						1665.66		1435.64	1693.29		3063.5	2178.28						4083.35	1884.69	1298.37
H3BJS9	46874.4	115758	86110	64318.3	64750.1	35549.8	42565.8	59398.1	58173	65557.3	37876.2	45822.1	34297.6	34054.9	136836	122423	116052	109676	103280	46919.5	62044.9	70513.9	46445.8	56008.6	62215.3	44422.7	58998.3	37881.5	50542.4
H3BJV9	1547.48	1401.92	1391.83	2310.29	577.394	1030.55		846.707	424.498	871.885		561.495		560.778	2138.66	1362.51	1830.57	2219.53	1969.63	752.983	446.926	434.419	729.954	945.611	986.686	450.32	384.422	616.065	423.49
H3BK50	1032.35	995.679	906.945	558.896	1135.29	1007.86	1335.59	668.608	572.764			582.657		798.498	1153.98	882.899	1041.9	773.849	444.925	751.172						1612.59		543.801
H3BKJ6;Q5U4D4;Q6X2R9	1096.74	679.432	796.275	818.007	1009.89		921.992	631.894	542.291	851.395	1146.96		1483.44	808.201		622.25		683.518	621.845	864.248	572.962	1095.81	1102.37		1266.98	967.133	1345.63	950.196	1013.09
H3BKQ3	12090.7	12545.1	12921	10799.2	5752.04	6985.9	6342.06	5594.76	5793.88	5050.95	4801.99	5797.11	5677.92	5140.98	11592.5	12855.7	11525.3	11587.3	12436.7	5792.2	5537.68	5145.25	6241.68	6752.36	5912.46	6332.9	5841.53	6241.12	4581.46
H3BKW8		780.717	572.818	703.721	968.474	1187.31	651.363	1110.98	1291.81	956.464	1007.85	1199.47	1044.58	1021.59	693.82	872.932	903.595	887.936	724.325	1809.36	1065.23	1502.72	1197.4	1092.63	818.807	1261.85	1239.45	1362.03	1127.41
H3BL87				1245.1	5370.07	5816.51	3742.89	7497.66	7774.47	10968.9	11504.1	6702.75	15595.3	7992.78				1198.58		3226.12	7566.1	6292.04	3686.99	4161.02	6848.43	1668.27	3347.01		6723.99
H3BL99	2889.46	2324	1824.99	1485.24	2543.17	3064.45	3454.18	2638.3	1408.44		858.407	991.941	1484.89	2289.02	3280.41	3550.56	4577.05	2601.58	2639.44		2099.1	3463.99	5185.18	3931.61	5370.08	3740.37	3382.62	5174.83	2392.78
H7BX33	2126.83	2385.58	2438.57	2503.45	2468.88	2448.26	2985.15	2629.91	2860.32	3433.38	3100.57	2794.59	2613.94	3900.09	2490.54	2287.97	2545.81	2707.9	2436.97	2603.63	2478.09	3390.68	2936.53	2597.29	3669.28	2769.96	3449.99	3361.04	3587.3
H9KV00	1335.41	849.235	840.102	726.189	850.807	827.214	717.369	585.647	987.612	836.177	817.809		732.984	466.672	1592.23	530.411	1023.48	1168.14	778.433	1011.53	739.007	1141.71	457.331	730.885	998.699	429.416	705.873	405.195	940.753
J3KMQ6	6964.81	7218.61	7591.16	5638.79	6700.32	5896.32	6319.43	5962.65	6396.32	5216.71	6378.75	5972.39	5675.58	6535.34	5879.1	6597.71	6896.28	6789.97	6422.97	6748.79	5890.5	6118.26	5909.8	4636.18	4656.87	6460.6	5681.99	6584.95	5328.79
J3QK46	2165.72			1212.71	1776.91	3987.75				1528.42		2286.16			4205.98	1688.33	2597.24	2392.4		1698.58	1232.06	1851.23		1218.95	1508.76		1155.34	2246.43
J3QK52	2895.18	3622.66	1799.01	3341.95	1349.49		1452.41	1534.01	1744.14			1381.56	1433.37		3084.18	2295.51	2552.48	2246.8	2354.71		757.915		1233.45	1915.2
J3QMX0	587.143	511.425	475.905		388.861	885.358	504.178	1160.33	755.291	651.227		826.239		558.534	565.955	653.829	286.172	440.812	580.532	793.273	238.697	650.005	380.226	665.667	344.194	774.833	433.306	728.505	519.42
J3QN89;Q3TJ22	7003.43	6967.75	8099.59	7576.17	6273.89	5676.24	5665.9	5353.86	5896.28	6318.58	7019.57	6401.9	5817.63	6005.09	6858.04	6236.11	7160.05	7892.76	6309.01	5994.71	5800.98	6292.28	5613.05	6840.92	6529.32	5620.09	7015.24	5374.71	5646.01
J3QPI0						1353.59		1147.16	2156.88	4187.16	4473.33	1935.85	3478.37	3142.4					755.215	1636.02	3891.44	4027.65	2651.54	2557.41	5883.15		3891.79	1966.44	4254.86
J9S314;J9T120;Q5F4S7;Q5F4S9;Q5F4T0	4339.55	4295.91	4360.14	3636.35	4873.59	3166.35	4305.2	4235.85	6139.22	5044.29	4268.85	4027.35	4535.28	3263.52	3986.23	4097.5	4206.66	3523.84	3838.86	3595.46	5153.44	3885.95	4188.11	3618.6	4289.75	3844.71	4520.52	4562.54	4664
K3W4Q5	2476.27	2852.22	2505.89	2405.75	3177.05	3927.69	3216.13	2738.5	2802.45	1494.53	1114.73			2131.77	2416.94	3321.69	2394.83	1555.46	1968.45	1647.77	814.861	420.823	1927.13			4307.86		3140.77	1238.47
M0QWN7	1264.49	1026.68	1372.68	1385.6	2261.51	2452.37	2856.5	1865.68	2174.48	1839.24	2156.7	1713.55	1847.45	1701.19	901.634	857.002	918.636	868.475	672.709	1934.41	1963.28	1767.36	1637.71	1905.36	2039.08	1781.6	2278.96	2246.93	2193.06
M0QWP1	3545.47	3509.43	3101.85	2829.07	4040.69	2696.03	2305.2	2250.32	3009.98	3041.45	3038.31	1849.74	3528.84	1860.45	2867.21	2176.38	2867.8	2059.9	2616.24	2694.09	3052.64	2348.8	1809.06	2603.17	3351.91	1928.6	2894.1	2186.3	2852.25
O08528	1552.42	1500.36	1350.59	1378.61	1468.13	1381	1328.41	1696.03	1604.73	1591.95	1275.91	1255.84	1340.33	1240.05	1451.32	1052.45	1642.55	1474.34	1774.46	1250.22	1445.24	1697.23	1690.62	1945.47	1599.34	1533.48	1270.24	1142.82	1565.67
O08529	27440.8	30152.2	29379.3	26427.8	36919.7	34791.8	32920.9	32936.7	41849.2	41050	41663.8	36037.7	40769.6	35307.5	28240.5	29932.6	30004.5	29312	32523.9	33155.8	40919	36942.3	37055.3	32729.6	37470.1	37878.8	38595.4	34847.3	36451.1
O08530	2688.24	2990.03	2982.93	2679.94	15300.6	13641.5	15232.8	15494.2	12844.2	13537.6	12766.9	15838.2	11977	14864.1	2678.04	2168.39	2938.75	2995.82	2727.3	12510.7	9765.3	10129.2	12311.1	10956.4	5239.65	10299.2	11655.6	12624.1	11646.9
O08532	36684.8	38107.1	34089	33300.7	52321.1	61741.3	60682.9	59012.1	50600.9	53918.8	49189.4	54876.1	49712.2	56167.1	41654.6	42219.2	42412.1	38251.6	36715.8	66133.4	51462.3	54425.9	55412.3	70744.7	52770.6	55948.8	59995.7	67582.5	51565.3
O08539	38312.4	39067.9	38292.8	37733.7	91874.5	93661.2	77938.6	91343.9	85579.1	112028	112378	112150	115662	115903	44879.1	42101.9	39949.8	44254.6	40856	98859.2	103929	104971	105395	101777	108455	95715.7	101766	101690	112467
O08543	3473.07	2611.01	1016.58	2604.98		1867.34	1648.05	2524.31		2874.19	2146.47			1544.91	2887.23	2436.9	1853.96	2190.34	3203.37	1565.18		1394.33	1215.4	877.022		2749.75	1991.27	2790.16	2097.93
O08545	607.608		806.506	697.765			483.481									995.852				545.823	303.335	350.61	244.574	415.513	555.764		301.842	804.551
O08547	33466	32397.6	32865.4	31609.5	48321.5	42555.5	36246.8	43771.4	44139.2	48182.4	52321.9	42373.6	43847.3	50080.6	35023.4	40409.5	39648.7	39507.2	35958.1	41962.6	50504.9	47582.7	52568	48572.4	47133.3	39778.6	51371.2	50688.9	47266.6
O08553	680620	729187	720852	687574	798349	880196	779662	811813	844392	941230	982000	951286	1070000	940074	740331	755027	719741	758076	779159	858223	878143	816818	876904	858513	894048	812643	851880	843842	848475
O08573	2580.64	2092.18		2668.81	1660.83	1172.01	1278.14	1198.78	1658.6	1159.13	921.578	1277.35	744.252	2084.14	2696.16	1630.01	1895.49	1628.84	1643.54	1401.47	1689.93	1399.03	1871.04	1513.95	1292.2	838.898	626.021	1479.19	1573.19
O08576	14970.6	15460.4	16480	13452.1	17426.3	15186.7	15624.6	17751.9	16153.3	15097.6	12624.7	15507.1	11583.2	14491.4	16109.5	15847.2	15594	15527.2	15057	12711.7	13885.1	13393.8	15229.4	16302.1	13256.5	15741.8	15707.9	15707.1	14876.4
O08579	13611.6	11845.7	11691.5	13652.8	10408.3	10347.7	6101.85	10354	8835.08	8193.28	12818.5	10126.1	8634.8	9775.69	14658.1	13795.8	12764.8	13869.8	13125	12955.4	11648.4	12897.7	8925.35	11213.4	11423	9479.01	10189.2	10698.1	11812.1
O08581	1230.5	1044.56	1245.35	1135.68	1853.75	1755.37	1945.9	2052.17	4317.48	2369.72	2656.83	1937.65	2350.83	1943.69	1181.37	961.712	755.109	905.336		2099.78	2558.7	2457.52	2563.28	1430.17	2052.11	2160.81	2550.51	2146.42	1933.97
O08582	12190.3	11179.8	12351.2	13331.2	9838.3	9405.11	8515.96	8835.67	8975.87	7987.31	7924.53	7710.29	6803.5	7807.15	13184.4	12259.4	12533.8	12227.2	12338.6	7890.6	7162.42	8416.94	7877.94	8152.47	6537.2	9079.64	7947.87	9102.37	9097.07
O08583	49168.5	51577.9	47035.9	59885.9	30002.4	31042.7	25792.9	30576.1	38722.6	22002.8	21126.8	25560.9	15493	23631.9	54077.6	52573.7	47998.8	47577.8	50144.2	27581.7	29557.3	32400.2	29587.4	29939.1	27544.8	34690.4	27647.4	33190.4	29655.6
O08585	67849.2	65154.2	61276.4	64859.8	134179	161702	61812.3	152526	124927	154647	180806	168615	84310.8	74777.4	67955	69197.6	70337.7	74635.4	66237.8	161195	159777	146489	158831	144220	143640	153860	114271	145869	157228
O08586	14480.3	15463.8	15329.1	12378.4	16856.5	17520	16060.7	15388.3	16294.2	15724.3	17038.2	13231.8	17048.2	18171.1	13335.5	14564.1	12518.3	12610.2	15204.6	16029.1	12161	14526.2	15462.9	16561.9	11469	13119	16151.4	14362.1	13449.8
O08599	241425	245653	233990	215225	757658	790934	653867	777030	773237	838705	916507	882710	810573	840453	256746	261299	252367	234830	218946	688331	751479	758179	731660	721881	739609	738317	659892	751268	719154
O08600	6749.08	6202.21	7510.32	5238.02	14324.1	11937.5	13503.2	13095.3	15579.2	11907.2	12572.8	11087.9	12927.8	9076.97	6553.41	6791.19	7550.21	6846.33	6976.17	12236.3	15302.3	14774.1	13750.4	13752.5	14580	13356.9	12549.8	11861.9	13533.5
O08601	220.412	445.873		732.701	547.911	337.427		538.028	1147.58	679.373	412.304	372.503	711.446	294.725	779.753	438.503		670.712	203.72			298.147	424.42		327.324	451.126	500.908	390.997	484.3
O08638	3945.42	5686.58	2413.67	2641.57	8150.16	13247.3	11442.7	13397.9	11613.9	16648.3	11760.8	9721.09	12305.5	13000.1	3076.35	3403.21	5807.15	3582.67	4485.31	14817.8	14062.7	11313.1	11553.9	10301.4	20080.1	7596.22	16232.3	14704.8	13179.3
O08641	894.108	697.651	494.068	890.515		869.64		672.183	541.088		1322.54	734.282			557.781	786.678	860.137	992.116	525.829	635.094	561.83	660.736	732.286	704.304		1044.86		516.434
O08644	2939.21	2898.16	2936.67	3240.67	2673.48	3741.05	4521.83	3657.09	1726.91	2796.81	3495.24	3657.69	2885.57	4053.94	3601.07	2651.65	2712.98	2578.48	2727.27	3296.41	2343.68	3375.7	3898.89	3428.57	2492.88	3312.29	2612.39	2701.87	2656.02
O08648	4791.63	3910.01	4107.4	3985.14	4797.96	4052.14	3968.95	3736.79	5012.37	3886.95	3674.48	3927.49	3540.23	3703.58	3873.77	4121.06	4198.82	3853.04	3749.27	3970.43	3748.03	3498.54	3409.09	3696.04	3249.04	3708.03	3915.8	3441.59	3404.66
O08663	16916.9	15262.6	15311.5	15504.1	9951.82	8568.17	7963.39	8687.51	9938.64	9344.8	10487.5	8784.14	10238.7	8893.86	15672.8	15379.4	17193	16801.1	17161.1	9338.09	10569.5	10522	10092.8	9527.97	9648.78	8968.38	9286.42	8687.97	8474.85
O08672	1562.9	2218.2	2008.56	1754.91	2264.12	3277.25	2677.47	2468.36	1865.97	2438.33	2235.66	2907.16	2073.59	3227.29	1881.38	2258.28	2197.72	1972.21	2076.28	3139.05	1823.62	2404.73	2769.33	3275.07	2187.05	2331.55	2104.34	2157.35	2188.05
O08677	5860.01	5782.42	4744.04	5939.29		1619.14	2217.57	1220.8	1300.82	2225.21	2420.52	2085.96	2452.41	1917.51	5003.73	5433.73	4948.81	4813.98	6787.82	2067.95	1357.97	2424.96	1704.1	1538.2	1285.43	1117.21	1566.21	1159.92	1562.51
O08688	13880.3	13187	13714.3	13765.6	15504.6	17629.7	16415	16457.4	13281.3	12147.4	11952.3	13121	13683	14909.1	14860.2	13822.6	13139.4	13416.9	12652.9	16115.2	14009.8	16115.6	18433	16321.4	15071.5	16358.7	14572.2	16108.6	15596.4
O08691	4748.39	3658.4	4050.5	4027.53	1477.59	1717.67		1740.93							3263.36	2965.96	3812.2	3930.4	3922.66	1068.87	1044.41	1050.81	1472.02	1572.66	977.312	1920.9	1042.88		594.739
O08709	105831	100746	106231	102964	331762	342972	351464	356823	344094	423345	461798	410134	453354	403868	120530	109065	110763	110544	105989	398169	415607	396935	358080	356851	410826	371015	375447	396208	403380
O08715	18773.8	18361.2	18032.8	19342.4	11860.9	11012.7	8619.93	11993.8	13772.2	10490.9	9920.09	12021.8	12130.9	12107.8	19479.4	17534	18728.2	15831.4	18083.7	12341.4	12123.3	12290.3	12753.3	12856	11127.7	10189.9	11029.8	10814.2	10957.4
O08734	4478.28	4790.82	4782.67	4741.84	2441.83	2376.63	3186.9	3394.72	3380.31	1504.29	1498.02	1740.89	1478.71	1343.47	5507.82	4673.34	5201.56	4323.73	3997.68	2117.54	2117.16	2189.79	1850.99	2611.33	1819.73	3013.29	2625.02	2532.64	2558.99
O08738	21113.2	22459.4	20288.9	20076.9	7663.98	9173.26	10689.2	8977.09	9548.56	10065.7	5940.3	6977.06	3234.02	5336.09	12781.9	13499.3	15402.7	20483.6	17598.8	9981.71	3992.41	4010.1	5491.23	12576.9	5151.99	7374.41	8183.46	5362.08	5275.7
O08739	8689.24	8048.43	8646.4	6863.06	8133.48	8545.28	8635.18	7497.64	9826.44	8314.86	7180.21	6956.49	8508.67	7537.5	7481.04	8976.27	8655.9	8404.51	8741.46	8808.41	8436.17	8074.94	7871.39	9072.11	8106.75	7429.18	8098.61	7202.45	7498.09
O08740	3715.76	3894.65	4022.62	3839.06	2682.74	2451.6		3410.62	1615.31	1759.05	1083.62	1736.54		1288.83	5001.2	3844.88	4109.95	3911.53	3690.56	1455.69	592.952	1197.14	2499.98	1297.96		2742.25	1627.04	2502.26	1302.43
O08747	4047.75	2819.54	2966.33	3465.19	3403.97	3265.42	4093.97	3266.95	3580.65	2704.38	3275.31	2779.5	2617.01	2866.77	3737.28	3068.35	3124.25	3812.36	3312.78	3163.43	3211.4	2823.71	3209.1	3480.27	2935.75	2984.1	3230.1	3263.02	2795.96
O08749	40379	39660.7	40252.1	38451.2	117720	120336	113872	115629	144160	139493	137919	136462	149132	125453	40978.5	40686.2	40518.3	42034.2	42176.1	119802	137277	130660	116552	114568	135304	132703	122807	121160	122499
O08756	40187	42850	42681.9	44177.3	65049.3	60130.1	58207.9	63093	70565.6	62787.4	58877.6	55263.8	65703.8	60707.1	36722.8	41867.3	42204.4	40504.9	42372.5	64827.7	64723.5	58004.7	65216.2	58151.4	51647.9	55671.4	52367	52839.9	53306.6
O08759	18600	21707.1	19614.6	18778.6	15632.1	16884.8	14326.4	15496.2	15074.5	13609.3	13389.3	13975.4	13533.4	14550.6	17939.1	19965.8	19324	20541.3	18883.1	15500.2	13340.6	13681.1	13766.6	16045.1	11655.2	14593.3	13577.5	14757.6	12459.8
O08784	6357.22	6121.84	6838.64	6242.07	4072.89	3855.26	3837.59	3976.08	4625.78	3656.57	4793.1	3273.68	3926.39	3384.15	5177.82	5373.72	5975.69	5374.16	5306.49	3701.75	3829.66	3378.39	4026.33	3623.64	3478.52	3737.54	3739.94	3527.93	3350.67
O08788	49595.7	51114	48909.9	49659.1	49498.3	51112.1	44921	48663.8	48463.9	49233.1	44810.9	48735	45219.3	48538.1	50975.4	53008.1	50641.1	50565.5	49556.9	52587.2	52349.5	51003.7	49024.1	53698.8	52667.6	53619.3	51293.5	48166	47720
O08791	2685.5	2242.15	1214.87	2368.53	2252.68				891.225	1274.86		1052.04			2185.79	1968.53	1842.75	2094.51	2361.24		1990.21	557.893					499.346		2001
O08795	27296.4	27169.8	24148.5	25193.5	27105.2	24776.6	23119.7	22806.4	25206.2	24927	23545	22167	23638.2	20962.2	23979	24988.5	28733.7	26725.7	27318.1	24321	26791	26535.5	27123.6	25370.3	23595.1	23428.4	21861.1	22972.4	21356.6
O08797	3408.43	3715.05	3321.73	2878.26	6410.68	6359.04	7347.11	6501.51	6338	6505.44	5769.3	5931.4	5583.25	6612.09	2819.47	3740.62	4117.3	3857.6	3535.22	7074.03	6733.19	6121.13	5728.45	5984.19	6701.47	7108.01	7664.12	7438.73	6634.84
O08800					3920	4310.15	3877.88	3808.47	3343.07	2971.67	3064.87	3617.65	3865.15	4100.28		826.542		831.801		3490.71	2034.93	4223.69	3203.55	3131.3	2191.62	4590.78	2471.69	3344.89	4151.24
O08807	144869	163890	131808	170253	75869.4	82321.7	84739.1	87028.9	77152.4	80668.5	98047.8	70600	80587.4	68931.7	129089	140883	158986	158186	157968	97103.5	96464.4	93586.3	105555	81360.1	91713.9	102736	91384.2	87240.6	83091.6
O08808	4881.15	4888.15	5065.58	4528.7	5205	4867.76	4825.26	4968.27	5329.21	5394.62	4329.22	4954.77	4725.94	5229.08	4502.56	4277.68	4451.56	4637	4917.38	5493.4	4574.19	4802.03	4397.07	4734.5	4924.3	4435.68	4350.37	5359.79	5208.11
O08810	20118.8	18748.5	19030.1	21199.2	13467.1	12767.5	12487.2	13948.3	14272.8	11531.6	12471.9	11007	10393.7	10968	17520.3	18375.6	17688.7	19406.7	19484.1	11773.6	11996.1	12668.7	12378.9	12423.3	11861.2	13055.3	11988.7	12931.9	12509.5
O08811	2160.81	1886.25	2273.71	2063.03	1245.69	1316.14		1750.53	1276.19	1250.55		960.455		1091.75	1873.84	1916.33	2013.4	1607.01	1735.01	1506.63	1046.55	637.56	1435.47	668.201	691.638	995.477	1321.5	2205.8	1329.32
O08842	8801.95	9063.35	8328.5	7119.88	7342.14	11747.6	7494.95	9253.03	6189.06	8418.09	9716.33	9033.71	7458.51	9739.15	11703.9	9453.77	9225.75	9641.07	8582.63	11914.3	6588.82	10362.3	11574	13082.9	8409.82	10476.7	8414.23	10293	10756.9
O08848	16449.9	16012.2	15550.6	18206.5	16365.8	14130.4	13848	14554.7	15778.7	15552.4	14549.7	14530.4	14270	13511.1	15769.2	14962.3	16414.1	18078.9	15427.8	12656.1	14934.6	15723.5	14000.7	13125	14719.4	15302	13508.9	13732.5	15908.4
O08908	3314.25	2710.05	3007.68	2757.87	3028.66	2993.36	2751.97	3255.85	2016.09	2794.88	2683.99	3008.15	2841.44	2975.87	3263.65	2675.96	2937.44	2524.22	2484.23	3166.38	2611.5	3095.75	2603.73	2699.76	2264.01	2302.81	2402.46	1568.33	2124.79
O08912	2245.08	2577.52	2714.1	2115.04	1595.32	1646.22	1943.74	1520.8	1473.6	1335.14	1136.21	1233.14	891.741	1307.62	2180.95	2309.58	2535.75	2344.99	2398.4	1238.94	1427.44	1209.59	1431.69	1252.75	1459.76	2207.46	1435.42	1840.08	1336.4
O08914	13479.7	12974.1	12658	14159.8	26410.6	30623	32258.9	30689.3	23571.3	24829.3	27049.2	30650.6	22148.2	33271.7	14976.2	12958.6	12783	13014.9	12687.3	33034	23787.1	29002.7	33142.3	31576.2	21432.7	31489.1	26203.4	35749.8	29012.1
O08915	21531	19338.7	22556.4	20208.3	26978.4	24157.3	18187.7	22405.7	22485.5	23456.1	21110.2	20204.8	19790	20890	22231.8	20088.2	21398.1	21068.4	20675.7	23213.3	22218.7	22597.6	21332.9	21676.4	23817.6	21197.4	19302.1	19998.6	18377.3
O08917	18893	19678.5	18191.8	18136.2	32150.4	34662.1	27083.1	32323.7	30234	34993.7	32937	34714.9	35597.3	33836.7	20635.3	19483.1	19431.6	20853.9	17868.6	34021.3	34759.6	31915.7	32645.5	38075	38794.4	28048.8	33568	36993.8	31103.6
O08919	25964.5	23301.8	23514.8	20734.9	30685.8	35062.7	26407.1	34369.8	25046.2	29282.9	32917.4	32526.6	26035.2	32972.6	26667.4	25660.1	25808.2	24631	23475.2	34882.2	30541.5	30298.7	32588.3	35767.9	32531.5	34649.5	30486.2	37310.6	28026.8
O08967	6213.62	5169.34	5373.83	7836.84	4690.38	4062.42	4951.69	5151.69	4039.96	3322.96	4275.57	3893.88	3885.58	3549.65	6977.81	5388.12	4572.6	4744.76	5189.38	5156.1	3913.07	4948.44	5462.68	4293.92	3596.2	4864.75	4188.56	4446.96	4970.58
O08989	36741.2	33690.1	37680.6	35287.9	62742.1	55927.5	57171.8	60406.8	57130.2	54615	57697.9	61674.6	55505.2	64818.3	36665.7	36572.3	37043.5	34663.8	32705.3	53496.1	50535	55563.7	57083.4	57564.1	39665	50914.5	48518.2	58805.3	49968.7
O08992	4930.59	4185.77	4092.6	4888.98	11786	9541.91	10693.2	9110.76	8600.4	10489.4	9190.14	9904.45	10840.9	10748.2	4860.75	4358.01	3620.93	5097.67	5033.14	10344.2	9781.67	9253.17	10191.1	7900.15	10515.9	10157.4	10375.7	9229.83	9218.73
O08997	38241.3	42351	41319.6	41556	39762.3	43541.6	25298.5	39569.9	42699.3	48742.4	46279.5	38583.9	46555.9	36708.4	38535.2	39088.3	39416.4	42175.9	39130.6	49148.3	55590.5	51857.4	42360.2	52958.3	64617.2	32892	46769.3	33034.1	43024.3
O09005	4734.5	4481.54	4714.35	4119.52	5561.31	5774.57	4495.54	3713.61	4516.28	6979.08	4739.19	3922.56	4947.81	3621.19	4750.46	5541.28	5449.94	5586.19	4325.06	6139.03	6464.98	5669.28	6041.33	4958.64	5441.67	3101.42	6214.7	3489.66	4568.26
O09012	9239.67	8923.38	9440.81	9780.65	5975.52	5933.89	6312.16	5753.43	7614.08	5967.59	5829.83	5067.26	5557.51	5375.7	9957.15	9953.24	10543.3	9237.94	9709.96	7287.54	6636.4	6995.08	7701.51	7257.47	6555	6634.86	7221.91	7373.67	6497.05
O09044	3703.79	2871.45	4284.98	2405.29	4828.6	2186.84	3732.8	3625.13	3088.07	3427.64	4004.66	3302.19	3343.23	3765.96	3170.07	2936.42	3555.32	2917.3	3260.76	3069.06	3716.59	4255.92	2977.05	3764.2	3911.34	3475.37	3865.8	3530.84	3925.48
O09061	63178.8	62513.8	63800.3	64901.4	53482.7	53427.8	42293.9	49937.8	49777.5	47282.1	50367.6	46804.7	38149.4	49676.6	56726.2	57271.7	56427	65001.8	61371.2	52297.1	50267.1	48988	52641.1	54014.5	53088.4	42886.8	48068.4	43608.4	46206.8
O09106	11783.3	11061.9	11469.7	15087.6	9007.91	9336.84	11711.6	10591.5	8693.69	8140.8	9946.08	8143.15	8643.58	8202.94	13314.7	12831.7	12663.5	13324.2	13095.3	10313.3	9007.63	10830.9	12391.6	8606.12	7661.19	8589.72	8991.6	8428.44	9256.52
O09110	855.8	1076.05	572.89	722.218	1157.4	922.737		654.335		521.614	577.761	1347.06		346.739	1075.17	603.031	929.612	904.515	1049.4	1377.13	424.938		698.006	611.757			1795.07
O09111	21678.9	25476.6	17505.1	21308.2	65767	63364.6	40603.8	58863.9	75705.7	58185	47208.9	65279.5	33087.7	41862.1	30660.9	31779.1	29325.4	27352.6	28672.5	76388.9	58663.1	51262.5	59055.8	45016.5	35310.4	67733.7	59954.9	39682.9	61593.7
O09114	24524	20185.4	27707	24809.4	21031.6	22739.4	12561.6	22649.6	18580.4	25068.9	22214.8	23720.5	23544.4	21592.9	21363.6	24929.4	25131.7	22902.4	25342.2	25043.3	21502.7	21257.7	20283	21722.8	19507.3	19653.6	22141.7	23859.4	20404.4
O09117	2300.54	1826.15	1655.78	2737.54	5559.38	6421.4	7455.85	6121.43	5531.26	3712.13		5565.91	2203.67	3341.15	1735.9	1856.99	2432.87	1709.28	2618.96	1890.16	8526.01	5922.29		3435.74	6101.46			1770.14
O09118	2790.39	4257.83	3355.22	1819.84	3011.78			1737.69	1968.73		1234.31	2062.85		2727.37	3133.54	3013.42	3110.33	2817.38	2875.12	2419.06	1564.37	1343.46		1518.17	1327.01
O09126	2125.11	2353.06	2373.5	2279.31	3306.2	3436.57	2406.33	3155.87	3342.18	3792.95	3576.45	3057.66	2841.6	2728.99	2797.88	2523.84	2329.05	2506.33	2346.1	2986.27	2799.07	3113.38	2603.18	2805.67	2895.71	3488.76	2980.27	3389.2	2915.14
O09130	1746.09	3109.39	1520.81	2341.01	1402.34	1098.6	1339.07	1318.21	2552.65	883.656	1104.52	2228.17		751.633	2019.75	1300.5	2550.64	1487.41	2346.06	898.917	912.378	1897.23	1039.05	1239.49	806.854	1562.22	1022.85	895.815	958.963
O09131	69240.3	69636.1	66498.7	67193	50616.4	52021.2	51316.2	50730.6	53905.2	41080.2	44937	38907.2	36718.3	38840.1	63580.6	66414.9	65553	64205.5	64828	52932.4	50655.2	51969.3	55367.1	55690	49917.1	41510.2	43705.8	43184	39438.9
O09159	2961.8	3431.34	3100.68	2919.93	3267.77	3013.93	2974.2	2589.65	3097.97	3089.75	1993.16	2722.85	2208.36	2499.99	3780.86	2985.87	3232.76	3788.08	3273.27	2925.8	3063.24	2700.87	3480.88	2849.12	3008.12	2403.98	2940.69	2463.31	2568.97
O09161					2808.92		2717.14	2190.41	5661.66	2434.22	1493.96	1310.57							520.623		2575.56	2722.59	2451.94	795.872		2671.36	1556.44	3882.93	2010.17
O09164	934.019	1839.9	1511.06	987.345	1866.51	1920.58	2166.49	1925.22	1743.87	1713.84	1920.8	1865.25	1751.47	2264.15	1136.22	1175.23	1712.83	1462.81	1371.27	2207.56	2329.15	2638.2	2849.2	3354.41	2749.01	1988.08	2903.59	2153.68	2629.75
O09167	71011.8	78620.8	71334.3	76750.4	44200.2	44089.5	43119.5	44870.9	47501.2	45031.6	42835	45552.5	49497.9	42366.2	68445.5	64601.3	69431.8	87369.4	81537.1	49644.5	48160.5	48815.3	47485	46670.7	46950.5	42344.6	47763.9	52173.9	50185.6
O09172	7202.49	6849.43	8139	7288.31	11288	10586.3	11593.3	10826.8	11368.2	12110.8	10177.2	10663.5	13760.8	11973.7	7103.53	8474.99	8400.28	7148.71	8746.21	12607.6	13722.8	12100.7	12022	12112.1	12386.2	9456.74	12907.5	9629.75	11389.5
O09174	2733.59	3016.54	2078.62	1791.36	3599.19	3379.19	3739.99	3164.68	5048.99	3930.66	3480.03	3505.89	3791.57	3213.72	2063.43	2487.61	2493.21	2465.91	2556.47	3886.42	3603.33	3792.87	3140.98	3328.03	4032.4	3611.63	3659.51	3858.36	3898.06
O35066	995.312	856.375	1592.03	1442.07	1945.2	1580.35	1734.08	1630.16	1899.79	1460.4	1378.52	1374.63	1343.27	1273.98	1472.35	811.092	1314.32	1022.74	772.829	1856.49	2187.6	1524.02	1880.62	1106.62	1335.87	1154.61	1043.87	1324.72	1042.62
O35074	859.364	846.374	1027.04	1273.33	1106.01	1163.22	1499.37	964.25		1646.04	1282.02	776.672		955.83	815.366	1133.4	638.217	928.386	1029.29	1434.69	792.856	1051.15	1170.95	1211.85	1226.4	986.517	1315.85	855.215	817.26
O35075	7235.98	6783.34	5752.8	5283.79	5700.13	5962.67	7464.49	5340.92	5377.12	4672.58	5261.6	5087.63	4564.84	5284.71	6059.5	5630.72	5757.42	5660.61	4999.72	5100.98	4483.86	4273.19	4558.51	4946.98	4234.61	5919.4	5274.64	4683.24	4327.67
O35083	8757.22	10050.6	9775.69	8213.5	14394.4	13607.8	9924.56	11612.5	10109.7	13526.2	11138.7	11683.3	12020.3	12556.3	10052.6	11217.5	10702.7	11688.7	10348.5	10771.8	12443.3	12652.1	12079.8	13491.9	15029.3	11968.1	12648.7	13010.7	11542
O35085	1578.34	989.766	2501.67	1843.88	409.711			511.339				187.752			1218.43	1028.79	1011.12	1060.01	1523.01	592.158		293.434		870.892		822.155	376.248		342.044
O35089	4663.81			4865.89	4632.59			4880.62		2824.53		5127.22					4783.08				1484.96			3675.48	1001.67			6049.28
O35098	177896	179724	160412	154215	240809	217276	190145	222437	228200	165740	176008	167715	137647	156562	172072	186034	181110	198763	172989	221612	222882	231599	220645	222177	221827	192382	206253	215378	208545
O35099	4876.33	4450.79	4664.17	4765.71	7448.67	8588.01	8876.43	8499.53	8094.16	7674.92	6840.68	7814.33	6384.85	9810.58	4748.26	4033.23	4241.26	3632.25	4108.18	7200.95	6579.96	6967.06	7810.05	7581.46	5658.69	8549.54	6566	8659.59	7237.67
O35114	20215.9	20773.7	20132.1	22565.8	12605.6	11065	13946.2	13480.2	15041.7	15838.7	17459.2	15846.9	19351.4	13175.4	18731.7	20429.6	21474.1	24053.5	24151	16927.1	15954.3	17233	15450.1	15764.2	14021.1	13529.4	16092.3	13919.4	12950.2
O35126	3203.72	3684.1	2823.36	4263.44	1796.37	1864.53	2811.69	2606.41	2964.32	2553.03	2438.04	2494.75	2863.41	2019.96	3194.9	2320.8	2566.88	3532.34	2924.9	2596.63	1572.05	2268.08	2325.85	2196	2303.19		1761.67
O35127	7770.69	7055.17	4858.4	7847.45	7014.3	7705.54	6935.58	8095.59	9027.3	13293.4	11918.6	10808.5	12807.4	10830.3	5985.12	8789.8	5114.57	8063.43	5650.7	13786.7	16383	13315.7	10144.7	9884.7	13808.8	6476.9	11351.1	9534.21	16045.1
O35129	104908	110284	113823	100577	156299	162929	152617	157344	167610	149924	139024	143435	142482	140216	95340.1	102933	106741	100248	112226	140688	133743	133730	135655	138014	128063	158552	145580	142017	136970
O35130	1872.61	1881.61	1826.1	2332.14	1360.43	1569.86	1292.77	1449.18	1498.41	1039.97	897.755	1412.5	1108.3	872.542	1568.64	1741.58	2393.81	1896.91	1519.55	854.73	715.597	968.895	857.46	1038.06	1014.53	1325.35	1097.25	768.107	900.653
O35136	33637.1	38939.4	37138	26663.9	46245.1	55240	46425.9	48191	48116.4	48205	44556.4	48179.6	44973.6	49826.9	33904.8	39016.5	37082.4	35743.1	35973.1	54681.3	47852.4	44157	47303.5	55104.8	54618.9	49701.7	48952.7	50340.3	44854.6
O35144	4190.55	3278.8	3921.77	3238.8	2750.37	2095.44	2375.62	2648.94	3372.11	2078.08	1760.79	1533.73	2105.35	2073.28	2883.58	3676.1	3236.17	2929.06	3161.62	2123.75	2538.14	2884.54	2916.82	2542.3	1854.18	2595.3	2174.94	2403	3113.13
O35153	2112.34	1410.99	1413.66	1691.26	726.501	748.474	1011.1	758.814	1074.01		555.332				1241.84	1759.92	1163.26	1127.61	854.643	1365.24	866.143	992.471	976.376	767.915	843.477			1698.06
O35166	6201.37	6048.77	5280.85	6430.22	6557.88	3696	4856.65	5463.61	7774.56	4802.06	4055.24	4940.65	5394.87	3824.94	5096.07	4423.32	6002.15	4989.43	4981.55	4120.83	5112.81	5093.48	3898.44	5055.14	5807.64	4240.07	4990.47	4769.25	3175.6
O35174	13918.6	19777.6	17224	14559.1	13553.7	20476.5	22329.7	19215	18790.9		12240.3		4076.67	13558.4	15979.9	17072.7	17744.6	7892.08	14346.1	10083.8		9024.04	13451.4	14441.5				11392.6
O35188	6320.45	5485.26	6918.13	6005.34	4969.09	6414.69	7424.16	7245.11	3685.69	2944.29	5035.17	4190.56	3573.51	8340.99	5226.12	4754.83	5330.07	4162.19	2986.35	5732.74	4222.56	5114.34	6718.66	6653.89	4419.88	5554.93	4052.86	5409.89	4867.87
O35207	2159.58	1260.2	1031.06	2497.07	1372.29			920.174		1014.64	873.013	826.848	1264.01		1747.25	3691.01	1554.44	1406.26	1455.33		838.187			966.921	1382.4	415.326		1036.64	1205.37
O35215	62101.5	63902.1	53921.8	58598.4	133073	104015	118700	119412	156095	148302	140839	129885	150484	108184	58451.9	57709.1	60006.1	58031.5	53082.3	97843.9	145229	137901	110028	95384.8	126853	111703	111417	112278	120977
O35218	8653.4	8649.64	7792.09	8433.36	5556.48	4959.72	4889.24	5724.83	5948.15	4961.66	5746.82	4503.58	4557.34	4247.35	7953.1	8764.81	9101.05	8669.07	8804.42	5506.05	4962.51	5569.83	5660.24	5591.23	4348.71	4516.86	4984.82	5456.75	5401.1
O35219	414.482	343.837	373.075		946.269	355.414	751.922	523.796		441.298	659.748	528.957	993.075			494.992	214.419	339.404	195.324	547.847	427.059	659.189	356.442	298.78	759.37	619.674	492.902	385.183	503.173
O35226	26349.4	24450.3	23955	22647.6	18849.1	17338.5	15448.5	17405.4	18639.2	17248.4	18209.1	17927.6	15356.9	16934	24629.8	24785.4	24962.6	24895.4	24851.6	21831.5	19553.2	19457.8	19682.3	19756	18895.8	17112.1	18456.2	17427.8	16083.3
O35231	1552.7	1522.33	1456.04	1474.85	1106.4	985.378	830.417	727.819		538.215	1028.74	597.754	724.929	1069.98	1586.89	1676.61	1522.82	1204.94	1198.02	1220.24	645.157	959.164	1049.56	682.957	916.374	871.955	839.596	945.116	702.962
O35239	8008.45	8323.46	7244.28	7834.56	9522.62	9166.18	9483.58	9561.14	8934.59	9507.68	7800.84	9543.81	7532.34	9367.61	7320.1	7033.65	8000.03	7615.04	6996.91	8791.27	7725.02	6380.94	7941	8300.16	6536.42	9271.62	7127.9	10178.4	6723.31
O35245	1987.17	2928.94	1649.52	3730.44	2713.44	1564.9	4272.11	2016.07		1665.87	1782.79		883.851		3811.15	1789.36	3184.33	2237.48	2719.18	2496.83	2801.51	2422.36	1825.95	3029.13	2246.47	2282.34	1182.74	1224.05	2349.6
O35250	16487.5	17340.7	17354.5	16682	16181.6	16405.7	17366.1	15662.1	13416.2	13709.4	14235.3	14964.1	12712.5	15591.9	16452.9	16341	17534.2	16238.1	16700.2	16082.3	13711.9	14995.5	15055.5	16110.8	13439.7	15953.1	13578	16238.9	14310.6
O35286	30589.9	30063.1	30171.8	34007.3	20477	18621.4	19810.8	21710.7	24338.8	16765.7	17698	16383.5	13515.8	15233	29896.3	28915.1	29601.1	29993.5	29717.3	18467.5	16508.6	17748.7	18827.6	18547.1	13315.4	18885.9	16014.9	17224.7	16420.3
O35295	44658.1	48147.4	45284.4	52488.4	85681.6	89902.2	118088	100916	117043	72380.7	81448.9	75274.2	74636.7	71731.7	49921.2	53787.3	47244.2	52555	50614	112000	93333.4	113163	108312	114939	81875.5	84177	80072.6	90736.1	87855.6
O35304	770.093		533.823	239.444	1210.82	1930.85		916.664	556.626	970.164	1038.8	1129.68	1009.08	1723.29	276.044	415.737	601.468	349.918	544.845	1067.19	1266.59	895.106	535.367	1191.91	1163.2	714.479	960.079	1594.07	1021.64
O35316	280615	245480	203227	211995	447230	360697	459497	424662	457664	610067	419480	333467	635118	332476	198783	236462	322478	265118	252196	394577	327140	314985	398237	453423	439223	463389	476715	288968	456101
O35317	429.573	579.131	704.243	421.433	411.294	309.78	583.523	213.487	618.62	340.318	598.183				196.243	532.714	964.64	1075.69	538.629	825.099	311.698		577.947	581.18	581.876	647.269	576.325	431.926
O35326	28024	26656.1	28904.6	30493.7	17257.9	15904.2	15262	16490.7	16935.8	15530	15327.6	13891.7	11346.3	12941.9	30238.8	25852.7	28081	27965	28355.5	18535.6	17902.8	19602.2	18420.6	18524.7	16675.4	15413.8	13930.2	16250.4	16681.9
O35343	38332.9	35711.3	39248.3	38399.5	30040.4	29373.3	31511	29273.7	28742	30407.9	28998.7	28280.2	30323.8	27468.5	38153.6	39555.4	39983.2	41598.5	38290.5	28376.9	29832.6	27806.4	29920.2	30007.5	27883.1	33188.9	30211.2	32236.9	29569.2
O35344	24731.7	24749.5	25168.7	24901.9	18646.6	21046	18451.5	19374.4	17737	21592.4	18891.7	17496.2	17197.7	19156.8	22487	22180.4	21323.3	22427.7	20710.2	18293.8	16505.2	19769.5	20779.8	21881.9	17767.8	19597.7	19332.1	19596.6	19617.5
O35345	15728.8	16996.7	16456.3	17084.6	17875.6	18433.7	17218.3	17686.8	19752.1	18780.9	16710.3	17324.3	18127.9	17449.1	15024.3	16503.3	17300.5	16968.2	16484.9	18266	17211.6	17644.9	17503.1	18113.3	16322.1	17159	17736.4	17035.2	15588.8
O35350	4098.53	4237.59	3538.01	4049.8	7758.49	6539.24	6957.46	7002.83	7554.7	8646.69	7801.57	7133.61	7917.39	7925.33	4236.11	4112.07	3683.08	4196.13	3781.82	7011.05	8976.09	8308.58	7149.05	5582.11	7291.35	7593.56	7959.81	7984.61	8561.78
O35372	2301.04	2971.34	3041.58	2144	3841.68	3889.87	1310.47	2860.4	4010.23	1962.62	1930.64	3268.53	1395.47	1944.24	3140.47	2598.36	2779.63	3119.72	3341.49	1507.94			1939.44	1515.35		2586.9		1905.95	363.321
O35375	13174.9	23436.9	23687.5	11653.1	7856.24	8528.96	5695.3	6184.98	7719.09	8629.79	7347.47	7644.83	6085.58	4392.86	15558.1	20225.1	24648.6	23333.5	19520.2	9262.81	9358.65	4765.98	4310.13	8204.68	10687.6	5815.66	9555.17	8181.69	4872.51
O35379	1135.76	1678.25	1321.68	1591.19	1853.6	2044.7	1644.99	1544.57	1254.04	1456.17	1754.32		1460.95	1234.31	950.403	1270.58	1436.7	1546.91	1108.73	1425.47	1578.45	1034.53	1428.89	1435.64	1629.25	1628.57	1596.45	1410.56	1879.47
O35381	95023.9	83115.9	83928.3	86255.8	113679	87208.9	81882	108629	141414	91100.8	99489	80102.3	59443.9	78469.2	87710.6	81250.7	91038	91129	80814.3	89269.6	92922.5	105835	98834	96756.3	90069.4	90453.6	92973.1	94761	100241
O35382	21857.8	21332	22184.6	20317.9	20845.6	22369.3	19384.4	22071.6	18922.2	20089.3	21244.4	21173.1	19765.3	23467.3	18733.5	20144.4	21951.2	19948	20647.7	20077.3	15763.8	17194.9	20368	21522.5	18150.6	21548.5	20461.7	21043.6	18274.6
O35385	9989.47	9655.03	4363.29	10903.8	3052.82	3296.85		3610.95	2208.93	1090.41		2432.79			9588.66	9477.51	7557.09	4397.13	4380.45	715.621	1482.12	825.676		1503.54	598.177	2335.4		2233.14
O35386	1958.01	2386.49	2193.35	2090.16	1574.26	1565.24	2295.59	1463.64	1917	2621.1	2104.03	1967.11	1508.85	1838.32	2272.7	2195.71	1917.84	2360.39	2481.52	2712.46	1754.64	1928.45	1210.59	1828.32	1813.02	2030.91	2111.33	1752.59	2088.65
O35387	912.032	526.71	1251.91	1372.39	2679.17	1728.88	2487.87	1992.32	1897.94	2477.84	2343.63	2659.53	2793.24	2890.25	1424.69	1498.06	1729.1	1562.85	1439.88	2753.11	2103.79	2434.17	2820.64	2823.25	2717.21	3623.42	3051.71	3229.56	2912.61
O35393	16545.7	21560.1	21718.3	13831.8	9291.45	7453.2	6757.01	6060.29	7158.27	9546.91	7093.89	8981.7	9314.73	7419.68	16213.5	19413.2	22906.6	22849.9	20628.4	6742.1	11060.6	8979.22	7902.6	6942.6	12077	6967.2	8878.48	6492.41	8041.73
O35405	67054.9	72916.7	68409.4	64929.2	74236.4	88897.6	76852.7	73557.2	37528.2	72654.6	67525	70726	45147.7	96584.1	74391.9	66285.8	73257.7	84991.6	70162.9	80732.1	55387	69959.5	77839.3	92974.2	62386.6	58044.9	77413.3	86276.2	72108.6
O35409	1784.54	2336.42	1751.64	905.181	5892.64	5323.1	4380.3	5716.76	5595.57	5564.19	5338.44	5472.58	7437.25	4964.71	1639.57	1738.15	2010.76	1790.33	1575.96	5524.84	7269.2	6306.17	5811.92	4782	7189.02	4680.31	6210.91	3490.1	4898.91
O35417		2907.82	3211.67	1626.7	4260.05	3671.54		2198.12	2281.34	3885.55		1336.74		2655.49	2243.68	3199.29	2813.13	3655.89	2243.37	4486.56	4899.94	2739.78	2473.59	3240.42	6958.68	1735.15	4189.22	2526.74	2777.52
O35425	1498.16	1004.72	1038.72	1865.77	1438.37	1946.66	2096.75	1961.8	1149.19	1274.54	1818.86	2211.81	2141.32	2751.94	1006.17	1453.95	1393.13	1447	1344.33	2423.84	1219.14	1244.25	1737.91	2255.98	1591.07	2038.32	1745.43	1999.65	1604.11
O35435	9307.29	9308.15	9096.62	10242.8	15687	15249.5	12623.4	13627.3	12790.8	14149.5	13866.5	12233.8	11924.2	12076.9	9790.82	9374.81	9375.97	9299.14	9944.59	12865.4	14572.7	14161.1	14005.2	14549.3	17730.8	12703.8	14782	13697.4	14075.2
O35448	2590.77	2256.15	2521.31	2448.35	1846.1	2366.89	2030.85	2155.53	1778.78		1011.77	1515.87	1277.68	1805.82	2827.16	3818.51	3378.69	2738.34	2982.35	2134.26	3076.52	3484.03	2314.08	1926.3	2449.99	2666.32	2623.39	3181.61	2525.26
O35449	16634.9	15934.8	19110.7	19009.9	19888	23093.5	10996.2	19409.5	18027.4	13562.2	16244.2	19345.5	8682.52	19672.4	23662.3	21710.2	18826.5	18457.8	18573.4	21336.9	13308.2	16655.8	19467.5	21261.9	14062.3	18610.1	15185.3	20581.7	17431.9
O35450	1604.75	1571.89	1590.83	1481.53	1860.94	1453.72	1610.75	1348.42	1430.69	1278.31	1793.41	765.065	1591.8	1507.71	953.407	1441.15	2223.9	1478.63	1683.96	1752.56	1436.24	1211.9	1981.95	2086.56	2133.31	1713.1	1195.83	1553.03	750.622
O35454	8600.06	10366.8	9491.99	9607.95	8220.58	8510.98	6853.55	7485	6422.23	8443.68	6009.83	7608	7430.04	6921.57	9547.63	11298.5	11111.1	10507.9	10918.3	7168.24	7358.46	6806.66	8204.66	8772.45	8565.62	7861.11	8464.43	7909.91	7577.51
O35459	9839.43	10413	9831.01	10088.9	8478.17	8175.7	8294.02	9565.78	12529	10064.3	9652.53	9239.77	10389.9	8176.8	9885.69	11454	10306.2	10072.8	9545.34	10907.4	11551.7	10403.6	9010.02	8894.24	7795.56	8043.89	8612.36	9151.82	7734.38
O35464	59074.3	56966.2	57082.5	43147.5	21742.8	28677.7	22778.2	23171.5	25234.7	20152.2	9811.43	17159.8	16611	10426.6	49278.9	49488.8	57137.4	39575.3	51274.3	29053.7	17389.5	21323	23016.9	24966.1	25253.1	15881	17826.1	19867.4	13727.7
O35465	15208.9	15684	15838.8	16514.3	16443.6	20169.2	17891.1	19998.6	17165.5	20814.7	19738.9	19239.9	20915.5	16289.1	18088.7	17039.7	18235.8	17959.6	17666.7	21484.6	20815	21515.8	21460.1	21073.3	22612.3	18256.3	20763.8	20491.2	18789.1
O35469	17332.8	18972.3	17164.1	14643.3	25942.8	31802.7	35882.7	28975.4	23735.2	10907.9	7372.93	18050.4	8743.63	15915.8	17015.2	19133.7	18719.5	11911.2	13304.8	11566	6033.23	4695.61	10594.6	12371.8	1773.19	16289.6	2167.65	9375.69	2986.3
O35474	5551.54	4156.15	5405.98	5218.81	5985.75	5747.3	6920.5	6748.46	4190.19	7091.35	7708.14	7592.55	8245.38	5852.36	4442.85	4249.6	4852.5	5867.46	5674.04	5429.73	6538.75	6489.76	5623.48	4646.7	6426.62	6233.98	6547.26	5620.35	6328.19
O35488	1333.66	963.247	1308.38	1471.56	1838.33	1632.39	1919.15	1802.18	2085.8	2812.73	1543.36	2035.33	2169.93	1223.46	872.263	953.165	1145.67	1155.7	1019.79	2484.15	2374.82	1679.67	1336.67	2870.69	1927.79	2205.08	2961.12	1766.36	1704.73
O35495	2482.1	2285.16	2905.07	2209.48	3684.06	3595.91	4016.71	3761.02	3855.48	4579.4	4385.84	4222.1	4828.2	5111.04	3124.49	2870.92	2333.97	2435.49	2759.36	5072.4	4177.68	3908.37	4742.36	3938.9	4983.42	3797.39	3581.93	3807.43	4347.75
O35526	33991.3	35692	37535.6	37160	75491.3	99095.7	68439.7	90589	60457.6	94540.7	101438	108757	71921.8	115641	49000.6	43215.6	39205.5	39961.7	38576.7	95449.8	71882.9	81366.9	96099.3	106713	92011.9	111206	90741	120068	91533.2
O35544	4635.7	4234.93	2052.34	2866.03	36860.9	11248.7	16001.6	26584	45794.4	20362.9	23539.4	15293.8	3389.34	7478.11	4061.85	4226.08	3590.89	2545.76	2893.57	7659.68	26055.8	24381.4	19436.6	3267.61	8817.2	22806.9	15554	22652.4	21856.9
O35551	23691.9	26130.4	23654.8	23411.1	24318.5	29178.4	21185.6	24395.3	21686	22911.9	23244.1	25152.1	21338.2	25444.4	25962	28496.9	26948.6	25145.9	26136.6	27298.3	24770.7	25530.6	26341.6	27274.4	27378.6	24375.1	25881.6	25652.6	24525.5
O35566	2684.74	1373.71		2048.41	1090.19	1946	2862.56	1827.64	1913.2	2308.12		838.894	1407.57	1936.02	2867.41	2961.05	1732.9			1490.49	1205.22	1437.4	1423.19	1361.84	868.832	1998.88	1086.2	2178.66	1788.55
O35593	20096.5	19624.7	19528.4	21130.6	14443.8	16532.4	19452.1	18021	19308.5	15954.2	17131.3	16872.8	16217.6	13893.6	18047.8	20554.5	19616.9	21129.4	22120.6	18001.3	18527.8	17000.8	17113.4	20682	15787.1	15494.4	15942.9	16427.8	15097.5
O35594		768.11	868.656	485.138	903.802	597.068		388.209	810.729	486.621	971.783	263.777			471.312	596.996	1125.1	720.892	605.14	622.447	470.28	643.761	559.581	640.701	476.494	591.886	676.877	624.305	571.4
O35598	6019.48	5808.09	5126.34	6579.42	8383.92	6873.35	5503.77	6517.67	7388.38	8616.85	6696.51	7568.42	6615.78	7378.61	5705.4	5742.26	5645.01	5226.8	5250.86	6650.81	6887.48	7123.51	5818.6	5965.21	6547.39	6510.95	7627.83	6512.35	6497.76
O35604	3808.11	3149.45	3107.65	2772.02	3285.69	2881.31	2657.35	3177.68	3535.47	2630.42	2854.65	2047.62	3168.89	2355.86	2358.65	2916.13	2843.13	3066.74	2790.75	2559.57	3771.03	2723.34	2560.52	2130.1	3128.71	2635.75	2377.87	2258.13	2037.1
O35607	9093.99	11109.9	11747.7	10152.1	12545.4	11866.2	13710.4	11301.2	13011.8	11469.8	10912.4	12257.2	13043	13163.4	11100.4	11453.7	12254.6	11894.4	11968.5	13608.2	12479.5	11828.9	12018.8	12572.7	13175.9	10198.7	12159.1	12323.1	12292.9
O35609	17915.5	19713.9	19069.8	15556.7	26818.9	24221.9	13670.7	27641	25753.9	29887.3	21672	24210.8	27431.5	26396.1	17496	18368.4	19075.7	18038.4	18591.1	24544.1	25934.6	25251.7	29143.9	26892.3	33230.9	25611.7	29871.1	23402.5	27390.8
O35613	1573.97	2175.57	1733.83	2290.57	999.313	1167	703.169		2464.97	550.68		1195.43			1906.12	1423.02	1180.56	1540.29	1221.58	527.463	1300.41	1146.61	633.274	550.256	416.225	766.726	1168.51		514.369
O35621	11388.6	10714.7	11268.8	10432.2	13371.6	14625.4	12001.3	12846.4	10026.9	11222.6	10500.4	11533.9	11008.3	13719.4	13683.9	12648.4	12143.2	11899.8	11410.5	13728.8	11365.5	11726.7	13232.6	13360.6	12118.4	12303.8	12409.6	13713.9	11455.1
O35623	2100.27	1612.98	1727.86	1742.4	2294.11	2219.51	1994.49	2505.96	1873.93	1717.21	945.207	1840.36	1675.06	1698.21	1483.74	2098.19	2176.1	1891.29	1878.79	2259.11	2597.96	1940.95	2364.22	2004.78	1497.76	2470.75	2163.94	1714.36	2333.25
O35633	26037.4	31677.4	26558.3	15639.7	64497	60266.3	54184.8	64823.3	72789.9	81605.7	69062.9	65425.5	77394.1	60625	26056.4	29577.6	32013.7	32903.8	32403.8	70955.1	69337.2	66141.2	54882.1	69504.8	65070.1	59634.3	77617.5	55472.3	62704.8
O35638	3983.8	3995.41	3935.79	4284.36	4249.08	3139.6	2915.68	3549.18	4837.2	3197.03	2792.49	3043.23	1827.14	1916.16	3870.44	3764.41	4065.39	4019.67	3944.01	2727.41	2678.49	2898.88	2710.67	2732.78	1871.76	3295.84	3136.9	3033.94	3021.29
O35639	22496.3	23805.9	23738.6	25230.7	29605.7	34549.6	32189.7	31532.1	28192.8	33177.7	29659.7	30005.9	28396.5	30497	26336.3	26811.3	25736.6	25105.2	21906.7	32328	32123.8	29537.6	30630.5	31754.1	29497.7	32419.3	30687.2	31497.4	26445.6
O35643	33552.5	33703	36715.6	31855	60562.9	64295.4	59739.8	64264.2	58212	56854.6	54682.9	60540.5	58249.4	61547.3	33965.6	33598.8	31778.8	34315.2	33488.1	56179.7	56669.9	56562.8	56725.6	54830.8	56155.6	61381.8	54491.2	60964.1	54091.3
O35648	1801.13	1341.99	1569.09	1536.36	1142.58		1290.41	555.961	999.25	1865.35	1007.94	1490.96	1085.71		1724.68	681.883	1139.79	901.563	869.762	716.757	824.571	601.738	957.905	942.324	1942.21	1676.28	1057.27	798.433	1040.38
O35654	1694.6	1351.78	1310.41	1510.86	1199.18	1211.17	1925.35	1467.52	1282.39	1036.2	1511.4	817.047		808.913	1046.32	1331.22	1221.1	1537.77	1778	1201.96	1188.28	1054.87	1051.5	1587.61	1210.07	979.727	1746.97	1320.12	1350.31
O35657	3216.08	3145.31	2485.39	2772.51	4021.09	3227.64	5351.5	3653.13	3301.23	3223.16	3340.59	3014.71	2751.85	3378.11	2748.42	2711.95	2138.95	2962.09	3723.6	4344.88	3728.82	5021.74	3971.5	4031.32	3466.51	2059.18	3887.46	3593.69	3715.98
O35658	47697.7	47818.3	48196.1	43987	74235.8	91596.2	69712	81347.9	76297.1	101667	98347	90171.8	90695.6	100376	59384.8	48371.4	53462.4	49969.3	46737.8	87669.7	95237.9	93444.7	82915	90476	115190	81228.9	90340.7	83189.6	89527.4
O35668	16214	27440.1	21805.4	7084.8	8132.04	4783.92	3689.62	5333.15	10417.3	10218.6	5576.78	5664.88	9368.83	4381.15	12806.2	21714.7	27188.1	24437.8	21658.8	6787.05	12212.7	5932.91	5415.06	8499.96	16770.3	4480.76	11890.5	4866.88	6203.28
O35671	535.627	1098.91	659.436	678.332		940.44		625.912		639.075	1170.66	555.679		735.866	622.521	843.758	230.937	565.48	484.717	590.103	776.335	640.119	797.786	498.422	553.082	827.601	526.073	659.463	783.634
O35678	10234.7	9381.71	9073.17	8074.96	35912.4	42304.5	40792.5	42284.7	33483.3	33913.5	38421.9	40704.6	30855.8	40780	9891.03	10215.1	10959.4	10179.7	9461.9	41067.9	31461.5	38722.7	43174.7	45421	28731.5	40938.1	31816.9	40024.7	37917.5
O35680	1050.98			1089.26	1265.78			2404.03		1501.99		889.268	1532.57			714.778	905.719	689.789	917.349	1004.39	1781.89	1507.81	948.907	1185.87	1852.37	779.272	2502.56	974.402	1920.8
O35681	9858.89	11606.6	10666.3	6926.7	16824.2	19356	19477.2	20357	19026.3	16399.6	18477.3	21250.7	17761.2	17064.1	10553.3	11981.9	10233.4	11949.5	10463.1	20326.7	19470.3	20560.7	19876.2	18616.9	17577.9	17152.1	18417.2	20052.7	20960.1
O35682	13527	14455	13555	11486.4	41708.4	36876.5	21424.6	35677.8	20586.1	35843.8	24898.3	39891.6	26990.7	28206.3	18075.8	10728.9	15727.6	9235.1	10080	38542	35702.1	34385.4	38773.2	36165	27798.9	35901	30951.5	43860.5	36584.5
O35683	13324.1	17475.4	11493.1	14686.5	52801.1	39638.7	49792.9	41105.9	52577.4	47871	56398.7	53433.2	61369.8	45303.3	12464.7	12372.4	13169.4	15600.2	14066.4	59671.6	70460.1	56462.2	56862.9	49877.8	33043.6	23443.8	33740.2	32699.2	39356
O35684	6584.83	6831.11	6741.92	7366.86	4399.35	4546.73	4112.17	4412.31	4108.54	3501.11	3725.22	4017.79	3222.78	3962.51	6362.21	5667.58	6423.41	6895.02	6288.84	4469	3459.46	3992.41	3802.86	4919.21	3458.94	4084.68	4055.81	4427.99	3600.1
O35685	44119.4	45240.9	45808.5	46160.6	32767.9	32933.8	27989.4	32336.6	32699.1	35829.6	30961.7	32917.4	29245.6	31320.1	47355.2	46478.9	47165	44363	46297.1	32750.6	36100.8	33506.1	33894	33614.7	37365.4	34111.6	33397.8	31883.3	33957.6
O35691	10904.3	9030.37	9660.5	10717.1	5747.45	5708.39	6484.69	6255.15	7835.1	5812.94	7554.11	6826.29	6264.27	5326.72	9007.52	8339.75	9426.16	9065.59	9838.04	6529.94	6898.57	7218.1	6514	6625	6124.28	6829.41	6132.41	6326.82	6684.97
O35704	1001.38	1188.13	969.195	1072.98	1198.76	752.374		557.239	931.346	1253.34	651.795	757.441	887.103	575.716	838.062	1000.06	979.929	1378.05	1113.5	614.472		1095.33	890.06	1124.99	1193.24	737.365	1548.3	1153.66	1271.11
O35709	3043.46	3278.09	3233.02	4234.47	1771.18	1946.27	1908.86	1590.06	1420.06	1796.44	1170.78	1897.23	1624.55	2358.39	3202.93	2590.17	3340.76	2941.48	3286.72	1665.5	965.535	1423.08	963.441	2359.34	1144.63	1278.89	1091	1584.3	692.014
O35710	3135.31	3624.48	2855.55	4232.8	4027.28	4904.46	3309.45	3963.07	3283.42	2875.98	2884.77	2619.97	3536.35	4046.98	2814.13	3507.48	3033.25	2711.2	3225.66	3613.03	3770.96	2921.53	3788.4	3958.9	3811.24	3231.34	4046.12	3909.55	3357.43
O35730	1095.99	1043.49	930.175	641.93	1010.77	1026.92	767.875	928.898	1683.01	600.333	853.82	624.87	639.494	426.041	886.867	797.583	676.391	843.771	797.003	822.766	616.984	1161.1	606.915	605.067	650.045	853.923	654.925	658.802	791.163
O35737	176788	171473	175615	200569	111199	100278	95529.4	107713	127157	95010.5	99265.6	96223.1	72741.9	82206.6	186781	178247	183875	170608	185704	103676	98650.8	104782	105158	106890	94506.8	103818	94195.9	108975	90025.3
O35841	41587.7	42379.1	40391.8	46277	35280.8	30127.3	33702.4	34862.9	38682.5	29501.6	30765.9	27778.6	24452.6	26239.4	39214.4	39871	37129.6	40351.6	40114.1	30547.8	33122.7	34197.9	32678.1	30457.2	25232.6	32584	27978.7	29782.8	29821.7
O35852			316.441		526.201			183.245				314.87		296.477	381.339		337.087		381.754		711.551			275.137	1451.22		1154.99	494.18
O35855	3703.2	5547.58	4578.45	3633.23	7292.26	7607.03	7469.22	9309.47	7657.42	7455.34	6166.49	6442.82	6787.32	6794.16	3975.97	5046.79	5296.86	5001.07	4616.88	9473.44	6908.25	8010.35	8471.1	8813.47	9542.02	9603.86	7939.39	9407.08	9026.43
O35857	10745.6	11435.9	10582.6	10656.4	19422.4	18087.1	19439.6	20415.2	20710.8	19885.8	19484.8	19021.8	20151.4	19084.8	10593	11544.3	10799.2	10295.3	10318.2	18311.5	20593.7	18936.3	20577.2	18378.8	19177.5	17733	18140.9	16659.3	18250.3
O35864	15843.4	15086.8	16526.1	16048.9	19937.9	20156.8	22354.5	19439.4	22831.5	20250.5	18524.7	19907.7	22800.4	20834.6	16375.3	17341.5	17884.9	16045.2	15734.4	20764.1	20615.2	18669.6	19787.2	18031.3	21050.5	15954	22292.7	18817.2	19936.7
O35874	40285.4	40315.7	32761.3	33140.7	32171.5	31541	31791	34591.6	27198.8	26188.7	22299.5	27021.8	22603.3	32573.1	39593.5	45068.9	40132.7	34041.5	33803.3	23309.9	23496.7	17885	20921.3	22313.5	21413.6	33671.1	24493.7	28590.8	21567.2
O35887	36851.1	34594	34853.9	37107.2	22907.9	22036.9	20377.7	20112.2	22225.4	19931	14736.1	17665	16389.5	16925.7	47927.7	46672.4	47308.7	40403.9	40843.9	25738.4	25243.7	24720.5	24194.2	22912.7	22624.5	21107.5	21714.6	22353.1	18950
O35900	13424.2	12418.5	13170.7	12777.1	11664.8	9085	7428	8573.12	9038.92	7586.47	8310.4	7297.06	7256.27	6686.8	12434.7	10382.7	12291.7	11788.4	10795.9	7441.35	6142.66	7102.3	8857.22	8695.1	8280.14	8926.27	8638.71	7832.82	8596.95
O35904	1977.14	1780.58	1581.44	1226.41	1075.15	1303.42	1689.92						1447.51	821.509	1044.48	1543.49	1324.41	1008.45	1652.38	848.161	1814.25	1213.28	781.214		490.188	428.46	551.33	882.444	596.739
O35926	4248.18	3808.77	3756.07	3399	2833.84	5230.68	3889.22	4496.14	2434.65	2256.55	1958.12	3045.03	1889.88	4213.15	4771.43	4476.59	3771.59	3603.74	3853.87	2751.81	2684.75	2530.57	2554.62	3701.11	2453.21	4369.04	3273.7	4539.98	3267.08
O35927	62996.5	63177.4	63471.8	60264.7	72109	83072.8	72420.5	76263.4	68482.2	67158.8	64298.4	68109.5	56234.3	69085.9	67041.8	71592.7	68085.8	66446.8	59463.3	79085.6	65802.9	70063	72104	84320.7	61875.2	72839.1	70853.6	82009.2	77317.9
O35943	6886.89	7897.76	6797.79	6217.96	7368.61	9085.03	8481.86	9106.08	7645.56	4747.2	3622.27	6899.89	3610.72	6458.63	6091.46	8643.19	8073.16	6705.94	7579.61	6304.7	5952.99	4997.41	6290.84	5806.87	4595.63	6037.06	4015.43	5676.19	4759.88
O35954	16215.4	16092.8	16554.2	14364.1	26211.8	21758.6	23738.3	24335.8	26131.9	21766.1	20798.9	20275.6	18330.2	18220.8	16110.1	17633.8	15337.1	15847.5	15388.6	20184.1	21935.7	21699.5	22831.8	21405.7	18595.3	21593.3	19876.6	22641.1	21317.9
O35963	11066	8854.35	12251	13389	17182.5	15369.6	13221.4	15838.3	17330.4	14730.6	15559.6	14652.8	13427.9	14236.6	12466.6	11670.6	12500	14367.9	11614.7	16065.9	17880.2	14890.4	15008	15335.6	19817.3	15214.9	16178.4	14946.7	15226.7
O35969	12890.5	12264.1	11048.7	12983.8	16672.1	16319.1	14822.1	15905.3	20379.6	15639.2	15617.2	12935.3	15982.2	13314.1	11830.7	12023.7	12800.9	12479.4	11947.7	17098.3	22177.7	21608.7	19670.8	16815.2	17875.9	14621.8	15815.2	11394.9	14228.3
O35972	10840	9691.81	10872.9	10345.1	12501.5	10254.8	13471	9488.63	9826.78	8073.6	9853.57	8802.33	9230.97	6502.5	10510	12167.1	10895.7	9893.46	10938.7	10994	10175.1	10618.6	11901	11053.7	10498.6	9902.12	10683.1	11480.7	8822.48
O35988	1297.32	884.067	1210.19	952.212	4638.35	5325.46	4345.53	3257.38	3644.76	5765.09	6975.85	6016.07	6597.77	7766.44	1248.15	1168.31		1074.69	1146.9	6593.78	4098.06	5179.09	4866.52	6097.24	6563.85	2633.31	5449.03	6811.9	5925.84
O54692	9099.49	9126.06	8348.59	9588.13	7375.33	8459.33	6341.84	8612.18	9203.96	8591.39	9204.81	7258.38	8496.54	8289.59	9621.64	10634.6	9045.92	8598.73	8104.96	7152.56	8487.19	8819.76	6739.34	8226.45	8270.36	9275.02	8274.75	8579.13	8291.25
O54724	4976.63	6873.43	6647.78	6403.09	9507.32	9123.4	6869.19	7283.8	8646	11236.9	10253.1	9705.74	10723.5	8232.9	6251.83	5249.6	6668.7	5873.2	5141.99	9787.36	11682.2	10891.1	7402.53	8897.29	12036.5	7389.87	10344.8	9244.62	10136.4
O54734	46145.2	48290.2	49422	47221.3	33218.8	35688.7	33437.6	31627.3	33696.2	31533.1	31508.1	29688.6	27430.4	27876.6	49003.4	46867.6	47140.4	49834.8	47784.2	32385.9	31311.5	32951.9	32928.1	33770.3	28543	31378.3	31213.6	28679.7	29299.2
O54774	32991.4	34281.1	34128.4	32914	41650.9	46206.8	42646.9	43455.1	42657	37611.3	37274.4	39343.4	35824.9	40594.6	31854.2	32834.2	32821.5	29892.2	31079	38114.5	31388.7	31218.3	34920.2	37603.1	30688.4	41886.2	34483.5	39820.5	30439.2
O54781	9761.55	9798.18	9858.45	9885.28	11154	11256.2	9921.73	11335.5	9016.92	9730.98	9256.22	9801.75	8134.89	11778.8	11178.9	10176.7	9436.2	9196.22	8783.92	9935.24	8069.75	8431.97	10570.7	11645.7	6328.15	10880.5	9193.15	11915.5	9564.36
O54782	2009.77	2402.42	2401.9	1453.97	1735.75	1816.35	2224.95	1928.94	2155.18	1797.93	1003.12	1832.98	1774.73	2044.69	1749.51	2630.63	2704.42	2100.97	1938.31	1353.51	1505.41	1278.91	2321.56	1363.8	2661.71	1743.94	2045.36	1989.7	1443.28
O54784	649.12	670.378	1150.96		1861.19	1686.72	2128.82	2097.63	2048.28	1843.34	1895.18	2249.04	2043.13	1709.52	1068.15	960.241	905.658	898.451	857.738	1363.07	1838.38	1977.6	1540.65	1530.23	1626.37	1814.49	1682.03	1410.97	1785.2
O54785	1601.06	2033.42	1911.45	1970.4	1823.79	1768.6	1593.86	1091.93	2312.21	1262.14	1880.43	2048.62	1829.07	1426.48	1965.38	1494.91	2029.12	2000.76	1636.34	1075.36	1635.74	1772.93	1853.43	608.603	1267.78	1342.58	1779.36	1383.2	1303.64
O54786	2367.68	2192.61	1939.51	2302.49	3064.78	2123.88	3795.27	2884.49	3890.47	2589.69	3556.55	2213.18	3516.46	3698.99	2023.54	2325.42	2341.2	2275.51	2631.7	2581.42	4360.24	3940.31	2903.93	3352.47	4527.27	2933.73	3837.2	3317.95	2966.1
O54790	817.351	978.054	1189.36	948.045	573.837	538.759	464.367	709.624	568.935	401.876		314.984			707.295	939.906	707.654	1102.58	1201.87	315.391	567.328	658.522	451.341	570.405	718.194	617.728	763.985	519.697	608.992
O54799		557.842	923.329	374.225	697.623	919.159	1068.97	611.24	1083.42	634.254	420.933	678.183		505.219	505.754	559.973	943.007	367.109	646.87	1043.12	735.637	638.598		870.734	856.311	794.733	894.237
O54804	783.656	916.915	815.761	963.255	1058.93	792.362		1085.78		813.586	798.687	999.283	997.655		409.351	896.956	903.963	767.798	721.015	909.682	1507.32	997.9	1294.75		631.974			711.91	941.236
O54818	5191.06	5513.8	3818.86	3354.52	3521.74	4864.9	4620.33	4018.81	3069.14	3934.25	5006.89	4437.45	5216.78	4309.75	5159.57	4694.97	5660.09	4329.52	4138.23	4863.33	5441.05	5088.57	5991.95	5379.41	6267.78	4749.77	4683.65	5013.87	4333.95
O54824	948.751	716.812		583.232	1019.16	1226.51		900.773	1629.48	1066.4		900.254		220.502	397.354	329.386	415.655	385.359	424.735	590.115	981.803	752.875	912.671	683.104	737.388	927.613	679.451	1237.55	839.087
O54825	3652.92	3398.12	3227.64	3461.56	1841.66	1621.39	2033.03	1832.85	1769.97	1119.87	1394.07	1613.41	789.284	1396.63	2970.19	3157.52	3184.47	3439.39	3266.75	1232.22	1480.12	1740.56	1515.3	2086.57	995.295	1518.56	1658.46	1424.25	1399.83
O54828	878.773	656.76	1064.89	536.984	5191.9	7885.12	3522.27	2965	2342.85	2864.08	716.745	839.231	3931.57	3589.67	1239.19	1358.63	1221.05	1658.85	1209.11	2490.37	5676.59	2523.94	4641.16	2145.73	3995.81	2578.19	3055.18	3104.88	2479.42
O54829	14501.7	15639.9	16334.5	14795.3	40263.7	42017.2	40968.4	41627.1	40300.1	42885	42378.1	48491.8	39002.2	51758.1	17527.9	16730	16566.1	15471.6	15287.6	41920.2	35759.1	38564.1	41190.5	41570.7	33969.4	45999	36641.9	45593.2	39642.5
O54833	9954.18	9796.94	9070.16	8886.85	11162.4	13902.7	14920.8	12572.6	12072.4	12079.2	10463	11711.7	10076.8	13875.8	10490.7	10967.6	8845.99	9260.06	10062.3	12043.8	10457.4	11252.3	11504.9	11459.4	11616.4	13420.8	10304.9	13225.9	9739.1
O54834	1047.2			265.303	1429.39	1676.7	1085.45	940.025	1574.4	1583.31	1079.08	1087.76	1550.89	843.518			327.554	404.879		1156.14	1645.82	1017.59	1059.54	1137.3	2587.39	844.894	2273.73	1171.84	842.873
O54865	19611.4	22431.5	23163.2	19975.9	21357.6	24763.9	21912.2	23342.8	20041.8	24277.5	24076.2	23642.6	26399.4	27495.1	20938	21563.9	20050.3	21512	20839.5	25306.9	21840.7	20040	23017.7	26540.2	21564.8	22258.4	22429.3	24962.3	21615.4
O54879	37696	39266.2	39990.6	40425.4	10299.3	7036.76	8270.42	9768.55	12481.1	6934.84	8381.97	5095.59	3990.75	5089.47	36605.8	34493.3	36119.5	40834.8	37422.8	10015.2	8945.95	10411.2	9435.95	9870.02	8692.08	7881.77	9369.48	5683.96	6472.45
O54901	78434.3	99704.6	85361	79559.1	49917.2	62696.7	50581.6	59197.6	64898.6	49172.5	38725.7	54276.2	49390.2	46416.8	74476.3	87452.4	91196	86938.6	80883.7	74314	53402.4	45322	54459.1	62553.3	46828.2	39331.3	48091.8	53569.2	40161.7
O54916	4608.37	3283.97	4306.71	3775.61	6999.5	6686.23	6402.8	6625.49	6432.63	6138.56	5360.51	6253.13	6093.22	5698.93	3890.69	4290.91	4426.75	3955.09	3530.17	5480.87	5350.35	5412.93	5052.72	5940.71	5087.88	7167.78	5934.06	6384.56	5621.01
O54917	3389.27	2828.64	3612.86	2573.21	5241.77	4418.79		2901.4	2394.78		4134.76	2895.44	2509.16	3951.32	2158.65	2463.07	3058.6	2130.37		3910.09	3274.61	4812.99	3560.57	3103.56		2454.07	4075.99	2846.21	4067.26
O54929	3020.99	3272.75	3696.25	3786.3	1735.95	1457.93	1405.97	1714.73	1368.25	1390.03	1314.6	1273.68	1365.09	1583.33	3234.64	2682.46	2980.06	2669.96	2791.04	1325.05	1340.62	1125.01	1400.35	1392	715.274	1677.58	1292.62	1579.78	1414.11
O54931	6606.29	6501.88	6265.44	5196.75	11194.6	8454.44	8229.06	10373	11431.1	10751.8	8680.51	10751.8	10950.1	7746.64	7469.59	8118.88	7136.62	7584.21	5985.76	9315.47	11339.1	13411.1	14536.5	8322.17	11140.5	11895.8	8304	8470.96	12491.8
O54940					438.145			137.242		945.017													412.677
O54941	11253.1	11053.8	10821.9	12187.4	7842.66	6535.99	8922.88	6857.79	10105.7	7302.33	8860.9	6389.73	5814.19	7132.88	9968.6	11169.2	11803.7	12752.1	10833	7204.71	7302.24	7299.64	7062.72	7819.82	7203.13	8302.38	7836.06	7031.25	6825.5
O54942	2832.99	4714.08	4560.16	5336.3	3278.47	4549.27	2701.21	4368.29	3905.52	3482.15	3025.55	1737.28	2140.33	3468.59	4674.55	4015.12	4384.79	4471.59	3979.39	2283.97	1785.33	2479.16	3477.49	3893.78	3608.31	2552.8	4220.58	3759.65	2828.13
O54946	18951.7	20068.8	15360.6	17803.1	20236.8	16660.1	21025	23789.5	24171.2	20450.1	20707.1	25394.5	17335.3	27911.2	19056.6	19331	18828.4	19502.8	17285.8	21399.2	19245.5	18617.1	19512.7	18560.1	16018.4	22680.1	16630.6	21926.4	18626.5
O54950	5654.77	5809.7	5437.62	6185.51	6295.61	6881.4	8243.44	7299.55	6522.86	6279.63	7245.5	6382.67	7315.92	7733.61	5162.89	5120.47	5813.11	4477.29	5163.95	6332.33	4893.33	4569.02	5781.97	5402.33	4917.72	6377.99	5029.05	6421.5	5180.25
O54962	48077.5	58013.2	50179.2	52688.9	13638.7	23970.9	16924.6	17332.4	17785.5	18431.9	27387.1	19996.9	29718.7	23200.2	29385.9	23853.1	30099.3	35687.5	38419.6	20211.9	12945.7	14126	13653.1	25190.2	25980	16173.3	13029.9	13239.3	11028
O54967	1046.03	1446.04	1120.11	896.817	609.784	2630.77	1930.7	1526.27	2099.66	1908.39	1271.22	1807.59	1774.7	1561.51	1328.08	1591.48	1825.83	1738.99		1576.64	2163.72	1778.84	1671.8	1692.26	2522.17	2219.01	1472.67	1993.71
O54983	123205	90238.2	71526.4	89925.4	171613	179291	117790	122633	97604.9	84937.3	64388.3	101872	80678.7	96529.4	110486	106692	95419	96821.2	55881.3	162694	137314	98223.5	119133	131399	160070	105200	119675	140200	89090
O54984	36243.1	36553.7	36928.5	40185.1	42322.7	43936.5	38892.5	40226.3	42542.6	43248.1	45833	43668.4	42811.2	39532.5	35473	36732.6	36191.3	38748	39925.8	42429	43985.6	41339.1	43423.6	42856.6	38088.9	40029.4	35708.3	37389.8	35180.9
O54988	5022.1	5010.36	5918.38	4848.03	13228.6	14029.6	10296	12657.5	10827.8	11687	11706.9	10710.9	11679.9	12136.8	6163.05	6112.18	5626.02	5770.79	5905.19	12393.2	13656.1	13177.3	14290.9	14064.8	13599.4	12559.1	13467.9	13239.3	12537.8
O54990	1150.57	809.249	904.447	1666.84	4177.98	4046.63	4763.91	3099.88	4003.36	3993.76	4162.95	3936.67	4313.77	3628.31	1416.38	967.951	1379.51	1113.8	1118.16	4055.03	4478.3	5036.53	4751.22	3972.45	4217.66	4431.81	3549.98	3492.46	4053.52
O54991	5455.74	5639.74	4276.96	3592.55	42091.2	40075.3	40723.4	42128.2	43798.2	41387.6	41471.9	45338.7	46882.2	39323.6	5195.13	6812.47	6128.51	5293.35	4667.46	37892	41812.4	40700.2	42471.4	36793.6	34876	42428.9	36574.8	42857.9	44169.3
O54992	7476.63	6260.76	6439.65	4808.69	9495.05	7831.39	5914.93	8880.24	12843.3	10107.8	9427.57	6218.84	8777.67	4792.32	6113.71	6837.62	6015.56	6235.42	5331.78	7526.97	9880.47	8295.28	7926.57	6562.76	8820.87	10304	9811.78	6695.91	8424.16
O55003	1377.72	1011.34		1344.21	3372.45	1908.96		1957.85	4637.32	2306.15		2031.82		2602.26	1636.5	2476.79	1966.97	1463.32		1404.25	2637.98	2255.74	2866.28	2502.19	2388.6	2405.97	1543.67	2235.91	3096.2
O55013	33929	37622.7	38899	35115.9	37579.4	39723.4	42416.5	35720.9	34941.2	34829.8	38781.3	36280.7	36824.5	35286.7	36176.6	36711.7	35769	37836.3	37741.2	34502.1	30531.5	30932.1	37143.4	36822.9	25259.1	34731.6	31006.2	36869.4	33050.6
O55017	3676.73	4356.68	3563.82	3316	5406	6217.58	7366.65	6134.87	4913.3	5880.11	4130.08	5992.96	4659.16	6450.13	4492.23	4694.29	4061.75	4025.15	4085.15	5222.99	4533.2	4441.61	4660.51	5353.62	4742.19	6811.8	5527.52	6891.05	4936.71
O55022	98495.9	96552.8	99015.2	84018.2	105315	91834.1	95441.6	92422.5	94152.3	108103	102453	87382.1	88345.6	89541.9	92141	108041	114903	127154	105266	103029	104067	85693.6	98909.9	104082	127578	83230.8	104768	110336	80668.6
O55023	62286.5	65392.3	63213.3	60048.1	127058	122155	117980	125490	117025	127884	109323	116340	122152	107185	58426.4	63747	64311.9	67006.5	62053.4	108179	128254	117302	106209	105103	116145	115446	113016	124504	119838
O55026	4982.17	5591.15	5387.35	4363.57	9493.11	10940.1	9771.67	10999.3	9564.9	10347.3	7528.15	8583.77	10879	9305.39	4788.14	5347.3	4316.76	4456.93	4190.63	11474.4	9916.12	8825.39	8662.41	10680.4	9908.72	8734.48	10586.1	8328.96	7958.23
O55028	3501.26	1908.38	2948.08	3594.96	6290.2	5181.67	5693.34	5528.58	5565.43	5509.23	8073.54	4668.94	7271.94	6611.51	4373.97	4056.28	3411.48	3645.44	4226.79	8056.4	6278.02	7056.96	7032.88	8870.87	10112	6542.9	8233.61	6695.84	7509.74
O55029	35268.4	35031	35479.1	37021.4	22845.5	24145.8	19495.2	22872.8	24818.7	18770.6	18871.5	19313.9	15842.5	19042.4	33271.4	34165.4	33639.8	31802.4	33271.9	18818.2	17117.2	18996.7	18375.2	20233.6	15349.2	19120.7	17773.6	19073.9	15434.1
O55033	7240.34	6900.72	7078.55	7349.94	6797.14	7304.19	6248.19	6990	5739.04	5763.48	6001.83	6698.88	4921.31	7181.94	7075.88	7001.64	6476.38	6876.96	6838.56	8320.6	5559.19	7173.13	7286.34	7311.18	5148.31	7005	5383.35	6795.63	6943.32
O55042	93574.1	92273.6	96623.8	89353	235180	270109	235968	217946	219479	245066	252823	247062	183255	236648	94280.5	96650.2	99435.6	105757	92595.7	248968	248076	227395	204207	245816	240306	228117	221451	254798	207528
O55047	2382.01	1942.71	2823.64	2983.8	1692.09	1459.46	1919.23	1766.95	2174.26	2138.87	1992.48	894.813	1676.69	1818.5	2019.23	1948.34	2188.17	1661.33	2422.85	2054.21	1728.62	1006.9	1619.55	1283.75	1024.29	1163.99	1549.79	1499.76	1738.84
O55057	8116.42	9017.1	8724.55	8008.18	9832.44	8260.58	9396.94	7667.83	11759.1	10612	8573.03	8066.75	8400.98	7925.21	7815.76	9093.38	9520.51	10597.3	8527.66	9497.93	10410.4	9075.79	8629.7	8837.72	9595.47	8274.32	8355.91	7010.04	9260.73
O55060	7931.15	6223.02	6475.81	6087.97	9978.19	7777.74	9497.14	9831.09	11263.5	7068.3	6174.86	7062.01	8174.61	6658.71	6453.52	7036.36	7122.29	6638.49	5491.56	8129.26	8825.02	7917.57	8145.9	6778.33	5795.45	7968.76	6687.76	6974.92	6741.06
O55074;Q7TN79	22157.6	23696.2	17983.7	20550.3	18233.8	19721.1		20153.1	14378.2	16743.8	9627.05	19061.4	18166.2	15978	23709	22320.6	17928.9	21246.8	20693.1	18013.4	15627.4	17513	18884.1	19298	14371.6	19168.2	15354.4	17085.4	20331.3
O55091	7796.52	11698	10028.2	6384.32	21404.4	23896	15035.9	20480.4	22549.7	19710.6	16414.8	18574.5	18538.6	14815.3	7097.5	11500.3	13025.8	10851.9	10280.2	15890.4	16146.4	14551.6	14564.2	18459.9	22551.2	17364.9	16671.8	16067.7	13916.4
O55100	75242.7	71362	61672.8	57471.4	325170	309547	156115	352987	288132	319840	302861	381476	166314	267086	55686.4	80240.5	77980.5	67230.5	59236.1	277469	223312	244155	244330	271072	159748	258110	173955	320403	186967
O55102	4558.11	4009.87	5190.14	3835.63	6339.39	9361.56		7638.71	12717	7434.44	8017.39	8318.99	11045.1	6960.22	6033.48	4722.69	6616.86	4521.61	6646.07	4572.98	7107.52	7545.03	6498.73	7653.02	6663.4	12090.6	5916.33	6930.21	12250.2
O55103	866.097		975.999	974.258				1573.41	2235.99	2819.89	1700.28	2210.71	2733.54	2163.47		739.981	776.85	1004.07	927.547	2037.69		1567.61	2969.13	1837.03	2677.12	1635.51	1681.04	1688.46
O55106	10419.9	10713.5	12468.3	10701	19363.7	22466	15174.7	16475.8	15411	16495.7	15471	14768.7	19082.8	17714.8	12718.3	12756.2	12466.9	11609.8	11338.3	20222.2	20305.7	18252.8	19771.5	20659.4	20903.2	16949.1	19081.3	18642.1	18522.8
O55125	39756.9	39036.6	41987.1	37100.1	79128.7	95490	78850.8	85842.6	66756.3	84652.7	84679.8	89780.5	77142.5	87369.8	40590.5	39524.4	40244.6	41906.5	39572.6	77583.9	77385.6	78031.1	79723.5	77875.5	86484.9	82656.9	100060	87659.8	89532.5
O55126	16773.1	20047.4	18642.7	18095.4	47788.4	46206.8	41145.1	46938.9	51581.4	50855.5	58375.3	50862.5	42897.9	51101.5	17477.1	20487.7	18316	17034	17728.7	42940.2	44611.4	43261.9	40497.6	39741.1	42464.9	52259.8	46691.4	45814.3	43785.3
O55128	23571.2	25917.8	29429.2	28296	17912.3	16437.8	15861.1	17944.9	23628.6	14125	19483.7	14681.9	12893.3	13458.5	27610.7	27992.2	28022.4	28273.4	30329.2	18660.9	15861.9	15951.4	17176.1	17271.3	14659.1	20381.5	17404.2	16613.2	16954.9
O55131	59369.4	53682	55507.5	55176.9	145812	155339	135152	143015	136199	162971	167982	169950	164064	171199	59324.3	61735.9	64470.4	65146.4	56812.6	144845	145146	149902	146499	137675	159237	159748	157538	168609	163862
O55135	20263.1	20761	21740.8	22335.7	15930	14124.1	11298.7	14074.1	14312.1	12569.5	12405.7	12951.4	11605.4	11845.2	26048.8	22170.1	26222.6	24673.7	24228	16287.1	15485.9	16323.2	14213.3	14686.7	13593.6	13886.3	18224.7	14454.8	14380.9
O55137	38795.9	39950.3	30946.9	34904.5	19614.2	17086.6	19746.4	19084.3	23079.7	17360	17932.4	15107.1	17564.7	16839.3	32799.9	37918.9	37276.8	38869.3	37743.9	17622.9	20226.8	21250.5	20489.4	16276	16759.2	20935.9	19794	20137.1	19776.4
O55142	92462.7	86589.1	86257.1	97453.5	46836.6	49816.9	85492	51696.2	59016.4	44172.7	47589.8	45634.6	44043.2	45055.2	87018.1	87177	88039	86974.5	97632.8	56459.8	46298.5	45619.9	49301.3	50915.7	35594	45768.2	38361.9	38725.7	37863.1
O55143	75254	74357.1	78463.2	78575.3	149568	142623	133796	145035	157059	128599	137236	136994	114383	128774	86363.9	78881.4	76110.9	72686.9	76304.7	117785	124170	133817	137075	117938	95372.5	142208	114107	147595	127972
O55176	1719.5	1529.12	1254.24	2100.18	1319.49	1183	1303.45	1112.73	1979.16	1365.88	1487.13	1079.81	1059.01	1795.33	2019.84	1860.08	1918.45	1970.19	1653.21	1043.85	1177.81	1475.97	761.998	1244.1	1354.34	968.506	1333.03	1071.45	1527.2
O55192	1746.45	2608.13		2456.56	4271.53	3164.85	3408.89	1420.71	4932.97	4146.39	5869.66	3531.34	4543.09	5234.54	1568.91	1790.32	1799.55	1713.51	1599.57	2516.75	4013.08	3660.21	3935.87	2945.8	2832.42	3348.28	2889.59	3526.31	3204.41
O55201	7093.85	6652.06	6849.59	7370.8	5806.29	5133.54	5677.82	5391.75	5854.22	5022.63	5269.9	4709.48	3990.19	4566.09	7552.61	7320.21	7309.25	7841.89	7131.99	5339.02	4530.58	5787.08	5351.7	5451.16	4834.11	5122.94	5270.62	5550.5	4889.07
O55222	22810.3	23969.5	19704.6	23036.9	26744	27402.9	30525.1	25559.8	29777.1	27133.6	27387.8	25800	29873.1	27071.7	21691.3	23363.4	23448.9	22852.2	21924.2	27077.3	30882.1	28867.3	29294.9	27068	27533.6	26068.5	25336.5	25046.7	28736
O55229	3824.85	3402.6	3556.12	3868.53	5605.65	5250.71	4675.41	5273.14	5033.38	5171.7	4684.21	5261.6	4792.05	4251.66	3729.64	3997.33	3844.57	3504.83	4066.37	5270.25	5480.88	5181.39	4864.48	4478.08	4920.38	4868.93	4638.68	3954.86	4883.87
O55234	62601.4	63892.4	60211.8	58799.8	48924.5	54855.3	40693.8	51079	51161.6	45314	40491.8	44623.9	41650.7	42239.9	46091.6	60615.1	59874.7	58787.7	62693.8	46123.7	44025.3	40909.9	43854.4	48758.2	35290.8	47210.9	47968.3	45318.4	42403.4
O55236	2458.61	2732.16	2947.6	3146.95	2667.65	2122.67	1606.75	2100.92	2423.98	2121.1	2093.86	1519.61	1794.05	2031.38	2946.7	2482.27	2792.86	2921.76	2980.57	2019.74	2011.82	1945.89	2000.34	2083.46	1247.01	1969.27	1855.2	1474.72	1975.43
O55242	1181.2	1304.12	1324.44	1761.61	1319.58	1760.45	2209.04	1959.71	3146.08	2166.34	2534.44	1869.61	1579.44	1707.82	1519.9	1280.49	1526.01	2339.38	1535.63	1849.36	1104.26	1983.87	2158.83	2441.29		2833.24	2624.88	3145.47	1504.54
O70131			107.269		487.004	518.237					196.617					17.8773	249.194	227.377	199.595			268.212	152.885	292.956			256.008		305.161
O70133	64617.6	64435.1	67108.7	73028.1	42781.4	38602.1	42388.1	47071.4	48832.5	36779.3	40271.8	34618.2	30110.7	33220.7	63816.6	61271.4	61986.5	64044.9	66385	40273.1	38253.9	40905	41322.7	42626.7	33969.6	40588.1	38376.9	41350.9	39140.1
O70139	3512.87	3657.33	3646	3978.16	4058.59	5277.66	1028.58	3054.97	3777.57	3250.29	4764.46	5344.4	2880.14	3113.26	4544.69	3606.08	5557.47	4285.61	4138.37	6025.66	3176.5	4122.36	3693.01	4806.71	6710.16	4061.41	5396.33	4700.52	3664.82
O70145	422.294	352.366	315.715	624.708			321.164	367.318	525.339	685.078			162.204	416.948			650.541			472.048	268.489	243.261		779.085	390.751	389.372		365.241	364.535
O70146	772.523	1339.06	733.736	1215.63	816.385		1372.86	940.723	1153.63	1124.86		1089.07	909.792		819.984	597.575		597.141		1179.71	1183.07	416.97	690.07	1214.2	1150.11
O70152	14023.8	15220.3	14617.5	14172.7	12895.7	11409.2	12862	12758.7	12502.4	10545.3	10023.4	9740.29	9868.2	9566.95	15058.1	15736.8	15453.7	13454.3	14639	9962.97	9750.26	9224.24	10911.5	11462.9	8758.94	11286.7	10092.3	10202.6	8608.69
O70161	20113.8	19772.6	20466.2	18784.6	52800.2	59129.4	55355.3	55921.3	52373.4	55514.3	55720.5	63167.5	49777.1	65692	20614.6	21190.3	19795	19533.5	18868.3	51733.2	43227	48226.4	49734.1	53440.8	40341.5	56440.8	50841	62696.4	51044.7
O70166	15559	15580.4	15885.6	14063.3	5015.54	4685.85	3675.47	4195.49	4783.1	4219.75	4442.2	3853.06	4500.86	4380.82	14396.4	13399.8	12840.1	13717.4	13480.9	4002.57	5593.03	4905.15	4790.94	5429.35	5364.72	3109.44	4319.07	3907.19	2671.36
O70172	4978.25	5365.43	5557.4	7239.26	17573.7	20478.1	21385.6	19349.9	21161.7	19892.5	23370.6	21907.5	22869.2	21500.7	5756.61	5645.29	6514.04	4971.95	5536.66	19875.3	15352.8	15616.9	17453.7	16332.2	18683.5	24483.2	21890.4	19625.5	22760
O70174	1117.07	1600.75	939.597	549.573	814.693	898.126		1227.91		993.257		886.637	955.026	1032.98	1146.96	1026.95	1430.79	699.229	860.613	669.091	1131.49	780.835	883.476	865.372	809.469	952.235		392.893
O70176	581.729	1050.48		459.03	2080.27	1033.46	1021.51	1564.98	1337.98	1302.42	965.222	705.28	1831.33	742.303	1032.02	1113.64	1790.72	941.86	748.037	1614.12	1977.25	1615.13	997.18	1552.25	1916.67	1142.83	2245.96	902.196	1056.74
O70194	24694.6	26153.6	24622.3	28494.3	15237.6	16464.6	15484.3	16384.5	15910.7	14443.4	14977.4	14437.8	14202.9	14747.4	25884.5	25200.8	25332.5	25684.8	26280.5	16315.6	16004.5	16562.5	16547.1	16715.6	14757.6	16091	14982.4	14577.5	14185.7
O70200	1543.51	2074.7	1895.2	2441.39	3227.13	2906.34	3434.95	2377.18	1577.45	2400.69	2747.11	3168.68	2678.15	3675.37	2117.25	1998.54	2495.02	1817.64	1572.61	3968.35	3258.56	2967.99	3022.56	3203.66	3352.87	2981.15	3092.66	3089.52	2551.02
O70209	1884.79	1020.48	1200.56	1588.77	1383.31	763.814		881.582	1036.59	1191.32		682.918	803.009	903.483	938.404	1388.56	1369.36	1740.14	1520.64	1141.46	917.259	1027.02	734.116	820.617	1143.11	837.907	1335.79	865.54	780.498
O70228	16518	17723.8	16041.4	14693.9	10415.5	9541.21	8674.36	9904.31	9641.07	9240.28	8619.38	8892.39	9785.52	8931.21	15619	16376.2	16414.6	16062.9	16919.3	8638.26	8912.53	8730.66	9946.48	9922.63	9906.13	9419.54	9446.95	9664.23	8689.93
O70230	1800.72	1788.86	1359.86	1998.24	2602.62	3251.6	3000.91	3216.15	3724.84	1785.04	2944.02	1887.15	2222.84	2818.95	1673.93	1087.69	1506.19	1631.07	1720.01	3201.62	2780.8	2488.95	2246.01	1615.02	1552.31	2113.67	1945.67	2446.26	1775.88
O70250	2115.76	3564.38	2701.93	1742.4	13256.2	15174.9	9775.07	12475.3	7377.45	10221.7	6196.19	9566.37	9819.96	9179.72	2997.38	2527.76	2983.95	2384.18	2875.97	8266.07	10438	6753.07	10895.5	11543.4	10676.4	12388.6	10067.1	10682.3	6901.57
O70251	99208.4	96476.7	90197.7	97674.2	73951.9	69737.2	75729.6	72283.4	69862.2	67857.6	66149.6	63730.6	71584.2	66060.8	89214.1	90455.8	95270.2	106940	102686	77314.6	71321.6	69423.1	83023	82787.1	67766.4	59282.9	60258.4	64179.4	56420.2
O70252	18499.6	18633.7	18206.3	17495.7	28728.9	28814.9	27075	28385.6	29460.9	27919.4	33922.3	28961.2	32760.6	30396.2	19915.5	20786.8	20123.9	21496.5	21723.6	31674.8	33841.6	31776.6	31135	28380.5	26517.7	27955.2	29082.9	27509.7	28842.3
O70258	1621.96	1146.21	1571.56	1729.43		1405.78	1948.97	1451.46		1287.09		834.8	1701.53	914.649	1684.93	1809.74	1211.58	2221.16		1584.45	1181.57	1173.26	1206.45	1112.58	720.495	1606.35	1370.7	1189.12	1256.41
O70274	11650.6	12123.5	10652.2	10833.6	12852.6	12365.6	11918.4	11499	11446.8	11175.2	9669.78	9862.76	9623.05	10128.1	10152.9	10949.5	10895.1	11062.4	10531.9	12822	10766.9	10360.2	10461.6	10330.8	10503.4	13223.2	11422.9	11702.8	11378.8
O70279	780.414	1071.38	1389.81	1125.35	887.616	514.377		658.067	595.106	825.786	732.694	679.647		744.599	1248.12	1083.02	1031.41	914.123	1013.45		409.653	478.14			190.237			990.93	499.322
O70281	1144.59	1871.47	1523.64	1138.93	1295.42		931.72	1089.99		1234.79			2164.47	1148.58	1161.8	906.075	1007.61	984.362	870.463	1450.84	1089.17	1195.88		1199.77	1479.14	1153.77		1694.13	1802.14
O70293	4792.97	4107.76	4891.36	5008.81	5080.56	5548.63	5072.89	4964.62	4922.09	3948.56	5098.69	5025.84	4851.24	4575.31	4447.08	3893.89	5033.68	4249.33	4137.04	5169.5	4633.84	5107.8	4931.89	5409.44	5826.77	3827.12	4186.19	4086.87	4878.15
O70299	3890.59	3506.9	2114.04	2187.36	1602.85	600.056	874.449	1610.42	2654.48	1183.07	609.35	1520.25	933.791		1944.83	2458.34	2408.97	2153.15	2705.18	962.863	1622.9	1105.02	767.925	1131.05	756.371	1209.9		622.421	1613.79
O70305	9095.67	9636.59	9159.24	9635.2	7602.31	9434.31	8998.15	9167.08	7922.85	7001.17	7380.35	7407.5	6640.04	8464.99	10288.9	9007.05	10720.5	10776.8	10854	7495.1	8514.34	9373.78	9115.33	9042.3	8797.74	8810.01	8793.57	8853.71	9166.08
O70309	2340	2767.21	3061.11	2268.7	2519.99	1912.06	2431.88	2298.47	2626.24	1962.68	1633.13	2038.6	2128.89	2348.89	2699.83	2186.23	2576.61	2460.54	2592.53	2477.72	1753.81	1945.12	2322.33	2247.22	1664.75	2816.16	2428.75	2369.32	2295.9
O70310	19701.4	21910.8	22441.9	23104.5	24817.7	28472.3	24879.2	25379.2	24826.2	22905	26344.5	25429.1	24685.5	24104.4	19839.7	20272.3	19739.1	20086.5	20288.1	24487.1	24011.4	27602.5	25365.4	26767.1	25493	21649.9	22454.4	25236.5	23672.4
O70311	19814.1	24167.7	22076.7	21279.1	14549.5	16655.9	17220.1	15675.5	13925.3	12474	13569.2	15527.7	12320.7	15147.3	20983.1	21368.2	18583.1	21497.5	22588.4	15179.2	10899.8	13268.4	15218.6	16663.8	10079.6	15330	12666.3	16070	14108.4
O70318	12611.7	11654.9	11613.9	11421.7	34170	35386.4	33739.8	30495.2	32489.2	38485.3	46339.4	35016.9	49237.6	38161.7	12797.4	13996.6	14680.6	13082.7	12717.2	36244.8	38545.1	36061.9	35508.7	36680.3	40322	34983.8	36433.4	34682.4	32004
O70325	25652.3	26289.4	27917.7	23817.1	46049	40523.3	30172.6	39680.9	37593.3	46495.6	45737.2	43695.4	46091.8	43499.6	28589.1	26806.6	24349.3	23530	25745.3	38118.1	37063.1	34632.1	38880.6	30962.2	39235.2	36170	36268	33867.4	38422.2
O70340	3337.98	3680.81	3542.18	2788.66	5344.06	6526.72	4616.45	4679.74	3855.44	3453.94	2902.61	4084.68	3536.96	5655.52	3033.34	3364	3433.89	3370.68	3229.94	5056.03	3061.49	2442.6	4516.01	4771.38	4307.58	4424.39	4801.15	5157.31	3717.93
O70348	2895.02	2973.77	2594.14	3324.99	1166.9			1396.25	1562.67	1125.27	709.031		1651.82	722.756	1896.15	2286.86	2282.8	2819.01	2904.48	1425.11	1471.58	1341.12	1103.51	1100.25		1147.9	816.414	1214.33	888.923
O70362	1624.72	1330.91			3289.82	3074.53	2286.7	2653.39	4312.57	2910.36	3066.88	3052.76	4168.67	2468.76			1250.23	1343.62	1341.25	2587.54	3498.98	3729.66	3097.43	2246.5	4277.44	3048.95	3589.71	3267.46	3008.24
O70370	1501.04	1648.57	1799.08	1186.86	3641.29	5650.43	4567.2	3465.15	3115.46	4546.72	3494.44	4201.6	4270.74	6544.37	1818.27	1669.49	1780.11	1798.03	1659.75	4065.42	4330.19	4339.77	4021.01	4644.08	2873.6	3766.44	2659.45	4458.11	2974.43
O70378	11813.5	10433.7	10981.7	10509.2	12157.9	10368	9582.8	10690.9	12340.5	9673.42	8067.64	9283.56	8623.85	7957.25	11642.8	11842.6	11368.8	12060.1	12472.6	9800.2	10022.2	11031.7	10574.3	10432.7	10560.8	10128.1	11268.1	11419.8	10612.3
O70400	2650.32	2097.27	1747.61	2635.97	4910.21	6135.2	6191.59	5488.84	5319.52	6954.83	7156.92	6303.06	7137	7791.09	3290.21	2483.29	2832.86	3560.76	2634.97	6950.67	7096.35	6541.19	7115.51	6278.78	7634.57	6822.73	6996.42	7636.99	7561.73
O70401	6802.37	9323.77	8442.27	6329.59	3201.47	3188.73	1712.9	3389.34	7978.83	3207.07		3630.59	5090.36		6440.14	8663.67	7079.01	6370.64	9213.34	3469.9	4681.38	3594.71	4535.96	3027.87	3710.59				2388.16
O70405	2308.49	2565.22	1372.99	3119.71	3012.63	3939.61	3055.37	3465.27	3741.72	3787.31	3174.74	2972.8			1700.96	2089.69	2789.5	1330.61		2989.03	1596.27	2510.53	2744.4	3078.95	2565.4	1891.95	1976.41	2789.9	2507.28
O70422	1501.52	1627.71	1770.98	1827.52	1371.67	1300.32	1175.51	1211.02	1053.8	764.636	1169.69	1047.6	888.875		1899.71	1524.18	1733.42	2096.95	1634.43	1144.14	1318.53	1167.86	1213.32	1527.92	1365.53	969.096	951.379	1523.81	1254.09
O70423	2017.23	1733.37	691.424	1955.28	2178.78	2139.47	1691.37	1833.79	1844.85	2806.48	2001.64	2316.88	2344.27	2107.45	353.991	911.731	1064.07	491.863	845.676	1745.3	1992.72	1359.6	1338.28	1217.46	1882.87	2300.62	1966.1	2171.31	1478.23
O70433	3477.15	3587.47	2517.93	2893.45	5537	8925.48	1504.16	6792.54	4643.45	5329.33	5252.37	6708.2	3447.33	7789.63	4160.46	3899.75	3627.94	4839.02	3288.58	8803.98	3909.73	6503.17	6619.3	8511.07	4681.11	8261.15	6822	8836.79	6500.19
O70435	43581.1	46719.7	49719	45282.6	36176.7	36835.1	33177.5	38493.3	39164.5	32033	27769.7	31814.5	19194.8	31017.4	41880	46153.6	44825.1	47451.8	47950.3	35427.5	30131.3	33169	35338	35499.1	27465.3	37334.4	32096.8	29809	29100.1
O70439	38248.3	38074.1	38636.6	40124.3	27702.4	29457.9	22379.5	27320.8	26105	28453.9	27728.9	27945.3	26018.4	25627.7	42541.6	40404.6	40392.8	38190.3	39454.4	29252.8	30387.5	29967.8	26352.2	31243.8	31468.1	28813.9	27372.2	28091.5	24233.3
O70443	32172.1	32778.8	34010.2	26805.9	51292.4	61543	52588.6	59365.6	44322.3	54709.9	49216	61811.6	52513.6	73342.2	30927.4	33856.2	33330.3	32368.3	31020.3	57612.4	44146.2	48636.3	52198.6	57655.5	49778.3	50344.6	51934.5	62690.6	50745.5
O70451	2597.97	2235.08	2031.29	1637.36	2048.87	2387.46	3099.68	1772.7	1328.84	1170.18	1708.31	1754.5	1613.03	1787.71	1913.18	1951.49	1502.54	1636.1	1555.79	1845.1	611.128	416.725	1503.65	1275.64		1773.73	735.383	1336.79	812.658
O70475	3531.46	2996.43	2974.3	3254.31	1300.8	1204.15	1612.87	1271.09	856.177	1260.45	2879.79	900.959	965.815	1104.03	3006.39	2896.6	3622.89	3562.5	2972.74	1383.72	819.308	1011.81	840.876	1253.25	1534.74	969.657	1177.16	1157.44	884.057
O70480	3390.84	3704.92	3738.86	3105.75	2951.05	3389.55	1244.16	3037.98	2904.9	3793.68	3967.58	2975.97	3348.88	2697.3	3696.17	2979.97	3892.94	4382.6	4116.83	3155.1	3494.37	4201.13	2823.85	4507	3985.8	2422.01	2928.05	3022.63	2752.82
O70481	4156.08	4386.99	4315.53	3974.38	4616.14	3631.85	4269.31	3808.91	4404.79	4157.48	4223.13	4230.4	4123.81	4453.18	4174.44	4034.82	4143.99	4064.38	3772.36	3920.89	4352.96	3654.72	3468.49	3538.98	4659.97	4368.26	3850.92	4139.79	3453.54
O70492	41434.2	43026.9	41847.8	37905	30478.5	31825.2	36066.4	34381.6	36389.3	29226.7	33988.8	28819	30201.5	32361.3	41847.8	40223.9	42602.5	44369.6	43015.2	38034.4	35769.2	36118.6	36144.5	36920.7	34853.7	30715.1	33027.3	34832.7	32108.3
O70493	29275.4	27461.4	28613.1	29988.8	34432.5	36470.6	35992.7	38453.1	37283.6	37935.3	38381.1	36420.1	37867.3	35389.5	29733	32509.3	30512.2	33078.1	31493.5	43126	43417.4	44276.6	39466.4	41245.4	43111.7	40487.4	40545.3	40155.8	42400.6
O70494	1121.76	1218.4	965.391	1536.26	466.351	2298.95	1133.24	977.551	1128.25	1270.47	1308.87	1930.71	1415.15	1037.59	1219.9	1537.91	1369.76	1646.13	938.214	782.808		641.954	1117.87	1130.7	1273.62	1652.12	1153.92	1275.05	2150.56
O70496	3736.34	3698.9	4307.17	3519.02	4016.54	4149.03	4269.91	5484.63	4101.63	3717.47	4293.92	4968.57	2889.94	4164.41	4428.66	3451.98	3509.54	3445.77	3524.61	4525.28	3453.89	4916.77	4130.67	4673.3	2441.42	4506.24	3573.91	3985.32	4811.75
O70503	35696.7	36321.6	32678.1	33120	50788.2	45779.5	41798.2	46036.6	54966.8	45764.5	43421.5	44362.1	43890.4	37763	28792.7	32468.3	36048.5	36205.7	32627.5	41740.2	44419.2	42353.2	39367.4	39399	40034.3	44709.9	39527.9	44131.3	38808.8
O70507	1890.59	2217.64	2474.22	1438.47	895.959	863.997	1011.76	952.875	1693.72	1822.99	746.718	1379.38	1996.92	1269.76	1783.27	1908.6	1964.83	1932.54	1736.8	1398.38	1182.62	1335.63	1147.8	1421.09	1153.27	1578.94	1208.62	716.026	1105.79
O70551	4986.62	4418.72	4543.56	5357.63	2508.93	2424.05	2668.68	2598.89	2230.15	2127.26	1794.11	2347.79	2471.56	2118.88	4251.91	4317.89	4665.79	4336.33	4733.84	2186.67	1692.72	1872.24	2336.81	2871.41	1686.09	2214.15	1823.16	2204.1	1886.27
O70566	1966.68	2152.89	2219.46	1984.11	5346.08	5211.82	4211.06	4336.13	3778.5	4605.86	4544.47	4236.1	4275.55	5145.63	1962.31	1977.5	2173.52	1861.23	1998.05	4418.97	5049.53	3865.57	4487.67	4959.13	4898.86	4157.78	4797.63	4497.67	3990.68
O70572	4389.36	4410.63	4953.34	3985.32	4650.63	3841.04	4259.07	4292.73	5297.73	3744.95	3899.65	3276.62	3404.3	3133.39	4282.75	4477.21	4959.06	4876.53	4357.33	3688.65	3820.91	3615.42	4123.26	4215.64	3243.12	3472.85	3196.43	2878.09	3068.15
O70579	7428.59	7730.53	7838.21	8452.01	3524.1	3171.89	3002.49	2995.26	4695.44	2335.98	3282.9	2697.67	2042.37	2884.17	8291.78	7222.8	7511.41	6716.97	7396.6	3035.06	2488.02	1950.03	2400	3221.52	1777.53	3150.89	2881.86	3526.36	1634.1
O70585	1324.45	817.147	813.604	608.521	1396.16	1632.05	1525.45	1482.3	2476.07	2218.74	2242	1980.26	3082.24	1886.86	1099.65	895.058	687.5	1274.15	921.174	1698.38	1896.71	2244.78	1653.82	2118.95		1179.98	1318.45	1733.96	846.616
O70589	23597.1	24368	24257.4	21861.8	27208.9	28336.9	26392.7	26707.3	26815.2	27986.1	27748.3	27530.2	25017.5	29009.9	24964.3	25810.4	26712.6	27759.2	25519.9	27827.2	26954.4	28152.5	27358.3	29137.6	26764.1	27993.9	26989.6	29527	27339.4
O70591	34298	34198.4	33260.6	29115.4	24881.9	25197.8	22010.7	22277.1	23871.8	26501.6	25332.9	21674.8	22973.5	21069.4	30131.5	33764.1	34135.3	34329.7	35035.6	23930.3	27393.5	24747.8	22656.3	26249.2	32123.8	22202.7	24950.8	24152.8	22952.9
O70622	2572.61	2804.4	2721.46	2621.84	2166.07	1729.17	2373.32	2347.99	2051.94	2374.69	2072.78	1669.42	3703.85	2171.44	2811	2455.86	3248.63	2340.53	3151.41	1990.79	2158.95	2178.68	2773.88	2357.53	2667.85	1912.52	2670.7	2534.35	2867.32
O70628	3781.07	3094.25	2958.45	3909.58	2678.96	2121.27	3224.97	2619.77		2166.66	2882.28	2705.11	2818.77	1836.36	2681.58	3330.32	3121.81	2495.15	2734.48	2262.77	2733.34	1991.58	1870.29	2158.72	1000.31		1270.14		1627.79
O88196	14665.6	16343.5	15730.9	14459.2	6881.43	7111.65	5981.65	6834.36	7915.28	6794.47	6301.64	5546.38	5935.3	5765.34	14178.3	14361.1	14910.4	14820.3	15504.6	6302.43	6909.88	6268.52	7021.76	7743.46	7188.96	5608.35	6883.25	5966.84	5852.13
O88271	19270.3	18553.3	20571.4	23157.6	13338.2	11204.4	10771.1	11059.3	12485.2	12174.5	13189	9900.15	9441.43	10648.6	18178	18740.4	18985.6	18968.6	18965.8	10904.2	11743.3	13855	12440.6	12647.2	12506	11339.7	10194.5	12708.1	10739.3
O88286	4071.74	3792.98	3248.13	4068.79	1913.77	1051.98	2005.3	1959.21	2857.11	3827.83	1511.53		2171.01	1481.9	4279.21	4329.53	4837.68	4101.28	4516.75	1840.67	2211.73	1769.8	1596.24	1386.38	1076.38	1702.43	1092.17	1376.83	1669.9
O88291	13908	11245.2	13696.9	14505.1	5699.19	6698.77	6366.33	6511.77	5919.02	5260.5	7170.97	5694.52	6388.83	5074.03	14038.5	13180.3	11915.1	11799.7	13423.1	7165.79	5178.1	6416.04	4878.8	7544.13	6023.96	6112.17	7194.23	6698.7	6202.51
O88307	4874.12	5086.43	4919.83	5722.79	9452.6	8701.42	8662.19	8661.02	9419.98	8179.55	8514.94	7933.41	6837.65	7517.26	5687.98	4890.23	4733.67	4634.23	4438.36	8061.03	7982.29	8457.5	8768.93	7702.5	6432	8352.23	8108.81	8371.99	8593.23
O88319	2648.23	2038.53	2154.67	3762.18	1970.83	2517.19	1020.41	1477.45	1940.68	3283.89		1770.2			2140.96	2076.99	1650.05	2106.61	2415.39	4336.71		877.608		1425.89				1061.83
O88322	5645.99	6278.35	5577.76	5427.65	2799.08	3102.46	3981.53	4005.45	4284.86	3824.73	1609.45	1926.69	2855.26	2552.57	6457.07	4684.39	5952.25	5409.86	4917.33	4693.52	4514.31	3587.59	3946.53	4779.07	4287.9	1980.62	3570.3	3280.38	3533.04
O88325	1190.47	1347.77	1402.66	1101.94	826.731	866.446	1519.73	728.805	1118.56	944.427	1611.82	786.838	953.406	1363.17	1200.06	847.993	1274.7	1077.73	1170.54	939.487	1317.26	1209.17	936.049	870.655	1075.97	1060.91	970.673	864.639	646.828
O88342	75615.7	86917.1	82446	74203.9	118749	130405	114413	122180	120090	123520	134292	127065	120457	122010	83695	85687.3	83440.8	89811.3	84003	129936	121482	128246	125379	132531	120929	107247	116756	119875	121191
O88343	49947.5	49651.3	42396	37100	214450	146051	177943	190588	238903	211404	189376	179516	180768	143145	43204.1	53585.7	50209.5	46748.6	47686.4	139201	182153	165118	153805	137489	165751	186708	182383	177257	177457
O88351	2022.88	1798.47	1967.21	1957.17	2143.14	1969.41	2843.8	1426.37	2387.77	2054.79	1469.23	1566.85	1737.94	1632.5	1749.67	2471.92	2369.34	2357.51	1627.77	1948.12	1712.29	2000.62	1738.25	1861.97	1958.76	1608.55	1479.31	2038.92	1529.38
O88384	10762.1	10101.6	9724.53	10644.1	8171.41	8273.52	7859.72	8009	6964.11	7901.44	8617.71	7616.86	7667.15	7894.69	10298.8	10872.6	9641.83	9831.17	9716.58	9056.02	8857.98	8639.51	8732.11	9302.95	7908.1	7148.6	7991.63	7321.08	7206.39
O88398	346.999								278.91	1206.86	1436.64		1605.87	492.313			262.031		203.939	1335.41	1401.81	1239.5			982.553		2148.06	342.897
O88413	1145.3	1406.58	1473.66	909.058	1214.77	1127.51	1120.65	1081.2	734.378		984.239	827.511		660.672	555.193	995.382	870.006	947.621	531.884	495.928	597.112		757.635	645.137	738.921	1199.24	521.559	737.626	557.412
O88428	2514.3	2890.94	3569.51	1732.36	3977.09	3079.87	4528.25	3406.06	4486	4142.56	3494.09	3267.52	2257.85	4819.5	2771.21	3682.95	2847.28	3155.81	3945.95	4566.66	4382.9	2751.4	4295.16	3741.61	4677.38	3513.62	3996.95	3778.97	3131.83
O88441	10730.5	11662.8	10684.9	10747.9	27184.4	23741.2	16607.2	26581.2	24404.7	31154.4	32319	28851.7	30972.7	26383.4	11726.2	12297.7	11723.4	12513.7	11614	26416.3	28566.3	25558.9	27376.2	25900.2	29676	26847.4	30920	25703	29856
O88444	7043.72	7265.2	5905.51	6141.13	8262.54	8514.71	9052.13	10032.3	10932.3	6622.65	9066.78	9915.9	6532.45	9556.59	8979.84	7571.54	6592.06	6587.77	6581.6	7688.97	7619.1	8390.86	10973.3	7315.11	5799.14	8491.57	6528.52	9684.67	9389.62
O88447	28898.9	30856.5	29738.1	28823.6	21356	19820.8	19705.2	19776.3	20819.2	20921.3	18049.5	18744.9	17900.7	18009	30453.6	32505.3	32788.7	33263.6	32307.6	21761.1	21501.1	21410	21359.1	22333.5	22939.7	20837.8	22222.5	21544.4	20860.4
O88448	20829.4	19737.5	20857.1	20260.5	28161.1	26893.2	24191	27318.1	24166	29811.6	24794.8	25763.8	21662.5	28722.6	23869.6	23954.7	24816.2	24429.4	23296.2	29558.5	30435.5	30065.6	28388.1	30726.6	31294.8	28327.2	27646.6	27721	29879.5
O88455	32508.1	32035	30955.5	28730.2	15785.5	14781.2	13116.7	13556.5	15091.2	11764.4	9639.47	9424.65	10728.5	10836.7	32881.1	31311.3	32305.2	29322.3	28463.4	15175.2	13610.4	15736.5	15401.1	14687.7	12850.2	10764.5	13184.6	10651.4	10253.3
O88456	17730	21710.5	19378.1	20897.1	30990.8	27048.7	17631.3	27954.1	31727.2	35793.1	36059.3	31773	35610	29271	19653.8	19474.9	19693.1	21820	21169.4	27922.5	33900.4	31055.2	26968.9	25149	30870.9	31237.3	29521.7	26861.5	28844.2
O88477	5459.23	4150.26	4351.54	4092.49		251.325				794.163		4908.53		721.267	3436.63	3379.75	3609.31	4030.53	4407.51	879.433	368.551			1072.83
O88485	13848.2	13904.1	14114.8	17132.8	20236.4	23785.2	12318	21141.4	16384.7	20421.7	16994.8	19474	18600.5	20081.1	20621	21602.4	17356.8	20395.9	20361.7	23574.5	25060.4	24877.3	21668.7	23997.5	27543.1	20941.3	23792.9	22768	24987.8
O88487	14163.9	15989.2	15210.8	16739.5	10456	12223.1	9758.53	10531	9018.82	10632.7	10074.4	10519.7	9977.97	10550.4	17506.7	18383	18687.7	18711.3	18147.5	13063.3	12841	13453.1	13162.9	13305.3	13056.2	12624.3	13148.8	13231.6	11196.2
O88491	1746.41	1823.57	1704.54	1391.2	1734.39					823.916					1660.1	1835.7	1847.12	1471.06	1749.14	670.666		354.544		659.062	503.407		572.221	915.205	746.68
O88492					636.423	993.053	899.885	1147.04	1005.68	1403.03	1919.62	1897.33	3106.9	2153.16						710.858	1185.65	1115.52	511.014	890.782	1026.84			1101.3	1146.41
O88502				155.87	1656.17	1728.92	1708.05	1300.15	1540.47	2021.62	2627.44	1624.67	2028.47	1644.56			562.53	419.183		1486.36	2081.27	1970.66	2008.99	1138.29	1941.73	1546.9	1743.41	1321.62	1625.56
O88507	14922.8	15329.8	12926.3	12172	19399.9	19741.1	19180.5	18386.7	22418.1	22594.7	22922.6	19725.9	21121.2	21005.6	11544.8	14858.4	16275	14280.6	17178.6	19736.7	20850.9	19816.4	19830.5	18955.8	20976.6	22165	20986	19108	18950.7
O88508	15142.9	16580.2	18034.7	14315.4	4204.67	2515.54	3844.98	4052.84	6059.08	2224.39	1887.46	1687.18	1113.83	1365.74	16771.6	17235.9	18392.9	18642	17262.6	3348.81	4337.86	4455.73	4513.18	3469.44	2564.55	3785.72	3018.98	3672.96	3087.7
O88520	7148.48	7157.22	7613.91	6811.56	3457.84	4598.13	4373.04	4427.37	4152.12	4061.36	3622.43	3419.34	4063.25	3885.49	6373.12	6831.94	6846.4	7201.81	7182.77	5088.01	4550.35	3945.63	4197.46	4517.27	3850.93	3977.73	3706.39	4204.72	3756.85
O88522	2259.62	2015.29	1845.19	2652.36	2617.25	2985.74	3271.09	2501.76	2387.92	2861.72	3007.75	2786.09	2804.61	2694.68	1777.46	2474.66	2237.89	2243.76	2013.27	2717.05	3235.7	3185.35	2391.88	2817.17	3214.51	2672.53	3134.13	2887.65	3268.53
O88531	4200.49	4535.59	4180.29	3978.09	8991.48	7882.21	5673.42	9707.61	8785.76	9961.18	9785.41	10221	9635.76	10130.6	3961.66	5029.06	5026.27	5656.73	5421.75	7991.93	7774.32	7704.33	6976.74	6925.86	6494.06	8502.9	8994.95	8314.35	8857.94
O88532	9933.23	9924.64	9199.01	11620.1	9964.66	10965.7	8974.24	11607.7	11613.5	8954.62	9363.21	8907.44	7471.57	9810.27	11070.3	10969.5	11143.1	11003.3	10852	11330.3	10440.8	11478.2	11345.7	11769.1	9418.47	10436.6	11065.1	10971.9	11978
O88533	5494.65	7901.26	6551.29	3785.41	19855.9	21951.3	15336.7	12569.6	14282.1	16226.3	8420.07	11090.5	17040.5	15226.8	5330.27	7398.04	8355.71	6439.43	7671.94	12799.5	17071.5	9734.5	13619.9	12325.1	15050.4	11308.8	17288.7	10411.7	11162.3
O88543	17215.9	19407	19284.2	20066.5	23376.3	25903	20401.2	25901.5	24210.7	21609.1	25047.1	23381.4	23391.1	20298.7	20295.2	21855.8	23022.8	22257.1	21699.2	27548.7	27988	25487.8	24832.2	25718.7	31016.2	25683.1	26752.4	24528.7	27080.3
O88544	23411.2	27544.6	24893.1	25532.3	32522.4	33350	26766.8	32250.5	32298.7	33715.5	33422	32096	32163.4	29725.7	25258.3	28143.9	29159.7	28705.7	27383.3	31516.3	33417	33289.1	30078	32840.6	36436.4	31628.6	33734.6	31166.7	31488.2
O88545	20856.7	20775.9	22060.6	21300.5	28131.6	29007.7	25515.9	28120.8	28899.7	27057.5	26618.4	28747.2	26681	28840.6	18006.5	20581	19882.4	19461.9	21287.8	23752.4	24345.6	20993.3	21684.1	22312.9	21846	26917.1	23283.7	23782.1	22794.7
O88559	2330.22	1215.27	1724.13	2357.9	2186.79	1567.67	2032.45	1347.25	1396.58	1527.17	1670.99	1701.48	1392.11	1278.86	1658.16	2314.48	1984.59	2143.17	1919.57	1354.5	1461.26	1489.27	1526.65	1525.43	1683.83	1577.13	1657.45	1924.33	2072.18
O88561	4565.12	5075.15	5354.93	4291.86	1099.46	1068.45	1703.22	1290.11	911.963	1560.08	1356.89	1096.22	1171.01	1680.77	3903.57	4525.43	3920.79	5425.56	5310.65	1516.24	1115.63	1199.35	1178	994.67	1234.91	859.6	752.489	926.962	1063.84
O88569	292120	296688	315488	358267	319523	285052	227482	319511	354773	301471	317074	271582	224965	276302	297164	316296	310202	371239	338162	317894	318499	374479	328395	328250	290677	253019	300819	298816	336266
O88587	21152.1	21659	22877.1	22477.5	28660.9	32125.1	28727.1	29313.2	34088	26998.8	24808.5	28506.7	26527.8	27183.8	23629	24529.4	22500.2	21303.1	21715.9	30075.9	27270.9	24774.9	29396.8	31014.4	22858	33294.1	28153.1	29787.4	26828.1
O88593	2627.33	2381.21	1904.56	3035.62										1351.81	2185.59	3042.99	1864.05	2263.59	2155.86	1818.1	1794.63	1462	2226.37		1091.47		1557.82		1829.72
O88597	2406.86	3419.13	3694.55	2616.61	3531.49	3393.82	4205.38	3568.16	5394.69	2945.72	3516.83	4128.99	3519.63	5423.41	2771.72	2748.6	2721.96	2124.39	3427.97	3394.01	3103.39	3442.33	3045.61	3355.72	2370.77	4342.06	2679.48	3755	2331.97
O88602	5660.06	6730.4	4259.88	4929.54	21779.4	17680.3	16639	24126.5	22473.5	19927.8	21081.9	23187.4	17666.6	21320.9	6857.93	6576.66	6262.49	6793.54	4811.94	20890.1	19834.6	25838.8	21832.4	19510.6	16805.4	23411.4	17517.3	28032	25120.6
O88622	3116.58	3125.98	3186.01	3228.06	2114.4	2677.59	2220.5	2311.42	2034.73	2731.31	1839.58	1768.1	1935.4	1866.71	3279.96	2822.97	2873.89	2782.6	3268.9	2217.21	2684.79	2210.52	2324.4	2419.98	2319.45	2646.43	2270.38	2024.85	1991.57
O88623	2422.69	685.621	1299.42	1202	1577.77	1627.64	1760.43	1865.19		2000.91	1572.76	1079.11		1618.02	812.242	835.512		832.937	1921.36	1427.3	1064.36	1390.59		1665.27	556.472		2932.97	2161.51	1644.62
O88630	6253.04	3861.02	5342.7	4763.21	4826.72	3532.5	4770.34	4536.4	5307.77	4653.89	4114.52	3601.98	4779.48	4107.46	4692.65	5719.54	5546.69	5961.5	5020.6	4430.18	4156.35	5626.12	5466.25	4793.17	5079.31	4334.99	4636.38	4492.59	4471.02
O88643	39092	41915.4	45045.3	37002.2	79730	90593.7	79137.2	86662	87832.3	97392.9	92220.9	96231.6	102222	99073.1	37818.3	42366.6	42586.8	41521	40321.1	83772.7	79675.9	83780.4	90224.2	88173.7	85797.2	95221.7	85226	90738.2	89915.4
O88653	19721.7	14861.2	21226.5	17654.4	23524.5	19033.3	23058.5	22274.8	25712.3	24804.5	23761.5	21564.4	21810	25225.9	18476.7	14848.6	16941.9	14204.8	15971.7	20608.1	18502.2	20274.2	21030.2	22095.1	22615.9	17793.5	17748	14455	17091.3
O88665	1357.87	1680.67	1156.33	1226.58	526.67	1081.45		320.84	1087.26	760.526	952.588	603.41			1007.56	1041.8	1806.01	1756.14	1080.52	1171.2	875.013	679.739	845.268	857.967	710.884			497.65	328.093
O88668	6810.76	7454.2	5829.58	6029.02	5476.38	5573.15	7329.88	4461.51	5207.28	4252.17	3972.5	4979.12	3995.26	4635.02	5629.21	6631.93	7228.25	5922.06	6330.42	3924.84	4125.84	3879.58	4066.35	4551.15	3353.05	4772.24	4419.28	5243.42	4345.14
O88685	78848.6	83256.5	76434.8	85289.9	55356.2	60237.2	55129.3	57461.5	63684.2	53005.4	55839.8	51554.9	55941	51100.4	83440.5	85965	86790.4	87879.5	85115.5	70587.8	65282.7	62582	61412.2	68345.2	64251.7	59133.3	53069.4	56456.2	52276.5
O88693	3733.43	4522.33	3568.73	3670.56	2646.78	2567.37	3152.72	2350.48	2835.25	2862	2288.35	1993.93	3333.89	2453.44	3647.81	3335.65	3602.28	3553.37	3398.69	2796.1	2020.26	2569.92	2324.45	3138.88	2401.56	2932.14	2927.06	2839.76	2851.6
O88696	13399.8	14658.9	13665.3	14016.1	20369	18992.1	17049.7	20643.8	18660.4	19788.1	17571.2	19148.4	17973.6	15887.2	15509.7	16422.3	15285.1	15148.9	15741.2	21857	24753.7	22077.7	21700.7	21590.8	26381.7	20159.5	22457	21073.8	24477.7
O88697	962.247	890.981	1919.44	1358.24	1389.22	1392		1079.89	1263.36	948.659	1456.7	928.13			1720.84	733.295	1026.27	1455.92	1484.43	990.668	1365	1365.55	1185.25	1749.91	1662.58	1570.84	1771.45	1647.44	1483.58
O88703	9314.61	10543.1	8153.46	6526.55	37123.9	32091.3	30405.7	31401.2	32414.6	45079.8	42403.5	43377.7	54988.3	38472.8	9993.08	10421.6	10205.2	9037.32	9428.26	35485	49928	38573	36062.9	29891.9	45735.5	34558.6	42579.8	29450.1	41701.7
O88704	1548.82	1603.68	1143.29	1825.71	7417.08	7268.55	6340.46	6647.19	7017.22	7168.79	7922.86	7800.25	7260.22	7051.51	1828.3	1482.06	2026.81	948.174	1332.9	7044.49	5978.31	6296.25	6741.09	6139.72	5656.91	8349.83	6702.64	7591.68	7204.95
O88705	3788.1	5227.83	3984.68	2932.57	2990.06	2766.11	5537.97	3016.21	3488.93	3139.83	1962.61	2356.37	2019.17	2171.53	3442.41	4140.27	3831.64	3232.9	3611.18	2882.18	2796.61	2365.95	2885.66	2748.06	3701.59	2766.69	2449.58	2093.23	2364.4
O88712	60983.7	56424.3	56944.4	61129.7	112897	113910	81012.2	109157	111754	117230	124249	122553	116956	120712	55880	59261.2	59184.5	59171.9	56961.1	102910	110506	105101	114588	102825	97540.7	115255	121684	112148	121474
O88735	2311.99	2094.56	2946.31	3119.44	7398.1	9346.59	11384.8	7202.11	5981.86	5350.37	8187.43	7086.64	5120.71	8141.61	2785.65	2341.58	2561.38	2587.64	2961.67	7670.08	6662.7	6072.5	5861.9	7092.16	7788.8	6842.81	6679.66	7768.3	5141.02
O88736	5549.37	4119.57	5098.18	5098.83	4807.42	4559.93	3813.19	3301.59	4762.67	2992.59	3444.79	3413.54	3283.15	3501.11	5320.17	5290.73	4967.28	5872.75	5289.32	4279.98	4134.12	4504.02	3852.32	4376.62	2916.47	2471.54	3594.31	3344.53	3219.9
O88737	6709.63	7443.19	7225.64	6145.91	43347	45268.4	33536.4	43966.3	35994.1	40840.2	41365.5	45378.8	36221.1	44163.8	8056.62	8085.23	7586.16	7435.72	6745.29	40136.9	38372.9	42081.7	41687.3	40905.5	38807.2	43835.3	39763.6	52091.9	41278.1
O88738	12631.2	13437	13460.7	13630.3	8644.48	10341.6	9691.63	9099.89	9114.15	7533.85	7476.37	8131.88	7264.81	8100.64	13866.3	13021.6	13582.5	12805.3	12704.3	8715.97	7519.82	8088.94	8953.82	9321.98	7089.84	8777.79	7278.48	7867.61	7659.33
O88741	25703.5	25048.4	29851	23994.3	49684.6	47515.6	31073.3	46580.6	49280.9	60616.4	56320.6	47374.1	59418.2	45601.7	27654.4	28898.2	24403.7	28825.4	29242.5	48483.6	48295.2	48606.8	44554.7	49629.1	52329.7	47135.4	54617.5	44180.5	53034.1
O88745	4098.45	7597.05	4537	3735.66	14736.5	16008.9	12746.4	14593.3	15450	13608.5	12379.8	16440	16717.2	14627.7	4099.76	4306.06	5046.45	4610.66	3577.09	15175.7	17969	15257.6	18403.7	14094.9	15407.6	10061.4	13319.1	12060	13687.5
O88746	11798.6	11039.9	11162.4	9851.64	18755.6	17586.1	16170.4	18095.6	18961	19520.9	16610.2	16577.9	18389.1	16002.8	11513.4	12176.9	13220.2	12685.4	11429.3	20338.8	20865	18999.6	17574.4	20172.1	18920.9	17493.2	16846.1	16225.9	15926.9
O88792				628.309	1449.41	1135.61	1401.93	880.183	754.037	887.865	1556.35	589.824	1141.77	935.778	1153.36	767.899	703.774	511.918	806.563	1374.79	1138.01	1196.03	1168.98	1660.43	1792.31	1309.58	1711.24	1039.13	979.424
O88796	4009.58	3365.49	3873.09	3300.41	2653.48	2853.65	2213.93	2944.32	2437.81	1744.85	1939.8	1436.09	1961.65	1582.99	3439.97	3780.2	3073.11	3548.94	3720.63	2157.66	2108.29	2225.97	2052.69	2194.92	2023.91	2711.87	2048.73	2276.85	2229.47
O88809	183058	175111	201627	234049	3615.82	5248.54	6201.79	6547.81	4819.88	4701.38	2374.31	2535.54	1916.57	2788.27	188079	176792	162394	184381	202619	11640	2879.62	5655.86	4048.7	16698.2	6946.42	6477.92	7376.9	3358.31	2700.98
O88811	4983.39	4387.78	5405.63	5318.06	2733.36	2759.33	3171.99	3248.11	3208.7	3250.24	3062.66	2629.54	2496.24	3691.93	5422.58	4329.26	5087.91	4838.75	5146.12	3272.11	3916.86	3916.32	3475.58	3121.05	3067.53	3539.59	3427.59	2907.78	4301.79
O88819	1216.75	1537.84	1396.94	1392.77	1392.92	1333.51	1131.22	1443.31	1974.15	1243.49	2428.8	944.977	1152.64	1468.48	1450.8	1250.95	1451.4	1374.35	995.676	1348.28	1256.9	1457.64	2361.23	1124.02	1040.53	922.265	1134.46	1128.37	1654.87
O88829	1277.13	976.531	1134.25	1292.7	1304.04	2301.37	1448.6	2047.06	1585.44	1002.49	2260.61	2019.99	1300.54		1017.52	943.169	1239.25	840.099	1272.51	1250.61	1808.23	1989.09	1279.34	1621.46	853.152	1221.38	874.752	995.087	873.901
O88834	4299.72	3731.43	4064.04	3315.97	3108.78	3478.14	3173.01	3698.54	3018.83	3135.27	2804.16	3208.35	2507.8	2887.11	4191.52	4064.41	4003.72	4422.5	3863.52	3196.61	2776.4	3396.93	2831.02	3260.49	3009.15	3412.69	3384.05	2377.31	3523.6
O88839	1200.67	1179.77	988.064	949.512	1200.92	1221.92	1086.66	741.899	1461.8	1023.22	782.288	1202.35	1310.11	1264.74	1260.13	1079.01	1031.17	824.859	982.64	1689.89	1263.54	1235.22	1642.02	1074.23	912.698	840.701	931.089	1117.91	1065.97
O88843	3152.15	1871.68	3131.49	1880.83	3590.42	1827.58	2024.85	2000.02	2693.13	1853.29	2168.95	3743.03	2957.37	2576.91	2051.26	1710.68	2284.95	2435.95	2918.88	2054.58	2426.11	1292.27	1877.19	2066.83	2134.04	1773.74	1946.25	1947.65	1852.2
O88844	338543	351538	335109	343272	118871	117014	120520	108093	148006	101199	111689	91594.4	102557	88211.5	288656	301253	315147	328095	323626	147416	140497	133413	131237	129303	126678	87043.1	116573	95425.7	108826
O88845	2993.61	2892.86	2833.47	2659.31	5680.36	5577.74	6006.16	4960.05	4642	5636.87	5250.86	5068.12	5313.45	5298.56	3062.16	2888.74	2736.13	3028.56	2805.36	5304.39	5478.87	5478.28	5366.76	5363.96	5399.26	5193.74	5215.65	5520.88	6358.41
O88848	7487.4	8297.98	8059.89	7130.93	7461.04	8207.15	6426.47	7122.42	6644.07	7183.18	6401.82	6512.99	5202.05	7203.02	8412.76	9448.16	8593.39	8410.44	8932.35	5402.59	6265.63	5998.46	6898.57	6650.79	5952.23	6878.13	6421.59	6649.1	6250.04
O88851	22292.2	23952	21331.7	20639.1	44549.7	38534.6	34132.9	39210.3	46944.3	42138.6	53554.4	45446.6	37501.7	42925.3	21055.1	21995.2	22861.4	23878.9	22284.9	44178.4	39560.7	37408.8	40316.2	34290.3	39038.4	39236.6	45398.5	44368.3	43476.9
O88874	1388.23	1265.36	1000.82	750.532	1043.86	779.971	1090.27			839.392				1894.28	839.88	947.728	1300.97	1255.64	1156.51	597.272	541.514		1253.28	662.935	1256.32		854.262	691.862	396.243
O88879	3316.16	2761.33	3228.71	3518.67	1744.61	1581.93	2275.14	1583.96	1683.8	1416.39		1667.46		1010.29	2596.35	2720.54	3105.18	3465.52	3366.52	1207.25	1441.32	1101.56	1340.07	1845.51	1067.7	1239.48	839.734	826.212	1067.87
O88888	1677.97	1954.71	1306.04	2442.61	1852.07	1326.15	1190.65	1715.78	1064.56	1261.74	923.551	1696.31		1562.58	1953.52	1433.93	2085.18	825.45	1356.81	970.584	768.229		1469.6	834.838	2888.29	2754.97	1205.38	1330.21	1119.68
O88895	9109.58	7784.92	6963.95	7685.47	6646.58	6199.25	6680.88	6656.94	5987.23	4296.75	6827.38	5829.85	4577.74	6498.09	7138.26	8123.2	8090.81	8673.47	6861.85	6387.71	4735.26	4250.14	5698.18	5576.01	5281.65	8918.03	5757.98	5929.71	7177.22
O88909	1317.8	898.427	1121.2	1261.06	1403.67	576.644	1141.19	909.477	611.374		810.22	364.166	785.858	733.56	1230.88	607.201	1991.55	1253.59	888.943	584.136	599.39	407.064	583.302	981.859		752.531	435.093	973.681	812.601
O88910	9593.63	8845.81	7149.74	7667.43	29399.4	20464.5	22414.1	24400.6	33671.8	26500.8	26898.3	24529.8	21811.7	24130.5	8590.35	8849.01	9214.09	8685.77	9006.44	16119.4	23581.2	23266.2	24320.5	14925.1	17157.4	23545.7	19877.6	25782.6	26040.3
O88935	106241	103955	98329.2	91696.7	465217	508021	411916	473173	367958	497551	471693	526770	428756	550760	116778	118273	113265	111670	103740	434699	416350	449059	404800	461865	475432	427904	430627	515769	435715
O88939					1062.93	1060.1		724.675		761.528		1061.15	856.645	1245.27						1276.58	1045.11	1221.91	1247.92	737.057	1144.47	1710.41	887.248	1349.26	1586.23
O88951	3136.1			2169.52	5650.69	5289.42	6718.19	5957.47	4654.29	9008.9	7107.67	6815.85	8280.22	5777.49		2430.42	2896.32	2482.48		6327.48	7704.78	6726.14	4925	7781.09	8328.19	8754.05	7699.47	8362.57	4874.6
O88952	38075.5	41598.9	35246.7	40383.6	40173.8	39423.4	65371.3	35559	39591.7	38977.7	33798.3	32834.4	29833.9	26022.5	37003.2	40094.6	38683.8	40993.8	40563	32630.5	35471.6	36147.9	32319.4	33918.9	40214.4	35330.5	25514.8	36435.6	32399.5
O88958	9813.34	10676.4	10238.1	9406.28	18744.9	19816.2	17345.3	18705.7	18922.2	15754	15406	16731.4	15824.6	17251.8	8290.43	8746.11	9617.25	8663.87	8273.3	13120.6	11953.8	12383	13726.6	13669.7	8874.11	15403.2	13761.2	14843	12265.8
O88967	8457.75	8877.41	10420.8	9418.5	7438.14	7716.13	7172.55	7499.39	6922.22	8757.66	6922.52	6268.05	7128.25	6960.19	9135.67	9755.49	9258.34	8114.69	9005.79	7134.95	6759.98	7998.01	6839.53	7757.33	8514.19	6247.66	7908.46	6841.09	6647.62
O88974	2809.02	2289.89	2046.9	2440.89	949.028	1001.19	981.285	1445.55	1315.75	944.119	845.035		849.949	647.428	2627.09	1971.37	1167.77	1913.05	2002.3	707.237	641.201	696.721	1386.58	1416.6	484.88	991.464	1039	1078.07	967.688
O88983	6014.07	5596.33	4913.86	6204.8	6267.39	6348.84	6878.83	5902.65	6084.83	6313.85	6117.58	5502.77	5509.24	6009.54	5958.63	6360.98	6187.78	5835.94	5748.55	7053.28	6858.99	6774.72	6880.71	6593.11	6919.08	6420.39	6760.44	6099.69	6270.44
O88986	3237.86	3670.01	4195.5	4168.71	5090.72	5326.39	4788.16	4839.87	5667.33	5676.13	6628.95	5087.22	6221.84	5207.21	3766.71	4690.91	3959.89	3847.86	4395.22	5896.96	6602.38	6422.39	6151.46	5274.28	6386.63	5350.67	5334.37	5734.68	6162.35
O88998	10697.9	13356.9	12632	10513.4	19736.9	24500.3	14880.8	23884.3	16636	19354.7	21663.4	26118.3	18564.1	26193.8	13208.4	14347.6	13645.7	13175.4	13507.7	25514.3	21147.3	23635.3	22462.7	27639.2	18821.2	25028.2	22607.8	28597.5	21651.5
O89001	18649.7	17829.9	17162.8	20979.3	10519.3	10877.1	10727.7	10411.2	9736.34	8004.56	8967.98	8739.71	7346.43	8635.67	20356	19207.5	17970.6	19373.9	18939.3	11133.6	9499.24	9571.86	11025.2	11612	8908.33	8776.47	9531.91	9273.79	7102.31
O89013	1209.63			643.621	352.855			171.607		184.299							751.403				247.786			304.359	220.695			95.6702
O89016	2756			2104.7	5514.93	2919.4	4455.36	2492.42	2605.53	4905.76	5012.02	2659.99		3073.29	4173.42	2248.37	3771.13	1841.72		4098.93	5239.85	4986.37	4398.86	4405.5	5106.25	2822.94
O89017	8460	12252.9	9085.4	9539.21	9752.37	7276.87	7483.27	7593.72	7429.55	6749.24	10206.2	7509.53	3400.64	3404.57	10748.5	10590.9	10849.4	13408.8	8748.08	8785.58	9407.11	9056.04	9363.66	9598.86	9834.57	7383.33	8010.65	6905.84	7269.33
O89023	5851.53	7978.05	5302.95	5335.22	10944.8	12880.5	3884.85	13468	14558.6	15462.2	15046.8	16079.7	12008.6	15956.3	4826.13	6025.73	6291.51	6649.38	6161.62	13970.1	13807.1	13146.1	11659.4	13473.6	13894.8	13555.1	13163.4	12277.9	13873.9
O89026	9776.82	12122.8	12039	7783.52	4661.28	4769.79	4076.12	4325.46	3938.82	4949.03	5073.84	4308.25	5380.9	4392.78	9910.8	10250.3	12354.4	12353.6	12185.3	4839.37	5988.38	5241.53	4155.73	5247.88	6093.72	4063.07	4564.71	3523.47	3590.22
O89029	6601.77	5177.44	6242	7166.58	7998.85	9891.48	10030.1	8187.6	8593.19	6203.69	5697.14	6863.34	5607.57	6689.6	7409.56	7995.96	7007.55	6647.41	5984.03	11649.3	8766.46	8634.2	10801.2	11087.3	8330.29	8072.19	8841.25	8414.7	7583.75
O89032	3305.35	2097.47	2316.67	2405.72	2660.78	3106.13		2413.83	5163.59	2965.01	2442.87	2820.99	1799.21	2651.88	1512.6	2235.39	2040.93	2283.52	2534.48	2445.5	2717.84	2717.85	2004.83	2366.76	2676.02	2759.92	2488	2601.23	2742.99
O89050	1835.14	1662.9	1544.66	1822.21	1833.11	1759.42	1110.41	1665.44	1406.94	1769.43	1854.8	1315.21	1750.34	1734.89	2251.47	1977.16	1920.87	1551	1825.62	1340.74	1821.47	1769.11	1761.97	1856.15	1514.39	1714.36	1704.88	1663.02	1804.13
O89051	5065.74	4449.66	4184.48	4996.83	8101.32	7920.63	8062.79	9109.6	9802.59	7076.41	8303.96	7374.5	7504.95	6756.87	5253.89	5738	6187.93	4777.48	4603.45	7218.09	6724.15	6241.48	6555.73	7265.71	4045.44	8476.76	6472.8	7384.05	6457.82
O89053	47305.7	45307.5	44801.1	50169.8	85899.8	109523	50979.1	97230.4	73548.1	87073.9	100361	106370	73133.8	102747	51793.6	49484.6	44660.1	46017	45735.6	101582	78055	88738.4	93928.8	99339.8	79812.4	95438.9	93298.2	104227	92870.9
O89079	22470.1	23226.2	20201.7	23147.4	17862.3	14853.2	13837.6	14180	17324.8	16600.9	15821.5	14853.5	15394.6	13968.8	24711	23711.2	24000	27055	25994.5	17194.2	15879.6	16834.6	17616.3	16857.7	14854.1	14372	15291.8	16793.1	13512.4
O89084	4843.58	4539.54	5742.79	5181	10955	14977.7	12136.6	12796.1	10968.4	11172.8	11006.1	13156.7	10265.9	12525.4	6205.18	6390.38	6455.31	5202.76	5211.76	14812.5	9504.95	10888.2	11755.1	14270	10631.2	14400.8	12075.5	11280.8	10540.2
O89086	51829	42255.5	38721.4	44316.3	18801.9	16847.3	12131.1	12575.4	12676.2	6676.7	10484.6	8569.04	2626.76	12379.8	18987.1	46110.4	38871.4	50018.3	45014	12674.7	9819.72	12574	13496.2	10681.1	7744.32	6272.4	16548.5	11854.6	12661.4
O89103	4360.22	3991.42	4159.86	3907.15	2678.9	2255.95	2323.62	2713.68	2719.16	2581.18	2126.1	2121.24	1730.11	2328.07	4610.66	4539.68	5010.32	4376.63	4614.95	2245.01	3143.97	2806.54	2367.37	3659.68	1900.79	1730.42	2821.73	1351.37	1995.25
O89106	8400.59	9980.9	10755	10365.4	15362.5	15095.2	16581	15850.8	15072.9	15080.4	13881.9	13848.4	22192.2	17494	9769.84	10108	10061.7	9551.22	10317.8	16675.6	14845.1	13054.5	16646.6	15924.1	16190.8	13650.3	18884.9	14652.6	14960.4
O89112	21323.4	22857.6	22154.4	21284.8	51735.5	53367.2	46270.8	45071.7	46273.1	46429.2	44214.8	41315.2	44279.8	52951.7	21534.9	21853.9	23566.4	23957.5	22872.1	42232.9	44992.3	38798.5	43604	44341.4	45932.1	44455.4	49429.2	54209.4	50613.4
O89114	4310.77	3888.31	4143.44	4271.92	4458.97	6054.74	5421.84	4758.18	4460.58	4227.57	4615.56	4754.63	4455.23	5653.88	4121.16	4184.15	3639.78	4223.88	3585.92	6228.16	3623.06	4883.13	5566.62	6438.69	4144	4633.3	4761.05	5167.16	4639.04
O89116	6567.1	8017.12	8146.45	5819.08	7629.13	8097.37	3805.97	6058.57	3789.05	8057.38	8363.67	7440.81	7167.43	6786.77	7928.27	6239.01	6840.18	7203.69	9761.38	6830.66	7192.63	7548.18	8349.94	8763.65	9228.68	7122.41	4752.9	7619.42	8761.13
P00158	29554.9	30447.3	29121.2	25045.7	69215.2	72162.9	82555.3	77097.4	72698.4	54516	51232.9	61335.2	56958.1	69118	28092.2	33592.2	31890.6	26675.1	29496.8	47119.1	35422.8	31822.5	45419.4	49278.7	26025.2	83906.8	53214.8	70742.5	50503.8
P00329	1068.25	801.049		385.671						1377.65				1172.52	788.695	486.645	602.578	786.423	904.738		1387.26	1056.74		1150.43	1392.66	670.29	744.743	859.287	1100.15
P00375	9495.46	8472.61	7591.42	10428.4	3301.91	2415.78	3726.55	3485.96	3601.08	3148.48	3422.12	3134.54	2711.17	2913.56	9624.04	10004.2	8778.19	10590.9	10628.8	3221.23	3024.34	3141.83	3574.16	3204.59	3041.4	3024.82	3024.63	3014.54	2863.72
P00397	72229.8	69362.7	58276.8	64850.3	146044	161224	195220	186526	153875	84041.3	58507.8	100254	73083.2	116550	60981.7	54439.7	57766.6	48631.9	50012	57458	18292.1	25148.7	62112.6	60473.3	14841	194230	62325.7	104450	39976.3
P00405	570373	514368	419838	421391	1220000	1180000	1280000	1200000	1150000	1160000	1060000	1110000	1130000	1110000	461622	512513	490690	451156	461466	1050000	1020000	1080000	1020000	1060000	1110000	1300000	1130000	1160000	1070000
P00416	4840.42			2801.45	10679.4			11468.6		9624.54		8420.33					4659.4				5480.09			6982.66	5365.61			13839.8
P00493	50106.8	51496.4	49298.1	49990.4	81510.1	76573.5	71123.3	76068.4	82829.7	82310.2	79985.1	79858.9	87171.5	77818.5	51602.7	53170.9	53586.6	54818.6	52054.7	83397.3	85091.4	80568.3	79621.3	84159.4	89394.3	77472.5	81028.9	74534.4	79377.3
P00520	1660.06	1571.03	1752.42	1662.57	1400.54	1876.06	1468.3	2322.32	1242.25	1755.52	1817.51	1286.27	1655.12	2155.35	1254.87	2172.42	1937.77	1718.66	1730.19	1974.01	1811.9	2295.54	2318.53	1589.48	1434.55	2032.08	2651.78	1752.61
P00848	3592.83	3773.84	4670.95	3542.57	9189.22	10459.4	11325.5	10875.5	4783.43	2669.23	3042.49	5643.11	3050.6	6337.46	3963.39	3448.32	4004.89	2137.01	3687	2173.62	1204.39	923.648	2986.65	2025.45		12528.6	2054.42	4661.6	1698.97
P00920	23538.5	19029.3	17274.9	19875	129769	106217	97591.2	109272	106326	189615	177066	181301	203705	158306	20151.3	23741.8	23945.8	19609.8	20409.8	99681.4	137825	125845	113269	86841.6	146043	128710	133664	104834	131129
P01027	1990.15	3058.14	2570.02	3133.52	857.387	1848.25	1247.73	1333.96	1110.86	1926.04	1540.75	1323.4	1265.29	999.996	1873.01	2433.2	1879.94	2652.06	3682.01	1679.62	1291	2808.81	1590.01	1064.57		1908.79	1555.25	968.5	973.581
P01173		341.719																4597.96
P01831	173374	190398	193729	130196	813766	945506	441429	873647	767755	848428	814606	1010000	865662	952594	213931	245218	214609	244639	195655	1170000	1040000	1040000	999765	1210000	1000000	868964	1010000	971388	951914
P01837	7159.7	5248.15	4883.86	6097.46		515.293		863.522		2487.13	2015.7	2424.11	1634.12	1513.95	8756.67	8880.67	6600.1	5162.56	7682.33	1645.05	659.644	930.838	1124.79	706.937	2548.21	491.278	937.148	973.483	647.728
P01867	5776.08	2920.03	4696.65	4158.3		1357.74	1218.1			1823.17	2710.54	2747.51	3274.94	2504.82	5556.15	6969.11	5888.41	4124.11	5491.46	1207.11	875.493		664.911	474.241	842.883	1091.25		1150.21	1097.39
P01887	5274.58	6425.51	5536.09	7054.5	5800.97	3763	4516.17	4029.89	4371.52	5997.25	6125.52	4725.35	4447.65	6907.54	5619.59	5698.76	3906.06	6212.64	5147.16	6090.69	7289.55	7762.06	5787.16	7776.67	5978.9	3950.27	7166.17	5151.52	5767.6
P01899	2390.02	2397	1901.14	2481.79	3186.16	2744.55	3098.63	3631.99	4336.37	3626.2	3769.07	3845.43	3015.86	5351.84	1811.53	2612.67	2244.93	2474.52	2039.22	3634.65	3921.24	3323.09	4301.41	3049.11	4130.53	3114.24	3333.77	3890.2	4564.64
P01901		632.398				916.308			1419.83			1202.52		1752.34				426.845			1131.82	1023.55	1090.8	1046.06	818.765	409.516	1005.55	1379.32	1046.82
P02301;P84244	998844	954085	829925	1010000	708191	666366	400204	802026	1050000	642663	1000000	545781	423729	329237	670843	955373	898025	929302	788523	566864	765495	575170	537056	619338	636710	661067	513771	503045	668405
P02463	5191.6	5073.61	4487.07	5149.57	4338.49	4293.94	3008.38	5917.82	3695.94	4619.59	3869.16	3036.89	4272.41	4742.37	3394.43	3183.11	5318.54	6697.9	4928.68	5269.83	6113.81	6991.31	7083.26	6782.63	11450.7	4084.71	6576.35	5465.55	8884.52
P02468	18856.8	23964.3	21021.4	21587.8	18996.8	21206.3	22222.8	20974.9	24063.8	18332.4	17661.1	16938.1	17961.3	16717.3	23358.3	20382.6	23177.8	22766.1	21268.1	28923	25096.8	26730	26836.7	26227.8	25284	12276.4	23031.1	23371.7	24180.9
P02469	5380.97	5016.08	4938.29	5600.84	2652.51	2826.59	2933.59	2899.12	3242.68	2494.24	2199.3	2217.71	1808.73	1220.27	5310.38	4681.78	5113.88	4942.83	5082.57	3306.51	2693.04	2876.28	3313.46	3885.32	3561.76	1650.07	3110.44	2314.9	3033.37
P02535	13775.8	8238.93	17359.1	10026.8	21019.6	31235.7	12434.1	11257.7	15895.5	18485	8115.82	13852.8	10080.6	8683.1	65381.8	10939.9	15078.4	10010.9	17486.8	10352	4752.55	12237.3	6996.06	10979	8432.63	15766.4	25994.3	17548.2	13705.5
P02664																		3697.27
P02772	21593.7	29000.5	22999.7	22959.4	3611.93			12339.6		802.65					18236	20169.9	20123.9	29210.2	25495.5
P02798	1609.43			1550.13	4363.23			4961.96		5070.37		2781.34					1844.89		1109.4		6303.86			2770.74	6297.92			4812.19
P02802	631.197			758.577	4362.32			2798.65		5601.56		4137.64					838.646				7105.22			3967.9	6440.75			4089.93
P03888	33567.3	34844.2	40619.9	31453.8	100017	90173.5	88857.8	93586.3	83414.5	74409	56794.7	76469.8	66193.2	80946	33028.8	35677.7	37567.3	37916.8	31757.5	50835.8	35912.2	33312.6	49011.8	50854.4	26636.5	101411	53477.8	70849.8	46105.1
P03893	7285.88	6468.07	5798.33	6342.09	22036.7	24354	27671.4	30865.1	19998.5	9322.22	6637.94	18962.9	7175.9	18108.4	7125.08	7332.19	10046.6	6591.84	6200.93	8175.44	3125.85	3112.92	6907	7467.16	3305.8	36670.9	11102.4	19690.9	7484.98
P03899	6627.04	5661.47	6611.51	5911.68	14601.8	20967.8	4559.03	20694.3	14903.4	15443.3	13843.6	19099.2	17350.2	19009.4	7272.28	8475.54	5907.41	7121.78	8745.31	16521.7	10036.8	9458.07	15069	11288.7	11195.6	21983.8	14339.1	19696.7	14187.9
P03903	600.317	407.738	1179.98	1053.14	2109.41	3015.23	3135.51	2168.82	1894.3	2980.53	2083.17	2554.87	3445.78	3334.72	1113.43	1169.68	556.81	1292.56	1092.03	2711.4	1982.81	2172.71	2433.48	2670.48	1896.4	4007.96	2277.79	3163.19	3068.92
P03911	25380.3	24277.4	22164.4	20721.4	41186.8	42705	47150.4	54111.7	36925.8	25731.1	17478.8	36438.2	22306.3	38064	24197.6	21961.9	21753.3	17906.4	17217.9	18092.5	11786.7	12021.7	18846.6	20354.4	15217.8	43861.2	17500.7	31290.2	15344.6
P03921	10602.4	10220.3	9269.09	8762.04	24910.4	26671.4	27038.4	27399.7	25823.6	25827.5	23378.5	24535.8	26336.6	22772.4	9794.49	11490.3	9996.13	9412.14	9795.5	19769.2	17221.3	20528	27091.2	24241	19827.3	24832.3	23398.6	26165.4	19918.2
P03930	28083.8	25450	35111.9	28616.3	135976	167320	82946.5	140558	75314.6	109875	70672.1	82322.4	96689.1	114273	41311.9	52664.7	50357	36819.1	33698	89829.3	91529.7	106317	87552.4	75847.5	83302.9	204659	91339.4	118321	96874.2
P03958	4095.98	3662.4	3831.73	4925.19	1958.81	2304.03	2083.47		1637.37	1807.82	1452.93	1098.04	1465.11	1842.97	4294.95	3564.22	4124.49	3562.16	3829.23	1823.49	1691.67	1786.27	1813.15	1928.67	1368.32	1681.76	1272.02	893.36	1161.49
P03995	87770.3	76622.1	56834.8	70385	126746	103220	92773.1	122997	111340	198539	235458	133593	227752	129200	86877.1	101317	87861.7	85861.4	68901.4	149920	263915	156909	125371	119694	248204	134390	198234	133997	161946
P04104	6293.26	4287.03	9903.27	7380.36	22804.2	13221.1	2931.26	6837.78	5909.38	18564.3	7756.01	8806.45	47979.1	23110.4	21403.8	6209.69	9703.81	5568.59	6850.34	6360	2985.68	7002.86	3142.36	5414.99	7189.54	7154.86	15755.9	9281.99	9784.68
P04370	22042.2	20453.4	2189.19	16248.3	1290000	1120000	1100000	902058	1180000	1500000	1730000	1370000	1490000	1280000	16575.8	28252.9	37726.5	25852.7	21908.9	975190	1630000	1250000	1360000	872568	1540000	739519	1060000	914130	1280000
P04627	19921.7	20625.2	21197.5	18415.7	19619.4	19979.4	14798.8	19977.8	18140.9	14821.8	11497.9	15659.6	11682.3	15653.5	20456.5	19943	20318.8	19906.8	19576.5	18332.8	17409.4	16409.2	16314.4	17405.6	15078.6	19880.1	18173.9	17244.4	16981
P04769	2887.68	1801.36	2246.81	2930.73	1496.69	1408.78		1353.31	1983.41			1866.2	2008.12	1415.23	1994.65	952.418	2036.35	1551.85	1679.83	1539.95	984.134	1548.24	1943.42	2443.13		2149.42		1183.92	1570.29
P04919	570.33	362.656	306.157	549.39	1303.03	2109.8	3024.53	1228.08	1005.37	646.652	1195.14	1390.56	2716.91	1924.62	509.635	1721.25	763.036	672.285	1090.47	650.658	269.516	2855.72	1240.44	2369.49		274.975	438.758	864.255	927.159
P04925	18287.4	20940.9	17688.9	18045.8	36774	39808.4	18831.7	32980.9	24423.6	36498.6	34840.6	35904	26110	33987.3	20049	19387.3	20619.6	24341.2	15729.4	38491.9	35553.8	33109.7	30452.8	38524.4	42449.4	40589.4	42766	39539.5	38224.5
P05063	94245.1	97910.1	70822.1	83015.6	531956	379727	457806	462329	591114	450978	480238	401573	409499	358327	89104.1	112737	105449	98918.8	91259.9	409873	545123	497417	404071	358411	460668	381644	412560	433445	473714
P05064	238115	255142	210444	189922	889908	928778	711081	832974	827341	900108	971399	956146	851932	905961	231537	282572	267364	278965	257269	922548	907840	870969	926992	878955	930437	803359	832182	869555	827584
P05132	22564.6	21427.2	22595.5	22862.5	20710.7	29925.2	18050.3	23570.1	18899.6	18591.6	14655	22412.5	20590.5	25305.6	27834	26184.6	23310.5	27539.5	27108.9	22511.9	14432	12695.4	17809.7	21236.6	12530.8	26981.9	15383.6	23708.3	12476.6
P05201	99943	113798	111072	91383.8	472123	477399	421446	464522	434283	505080	495842	513123	500474	480568	107287	118951	116973	113752	108851	443020	479390	457143	438961	434092	482106	480473	449327	441361	479232
P05202	158426	169236	167339	147929	532435	512909	460502	497950	469305	587382	577233	575087	551230	567376	170325	172541	174813	169629	164752	463670	496175	474225	475381	439579	474422	464624	499490	486059	514571
P05480	32500.8	35928.3	35677.8	30094.6	29082.6	30449.6	30585.2	31195.4	27184.1	26379.4	24770.6	29439.2	25653.8	26721.5	30636.9	32013.6	33012.7	32861	33013.9	27877	24988.2	25193.2	26148	28322.3	23158.5	25008.9	24417.3	26868.9	23720.9
P05532	7944.82	7778.85	7295.17	6811.62	5714.49	4839.44	4916.08	5471.36	5827.06	3462.85	3699.69	3985.57	2523.87	3981.21	6764.63	7025.41	7008.6	7046.44	6645.11	4843.41	4502.7	4474.56	4552.17	4325.49	3700.56	3545.41	4073.94	5303.44	3658.18
P05555	671.187	699.257	910.73	913.919	2407.95	2928.59	2634.01	2339.65	2059.57	2725.35	2654.92	2058.1	2359.7	2879.09	942.7	1083.87	665.341	969.336	949.786	2489.91	2149.15	2222.81	2243.71	2702.43	3314.31	2787.1	2750.71	2603.5	2589.45
P05622	1030.99	1366.57	775.814	1200.8	1710.16	864.149	1562.39	2094.35	1416.88	1700.8	1495.9	895.573	1267.56	1325.61	1220.36	734.946	1102.34	894.297	998.793	1397.78	1332.47	1421.79	1341.29	743.894	898.882	1252.06	1215.57	1284.52	1390.57
P05784	6763.36	6367.83	5964.73	4827.8	17883.5	10852.5		6338.22	10491.6	14805.7	19792.5	9357.24	3207.34		10598.5	4994.61	8295.93	8008.17	7862.14	6565.05	4417.97	6687.48	5741.97	5289.79	7651.91	10742	12437.5	9753.28	11017
P05977	792.539			1348.02	4867.42	3018.19				9375		7535.35															6673.57
P06151	213412	255847	268175	264284	387526	454954	369450	407533	394960	407523	377868	426599	397944	409470	289026	282763	256020	293251	264992	452328	393549	387639	436178	484756	410446	431836	428084	426063	391539
P06537	2894.24	2624.1	2644.08	2583.55	3301.25	3216.03	2803.96	2773.01	4112.25	3204.51	3775.25	3053.89	3120.27	3828.29	1907.32	2431.99	2617.02	2172.1	2181.75	2510.33	2749.35	3074.35	3254.88	2826.8	3106.92	3229.6	3227.85	3612.69	3499.67
P06728	9440.56	8443.46	9963.29	9169.04	1545.99	1893.45			3738.88	1623.42	1791.39		915.787		8603	9775.19	8321.63	9007.13	10412.5	1338.91	1505.92	2328.17	1006.86	1339.15	932.776	1322.29	2772.21		587
P06745	87735.5	94523.7	77578.7	74619.3	265200	248234	214679	235264	237384	261873	238253	245365	253240	240319	84643.4	95224.2	87124.6	90340.1	78838.5	238207	228542	220106	228710	223121	231244	220204	220011	224142	224494
P06796																		3407.74
P06797	4280.79	4483.24	3363.3	4594.38	4650.44	4771.19	5123.67	5234.82	3547.53	4041.75	4188.29	4817.49	4339.25	3562.24	4559.94	5017.14	5636.96	5323.61	4590.15	5920.41	4484.49	5934.86	4619.17	4849.49	5236.3	5314.71	5110.25	6382.69	5370.05
P06800	1081.46		1039.65			2251.37		1801.78	960.932	1325.04	1273.25		2044.97			882.546	1189.26	955.437		1690.56	1053.99	1488.31	1460.9		1926.67	1708.43	1147.33	1362.83	933.66
P06801	27455.2	27935.6	25779.7	24098.5	37338.4	34534.3	34121.4	32058.6	37010.6	35048.5	35378.6	33296.1	37779	32837.7	28666.4	29322.3	28849	28682.6	27504.5	32342.6	38693.8	37476.1	34554.3	32842.9	30876.1	31712.8	35954.2	30974	34562.5
P06802	2230.38	994.451	1399.14	1254.61	1683.21	1552.18	2215.03	2063.91	2567	2777.12	2004.68	2537.47	2767.74	1695.03	1522.46	919.77	1867.75	1308.13	1483.58	1891.67	2124.9	1719.41	2155.34	1637.5	1647.06	1965.81	1855.84	2039.77	1369.54
P06837	153747	129926	103826	133303	92440.7	74201.9	45025.2	73787.2	64842.8	91420.7	56278.5	71746.3	48620.9	69800.3	138540	174804	199073	192537	159013	87829.3	126674	106705	114772	146324	220558	80176.2	141437	105941	90761.2
P06880										881.871	1018.11	1023.49														5587.73	710.349
P06909	582.173	557.052	434.474	294.915				377.485			542.763		343.825	510.379	316.509	674.927	428.524	496.72	362.978	348.547	167.63	315.879		812.161	445.311	580.513	604.213		279.124
P07091	675.116	1140.56	775.807	1092.56	927.876	1106.5	1389.39	787.967	516.488	1018.58	473.85	689.758		628.798	1004.29	835.482	1251.64	778.801	741.216	488.885	693.351		1020.38	685.175	371.609	1291.04	995.314	591.774	652.895
P07214	10940.1	11213.6	9821.64	9266.44	12025.7	8300.95	10396.5	10651.2	18411.2	10651.6	10349.1	8511.83	12588.7	4886.79	10580	12601.7	12623.3	12110.8	11865.5	9004.24	14131.6	11004.5	11942.8	9261.74	13874.7	7964.04	11445.6	7378.97	9846
P07309	39131.2	46735.1	35005.5	32769	13151.9	10389.6	9654.96	9601.65	18080.3	11354.2	22437.4	8842.03	8548.46	7592.85	36354.3	39703.6	45582.6	49664.3	46186.3	12248.7	14769.3	18968.1	10854.6	7356.32	15918.6	11775.7	12879.4	8599.28	15067.8
P07310	3521.86	4489.03	7470.39	4092.98	30929.2	30432.2	38241.3	30761.6	43506.3	67683.1	109966	41608.3	129983	37457.7	2084.6	3383.99	2890.81	6961.44	6527.39	28883.9	70171.9	51749.9	27902.5	33612.6	112792	12027.9	34946.5	20792.6	51858.8
P07356	9864.05	12907	10312.9	9824.25	5538.54	6264.1	5943.41	6346.87	6790.55	7241.03	10485.1	5128.68	7621.46	6118.75	11388.9	11316	13200.6	13485.3	10310.8	12557.9	13661	9899.19	7184.66	8014.79	10319.6	7983.31	11243.5	9797.72	7405.36
P07607	1340.46	596.533		818.339			517.11								908.205	698.832	997.566	879.29	1001.59	311.602
P07724	189445	205479	192797	196485	50022.6	80940.5	112889	63623.9	71659.9	111182	147834	98046.8	73714.3	64134.1	178068	200806	186243	193191	214490	124712	77322.9	150709	78913.7	82266.5	62990.7	97189.5	82682.1	68990.3	53157.3
P07742	7389.34	7076.03	6331.36	7766.08	1731.69	1577.56	2075.87	2030.79	2285.96	1913.63	1748.11	1767.28	2143.79	1265.02	6456.85	6091.39	6863.56	6973.06	7254.19	1368.31	1759.4	1603.71	1701.95	1761.51	1342.81	1877.01	1498.77	1479.2	1787.73
P07758;Q00896	11400.7	9551.66	7899.98	10451.5	1767.52	3655.01	2818.71	2576.95	2128.14	3731.12	3173.62	2197.67	2433.84	2380.71	8657.88	9330.36	10280.3	8125.94	9300.94	4319.16	2985.3	5231.06	3117.92	3280.82	3371.03	9561.99	3983.42	2453.11	4420.31
P07759	1986.95	1840.12	1408.12	2001.97	2046.93	2909.67	5111.99	3082.36	3609.87	5791.25	5693.28	3859.69	4540.94	3153.36	1038.09	2420.26	1032.58	1526.33	2398.66	6482.43	4345.43	7437.65	3722.42	4800.15	3581.44	8787.77	6241.17	4077.47	5861.22
P07901	363153	409080	390709	367211	432255	452861	347958	420801	413278	467715	450978	422947	386265	416270	410390	405973	402220	429536	406441	424807	493755	472737	458578	458727	539693	469525	494965	441853	467789
P07903	1632.21	1800.91	1832.25	2475.83	1635.84	1335.44	1588.02	1541.54	1381.32	1544.97	1809.53	1200.8		1331.62	2047.56	1842.25	1864.69	1792.95	1663.06	897.822	1352.11	1171.03	892.454	1319.42	1562.86	1199.56	1079.2	1031.29	1464.09
P07934	4387.08	2190.85	1451.15	1992.98	7093.83	6055.79	5989.87	6632.74	7025.41	5762.28	5852.24	6679.12	5798.28	5584.33	2279.75	2051.8	2141.67	1910.9	1387.79	6199.33	7666.9	6493.98	6323.01	5794.36	6331.07	5700.58	5761.5	5978.61	5786.74
P08003	44716.2	43316.1	44188.6	43873.9	26501.6	25091.3	24624.5	25814.9	28867	24808.4	24434.1	22368.2	24660.5	22808.9	43664.6	42950.6	45542.3	43028.4	43165.4	27832.5	30120.6	30214.9	28770.9	27154.2	29111.1	26565.9	25567.6	25300.8	25461.2
P08030	23363.1	23170.6	21706.5	28008.5	11715.6	13240.6	13093.5	11937.5	12351.1	9999.3	8829.47	9611.68	7300.85	9386.04	23959.7	21616	21331.8	24196.2	21516.3	10731.2	10593.8	10973.6	11708.7	11483.2	9754.73	11118	11296.5	11015.1	8768.46
P08074			845.404	897.788	851.019	1004.7		937.505								888.832				1583.17	1090.2	1322.98		2262.62	951.201		1531.09	1229.71	769.751
P08103	15296.8	20315	17644.6	15316.7	13247.8	12078.6		13332.5		13641.8		13101.6	14823.4	27830.6	15470.1	16810.4	17386.9	16533.1		9802	15202.3	9957.14		15650.1	13751.2	13046		13877.4
P08113	133203	134960	129191	125820	99522	93931.4	101224	90874	107439	89563.1	85612.6	81179.3	77486.1	87292.4	126765	134222	141772	136900	139664	93136.7	100890	95238.6	96695.6	98758.3	93516.4	94564.2	89910.5	94173.3	83860.8
P08122	7874.1	7292.2	7205.1	6925.02	5249.73	4606.77	6877.13	5196	5764.41	3801.25	2917.64	4169.13	2457.98	3075.67	6731.97	6270.26	8328.02	7868.91	7132.91	7506.1	7071.78	7828.06	6505.57	7063.06	7081.06	2748.01	5634.51	5232.54	6094.34
P08207	1003.65	112.879		1743.18	515.16	418.274		371.491		1042.77	2371.64	612.813	964.837	588.709			1951.5	459.782	332.566	1409.98	3730.08	1927.51	1037.11	702.65	2602.72		1389.59	983.113	1777.24
P08226	46050.1	55583.6	46030.5	36948	44824.3	45109	38489.1	44698.7	47820.4	53809.2	56224.9	55327.3	56742.8	47957.5	47999.2	56230.4	53125.5	50716.1	51932.7	48668.5	42545.5	43342.8	41637.9	44311.8	53291.6	50390.7	52255.7	51471.6	46253.7
P08228	188781	197550	178797	186213	254935	269869	203792	265988	261388	332617	229850	324252	206666	269998	165826	192996	185330	193791	184167	275094	332466	276601	220958	275199	343022	244188	260552	249845	277660
P08249	458650	453900	395207	393161	1090000	1060000	1050000	1090000	1130000	1130000	1080000	1130000	1160000	1050000	420099	445183	397161	416147	402910	1070000	1090000	1030000	1010000	981260	1070000	1010000	971156	1080000	1040000
P08414	25102.1	23016.3	21101.8	22981.4	42703.9	33423.4	40480.8	36885.4	46201.7	27592.8	27968.1	27801.2	25045.7	27263.1	24340	24773	22579.8	23820.7	22855.5	27957.9	35907.3	35998.7	41709.8	25480.7	21872.5	35038.3	29147.8	40991.6	36581.1
P08551	77209.3	70036.4	39888.2	46649.5	327489	284127	260728	227978	300755	399140	513670	332556	471920	345846	53973.4	72770.9	76238.1	66233.8	60651.1	294108	590303	459582	332812	227048	533769	279034	402766	222343	368129
P08553	66928.9	57683.6	37028	44888.8	250184	210982	111166	166904	217384	361764	412350	262385	407855	266749	55446	66993.8	73424	68036.4	59845.3	262741	508483	398735	290457	206396	530902	253146	360290	182426	325548
P08556	16214.1	14914.8	16486.1	15976.8	15737.2	14275.8	19705.4	17125.6	17651.1	16869.3	12350.5	16426.9	14956.3	15009.1	18061.2	12860.6	13731.2	14301.2	15297.7	21986.7	16781.2	20370.2	14890	17643	16907.9	15549.2	15680.9	16571.3	19206.7
P08752	72729.2	75791.3	78648.9	71199.6	102408	106828	93083.5	102260	111853	101350	103060	107690	107533	100937	76344.9	78416.6	76068.4	75842.7	76571.1	100836	102475	92009	95450.3	93343.5	98979.7	103562	106616	94574.6	96615.3
P08775	6883.42	5877.32	6207.62	6788.73	5625.74	4778.61	5016.61	5018.31	5814.63	3946.2	4591.62	4230.4	3600.4	3512.78	6602.02	5887.11	5899.65	6281.66	6109.4	3778.59	4822.85	5227.5	4563.65	4426.58	3709.06	4467.46	4113.18	4308.86	4083.28
P09055	13963.9	14518.8	12964.4	13399.6	12660	14126.2	10338.2	13107.5	11799.2	13699.4	11019.3	9582.48	9914.65	12105	15140.1	15777.7	16446.7	17168.1	15195.5	12776.3	13265	12091.5	14508.6	14897.8	15051	12034.3	13469.1	13930.1	13747.7
P09103	79051.1	77278.6	76754.2	78153.3	56096.7	54230.1	47799.1	51118.7	63549.8	52217.5	44997.2	45471	48639.9	45353.8	73380	81603.1	81280.3	82364	86176.4	51004.9	63284.4	58155	53520	53579.6	61948.4	51469.5	54202.5	50888.2	53564.5
P09240	5758.09	3462.36	5387.11	5930.05	11039.4	9642.4	19883.6	11997.8	12975.4	11429.8	15181.1	13285.2	11929.9	9119.84	4135.24	4996.64	5676.32	3463.68	3724.74	14425.1	10154.8	10592.6	14564.2	14959.3	11692	12738.6	11107.2	15006	8943.41
P09242	5507.7	6618.71	4997.89	4824.26	3057.95	3477.14	3490.46	3712.48	3298.93	3626.73	2949.09	3652.49	2918.44	3207.79	5494.43	6439.18	7766.22	6608.9	5884.34	4453.62	3874.44	3981.42	3440.38	4161.58	4861.98	3537.89	3906.71	3003.19	2804.56
P09405	108577	95448.6	95262.7	113339	64241.1	57479.1	56239.5	62598.1	74360.5	57727.1	70416.8	55926.5	53659	52299.2	95997	99892.8	90480.7	104037	106721	65298.2	65883.8	68868.3	68186.2	65698	56680.3	58735.6	57693.5	60778.6	58578.2
P09411	217421	227003	198795	196198	523128	523621	490498	518408	482913	538310	522874	571575	568691	555709	209248	226777	217479	229863	217995	513342	513517	513260	502541	489610	517679	529611	485320	493600	516793
P09470	4203.99	4841.6	3733.53	2687.98	5714.17	4493.4	3925.45	3529.07	5361.71	3964.14	5469.94	2995.05	4122.98	2998.51	3336.36	3541.56	3985.59	4573.54	3543.87	3721.59	5438.65	4337.78	3611.93	2885.91	4716.95	3398.27	4321.69	3603.07	5043.49
P09528	22279	24051.1	27136	23107.6	39705	44479.5	19634.8	40330.1	32819.8	48476	59790.9	48391.6	53705.1	43820.2	21097.9	25552.2	24646.1	24428.4	32051.3	51568.3	48930.8	46335.5	38756.7	36668.3	51137.4	36769.1	51976.3	39311.9	52646.1
P09535	1284.91	1898.57	1799.61	1543.44			711.008								1588.82	1455.57	1413.52	1916.35	1177.46	476.862					347.215		787.609	435.77	1515.8
P09541	22584.6	23570	29038.6	27118.5	16930.1	24486.2	26133.4	17282.6	18189.1	16090.8	20245.5	17734.8	12682.3	21120.4	10848.9	23646.6	11066.6	20602.1	12615.2	18322.6	14057.4	20627.7	21436	19938.8	11773.9	24992.6	13577.7	20572.2	23751.1
P09581	1008.39	1506.82	1386.31	1038.92	1092.77	1546.03	1606.09	1594.31	1525.3	822.204	803.068	1129.97	1290.09	1367.22	1968.11	1837.52	1218.44	1142.81	1029.81	1309.88	1518.19	1131.31	1034.96	1214.21	978.869	971.7	1174.51	1153.87	711.535
P09602	32158.2			29386	7614.26			4932.26		4527.55		2696.9					17606.5				2208.9			4238.87	2493.84			5649.99
P09671	42601.7	39895.4	44294.2	43333.5	188605	159884	135798	171605	182138	209818	196426	212281	174172	161647	46344.2	49250.2	50609.4	45260.9	49361.4	168083	176563	171469	186600	158129	184926	165364	184613	180487	198214
P09925	2732.12	3824.2	4126.93	2201.25	7355.39	7071.57	7140.6	8176.43	8500.91	5766.15	4766.55	6052.49	4867.62	5866.2	4175.77	2535.59	3191.33	3122.86	2703.85	4063.45	4430.36	4883.37	4758.73	5192.14	4627.4	7544.08	5032.5	6386.66	4687.45
P0C027;P0C028	13397.4	12852.8	11482.6	12791	8443.29	9406.4	4692.81	8470.74	9595.39	8529.67	8918.55	8683.21	9607.81	6473	13236.3	13118.4	13725.3	12791.1	12472.1	10060	10531.2	8610.97	8100.95	10335.2	10816.7	8340.36	9856.88	6864.3	8551.55
P0C090	2272.96	1713.16	2107.63	2086.84	1458.61	2652.08	2195.06	1860.55	2161.12	1649.58	858.793	2115.39	1518.03	2176.55	2626.39	1966.48	2029.32	1699.1	2601.06	1630.38	980.788	1246.66	1620.6	1646.1	1396.05	2363.92	1614.79	2038.92	951.63
P0C0A3	8852.71	8279.53	8794.54	8299.41	11627.7	10102.8	5364.88	9149.98	8403.35	10500.4	6035.65	8822.25	7648.04	10387.5	7703.74	6387.72	7571.89	7470.91	6686.73	8099.38	8569.95	8730.29	9224.62	8959.26	8869.13	6022.47	8176.11	9963.06	8971.73
P0C0S6;Q3THW5	777589	785588	693464	805367	960032	570313	58377.1	765657	1220000	753765	705846	700024	238407	599627	620800	699305	671340	915757	842570	708873	889955	940785	730356	588132	460136	450808	609930	625722	705736
P0C192	19867.6	21664.3	20454.1	17865	12261.4	14487.3	13289.4	13144.8	10219.6	11809.7	11692.7	12241.3	10683.8	12403.4	19131.1	19426.5	20903.1	19629.9	19098.8	13383.5	9004.54	9638.94	11855.9	13701.9	8713.3	11949.2	11280	12070.6	10390.3
P0C605	1490.83	1533.75	1029.46	1547.24	5410.15	3104.05	3181.02	4037.11	6774.94	3879.49	3816.57	3360.26	2759.02	2686.06	1751.43	1486.64	1850.32	1512.89	1746.39	2186.08	3892.26	3971.03	3099.8	2493.15	1531.76	3576.83	2793.64	3575.2	3903.75
P0C673	808.379	614.773	1729.73		5639.54	4598.1	4974.4	4624.08	5276.09	5202.31	5678.32	4859.29	4711.08	5710.16	1369.98	1337.32	1018.41	1522.74	1205.28	4915.3	8020.27	6597.93	3612.91	4939.73	7281.55	4605.66	4214.35	4787.9	3377.72
P0C7L0	2716.8	2949.35	3320.88	2986.84	14230.3	18612.2	14479.7	12649.1	8933.6	12257.8	10905.3	16851	13078.6	16565.5	4562.96	3504.82	2975.26	2672.2	2486.59	16539.7	11963.1	15158.4	14509.9	14791.6	15083.1	16347.4	11815.2	16569.6	13538
P0C7M9	4310.4	4850.43	3080.93	3844.86	9714.12	8431.37	11358.6	9743.95	9226.19	6854.01	8663.45	7647.16	8029.8	6503.12	5245.9	5368.09	5628.35	4994.96	5078.83	9108.3	11588.4	10450.8	10952	8930.99	8152.71	10135.3	10404.1	9594.3	10972.8
P0C7N9	1712.84	1666.88	2005.26	1705.46	1485.4	1005.11		814.389	657.449	1032.19		1072.21	2136.87		1314.57	1327.51	1387.96	1709.81	1443.36	741.78	1385.18	1011.51	1143.65	805.76	700.282		766.183	481.661	798.7
P0C7W3;Q8R1J9	900.327	517.428	953.01	971.539	525.287	601.177	315.529	576.366	899.84		551.265		1423.74		1031.04	797.673	857.028	797.954	954.733	974.72		852.022	889.123	748.22				736.889	545.804
P0C8K7														635.333							414.235	189.249			412.112		369.782	165.6	162.351
P0CG14	4774.78	3755.35	3297.36	4901.28	4659.43	4095.21	6072.31	4624.1	4094.06	3985.98	3939.26	3575.96	2881.34	2434.8	4268.4	4250.66	3714.83	3744.77	2942.85	3941.62	5541.14	4966.99	4150.53	3652.56	2960.71	3370.99	3260.67	3767.11	3350.01
P0CW02	1476.03	1377.56		1656.45	4719.14	6611.33	4971.62	5529.91	6251.81	9461.55	8192.17	6815.7	8600.44	7233.91		1659.05	2423.04	1500.86	4656.53	6673.01	9189.9	7027.9	9349.93	6408.24	9379.08	6480.05	7266.69	7916.12	6700.27
P0DI97	688.287	1113.52	1556.44	1516.46	766.064					1534.85		2236.27		1371.05	1087.86	1665.06	958.694	1164.71	624.274		993.235	1977.29		1714.3	995.292	649.333	1834.24	1472.59	2419.27
P0DJF2	1395.36	1735.08		1628.73	2074.55	2263.11	2699.59	1800.68	3857.51	2533.17	2839.47	2612.58	3849.77	3335.6		1978.95	2594.3	1897.58	1718.8	2601.14	2827.19	2614.16	2975.59	3307.01	2905.05	2999.76	3275.98	3613.89	3764.54
P0DN34	37632	46559.8	39058.6	36674.9	117635	115119	28297.3	132858	116641	119042	76799.2	118359	56804.1	128824	32280.9	41427.5	48426.4	50234.6	46951.3	95745.2	81022.5	60066.7	98234.5	97100.8	86054	124467	80628.9	127495	77522.7
P0DN89;P0DN90;P0DN91	8191.08	5407.24		4726.75	3127.79	3559.67		4428.4	3964.84	1229.44		2385.61		1791.77	7493.11	7187.2	8083	10294.3	4497.52		2948.05	3150.95	9259.36	4064.51	1139.76	2162.75	2564.28	2259.29	1560.73
P0DP28	758465	687230	721008	710496	1010000	1080000	786398	1000000	1010000	973778	981568	936469	766979	975902	682893	619944	694357	689779	704868	943329	942969	967650	907820	1010000	1040000	781448	797828	799824	811474
P0DP60	3451.78	4091.13	1810.76	2018	17156.8	17130	26493.6	18642.8	17045.4	16714.7	17059	20357.7	20004.3	18395.6	3200.93	4255.8	4114.76	4162.05	3921.4	21051.1	23160.7	25988.6	23322.2	21044.3	24931.2	17525.7	17431.5	20541.1	24577.7
P10107	11356.4	13983.1	10135.5	12091.3	4540.7	7680.56	7259.4	7545.02	7181.56	5335.86	6061.52	4172.29	5364.71	3926.06	11427.9	10271	11879.3	12503.8	8862.53	8311.08	7228.71	6189.96	6835.68	6687.65	4633.26	6570.83	5273.01	5528.36	5060.4
P10126	610323	633375	600445	586108	234427	255744	190918	227828	197601	162499	118381	165725	96435.3	146791	613599	602496	583692	471400	563588	161081	121446	116743	155021	155987	100574	330024	186250	177803	140210
P10404	560.573	524.742	524.922	535.895	520.784	663.238		307.205	371.421	273.805	488.073		336.814		653.049	1125.09	634.658	536.061	792.46	598.666	613.378	549.474	508.17	589.116	269.374				301.681
P10417	2332.51	1885.63	1491.05	1805.16	1776.59	877.362	2333.82	1639.32	1390.59	1732.36	1640.82	919.944	1649	1077.57	1725.78	1583.76	1409.99	2038.6	2349.14	1196.71	1844.31	1180.12	1658.25	1446.79	1232.17	1345.87	1481.5	1024.89	852.654
P10493	5376.2	5771.58	4554.08	5301.31	4108.25	4851.5	6428.35	5669.48	5998.11	4852.79	4959.71	3980.11	3536.09	3964.23	5068.9	5036.32	6368.46	5545.84	5669.71	6704.93	6830.55	6375.17	6786.38	6384.88	6734.78	3091.36	5896.52	5498.1	5933.61
P10518	14507	14647.3	14371.4	12790.4	17006.1	14058.6	14828.7	15942.5	18029.2	16165.9	16099.6	16897.3	14880	13864.3	13367.8	12771.6	13882.5	13045.2	12951	12913.3	16407.9	16188.2	15227.4	13157.4	16301.5	16497.9	15685.7	15166.8	15331.5
P10605	38997.6	43226.9	41267.7	41833.7	57841.9	58177.9	58197.1	59701.5	48223.1	56334.4	62288.5	56615.7	56822.6	59227.3	47761.1	46987.9	42710.2	42813.2	48465.1	54327.5	53393.1	56389.1	57519.9	59096.3	47022.3	47682.2	47013.9	57659.2	49005.5
P10630	47781.1	48559.3	50115.6	50853.2	51480.9	49612	49511.4	50617.6	50870.2	46507.1	40512.7	43578.3	41650.1	48240.3	49751.6	44443.7	45411.1	42381.2	45256.5	41749	32248.9	34862.4	38928.9	41397.7	35779.4	46942.3	39525.3	41403.4	36560
P10637	549120	427815	596429	450300	485434	456273	184225	449122	459055	447097	370143	434407	289752	302795	602809	585362	435934	425640	469659	460652	520534	475871	349640	471130	474371	373767	401867	423889	401920
P10639	120617	143135	116642	127716	124894	160335	120351	147643	154060	118247	169899	139837	136805	130357	139647	139845	160175	158143	154528	173166	162829	163344	152594	160709	139687	142922	147238	138053	127430
P10649	91636.9	107102	97351.6	69001.3	272921	242555	196046	262913	257720	320859	298516	313695	299788	261476	82376.7	97584.4	99332.5	103802	93816	227012	289643	256561	215898	199344	259029	236777	255483	305645	302913
P10711	25566.1	24221.9	25184.3	25479.9	19522.8	17346.3	26877.5	19587.7	22204.5	17986.5	17818.8	17186.6	16543.6	15505.2	22203.2	23690.8	23045.4	23970.5	25351.4	19279.3	17422.3	19145.9	22952.8	17845.4	18024.9	17519.8	17595.4	20906.7	17291.5
P10833	3351.29	4709.14	3421.19	3186.69	11647.5	9903.12	10206.1	10162.1	11692.6	9818.78	13135.2	12260.7	11425.5	9926.7	4223.71	2987.04	3763.47	3396.72	3437.65	9327.42	10847.3	10346.3	11237.4	8301.61	9388.31	11352.2	10890.6	12507.2	10614.4
P10852	76143.3	78528.6	73563.1	75585.4	152876	153307	149777	160431	155697	158808	170589	158362	168931	164539	80237.2	82942.7	84549.6	86120.6	81623.8	156985	170564	159256	164119	152353	160455	163477	170614	152711	172018
P10853;P10854;Q64475;Q64478;Q64525;Q6ZWY9;Q8CGP1;Q8CGP2	579598	594948	362760	631104	668544	575924	192539	770992	1050000	685767	740434	584592	119797	178973	349345	497393	640304	759839	695611	575608	864593	756891	555028	640049	777586	426158	469521	531510	533790
P10922	69218.1	75659.2	63307	76706.1	133922	106365	84641	126781	172908	105068	247649	148507	138333	87431.3	54914.5	49407.2	55191.7	58385.9	62158	108856	115559	100820	98496.9	82137.1	87279.8	80346.8	64588.8	80733.8	87045.5
P11031	18021.3	17436	18635.6	22166	12792.3	15886.4	17638.8	13472.3	13978	10641.5	12027.1	10845.7	9613.53	11716.2	25182.3	23980.6	24625.9	21056.4	24094	13376.3	14856.5	18998.6	15261.3	17488	16872	17128.8	15626.9	16716.1	16842.9
P11087	2299.5	2519.04	2513.23	3103.37	1060.3	889.236	1466.21	1476.31	1510.28	845.789	1435.21	365.251			3660.18	2411.84	2647.34	3247.63	2966.49	1918.26	1277.73	671.034	1009.5	1675.32	1344.99	2090.33		1395.85
P11103	22753.1	20098.8	19632	23172.2	6904.11	8037.31	10002.5	8010.68	7874.97	6131.01	7644.28	8647.81	7410.42	8122.6	18572.7	15382.1	18360.2	19795.2	20259.7	9128.02	5723.8	6454.83	7322.96	9286.12	8886.85	5765.16	5480.35	5952.99	5674.41
P11214	970.227	1236.91	525.873	1089.25	1099.31	999.279	1311.28	1115.04	1437.72	980.04		657.721	650.477		737.64	939.539	906.029	1051.66	1170.4	1262.84	469.277	333.249		1100.13	1317.2	774.538	974.231	1093
P11276	4713.23	4669.01	4410.97	4244.49	2427.1	2163.61	2497.61	2592.05	2916.78	1880.12	1887.83	1806.24	1748.41	2539.59	5064.78	4485.58	4471.67	4769.25	4657.58	1860.67	1952.06	1888.17	1832.36	2013.35	1593.78	1744.58	1802.05	1805.51	2030.17
P11352	13473	13889	14313.2	12492.9	16500.4	14496	11293.3	15141.4	13897.8	15840.1	14466.4	14827.5	14704.4	15837.2	13195.8	14369.5	14086.1	14248.3	14934.4	14382.3	16258.6	14971.7	15047.3	14597.4	17443.4	13245.7	15881.3	12871.8	15111.1
P11370	1562.4	1716.89	1636.91	1268.59		1123.49	979.32		1518.64	1054.65			927.903			778.621	1054.41	1165.39	2368.18	801.951	1068.1	1263.09	751.004	1398.67	490.979	715.65
P11404	95541.9	107424	83243.8	102680	134008	149819	138770	148523	141827	128342	158461	145076	153948	146873	94898.2	102607	93428	93244.7	104088	170463	138433	166442	163699	158291	168836	153685	144795	155379	154944
P11438	14119.4	13941.3	14759.9	14924.3	11241.6	12451.9	3087.91	9180.45	7446.17	11799.4	7456.46	8433.06	5913.18	8858.54	17752.9	16594.7	16648.8	18073.3	14948.9	9316.17	10454.9	10892.6	12445	12743.7	11062.7	11075.2	16517.4	11635.3	11315.4
P11440	3668.6	3060.02	2357.75	3160.75											2873.58	3283.05	3518.46	3630.08	3772.02	144.774
P11499	540165	550437	538812	566569	528083	522012	472464	500200	555637	516853	441559	451889	439385	512140	601674	593973	591409	628717	615035	533178	548568	526587	557165	545479	553959	538198	617778	544435	597727
P11531	6359.63	5804.13	5965.13	6377.45	9906.73	8901.25	8448.95	9443.06	10417.2	9936.89	9250.57	9738.77	9202.41	9103.63	6701.62	5726.91	6674.58	5668.93	5615.14	9342.3	9483.12	9629.58	10112.8	9129.08	11116.1	10217.4	11000	10862.4	11592.6
P11627	60472.9	63406	62786.4	54769.2	34216.8	40808.9	33522.4	37614.4	40059.7	30112.5	26119.6	28618.8	32247.7	30006.6	68024	65526.2	66648	68950	62798.2	44847	40000.5	35477.6	42310.5	47834.5	43456.4	33259.4	41503.6	38906.6	34488.5
P11679	3450.65	4187.01	2911.43	3071.73	6132.46	3998.6	2903.91	2960.31	5529.17	4481.17	6661.81	3717.33	7732.41	3131.19	4354.49	1425.76	2566.99	2752.35	2076.4	3406.78	4076.21	4571.12	2415.75	2000.57	5526.63	4195.98	4138.85	3273.46	5583.8
P11688	4380.48	3302.2	3066.15	3014.6	2212.82	1882.39	2879.55	2570.55	1117.38	1911.65	2129.67	1131.09	2102.23	2660.81	3586.86	3214.33	3837.67	2694.69	2663.91	2439.45	2098.68	2601.29	2048.38	2525.61	3047.92	2816.84	2854.89	2177.88	2277.88
P11798	94127.5	89092.7	100544	95557.4	587809	789192	307176	665831	413995	569566	617957	721679	549155	805911	129354	126159	96598.1	106840	85458.2	852021	609684	711498	713231	876811	714546	790193	728930	926242	709765
P11835		547.604	875.419	783.99	1229.42	2215.12	3093.49	1883.12	1882.73	1695.71	2590.03	2177.68	2414.1	2416.18	1093.87	882.382		267.514	157.294	2301.73	1763.72	1617.5	2242.61	2064.28	2261.27	1477.39	2544.81	1640.78	1934.2
P11859	6901.41	8092.25	6814.78	4694.75	4761.15	3653.26	3103.22	3306.34	6115.44	3645.96	4054.55	3436.98	5696.41	2419.23	6397.81	7248.55	6841.36	7544.41	7631.76	3828.52	4206.85	3649.29	4319.82	3812.6	4187.73	2968.64	3824.65	2854.12	3761.71
P11862			733.01			871.419		585.774	774.455	648.717		510.877	1291.87	1068.93	340.27			773.552		1322.07	1237.95	1084.88		673.998	871.052	1337.38	1783.19	446.517	631.308
P11881	11876.5	10162	6387.18	10914.2	137983	60197.2	81009.1	100590	169120	72803.7	85269.4	68376.5	31679.8	42406.6	11346	13028.4	10363.4	11135.1	9825.13	38820.9	107570	102769	94853.2	25949.5	35322.1	104749	72470.6	109582	109830
P11930	2659.15	2319.75	2129.45	2278.72	3129.19	3070.98	3067.07	2457.93	3160.04	2210.76	2608.26	1881.57	2404.13	3425.88	2356.39	2640.05	2318.83	2692.06	2491.94	3087.96	2925.01	1855.1	2953.86	2355.84	2166.42	2176.65	2239.86	2365.73	1936.8
P11983	119036	126619	121960	127511	79645.4	82985.6	79155.1	74955.6	83281.3	75636.1	72424.2	75286.5	71696.5	67885.1	118526	120980	125619	127475	128828	77194.1	76800.5	73764.8	75728.1	76853.9	75909.3	77553.6	80563.7	71355.1	74817.6
P12023	29138.6	33158.9	29768.1	27498.7	23725.6	24419.7	17873.9	24332.7	20432.2	23200.8	20975.7	22621.2	17486	20581.2	33016.3	31600.9	32418.7	32559.5	29535.7	22092.1	25046.5	25371.2	26169.7	26109.7	26210	23059.2	21821.8	25320.8	22146
P12025	1852.4	1553.01	1275.52	1864.38	573.926	779.306		412.068		695.489				334.348	722.348	1428.38	1636.28	1629.64	1609.26	730.28	578.051	593.234	804.071	398.525	564.526	338.749	542.349	495.727	445.298
P12265	2528.97	3079.06	2821.64	2535.77	2190.16	1460.53	2138.18	1784.36	2065.72	1846.58	1836.09	1404.12	1644.42	2104.89	2487.74	2744.7	2581.45	2736.96	2584.14	2001.54	2406.18	1938.73	1672.8	1570.66	1643.22	1760.47	2021.07	1771.8	1658.45
P12367	35240.2	38086.6	34680.9	32255.2	39306.4	44286.2	43954.8	48884.4	49279.5	42696.2	47560.7	53114.4	46331.6	38000.2	36035.8	36785.4	37118.9	34617.2	37863.8	51396.1	45348.7	41903.1	42470.5	41914.7	38057	42597.4	37415.4	39875.4	36979.7
P12382	27562	30555.3	26217.7	23322.4	57666.6	67431.2	62636.6	60522.2	55965.4	61597.6	61409.9	68511.4	63237.7	69649.8	24662.1	27811.2	28497.7	29640.4	27091.4	62181.8	51848.1	49896	56704	54157.7	49837.9	57361.8	53458.4	59542.3	54581.6
P12657	1339.64	1400.14	2537.2	1560.7	3286.13	5482.17	4318.8	3880.51	2493.66	3457.28	3750.61	3862.27	3004.72	4683.41	2116.94	2055.94	1466.59	1323.68	1322.7	5156.87	3012.72	2816.02	2821.89	4717.75	3171.41	4370.52	3009.35	4749.59	3482.82
P12658	31758.8	31625.8	28169	27530.6	198342	104827	127173	154466	259041	118470	114545	118610	57497.1	78125.1	34304.6	44391.6	37310.6	40935.8	38793.2	80269.2	187576	171203	161571	61076.5	96563.4	176882	144710	195763	188001
P12660	9312.47	4205.4	2501.97	3726.44	93172.3	19608.8	63431.4	59331.6	154697	45396.2	52556.7	36907.6	12313.3	10792.6	5856.17	6900.44	5781.57	8059.46	6302.62	15809.9	88395.5	79807.6	66227.4	3393.57	11864.6	26672.5	26256	38198.3	39625.4
P12787	111000	130621	122592	112997	381406	354759	278987	330324	486404	577315	548624	464223	604655	448502	129045	141311	109943	144598	125801	534243	679468	596289	520313	512553	606328	345438	537012	435431	563304
P12815	17227.4	17412.5	20232.1	19452.6	26802.3	29001.3	28201.6	27318.3	27177.9	24819.4	25596.8	28713	25816	27478.9	16269.7	17754.3	17060.4	18135.4	17668.8	27320.2	26563.7	24603	27568.7	26115	25381.8	27173.5	27627.5	26543.1	27376
P12849	13960.4	14134.6	15856	14991	13629.2	17781.8	15138.8	17027.5	15321.5	17114.3	21638.3	18684.8	18174.1	18415.9	16419.4	15315.4	16718.5	13732.5	14754.6	18943.6	16296.6	18194.3	17798.8	21963.5	17385.5	18689.2	16333	18487.8	16700.8
P12960	229217	228943	228132	181085	284557	304924	275420	291313	270234	263508	243979	291089	249197	270154	256715	267247	248975	240395	229884	312492	283950	290547	294930	311705	282017	289217	266122	303463	282737
P12961	4060.97	5543.27	5865.37	4091.18	6993.13	6598.77	5936.8	6175.46	6938.46	8690.66	6159.27	5823.57	7984.75	5309.64	5530.97	5583.83	6104.25	5856.63	5524.71	6955.37	8349.1	6478.24	6657.34	6896.81	8955.69	5573.87	8699.52	5451.51	6167.97
P12970	86631.9	84234.4	82212.1	86763.4	48920.3	48427.6	45659.3	51479.7	50771.8	53279	46246.3	43402.1	44152.8	48885.3	78659.3	76068.9	79369.6	87141.3	87277.9	52116.5	52420.5	55281.9	53351.7	56495.2	47097.4	45073.7	52854.4	48791.6	52927.4
P13011	4515.78	3733.78	3293.84	3692.26	2700.68	2511.93		3015.12	2910.24	2585.52	2563.49	2211.68	4762.81	3834.27	2938.11	3567.58	3834.18	4909.22	5336.37	3265.06	4227.35	3860.28	3856.01	3999.11	3565.22			3229.86
P13020	7567.49	9090.89	7493.25	9752.43	21666	23006.1	17202.4	19177.8	21590	18448.5	20056.5	16108.3	17815	16072.3	9036.68	9648.83	9738.84	9198.8	8804.13	24113.9	28020.4	27267.2	26604.2	23454.9	27673.2	19232.4	23526.2	15260	19490.4
P13439	8630.72	6826.9	6875.48	6022.94	4880.51	4860.57	3729.36	3664.8	4769.08	3603.03	4460.9	4412.79	4753.74	3460.5	5984.72	6317.98	7488.06	5994.09	6051.2	4962.5	3991.31	5217.39	4579.54	4185.15	4219.71	5032.73	5148.89	4372.23	4832.12
P13595	246880	255650	244108	237991	188789	203193	157701	191503	179179	192160	162199	168685	144663	163923	271551	292758	282240	289258	269133	222077	201768	198422	207215	247163	217913	202446	201781	199758	181410
P13634						977.036	1110.5	713.829	909.336	383.094	286.726	1296.25	2064.66	819.372		719.3	544.667			241.459		698.093		540.776	207.939	111.615		299.913	568.177
P13705	35512.4	27617	32053.3	35154	72368.8	92631.3	77053.8	72820.6	48762.6	55161.1	68628.4	52480.9	56390	73662.1	42524.8	37754	23000.2	32671.3	30436	117082	66005.4	103632	109656	66206.5	66366.1		57405.8	75516.3
P13707	4587.19	3585.81	3000.29	4247.95	83516.6	64925.8	61987.1	67425.2	80335	74719.6	90147	72674.6	64787.5	57875.7	3980.06	3280.87	3738.42	3335.44	2705.35	50837.8	79096.3	79757.1	69917.8	40801.6	56632.3	70853	61341.6	66890.8	81283.7
P13808	898.567	1303.9	921.379		1206.44	1121.34		903.2	1231.4	1529	2255.81	1798.41	1548.36	969.322	301.198	653.177	819.735	475.084	1007.82	1498.48	1625.43	1640.17	1376.74	795.903	2042.55	1290.05	1667.1	1299.57	1567.71
P13864	10098.6	8356.02	8473.67	10241.5	4228.21	2897.26	3534.14	4165.88	5228.52	3391.57	3832	2957	2740.86	2473.67	7866.53	8128.56	8503.26	8959.91	8655.9	3049.22	3268.43	3500.12	4020.7	3365.95	2879.49	4079.94	3229.96	3509.23	3619.14
P14069	6546.62	6178.71	7548.92	5323.84	8872.31	8579.02		8666.46	9618.86	10763.6		7039.77		10374.6	5169.27	7427.01	6826.09	6908.67	7530.48	13351.7	18493.8	14787.6	11879.2	10023	12221	10689.9	13364.8	9160.65	13260.3
P14094	358291	374986	320438	313505	1210000	1230000	1010000	1090000	1100000	1290000	1190000	1340000	1030000	1230000	422247	448867	395761	400552	375229	1210000	1200000	1240000	1210000	1160000	1220000	1100000	1240000	1150000	1150000
P14106	1516.82	2836.09	1450.86	1268.53	5410.72	6268.37	5745.78	5289.85	4815.45	6931.36	9067.89	6692.71	5564.42	8379.02	2117.71	630.158	1154.68	803.229	942.874	4028.18	5216.42	5291.33	4818.95	4930.52	5347.24	4777.1	5138.92	5838.56	4888.95
P14115	109507	115780	115498	117463	59363.6	64621.3	69243.9	67537.2	73865.7	54092	50553.4	55762.6	48880.6	45689.6	121032	111980	108682	113871	112133	65778.7	66426.5	66307	60541.6	63713.1	63017.3	64205.5	58880.4	59989.2	55639.5
P14131	183879	166146	185073	184740	120869	117234	107861	134071	134647	112136	98932	102656	100189	120177	153604	152597	164064	171083	181789	114254	99497.3	104260	116828	118346	86910.9	108697	114778	109666	105458
P14148	91759.9	92724.2	87058	95114.4	61207.2	59171.7	44928	60343.5	58933.2	60943.2	56306.3	53663.6	46863	53555.6	95305.4	94054.1	98541.3	106218	100873	61818	63791.5	68098.9	56706.3	69650.4	58154.5	55417	58309.6	57503.6	55814
P14152	566263	573567	618816	533585	1510000	1480000	1260000	1380000	1480000	1670000	1640000	1530000	1700000	1520000	560184	593287	575102	567031	581203	1400000	1480000	1510000	1390000	1400000	1460000	1410000	1430000	1360000	1380000
P14206	230988	222293	221496	226393	116710	119736	132085	124675	132853	103069	114251	105281	107391	107323	202084	200200	196506	202808	212728	128998	117766	119318	123922	128355	100965	103200	104686	107943	95973.3
P14211	177436	187845	189657	186298	143976	142457	61801.6	152413	176572	152922	140755	133691	138238	130304	170127	171105	179050	189924	188935	166955	168875	173078	146022	160716	172218	155374	162291	152925	162656
P14231	121460	118309	109442	95221.4	525148	311582	253656	455762	570398	665735	748748	562637	506843	351090	135645	131126	129120	136693	121690	432593	680678	577525	455742	418174	657098	438118	427152	458879	497093
P14576	11493.3	12326.8	13226.9	12322.9	11377.4	10844.4	8798.96	10381.8	10608.9	9706.57	11505.7	10315.6	9876.75	10798.7	11951.8	12645.6	12252.7	12469.6	12328.2	10173.3	10437.7	10300.2	11715.5	11075.2	10372.6	9449.79	10999.9	10188.5	10714.1
P14602	5151.43	4250.7	3310.28	3714.21	12483.8	11371.1	11832	13448.7	13269.5	16349.8	18496	13718	16562.6	14776.2	4569.08	4777.91	4608.19	3285.37	4250.91	11737	15401.5	14148.5	9942.03	8742.34	14654.7	11430	14564.4	9103.09	12152
P14685	42418.9	42582	40919.5	40135.9	29744.1	31914.4	26890.7	31143.1	31484.1	26532.3	28060.7	26336.2	25217.9	28731.7	39262.4	40537.1	39136.7	40026.8	39761.1	29346.2	26163.7	27731.6	27720.2	31019.5	25936.3	29403.1	28130.5	29904.8	27513
P14733	81604.8	77750.5	80445.5	87434.8	60338.3	42095.1	47756.5	58403.9	74553.5	43364.2	53295.4	38997.5	27090.5	29491.6	75744.1	85650.2	84561.2	89792.2	85090.6	46926.4	53271.2	57309.9	55952.9	44781.3	43908.9	54092.5	48084	52813.4	52684.9
P14824	38809.8	35474.7	31143.6	38080	60430.6	60103.1	57135.6	58944	68337.7	57874.9	64936.1	57795.5	62295.4	54440.4	42045.1	46508.9	47779.8	44541.9	41467.2	73711.8	84322	82385.2	76611.6	68020.5	78216	69438	76521.3	71157.7	75072.6
P14869	102476	96937.3	101460	97307.9	60485.3	65763.8	64044.7	62132.9	70387.9	50836.4	62664.1	53144.2	54320.4	54847.5	93210.1	102825	94571.5	98402.4	106440	60702.1	54506.5	55173.4	63286.8	63408.4	48290.7	55819.4	55749.6	52718.8	53169.1
P14873	250470	239527	240465	257436	93242.2	101481	74776.7	85963.8	84596.3	108419	105263	94374.4	94289.8	90604	250128	250250	255049	258864	254846	106501	106739	105187	98108.4	119928	130810	98273.4	112875	93455.1	94892
P14901	2508.48	2483.2	1813.47	1740.44	898.963				2087.3		937.918	864.959			1840.02	1837.95	1584.53	2764.86	2019.51	793.013	904.233	1189.25	1270.7	1031.72	1948.73	921.148	1197.5	1074.56	1291.42
P15066	330.761	440.677		225.629	321.889			148.65		220.42			149.223				244.511		209.165	195.45		415.086	263.118	252.531	375.833	124.937	66.3865	304.747	300.374
P15105	41895.2	49327.1	46570	41400.1	339465	362973	283792	358421	275779	349647	353105	336953	334905	344648	43527.9	46196.2	45287.2	54409.1	47574.3	308659	297753	292576	310139	339076	347935	353332	402373	345284	408220
P15116	24661.9	22579.4	24322.8	21536.7	23673.6	25587.5	20456.2	26332.3	23815.7	24916.3	21845.8	26305.8	23636.6	23737.9	24794.1	24305.4	24576	27611.5	24617.8	25489.7	23399.7	24843.5	24158.8	28491.3	26585.2	25289.1	26133.4	31539.3	23545.1
P15208	5091.42	5368.02	6051.17	5693.54	4338.61	4506.87	5306.23	5034.15	4946.79	4012.25	4572.95	4513.55	4121.47	4273.07	5191.05	5267.18	5524.88	5118.3	5710.18	3989.47	3657.1	3509.28	4174.86	3967.52	3749.54	4447.86	3770.86	3865.76	3110.74
P15209	23232.2	22764.1	23259.1	24813.8	26257.7	31816.3	27517.7	31981.3	23445.8	26558.3	27218.8	28200.1	26831.1	34660.2	24564.6	23225.3	22752.5	23298.8	24856.8	33205.9	24235.6	30041	29742.3	35158.5	30289.2	28492.1	29114.2	33367.3	28913.4
P15261	1416.29	867.532	1167.95	823.84		1769.06	1328.35	1310.42	1727.61	745.015			1871.17		1299.23		982.524		1530.42	2378.91	1064.32	2074.88	1752.43	1442.09	1065.49				1332.29
P15327	5404.87	6565.43	6478.92	4014.2	5858.86	6045.06	7099.52	6815.87	8657.11	5986.89	6324.41	5993.12	8915.64	5909.06	6077.96	5634.51	4930.35	4603.76	5418.87	7111.88	6797.6	7115.32	7619.32	5871.82	6399.77	5041.37	5680.16	5585.25	4815.74
P15331	1920.2	969.956	1513.33	2125.72	2209.51	8128.77	4101.94	3232.3	3682.72	11068.9	25069.4	2938.75	14507.3	7605.64	1158.67	2319.83	2966.86	1998.84	2223.04	16666.3	23708.1	15023.6	3626.14	4088.96	15174.7	3301.52	18459.9	2816.48	2494.61
P15379	4817.84	3650.9	3294.43	3821.57	3926.84	3012.82	5064.05	2916.02	2715.29	3172.84	4525.71	2487.93	4189.05	2820.12	3901.32	4007.32	3967.41	3186.55	3500.93	3728.57	4824.15	4924.13	2800.69	1769.86	2701.61	3281.62	3601.46	2115.47	2595.52
P15388	2951.24	2766.47	3158.7	2253.07	20193.5	12409.5	12770.7	18458.9	20961.2	18294.6	15863.2	20176.7	18441.1	12835.5	2953.84	3205.22	2630.54	2228.33	2541.38	10775.8	17057.3	17163.7	16214.5	9524.42	12928.2	18349.1	16080.1	18866.2	20570.9
P15508	2993.48	2860.64	2612.96	2584.81	18623.7	14363.2	13690.2	16010.7	18314.1	16716.6	18232.8	15869.7	14628.1	14020.9	3424.34	3437.23	2973.84	2732.39	2774.05	12758.1	17062.8	16631.8	15259	11090.4	14052.8	16209.7	14786.7	17913.5	17959.6
P15532	364255	406349	357937	344010	334827	375942	338475	332504	328893	301960	287436	312557	301555	300072	338934	362466	358737	367774	360318	338074	311422	314664	316084	341556	297774	299919	309666	302774	279312
P15626	1193.61	2049.98	1557.07	1249.93	1845.31	1840.4	1743.87	1502.34	1636.86	1638.5	1184.37	1537.74	1812.75	1411.41	1451.32	1565.35	1941.24	1530.56	1581.93	2298.3	2243.36	1575.88	2124.26	1235.3	1293.1	1539.07	2065.14	1385.06	1418.6
P15864	501790	434896	416581	566915	505941	353091	172049	481055	575591	438197	361677	404370	130878	204494	418623	423690	431214	463577	442859	289710	447691	474722	329778	351423	406423	240441	330896	345934	288906
P15920	2443.81	2651.48	2436.9	2682.8	2161.92	3003.26	2190.08	2561.94	3091.49	2201.6	2255.53	2154.8	2123.79	2102.11	2668.01	2464.07	2641.96	2528.45	2104.72	2430.08	1930.77	2194.19	2405.58	2246.18	1785.27	2140.81	2510.45	1994.94	2467.3
P16014	6366.37	8193.54	5804.08	5889.63	10837.4	10337.5	8630.88	9424.23	9142.22	11114	9845.27	10141.7	8511.84	10377.8	7466.45	9306.62	9402.25	8952.6	8308.32	13399.7	12101.8	15830.4	11822	11729.8	14959.6	8629.53	10985.3	11539.4	11518
P16045	21564.5	23385.8	18434.7	22683.9	16128.2	17755.8	14816.6	17632.7	16967.9	18487.5	21643.5	17731.4	18635.3	18389	16731.2	19844.5	20879.7	22571.8	19542.6	21251.1	20747.8	18170.8	16171.2	16809.5	19451	17307.1	18300.6	17540.1	18019.5
P16054	20397.7	21079.6	22962.4	24800.7	31332	38134.5	33959.9	31750.2	27127.3	27014.2	31054.8	33809.1	26002.5	35220.8	23295.3	24332.2	24253.3	23561.4	21498.1	33445.4	29337.6	30420	31911.9	33594.7	29399.8	31156.9	29741	35003.3	29530.6
P16056	6824.45	5631.11	4553.49	7005.52	1087.9	1521.62		2044.01		3671.62			4367.82	1668.71	6408.03	5205.94	4204.29	3939.93	4645.03	1687.51	1099.01	1915.89	1600.56	1511.1	1276.52	1112.33	1411.82	1114.03	1499.36
P16092	4701.84	4140.26	5796.32	4111.53	5875.35	5260.19	4680.32	6242.27	6028.51	5013.07	4420.47	4618.34	3907.48	4574.25	4658.29	4827.74	4033.6	4556.92	4706.47	4992.4	4370.62	5738.36	5238.26	5862.08	4287.76	4681.28	4596.75	4733.81	4789.34
P16110	1257.36	1380.21	1346.7	1090.9	899.826			560.168	992.915		932.414	1160.35			1242.02	1084.67	1255.77	1619.11	1014.1	702.973	1833.55	721.647	805.363	855.481	759.701	611.52	883.603	601.539	609.265
P16125	218181	239350	221154	206263	811319	774353	744070	786036	879923	948649	870369	897961	947633	843374	216380	264083	239471	246855	229584	824051	902181	875235	819896	800899	843585	796365	781664	753375	838882
P16254	8634.27	8356.9	7643.99	9232.41	6853.89	8431.86	7911.38	7714.44	9023.54	7517.7	7186.83	6437.98	6525.96	7689.01	7984.19	9570.57	9893.47	10593.8	11273.7	8477.3	10805.9	7643	9290.82	8550.95	9255.97	8112.16	9270.6	8099.71	9575.23
P16283	3688.63	3569.09	3604.52	2564.29	6129.2	5614.9	4690.17	4920.21	5861.94	7367.06	6524.48	7001.64	6686.64	5700.99	3223.21	3328.85	2806.48	3638.37	3100.63	5213.41	6001.15	4955.78	4988.66	5634.31	7146.86	5960.82	6508.8	5396.51	5834.61
P16301		780.759	799.252	653.575	1324.94		1694.53	1173.91	1485.83	1208.19	372.344	808.239		1214.93	395.383	712.622	1018.39	410.339	538.038	1202.77	1920.65	1611.6	1111.6	1781.17	808.032	1635.55		1335.53	1125.75
P16305	1249.59		852.721		12067.5	3879.8	6386.87	7976.45	14421.4	6936.54	7793.07	6449.85	1847.96	2167.09		804.661				1792.74	8492.6	7575.77	7874.88		2271.11	9130.95	5330	8675.47	9645.49
P16330	20219.5	22592.9	10434.6	14378.4	705852	585002	487416	477765	658197	837117	893215	801050	843642	708161	16806.1	25079.1	27792.6	20461.5	19808.4	523606	916763	775519	665128	481760	882789	589900	690438	433625	770309
P16332	8208.13	8029.23	7770.55	7435.25	13931.6	13001.4	12222.9	13101.2	13044.5	15868.9	14873.9	13157	15256.6	12923.7	8244.36	7833.84	7742.93	7687.82	8088.03	14125.8	14041.6	14462	13138.3	13452.2	14467.6	13459.7	14138.1	13290.2	13606
P16374	674.233	1176.36	1499.03	2021.77	1310.17		751.029	725.109	994.854	862.322					1161.76	1000.82	742.788	1275.15	1240.71		344.167	1174.66	1461.6	1100.81	1005.88		664.104
P16388					10146.5	8685.77	8133.32	8538.24	11739.1	9797.2	9638.14	9197.46	12025.2	10637.1	760.548	750.497	423.578	288.991	443.65	6922.89	11209.2	8066.27	9955.63	7160.88	12049	14084.3	9606.08	11584.5	10918.1
P16390	975.294	2283.17	2130.21		5224.19	5708.38	4085.46	6233.11	4773.43	6562.88	4238.12	4692.98	6587.11	5646	846.498	2883.57	742.972	3148.94	3465.22	3147.35	4740.67	3525.27	3107.16	4559.74	8433.38	6877.14	6841	6857.79	6094.27
P16406	965.802	1403.08	1002.39	867.241	1887.64	1574.67	1772.76	1923	1470.58	2512.94	2358.4	2572.02	2378.08	2222.19	1102.15	917.977	1568.13	765.163	915.752	1883.16	2010.85	1542.4	1555.99	1399.45	2163.47	1579.24	1653.22	1621.22	1795.89
P16460	11845.1	13558.3	10927.7	10300	25936.4	26868.8	21173.3	23030.4	26371.4	31332.8	26557.1	26028.2	36307.5	28379.6	10160.7	8631.65	14351.9	12938	12264.8	19174.2	25820.6	18778.2	20742.6	20585.8	30764	23004.7	25708.6	20821.8	22187.7
P16546	116748	111990	106933	111582	247464	256373	205191	246642	222630	266444	261960	265662	223652	248903	131793	131431	125169	128550	117471	264479	280825	281245	267900	271966	277722	250423	252675	292940	265107
P16627	5905.49	5685.56	7679.96	3776.2	14666.7	10517.9	12273.8	10943.2	14586.8	15900.7	15265.5	17493.1	13814.5	15596.7	4487.13	5096.39	5028.11	6607.26	5367.37	9775.3	11518	11681.9	10590.9	10843.8	11591.6	10100	11034.8	9399.05	12430.6
P16675	5609.61	6029.75	4440.12	5198.2	6642.6	6494.09	5946.18	6988.17	5572.83	4631.02	4472.67	4429.17	4616.75	5494.03	5320.88	5585.4	5409.84	5351.63	5074.96	4948.21	6123.63	5517.2	6074.31	6470.42	4723.24	6094.44	5706.91	5884.02	5084.27
P16858	636611	596408	455696	506925	1560000	1380000	1260000	1360000	1600000	1760000	1890000	1720000	1940000	1670000	463326	595808	519813	677100	531745	1730000	1740000	1750000	1650000	1610000	1730000	1120000	1510000	1440000	1690000
P16951	2574.19	1444.94	1969.29	1735.54	1468.72	1470.54	1602.68	1558.85	1765.39	1060.04	875.737	1125.64	1073.41	1216.7	1770.48	1972.47	2093.47	1821.1	1873.69	1365.2	1111.94	1272.37	1758.39	1108.25	1208.55	1250.43	1418.02	1814.31	1118.49
P17047	14557.3	18836.6	15649.7	14355.4	17163	16497.4	16542	18781.9	20769.9	17889	19316	16518.7	18550.9	15456.7	14919.6	16753.4	16939.1	19539.9	16502.5	17587.8	19563	17297.9	20294.2	18187.4	17147.4	17687.4	19273.1	17078.8	17531.9
P17095	5578.96	5681.59	5826.02	5973.12	4076.55	4019.72		4493.14	4394.18	3359.7		3931.99		2597.81	7480.21	6978.71	5581.24	4711.86	4657.7	3672.4	3536.8	3378.33	1598.46	3370.33	2332.49	5079.49	3813.66	4717.85	2711.02
P17141	384.069			1011.4	334.833			194.088		415.298							719.455											260.026
P17156	15081.1	16563.4	15303.4	14720.6	40460	45873.9	40640.9	40785.4	36217.9	37402.3	39357.2	42119.5	32658.3	42215.4	18082.1	17994.2	17630.3	15972.6	14556.3	46051.3	39971.7	39338.4	38881.8	42772.3	43940.4	39858.2	40710.3	48108.9	35655.6
P17182	475005	483513	392976	426974	1280000	1240000	1120000	1240000	1260000	1380000	1390000	1360000	1240000	1230000	437737	485100	509313	534728	469903	1200000	1330000	1360000	1210000	1220000	1460000	1060000	1170000	1190000	1270000
P17183	47619.6	51967.7	47440.3	43744.7	396387	384198	332748	366607	381959	437230	409204	434286	445320	407976	55165.1	66550.1	61375.8	58991.6	56314.7	395171	414481	394426	399950	357221	430304	380135	385385	360338	418557
P17225	12440.2	12464.5	11028.9	12051.1	5516.55	5476.92	4742.78	5549.58	7229.09	5515.77	6686.55	4650.88	4996	4590.04	11187.6	11019.7	11961.6	14059.7	12248.3	7082.39	5841.08	7594.41	6008.87	6432.77	6824.87	5198.3	6094.11	5626.88	5862.7
P17426	140741	143621	137686	137679	311171	349189	301522	321866	275874	310223	302503	341088	310220	349766	145853	146488	145144	140859	135893	313620	279910	283233	298159	310062	283572	314150	294724	322592	292729
P17427	84698.5	86727.6	84675.2	79554.4	165069	186802	147427	168256	148751	167071	160921	170861	138526	175365	88031.1	93401.5	88678	92056.6	89029.2	157291	152228	145635	158557	160717	159457	178383	167589	187308	167964
P17439	10910.6	10676.3	10325.9	9524.89	5560.31	4916.59	4779.64	4790.57	4647.07	5106.93	5125.58	4619.34	5286.44	4188.54	9236.15	9484.09	9068.39	9375.33	9745.29	4625.51	4867.24	4573.97	5217.88	4447.68	3862.84	4868.16	4394.78	4703.08	4250.67
P17563	104661	117879	97597.9	100463	199393	180633	212544	191144	203242	212657	197943	203931	194488	181753	97314.6	105930	113941	116327	102839	163011	205410	177658	161172	151441	178166	191946	178569	209207	189760
P17665	38362.2	25044.9	48443.4	32893.7	158098	167093	144738	193847	158657	168908	98081.7	179345	126251	139935	55387.7	58502	58090.2	44527.1	41604.6	146357	113811	104280	131814	132371	104317	188799	119564	144334	130947
P17710	93730.5	100461	97398.7	91991.6	279527	309476	289538	317218	274522	310079	311146	320843	308889	314017	105097	108468	105173	101790	102378	304905	285695	292926	292690	302729	291823	299215	284740	315470	284806
P17742	912273	967828	927507	926302	959171	987166	993971	992277	1150000	940890	1120000	955689	1080000	949766	862033	903618	851333	877764	917510	1020000	985204	999215	1010000	1000000	919938	841007	820660	880662	840920
P17751	206279	224654	189430	186141	670186	618442	436335	638802	667365	692014	742678	676155	646213	606883	182835	231136	226552	229163	210497	647015	779000	708188	633760	634061	745171	553887	578889	607054	626135
P17809	21650.4	19030.5	16161.2	12625.5	89334.2	83414.4	87884.6	85937.2	91898.1	97379.4	92015.8	84156.5	99917	85985.8	15599.5	17268	16380.5	18532.4	15536.5	78582.9	71536.5	74492.7	82557.3	67851.2	80425.2	93320.3	92161.5	86969.7	96698.4
P17879;Q61696	23916.6	21843.2	19563.9	14026.6	37606.1	34816.8	37749.5	33525.6	37836.1	41586.6	42414.1	49526	36802.7	43585.6	16253.6	18779	17802.2	23183.3	22771.8	34522.5	31780.4	31673.7	26943	30585.3	43898.9	36583.2	37610.2	38929.1	39059.8
P17918	13950.6	10143.3	9441.15	12928	3372.41	3691.49	4881.08	3437.09	3782.56	3340.47	4275.83	2877.08	4242.52	3479.84	9544.64	11838.5	12314.6	13504.2	13558	4067.96	3373.34	4319.47	4486.1	3772.13	4270.31	3489.43	3548.08	3084.44	3226.49
P18052	17959.8	18111.6	17484.9	17142.5	27213.5	26988.6	25499.9	28202.9	24932.7	26633.2	26351.1	26539.2	23762.4	26850.2	19102.4	17725.2	17241.7	16200.6	15943.6	22402.5	21686.6	20743.2	21265.4	22941.2	18926.8	27185	22086	28120.3	22524.5
P18242	54414.8	58929.1	54712.1	50523.8	86751.6	81211.1	72291.3	80834.9	86300.1	93851.5	94701.1	84414.6	91803.2	90817	57980.4	56254.9	59790.8	59583.9	54745.2	85104.7	101234	97338.7	82665.1	86668.9	98805	81126.7	99722.5	82848.2	89923.6
P18572	58592.5	47642.3	54527.2	54456.5	82313.1	78770.6	41627.8	84529.7	88104.6	66852.1	77273.5	71701.3	59980.1	67410	66770.2	60797.7	57943.2	56995	54192.6	81928.6	73717.7	82419.2	83619.5	77516.1	63066.6	78117.1	66662	84505.7	73358.1
P18581	2422.39	3375.22	1329.48	2851.23	5146.1	6308.97	6110.42	5924.02	5872.34	6296.12	7414.92	5544.12	7519.42	4804.84	2756.46	2421.69	2975.23	2582.69	3449.02	6423.7	6654.05	5437.29	5792.44	6757.57	4453.17	7411.2	5529.1	6294.77	6893.34
P18653	12882.9	12340.2	11318.3	11413.6	23685.3	14384.8	16047.7	19660.5	30768.6	15400.2	15335.9	13955.3	11994.1	11529.3	10323.5	13233.6	11788.3	12395.6	13049.2	11040.4	18609.9	16986	18237.8	9954.87	11246.5	18559.1	15704.7	18461.7	18672.6
P18654	5882.82	5684.41	5710.49	6074.55	5228.99	3134.4	4574.82	4040.1	4098.56	4584.41	4048.06	3101.02	4150.42	3552.9	5199.02	6303.66	5392.55	6050.22	5616.53	4510.38	5048	4039.17	3384.98	3758.2	4154.14	2995.65	3443.67	4193.99	3810.02
P18760	249364	259861	254780	272663	212463	216433	168168	198281	186876	200220	209327	184946	176377	184366	243830	234775	274236	277849	265073	209064	207842	221645	216654	231865	195303	219026	215867	227740	200161
P18826	3281.12	2839.49	2270	2751.97	7650.24	5616.85	7021.71	6844.26	7953.51	6687.94	6758.28	6167.39	7093.29	6027.02	2447.59	2700.38	2485.51	2632.62	2780.89	6212.57	7384.76	6812.75	6479.82	5930.73	5455.93	6366.85	5976.77	6108.94	6292.94
P18872	687103	655291	654569	624255	1200000	1250000	1040000	1230000	1010000	1210000	1140000	1220000	994647	1200000	644210	686761	650117	623441	608591	1100000	987921	1030000	1030000	1150000	1090000	1180000	1040000	1170000	1040000
P18894	12343.2	13093.7	9962.09	8975.21	19320.1	8077.93	11104.7	13552.6	21219.7	13667.2	13354.4	10906.3	6652.36	4464.78	11846.1	10931.3	10404.4	8914.27	12645.6	5381.71	14237.5	12836.5	11721.9	2801.48	6180.82	11978.9	9697.8	12912.8	13550.1
P19001	4095.04	3565.9	7586.1	2472.54	4148.01	6809.87	6826.77	2984.26	7267.31	3296.05		2998.29	6178.97	3314.59	3773.79		4796.24		3060.31	2327.25		1902.01				1735.9
P19096	79515.6	81445.8	78084.3	84256.9	43096.5	44159.4	40663.6	40794.9	43779.9	43580.2	40804	38746.8	43492.4	39275.7	78009.4	77671.9	78652.9	83666	82282.7	44154.5	49398.6	45453.5	45216.2	45305.6	47834.2	41497.1	45808.7	39718.6	42370.6
P19137	1730.91	1267.94	1051.52	885.786	2007.94	1979.37	1440.28	1948.76	1525.03	1876.55	2220.16	2053.81	1782.15	1611.79	952.404	1552.78	1633.27	1507.94	1151.71	2650.21	2349.85	1961.74	1973.12	1765.12	3039.74	1340.9	2350.34	2499.06	2536.69
P19157	105889	104039	110440	98702.1	189389	171320	135984	152836	164395	209939	245538	221269	231023	218609	96301.7	107107	108899	108468	109796	167743	210616	180464	185277	152060	255205	181111	210827	180001	203977
P19228																		10079.9
P19246	5408.5	5188.59	2535.08	3601.52	60792.4	44175.8	16425.9	37079.1	50460	86095	105496	57465.4	87862.9	40430.2	4752.29	6344.97	6851.51	5344.36	4531.31	50747.2	132702	87312.8	50894.6	34215.9	122529	46515.5	87044.4	34161.3	67113.2
P19253	80650.7	87409.1	82525.3	85994.4	41168.7	43873.2	39956.5	42401.6	45052.5	33235.9	31941.9	33034.7	24051.7	29856.1	96183.5	77461.8	68877.7	77916	82419.8	44457.9	38505.5	40425.7	42371.1	45223.2	31130.8	34381.7	32487.5	40043.3	29774.8
P19258	618.34	871.595	1068.91	1244.68	1656.5	2000.06	2117.44	2011.6	2228.8	2046.47	1821.86	1864.53	1541.89	1828.6	664.475	1372.58	949.239	1095.01	1066.54	2722.36	2307.82	2415.32	1774.83	2076.66	1323.37	2249.65	1712.45	2525.11	1721.23
P19324	18051.7	19596.2	16822.1	17986.2	5799.18	3935.64	5431.16	4785.1	5666.93	4310.31	4151.68	3405.94	3509.87	2878	14673	16228.6	18031.3	19408.6	16508.4	5475.97	6081.08	5371.87	4849.73	5306.02	5741.24	4531.21	5346.8	4097.2	4646.71
P19426		1067.86	1028.82	242.605	858.453					1293	1662.22	667.089	1103.92			1152.69	864.029	752.982	850.915	1309.47	656.846	1204.39		1198.02	726.603	1099.48	1283.03	474.108	1480.92
P19536	218426	248512	229260	217954	554081	568168	477747	584261	620716	656048	644799	561287	856586	516973	207879	211327	210654	227312	210291	595190	685685	647666	581498	548139	515809	396561	470151	446082	528421
P19639	775.256	954.625		879.238		813.584		1182.85	1046.87	879.433	1104.52					854.177	670.854		613.589	1680.66	1090.99			311.859
P19783	246541	257779	222308	210155	609896	613842	544358	613332	620778	629045	623570	603159	638766	654251	259518	264698	255347	227689	263419	598580	627905	592364	590352	591593	629985	609648	595869	613557	609982
P20029	202479	205454	208492	200343	187861	169072	166036	164531	204725	176113	175363	152179	167062	153587	211912	203083	204105	195809	197001	173126	190393	192142	173173	176011	212431	162943	170253	151846	163371
P20060	13909.5	14271.5	13410.4	13872.2	20844.2	23682.2	26404.5	23481.5	17326.5	20517.4	18344.3	21729.6	17955	27599.6	13769.3	14383.4	14113.1	16704.6	14108	22986.3	17835	22363.5	21494.2	23805.1	17154.8	22887.7	18230.5	22114.8	18865.5
P20065	8086.14			9626	19636.2			19820.1		128350		47625.4		28925.4			11522.9	14532.6			177906	182693		36651.8	327510			8923.24
P20108	54080.2	58122.3	55238.3	51678.4	136842	117112	105711	119389	124047	132781	120943	132000	128923	135653	62767.4	62856.6	62507.9	68057	67256.2	121391	105800	103510	125943	115671	116701	143048	143491	142439	154421
P20152	196077	177752	150726	181766	89882.1	62352.8	63108.3	83587.1	111001	96506.2	106361	69855.7	65844.4	56840.9	158184	171487	187534	193605	174679	99276.6	118120	113510	90052.7	91054.4	103310	84874	98712.5	84225.2	112310
P20352	2940.59	2813.11	2859.94	2790.04	15095.8	16001.4	16322.9	15867	15149.1	19380.3	19669.3	15685.6	18777.3	20281.4	5065.08	3835.61	4077.85	3087.64	3335.73	15493.3	13861.5	16039.2	16172.1	16453.8	17833.6	18229.9	18344.4	23112.1	20198.2
P20357	178186	161900	173050	176698	168656	200413	130485	172647	148535	184038	174457	182739	157149	189313	195469	185766	178627	176516	175836	205157	174058	171864	171982	221619	207763	178321	209292	199479	164468
P20444	5859.79	5903.14	7160.54	7013.51	11491.4	17303.2	17592.9	14591.3	12913.5	14196.1	12764.3	15856.2	12928.2	14529.4	9042.95	8591.37	8265.67	9585.39	7183.32	22855.8	15278.4	19548.5	17365.3	22682.7	20765.1	20532.7	20206.3	17516.9	18601.5
P20491	1505.88		1565.2	2025.1	1864.84	2637.06		2210.36	1536.05	1007.97		1790.41		2666.36	1856.08	1741.06	1803.15	1176.38	1013.04	1701.31	1641.9			1759.64	1740.19		1110.02	1387.94
P20917	6878.4	5129.99	21117.5	2270.24	303049	239571	227421	214330	264450	297109	327357	279641	320758	253759	4121.6	6910.98	9696.17	5410.5	5052.39	215001	379812	325238	287042	193162	362592	266584	272299	169489	278065
P20934	194.879				1997.8	704.406	948.198	743.701	1049.93	1133.12	1377.79	1554.95	2277.16	2067.92				69.5364		1291.53	1388	849.063	1009.15	568.542	1339.09	1390.92	1651.23	778.304	1354.45
P21107	94481.6	103983	110085	122350	137829	167515	131880	136347	121733	141924	148239	148007	128290	144020	110892	118755	107805	119309	111805	150285	147698	148389	136660	160195	189075	148192	176443	165987	170479
P21126	16104.3	14850.6	14680.9	15835.7	16682.6	13239.9	14295.8	14561.2	14935.2	14585.6	12701.1	13187.4	13938.1	12709	14498.2	14420	13847.3	14938.9	14896	16472.3	16379.7	15589.1	15550.2	14641.3	16503.6	14331	13192.8	14805.8	13706.4
P21237	472.943		593.726		1094.6	841.481	1183.93	913.15	727.671	838.95	630.134	651.883	636.407	305.536		699.826		298.071		829.705	889.059	514.923	665.972	942.862	743.158	720.99	874.788	721.901	691.461
P21278	171843	194646	171144	173491	214272	229591	176716	202976	202309	190158	205094	184965	176494	202242	171130	171589	162492	165591	174480	192321	175894	191010	197316	193303	161484	176039	174975	203513	183095
P21279	67394.5	69451.2	75255.6	69528.9	84610.6	84512.5	78359.8	81040.8	84003.4	80488.9	87711.5	84887.8	74179.7	82043.3	74763	71250	71391	74129.4	77767.8	82268.9	80288.5	89526.3	85220.7	82520.2	73353.9	81461.9	77362.7	90627.7	83137.9
P21300	9289.08	11589.3	7632.47	7072.97	23311	20260.1	21887.6	21283.3	21118.8	24637	22555.7	24170.2	27902.7	21205.6	8014.05	9447.05	9488.32	7741.13	8570.11	17446.3	21649.6	17839.7	17753	18326.9	18934	20708.2	20947.3	19019.9	21323.3
P21447	3882.8	3943.48	3885.92	3976.85	9676.38	10718.9	9416.64	10379.3	10758	11178	11187.5	9808.5	10730.3	10215.8	4570.61	4217.26	4535.62	4193.04	3967.34	10940.5	10449.6	9442.71	9148.52	9824.42	9835.37	9226.13	10687.9	9904.1	9797.18
P21460	12379.6	16509.7	19815.1	18018.4	15139.7	19686.7	7391.52	16174.1	10043	13731.8	10324.3	15919.2	12853.9	18392.4	24041.9	21912.8	20636.2	18211.9	18236.1	18843	17577.1	17356.8	14444.9	20089.4	21781.3	23264.6	21285.5	23459.4	16573.1
P21614	822.005	798.748	790.769	781.18	385.571		683.441			1439.96	1306.91	634.398	741.6		648.647	923.783	495.327	589.249	1150.49	846.378	1176.23		486.63			461.979	1702.57	994.69
P21619	11079.5	10595.8	10708.1	11943.3	16684.1	13794.9	11746.3	15615.6	16988.8	17948.6	21169	17541.1	14284.7	13576.2	11513.2	12468.7	11819.4	12026.1	10678	15042.8	16949	16760.5	14791.2	12968.2	17949.9	17891.4	17122.4	17123.3	18867.3
P21661	4849.35	6209.15	7063.22	5739.73	7274.07	9932.69	9173.29	8505.42	7048.37	7968.98	8468.16	8608.15	9027.15	10109.5	6146.71	7294.65	6075.67	5753.85	6826.45	11185.9	10126.9	8336.86	9043.91	9221.28	8035.52	6880.23	8649.55	8218.8	7756.68
P21761			492.981		424.486	299.919		204.765	308.464	377.208	214.163			473.387			389.642	311.923		431.515	441.718			360.591	921.073	153.761	617.128	560.321	350.915
P21765;P46412	879.932	1236.53	1066.15	876.176		668.902	555.882	541.188	778.215	708.36	701.803	534.246		505.403	388.322	728.71	587.807	1151.18	628.151	522.878	557.668						569.013
P21836	2311.6	2318.92	2587.59	1912.55	7067.34	8147.25	5042.54	4179.57	4703.83	6397.93	4075.48	3507.8	8199.41	5616.25	2123.14	3100.46	2856.76	2854.79	2907.36	5492.9	7866.78	4293.41	5369.25	5521.23	7245.56	4729.98	6754.13	4935.57	4426.33
P21956	5337.4	4589.62	5705.83	4773.72	3084.52	3720.79	2989.3	3883.8	3127.06	3298.09	2259.22	3056.61	2885.62	3890.65	5010.29	5049.31	4896.42	5182.21	4861.89	3687.23	2691.47	2915.98	3826.04	3835.13	3103.15	3535.43	2596.86	3952.37	2810.7
P21981	3593.76	4093.27	3185.82	3768.86	4988	5371.94	4640.18	5196.1	4606.59	5982.05	5866.33	5224.93	5956.02	5982.59	2884.79	3175.96	3594.4	3770.87	3281.52	4126.22	5251.64	4523.46	4209.51	4212.46	5907.42	4683.78	5604.96	5706.46	5216.03
P21995	4069.25	5610.69	3884.2	3343.91	13196.5	12358.5	15169.5	13325.7	12905.7	16779.5	16307.8	15915.1	17301.7	15932.3	3051.18	4773.37	5498.88	5008.83	4263.47	15964.9	16127.5	15605.8	15068.3	13583.6	14519.7	12877.6	12522.5	13719.7	15011.1
P22005	1025	2068	2030.98	277.571	6360.61	7591.31	1421.04	1994.01	5998.81	5981.47	4950.86	3141.53	9958.36	4102.87	2285.99	2486.85	2672	2823.04	1444.08	5001.39	12145.2	5026.03	5903.92	4475.51	15454.1	3163.46	11333.1	4247.85	4072.1
P22315	10743.4	8513.32	9741.98	9041.3	28784.8	26886.7	22962.7	24648	22796	25844.4	23814.4	22279.9	23952.2	25105.7	10358.6	10810.7	10426.3	10392.4	9451.18	25287.6	26827.1	28033	27642.9	25612.8	29908.9	22970.8	24552.3	27476.4	24150
P22437	447.25	669.209	593.54	341.704	1296.87	1617.11	873.603	1245.34	1007.51	1050.84	1230.37	1024.22	1117.84	1060.17	858.198	932.388	343.056	637.31		1204.26	1357.25	1339.14	1179.4	1100.24	1149.65	1197.87	1401.74	916.868	872.822
P22599	8461.51	6787.8	8370.69	8495.36		4407.8	5515.87	3132.73		2839.1	2996.51	2653.96	1800.32		7331.92	6943.04	7390.72	7468.16	7956.57	5963.29		4394.69	3061.63	2307.21	2119.29	3889.91	2374.16	1037.67	3401.08
P22682	6451.31	6229.7	6360.86	6291.3	6002.43	5376.24	5242.41	5147.05	4521.67	4999.73	4088.16	4895.73	5010.6	5768.92	6179.54	6255.29	5970.45	5271.6	5784.96	4823.64	5468.95	5075.2	5001.98	5894.68	4730.81	4759.45	5206.98	5153.96	4339.62
P22723	17977.5	15257.2	12492.9	12767	32972.3	30794.8	31083.5	34547.7	30786.4	28250.8	31120.2	32146.3	27208	24675.9	11644.5	15909.5	13797.4	12545.4	10524.6	31162	24159.6	26455	29533.5	31631.1	21908.8	32955.5	26035.3	30900.9	31607.7
P22892	34559.1	37441.6	33919.8	35792.4	35436.4	39632.1	38840.3	39367.4	39015.6	33709.4	34165.4	36581.9	29914.2	35507.4	31920.7	32469.3	34606.2	34054.7	36151.6	35773.8	32050.3	31786.2	32924.6	33558.6	29249.1	33627.5	30931.4	35346	33310.1
P22907	3493.5	3779.56	2818.53	3219.72	3182.97	3237.98	2382.76	2481.68	2040.49	2977.1	2298.57	1844.72	2976.75	2973.94	2813.97	3839.19	3263.43	3909.56	3480.48	3140.49	2967.41	3175.42	3496.18	3215.75	3273.6	2859.26	2828.39	3209.44	3214.42
P22933	4082.91	1017.55	3413.34	3656.67	8429.78	8268.74	7603.22	8161.16	8707.04	7121.51	5917.88	9364.96	6162.35	7165.59	2104.88	2325.66	1454.14	4716.07	4171.95	5794.39	6109.11	7217.55	8462.1	5276	5360.35	10415.8	6666.92	9754.98	8593.77
P22935		245.303		435.494	130.037			175.678	255.712	472.583		567.42			329.768	247.696	376.714	930.145	457.493	318.328	471.145	474.924		529.118	717.537		568.988	352.127
P23116	49018.8	46864.7	44500.1	52337.6	30750.9	31200.8	28827.5	31240.1	31144.5	26937.7	28359	26715	26054.8	26628.4	48407.8	50143.4	47991.7	49558.9	50101.2	30854.1	28860.8	30973.8	29902.6	31567.4	26236.3	28492.4	27090.5	29245.3	26877.1
P23198	23827.8	26595.1	26600.5	29889.4	13859.6	14481.4	14243.6	14680.5	18770.2	13467.4	17752.5	13268.4	11141.6	12979.9	25759.4	26561.5	26270	28578.1	29487.5	16051.2	15490.7	14684.7	13251.7	16090.5	17852	14792.2	15124.2	13628.3	15036.3
P23242	11123.6	10356	10589.4	11639.8	67667.1	55549	42393.9	64075.4	73605.6	74192	57950.8	66549.5	77529.9	50622.6	11118.7	14004.7	12668.3	11037.8	8823.96	56479.8	67613.6	65031.8	57362.8	51151.2	63621.8	62432.8	67193.6	58891.7	61715.2
P23475	4952.71	3901.38	3999.58	4720.22	2457.45	2595.78	2975.68	2759.97	1662.5	1745.8	2316.27	2000.41	1707.93	1051.72	4128.96	4802.19	3881.81	4013.67	3246.58	2481.67	2485.52	2225.66	3297.78	2241.06	1844.62	1519.34	2005.38	1799.59	1410.94
P23492	13606.5	13320.4	13257.8	11072.9	19381.2	19017.4	18632.9	18996.7	20509.6	23384.2	20092.5	21508.4	20663.6	21354.9	14080	11966	12285.3	13143.3	12273.2	19127.5	16102.2	18736.9	17560.6	18928.3	17817.9	20483.4	21687.3	16899.3	17204.2
P23506	23438.7	26400.5	27500.2	23317.1	57891.3	57864.9	48308.1	52696.5	53853.7	69910	64848.3	65164.2	77587.3	67862.1	26937.9	27595.2	28410.7	29318.5	28437	58848.3	68337	64348.6	58963.4	62174.1	67688	59388.8	68807.9	63638.7	66797.5
P23591	21674.1	21949.6	21246.4	24138.6	18782.2	20112.9	17626.6	19060.7	20433.9	16815.6	18442.2	15838.3	15898	16782.5	21966.4	21301.3	19746.4	21401.2	22851	19361.3	19379.7	19681.4	18135.6	20904.7	18525.8	15929.1	16934	15860.5	14505
P23780	9337.9	10125.6	9181.46	8961.38	8692.21	8957.53	9691.34	9380.94	8666.52	8022.08	8486.79	7967.93	8530.96	9150.75	9279.73	9434.61	9558.48	10178.5	9120.28	9964.3	7672.44	8782.42	9391.85	8346.46	6748.41	8753.82	8440.06	8302.68	8213.98
P23798	2324.03	1815.43	2023.26	2516.25	1106.8			1766.02	1992.65			723.668			1615.1	1899.39	2000.1	2568.92	1855.03		1073.43	990.564		1024.01					1248.64
P23818	16691.8	15885.9	16733.1	15421.3	37178.2	38447.7	35752.6	37000.2	32122.4	26809.9	32006.5	36813.7	21572.7	30930.3	18398.6	18832.9	16074.4	17851.6	14882.3	35990.2	28651.9	34718	33833.7	31406	24186.9	37927.2	27255.6	42303.3	33940.1
P23819	23240.8	23919.4	25306.3	23112.7	48114.7	60164.7	53384.9	55470.2	37702.1	43118.9	47980.4	56002.6	38857	61611.1	26617.3	27404.8	24626.2	25159.3	22976.8	52936.6	36189.5	46277	48731.7	53193.3	36386.4	54804.3	43458.9	60163.5	49383.4
P23927					16554.2	13332.5	6647.4	12260.6	13925.5	35043.4	36718.4	37602.7	43637.2	30877.1						9930.25	26895.7	20057.2	15781.7	7497.88	29884.5	21315.8	22937.9	15437.7	28269.6
P23953	1442	1396.48	1562.39	1474.95		1266.72	1420.55	491.714	1065.41	1466.35	1782.3	1339.05	1512.41	800.026	1417.5	1461.45	1154.1	1088.02	1315.69	1262.71	1039.12	1837.73	564.97	1122.49	930.851	844.221	1007.67	1034.79	905.088
P24270	31147.9	27734.3	23233.9	27600.6	13976.4	10799.4	13616.2	12023.9	16215.8	11623.1	12149	10251.2	10615	9829.16	25442.5	27788.9	28006.5	26769.7	27274.8	12664.1	15435.4	14261	13026.4	12524.7	13138	11286.4	14192.6	11424.2	12206
P24288	20471.1	20066.9	20089.8	18222.3	37618.6	31686.5	31219.1	33216.8	35863.2	37761.2	35921.5	37943.3	38634.7	31960.2	19025.6	19329.8	19794.2	20600.6	19398.4	34449.2	39614.2	34294.7	32098.8	30940.5	37724.8	36295.1	36349.9	28770.5	36290.9
P24369	118130	111378	99701.5	112242	68485.9	61451.4	62865.1	74607.6	78256.6	48760.1	43821.3	59275.1	53144.9	52135.4	103179	129256	124962	117539	127638	72064.1	61657.9	68336.2	67641.4	69332	47637.2	64819.3	50907.8	67368.4	53590.7
P24452	3529.7	4514.72	2695.39	2530.39	4321.87	4572.65	2186	2595.54	3186.77	3285.49	3996.87	2393.79	4213.55	2834.68	2262.91	2909.09	2269.56	2115.02	2516.88	3497.74	4368.88	3659.21	3155.2	3256.83	3543.5	2628.92	3324.83	2513.67	2931.96
P24472	11626.2	12649.5	9150.42	8729.91	61298.5	44636.3	40552.2	50754.2	55250.2	59233.3	58139.9	50051	46650.1	42533.5	11629.4	14587.8	14731.5	13504.4	10688.5	48587.1	62345.9	51713.1	47447.5	47787.5	56277	46767.5	54308.1	49022.8	50906
P24527	24001	25006.9	24610.2	23027.8	40461.8	35894.3	34868.8	38909.2	39698.7	40370.7	40340.9	37688.6	37798.2	36909.2	24651.6	25533.6	25232.6	26272.9	24673.4	35754.6	36404.6	35582.9	33467.5	35806.5	36341.5	36609.4	36832.2	38950.8	34478.7
P24529	2040.87	3012.55	3333.44	1494.85	11001.4	12799.3	6398.44	5496.93	5072.91	7364.59	2799.37	2548.51	7386.74	5577.77	2186.02	3624.08	3346.83	3931.02	3897.88	7086.33	8741.01	5258.97	6754.87	8421.79	10857.6	5346.82	9456.7	4847.15	4373.47
P24547	21930.3	19395.6	19112	21279.1	13392.4	12145	10847.6	10960.3	11300.6	11656.8	10942.5	9615.35	11376	10304.6	19575.2	20875.2	20870.9	20551.7	20755.7	11805.1	12688	11998.9	11868.3	11578.7	12453	10647.5	12656.1	11322.5	10600.3
P24549	6056.8	8831.53	9582.21	5043.35	73855	53362.6	57090.6	47763.7	61059.2	69168.8	61909.4	58207.3	73865.9	54230.3	6788.82	10545.9	11875.8	11400.7	11601.2	44422.9	76607.2	68861.5	62415.6	35657.1	72856.9	60097.9	64224.9	46982.9	73000.8
P24638	10533.8	10619.7	9986.78	9277.52	6886.73	8631.47	6805.28	8003.86	7828.41	5932.99	6988.8	6078.88	6307.17	6549.34	9999.54	11322.5	11335.6	10910.3	10815.1	7454.38	6658.13	7619.74	7369.49	7106.72	6363.48	7250.98	6306.1	6746.94	6400.56
P24668	7614.43	8167.22	9012.47	7994.09	13100.8	13352.4	27002.8	14064.2	14206.1	13041.2	21121.4	14665.7	19064.3	14701.7	7505.55	7632.86	8651.49	8376.25	5207.41	16484.7	17151.2	15438.1	14820.7	14849.5	13025.9	11743.9	12100.8	14221.8	11380.5
P24788	5582.33	5110.66	5483.68	6189.26	3531.51	3007.76	2659.12	3390.05	3612.44	2688.99	3275.25	3552.16	2587.93	2301.57	5717.82	5212.12	5293.94	5729.75	4765.95	2931.38	2907.31	3518.93	3171.15	3423.27	2877.84	3130.77	2856.65	3351.37	2745.55
P25206	9547.97	7437.92	5837.26	8823.12			1424.21	1354.59	2857.6	5826.96	551.525				7615.87	8422.84	8104.78	8382.44	9158.56	1757.45	1038.8	914.109		1842.76			2916.48
P25233	3906.64	4307.85	3995.6	3347.35	1794.71	1599.37	1614.49	1162.2	1571.4	1488.26	960.659	1271.19	1331	953.565	3015.67	3517.72	4367.26	3768.43	3887.65	1234.04	1513.2	1014.1	1388.97	1435.8	761.593	1493.17	832.532	907.761	1099.91
P25444	138828	134159	128453	138722	76067.1	74744.6	79748.9	75885.5	79177.8	68077.2	61715.6	65941.9	68829	66441.6	136531	133166	138168	137646	135645	83829	73803.8	77947.6	78697.3	80529.7	69873.6	71465.5	67862.4	70108.3	64905.3
P25785	1507.92	2066.91	1786.7	1151.38	1176.11			1307.68	1088.21	2835.81		1819.17		794.711	2123.17	2462.67	2044.24	1567.31	1280.19	1015.97	822.481	2027.85	526.161	742.279	1106.91	1035.59	1527.1	1081.41	827.706
P25799	8594.58	6085.09	5581.93	7337.09	6597.5	7394.3	9011.71	7006.96	8002.15	8234.57	5391.62	7476.26	6499.06	8740.61	9257.04	6313.41	5209.28	5222.07	4764.73	5483.54	6079.19	8439.56	5148.33	5465.11	5510.99	8118.2	4994.56	5009.83	5831.6
P25911	1341.57	1519.96	1513.2	1386.93	2973.42	2068.38	2641.64	3095.64	3346.87	2656.08	3217.43	2262.82	1928.44	1931.26	1799.69	1706.15	1543	1401.82	1783.85	2386.91	2723.91	3070.44	2250.16	2557.57	2450.9	3181.23	2866.32	2998.46	3111.24
P25976	11966.5	11565.8	12847.7	12918.4	8379.04	7323.99	6637.93	8027.6	10359.2	6856.24	7785.39	6569.85	5670.41	7744.86	12609.6	12797	10983.4	12506.8	12705.4	8372.48	7088.48	8572.11	8140.7	7900.82	7174.94	5796.46	7398.14	7791.87	7333.88
P26039	14604.3	14618	12389.9	13796.4	14892.5	13551.1	13553.3	13877.9	14589.5	14960	15203.9	13526.5	15353.2	13766.8	13006.9	12907.9	14381.8	14034.6	13691.9	14820.5	17009.5	15790.1	14595.2	14135.6	17037.3	11934.4	14830.9	12986.3	14342.8
P26040	27878.9	27360.3	24173.5	25436.2	26519.8	34349.5	34391.3	30426.6	26866	25654.9	34675.2	26657.7	25940.8	32735.9	23965.9	26285.9	25985	27697.1	23319.5	32235.7	26628.1	34001.3	32884.8	35055.6	28736	30726.1	28658.8	31434.2	32774.2
P26041	120075	115126	102707	108669	128364	122243	128693	121539	140982	133860	146318	120300	110265	118320	109657	110600	112289	119809	117088	129758	149411	138644	131759	107610	117719	127276	120658	119957	124152
P26043	14264.5	13428	13276	14277.7	16688.9	15903.8	13723.6	14802	17477.8	16688.6	19703.1	15623.1	18190.4	14940.5	14226.1	14680	14749.7	15590	15038.2	16058.6	19382.3	18612.9	17988	17355	19497.9	16179.4	17489.5	14275.4	16043.9
P26048	3219.54	2417.77	2146.53	3492.26	3738.03	5113.08	3619.84	5903.9	2540.92	4735.33	3260.55	4279.22	3978.47	5505.8	2045.69	2704.22	2656.49	3565.95	3167.64	4883.19	3790.75	4258.71	4795.67	5982.28	2465.36	3081.03	3323.5	3390.33	2639.67
P26049	13858.2	16287	16993.4	13898.4	7172.28	8372.62	6657.95	6714.84	5058.37	8392.55	5819.74	5708.25	6959.9	8875.55	14042.5	15386.3	14602.1	14864.6	15520.4	6808.83	7250.02	5277.22	5391.35	8620.17	8188.33	5687.92	8432.08	8140.84	6052.34
P26231	13447.9	13866.5	13861.4	14456.8	16358.7	15763.6	15936.3	16106.4	17966.3	16180.9	17924.5	14610.3	16101.7	14935.4	14832.8	14633.8	15341	15644.6	14275.6	17792.7	16960	17298.7	15462.8	17708.7	15975.3	14515.4	16560.5	15792.1	15502.7
P26339	5494.97	4302.55	6328.59	4605.56	3615.86	4558.47	3795.26	4124.54	4662.68	3948.6	4100.34	3460.28	3631.88	3154.65	6231.82	6172.96	7556.54	4546.23	5138.65	4372.73	3131.3	4416.15	4049.76	5793.56	7020.2	4262.11	5035.71	3565.42	3314.71
P26350	40587.9			35738.4	12300.7			9394.97		18286		11413.4					41169.4				16986.8			14631.8	15924.5			14966.5
P26369	61906.5	55227.5	59350.4	61363.2	38643.2	35821.1	36625.5	38610	44698.4	31734.5	33631.7	29449.2	25793.7	29793.7	58031.4	57681.4	55307.7	55608.9	59594	34394.7	34400.1	33871.9	35961.3	36347.9	29893.3	33764.9	33942.9	35159.1	32119.3
P26443	117555	128011	112851	114125	288011	270610	260795	297651	292718	312024	301695	279168	310298	254590	128102	143393	138279	140469	129626	289754	316907	301769	293356	282973	327888	271134	316123	268852	303768
P26450	9913.76	10108.1	9739.96	9589.9	6553.5	7564.61	8612.11	6712.99	5958.94	6320.82	6645.57	6830.27	6341.77	7586.85	9808.4	9150.91	9186.88	8734.27	8595.52	7387.14	6229.22	7309.76	7525.55	8241.67	6199.7	9041.56	5943.7	6540.33	6785.87
P26516	31555.6	38936.6	35801.9	38663.4	30691.4	31131	25593.8	27800.2	32685.7	30971.1	33494.4	27315.2	29117.1	31599.5	35964.6	37817.2	40442	42332.1	41076.1	34447.2	31814.1	32391.7	34508.3	33163.5	31442.2	30472.6	35434.1	32118.3	28133.8
P26618	1969.94	2231.41	1893.7	2097.52	431.389					1540.94	894.595	743.628	1247.35	1082.67	2180.97	2075.2	1948.8	2159.03	1846.62	1915.82	706.531	996.132	672.479	1177.67	491.001	848.981			691.743
P26638	87668.8	88857.2	92542.6	83518.7	87517.3	86701.9	79693.9	84781.3	92930.5	89334.9	85991.8	88868.5	94422.4	88794.7	87109.9	88741.2	83717	84060.2	89238.2	88233.8	91600.5	87559.7	85661.8	83495.8	87718.3	87508.5	85183.2	78035	84211.9
P26645	408329	261979	163066	349219	203203	156805	127661	162980	238088	153092	104958	133559	53750.8	71480.3	217840	369971	584384	443447	247348	154515	203359	205140	217263	220998	132603	56970.5	33450.6	174809	21710.3
P26883	195429	170161	173380	149052	286374	358730	112107	299550	256612	273363	197575	296260	187106	260975	172707	183548	171959	178157	168298	323502	309474	297045	181182	297468	321706	277153	267771	318276	243506
P26952		2258.69	2966.44	1822.79	21379.5	26181.8	20529.9	28052.5	14854.9	26759.2	25076	21830.8	22687.1	34571.3	3037.58	2267.85	2283.46	3861.23	2071.02	39674.5	24386.1	29328.4	28269.9	37641.3	27064.2	13593.1	27631.9	31152.5	25112.6
P27038	1851.99	1602.08	2149.9	1233.98	1034.36	790.262		976.968	629.263	580.251		495.17	1434.17		1586.59	1540.55	1734.19	1663.71	2130.1	665.323	745.47	779.826	1575.06	655.475	616.874	593.243	1052.17	796.05	445.371
P27046	2691.18	2549.26	2121.8	2522	1307.63	1159.55	1701.06	1314.19	913.325	1705.86	1445	783.654	767.158	1291.31	2468.28	2457.27	2531.15	2008.11	2406.75	1237.6	1194	1035.14	1051.62	1794.24	1050.29	889.518	1043.32	1065.68	1185.7
P27048	92293.6	104254	96067.4	95370.9	62297.4	67241.3	63377.2	72424.5	74862.8	49428.1	58479.8	55806.9	40509.6	54339.9	99918.5	91977.8	91695.7	88087.1	99259.2	62413.9	60754.8	61214.3	63243.2	62004	42443.5	72470.1	51475	60433	52983.4
P27545	4636.12	3837.12	4952.84	2973.64	3412.54	3761.86	4103.97	3860.98	3264.32	5202.66	3577.11	2972.17	4313.82	3589.03	4601.64	4970.06	4002.21	4915.82	5098.13	4838.78	4756.17	4522.72	4742.87	4903.99	4857.27	4285.26	5278.3	4808.28	4004.84
P27546	71765.6	61221.6	70390.6	79218.1	43769.6	34299	20183.4	33974.5	37477.8	40691.3	41062.8	35379.1	34256.3	26115.7	76865.2	65763.2	68483.2	70409.2	67981.7	39299.6	51672.3	49337.4	39259.7	42501	46548	41278.2	41596.7	39927.4	38668
P27573	2533.58	3833.77	1536.37		1590.09			2291.3		899.887	1027.39		13107.7				5233.85			1010.41	13639.9	1329.57		1864.05	6730.91		1556.63		2570.02
P27600	3671.14	3582.78	3382.72	3259.81	4156.64	3962.2	4253.26	4521.3	4941.85	5061.41	4802.88	4332.76	4426.5	3541.62	3061.41	3530.18	3783.93	3457.02	3412.63	3865.48	5697.67	4005.85	4644.13	3401.23	5110.93	5178.48	4140.12	4087.25	4303.68
P27601	20478.9	19885	20061.8	18639.7	38176.8	35266.1	34758	37627.5	43079.8	40755.5	40284.3	42599.1	46332.9	38864.6	18353	20023.9	19621.4	20608.7	20356.6	35401.3	40545.2	37182.2	36446.6	33328.4	40824.2	37858.9	38003.1	35133.5	42646.5
P27612	30541.4	30576.2	32958.4	32647	24160.7	27651.6	24868.3	24816.1	26595	23570.1	20427.1	23408.4	23724.3	23325.9	30792.3	31059	31166.9	30169	31507.3	26992.6	22530.6	23610.4	24471.1	25955.5	20528.9	25336.1	24239.5	24487.5	23233.6
P27641	3163.54	2948.41	2762.48	3259.12	1809.81	1536.25	1318.52	1564.36	1532.32	1578.2	1589.36	1701.06	1365.67	1179.81	2518.97	2572.1	2492.83	2744.11	2699.71	1518.14	1931.95	1514.43	1304.09	2103.86	1742.54	967.362	2503.18	1697.12	1324.23
P27659	102362	94964.5	89643.3	98934.8	60640.2	61817.1	37895.6	60927.6	57588.8	58495	60680.2	55588.5	48604.9	52822.2	95214.2	100408	106762	111189	102206	69347.3	62145.7	62608.6	66220.7	66516.7	59391.5	56671.3	54555.6	61112	54060.6
P27661	2776.84			2929.98	2227.56			2037.16		1368.82		1849.8					1776.74				1238.7			971.879	1765.55			1712.81
P27671	3151.79	3403.85	3051.67	2303.35	6979.74	7638.52	6843.45	7788.16	7217.18	8645.24	7596.17	8723.29	8213.67	7437.39	2948.36	3975.51	4114.69	3454.73	3326.7	8255.8	7848.51	7376.4	7337.85	8693.94	8700.2	7161.96	7725.31	7684.55	7711.7
P27773	164228	162200	136302	159250	137181	125546	125252	133201	140892	131524	129165	126077	111758	116889	156346	167872	171677	172469	159522	134087	148060	154851	136460	139383	146318	117529	126829	126206	125467
P27782;Q00417;Q924A0	2933.91	2902.22	3280.9	1753.79					1112.7		511.993	1108.97	564.76		2986.3	3006.98	2350.61	3221.93	3408.76	856.954		874.424	619.818	1131		1625.18			924.678
P28028	10482.3	10381	9408.59	9993.11	19182.9	21158	16493.5	19242.9	16137.4	20074.9	17584.2	17891.4	19111.7	21219	9760.93	10586	9974.85	9758.83	8711.53	16920.3	15905.8	17042.4	16792.7	18456.3	15578.6	19074.7	18254.7	19210.4	17872.9
P28063	595.411	1020.78		830.942	1365.48	482.673	1150.27			1197.51	1330.15			1479.32	966.155	991.96	618.576	605.757		1114.11	1081.59	996.568	1815.03	441.04	1041.57	603.087	907.1	821.13	1070.74
P28184	5600.16			6521.88	12139.3			11595.8		9482.68		10812.7					6867.19				10625			13395.5	10777.8			11595.7
P28271	23931.2	23704	24994.3	23243.9	22569	20470.1	21208	22042.9	24881.4	19970	19233.8	17903.5	18485.3	20363	23074.7	24598.8	24734.1	26205	24921.1	23903.7	25927	25417.5	23044.9	23925.4	21951.4	21848.3	22890	19768.7	21345.7
P28352	27833.9	28299.9	27925.5	30388.6	19941.3	18435.8	17133.3	19450.6	20763.4	16735.4	19927.1	14919	13400.6	14823.3	29393.9	27786.7	28976	30710.2	29931.1	21019.7	17062.7	20505.4	20330.9	20455.3	18294.9	20041.7	22195.4	19859.3	20530.9
P28474	68197.6	65215.4	70816.6	72518.2	64528.8	63897.5	50528.7	60075.7	69656.2	68732	73850.6	58716.4	72418.1	60425.3	64055.2	67124.1	68291.2	65924.6	66705.8	58192.8	66424.2	62825.5	65529.8	58890.7	62674	63520.1	66196.2	60702	61869.4
P28571	7559.93	9680.68	10163.1	6220.14	26535.2	15733	17321.5	21107.9	31461.2	28849.6	27189.4	25597.8	33203.7	20588.4	8960.05	10444.7	10520.8	11400.5	11066.6	18091.5	29367.5	22576	22531.7	16356.9	31161.6	24735.9	28321.5	15664.9	27468.8
P28574	2299.21	2585.31		2141.09		1367.93		1601.97	2223.09			1475.84		2425.23	3089.83	2977.86	2270.04	2730.58	2532.82		2092.52	2003.23	1354.22	1757.54	2199.38		1555.01	1819.94	1544.22
P28650	2765.61	3711.36	2215.78	1777.63	33623.1	27691.2	28968.6	24563.3	26549.9	34478.8	39349.9	31048.8	39806.7	31508.8	2272.05	3223.28	4105.92	3159.36	3183.51	24857.7	37174.5	31582	28431.2	22826.2	34960.7	30230.3	30819.2	22905.7	30938.2
P28651	21058.7	14612.1	11194.1	14195.3	149027	44179.8	68397.7	98973.2	207328	79204.1	91067.5	70989.4	19275	24436.7	15980.1	18566.7	14388.3	16011.6	15287.4	26084.8	117798	117784	95155	11613.3	27322	92980.1	62754.2	99785.6	124680
P28652	268947	248076	264090	257380	592947	701112	597944	632057	563257	540552	592658	607780	564719	650164	328420	303321	286524	289594	271209	730364	659087	663105	692523	723019	656189	639269	669954	765887	599083
P28653	1620.07	1505.99	1313.03	1378.15	870.643	1317.4	1229.87	1388.73	1122.99	2050.76	1814.88	1206.22	2384.25	1485.04	1820.58	1323.65	1492.86	1554.89	1191.56	2061.43	3094.03	1545.25	1323.79	1381.31	1780.34	1082.2	2131.52	1645.35	1646.69
P28654	957.811	1505.92	1048.71	1218.83	1376.46	490.988	1098.8			1360.1	919.775	679.067	2861.21	942.816	699.391	734.527	995.357		981.564	1224.56	1908.86	430.005	683.846		956.034	712.618	886.599		345.481
P28656	50998.2	46712.9	48391.5	50718.4	36082.1	39561.3	30668.2	34583.8	30339	38526.2	37638.4	35168.8	39558.9	41165.5	50518.5	51968.8	49311	54457.8	46904	44603.2	40304.3	41973	39515.3	48774.3	46021.3	39250.1	46956	45893.9	40478.6
P28658	35397.3	36047	32439.1	34049.8	20683.7	19130.9	17037.3	18541.5	19403.5	21542.9	19252.2	16785.3	20036.6	15465.3	32573.6	36791.1	40373.9	40125.6	38209.2	19772.7	20875.2	19096	19941.2	23168.5	26290	17229.3	21249	17299.5	18315.1
P28659	14608.2	16275.3	17101.8	18964.9	13253.7	14385.9	15119.5	15229.7	13724.8	10123.4	13553.1	10548.4	10145.7	11786	16748.5	13855.7	14351.5	16224.6	15071.4	14735.3	10577.6	11334.2	13873.5	13134.2	9697.23	12749.9	11797.2	12691.1	11660.3
P28660	43835.3	45096.6	48663.1	44229.5	67653	82260.3	75576.2	74202.4	67206.2	59552.2	62024.8	69163.4	59422.5	78121.5	47132.7	47408.8	43123.4	43787.8	45185.8	67491.9	47101	49874.1	65552.4	67710.2	36820.3	71193.7	60338.5	76685.1	57607.5
P28661	19165.8	18272.1	17787	15925.5	165767	103037	119210	137070	190223	171710	199645	174046	151592	137722	18918.6	20248.3	17990.2	18169.4	16562.2	110980	172526	175124	147364	95681.6	139938	162571	139846	144648	174927
[truncated: 6,916 more rows]

## Sheet: 2. Brain_Orbi
Protein.Group	O_brain_1w_F_5	O_brain_1w_F_7	O_brain_1w_F_8	O_brain_1w_F_10	O_brain_1w_M_1	O_brain_1w_M_3	O_brain_1w_M_4	O_brain_1w_M_7	O_brain_1w_M_12	O_brain_4w_F_1	O_brain_4w_F_2	O_brain_4w_F_4	O_brain_4w_F_5	O_brain_4w_F_6	O_brain_4w_M_1	O_brain_4w_M_2	O_brain_4w_M_3	O_brain_4w_M_5	O_brain_4w_M_6	O_brain_8w_F_1	O_brain_8w_F_3	O_brain_8w_F_4	O_brain_8w_F_5	O_brain_8w_F_6	O_brain_8w_M_1	O_brain_8w_M_2	O_brain_8w_M_3	O_brain_8w_M_4	O_brain_8w_M_5
[truncated: 7,867 more rows]

[truncated: 5 more sheets: 3. venn_partitions, 4.Bruker_Dwon, 5.Bruker_Up, 6.QE_Down, 7.QE_Up]
