# Supplementary material for: The mouse multi-organ proteome from infancy to adulthood
Source: Nat Commun. 2024 Jul 9;15:5752. doi: 10.1038/s41467-024-50183-6 (PMC11233712; doi:10.1038/s41467-024-50183-6)
Supplement: Supplementary file 19 — Supplementary data 16 [file 41467_2024_50183_MOESM19_ESM.xlsx]

## Sheet: Comments
Sheet	Comments
1. three age proteins	Proteins of different ages in each organ after data filtering
2. age unique in each organ	Age-unique proteins of each organ
3. upset of 1w age unique	Comparison of 10 organ-unique proteins for 1-week
4. upset of 4w age unique	Comparison of 10 organ-unique proteins for 4-week
5. upset of 8w age unique	Comparison of 10 organ-unique proteins for 8-week
6. 1w DAVID	DAVID enrichment analysis of 1-week unique protein among 10 organs
7. 4w DAVID	DAVID enrichment analysis of 4-week unique protein among 10 organs
8. 8w DAVID	DAVID enrichment analysis of 8-week unique protein among 10 organs
9. skin and inestine age unqiue	Upset analysis results of age-unique proteins in skin and intestine
10. skin 1-week Metascape	Metascape enrichment results of 1-week unique proteins in skin
11. skin 4-week Metascape	Metascape enrichment results of 4-week unique proteins in skin
12. skin 8-week Metascape	Metascape enrichment results of 8-week unique proteins in skin
13. intestine 1-week Metascape	Metascape enrichment results of 1-week unique proteins in intestine
14. intestine 4-week Metascape	Metascape enrichment results of 4-week unique proteins in intestine
15. intestine 8-week Metascape	Metascape enrichment results of 8-week unique proteins in intestine

## Sheet: 1. three age proteins
brain-1w	brain-4w	brain-8w	heart-1w	heart-4w	heart-8w	intestine-1w	intestine-4w	intestine-8w	kidney-1w	kidney-4w	kidney-8w	liver-1w	liver-4w	liver-8w	lung-1w	lung-4w	lung-8w	muscle-1w	muscle-4w	muscle-8w	skin-1w	skin-4w	skin-8w	spleen-1w	spleen-4w	spleen-8w	stomach-1w	stomach-4w	stomach-8w
A0A075B6A1	A0A075B5R1	A0A075B5T6	A0A075B5K2	A0A075B5L0	A0A075B5L0	A0A075B5J9;A0A075B5K3	A0A075B5J9;A0A075B5K3	A0A075B5J9;A0A075B5K3	A0A075B5J9;A0A075B5K3	A0A075B5V6	A0A075B5K8;A0A0B4J1I0;A0A140T8M0;A0A140T8N1	A0A075B5K8;A0A0B4J1I0;A0A140T8M0;A0A140T8N1	A0A075B5V6	A0A075B5K8;A0A0B4J1I0;A0A140T8M0;A0A140T8N1	A0A075B5J9;A0A075B5K3	A0A075B5K2	A0A075B5K2	A0A075B5J9;A0A075B5K3	A0A075B5K8;A0A0B4J1I0;A0A140T8M0;A0A140T8N1	A0A0A6YXA5	A0A075B5J9;A0A075B5K3	A0A075B5J9;A0A075B5K3	A0A075B5J9;A0A075B5K3	A0A075B5J3;A0A075B5J4	A0A075B5J3;A0A075B5J4	A0A075B5J3;A0A075B5J4	A0A075B5J9;A0A075B5K3	A0A075B5Y4	A0A075B5J9;A0A075B5K3
A0A087WP46	A0A075B6A1	A0A075B6A1	A0A075B5L0	A0A075B5N9	A0A075B5N9	A0A075B5K2	A0A075B5K8;A0A0B4J1I0;A0A140T8M0;A0A140T8N1	A0A075B5K2	A0A075B5K2	A0A075B6A1	A0A075B5V6	A0A075B5R2	A0A075B6A1	A0A075B5V6	A0A075B5K2	A0A075B5L0	A0A075B5K8;A0A0B4J1I0;A0A140T8M0;A0A140T8N1	A0A075B5K2	A0A075B5Y4	A0A140LJ72	A0A075B5K2	A0A075B5K8;A0A0B4J1I0;A0A140T8M0;A0A140T8N1	A0A075B5K2	A0A075B5K8;A0A0B4J1I0;A0A140T8M0;A0A140T8N1	A0A075B5J9;A0A075B5K3	A0A075B5J9;A0A075B5K3	A0A075B5K8;A0A0B4J1I0;A0A140T8M0;A0A140T8N1	A0A075B6A1	A0A075B5K8;A0A0B4J1I0;A0A140T8M0;A0A140T8N1
A0A087WQ44	A0A087WP46	A0A087WP46	A0A075B5M7	A0A075B5R2	A0A075B5R1	A0A075B5K8;A0A0B4J1I0;A0A140T8M0;A0A140T8N1	A0A075B5M7	A0A075B5K6	A0A075B5K6	A0A087WP46	A0A075B5Y4	A0A075B5V6	A0A087WQT1	A0A075B5Y4	A0A075B5K8;A0A0B4J1I0;A0A140T8M0;A0A140T8N1	A0A075B5M7	A0A075B5L0	A0A075B5K8;A0A0B4J1I0;A0A140T8M0;A0A140T8N1	A0A075B6A1	A0A140T8M2	A0A075B5K8;A0A0B4J1I0;A0A140T8M0;A0A140T8N1	A0A075B5M7	A0A075B5K6	A0A075B5L0	A0A075B5K0	A0A075B5K0	A0A075B5M2	A0A087WP46	A0A075B5M7
A0A087WR34	A0A087WR34	A0A087WR34	A0A075B5N7	A0A075B5V6	A0A075B5R2	A0A075B5L0	A0A075B5N7	A0A075B5K8;A0A0B4J1I0;A0A140T8M0;A0A140T8N1	A0A075B5K8;A0A0B4J1I0;A0A140T8M0;A0A140T8N1	A0A087WQ89	A0A075B6A1	A0A075B6A1	A0A0A6YXW6	A0A075B6A1	A0A075B5L0	A0A075B5N4	A0A075B5M2	A0A075B5M1	A0A087WP46	A0A1L1STL1;A2AVC7;L7MTT1;Q7TR35	A0A075B5M2	A0A075B5N9	A0A075B5K8;A0A0B4J1I0;A0A140T8M0;A0A140T8N1	A0A075B5M7	A0A075B5K2	A0A075B5K2	A0A075B5M7	A0A087WQ44	A0A075B5N9
A0A0A6YY83	A0A0A6YY83	A0A0A6YY83	A0A075B5N9	A0A087WP46	A0A075B5V6	A0A075B5M1	A0A075B5N9	A0A075B5K9	A0A075B5L0	A0A0G2JDV3	A0A087WP46	A0A087WP46	A0A0G2JDV3	A0A0A6YXW6	A0A075B5M1	A0A075B5R2	A0A075B5M7	A0A075B5M7	A0A087WR45	A0A1Y7VJN6	A0A075B5M7	A0A075B5Q3	A0A075B5K9	A0A075B5N4	A0A075B5K6	A0A075B5K6	A0A075B5N6;A0A0G2JGT0	A0A087WQ89	A0A075B5R1
A0A0G2JFX6	A0A0G2JFX6	A0A0G2JFX6	A0A075B5R1	A0A087WR45	A0A075B5Y4	A0A075B5M7	A0A075B5R2	A0A075B5L0	A0A075B5M7	A0A0G2JE99	A0A087WQ89	A0A087WQ44	A0A0G2JFX6	A0A0G2JDV3	A0A075B5M2	A0A075B5S2	A0A075B5N4	A0A075B5N9	A0A0J9YTR2	A0A286YCV9	A0A075B5N6;A0A0G2JGT0	A0A075B5R1	A0A075B5L0	A0A075B5N9	A0A075B5K8;A0A0B4J1I0;A0A140T8M0;A0A140T8N1	A0A075B5K8;A0A0B4J1I0;A0A140T8M0;A0A140T8N1	A0A075B5N9	A0A087WSG3	A0A075B5R2
A0A0G2JG52	A0A0J9YUD5	A0A0J9YUD5	A0A075B5R2	A0A087WSG3	A0A087WP46	A0A075B5N7	A0A075B5R5	A0A075B5M1	A0A075B5N6;A0A0G2JGT0	A0A0G2JFX6	A0A0A6YYE7	A0A087WQT1	A0A0G2JG52	A0A0G2JE99	A0A075B5M7	A0A075B5T6	A0A075B5N7	A0A075B5Q3	A0A0J9YUD5	A0A571BEN1	A0A075B5N7	A0A075B5R2	A0A075B5M2	A0A075B5R1	A0A075B5L0	A0A075B5L0	A0A075B5T2	A0A0A6YY83	A0A075B5T2
A0A0J9YUD5	A0A0U1RNF2	A0A0U1RNF2	A0A075B5T2	A0A088MLT8;P0DPB4	A0A087WR45	A0A075B5N9	A0A075B5T2	A0A075B5M2	A0A075B5N9	A0A0J9YTR2	A0A0G2JDV3	A0A0B4J1H6	A0A0J9YUD5	A0A0G2JFX6	A0A075B5N4	A0A075B5V0	A0A075B5N9	A0A075B5R2	A0A0U1RNF2	A0A571BF58	A0A075B5N9	A0A075B5R5	A0A075B5M7	A0A075B5R2	A0A075B5M2	A0A075B5L4	A0A075B5T6	A0A0B4J1H6	A0A075B5T6
A0A0J9YVH3	A0A140LI88	A0A140LI88	A0A075B5V0	A0A0A6YXW6	A0A087WSG3	A0A075B5Q6	A0A075B5T3	A0A075B5M7	A0A075B5R0	A0A0J9YUD5	A0A0G2JE99	A0A0G2JDV3	A0A0N4SUJ3	A0A0J9YUD5	A0A075B5N7	A0A075B5V6	A0A075B5Q3	A0A075B5T2	A0A140LJ72	A0A571BF69	A0A075B5Q3	A0A075B5R7	A0A075B5N4	A0A075B5T2	A0A075B5M7	A0A075B5M1	A0A075B5U4	A0A0G2JDV3	A0A075B5V6
A0A0U1RNF2	A0A140LIW3	A0A140LIW3	A0A075B5V6	A0A0A6YY83	A0A088MLT8;P0DPB4	A0A075B5R2	A0A075B5T6	A0A075B5N7	A0A075B5R1	A0A0U1RNF2	A0A0G2JFX6	A0A0G2JFX6	A0A0U1RNF2	A0A0N4SUJ3	A0A075B5N9	A0A075B5Y4	A0A075B5Q4;A0A075B5Q9	A0A075B5T6	A0A140T8M3	A2A8R0	A0A075B5R1	A0A075B5S2	A0A075B5N6;A0A0G2JGT0	A0A075B5T6	A0A075B5N4	A0A075B5M2	A0A075B5V6	A0A0G2JG52	A0A075B5Y4
A0A140LI88	A0A1B0GRI2;D3Z5L4	A0A1D5RLM8	A0A075B5Y4	A0A0G2JDV3	A0A0A6YXW6	A0A075B5T2	A0A075B5U4	A0A075B5N9	A0A075B5R2	A0A140LI88	A0A0J9YTR2	A0A0G2JG52	A0A140LI88	A0A0U1RNF2	A0A075B5Q3	A0A087WP46	A0A075B5R1	A0A075B5U4	A0A1D5RLD8	A2A8U2	A0A075B5R2	A0A075B5T2	A0A075B5N7	A0A075B5V6	A0A075B5N7	A0A075B5M7	A0A075B5Y4	A0A0J9YTR2	A0A075B6A1
A0A1B0GRI2;D3Z5L4	A0A1D5RLM8	A0A1L1SQU7	A0A087WP46	A0A0G2JE99	A0A0A6YY83	A0A075B5T6	A0A075B5V6	A0A075B5Q3	A0A075B5T2	A0A140LIF8	A0A0J9YUD5	A0A0J9YUD5	A0A140LIF8	A0A140LI88	A0A075B5Q4;A0A075B5Q9	A0A087WQ44	A0A075B5R2	A0A075B5V6	A0A1L1SUI3	A2A9K7	A0A075B5R5	A0A075B5T3	A0A075B5N9	A0A075B5Y4	A0A075B5N9	A0A075B5N4	A0A075B6A1	A0A0J9YUD5	A0A087WP46
A0A1D5RLM8	A0A1L1SQU7	A0A1L1SUI3	A0A087WQ44	A0A0G2JFX6	A0A0A6YYE7	A0A075B5U4	A0A075B5Y4	A0A075B5Q4;A0A075B5Q9	A0A075B5T6	A0A140T8M3	A0A0U1RNF2	A0A0N4SUJ3	A0A1D5RLD8	A0A140LIF8	A0A075B5R0	A0A087WQ89	A0A075B5S2	A0A075B5Y4	A0A1Y7VJN6	A2AAE1	A0A075B5R7	A0A075B5T6	A0A075B5Q3	A0A075B663	A0A075B5P9	A0A075B5N7	A0A087WP46	A0A0J9YVH3	A0A087WQ44
A0A1L1SQU7	A0A1L1STL1;A2AVC7;L7MTT1;Q7TR35	A0A1W2P7S8	A0A087WR45	A0A0G2JG52	A0A0G2JDV3	A0A075B5V6	A0A075B663	A0A075B5Q6	A0A075B5V6	A0A140T8P6	A0A140LI88	A0A0U1RNF2	A0A1D5RLM8	A0A140T8M3	A0A075B5R1	A0A087WQT1	A0A075B5T2	A0A075B6A1	A0A286YCV9	A2AAJ9	A0A075B5T2	A0A075B5V6	A0A075B5Q4;A0A075B5Q9	A0A075B6A1	A0A075B5Q6	A0A075B5N9	A0A087WQ44	A0A0N4SUJ3	A0A087WQ89
A0A1L1STL1;A2AVC7;L7MTT1;Q7TR35	A0A1L1SUI3	A0A1W2P872	A0A087WSG3	A0A0J9YTR2	A0A0G2JE99	A0A075B5Y4	A0A077KA19	A0A075B5R0	A0A075B5Y4	A0A1D5RLD8	A0A140T8M3	A0A140LI88	A0A1L1SQU7	A0A140T8M5	A0A075B5R2	A0A087WSG3	A0A075B5T6	A0A087WP46	A0A286YCX6	A2ADU9	A0A075B5T6	A0A075B5Y4	A0A075B5Q6	A0A087WP46	A0A075B5R0	A0A075B5P9	A0A087WSG3	A0A0U1RNF2	A0A087WSG3
A0A1L1SUI3	A0A1W2P7S8	A0A286YCV9	A0A088MLT8;P0DPB4	A0A0J9YUD5	A0A0G2JFX6	A0A075B663	A0A087WP46	A0A075B5R1	A0A075B6A1	A0A1D5RLM8	A0A140T8P6	A0A140LIF8	A0A1L1STL1;A2AVC7;L7MTT1;Q7TR35	A0A1D5RLD8	A0A075B5T2	A0A088MLT8;P0DPB4	A0A075B5V0	A0A087WR45	A0A2I3BQS8	A2AGT5	A0A075B5U4	A0A075B663	A0A075B5R0	A0A087WQ44	A0A075B5R1	A0A075B5Q6	A0A0A6YXA5	A0A0U1RNG7	A0A0A6YXW6
A0A1W2P872	A0A1W2P872	A0A286YCX6	A0A0A6YXA5	A0A0U1RNF2	A0A0J9YTR2	A0A075B6A1	A0A087WQ44	A0A075B5R2	A0A087WP46	A0A1L1SQU7	A0A140T8P9	A0A1D5RLD8	A0A1L1SUI3	A0A1D5RLM8	A0A075B5T6	A0A0A6YXW6	A0A075B5V6	A0A087WSG3	A0A338P6I9	A2AJI0	A0A075B5V6	A0A075B6A1	A0A075B5R1	A0A0A6YW14	A0A075B5R2	A0A075B5R0	A0A0A6YXW6	A0A140LI88	A0A0A6YY83
A0A1Y7VJN6	A0A286YCV9	A0A2R8VKG2	A0A0A6YY83	A0A140LI88	A0A0J9YUD5	A0A077KA19	A0A087WQT1	A0A075B5R5	A0A087WQ44	A0A1L1STL1;A2AVC7;L7MTT1;Q7TR35	A0A1D5RLD8	A0A1D5RLM8	A0A286YCV9	A0A1L1SQU7	A0A075B5V0	A0A0A6YYE7	A0A075B5W1;A0A075B5X7	A0A0A6YY83	A0A338P6S8	A2AM29	A0A075B5Y4	A0A087WP46	A0A075B5R2	A0A0A6YY83	A0A075B5R5	A0A075B5R1	A0A0A6YY83	A0A140LIF8	A0A0A6YYE7
A0A286YCV9	A0A286YCX6	A0A338P6I9	A0A0A6YYE7	A0A140LIF8	A0A0U1RNF2	A0A087WP46	A0A087WSG3	A0A075B5R7	A0A087WQ89	A0A1L1SUI3	A0A1L1SQU7	A0A1L1SQU7	A0A286YCX6	A0A1L1STL1;A2AVC7;L7MTT1;Q7TR35	A0A075B5V6	A0A0B4J1H7	A0A075B5Y4	A0A0A6YYE7	A0A3B2W3R4	A2AMM0	A0A075B663	A0A087WQ44	A0A075B5R5	A0A0A6YYE7	A0A075B5R7	A0A075B5R2	A0A0A6YYE7	A0A140LJ72	A0A0G2JDV3
A0A286YCX6	A0A2I3BR81	A0A338P7C9	A0A0B4J1J5	A0A1D5RLM8	A0A140LI88	A0A087WQ44	A0A0A6YXW6	A0A075B5T2	A0A0A6YXA5	A0A286YCV9	A0A1L1STL1;A2AVC7;L7MTT1;Q7TR35	A0A1L1STL1;A2AVC7;L7MTT1;Q7TR35	A0A2I3BQS8	A0A1L1SUI3	A0A075B5W1;A0A075B5X7	A0A0G2JDV3	A0A075B680	A0A0B4J1H7	A0A571BE98	A2AMZ4	A0A075B6A1	A0A087WR45	A0A075B5R7	A0A0B4J1N0	A0A075B5S2	A0A075B5R5	A0A0G2JFM0	A0A140T8M3	A0A0G2JG52
A0A2I3BQG2	A0A2R8VKG2	A0A3B2W3R4	A0A0G2JE99	A0A1L1STL1;A2AVC7;L7MTT1;Q7TR35	A0A140T8M3	A0A087WQ89	A0A0A6YY83	A0A075B5T3	A0A0A6YY83	A0A286YCX6	A0A1L1SUI3	A0A1L1SUI3	A0A338P6I9	A0A286YCV9	A0A075B5Y4	A0A0G2JE99	A0A087WP46	A0A0G2JFM0	A0A571BEN1	A2AQ25	A0A087WP46	A0A087WRX0	A0A075B5S2	A0A0G2JDV3	A0A075B5T2	A0A075B5R7	A0A0G2JG52	A0A1D5RLD8	A0A0J9YTR2
A0A2I3BQS8	A0A338P6I9	A0A494B9V8	A0A0G2JFX6	A0A1L1SUI3	A0A140T8M5	A0A087WSG3	A0A0A6YYE7	A0A075B5T6	A0A0A6YYE7	A0A2I3BQS8	A0A1Y7VJN6	A0A286YCV9	A0A3B2W3R4	A0A286YCX6	A0A075B663	A0A0G2JFX6	A0A087WQ44	A0A0G2JG52	A0A571BF58	A2ASQ1	A0A087WQ44	A0A0A6YXW6	A0A075B5T2	A0A0G2JE99	A0A075B5T3	A0A075B5S2	A0A0J9YTR2	A0A1D5RLM8	A0A0J9YUD5
A0A2I3BR81	A0A338P7C9	A0A571BF58	A0A0J9YTR2	A0A1W2P6U8	A0A140T8P6	A0A0A6YXW6	A0A0B4J1I1	A0A075B5U4	A0A0G2JE99	A0A2I3BR81	A0A286YCV9	A0A286YCX6	A0A571BF58	A0A338P6I9	A0A075B680	A0A0G2JG52	A0A087WQ89	A0A0J9YTR2	A0A571BF69	A2VDH3	A0A087WR45	A0A0A6YY83	A0A075B5T3	A0A0G2JFX6	A0A075B5T4;A0A075B5T7	A0A075B5T2	A0A0J9YUD5	A0A1L1SQU7	A0A0J9YVH3
A0A2R8VKG2	A0A3B2W3R4	A0A5F8MPH8	A0A0J9YUD5	A0A1W2P7S8	A0A1D5RLM8	A0A0A6YY83	A0A0G2JDV3	A0A075B5V5	A0A0G2JFX6	A0A338P6I9	A0A286YCX6	A0A2I3BQS8	A0A571BF69	A0A3B2W3R4	A0A087WP46	A0A0J9YUD5	A0A087WQT1	A0A0J9YUD5	A0A5F8MPH8	A3KFX0	A0A087WRX0	A0A0A6YYE7	A0A075B5T4;A0A075B5T7	A0A0J9YUD5	A0A075B5T6	A0A075B5T3	A0A0J9YVH3	A0A1L1STL1;A2AVC7;L7MTT1;Q7TR35	A0A0N4SUJ3
A0A338P6I9	A0A494B9V8	A0A5F8MPY0	A0A0U1RNF2	A0A1W2P872	A0A1L1SQU7	A0A0A6YYE7	A0A0G2JFM0	A0A075B5V6	A0A0G2JG52	A0A3B2W3R4	A0A2I3BQS8	A0A2I3BR81	A0A5F8MPH8	A0A494BB10	A0A087WQ44	A0A0N4SUJ3	A0A088MLT8;P0DPB4	A0A0U1RNF2	A0A6I8MWX0	A3KG59	A0A087WSG3	A0A0B4J1F9	A0A075B5T6	A0A0J9YVH3	A0A075B5V6	A0A075B5T4;A0A075B5T7	A0A0N4SUJ3	A0A1L1SUI3	A0A0U1RNF2
A0A338P7C9	A0A571BF58	A0A5F8MQ13	A0A140LI88	A0A1Y7VJN6	A0A1L1STL1;A2AVC7;L7MTT1;Q7TR35	A0A0G2JFM0	A0A0G2JG52	A0A075B5Y4	A0A0J9YUD5	A0A494B9V8	A0A2I3BR81	A0A338P6I9	A0A6I8MX06	A0A571BF58	A0A087WQ89	A0A0U1RNF2	A0A0A6YW14	A0A140LJ72	A0A7N9VR94	A3KMP2	A0A0A6YXA5	A0A0B4J1H6	A0A075B5U4	A0A0U1RNF2	A0A075B5Y4	A0A075B5T6	A0A0U1RNF2	A0A1W2P6U8	A0A0U1RNG7
A0A3B2W3R4	A0A5F8MPH8	A0A6I8MX06	A0A140LJ72	A0A286YCV9	A0A1L1SUI3	A0A0G2JG52	A0A0J9YTR2	A0A075B663	A0A0N4SUJ3	A0A494BB10	A0A338P6I9	A0A338P7C9	A0A7N9VSG0	A0A571BF69	A0A087WSG3	A0A140LI88	A0A0A6YXA5	A0A140T8M1	A1L3P4	A6X935	A0A0A6YY83	A0A0G2JDV3	A0A075B5V5	A0A0U1RNG7	A0A075B663	A0A075B5V5	A0A0U1RNG7	A0A1W2P7S8	A0A140LI88
A0A494B9V8	A0A5F8MPY0	A0A7N9VR94	A0A140T8M1	A0A286YCX6	A0A1W2P6U8	A0A0J9YTR2	A0A0J9YUD5	A0A075B680	A0A0U1RNF2	A0A571BEG0	A0A3B2W3R4	A0A3B2W3R4	A0JNU3	A0A5F8MPH8	A0A088MLT8;P0DPB4	A0A140LIF8	A0A0A6YXW6	A0A140T8M2	A2A432	A6ZI46	A0A0A6YYE7	A0A0G2JE99	A0A075B5V6	A0A140LI88	A0A075B680	A0A075B5V6	A0A140LI88	A0A1Y7VJN6	A0A140LIF8
A0A494BB10	A0A5F8MQ13	A1L3P4	A0A140T8M3	A0A2I3BR81	A0A1Y7VJN6	A0A0J9YUD5	A0A0J9YUX7	A0A075B6A1	A0A140LI88	A0A571BEN1	A0A494B9V8	A0A571BF58	A1L3P4	A0A6I8MX06	A0A0A6YXA5	A0A140T8M1	A0A0A6YY83	A0A140T8M3	A2A4U6	A8DUK4	A0A0B4J1F9	A0A0G2JFM0	A0A075B5Y4	A0A140LIF8	A0A075B6A1	A0A075B5Y4	A0A140LIF8	A0A286YCV9	A0A140T8M1
A0A494BB12	A0A6I8MX06	A2A432	A0A140T8M5	A0A338P6I9	A0A286YCV9	A0A0J9YUX7	A0A0U1RNF2	A0A075B6D5	A0A140LJ72	A0A571BF58	A0A494BB10	A0A571BF69	A2A432	A0A7N9VSG0	A0A0A6YYE7	A0A140T8M3	A0A0A6YYE7	A0A140T8M4	A2A863	B1AY13	A0A0B4J1J5	A0A0G2JG52	A0A075B663	A0A140T8M1	A0A087WP46	A0A075B663	A0A140LJ72	A0A286YCX6	A0A140T8M3
A0A571BF58	A0A7N9VR94	A2A484	A0A140T8P9	A0A338P6S8	A0A286YCX6	A0A0U1RNF2	A0A140LIF8	A0A077KA19	A0A140T8M1	A0A571BF69	A0A571BEG0	A0A5F8MPH8	A2A484	A0JNU3	A0A0B4J1J5	A0A1D5RLM8	A0A0G2JDV3	A0A140T8M5	A2A8U2	B1AZI6	A0A0G2JFM0	A0A0J9YTR2	A0A075B680	A0A140T8M3	A0A087WQ44	A0A075B674	A0A140T8M1	A0A2I3BQG2	A0A140T8M5
A0A5F8MPH8	A1L3P4	A2A4P0	A0A1L1SQU7	A0A3B2W3R4	A0A2I3BR81	A0A0U1RNG7	A0A140LJ72	A0A087WP46	A0A140T8M3	A0A5F8MPH8	A0A571BF58	A0A6I8MX06	A2A4P0	A1L3P4	A0A0B4J1N0	A0A1L1SQU7	A0A0G2JE99	A0A140T8N9	A2A8Z1	B2RPV6	A0A0G2JG52	A0A0J9YUD5	A0A075B6A1	A0A140T8M5	A0A0A6YW14	A0A075B680	A0A140T8M3	A0A2I3BQS8	A0A140T8N9
A0A5F8MPY0	A2A432	A2A4U6	A0A1L1STL1;A2AVC7;L7MTT1;Q7TR35	A0A571BE98	A0A338P6I9	A0A140LIF8	A0A140T8M1	A0A087WQ44	A0A140T8M4	A0A6I8MX06	A0A571BF69	A0JNU3	A2A5R2	A2A432	A0A0G2JDV3	A0A1L1STL1;A2AVC7;L7MTT1;Q7TR35	A0A0G2JFX6	A0A140T8Q0;A0A140T8Q4	A2A9K7	B2RR83	A0A0J9YTR2	A0A0N4SUJ3	A0A075B6D5	A0A140T8P9	A0A0A6YXW6	A0A087WP46	A0A140T8M5	A0A2I3BR81	A0A140T8P6
A0A5F8MQ13	A2A484	A2A5F7	A0A1L1SUI3	A0A571BF58	A0A338P6S8	A0A140LJ72	A0A140T8M2	A0A0A6YXA5	A0A140T8M5	A0A7N9VSG0	A0A5F8MPH8	A1L314	A2A6P4	A2A5R2	A0A0G2JE99	A0A1L1SUI3	A0A0J9YUD5	A0A1D5RLD8	A2AAJ9	B2RRE7	A0A0J9YUD5	A0A0U1RNF2	A0A087WP46	A0A1D5RLD8	A0A0A6YYE7	A0A087WQ44	A0A1B0GRG8	A0A338P6I9	A0A1D5RLD8
A0A6I8MX06	A2A4P0	A2A5R2	A0A1W2P6U8	A0A5F8MPH8	A0A3B2W3R4	A0A140T8M1	A0A140T8M3	A0A0A6YXW6	A0A140T8P6	A0JNU3	A0A668KLU9	A1L3P4	A2A7S8	A2A6P4	A0A0G2JFX6	A0A1W2P6U8	A0A0U1RNF2	A0A1D5RLM8	A2AAY5	B7ZWN4	A0A0N4SUJ3	A0A140LI88	A0A087WQ44	A0A1L1SQU7	A0A0B4J1H6	A0A0A6YW14	A0A1D5RLD8	A0A338P6S8	A0A1D5RLM8
A0A7N9VR94	A2A4U6	A2A690	A0A1W2P7S8	A0A5F8MPY0	A0A571BE98	A0A140T8M2	A0A140T8M4	A0A0A6YY83	A0A140T8P9	A1L3P4	A0A6I8MX06	A2A432	A2A8L5	A2A7S8	A0A0J9YUD5	A0A1W2P7S8	A0A140LIF8	A0A1L1SQU7	A2ABU4	B8JJ69	A0A0U1RNF2	A0A140LIF8	A0A087WR45	A0A1L1STL1;A2AVC7;L7MTT1;Q7TR35	A0A0B4J1H7	A0A0A6YXA5	A0A1D5RLM8	A0A338P7C9	A0A1L1SQU7
A0A7N9VSG0	A2A5F7	A2A699	A0A1W2P872	A0A7N9VR94	A0A571BF58	A0A140T8M3	A0A140T8M5	A0A0A6YYE7	A0A1B0GRI2;D3Z5L4	A2A259	A0A7N9VSG0	A2A484	A2A8U2	A2A8L5	A0A0N4SUJ3	A0A1W2P872	A0A140T8M1	A0A1L1SUI3	A2ADU9	C0HKE1;C0HKE2;C0HKE3;C0HKE4;C0HKE5;C0HKE6;C0HKE7;C0HKE8;C0HKE9;Q8BFU2;Q8CGP5;Q8CGP6;Q8CGP7;Q8R1M2	A0A0U1RNG7	A0A140T8M1	A0A0A6YXA5	A0A1L1SUI3	A0A0B4J1I1	A0A0A6YXW6	A0A1L1SQU7	A0A3B2W3R4	A0A1L1STL1;A2AVC7;L7MTT1;Q7TR35
A1L3P4	A2A5R2	A2A6A1	A0A1Y7VJN6	A1L3P4	A0A5F8MPH8	A0A140T8M5	A0A140T8P5	A0A0B4J1H6	A0A1D5RLD8	A2A432	A0JNU3	A2A4P0	A2A8Z1	A2A8U2	A0A0U1RNF2	A0A1Y7VJN6	A0A140T8M3	A0A1W2P7S8	A2ADY9	C0HKG5;C0HKG6	A0A140T8M1	A0A140T8M2	A0A0A6YXW6	A0A1W2P872	A0A0B4J1J5	A0A0A6YYE7	A0A1L1STL1;A2AVC7;L7MTT1;Q7TR35	A0A494B9V8	A0A1L1SUI3
A2A432	A2A654	A2A6P4	A0A286YCV9	A2A259	A0A5F8MPY0	A0A140T8P6	A0A140T8P6	A0A0B4J1H7	A0A1D5RLM8	A2A484	A1L3P4	A2A4U6	A2A9H6	A2A8Z1	A0A140LIF8	A0A286YCV9	A0A140T8M5	A0A1W2P872	A2AF47	D3Z0M9	A0A140T8M2	A0A140T8M3	A0A0A6YY83	A0A1Y7VJN6	A0A0B4J1N0	A0A0B4J1H6	A0A1L1SUI3	A0A494BAW1	A0A1W2P6U8
A2A484	A2A690	A2A6Q5	A0A286YCX6	A2A432	A0A6I8MX06	A0A140T8P9	A0A1B0GRG8	A0A0B4J1I1	A0A1L1SQU7	A2A4P0	A2A259	A2A5R2	A2AAJ9	A2A9H6	A0A140T8M1	A0A286YCX6	A0A140T8N3	A0A1Y7VJN6	A2AFR2	D3Z1D3	A0A140T8M3	A0A140T8M5	A0A0A6YYE7	A0A286YCV9	A0A0G2JDV3	A0A0B4J1H7	A0A1W2P6U8	A0A494BB10	A0A1W2P7S8
A2A4P0	A2A699	A2A716	A0A2I3BQS8	A2A484	A0A7N9VR94	A0A1D5RLD8	A0A1D5RLD8	A0A0B4J1J7	A0A1L1STL1;A2AVC7;L7MTT1;Q7TR35	A2A4U6	A2A432	A2A654	A2ADY9	A2AAJ9	A0A140T8M3	A0A2I3BQG2	A0A140T8N9	A0A286YCV9	A2AGT5	D3Z7H8	A0A140T8M4	A0A140T8N9	A0A0B4J1F9	A0A286YCX6	A0A0G2JE99	A0A0B4J1I1	A0A1W2P7S8	A0A571BEN1	A0A1Y7VJN6
A2A4U6	A2A6A1	A2A8L5	A0A2I3BR81	A2A5R2	A1L3P4	A0A1D5RLM8	A0A1D5RLM8	A0A0G2JDV3	A0A1L1SUI3	A2A559	A2A484	A2A6P4	A2AGT5	A2ADY9	A0A140T8M4	A0A2I3BR81	A0A140T8P5	A0A286YCX6	A2AGX3	D3Z7P3	A0A140T8M5	A0A140T8P5	A0A0B4J1H6	A0A2I3BQS8	A0A0G2JFX6	A0A0B4J1J5	A0A1W2P872	A0A571BF58	A0A286YCV9
A2A559	A2A6P4	A2A8R0	A0A338P6I9	A2A6P4	A2A259	A0A1L1SQU7	A0A1L1SQU7	A0A0G2JE99	A0A1W2P872	A2A5F7	A2A4P0	A2A6Q5	A2AIL4	A2AFR2	A0A140T8M5	A0A338P6K9	A0A140T8P6	A0A2I3BQS8	A2AIG8	D3Z7Q2	A0A140T8N9	A0A1B0GRG8	A0A0B4J1H7	A0A2I3BR81	A0A0G2JG52	A0A0B4J1J7	A0A1Y7VJN6	A0A5F8MPH8	A0A286YCX6
A2A5F7	A2A6Q5	A2A8U2	A0A338P6S8	A2A8R0	A2A432	A0A1L1SUI3	A0A1L1SUI3	A0A0G2JFM0	A0A1Y7VJN6	A2A5R2	A2A4U6	A2A791	A2AIR5	A2AGT5	A0A140T8N3	A0A338P6S8	A0A140T8P9	A0A2I3BR81	A2AJ76	D3Z7X0	A0A140T8P5	A0A1D5RLD8	A0A0B4J1I1	A0A338P6K9	A0A0J9YUD5	A0A0B4J1N0	A0A286YCV9	A0A5F8MPU3	A0A2I3BQG2
A2A5R2	A2A716	A2A8Z1	A0A3B2W3R4	A2A8U2	A2A484	A0A1W2P6U8	A0A1W2P6U8	A0A0G2JG52	A0A286YCV9	A2A654	A2A559	A2A7S8	A2AJA7	A2AIL4	A0A140T8P6	A0A338P7C9	A0A1D5RLM8	A0A338P6I9	A2AJA7	E0CYV9	A0A140T8P9	A0A1D5RLM8	A0A0B4J1J5	A0A338P7C9	A0A0J9YVH3	A0A0G2JDV3	A0A286YCX6	A0A5F8MPY0	A0A2I3BQS8
A2A654	A2A7S8	A2A9C3	A0A494B9V8	A2A8Z1	A2A5F7	A0A1W2P7S8	A0A1W2P7S8	A0A0J9YTR2	A0A286YCX6	A2A690	A2A5F7	A2A8L5	A2AJI0	A2AJA7	A0A140T8P9	A0A3B2W3R4	A0A1L1SQU7	A0A338P6S8	A2AJI0	E9PV95	A0A1B0GRG8	A0A1D5RMB0	A0A0B4J1J7	A0A3B2W3R4	A0A0U1RNF2	A0A0G2JE99	A0A2I3BQG2	A0A6I8MWX0	A0A2I3BR81
A2A690	A2A863	A2A9H6	A0A494BB12	A2AAJ9	A2A5R2	A0A1W2P872	A0A286YCV9	A0A0J9YUD5	A0A2I3BQS8	A2A6A1	A2A5R2	A2A8U2	A2AJL3	A2AJI0	A0A1B0GRG8	A0A494B9V8	A0A1L1STL1;A2AVC7;L7MTT1;Q7TR35	A0A3B2W3R4	A2AJK6	E9PWQ3	A0A1D5RLD8	A0A1L1SQU7	A0A0B4J1N0	A0A494B9V8	A0A0U1RNG7	A0A0G2JFX6	A0A2I3BQS8	A0A6I8MX06	A0A338P6I9
A2A699	A2A8L5	A2AAE1	A0A571BE98	A2AB59	A2A6P4	A0A1Y7VJN6	A0A286YCX6	A0A0J9YUX7	A0A2I3BR81	A2A6Q5	A2A690	A2A8Z1	A2AKG8	A2AJL3	A0A1D5RLM8	A0A494BAW1	A0A1L1SUI3	A0A494BB10	A2AKG8	E9PY62	A0A1D5RLM8	A0A1L1SUI3	A0A0G2JDV3	A0A494BB10	A0A140LI88	A0A0G2JG52	A0A2I3BR81	A0A7N9VR94	A0A338P6S8
A2A6A1	A2A8R0	A2AAJ9	A0A571BF58	A2ADF7	A2A8U2	A0A286YCV9	A0A286YDN8	A0A0U1RNF2	A0A338P6I9	A2A7S8	A2A7S8	A2A9H6	A2AKK5	A2AJT4	A0A1L1SQU7	A0A494BB12	A0A1W2P6U8	A0A494BB12	A2AKP6	E9Q0B5	A0A1D5RMB0	A0A1W2P6U8	A0A0G2JE99	A0A494BB12	A0A140LIF8	A0A0J9YUD5	A0A338P6I9	A1IGU4	A0A338P7C9
A2A6Q5	A2A8U2	A2AAY5	A0A5F8MPH8	A2ADY9	A2A8Z1	A0A286YCX6	A0A2I3BQG2	A0A140LIF8	A0A338P6K9	A2A863	A2A863	A2AAJ9	A2AKQ0	A2AKG8	A0A1L1STL1;A2AVC7;L7MTT1;Q7TR35	A0A571BEN1	A0A1W2P7S8	A0A571BE98	A2AMM0	E9Q3E1	A0A1L1SQU7	A0A1W2P7S8	A0A0G2JFM0	A0A571BEG0	A0A140T8M1	A0A0J9YVH3	A0A338P6S8	A1L3P4	A0A3B2W3R4
A2A6T1	A2A8Z1	A2ABV5	A0A5F8MPY0	A2AFK4	A2AAJ9	A0A286YDN8	A0A2I3BQS8	A0A140LJ72	A0A338P7C9	A2A8L5	A2A8L5	A2AAY5	A2ALK8	A2AKK5	A0A1L1SUI3	A0A571BF58	A0A1W2P872	A0A571BEN1	A2AN08	E9Q3G8	A0A1L1STL1;A2AVC7;L7MTT1;Q7TR35	A0A1Y7VJN6	A0A0G2JG52	A0A571BF58	A0A140T8M2	A0A0U1RNF2	A0A338P7C9	A2A432	A0A494B9V8
A2A716	A2A9C3	A2ACQ1	A0A6I8MWX0	A2AGT5	A2ADF7	A0A2I3BQG2	A0A338P6I9	A0A140T8M1	A0A3B2W3R4	A2A8R0	A2A8R0	A2ABU4	A2ALU4	A2ALU4	A0A1W2P6U8	A0A5F8MPH8	A0A1Y7VJN6	A0A571BF58	A2APY7	E9Q3H4	A0A1L1SUI3	A0A286YCV9	A0A0J9YTR2	A0A571BF69	A0A140T8M3	A0A0U1RNG7	A0A3B2W3R4	A2A484	A0A494BAW1
A2A791	A2A9H6	A2ADY9	A0A6I8MX06	A2AGX3	A2ADY9	A0A2I3BQS8	A0A338P6S8	A0A140T8M2	A0A494B9V8	A2A8U2	A2A8U2	A2ABV5	A2ALW5	A2ALW5	A0A1W2P7S8	A0A5F8MPU3	A0A286YCV9	A0A571BF69	A2AQ25	E9Q3H6	A0A1W2P6U8	A0A286YCX6	A0A0J9YUD5	A0A5F8MPH8	A0A140T8M4	A0A140LI88	A0A494B9V8	A2A4P0	A0A494BB10
A2A8L1	A2AAE1	A2AF47	A0A7N9VR94	A2AHC3	A2AFK4	A0A2I3BR81	A0A494BAW1	A0A140T8M3	A0A494BB10	A2A8Z1	A2A8Z1	A2ADA5	A2AN08	A2AN08	A0A1W2P872	A0A6I8MX06	A0A286YCX6	A0A5F8MPH8	A2AQP0	E9Q411	A0A1W2P7S8	A0A2I3BQG2	A0A0N4SUJ3	A0A5F8MPU3	A0A140T8M5	A0A140LIF8	A0A494BAW1	A2A4U6	A0A494BB12
A2A8L5	A2AAY5	A2AFS3	A1L3P4	A2AIL4	A2AGT5	A0A338P6I9	A0A494BB10	A0A140T8M4	A0A494BB12	A2A935	A2A935	A2ADY9	A2APT9	A2APT9	A0A1Y7VJN6	A0A7N9VR94	A0A2I3BQG2	A0A6I8MWX0	A2AR02	E9Q4Z2	A0A1Y7VJN6	A0A2I3BQS8	A0A0U1RNF2	A0A6I8MX06	A0A140T8N9	A0A140T8M1	A0A494BB10	A2A559	A0A571BEN1
A2A8R0	A2ABV5	A2AG50	A2A259	A2AIV2	A2AGX3	A0A338P6S8	A0A571BDS5	A0A140T8M5	A0A571BEG0	A2AAJ9	A2A9H6	A2AGH6	A2APY7	A2APY7	A0A286YCV9	A0A7N9VSG0	A0A2I3BR81	A0A7N9VR94	A2ASQ1	E9Q612	A0A286YCV9	A0A2I3BR81	A0A140LI88	A0A7N9VR94	A0A140T8P5	A0A140T8M2	A0A571BF58	A2A5R2	A0A571BF58
A2A8U2	A2ACQ1	A2AGH6	A2A432	A2AJA7	A2AHC3	A0A338P7C9	A0A571BF58	A0A140T8N9	A0A571BEN1	A2AAY5	A2A9K7	A2AGT5	A2AQ19	A2AQ19	A0A286YCX6	A1L314	A0A338P6S8	A1L3P4	A2ASS6	E9Q616	A0A286YCX6	A0A338P6S8	A0A140LIF8	A1L314	A0A140T8P6	A0A140T8M3	A0A5F8MPH8	A2A5Z6	A0A571BF69
A2A8Z1	A2ADY9	A2AGT5	A2A484	A2AJI0	A2AIL4	A0A3B2W3R4	A0A571BF69	A0A140T8P3	A0A571BF58	A2AB59	A2AB59	A2AIG8	A2AQ25	A2AQ25	A0A2I3BR81	A1L3P4	A0A3B2W3R4	A2A432	A2AUC9	E9Q735	A0A2I3BQG2	A0A338P7C9	A0A140T8M1	A1L3P4	A0A140T8P9	A0A140T8M4	A0A6I8MWX0	A2A654	A0A5F8MPH8
A2A9C3	A2AF47	A2AGX3	A2A4P0	A2AJW4	A2AJA7	A0A494BB10	A0A5F8MPH8	A0A140T8P5	A0A571BF69	A2ABU4	A2ABV5	A2AIL4	A2AQP0	A2AQP0	A0A338P6K9	A2A432	A0A494B9V8	A2A484	A2AUY4	E9Q777	A0A2I3BQS8	A0A3B2W3R4	A0A140T8M2	A2A432	A0A1D5RLD8	A0A140T8M5	A0A7N9VR94	A2A6A1	A0A5F8MPU3
A2A9H6	A2AFS3	A2AHC3	A2A559	A2AKG8	A2AJI0	A0A494BB12	A0A5F8MPU3	A0A140T8P6	A0A5F8MPH8	A2ABV5	A2ADA5	A2AIR5	A2AR02	A2AR02	A0A338P6S8	A2A484	A0A494BAW1	A2A4U6	A2AWA9	E9Q7G0	A0A2I3BR81	A0A494B9V8	A0A140T8M3	A2A484	A0A1L1SQU7	A0A140T8N9	A0A7N9VSG0	A2A6P4	A0A5F8MPY0
A2AAE1	A2AG50	A2AHG0	A2A5R2	A2ALW2	A2AJW4	A0A571BDS5	A0A5F8MPY0	A0A140T8P9	A0A6I8MX06	A2ADY9	A2ADY9	A2AIV2	A2ARA8	A2ARV4	A0A338P7C9	A2A4P0	A0A494BB10	A2A5R2	A2BDX3	E9Q9K5	A0A338P6S8	A0A494BB10	A0A140T8M4	A2A4P0	A0A1L1STL1;A2AVC7;L7MTT1;Q7TR35	A0A140T8P3	A1IGU4	A2A6Q5	A0A6I8MWX0
A2AAJ9	A2AGH6	A2AI08	A2A654	A2ALW5	A2AKG8	A0A571BF58	A0A7N9VR94	A0A1B0GRG8	A0A7N9VSG0	A2AEP0	A2AEP0	A2AJ15	A2ARV4	A2ARZ3	A0A3B2W3R4	A2A559	A0A494BB12	A2A654	A2VDH3	E9QAT4	A0A338P7C9	A0A571BEN1	A0A140T8M5	A2A4U6	A0A1L1SUI3	A0A140T8P5	A1L314	A2A7S8	A0A7N9VR94
A2AAY5	A2AGT5	A2AIG8	A2A690	A2AMM0	A2ALW2	A0A571BF69	A1L314	A0A1D5RLD8	A1L3P4	A2AFK4	A2AFK4	A2AJA7	A2ARZ3	A2AS89	A0A494B9V8	A2A5F7	A0A571BF58	A2A699	A3KFX0	F6SEU4	A0A3B2W3R4	A0A571BF58	A0A140T8N9	A2A559	A0A1Y7VJN6	A0A140T8P6	A1L3P4	A2A863	A0A7N9VSG0
A2ABV5	A2AGX3	A2AIR5	A2A699	A2AMZ4	A2ALW5	A0A5F8MPH8	A1L3P4	A0A1D5RLM8	A2A259	A2AFR2	A2AFR2	A2AJI0	A2AS89	A2ASS6	A0A494BB10	A2A5R2	A0A571BF69	A2A6A1	A3KG59	F6XLV1	A0A494B9V8	A0A571BF69	A0A140T8P5	A2A5R2	A0A286YCV9	A0A140T8P9	A2A432	A2A8L5	A1IGU4
A2ACJ2	A2AHC3	A2AIV2	A2A6A1	A2AN08	A2AMM0	A0A5F8MPU3	A2A432	A0A1L1SQU7	A2A432	A2AGH6	A2AGH6	A2AJL3	A2ASS6	A2ASZ8	A0A571BEN2;F6T2D2	A2A5Z6	A0A5F8MPH8	A2A863	A3KGA4	F8VPU2	A0A494BB10	A0A5F8MPH8	A0A140T8P6	A2A5Z6	A0A286YCX6	A0A1D5RLD8	A2A484	A2A8U2	A1L314
A2ACQ1	A2AHG0	A2AJA7	A2A6P4	A2APY7	A2AMZ4	A0A5F8MPY0	A2A484	A0A1L1SUI3	A2A484	A2AGT5	A2AGT5	A2AJT4	A2ASZ8	A2AT37	A0A571BF58	A2A654	A0A5F8MPU3	A2A8L5	A3KGB4	G3X8X0	A0A494BB12	A0A5F8MPU3	A0A140T8P9	A2A654	A0A2I3BR81	A0A1D5RLM8	A2A4P0	A2A8Z1	A1L3P4
A2ADY9	A2AI08	A2AJA9	A2A6Q5	A2AQ07	A2AN08	A0A6I8MWX0	A2A4P0	A0A1W2P6U8	A2A4P0	A2AHG0	A2AHG0	A2AKG8	A2AT37	A2ATU0	A0A5F8MPH8	A2A690	A0A6I8MX06	A2A8U2	A3KMP2	G5E829	A0A571BEN1	A0A5F8MPY0	A0A1B0GRG8	A2A6A1	A0A3B2W3R4	A0A1L1SQU7	A2A4U6	A2A935	A2A432
A2AF47	A2AIG8	A2AJI0	A2A791	A2AQ19	A2APY7	A0A7N9VR94	A2A4U6	A0A1W2P7S8	A2A4U6	A2AI08	A2AI08	A2AKK5	A2ATU0	A2AWA9	A0A5F8MPU3	A2A699	A0A7N9VR94	A2A8Z1	A4Q9F4	G5E893	A0A571BF58	A0A6I8MWX0	A0A1D5RLD8	A2A6P4	A0A494B9V8	A0A1L1SUI3	A2A559	A2A9F4	A2A484
A2AFS3	A2AIL4	A2AJL3	A2A863	A2AQ25	A2AQ07	A0JNU3	A2A5R2	A0A286YCV9	A2A559	A2AIG8	A2AIG8	A2ALK8	A2AWA9	A2AWP8	A0A5F8MPY0	A2A6A1	A0A7N9VSG0	A2AAJ9	A6H611	G5E895	A0A5F8MPH8	A0A7N9VR94	A0A1D5RLM8	A2A6Q5	A0A494BB10	A0A1Y7VJN6	A2A5R2	A2A9H6	A2A4P0
A2AG50	A2AIR5	A2AJW4	A2A8L5	A2AQP0	A2AQ19	A1L314	A2A699	A0A286YCX6	A2A5R2	A2AIL4	A2AIL4	A2ALS5	A2AWP8	A2BDX3	A0A6I8MWX0	A2A6P4	A1L314	A2AAY5	A6H630	G5E8J6	A0A5F8MPU3	A0A7N9VSG0	A0A1D5RMB0	A2A716	A0A494BB12	A0A286YCV9	A2A5Z6	A2A9K7	A2A4U6
A2AGH6	A2AIV2	A2AJW5	A2A8R0	A2AR02	A2AQ25	A1L3P4	A2A6A1	A0A286YDN8	A2A654	A2AIR5	A2AIR5	A2ALU4	A2BDX3	A2BH40	A0A6I8MX06	A2A6T1	A1L3P4	A2ABU4	A6H6E2	G5E8V9	A0A5F8MPY0	A1A5B6	A0A1L1SQU7	A2A791	A0A571BEG0	A0A286YCX6	A2A654	A2AAJ9	A2A559
A2AGT5	A2AJ15	A2AKG8	A2A8U2	A2ARA8	A2AQP0	A2A432	A2A6P4	A0A2I3BQG2	A2A690	A2AIV2	A2AIV2	A2ALW5	A2BE28	A2BI40;Q3TKR2;Q9JJQ7	A0A7N9VR94	A2A716	A2A432	A2ACT7	A6H8H2	O08528	A0A6I8MWX0	A1IGU4	A0A1L1SUI3	A2A8L5	A0A571BF58	A0A2I3BR81	A2A699	A2AAY5	A2A5R2
A2AGX3	A2AJA7	A2ALK8	A2A8Z1	A2ASQ1	A2AQX6	A2A484	A2A6T1	A0A2I3BQS8	A2A699	A2AJA7	A2AJ15	A2AN08	A2BH40	A2CE44	A0A7N9VSG0	A2A791	A2A484	A2ADA5	A6X935	O08553	A0A6I8MX06	A1L314	A0A1W2P6U8	A2A8U2	A0A571BF69	A0A3B2W3R4	A2A6A1	A2AB59	A2A5Z6
A2AHC3	A2AJA9	A2ALS5	A2AAJ9	A2ASS6	A2AR02	A2A4P0	A2A7B5	A0A338P6I9	A2A6A1	A2AJI0	A2AJA7	A2ANY6	A2CE44	A2CG49	A1L314	A2A7B5	A2A4P0	A2ADY9	A6ZI46	O08582	A0A7N9VR94	A1L3P4	A0A1W2P7S8	A2A8Z1	A0A5F8MPH8	A0A494B9V8	A2A6P4	A2ABU4	A2A654
A2AHG0	A2AJI0	A2ALU4	A2AAY5	A2AT37	A2ASQ1	A2A4U6	A2A7S8	A0A338P6S8	A2A6P4	A2AJL3	A2AJL3	A2APT9	A2CG49	A2RSJ4	A1L3P4	A2A7S8	A2A5F7	A2AF47	A6ZI47	O08583	A0A7N9VSG0	A2A432	A0A1W2P872	A2AAJ9	A0A668KLU9	A0A494BB10	A2A6Q5	A2ABV5	A2A6P4
A2AI08	A2AJW4	A2ALW2	A2AB59	A2AUC9	A2ASS6	A2A5R2	A2A863	A0A338P7C9	A2A6Q5	A2AKG8	A2AJT4	A2APV2	A2RSJ4	A2RSQ0	A2A432	A2A863	A2A5R2	A2AFR2	A8DUK4	O08585	A1A5B6	A2A484	A0A1Y7VJN6	A2AAY5	A0A6I8MX06	A0A494BB12	A2A6T1	A2ACP1	A2A6Q5
A2AIG8	A2AJW5	A2AMZ4	A2ABV5	A2AUY4	A2AT37	A2A654	A2A8L5	A0A3B2W3R4	A2A6T1	A2AKK5	A2AKG8	A2APY7	A2RSQ0	A2RSY6	A2A484	A2A8L5	A2A5Z6	A2AGH6	A9XX86	O08599	A1IGU4	A2A4P0	A0A286YCV9	A2AB59	A0A7N9VR94	A0A571BEG0	A2A791	A2ACQ1	A2A7S8
A2AIR5	A2AKB4	A2AN08	A2ACJ2	A2AVZ9	A2AUC9	A2A699	A2A8R0	A0A494B9V8	A2A716	A2AKQ0	A2AKK5	A2AQ07	A2RSY6	A2VDH3	A2A4P0	A2A8R0	A2A654	A2AGL3	B1AR13	O08600	A1L3P4	A2A4U6	A0A286YCX6	A2ABU4	A1L314	A0A571BF58	A2A7B5	A2ADA5	A2A863
A2AIV2	A2AKG8	A2ANU3	A2ACQ1	A2AWA9	A2AUY4	A2A6A1	A2A8Z1	A0A494BAW1	A2A791	A2ALK8	A2AKQ0	A2AQ19	A2RTL5	A3KGB4	A2A4U6	A2A8U2	A2A699	A2AGT5	B1AR69	O08601	A2A432	A2A559	A0A2I3BQG2	A2ABV5	A1L3P4	A0A571BF69	A2A7S8	A2ADU9	A2A8L5
A2AJ15	A2ALK8	A2ANY6	A2ADF7	A2AWP8	A2AVZ9	A2A6P4	A2A935	A0A494BB10	A2A7S8	A2ALS5	A2ALK8	A2AQ25	A2VDH3	A3KGS3	A2A559	A2A8Z1	A2A6A1	A2AGX3	B1AUN2	O08663	A2A484	A2A591;Q9D638	A0A2I3BR81	A2ACQ1	A2A432	A0A5F8MPH8	A2A863	A2ADY9	A2A8U2
A2AJA7	A2ALS5	A2AP18	A2ADY9	A2BDX3	A2AWA9	A2A6Q5	A2A9F4	A0A571BDS5	A2A863	A2ALU4	A2ALS5	A2AQP0	A3KGB4	A3KMP2	A2A5F7	A2A935	A2A6P4	A2AIG8	B1AVZ0	O08689	A2A4P0	A2A5R2	A0A338P6S8	A2ADY9	A2A484	A0A668KLU9	A2A8L5	A2AF47	A2A8Z1
A2AJA9	A2ALU4	A2APT9	A2AF47	A2BH40	A2AWP8	A2A6T1	A2A9K7	A0A571BF58	A2A8L5	A2ALW2	A2ALU4	A2AR02	A3KGK3	A4Q9F4	A2A5R2	A2A9H6	A2A6T1	A2AIV2	B1AWN6	O08709	A2A4U6	A2A5X5	A0A3B2W3R4	A2AF47	A2A4P0	A0A6I8MX06	A2A8U2	A2AFK4	A2A935
A2AJI0	A2ALW2	A2APV2	A2AFK4	A2BI40;Q3TKR2;Q9JJQ7	A2BDX3	A2A716	A2AAJ9	A0A571BF69	A2A8R0	A2ALW5	A2ALW2	A2ARA8	A3KGS3	A6H5Y3	A2A5Z6	A2A9K7	A2A716	A2AJ76	B1AXP6	O08715	A2A559	A2A5Z6	A0A494B9V8	A2AFR2	A2A4U6	A0A7N9VR94	A2A8Z1	A2AFR2	A2A9F4
A2AJK6	A2AMZ4	A2APX8	A2AGH6	A2CG49	A2BH40	A2A791	A2AAY5	A0A5F8MPH8	A2A8U2	A2AN08	A2ALW5	A2ARV4	A3KMP2	A6H611	A2A654	A2AAJ9	A2A7B5	A2AJA7	B1AY13	O08738	A2A591;Q9D638	A2A654	A0A494BAW1	A2AGH6	A2A559	A0A7N9VSG0	A2A935	A2AFS3	A2A9H6
A2AJT4	A2AN08	A2APY7	A2AGT5	A2RSQ0	A2BI40;Q3TKR2;Q9JJQ7	A2A7B5	A2AB59	A0A5F8MPU3	A2A8Z1	A2APT9	A2AN08	A2ARZ3	A4Q9F4	A6H630	A2A690	A2AAY5	A2A7S8	A2AJI0	B1AZI6	O08749	A2A5R2	A2A690	A0A494BB10	A2AGT5	A2A5R2	A1L314	A2A9F4	A2AGH6	A2A9K7
A2AJW4	A2ANU3	A2AQ19	A2AGX3	A2RSY6	A2CG49	A2A7S8	A2ABU4	A0A5F8MPY0	A2A935	A2APV2	A2APT9	A2AS89	A6H5Y3	A6H6A9	A2A699	A2AB59	A2A863	A2AJK6	B1AZP2	O08756	A2A5X5	A2A699	A0A571BEN1	A2AHC3	A2A654	A1L3P4	A2A9H6	A2AGT5	A2AAJ9
A2AJW5	A2ANY6	A2AQ25	A2AHC3	A2RTL5	A2RTL5	A2A863	A2ADY9	A0A7N9VR94	A2A9C3	A2APY7	A2APV2	A2ASQ1	A6H611	A6H8H2	A2A6A1	A2ABU4	A2A8L5	A2AJT4	B2RQC6	O08791	A2A5Z6	A2A6A1	A0A571BF58	A2AI08	A2A6A1	A2A432	A2A9K7	A2AGX3	A2AAY5
A2AKB4	A2AP18	A2AQP0	A2AIG8	A2VDH3	A2VDH3	A2A8L5	A2AEP0	A1L314	A2A9K7	A2AQ19	A2APY7	A2ASS6	A6H630	A6X919	A2A6P4	A2ABV5	A2A8R0	A2AJW4	B2RRE7	O08795	A2A654	A2A6P4	A0A571BF69	A2AIG8	A2A6P4	A2A484	A2AAJ9	A2AHJ4	A2AB59
A2AKG8	A2APT9	A2AR02	A2AIL4	A3KFM7	A3KFX0	A2A8R0	A2AEV7	A1L3P4	A2AAY5	A2AQ25	A2AQ19	A2ASZ8	A6H6A9	A6X935	A2A6Q5	A2ACP1	A2A8U2	A2AKG8	B2RUQ2	O08796	A2A690	A2A6Q5	A0A5F8MPH8	A2AIR5	A2A6Q5	A2A4P0	A2AAY5	A2AI08	A2ABU4
A2AKX3	A2APV2	A2AR50	A2AIR5	A3KFX0	A3KG59	A2A8U2	A2AFR2	A2A432	A2AB59	A2AQP0	A2AQ25	A2AT37	A6H8H2	A6ZI46	A2A6T1	A2ADY9	A2A8Z1	A2AKP6	B2RVY9	O08804	A2A699	A2A6T1	A0A5F8MPU3	A2AIV2	A2A716	A2A4U6	A2AB59	A2AIG8	A2ABV5
A2ALS5	A2APX8	A2ARP1	A2AIV2	A3KG59	A3KGB4	A2A8Z1	A2AFS3	A2A484	A2ABU4	A2AQW0	A2AQP0	A2ATU0	A6X919	A7MCT6	A2A716	A2AF47	A2A935	A2ALU4	B2RX12	O08807	A2A6A1	A2A752	A0A5F8MPY0	A2AIV8	A2A791	A2A559	A2ABV5	A2AIR5	A2ACP1
A2ALU4	A2APY7	A2ARS0	A2AJ15	A3KGB4	A3KGF9	A2A935	A2AGH6	A2A4P0	A2ABV5	A2AR02	A2AQW0	A2AWA9	A6X935	A8C756	A2A791	A2AFK4	A2A9K7	A2ALW5	B2RXQ2	O08808	A2A6P4	A2A791	A0A6I8MWX0	A2AJ15	A2A8U2	A2A5R2	A2ACP1	A2AIV2	A2ACQ1
A2ALW2	A2AQ19	A2ARV4	A2AJA7	A3KGF9	A3KGS3	A2A9F4	A2AGT5	A2A4U6	A2ACQ1	A2AR50	A2AR02	A2AWP8	A6ZI46	A8DUK4	A2A7B5	A2AFS3	A2AAE1	A2AMM0	B2RXS4	O08911	A2A6Q5	A2A7B5	A0A6I8MX06	A2AJA7	A2A8Z1	A2A654	A2ACQ1	A2AJ15	A2ADA5
A2AM29	A2AQ25	A2ASQ1	A2AJI0	A3KGS3	A3KMP2	A2A9K7	A2AGX3	A2A559	A2ADY9	A2ARA8	A2ARA8	A2BDX3	A7MCT6	B0V2N1	A2A7S8	A2AGH6	A2AAJ9	A2AN08	B2RY56	O08915	A2A6T1	A2A7S8	A0A7N9VR94	A2AJI0	A2AAJ9	A2A6A1	A2ADA5	A2AJ76	A2ADU9
A2AN08	A2AQP0	A2ASS6	A2AJW4	A3KMP2	A4Q9F4	A2AAJ9	A2AHC3	A2A5R2	A2AF47	A2ARP1	A2ARP1	A2BE28	A7UAK5	B1AR13	A2A863	A2AGT5	A2AAY5	A2APY7	B5X0G2	O08992	A2A752	A2A863	A0A7N9VSG0	A2AJT4	A2AAY5	A2A6P4	A2ADU9	A2AJA7	A2ADY9
A2ANU3	A2AR02	A2ASZ8	A2AKG8	A4Q9F4	A6H5Y3	A2AAY5	A2AHG0	A2A699	A2AFK4	A2ARV4	A2ARV4	A2BH40	A8C756	B1ART2	A2A8L5	A2AGX3	A2AB59	A2AQ19	B8JJ69	O08997	A2A791	A2A8L5	A1IGU4	A2AJW4	A2AB59	A2A6Q5	A2ADY9	A2AJI0	A2AF47
A2ANY6	A2AR50	A2AT37	A2ALU4	A6H5X4	A6H5Z3	A2AB59	A2AI08	A2A6A1	A2AFR2	A2ASQ1	A2ARZ3	A2CE44	A8DUK4	B1AUE5	A2A8R0	A2AI08	A2ABU4	A2AQ25	C0HKD8;C0HKD9	O09106	A2A7B5	A2A8R0	A1L314	A2AKG8	A2ABU4	A2A716	A2AF47	A2AJK6	A2AFR2
A2AP18	A2ARP1	A2ATK9	A2ALW2	A6H5Y3	A6H611	A2ABU4	A2AIR5	A2A6P4	A2AGH6	A2ASS6	A2ASQ1	A2CG49	B1AR13	B1AUN2	A2A8U2	A2AIG8	A2ABV5	A2AQP0	C0HKE1;C0HKE2;C0HKE3;C0HKE4;C0HKE5;C0HKE6;C0HKE7;C0HKE8;C0HKE9;Q8BFU2;Q8CGP5;Q8CGP6;Q8CGP7;Q8R1M2	O09110	A2A7S8	A2A8U2	A1L3P4	A2AKP6	A2ABV5	A2A791	A2AFR2	A2AJT4	A2AFS3
A2APV2	A2ARS0	A2AWA9	A2ALW5	A6H5Z3	A6H630	A2ADY9	A2AIV2	A2A716	A2AGT5	A2ASZ8	A2ASS6	A2RSJ4	B1ART2	B1AVZ0	A2A8Z1	A2AIP0	A2ACP1	A2AR02	C0HKG5;C0HKG6	O09159	A2A863	A2A8Z1	A2A432	A2AKX3	A2ACQ1	A2A863	A2AFS3	A2AJW4	A2AGH6
A2APX8	A2ARV4	A2AWP8	A2AMM0	A6H611	A6H6A9	A2AEP0	A2AIV8	A2A7B5	A2AGX3	A2AT37	A2ASZ8	A2RSQ0	B1ARW8	B1AXP6	A2A935	A2AIV2	A2ACQ1	A2ARA8	D0QMC3	O09161	A2A8L5	A2A9F4	A2A484	A2ALW2	A2ADA5	A2A8L5	A2AGH6	A2AKG8	A2AGT5
A2APY7	A2ASQ1	A2AWR3	A2AMZ4	A6H630	A6H6E2	A2AEV7	A2AJ76	A2A7S8	A2AHG0	A2ATU0	A2AT37	A2RSY6	B1AUE5	B1AY10	A2A9K7	A2AIV8	A2ADY9	A2ARV4	D3YTM9	O09164	A2A8R0	A2A9H6	A2A4P0	A2ALW5	A2ADY9	A2A8U2	A2AGT5	A2AKP6	A2AGX3
A2AQ07	A2ASS6	A2BDX3	A2AN08	A6H6A9	A6H6E9	A2AFR2	A2AJA7	A2A863	A2AI08	A2AVA0	A2ATU0	A2RTL5	B1AUN2	B1AY13	A2AAJ9	A2AJ15	A2AF47	A2ASQ1	D3YXK2	O09165	A2A8U2	A2A9K7	A2A4U6	A2AM29	A2AF47	A2A8Z1	A2AGX3	A2ALK8	A2AHJ4
A2AQ19	A2ASZ8	A2BE28	A2ANY6	A6H6E2	A6H8H2	A2AFS3	A2AJI0	A2A8L5	A2AIG8	A2AVZ9	A2AVA0	A2VDH3	B1AVZ0	B1AZI6	A2AAY5	A2AJA7	A2AFK4	A2ASS6	D3YYU8	O09167	A2A8Z1	A2AAE1	A2A559	A2AN08	A2AGH6	A2AAY5	A2AHC3	A2ALS5	A2AI08
A2AQ25	A2AT37	A2BH40	A2APB8	A6H6E9	A6X8Z5	A2AGH6	A2AJK6	A2A8R0	A2AIL4	A2AWA9	A2AVZ9	A3KGB4	B1AXP6	B1AZP2	A2AB59	A2AJI0	A2AFS3	A2AT37	D3YZF7	O35099	A2A9C3	A2AAJ9	A2A5R2	A2ANY6	A2AGT5	A2AB59	A2AI08	A2ALU4	A2AIG8
A2AQP0	A2ATK9	A2BI40;Q3TKR2;Q9JJQ7	A2APY7	A6H8H2	A6X935	A2AGT5	A2AJT4	A2A8U2	A2AIR5	A2AWP8	A2AWA9	A3KGS3	B1AY10	B2RQC6	A2ABU4	A2AJL3	A2AGH6	A2AUC9	D3YZP9	O35127	A2A9F4	A2AAY5	A2A5Z6	A2APB8	A2AI08	A2ABU4	A2AIG8	A2ALW5	A2AIV2
A2AR02	A2ATU0	A2CE44	A2AQ07	A6X8Z5	A6ZI46	A2AGX3	A2AKP6	A2A8Z1	A2AIV2	A2AWR3	A2AWP8	A3KMP2	B1AY13	B2RQE8	A2ABV5	A2AJT4	A2AGT5	A2AWA9	D3YZZ5	O35136	A2A9H6	A2AB59	A2A654	A2APV2	A2AIG8	A2ABV5	A2AIR5	A2AM29	A2AJ15
A2AR50	A2AWA9	A2CG49	A2AQ19	A6X935	A6ZI47	A2AHC3	A2ALS5	A2A9F4	A2AJ15	A2BDX3	A2AWR3	A4Q9F4	B1AZI6	B2RR83	A2ACJ2	A2AJW4	A2AGX3	A2BDX3	D3Z1D3	O35218	A2A9K7	A2ABU4	A2A6A1	A2APY7	A2AIR5	A2ACQ1	A2AIV2	A2AMZ4	A2AJ76
A2ARP1	A2AWP8	A2RSJ4	A2AQ25	A6ZI46	A8DUK4	A2AHG0	A2ALU4	A2A9K7	A2AJA7	A2BE28	A2BDX3	A6H5Y3	B1AZP2	B2RRE7	A2ADY9	A2AKG8	A2AI08	A2BE28	D3Z2H9	O35219	A2AAE1	A2ABV5	A2A6Q5	A2AQ07	A2AIV2	A2ADY9	A2AJ15	A2AN08	A2AJA7
A2ARS0	A2AWR3	A2RSQ0	A2AQP0	A6ZI47	A9XX86	A2AI08	A2AM29	A2AAJ9	A2AJI0	A2BH40	A2BE28	A6H5Z3	B2RPV6	B2RT14	A2AF47	A2AKP6	A2AIG8	A2BH40	D3Z3N4	O35286	A2AAJ9	A2ACQ1	A2A6T1	A2AQ19	A2AIV8	A2AF47	A2AJ76	A2ANY6	A2AJI0
A2ARV4	A2BDX3	A2RSX7	A2AR02	A8DUK4	B0V2N1	A2AIG8	A2AMZ4	A2AAY5	A2AJL3	A2BI40;Q3TKR2;Q9JJQ7	A2BH40	A6H611	B2RQC6	B2RT89;Q96LX3	A2AFK4	A2AKQ0	A2AIP0	A2RSY6	D3Z4S3	O35292	A2AAY5	A2ADA5	A2A752	A2AQ25	A2AJ15	A2AGH6	A2AJA7	A2AP18	A2AJK6
A2ASQ1	A2BE28	A2RSY6	A2ARA8	A9XX86	B1AR13	A2AIR5	A2AN08	A2AB59	A2AJT4	A2CE44	A2BI40;Q3TKR2;Q9JJQ7	A6H630	B2RQE8	B2RUQ2	A2AFS3	A2ALK8	A2AIR5	A2RTL5	D3Z5G7	O35326	A2AB59	A2ADU9	A2A7S8	A2AQP0	A2AJA7	A2AGT5	A2AJD1	A2APT9	A2AJT4
A2ASS6	A2BH40	A2RT62	A2ASQ1	B0V2N1	B1AR69	A2AIV2	A2ANY3	A2ABU4	A2AJW4	A2CG49	A2CE44	A6H6A9	B2RR83	B2RX12	A2AGH6	A2ALS5	A2AIV2	A2RTS7	D3Z6H8;P0DMN7	O35343	A2ABU4	A2ADY9	A2A863	A2AR02	A2AJI0	A2AI08	A2AJI0	A2APV2	A2AJW4
A2ASZ8	A2BI40;Q3TKR2;Q9JJQ7	A2RTL5	A2ASS6	B1AR10	B1ART2	A2AJ15	A2ANY6	A2ABV5	A2AKG8	A2RSJ4	A2CG49	A6H6E2	B2RRE7	B2RX14	A2AGT5	A2ALU4	A2AIV8	A2VDH3	D3Z7H8	O35344	A2ABV5	A2AEN9	A2A8L5	A2AR50	A2AJT4	A2AIG8	A2AJK6	A2APY7	A2AKG8
A2AT37	A2CE44	A2TJV2	A2AT37	B1AR13	B1AUN2	A2AJ76	A2APB8	A2ACP1	A2AKK5	A2RSQ0	A2RSJ4	A6H6E9	B2RT14	B2RXC1	A2AGX3	A2ALW2	A2AJ15	A3KG59	D3Z7P3	O35350	A2ACJ2	A2AEP0	A2A8R0	A2ARA8	A2AJW4	A2AIR5	A2AJT4	A2AQ19	A2AKP6
A2ATK9	A2CG49	A2VDH3	A2ATK9	B1AR69	B1AVP0	A2AJA7	A2APY7	A2ADY9	A2AKQ0	A2RSX7	A2RSQ0	A6H8H2	B2RT89;Q96LX3	B2RXQ2	A2AIG8	A2ALW5	A2AJA7	A3KGA4	D3Z7Q2	O35367	A2ACQ1	A2AF47	A2A8U2	A2ARV4	A2AKG8	A2AIV2	A2AJW4	A2AQ25	A2AKQ0
A2ATU0	A2RSJ4	A3KFX0	A2AUC9	B1ART2	B1AVY7	A2AJA9	A2AQ19	A2AEV7	A2ALK8	A2RSY6	A2RSX7	A6X919	B2RUQ2	B2RXR6	A2AIR5	A2AM29	A2AJI0	A3KGB4	D3Z7X0	O35379	A2ADA5	A2AFR2	A2A8Z1	A2ASQ1	A2AKP6	A2AIV8	A2AKG8	A2AQP0	A2ALK8
A2AUY4	A2RSQ0	A3KGB4	A2AUY4	B1AUN2	B1AVZ0	A2AJD1	A2AQ25	A2AF47	A2ALS5	A2RT67	A2RSY6	A6X935	B2RVB9	B2RXS4	A2AIV2	A2AN08	A2AJL3	A3KMP2	D4AFX7	O35381	A2ADU9	A2AGH6	A2A9H6	A2ASS6	A2AKX3	A2AJ15	A2AKK5	A2AQX6	A2ALS5
A2AWA9	A2RSY6	A3KMP2	A2AWA9	B1AVP0	B1AWN6	A2AJI0	A2AQP0	A2AFR2	A2ALU4	A2RTL5	A2RT67	A6ZI46	B2RX12	B2RXZ2	A2AIV8	A2ANY6	A2AJT4	A4Q9F4	E0CYV9	O35435	A2ADY9	A2AGT5	A2A9K7	A2AT37	A2ALS5	A2AJA7	A2AKP6	A2AR02	A2ALU4
A2AWP8	A2RT62	A4Q9F4	A2AWP8	B1AVY7	B1AXP6	A2AJK6	A2AR02	A2AFS3	A2ALW2	A2TJV2	A2TJV2	A7MCT6	B2RX14	B2RY56	A2AJ15	A2APT9	A2AJW4	A6H5Y3	E9PV24	O35551	A2AEN9	A2AHC3	A2AAE1	A2ATU0	A2ALW2	A2AJI0	A2ALK8	A2AR50	A2ALW5
A2AWR3	A2RTL5	A6H5Y3	A2BDX3	B1AVZ0	B1AY13	A2AJL3	A2ARA8	A2AGH6	A2ALW5	A2VDH3	A2VDH3	A8C756	B2RXC1	B5X0G2	A2AJA7	A2APV2	A2AKG8	A6H5Z3	E9PV66	O35566	A2AEP0	A2AHJ4	A2AAJ9	A2AV11	A2ALW5	A2AJL3	A2ALS5	A2ARA8	A2AMZ4
A2BDX3	A2TJV2	A6H5Z3	A2BE28	B1AWC9	B1AYL1	A2AJT4	A2ARJ3	A2AGT5	A2AN08	A3KGB4	A3KGB4	A8DUK4	B2RXQ2	B7ZCR6	A2AJI0	A2APY7	A2AKP6	A6H611	E9PVA8	O35639	A2AF47	A2AIG8	A2AAY5	A2AVA0	A2AM29	A2AJT4	A2ALU4	A2ARV4	A2AN08
A2BE28	A2VDH3	A6H611	A2BH40	B1AWN6	B1AZI6	A2AJW4	A2ARV4	A2AGX3	A2ANY6	A3KGS3	A3KGS3	B0V2N1	B2RXR6	B7ZMP1	A2AJL3	A2AQ07	A2ALK8	A6H6E2	E9PVZ8	O35640	A2AFR2	A2AIV2	A2AB59	A2AVZ9	A2AN08	A2AJW4	A2ALW5	A2ARZ3	A2ANY6
A2BH40	A3KFX0	A6H630	A2BI40;Q3TKR2;Q9JJQ7	B1AXP6	B1AZP2	A2AKK5	A2ARZ3	A2AHC3	A2APB8	A3KMP2	A3KMP2	B1AR13	B2RXS4	B8JJ69	A2AJT4	A2AQ19	A2ALS5	A6H8H2	E9PWQ3	O35685	A2AGH6	A2AJ15	A2ABU4	A2AWA9	A2ANY6	A2AKG8	A2AM29	A2ASQ1	A2AP18
A2CE44	A3KGB4	A6H6A9	A2CG49	B1AY13	B2RQC6	A2AKP6	A2AS89	A2AHG0	A2APT9	A4Q9F4	A4Q9F4	B1ARD6	B2RXZ2	B8JK39	A2AJW4	A2AQ25	A2ALU4	A6X8Z5	E9PWR4	O35690	A2AGT5	A2AJ76	A2ABV5	A2AWR3	A2APB8	A2AKP6	A2AN08	A2ASS6	A2APT9
A2CG49	A3KGS3	A6H6J9	A2RSJ4	B1AYL1	B2RR83	A2ALS5	A2ASQ1	A2AI08	A2APV2	A6H5Y3	A6H5Y3	B1ART2	B2RY04	B9EJ86	A2AKG8	A2AQP0	A2ALW2	A6X935	E9PWZ3	O35737	A2AGX3	A2AJA7	A2ACQ1	A2AX52	A2APV2	A2AKX3	A2ANY6	A2AT37	A2APV2
A2CG63	A3KMP2	A6H8H2	A2RSQ0	B1AZI6	B2RRE7	A2ALU4	A2ASS6	A2AIR5	A2APY7	A6H5Z3	A6H5Z3	B1ARW8	B2RY56	B9EJR8	A2AKP6	A2AQX6	A2AM29	A6ZI46	E9PXC0	O35744	A2AHC3	A2AJD1	A2ADA5	A2BDX3	A2APY7	A2ALW2	A2AP18	A2ATU0	A2APY7
A2RSJ4	A4Q9F4	A6X8Z5	A2RSY1	B1AZP2	B2RSH2	A2AM29	A2AT37	A2AIV2	A2AQ19	A6H611	A6H611	B1AUE5	B5X0G2	B9EKI3	A2AKX3	A2AR02	A2AN08	A6ZI47	E9PYF4	O35841	A2AHJ4	A2AJI0	A2ADU9	A2BE28	A2AQ07	A2ALW5	A2APB8	A2AUC9	A2AQ19
A2RSQ0	A6H5Y3	A6X919	A2RSY6	B2RQC6	B2RUP2	A2AMZ4	A2AWA9	A2AIV8	A2AQ25	A6H630	A6H630	B1AUN2	B7ZCR6	B9EKR1	A2ALK8	A2ARA8	A2ANY6	A8C756	E9PZM7	O35855	A2AIG8	A2AJK6	A2ADY9	A2BH40	A2AQ19	A2AM29	A2APT9	A2AUQ7	A2AQ25
A2RSX7	A6H5Z3	A6ZI46	A2RTL5	B2RR83	B2RUQ2	A2AN08	A2AWP8	A2AJ15	A2AQP0	A6H6A9	A6H6A9	B1AUY3	B7ZMP1	C0HKD8;C0HKD9	A2ALS5	A2ARV4	A2APT9	A8DUK4	E9PZQ0	O35857	A2AIV2	A2AJL3	A2AEN9	A2CE44	A2AQ25	A2AN08	A2APV2	A2AV11	A2AQP0
A2RSY6	A6H611	A6ZI47	A2VDH3	B2RRE7	B2RUS7	A2ANY3	A2AX52	A2AJ76	A2AQW0	A6H6E2	A6H6E2	B1AVZ0	B8JJ69	C0HKE1;C0HKE2;C0HKE3;C0HKE4;C0HKE5;C0HKE6;C0HKE7;C0HKE8;C0HKE9;Q8BFU2;Q8CGP5;Q8CGP6;Q8CGP7;Q8R1M2	A2ALU4	A2ARZ3	A2APV2	A9XX86	E9Q0F0	O35887	A2AJ15	A2AJT4	A2AEP0	A2CG49	A2AQP0	A2ANY6	A2APY7	A2AWA9	A2AQW0
A2RT62	A6H630	A8C756	A3KFM7	B2RSH2	B2RVY9	A2ANY6	A2BDX3	A2AJA7	A2AR02	A6H6E9	A6H6E9	B1AXP6	B8JK39	C0HKG5;C0HKG6	A2ALW2	A2AS37	A2APY7	B0V2N1	E9Q0S6	O35892	A2AJ76	A2AJW4	A2AF47	A2RSJ4	A2AR02	A2APB8	A2AQ19	A2AWP8	A2AQX6
A2RTL5	A6H6A9	A8DUK4	A3KFX0	B2RUP2	B2RX12	A2APB8	A2BE28	A2AJA9	A2AR50	A6H8H2	A6H8H2	B1AY10	B9EJ80	D0QMC3	A2ALW5	A2ASQ1	A2AQ07	B1AR13	E9Q236	O35943	A2AJA7	A2AKG8	A2AFR2	A2RSX7	A2AR50	A2APV2	A2AQ25	A2AWR3	A2AR02
A2TJV2	A6H6J9	A8Y5H7	A3KG59	B2RUQ2	B2RX14	A2APY7	A2BH40	A2AJI0	A2ARA8	A6X919	A6X919	B1AY13	B9EJ86	D3YTM9	A2AM29	A2ASS6	A2AQ19	B1AR17	E9Q264	O35969	A2AJD1	A2AKP6	A2AGH6	A2RSY1	A2ARA8	A2APY7	A2AQX6	A2AX52	A2AR50
A2VDH3	A6H8H2	B0F2B4	A3KGB4	B2RUR8	B2RXC1	A2AQ19	A2CG22	A2AJK6	A2ARV4	A6X935	A6X935	B1AZA5	B9EJA2	D3YTP3	A2AMM0	A2ASZ8	A2AQ25	B1AR69	E9Q3C1	O54724	A2AJI0	A2AKX3	A2AGT5	A2RSY6	A2ASQ1	A2AQ07	A2AR02	A2BDX3	A2ARA8
A3KFM7	A6X8Z5	B0V2N1	A3KGK3	B2RUS7	B2RXC2	A2AQ25	A2CG49	A2AJT4	A2ASQ1	A6ZI46	A6ZI46	B1AZI6	B9EJR8	D3YUE4	A2AN08	A2AT37	A2AQP0	B1ART2	E9Q3G8	O54734	A2AJK6	A2ALK8	A2AGX3	A2RT67	A2ASS6	A2AQ19	A2AR50	A2BE28	A2ARP1
A3KFX0	A6X919	B1AR10	A3KGS3	B2RVY9	B2RXC8	A2AQP0	A2RSJ4	A2AKG8	A2ASS6	A7UAK5	A8C756	B1AZP2	B9EKI3	D3YUP5	A2ANY6	A2ATK9	A2AQX6	B1ARW8	E9Q3H4	O54865	A2AJT4	A2ALU4	A2AHJ4	A2RTL5	A2AT37	A2AQ25	A2ARA8	A2BH40	A2ARZ3
A3KGB4	A6ZI46	B1AR13	A3KGW5	B2RX12	B2RXS4	A2AR02	A2RSQ0	A2AKK5	A2AT37	A8C756	A8DUK4	B2KF50	C0HKD8;C0HKD9	D3YXK2	A2APB8	A2AUY4	A2AR02	B1AUN2	E9Q3H6	O54931	A2AJW4	A2ALW5	A2AIG8	A2VDH3	A2AV11	A2AQP0	A2ARV4	A2CG49	A2ASQ1
A3KGS3	A6ZI47	B1AR17	A3KMP2	B2RX14	B2RY56	A2AR50	A2RSY6	A2AKP6	A2ATK9	A8DUK4	B1AR10	B2RPV6	C0HKE1;C0HKE2;C0HKE3;C0HKE4;C0HKE5;C0HKE6;C0HKE7;C0HKE8;C0HKE9;Q8BFU2;Q8CGP5;Q8CGP6;Q8CGP7;Q8R1M2	D3YYY8	A2APT9	A2AVA0	A2ARA8	B1AVP0	E9Q3L2	O54940	A2AKG8	A2AMM0	A2AIV2	A2VDH7	A2AVA0	A2AR02	A2ARZ3	A2RSF9	A2ASS6
A3KGV1	A8C756	B1ARD6	A4Q9F4	B2RXC1	B7ZMP1	A2ARA8	A2RTL5	A2AKQ0	A2ATU0	A8Y5H7	B1AR13	B2RQC6	C0HKG5;C0HKG6	D3YZP9	A2APV2	A2AVZ9	A2ARS0	B1AVZ0	E9Q3M9	O54942	A2AKP6	A2AN08	A2AIV8	A3KFM7	A2AVZ9	A2AR50	A2ASQ1	A2RSJ4	A2AT37
A3KMP2	A8DUK4	B1ART2	A6H5Y3	B2RXC2	B8JJ69	A2ARJ3	A2RTS7	A2ALK8	A2AVA0	B1AR10	B1AR17	B2RQE8	D0QMC3	D3YZZ5	A2AQ07	A2AWA9	A2ARV4	B1AWN6	E9Q401	O54946	A2ALK8	A2ANY6	A2AJ15	A3KGB4	A2AWA9	A2ARA8	A2ASS6	A2RSX7	A2ATU0
A4Q9F4	A8Y5H7	B1AS29	A6H5Z3	B2RXC8	B8JK39	A2ARV4	A2VDH3	A2ALS5	A2AVZ9	B1AR13	B1ART2	B2RQG2	D3YTM9	D3Z0M9	A2AQ19	A2AWP8	A2ARZ3	B1AXH1	E9Q411	O54962	A2ALU4	A2AP18	A2AJ76	A3KGF7	A2AWR3	A2ASQ1	A2AT37	A2RSY6	A2AUC9
A6BLY7	B0F2B4	B1AUE5	A6H611	B2RXQ2	B9EJ86	A2AS89	A3KGB4	A2ALU4	A2AWA9	B1AR17	B1AUE5	B2RR83	D3YUE4	D3Z2H9	A2AQ25	A2AWR3	A2AS37	B1AXP6	E9Q414	O54974	A2ALW5	A2APB8	A2AJA7	A3KGS3	A2AX52	A2ASS6	A2AUC9	A2RTL5	A2AUQ7
A6H5Y3	B0V2N1	B1AUN2	A6H630	B2RXR6	B9EJR8	A2ASQ1	A3KGF9	A2AM29	A2AWP8	B1ART2	B1AUN2	B2RRE7	D3YUP5	D3Z3L3	A2AQP0	A2BDX3	A2ASQ1	B1AY13	E9Q4Z2	O54983	A2AM29	A2APV2	A2AJD1	A3KGV1	A2BDX3	A2AT37	A2AUQ7	A2RTS7	A2AV11
A6H5Z3	B1AR10	B1AVP0	A6H6A9	B2RXS4	B9EKF4	A2ASS6	A3KGS3	A2AMZ4	A2AWR3	B1AUE5	B1AV60	B2RUQ2	D3YXJ5	D3Z3N4	A2AR02	A2BE28	A2ASS6	B1AZA5	E9Q512	O54984	A2AMM0	A2APY7	A2AJI0	A3KGW5	A2BE28	A2AV11	A2AV11	A2TJV2	A2AWA9
A6H611	B1AR13	B1AVZ0	A6H6E2	B2RY56	B9EKI3	A2AT37	A3KGV1	A2AN08	A2AX52	B1AUN2	B1AVD1	B2RV77	D3YXK2	D3Z5D4	A2ARA8	A2BH40	A2ASZ8	B1AZI6	E9Q555	O54998	A2AN08	A2AQ19	A2AJK6	A3KMP2	A2BH40	A2AVA0	A2AWA9	A2VDH3	A2AWP8
A6H630	B1AR17	B1AWC9	A6H6E9	B7ZMP1	C0HKD8;C0HKD9	A2ATK9	A3KMP2	A2ANY3	A2BDX3	B1AV60	B1AVY7	B2RX12	D3YYY8	D3Z5G7	A2ARV4	A2CG49	A2AT37	B1AZP2	E9Q557	O55003	A2ANY6	A2AQ25	A2AJL3	A4Q9F4	A2CE44	A2AVZ9	A2AWP8	A3KG59	A2AWR3
A6H6A9	B1ARD6	B1AWN6	A6H8H2	B8JJ69	C0HKE1;C0HKE2;C0HKE3;C0HKE4;C0HKE5;C0HKE6;C0HKE7;C0HKE8;C0HKE9;Q8BFU2;Q8CGP5;Q8CGP6;Q8CGP7;Q8R1M2	A2AWA9	A6H584	A2ANY6	A2BE28	B1AVD1	B1AVZ0	B2RX14	D3YZP9	D3Z6Q9	A2AS37	A2CG63	A2ATK9	B2RQC6	E9Q5C9	O55022	A2AP18	A2AQP0	A2AJT4	A6H5Y3	A2CG49	A2AWA9	A2AWR3	A3KGB4	A2AX52
A6H6J9	B1ART2	B1AXH1	A6PWY4	B8JK39	C0HKG5;C0HKG6	A2AWR3	A6H5X4	A2APB8	A2BH40	B1AVP0	B1AXB9	B2RXC1	D3YZZ5	D3Z7P3	A2ASQ1	A2RSJ4	A2AUC9	B2RR83	E9Q5I3	O55023	A2APB8	A2AR02	A2AJW4	A6H5Z3	A2RSJ4	A2AX52	A2AX52	A3KGF9	A2BDX3
A6H8H2	B1AS29	B1AXP6	A6X8Z5	B8ZXI1	D0QMC3	A2AX52	A6H5Z3	A2APY7	A2BI40;Q3TKR2;Q9JJQ7	B1AVY7	B1AXH1	B2RXC2	D3Z0M9	D3Z7Q2	A2ASS6	A2RSQ0	A2AUY4	B2RRE7	E9Q612	O55026	A2APV2	A2AR50	A2AKG8	A6H611	A2RSQ0	A2BDX3	A2BDX3	A3KGK3	A2BE28
A6X8Z5	B1AUE5	B1AXV0	A6X919	B9EJ80	D3YTM9	A2BDX3	A6H611	A2AQ19	A2CE44	B1AVZ0	B1AXP6	B2RXQ2	D3Z2H9	D3Z7X0	A2ASZ8	A2RSX7	A2AVA0	B2RSH2	E9Q616	O55028	A2APY7	A2ARA8	A2AKP6	A6H619	A2RSX7	A2BE28	A2BE28	A3KGS3	A2BH40
A6X919	B1AUN2	B1AY10	A6X935	B9EJ86	D3YTP3	A2BE28	A6H619	A2AQ25	A2CG49	B1AXB9	B1AY10	B2RXR6	D3Z2X2	D4AFX7	A2AT37	A2RSY1	A2AVZ9	B2RUQ2	E9Q6D3	O55057	A2AQ19	A2ARK0	A2ALK8	A6H630	A2RSY1	A2BH40	A2BH40	A3KGW5	A2CG49
A6ZI47	B1AVP0	B1AY13	A6ZI47	B9EJR8	D3YWC7	A2BH40	A6H6A9	A2AQP0	A2RSJ4	B1AXH1	B1AY13	B2RXS4	D3Z3L3	E0CZ22	A2ATK9	A2RSY6	A2AWA9	B2RV77	E9Q6E5	O55100	A2AQ25	A2ARV4	A2ALW5	A6H6A9	A2RSY6	A2CE44	A2CG49	A3KMP2	A2RSF9
A7UAK5	B1AVZ0	B1AZA5	A8C756	B9EKF4	D3YXK2	A2CG22	A6H6E2	A2AR02	A2RSQ0	B1AXP6	B1AZA5	B2RXZ2	D3Z3N4	E0CZ42	A2AUY4	A2RT67	A2AWR3	B2RVY9	E9Q6R7	O55101	A2AQP0	A2ARZ3	A2AMM0	A6H6E2	A2RT67	A2CG49	A2RSF9	A4Q9F4	A2RSJ4
A8C756	B1AWC9	B1AZI6	A8DUK4	B9EKI3	D3YYU8	A2RSJ4	A6H6J9	A2AR50	A2RSX7	B1AY13	B1AZI6	B2RY04	D3Z5D4	E9PUR0	A2AVA0	A2RT81	A2BDX3	B2RX12	E9Q735	O55102	A2AR02	A2AS37	A2AN08	A6H6E9	A2RTL5	A2RSJ4	A2RSJ4	A6H584	A2RSQ0
A8DUK4	B1AWN6	B1AZP2	B0V2N1	C0HKD8;C0HKD9	D3YYY8	A2RSQ0	A6H8H2	A2ARA8	A2RSY1	B1AZA5	B1AZP2	B2RY56	D3Z5G7	E9PV24	A2AVZ9	A2RTL5	A2BE28	B2RXC1	E9Q777	O55103	A2AR50	A2ASQ1	A2ANY6	A6H8H2	A2VDH3	A2RSX7	A2RSQ0	A6H5Y3	A2RSX7
A8Y5H7	B1AXH1	B2B9E1	B1AR10	C0HKE1;C0HKE2;C0HKE3;C0HKE4;C0HKE5;C0HKE6;C0HKE7;C0HKE8;C0HKE9;Q8BFU2;Q8CGP5;Q8CGP6;Q8CGP7;Q8R1M2	D3YZZ5	A2RSY6	A6X8Z5	A2ARJ3	A2RSY6	B1AZI6	B2KF50	B7ZCR6	D3Z6Q9	E9PV38	A2AWA9	A2VDH3	A2BH40	B2RXC2	E9Q7G0	O55128	A2ARA8	A2ASS6	A2AP18	A6PWY4	A2VDH7	A2RSY1	A2RSX7	A6H5Z3	A2RSY6
B0F2B4	B1AXP6	B2KF50	B1AR13	C0HKG5;C0HKG6	D3Z0M9	A2RTL5	A6X935	A2ARZ3	A2RT67	B1AZP2	B2RPV6	B7ZMP1	D3Z7P3	E9PVA8	A2AWP8	A3KFM7	A2BI40;Q3TKR2;Q9JJQ7	B2RXC8	E9Q7L0	O55142	A2ARK0	A2AT37	A2APV2	A6X8Z5	A3KGB4	A2RSY6	A2RSY6	A6H611	A2RT81
B0V2N1	B1AXV0	B2RPU2	B1AR17	D0QMC3	D3Z1D3	A2RTS7	A6ZI47	A2AS89	A2RTL5	B2KF50	B2RQC6	B8JJ69	D3Z7Q2	E9PVX6	A2AWR3	A3KGB4	A2CG49	B2RXQ2	E9Q7M2	O55186	A2ARV4	A2ATU0	A2APY7	A6X919	A3KGF7	A2RT67	A2RT81	A6H630	A2RTL5
B1AR10	B1AY10	B2RQC6	B1AR69	D3YTM9	D3Z2H9	A2VDH3	A7VMS2;Q0WXH6	A2ASQ1	A2TJV2	B2RQC6	B2RQE8	B8JK39	D3Z7X0	E9PVZ3	A2AX52	A3KGF7	A2CG63	B2RXR6	E9Q8D0	O55201	A2ARZ3	A2AUC9	A2AQ19	A6X935	A3KGS3	A2RTL5	A2RTL5	A6H6A9	A2RTS7
B1AR13	B1AY13	B2RQG2	B1ARD6	D3YUJ3	D3Z3N4	A3KGB4	A8DUK4	A2ASS6	A2VDH3	B2RQE8	B2RQG2	B8ZXI1	D4AFX7	E9PVZ8	A2BDX3	A3KGF9	A2RSJ4	B2RXS4	E9Q8I9	O55222	A2ASQ1	A2AUQ7	A2AQ25	A6ZI46	A3KGV1	A2VDH3	A2RTS7	A6H6E2	A2TJV2
B1AR17	B1AYL1	B2RR83	B1ART2	D3YWC7	D3Z4S3	A3KGS3	A9XX86	A2AT37	A3KFM7	B2RQG2	B2RR83	B9EJ80	E0CZ22	E9PW74	A2BE28	A3KGS3	A2RSQ0	B2RY56	E9Q912	O70174	A2ASS6	A2AV11	A2AQP0	A7UAK5	A3KGW5	A3KGB4	A2VDH3	A6H8H2	A2VDH3
B1ARD6	B1AZA5	B2RRE7	B1AUE5	D3YXK2	D3Z689	A3KGV1	B0V2N1	A2AUY4	A3KGB4	B2RR83	B2RRE7	B9EJ86	E0CZ42	E9PWM3	A2BH40	A3KGV1	A2RSX7	B8JJ69	E9Q9B7	O70209	A2AT37	A2AWA9	A2AR02	A8C756	A3KMP2	A3KGF7	A3KFM7	A6X919	A3KG59
B1ART2	B1AZI6	B2RSH2	B1AUN2	D3YYU8	D3Z6Q9	A3KMP2	B1AR13	A2AWA9	A3KGS3	B2RRE7	B2RSH2	B9EJR8	E9PUR0	E9PWQ3	A2CG49	A3KGW5	A2RSY1	B8JK39	E9Q9K5	O70250	A2ATU0	A2AWP8	A2AR50	A8DUK4	A4Q9F4	A3KGS3	A3KGB4	A6X935	A3KGB4
B1ARW8	B1AZP2	B2RUJ5	B1AVK5	D3YYY8	D3Z7P3	A4Q9F4	B1AR17	A2AWP8	A3KGV1	B2RSH2	B2RT89;Q96LX3	B9EKI3	E9PV24	E9PWR4	A2CG63	A3KMP2	A2RSY6	B9EJ80	E9QA15	O70251	A2AUC9	A2AWR3	A2ARA8	A8Y5H7	A6H5Y3	A3KGV1	A3KGK3	A6ZI46	A3KGF9
B1AS29	B2B9E1	B2RUQ2	B1AVP0	D3YZZ5	D3Z7Q2	A6H584	B1AR51	A2AWR3	A3KMP2	B2RT89;Q96LX3	B2RUQ2	B9EKR1	E9PV38	E9PWV0	A2RSJ4	A4Q9F4	A2RT67	B9EJ86	E9QA62	O70258	A2AUQ7	A2BDX3	A2ARV4	B0V2N1	A6H5Z3	A3KMP2	A3KGS3	A6ZI47	A3KGK3
B1AUE5	B2KF50	B2RUR8	B1AVY7	D3Z0M9	D3Z7X0	A6H5Y3	B1ARD6	A2AX52	A4Q9F4	B2RUR8	B2RUR8	C0HK79;C0HK80	E9PVA8	E9PX68	A2RSQ0	A6H5X4	A2RT81	B9EJR8	E9QAT4	O70263	A2AV11	A2BE28	A2AS37	B1AR10	A6H611	A4Q9F4	A3KGW5	A7UAK5	A3KGS3
B1AUN2	B2RPU2	B2RUS7	B1AVZ0	D3Z1D3	D4AFX7	A6H5Z3	B1ART2	A2BDX3	A6H584	B2RVB9	B2RVB9	C0HKD8;C0HKD9	E9PVX6	E9PXC0	A2RSX7	A6H5Y3	A2RTL5	B9EKF4	F2Z3U3	O70305	A2AWA9	A2BH40	A2ASQ1	B1AR17	A6H619	A6H5Y3	A3KMP2	A8C756	A3KMP2
B1AV60	B2RQC6	B2RW11	B1AWC9	D3Z2H9	E0CYV9	A6H611	B1ARW8	A2BE28	A6H5Y3	B2RX12	B2RX12	C0HKE1;C0HKE2;C0HKE3;C0HKE4;C0HKE5;C0HKE6;C0HKE7;C0HKE8;C0HKE9;Q8BFU2;Q8CGP5;Q8CGP6;Q8CGP7;Q8R1M2	E9PVZ8	E9PXC3	A2RSY1	A6H5Z3	A2VDH3	B9EKI3	F6TQW2	O70306	A2AWP8	A2CG49	A2ASS6	B1ARD6	A6H630	A6H5Z3	A4Q9F4	A8DUK4	A4Q9F4
B1AVP0	B2RQG2	B2RWC4	B1AWN6	D3Z3N4	E0CZ42	A6H619	B1AUN2	A2BH40	A6H5Z3	B2RX14	B2RXC1	C0HKG5;C0HKG6	E9PW74	E9PY03	A2RSY6	A6H611	A3KGB4	C0HK79;C0HK80	F6U5V1	O70309	A2AWR3	A2RSJ4	A2AT37	B1ART2	A6H6A9	A6H611	A6H584	A8Y5H7	A6H584
B1AVY7	B2RR83	B2RWS6	B1AXH1	D3Z4S3	E9PUR0	A6H630	B1AVD1	A2CG22	A6H611	B2RXC1	B2RXC2	D0QMC3	E9PWG6	E9PY16	A2RT67	A6H630	A3KGF7	C0HKD8;C0HKD9	F6XLV1	O70373	A2BDX3	A2RSX7	A2ATU0	B1AUN2	A6H6E2	A6H630	A6H5Y3	A9XX86	A6H5Y3
B1AVZ0	B2RRE7	B2RX14	B1AXP6	D3Z689	E9PV24	A6H6A9	B1AVH7	A2CG49	A6H630	B2RXC2	B2RXC6	D3YTM9	E9PWM3	E9PYD1	A2RTL5	A6H6A9	A3KGF9	C0HKE1;C0HKE2;C0HKE3;C0HKE4;C0HKE5;C0HKE6;C0HKE7;C0HKE8;C0HKE9;Q8BFU2;Q8CGP5;Q8CGP6;Q8CGP7;Q8R1M2	F6ZDS4	O70378	A2BE28	A2RSY6	A2AUC9	B1AUR6	A6H6E9	A6H6A9	A6H5Z3	B0V2N1	A6H5Z3
B1AWC9	B2RSH2	B2RXC1	B1AY13	D3Z6Q9	E9PV66	A6H6E2	B1AVK5	A2RSQ0	A6H6A9	B2RXC6	B2RXC8	D3YUP5	E9PWQ3	E9PYF4	A2VDH3	A6H6E2	A3KGS3	C0HKG5;C0HKG6	F8VPK0	O70423	A2BH40	A2RT81	A2AUQ7	B1AUY3	A6H8H2	A6H6E2	A6H611	B1AR13	A6H611
B1AWN6	B2RUJ5	B2RXC2	B1AYL1	D3Z7P3	E9PVA8	A6H6J9	B1AVP0	A2RSY6	A6H6E2	B2RXC8	B2RXQ2	D3YXG0	E9PWR4	E9PYG6	A3KFM7	A6H6E9	A3KGV1	D0QMC3	F8VPN4	O70435	A2CG49	A2RTL5	A2AVA0	B1AVP0	A6PWY4	A6H6E9	A6H630	B1AR17	A6H630
B1AXB9	B2RUQ2	B2RXQ2	B1AZA5	D3Z7Q2	E9PVZ8	A6H8H2	B1AVZ0	A2RTL5	A6H6E9	B2RXQ2	B2RXR6	D3YXJ5	E9PWV0	E9PYK3	A3KGB4	A6H6J9	A3KMP2	D3YTM9	F8VPP8	O70439	A2RSF9	A2TJV2	A2AVZ9	B1AVY7	A6X8Z5	A6H8H2	A6H6A9	B1ARD6	A6H6A9
B1AXH1	B2RUR8	B2RXR6	B1AZI6	D3Z7X0	E9PW37	A6X8Z5	B1AXB9	A2RTS7	A6H8H2	B2RXR6	B2RXS4	D3YXK2	E9PX68	E9PZJ8	A3KGF7	A6H8H2	A4Q9F4	D3YVF0	F8VPU2	O70481	A2RSJ4	A2VDH3	A2AWA9	B1AVZ0	A6X919	A6PWY4	A6H6E2	B1ART2	A6H6E2
B1AXP6	B2RUS7	B2RXS4	B1AZP2	D4AFX7	E9PWG6	A6X935	B1AXH1	A2VDH3	A6PWY4	B2RXS4	B2RY04	D3YYU8	E9PXC0	E9PZM4	A3KGS3	A6X8Z5	A6H5X4	D3YX43	F8VQC1	O70492	A2RSQ0	A3KG59	A2AWP8	B1AXB9	A6X935	A6X8Z5	A6H6E9	B1ARW8	A6H8H2
B1AXV0	B2RW11	B2RY04	B2B9E1	E0CYV9	E9PWM3	A6ZI47	B1AXP6	A3KGB4	A6X8Z5	B2RY04	B2RY56	D3YYY8	E9PXC3	E9PZM7	A3KGV1	A6X919	A6H5Y3	D3YXG0	G3UW82	O70548	A2RSX7	A3KGB4	A2AWR3	B1AXH1	A6ZI46	A6X919	A6H8H2	B1AUN2	A6X919
B1AY10	B2RWC4	B2RY56	B2KF05	E0CZ42	E9PWQ3	A7VMS2;Q0WXH6	B1AY10	A3KGF9	A6X919	B2RY56	B5TVM2	D3YZP9	E9PY03	E9PZP8	A3KGW5	A6X935	A6H5Z3	D3YXK2	G3UWE2	O70570	A2RSY6	A3KGS3	A2BDX3	B1AXP6	A7UAK5	A6X935	A6X8Z5	B1AVK5	A6X935
B1AY13	B2RWS6	B5TVM2	B2RQC6	E9PUR0	E9PWR4	A8C756	B1AY13	A3KGS3	A6X935	B5TVM2	B5X0G2	D3YZZ5	E9PY16	E9Q0F0	A3KMP2	A6ZI47	A6H611	D3YYU8	G3X8U3	O70571	A2RT81	A3KGW5	A2BE28	B1AY10	A8C756	A6ZI46	A6X919	B1AVP0	A6ZI46
B1AYL1	B2RX14	B7ZCR6	B2RQG2	E9PV24	E9PWZ3	A8DUK4	B1AYL1	A3KGV1	A6ZI46	B5X0G2	B7ZMP1	D3Z0M9	E9PYD1	E9Q0S6	A4Q9F4	A7UAK5	A6H630	D3YZF7	G3X8Y1	O70589	A2RTL5	A3KMP2	A2BH40	B1AY13	A8DUK4	A7UAK5	A6X935	B1AVY7	A6ZI47
B1AZA5	B2RXA1	B7ZMP1	B2RR83	E9PV66	E9PXC0	A9XX86	B1AZI6	A3KMP2	A7UAK5	B7ZMP1	B8JJ69	D3Z2H9	E9PYF4	E9Q137	A6H5X4	A8C756	A6H6A9	D3YZP9	G3X972	O70591	A2TJV2	A4Q9F4	A2CG49	B1AZA5	A8Y5H7	A8C756	A6ZI46	B1AVZ0	A7UAK5
B1AZI6	B2RXC1	B8JJ69	B2RRE7	E9PV95	E9PY62	B0V2N1	B1AZP2	A4Q9F4	A8C756	B8JJ69	B8JK39	D3Z3L3	E9PYG6	E9Q166	A6H5Y3	A8DUK4	A6H6E2	D3YZV8	G3X9K3	O88200	A2VDH3	A6BLY7	A2RSJ4	B1AZI6	B1AR10	A8DUK4	A6ZI47	B1AXB9	A8C756
B1AZP2	B2RXC2	B8QI36	B2RSH2	E9PVA8	E9PYD1	B1AR13	B2B9E1	A6H584	A8DUK4	B8JK39	B8ZXI1	D3Z3N4	E9PYK3	E9Q1P8	A6H5Z3	A8Y5H7	A6H6E9	D3YZZ5	G5E829	O88207	A3KG59	A6H584	A2RSY6	B1AZP2	B1AR13	A8Y5H7	A8C756	B1AXH1	A8DUK4
B2B9E1	B2RXQ2	B8ZXI1	B2RU80	E9PVD3	E9PYF4	B1AR17	B2KF05	A6H5Y3	A8Y5H7	B8ZXI1	B9EJ80	D3Z3Y1	E9PZJ8	E9Q238	A6H611	A9XX86	A6H6J9	D3Z0M9	G5E870	O88312	A3KGA4	A6H5Y3	A2RT81	B2KF05	B1AR17	B1AR10	A8DUK4	B1AXP6	A8Y5H7
B2KF05	B2RXR6	B9EHT4	B2RUJ5	E9PVX6	E9PYG6	B1AR51	B2RQC6	A6H5Z3	B0V2N1	B9EJ80	B9EJ86	D3Z4S3	E9PZM4	E9Q2E4	A6H619	B0V2N1	A6H8H2	D3Z1D3	G5E895	O88322	A3KGB4	A6H5Z3	A2RTL5	B2KF50	B1ARD6	B1AR13	A8Y5H7	B1AY10	A9XX86
B2KF50	B2RXS4	B9EJ80	B2RUP2	E9PVZ8	E9PYK3	B1ARD6	B2RQG2	A6H611	B1AR10	B9EJ86	B9EJA2	D3Z5D4	E9PZM7	E9Q394	A6H630	B1AR10	A6X8Z5	D3Z1U7	G5E897	O88342	A3KGS3	A6H611	A2VDH3	B2RPV6	B1ART2	B1AR17	B0V2N1	B1AY13	B0V2N1
B2RPV6	B2RY04	B9EJ86	B2RUQ2	E9PW37	E9PYP2	B1ART2	B2RRE7	A6H619	B1AR13	B9EJA2	B9EJI9	D3Z5S8	E9PZP8	E9Q3C1	A6H6A9	B1AR13	A6X919	D3Z2H9	G5E8J6	O88343	A3KGW5	A6H619	A3KG59	B2RQC6	B1AUN2	B1ARD6	B1AR13	B1AYL1	B1AR13
B2RQC6	B2RY56	B9EJA2	B2RUR8	E9PWG6	E9PZM7	B1ARV3	B2RS76	A6H630	B1AR17	B9EJI9	B9EJR8	D3Z6Q9	E9PZQ0	E9Q3G8	A6H6E2	B1AR17	A6X935	D3Z3N4	G5E8K5	O88428	A3KMP2	A6H630	A3KGB4	B2RQG2	B1AUR6	B1ART2	B1AR17	B1AZA5	B1AR17
B2RQG2	B5TVM2	B9EJI9	B2RUS7	E9PWM3	E9PZQ0	B1ARW8	B2RUQ2	A6H6A9	B1ARD6	B9EJR8	B9EKF4	D3Z7P3	E9Q0F0	E9Q3H4	A6H6E9	B1AR69	A6ZI47	D3Z4S3	G5E8Q8	O88447	A4Q9F4	A6H6A9	A3KGS3	B2RR83	B1AUY3	B1ASA5	B1ARD6	B1AZI6	B1ARD6
B2RR83	B7ZCR6	B9EKF4	B2RV77	E9PWQ3	E9Q0F0	B1AUN2	B2RVB9	A6H6E2	B1ART2	B9EKF4	B9EKI3	D3Z7Q2	E9Q0S6	E9Q3H6	A6H6J9	B1ARD6	A7UAK5	D3Z7H8	G5E8V9	O88455	A6BLY7	A6H6E2	A3KGW5	B2RRE7	B1AVP0	B1AUN2	B1ART2	B1AZP2	B1ART2
B2RRE7	B7ZMP1	B9EKI3	B2RVY9	E9PWR4	E9Q0S6	B1AUY3	B2RWS6	A6H8H2	B1ASA5	B9EKI3	C0HKD8;C0HKD9	D3Z7X0	E9Q137	E9Q3L2	A6H8H2	B1ART2	A8C756	D3Z7P3	G5E8Y4	O88456	A6H584	A6H6J9	A3KMP2	B2RSH2	B1AVY7	B1AUY3	B1ARV3	B2KF05	B1ARW8
B2RSH2	B8JJ69	B9EKR1	B2RWS6	E9PWW9	E9Q137	B1AVD1	B2RX12	A6X8Z5	B1AUE5	C0HKD8;C0HKD9	C0HKE1;C0HKE2;C0HKE3;C0HKE4;C0HKE5;C0HKE6;C0HKE7;C0HKE8;C0HKE9;Q8BFU2;Q8CGP5;Q8CGP6;Q8CGP7;Q8R1M2	D4AFX7	E9Q166	E9Q401	A6PWY4	B1AUN2	A8DUK4	D3Z7Q2	J3QN89	O88520	A6H5Y3	A6H8H2	A4Q9F4	B2RUP2	B1AVZ0	B1AVP0	B1ARW8	B2KF50	B1AUN2
B2RUJ5	B8QI36	C0HK79;C0HK80	B2RX12	E9PWZ3	E9Q166	B1AVH7	B2RXC2	A6X935	B1AUN2	C0HKE1;C0HKE2;C0HKE3;C0HKE4;C0HKE5;C0HKE6;C0HKE7;C0HKE8;C0HKE9;Q8BFU2;Q8CGP5;Q8CGP6;Q8CGP7;Q8R1M2	C0HKG5;C0HKG6	E0CZ22	E9Q1P8	E9Q411	A6X8Z5	B1AUY3	A8Y5H7	D3Z7X0	O08528	O88522	A6H5Z3	A6X8Z5	A6H584	B2RUR8	B1AXB9	B1AVY7	B1ASA5	B2RQC6	B1AVK5
B2RUR8	B9EHT4	C0HKD8;C0HKD9	B2RX14	E9PXC0	E9Q1P8	B1AVK5	B2RXQ2	A6ZI47	B1AV60	C0HKG5;C0HKG6	D0QMC3	E0CZ42	E9Q238	E9Q414	A6X919	B1AVD1	A9XX86	D4AFX7	O08529	O88543	A6H611	A6X919	A6H5X4	B2RV77	B1AXH1	B1AVZ0	B1AUN2	B2RQE8	B1AVP0
B2RW11	B9EJ80	C0HKE1;C0HKE2;C0HKE3;C0HKE4;C0HKE5;C0HKE6;C0HKE7;C0HKE8;C0HKE9;Q8BFU2;Q8CGP5;Q8CGP6;Q8CGP7;Q8R1M2	B2RXC1	E9PY62	E9Q236	B1AVP0	B2RXS4	A7VMS2;Q0WXH6	B1AVD1	D0QMC3	D3YTM9	E9PUR0	E9Q2E4	E9Q4P1	A6X935	B1AVH7	B0V2N1	E0CYQ0	O08532	O88544	A6H619	A6X935	A6H5Y3	B2RWS6	B1AXP6	B1AWN6	B1AVK5	B2RQG2	B1AVY7
B2RWC4	B9EJ86	C0HKG5;C0HKG6	B2RXC2	E9PYD1	E9Q238	B1AVZ0	B2RY04	A8C756	B1AVH7	D3YTM9	D3YTP3	E9PV24	E9Q368	E9Q4Z2	A6ZI47	B1AVK5	B1AR13	E0CYV9	O08539	O88643	A6H630	A6ZI46	A6H5Z3	B2RX12	B1AY10	B1AXB9	B1AVP0	B2RR83	B1AVZ0
B2RWS6	B9EJA2	D3YTM9	B2RXC8	E9PYF4	E9Q2E4	B1AXB9	B2RY56	A8DUK4	B1AVP0	D3YTP3	D3YUE4	E9PV38	E9Q394	E9Q512	A7UAK5	B1AVP0	B1AR17	E0CZ42	O08547	O88737	A6H6A9	A6ZI47	A6H611	B2RX14	B1AY13	B1AXH1	B1AVY7	B2RRE7	B1AXB9
B2RX14	B9EJI9	D3YTP3	B2RXQ2	E9PYG6	E9Q368	B1AXH1	B5X0G2	A9XX86	B1AVY7	D3YUE4	D3YUP5	E9PV95	E9Q3C1	E9Q555	A8C756	B1AVY7	B1AR69	E2JF22	O08553	O88738	A6H6E2	A7L9Z8	A6H619	B2RXC1	B1AZA5	B1AXP6	B1AVZ0	B2RS76	B1AXH1
B2RXA1	B9EKF4	D3YUB6	B2RXR6	E9PYK3	E9Q394	B1AXP6	B7ZWN4	B0V2N1	B1AVZ0	D3YUP5	D3YXJ5	E9PVA8	E9Q3G8	E9Q557	A8DUK4	B1AVZ0	B1ARD6	E9PUR0	O08573	O88746	A6H6J9	A7UAK5	A6H630	B2RXC2	B1AZI6	B1AY10	B1AXB9	B2RSH2	B1AXP6
B2RXC1	B9EKI3	D3YUE4	B2RXS4	E9PYP2	E9Q3G8	B1AY10	B8JK39	B1AR13	B1AWN6	D3YXJ5	D3YXK2	E9PVX6	E9Q3H4	E9Q593	A8Y5H7	B1AXB9	B1ART2	E9PV24	O08579	O88843	A6H8H2	A8C756	A6H6A9	B2RXC6	B1AZP2	B1AY13	B1AXH1	B2RUP2	B1AY10
B2RXC2	B9EKR1	D3YUJ3	B2RY56	E9PZM7	E9Q3H6	B1AY13	B9EJ80	B1AR51	B1AXH1	D3YXK2	D3YYM4	E9PVZ3	E9Q3H6	E9Q5C9	B0V2N1	B1AXH1	B1AUN2	E9PV66	O08580	O88844	A6X8Z5	A8DUK4	A6H6E2	B2RXM6	B2KF05	B1AZA5	B1AXP6	B2RUQ2	B1AY13
B2RXC6	C0HK79;C0HK80	D3YUP5	B7ZCR6	E9Q0F0	E9Q3L2	B1AYL1	B9EKI3	B1ARD6	B1AXP6	D3YYM4	D3YYY8	E9PVZ8	E9Q3L2	E9Q5K4	B1AR13	B1AXP6	B1AUY3	E9PVA8	O08582	O88952	A6X919	A8Y5H7	A6H8H2	B2RXQ2	B2RPV6	B1AZI6	B1AY10	B2RWD2	B1AYL1
B2RXQ2	C0HKD8;C0HKD9	D3YVE8	B7ZMP1	E9Q0S6	E9Q401	B1AZI6	C0HKD8;C0HKD9	B1ART2	B1AY10	D3YYY8	D3YZP9	E9PW37	E9Q411	E9Q612	B1AR17	B1AY10	B1AVD1	E9PVD3	O08583	O88967	A6X935	A9XX86	A6X919	B2RXR6	B2RQC6	B1AZP2	B1AY13	B2RWS6	B1AZA5
B2RXR6	C0HKE1;C0HKE2;C0HKE3;C0HKE4;C0HKE5;C0HKE6;C0HKE7;C0HKE8;C0HKE9;Q8BFU2;Q8CGP5;Q8CGP6;Q8CGP7;Q8R1M2	D3YVF0	B8JJ69	E9Q137	E9Q411	B1AZP2	C0HKE1;C0HKE2;C0HKE3;C0HKE4;C0HKE5;C0HKE6;C0HKE7;C0HKE8;C0HKE9;Q8BFU2;Q8CGP5;Q8CGP6;Q8CGP7;Q8R1M2	B1ARW8	B1AY13	D3YZP9	D3YZZ5	E9PW74	E9Q414	E9Q616	B1AR69	B1AY13	B1AVH7	E9PVX6	O08585	O88983	A6ZI46	B0V2N1	A6X935	B2RXS4	B2RQG2	B2KF05	B1AYL1	B2RX12	B1AZI6
B2RXS4	C0HKG5;C0HKG6	D3YVV3	B8JK39	E9Q166	E9Q414	B2B9E1	C0HKG5;C0HKG6	B1AUN2	B1AYL1	D3YZZ5	D3Z0M9	E9PWG6	E9Q4P1	E9Q634	B1ARD6	B1AYL1	B1AVK5	E9PVZ8	O08599	O88986	A7L9Z8	B1AR13	A7TZG3	B2RXV4	B2RR83	B2RPV6	B1AZA5	B2RX14	B1AZP2
B2RY56	D3YTM9	D3YWC7	B8ZXI1	E9Q1M1	E9Q4Z2	B2KF05	D0QMC3	B1AVD1	B1AZA5	D3Z0M9	D3Z286	E9PWI3	E9Q4Z2	E9Q6E5	B1ART2	B1AZA5	B1AVP0	E9PWG6	O08600	O88990	A7MCT6	B1AR17	A7UAK5	B2RY04	B2RRE7	B2RQC6	B1AZI6	B2RXC1	B2KF05
B5TVM2	D3YTP3	D3YWQ0	B9EJ80	E9Q1P8	E9Q512	B2KF50	D3YTM9	B1AVH7	B1AZI6	D3Z286	D3Z2H9	E9PWM3	E9Q512	E9Q6H8	B1ASA5	B1AZI6	B1AVY7	E9PWQ3	O08609	O89017	A7TZG3	B1AR69	A8C756	B2RY56	B2RSH2	B2RQG2	B1AZP2	B2RXC2	B2KF50
B7ZCR6	D3YUB6	D3YXJ0	B9EJ86	E9Q236	E9Q555	B2RQC6	D3YX03	B1AVK5	B1AZP2	D3Z2H9	D3Z2X2	E9PWQ3	E9Q555	E9Q6P5	B1AUN2	B1AZP2	B1AVZ0	E9PWR4	O08638	O89020	A7UAK5	B1ARD6	A8DUK4	B7ZMP1	B2RUP2	B2RR83	B2KF05	B2RXC8	B2RQC6
B7ZMP1	D3YUE4	D3YXK0	B9EJR8	E9Q238	E9Q557	B2RQE8	D3YX43	B1AVP0	B2KF05	D3Z2X2	D3Z3N4	E9PWR4	E9Q557	E9Q6R7	B1AUY3	B2KF05	B1AXH1	E9PWW9	O08644	O89023	A8C756	B1ART2	A8Y5H7	B8JK39	B2RUR8	B2RRE7	B2KF50	B2RXQ2	B2RQE8
B8JJ69	D3YUJ3	D3YXK2	B9EKF4	E9Q2E4	E9Q5C9	B2RQG2	D3YXJ5	B1AVZ0	B2KF50	D3Z3L3	D3Z3Y1	E9PWV0	E9Q593	E9Q735	B1AV60	B2RPV6	B1AXP6	E9PWZ3	O08663	O89053	A8DUK4	B1ARW8	A9XX86	B8ZXI1	B2RV77	B2RSH2	B2RQC6	B2RXR6	B2RQG2
B8QI36	D3YVE8	D3YYU8	B9EKI3	E9Q368	E9Q5F1	B2RR83	D3YXK2	B1AXB9	B2RQC6	D3Z3N4	D3Z4S3	E9PWW9	E9Q5C9	E9Q7C4	B1AVH7	B2RQC6	B1AY10	E9PX68	O08677	O89079	A8Y5H7	B1AUN2	B0V2N1	B9EJ80	B2RVB9	B2RUP2	B2RQE8	B2RXS4	B2RR83
B8ZXI1	D3YVF0	D3YYY8	B9EKR1	E9Q394	E9Q5I3	B2RRE7	D3YYJ7	B1AXH1	B2RQE8	D3Z3Y1	D3Z5D4	E9PX68	E9Q5K4	E9Q7G0	B1AVK5	B2RQE8	B1AY13	E9PXC0	O08689	O89103	A9XX86	B1AVD1	B1AR13	B9EJ86	B2RWS6	B2RUQ2	B2RQG2	B2RY04	B2RRE7
B9EHT4	D3YVV3	D3YZI9	C0HK79;C0HK80	E9Q3G8	E9Q612	B2RS76	D3YYY8	B1AXP6	B2RQG2	D3Z4S3	D3Z7P3	E9PXC0	E9Q5K9	E9Q7L0	B1AVP0	B2RQG2	B1AYL1	E9PY62	O08692	O89104	B0V2N1	B1AVH7	B1AR17	B9EJR8	B2RX12	B2RUR8	B2RR83	B2RY56	B2RS76
B9EJ80	D3YWQ0	D3YZP9	C0HKD8;C0HKD9	E9Q3H6	E9Q616	B2RSH2	D3YZF7	B1AY10	B2RR83	D3Z5D4	D3Z7Q2	E9PXC3	E9Q612	E9Q7M2	B1AVY7	B2RR83	B1AZA5	E9PYD1	O08709	O89110	B1AR17	B1AVK5	B1AR69	B9EKF4	B2RX14	B2RV77	B2RRE7	B5X0G2	B2RSH2
B9EJ86	D3YXG0	D3YZU1	C0HKE1;C0HKE2;C0HKE3;C0HKE4;C0HKE5;C0HKE6;C0HKE7;C0HKE8;C0HKE9;Q8BFU2;Q8CGP5;Q8CGP6;Q8CGP7;Q8R1M2	E9Q3L2	E9Q6B2	B2RUJ5	D3YZP9	B1AY13	B2RRE7	D3Z6F0	D3Z7X0	E9PY03	E9Q616	E9Q8B5	B1AVZ0	B2RRE7	B1AZI6	E9PYF4	O08715	O89112	B1AR69	B1AVP0	B1ART2	B9EKI3	B2RXC1	B2RVB9	B2RS76	B7ZMP1	B2RUP2
B9EJA2	D3YXJ0	D3YZZ5	C0HKG5;C0HKG6	E9Q401	E9Q6D3	B2RUQ2	D3YZU1	B1AYL1	B2RSH2	D3Z7P3	D4AFX7	E9PY16	E9Q634	E9Q8D0	B1AXB9	B2RSH2	B1AZP2	E9PYG6	O08734	O89114	B1ARD6	B1AVU5	B1ARW8	C0HK79;C0HK80	B2RXC2	B2RWS6	B2RSH2	B7ZWD6	B2RUQ2
B9EJI9	D3YXK0	D3Z0M9	D0QMC3	E9Q411	E9Q6E5	B2RUR8	D3YZZ5	B1AZA5	B2RT89;Q96LX3	D3Z7Q2	E0CZ22	E9PYD1	E9Q6E5	E9Q8I7	B1AXH1	B2RT41	B2KF05	E9PZJ8	O08738	O89116	B1ART2	B1AVY7	B1AUN2	C0HKD8;C0HKD9	B2RXC6	B2RX12	B2RUJ5	B8JJ69	B2RUR8
B9EJR8	D3YXK1	D3Z286	D3YTM9	E9Q414	E9Q6J5	B2RVB9	D3Z0M9	B1AZI6	B2RU80	D3Z7X0	E0CZ42	E9PYF4	E9Q6H8	E9Q8V6	B1AXP6	B2RU80	B2RPV6	E9PZM4	O08739	P00015	B1ARW8	B1AVZ0	B1AVD1	C0HKE1;C0HKE2;C0HKE3;C0HKE4;C0HKE5;C0HKE6;C0HKE7;C0HKE8;C0HKE9;Q8BFU2;Q8CGP5;Q8CGP6;Q8CGP7;Q8R1M2	B2RXM6	B2RX14	B2RUQ2	B8JK39	B2RWD2
B9EKI3	D3YXK2	D3Z2H9	D3YTP3	E9Q4N7	E9Q6P5	B2RWS6	D3Z1U7	B1AZP2	B2RUJ5	D4AFX7	E2JF22	E9PYG6	E9Q6P5	E9Q912	B1AY10	B2RUJ5	B2RQC6	E9PZM7	O08749	P00329	B1AUN2	B1AXB9	B1AVK5	C0HKG5;C0HKG6	B2RXQ2	B2RXC1	B2RUR4	B8ZXI1	B2RWS6
B9EKR1	D3YYU8	D3Z3N4	D3YUJ3	E9Q4Z2	E9Q6R7	B2RX12	D3Z2H9	B2KF05	B2RUR8	E0CZ22	E9PUR0	E9PYH6	E9Q6R7	E9Q9B7	B1AY13	B2RUP2	B2RQE8	E9PZQ0	O08756	P00375	B1AVD1	B1AXH1	B1AVP0	D0QMC3	B2RXR6	B2RXC2	B2RUR8	B9EJ80	B2RX12
C0HK79;C0HK80	D3YYY8	D3Z3Y1	D3YVF0	E9Q512	E9Q735	B2RX14	D3Z2X2	B2RQC6	B2RV77	E0CZ42	E9PV24	E9PYK3	E9Q735	E9QA15	B1AYL1	B2RUQ2	B2RQG2	E9Q0F0	O08759	P00397	B1AVH7	B1AXP6	B1AVU4;Q9D3N5	D3YTM9	B2RXS4	B2RXC6	B2RWD2	B9EJ86	B2RX14
C0HKD8;C0HKD9	D3YZI9	D3Z4S3	D3YWC7	E9Q555	E9Q777	B2RXC1	D3Z3L3	B2RQE8	B2RWS6	E2JF22	E9PV38	E9PZJ8	E9Q7G0	E9QA62	B1AZA5	B2RUR8	B2RR83	E9Q0S6	O08784	P00405	B1AVK5	B1AY10	B1AVU5	D3YUB6	B2RXV4	B2RXM6	B2RWS6	B9EJR8	B2RXC1
C0HKE1;C0HKE2;C0HKE3;C0HKE4;C0HKE5;C0HKE6;C0HKE7;C0HKE8;C0HKE9;Q8BFU2;Q8CGP5;Q8CGP6;Q8CGP7;Q8R1M2	D3YZP9	D3Z6Q9	D3YX43	E9Q557	E9Q7G0	B2RXC2	D3Z3N4	B2RQG2	B2RX12	E9PUR0	E9PVA8	E9PZM4	E9Q7L0	E9QAE3	B1AZI6	B2RV77	B2RRE7	E9Q137	O08788	P00416	B1AVP0	B1AY13	B1AVY7	D3YUE4	B2RY04	B2RXQ2	B2RX12	B9EKF4	B2RXC2
C0HKG5;C0HKG6	D3YZU1	D3Z7P3	D3YXG0	E9Q5C9	E9Q7L0	B2RXQ2	D3Z4S3	B2RR83	B2RX14	E9PV24	E9PVX6	E9PZM7	E9Q7M2	E9QAM5	B1AZP2	B2RVB9	B2RSH2	E9Q166	O08795	P00687	B1AVU5	B1AYL1	B1AVZ0	D3YWC7	B2RY56	B2RXR6	B2RX14	B9EKI3	B2RXC8
D3YTM9	D3YZZ5	D3Z7Q2	D3YXJ0	E9Q5F1	E9Q8I9	B2RXR6	D3Z5D4	B2RRE7	B2RXC1	E9PV38	E9PVZ3	E9PZP8	E9Q8B5	E9QAT4	B2KF05	B2RWS6	B2RT41	E9Q1P8	O08797	P00848	B1AVY7	B1AZA5	B1AWN6	D3YX43	B4XVQ1	B2RXS4	B2RXC1	C0HK79;C0HK80	B2RXQ2
D3YTP3	D3Z0M9	D3Z7X0	D3YXK1	E9Q5I3	E9Q8Q6	B2RXS4	D3Z6F0	B2RS76	B2RXC2	E9PV95	E9PVZ8	E9PZQ0	E9Q8I7	F2Z3U3	B2KF50	B2RX12	B2RU80	E9Q264	O08804	P00920	B1AVZ0	B1AZI6	B1AXB9	D3YXG0	B7ZCR6	B2RXV4	B2RXC2	C0HKD8;C0HKD9	B2RXR6
D3YUB6	D3Z286	D4AFX7	D3YXK2	E9Q612	E9Q912	B2RXV4	D3Z6H8;P0DMN7	B2RSH2	B2RXC6	E9PVA8	E9PW37	E9Q0F0	E9Q8Q6	F6RWR5	B2RPV6	B2RX14	B2RUJ5	E9Q2E4	O08807	P01027	B1AXB9	B1AZP2	B1AXH1	D3YXJ0	B7ZMP1	B2RY04	B2RXC6	C0HKE1;C0HKE2;C0HKE3;C0HKE4;C0HKE5;C0HKE6;C0HKE7;C0HKE8;C0HKE9;Q8BFU2;Q8CGP5;Q8CGP6;Q8CGP7;Q8R1M2	B2RXS4
D3YUE4	D3Z2H9	E0CYQ0	D3YYU8	E9Q616	E9Q9K5	B2RY04	D3Z6P0	B2RUQ2	B2RXC8	E9PVX6	E9PWG6	E9Q0S6	E9Q912	F6TQW2	B2RQC6	B2RXA1	B2RUP2	E9Q394	O08808	P01734	B1AXH1	B2KF05	B1AXP6	D3YXK1	B8JK39	B2RY56	B2RXC8	C0HKG5;C0HKG6	B2RY04
D3YUJ3	D3Z3N4	E0CZ22	D3YYY8	E9Q634	E9Q9K8	B2RY56	D3Z6Q9	B2RWS6	B2RXQ2	E9PVZ3	E9PWM3	E9Q137	E9Q9B7	F6TUL9	B2RQE8	B2RXC1	B2RUQ2	E9Q3C1	O08810	P01831	B1AXP6	B2KF50	B1AY10	D3YXK2	B8ZXI1	B4XVQ1	B2RXQ2	D0QMC3	B2RY56
D3YUP5	D3Z3Y1	E0CZ42	D3YZP9	E9Q6B2	E9QA15	B5X0G2	D3Z7P3	B2RX12	B2RXR6	E9PVZ8	E9PWQ3	E9Q166	E9QA15	F6U5V1	B2RQG2	B2RXC2	B2RUR8	E9Q3G8	O08911	P01867	B1AY10	B2RQC6	B1AY13	D3YYU8	B9EJ80	B7ZCR6	B2RXR6	D3YTM9	B5X0G2
D3YVE8	D3Z4S3	E1U8D0	D3YZV8	E9Q6D3	E9QA62	B7ZCR6	D3Z7Q2	B2RX14	B2RXS4	E9PW37	E9PWR4	E9Q1P8	E9QA62	F6VBM2	B2RR83	B2RXC6	B2RVB9	E9Q3H4	O08915	P01869	B1AY13	B2RQE8	B1AYL1	D3YZP9	B9EJ86	B7ZMP1	B2RXS4	D3YTP3	B7ZMP1
D3YVF0	D3Z6Q9	E9PUL5	D3YZZ5	E9Q6E5	E9QAE3	B7ZWD6	D4AFX7	B2RXC1	B2RY04	E9PWG6	E9PWV0	E9Q238	E9QAE3	F6ZDS4	B2RRE7	B2RXM6	B2RWS6	E9Q3H6	O08917	P01872	B1AYL1	B2RQG2	B1AZA5	D3YZZ5	B9EJR8	B8JK39	B2RY04	D3YUE4	B7ZWD6
D3YVV3	D3Z7P3	E9PUQ8	D3Z0M9	E9Q6H8	E9QAT4	B8JK39	E0CYQ0	B2RXC2	B2RY56	E9PWM3	E9PWW9	E9Q2E4	E9QAM5	F8VPK0	B2RSH2	B2RXQ2	B2RX12	E9Q3L2	O08997	P01887	B1AZA5	B2RR83	B1AZI6	D3Z0K6	B9EKF4	B8ZXI1	B2RY56	D3YUP5	B8JJ69
D3YWC7	D3Z7Q2	E9PUR0	D3Z1D3	E9Q6J5	F2Z3U3	B9EJ80	E1U8D0	B2RXQ2	B5TVM2	E9PWQ3	E9PX68	E9Q2M9	E9QAT4	F8VPN4	B2RT41	B2RXR6	B2RX14	E9Q3M9	O09012	P01897	B1AZI6	B2RRE7	B1AZP2	D3Z0M9	B9EKI3	B9EJ80	B7ZCR6	D3YVF0	B8JK39
D3YWQ0	D3Z7X0	E9PV26	D3Z2H9	E9Q6P5	F6R7E8;Q9CPN7	B9EJ86	E9PUL3	B2RXR6	B7ZCR6	E9PWR4	E9PXC0	E9Q368	F2Z3U3	F8VPU2	B2RU80	B2RXS4	B2RXA1	E9Q401	O09044	P01898	B1AZP2	B2RSH2	B2KF50	D3Z286	C0HK79;C0HK80	B9EJ86	B7ZMP1	D3YWC7	B8ZXI1
D3YXG0	D4AFX7	E9PV86	D3Z2R5	E9Q6R7	F6TQW2	B9EJA2	E9PUQ3	B2RXS4	B7ZMP1	E9PWV0	E9PXF8	E9Q394	F6RWR5	F8VPX2	B2RUJ5	B2RY04	B2RXC1	E9Q411	O09061	P01901	B2KF05	B2RUJ5	B2RQC6	D3Z2H9	C0HKD8;C0HKD9	B9EJR8	B7ZWD6	D3YX43	B9EJ80
D3YXJ0	E0CYQ0	E9PVA8	D3Z3N4	E9Q735	F6U5V1	B9EKI3	E9PUQ8	B2RY04	B8JJ69	E9PWW9	E9PY03	E9Q3C1	F6TQW2	F8VQ05	B2RUP2	B2RY56	B2RXC2	E9Q414	O09110	P02104	B2KF50	B2RUP2	B2RQG2	D3Z2R5	C0HKE1;C0HKE2;C0HKE3;C0HKE4;C0HKE5;C0HKE6;C0HKE7;C0HKE8;C0HKE9;Q8BFU2;Q8CGP5;Q8CGP6;Q8CGP7;Q8R1M2	B9EKF4	B8JK39	D3YXJ0	B9EJ86
D3YXJ5	E0CZ22	E9PVD3	D3Z4S3	E9Q777	F6XJP7	C0HKD8;C0HKD9	E9PUR0	B2RY56	B8JK39	E9PX68	E9PY16	E9Q3G8	F6TUL9	F8VQB6	B2RUQ2	B5X0G2	B2RXC6	E9Q4N7	O09111	P02463	B2RQC6	B2RUQ2	B2RR83	D3Z3H0	C0HKG5;C0HKG6	B9EKI3	B8ZXI1	D3YXJ5	B9EJR8
D3YXK0	E0CZ42	E9PVX6	D3Z689	E9Q7G0	F6XLV1	C0HKE1;C0HKE2;C0HKE3;C0HKE4;C0HKE5;C0HKE6;C0HKE7;C0HKE8;C0HKE9;Q8BFU2;Q8CGP5;Q8CGP6;Q8CGP7;Q8R1M2	E9PV24	B5X0G2	B8ZXI1	E9PXC0	E9PYD1	E9Q3H4	F6U5V1	F8VQC1	B2RUR8	B7ZMP1	B2RXM6	E9Q4P1	O09117	P02468	B2RQE8	B2RUR4	B2RRE7	D3Z3L3	D0QMC3	C0HK79;C0HK80	B9EJ80	D3YXK2	B9EKF4
D3YXK1	E1U8D0	E9PVZ8	D3Z6Q9	E9Q7L0	F6ZDS4	C0HKG5;C0HKG6	E9PV38	B7ZWN4	B9EJ80	E9PXF8	E9PYF4	E9Q3L2	F6VBM2	G3UWD9	B2RV77	B8JJ69	B2RXQ2	E9Q4Y4	O09131	P02469	B2RQG2	B2RUR8	B2RSH2	D3Z3N4	D3YTM9	C0HKD8;C0HKD9	B9EJ86	D3YYU8	B9EKI3
D3YXK2	E9PUL5	E9PW37	D3Z7P3	E9Q7M2	F7BWT7	D0QMC3	E9PVA8	B8JK39	B9EJ86	E9PY03	E9PYG6	E9Q411	F6ZDS4	G3X8U3	B2RVB9	B8JK39	B2RXR6	E9Q4Z2	O09159	P03888	B2RR83	B2RWS6	B2RUJ5	D3Z4S3	D3YUE4	C0HKE1;C0HKE2;C0HKE3;C0HKE4;C0HKE5;C0HKE6;C0HKE7;C0HKE8;C0HKE9;Q8BFU2;Q8CGP5;Q8CGP6;Q8CGP7;Q8R1M2	B9EJR8	D3YYY8	C0HK79;C0HK80
D3YYU8	E9PUQ8	E9PWG6	D3Z7Q2	E9Q7X6	F8VPK0	D3YTM9	E9PVD3	B8ZXI1	B9EJA2	E9PY16	E9PYK3	E9Q414	F8VPK0	G3X8X0	B2RWS6	B8ZXI1	B2RXS4	E9Q512	O09161	P03911	B2RRE7	B2RX12	B2RUP2	D3Z4Z0	D3YUP5	C0HKG5;C0HKG6	B9EKI3	D3YZF7	C0HKD8;C0HKD9
D3YYY8	E9PUR0	E9PWM3	D3Z7X0	E9Q8D0	F8VPN4	D3YUE4	E9PVG8	B9EJ80	B9EJI9	E9PY46	E9PYP2	E9Q4N7	F8VPN4	G3X972	B2RX12	B9EJ80	B2RY04	E9Q555	O09164	P03921	B2RSH2	B2RX14	B2RUQ2	D3Z6H8;P0DMN7	D3YWC7	D0QMC3	C0HK79;C0HK80	D3YZP9	C0HKE1;C0HKE2;C0HKE3;C0HKE4;C0HKE5;C0HKE6;C0HKE7;C0HKE8;C0HKE9;Q8BFU2;Q8CGP5;Q8CGP6;Q8CGP7;Q8R1M2
D3YZG8	E9PV24	E9PWQ3	D4AFX7	E9Q8I9	F8VPP8	D3YVF0	E9PVX6	B9EJ86	B9EJR8	E9PYD1	E9PZJ8	E9Q4P1	F8VPP8	G3X982	B2RX14	B9EJ86	B2RY56	E9Q557	O09165	P03930	B2RUJ5	B2RXA1	B2RUR8	D3Z6P0	D3YXG0	D3YTM9	C0HKD8;C0HKD9	D3YZZ5	C0HKG5;C0HKG6
D3YZI9	E9PV26	E9PWR4	E0CYQ0	E9Q8Q6	F8VPU2	D3YWC7	E9PVZ3	B9EJR8	B9EKF4	E9PYF4	E9PZM4	E9Q4Z2	F8VPU2	G3X9J0	B2RXA1	B9EJA2	B5X0G2	E9Q5C9	O09167	P03953	B2RUP2	B2RXC1	B2RVY9	D3Z6Q9	D3YXJ0	D3YUE4	C0HKE1;C0HKE2;C0HKE3;C0HKE4;C0HKE5;C0HKE6;C0HKE7;C0HKE8;C0HKE9;Q8BFU2;Q8CGP5;Q8CGP6;Q8CGP7;Q8R1M2	D3Z0M9	D0QMC3
D3YZP9	E9PV86	E9PWW6	E0CYV9	E9Q912	F8VPU6	D3YX43	E9PVZ8	B9EKI3	B9EKI3	E9PYG6	E9PZM7	E9Q512	F8VPX2	G3X9K3	B2RXC1	B9EJR8	B7ZCR6	E9Q5I3	O09172	P04071	B2RUQ2	B2RXC2	B2RWD2	D3Z7P3	D3YXK1	D3YUP5	C0HKG5;C0HKG6	D3Z1U7	D3YTM9
D3YZU1	E9PV95	E9PWW9	E0CZ22	E9Q9B7	F8VQ05	D3YXG0	E9PW74	C0HKD8;C0HKD9	B9EKR1	E9PYH6	E9PZP8	E9Q555	F8VQ05	G3X9Y6	B2RXC2	B9EKF4	B7ZMP1	E9Q612	O09174	P04104	B2RUR4	B2RXC6	B2RWS6	D3Z7Q2	D3YXK2	D3YWC7	D0QMC3	D3Z286	D3YTP3
D3YZZ5	E9PVA8	E9PX29	E0CZ42	E9Q9K5	F8VQC1	D3YXJ5	E9PWG6	C0HKE1;C0HKE2;C0HKE3;C0HKE4;C0HKE5;C0HKE6;C0HKE7;C0HKE8;C0HKE9;Q8BFU2;Q8CGP5;Q8CGP6;Q8CGP7;Q8R1M2	C0HK79;C0HK80	E9PYK3	E9Q0F0	E9Q557	F8VQB6	G5E829	B2RXC6	B9EKI3	B8JJ69	E9Q616	O35074	P04247	B2RUR8	B2RXC8	B2RX12	D4AFX7	D3YZP9	D3YX43	D3YTM9	D3Z2H9	D3YUE4
D3Z0K6	E9PVD3	E9PXC0	E1U8D0	E9Q9K8	F8VQK3	D3YXK1	E9PWI3	C0HKG5;C0HKG6	C0HKD8;C0HKD9	E9PYP2	E9Q0S6	E9Q5C9	F8VQC1	G5E870	B2RXC8	C0HK79;C0HK80	B8JK39	E9Q634	O35083	P04370	B2RV77	B2RXQ2	B2RX14	D7PDD4	D3YZZ5	D3YXG0	D3YTP3	D3Z2R5	D3YUP5
D3Z0M9	E9PVX6	E9PXF0	E2JF22	E9Q9W4	G3UWE2	D3YXK2	E9PWP7	D0QMC3	C0HKE1;C0HKE2;C0HKE3;C0HKE4;C0HKE5;C0HKE6;C0HKE7;C0HKE8;C0HKE9;Q8BFU2;Q8CGP5;Q8CGP6;Q8CGP7;Q8R1M2	E9PZJ8	E9Q137	E9Q5F9	G3UWD9	G5E895	B2RXM6	C0HKD8;C0HKD9	B8ZXI1	E9Q6D3	O35114	P04627	B2RWD2	B2RXR6	B2RXA1	E0CYQ0	D3Z0K6	D3YXJ0	D3YUE4	D3Z2X2	D3YVF0
D3Z286	E9PVZ8	E9PXF8	E9PUQ8	E9QA15	G3X8U3	D3YYJ7	E9PWQ3	D3YTM9	C0HKG5;C0HKG6	E9PZM4	E9Q166	E9Q5K4	G3X8U3	G5E897	B2RXQ2	C0HKE1;C0HKE2;C0HKE3;C0HKE4;C0HKE5;C0HKE6;C0HKE7;C0HKE8;C0HKE9;Q8BFU2;Q8CGP5;Q8CGP6;Q8CGP7;Q8R1M2	B9EJ80	E9Q6E5	O35127	P04919	B2RWS6	B2RXS4	B2RXC1	E0CZ22	D3Z0M9	D3YXK1	D3YUU6	D3Z3L3	D3YWC7
D3Z2H9	E9PW37	E9PXQ7	E9PUR0	E9QA62	G3X8Y1	D3YYU8	E9PWR4	D3YUE4	D0QMC3	E9PZM7	E9Q1F5	E9Q5K9	G3X8X0	G5E8K5	B2RXR6	C0HKG5;C0HKG6	B9EJ86	E9Q6H8	O35129	P04925	B2RX12	B2RY04	B2RXC2	E0CZ42	D3Z286	D3YXK2	D3YVF0	D3Z3N4	D3YX43
D3Z2R5	E9PWG6	E9PY16	E9PV24	E9QAE3	G3X972	D3YYY8	E9PWW6	D3YWC7	D3YTM9	E9PZP8	E9Q1P8	E9Q612	G3X972	G5E8V9	B2RXS4	D0QMC3	B9EJA2	E9Q6J5	O35143	P05063	B2RX14	B2RY56	B2RXC8	E1U8D0	D3Z2H9	D3YZP9	D3YWC7	D3Z3Y1	D3YXJ0
D3Z2X2	E9PWI3	E9PY46	E9PV66	E9QAQ8	G3X9K3	D3YZF7	E9PWW9	D3YX03	D3YTP3	E9Q0F0	E9Q236	E9Q616	G3X982	G5E8Y4	B2RY04	D3YTM9	B9EJR8	E9Q6R7	O35166	P05132	B2RXA1	B5X0G2	B2RXQ2	E2JF22	D3Z3H0	D3YZU1	D3YX43	D3Z4S3	D3YXJ5
D3Z3N4	E9PWM3	E9PYD1	E9PVA8	E9QAT4	G5E829	D3YZP9	E9PX68	D3YX43	D3YUE4	E9Q0S6	E9Q238	E9Q634	G3X9B1	H3BKP8	B2RY56	D3YTP3	B9EKI3	E9Q735	O35206	P05201	B2RXC1	B7ZMP1	B2RXR6	E9PUA5	D3Z3L3	D3YZZ5	D3YXG0	D3Z5D4	D3YXK2
D3Z3Y1	E9PWQ3	E9PYF4	E9PVD3	F2Z3U3	G5E870	D3YZV8	E9PX92	D3YXJ5	D3YUP5	E9Q137	E9Q2E4	E9Q6E5	G3X9K3	J3QN89	B7ZCR6	D3YUE4	C0HK79;C0HK80	E9Q777	O35215	P05202	B2RXC2	B8JK39	B2RXS4	E9PUL5	D3Z3N4	D3Z0K6	D3YXJ0	D3Z5G7	D3YYY1
D3Z4S3	E9PWR4	E9PYF7	E9PVX6	F6R7E8;Q9CPN7	G5E895	D3YZZ5	E9PY03	D3YXK2	D3YWC7	E9Q166	E9Q2M9	E9Q6H8	G3X9Y6	K7N6C2	B7ZMP1	D3YUJ3	C0HKD8;C0HKD9	E9Q784	O35219	P05533	B2RXC6	B8ZXI1	B2RY04	E9PUR0	D3Z4S3	D3Z0M9	D3YXJ5	D3Z623	D3YYY8
D3Z5D4	E9PWW6	E9PYG6	E9PVZ8	F6TQW2	G5E897	D3Z0M9	E9PY16	D3YYJ7	D3YX43	E9Q1F5	E9Q368	E9Q6J5	G5E829	K9J7B2	B8JJ69	D3YVF0	C0HKE1;C0HKE2;C0HKE3;C0HKE4;C0HKE5;C0HKE6;C0HKE7;C0HKE8;C0HKE9;Q8BFU2;Q8CGP5;Q8CGP6;Q8CGP7;Q8R1M2	E9Q7E2	O35226	P05977	B2RXC8	B9EJ80	B2RY56	E9PV24	D3Z6P0	D3Z286	D3YXK1	D3Z6P0	D3YZF7
D3Z6Q9	E9PWW9	E9PYH6	E9PW37	F6U5V1	G5E8J6	D3Z1U7	E9PY43	D3YYQ8	D3YXG0	E9Q1P8	E9Q394	E9Q6R7	G5E870	L7N466	B8JK39	D3YX43	C0HKG5;C0HKG6	E9Q7G0	O35250	P06537	B2RXQ2	B9EJ86	B5X0G2	E9PV38	D3Z6Q9	D3Z2H9	D3YXK2	D3Z6Q9	D3YZP9
D3Z7P3	E9PX29	E9PYK3	E9PWG6	F6XJP7	G5E8K5	D3Z286	E9PYD1	D3YYY8	D3YXJ0	E9Q236	E9Q3C1	E9Q735	G5E895	O08529	B8ZXI1	D3YXF5	D0QMC3	E9Q7L0	O35286	P06728	B2RXR6	B9EJA2	B7ZMP1	E9PV95	D3Z7P3	D3Z2X2	D3YYQ8	D3Z7P3	D3YZZ5
D3Z7Q2	E9PX68	E9PYR1	E9PWI3	F6XLV1	G5E8Q8	D3Z2H9	E9PYF4	D3YZF7	D3YXJ5	E9Q238	E9Q3G8	E9Q784	G5E897	O08530	B9EJ80	D3YXG0	D3YTM9	E9Q7L1	O35295	P06797	B2RXS4	B9EJR8	B8JJ69	E9PVA8	D3Z7Q2	D3Z3H0	D3YYU8	D3Z7Q2	D3Z0M9
D4AFX7	E9PXC0	E9PZ19	E9PWM3	F6ZDS4	G5E8V9	D3Z2R5	E9PYF7	D3YZP9	D3YXK1	E9Q2E4	E9Q3H4	E9Q7C4	G5E8K5	O08539	B9EJ86	D3YXJ0	D3YTP3	E9Q7M2	O35326	P06800	B2RY04	B9EKF4	B8JK39	E9PVD3	D4AFX7	D3Z3L3	D3YYY8	D3Z7X0	D3Z286
E0CYQ0	E9PXF0	E9PZJ8	E9PWQ3	F7BWT7	G5E8Y4	D3Z2X2	E9PYG6	D3YZU1	D3YXK2	E9Q2M9	E9Q3H6	E9Q7E2	G5E8V9	O08547	B9EJA2	D3YXJ5	D3YUE4	E9Q7T7	O35343	P06801	B2RY56	B9EKI3	B8ZXI1	E9PVX6	D7PDD4	D3Z3N4	D3YZF7	D4AFX7	D3Z2H9
E0CZ22	E9PXF8	E9PZM4	E9PWR4	F8VPK0	H3BJD6	D3Z3L3	E9PYH6	D3YZZ5	D3YYM4	E9Q394	E9Q3L2	E9Q7G0	G5E8Y4	O08553	B9EJR8	D3YXK1	D3YUJ3	E9Q7X6	O35344	P06909	B7ZMP1	C0HK79;C0HK80	B9EJ80	E9PVZ3	E0CYQ0	D3Z4S3	D3YZG8	E0CYQ0	D3Z3L3
E0CZ42	E9PXQ7	E9PZM7	E9PWW9	F8VPN4	J3QK03	D3Z3N4	E9PYK3	D3Z0M9	D3YYU8	E9Q3C1	E9Q401	E9Q7L0	H3BKP8	O08573	B9EKF4	D3YXK2	D3YVF0	E9Q8D0	O35345	P07091	B7ZWD6	C0HKD8;C0HKD9	B9EJ86	E9PVZ8	E0CZ22	D3Z6Q9	D3YZP9	E0CZ22	D3Z3N4
E1U8D0	E9PY16	E9PZP8	E9PWZ3	F8VPP8	J3QN89	D3Z3Y1	E9PYL2	D3Z1U7	D3YYY8	E9Q3G8	E9Q411	E9Q7M2	J3QN89	O08579	B9EKI3	D3YYU8	D3YX43	E9Q8I9	O35350	P07214	B8JK39	C0HKE1;C0HKE2;C0HKE3;C0HKE4;C0HKE5;C0HKE6;C0HKE7;C0HKE8;C0HKE9;Q8BFU2;Q8CGP5;Q8CGP6;Q8CGP7;Q8R1M2	B9EJR8	E9PWG6	E0CZ42	D3Z7P3	D3YZV8	E0CZ42	D3Z3Y1
E9PUL5	E9PY46	E9PZQ0	E9PX29	F8VPU2	K7N6Y5	D3Z4S3	E9PZJ8	D3Z286	D3YZP9	E9Q3H4	E9Q414	E9Q8B5	K7N6C2	O08580	C0HK79;C0HK80	D3YYY8	D3YXF5	E9Q8Q6	O35367	P07309	B8ZXI1	C0HKG5;C0HKG6	B9EKF4	E9PWM3	E1U8D0	D3Z7Q2	D3YZZ5	E1U8D0	D3Z4S3
E9PUQ8	E9PYD1	E9Q0F0	E9PX68	F8VQ05	L0N7N1	D3Z689	E9PZM4	D3Z2H9	D3YZZ5	E9Q3H6	E9Q4N7	E9Q8I7	K7N6K9	O08582	C0HKD8;C0HKD9	D3YZF7	D3YXG0	E9Q912	O35379	P07310	B9EJ80	D0QMC3	B9EKI3	E9PWQ3	E2JF22	D3Z7X0	D3Z0K6	E2JF22	D3Z5D4
E9PUR0	E9PYF4	E9Q0S6	E9PXC0	F8VQC1	O08528	D3Z6H8;P0DMN7	E9PZM7	D3Z3L3	D3Z0K6	E9Q3L2	E9Q4P1	E9Q8V6	K7N6Y5	O08583	C0HKE1;C0HKE2;C0HKE3;C0HKE4;C0HKE5;C0HKE6;C0HKE7;C0HKE8;C0HKE9;Q8BFU2;Q8CGP5;Q8CGP6;Q8CGP7;Q8R1M2	D3YZG8	D3YXJ0	E9Q9B7	O35381	P07724	B9EJ86	D2XZ31	C0HK79;C0HK80	E9PWR4	E9PUR0	D4AFX7	D3Z0M9	E9PUQ3	D3Z5G7
E9PV24	E9PYF7	E9Q137	E9PXF8	F8VQK3	O08529	D3Z6P0	E9PZQ1	D3Z3N4	D3Z0M9	E9Q401	E9Q4Z2	E9Q912	K9J7B2	O08585	C0HKG5;C0HKG6	D3YZP9	D3YXJ5	E9Q9K5	O35382	P07759	B9EJA2	D3YTM9	C0HKD8;C0HKD9	E9PWW6	E9PV24	D7PDD4	D3Z286	E9PUQ8	D3Z623
E9PV26	E9PYG6	E9Q1P8	E9PY62	G3UWE2	O08530	D3Z6Q9	E9Q0B5	D3Z3Y1	D3Z286	E9Q411	E9Q512	E9Q9B7	L7N466	O08586	D0QMC3	D3YZV8	D3YXK1	E9Q9K8	O35387	P07934	B9EJR8	D3YUE4	C0HKE1;C0HKE2;C0HKE3;C0HKE4;C0HKE5;C0HKE6;C0HKE7;C0HKE8;C0HKE9;Q8BFU2;Q8CGP5;Q8CGP6;Q8CGP7;Q8R1M2	E9PWW9	E9PV38	E0CYQ0	D3Z2H9	E9PUR0	D3Z6P0
E9PV86	E9PYH6	E9Q236	E9PYD1	G3X8U3	O08532	D3Z7P3	E9Q0F0	D3Z4S3	D3Z2H9	E9Q414	E9Q555	E9QA15	O08528	O08599	D3YTM9	D3YZZ5	D3YXK2	E9Q9W4	O35435	P08003	B9EKF4	D3YUJ3	C0HKG5;C0HKG6	E9PX68	E9PV95	E0CZ22	D3Z2R5	E9PV24	D3Z7P3
E9PVA8	E9PYK3	E9Q2E4	E9PYF4	G3X8X0	O08539	D3Z7Q2	E9Q0N2	D3Z689	D3Z2R5	E9Q4N7	E9Q557	E9QA62	O08529	O08600	D3YTP3	D3Z0K6	D3YYU8	E9QA15	O35448	P08030	B9EKI3	D3YUU6	D0QMC3	E9PXC0	E9PVA8	E0CZ42	D3Z3L3	E9PV38	D3Z7Q2
E9PVD3	E9PYR1	E9Q394	E9PYG6	G3X8Y1	O08547	D3Z7X0	E9Q0S6	D3Z6F0	D3Z2X2	E9Q4P1	E9Q5C9	E9QAE3	O08539	O08601	D3YUE4	D3Z0M9	D3YYY8	E9QA62	O35459	P08032	C0HK79;C0HK80	D3YWC7	D2XZ31	E9PY16	E9PVD3	E1U8D0	D3Z3N4	E9PV95	D3Z7X0
E9PVX6	E9PZ19	E9Q3C1	E9PYH6	G3X972	O08553	D4AFX7	E9Q137	D3Z6P0	D3Z3H0	E9Q4Z2	E9Q5I3	E9QAM5	O08547	O08609	D3YUJ3	D3Z286	D3YZF7	E9QAP7	O35465	P08071	C0HKD8;C0HKD9	D3YX43	D3YTM9	E9PY46	E9PVX6	E2JF22	D3Z3Y1	E9PVA8	D4AFX7
E9PVZ8	E9PZJ8	E9Q3G8	E9PYK3	G3X9B1	O08573	E0CYQ0	E9Q166	D3Z6Q9	D3Z3L3	E9Q512	E9Q5K4	E9QAP7	O08553	O08638	D3YVF0	D3Z2H9	D3YZG8	E9QAT4	O35551	P08074	C0HKE1;C0HKE2;C0HKE3;C0HKE4;C0HKE5;C0HKE6;C0HKE7;C0HKE8;C0HKE9;Q8BFU2;Q8CGP5;Q8CGP6;Q8CGP7;Q8R1M2	D3YXF5	D3YUE4	E9PYD1	E9PVZ3	E9PUR0	D3Z4S3	E9PVD3	E0CYQ0
E9PW37	E9PZM4	E9Q3H4	E9PYL2	G3X9K3	O08579	E0CZ22	E9Q1F5	D3Z7P3	D3Z3N4	E9Q555	E9Q5K9	E9QAT4	O08573	O08663	D3YWC7	D3Z2R5	D3YZP9	F2Z3U3	O35566	P08113	C0HKG5;C0HKG6	D3YXG0	D3YVV3	E9PYF4	E9PVZ8	E9PV24	D3Z4Z0	E9PVX6	E0CZ22
E9PWG6	E9PZM7	E9Q3H6	E9PYP2	G5E829	O08580	E0CZ42	E9Q1P8	D3Z7Q2	D3Z3Y1	E9Q557	E9Q612	F2Z3U3	O08579	O08675	D3YX43	D3Z2X2	D3YZV8	F6TQW2	O35593	P08121	D0QMC3	D3YXJ5	D3YWC7	E9PYG6	E9PWG6	E9PV38	D3Z5D4	E9PVZ3	E0CZ42
E9PWI3	E9PZP8	E9Q3L2	E9PYR1	G5E870	O08582	E1U8D0	E9Q236	D3Z7X0	D3Z4S3	E9Q5C9	E9Q616	F6R7E8;Q9CPN7	O08580	O08677	D3YXF5	D3Z3H0	D3YZZ5	F6U5V1	O35598	P08122	D3YTM9	D3YXK2	D3YX43	E9PYH6	E9PWM3	E9PV95	D3Z5S8	E9PVZ8	E1U8D0
E9PWM3	E9PZQ0	E9Q3M9	E9PZJ8	G5E895	O08583	E2JF22	E9Q238	D4AFX7	D3Z5D4	E9Q5F9	E9Q634	F6RWR5	O08582	O08692	D3YXG0	D3Z3L3	D3Z0K6	F6XLV1	O35604	P08207	D3YUE4	D3YYQ8	D3YXF5	E9PYK3	E9PWQ3	E9PVA8	D3Z623	E9PWG6	E2JF22
E9PWQ3	E9Q0F0	E9Q401	E9PZM4	G5E897	O08585	E9PUL3	E9Q2E4	E0CYQ0	D3Z6P0	E9Q5I3	E9Q6D3	F6TQW2	O08583	O08705	D3YXJ0	D3Z3N4	D3Z0M9	F6ZDS4	O35609	P08226	D3YUJ3	D3YYU8	D3YXG0	E9PZJ8	E9PWR4	E9PVD3	D3Z689	E9PWQ3	E9PUQ8
E9PWR4	E9Q0S6	E9Q411	E9PZM7	G5E8J6	O08586	E9PUL5	E9Q2I4	E0CZ22	D3Z6Q9	E9Q5K9	E9Q6E5	F6TUL9	O08585	O08709	D3YXJ5	D3Z3Y1	D3Z286	F7BJB9	O35623	P08228	D3YUU6	D3YYY1	D3YXK2	E9PZM4	E9PWW6	E9PVX6	D3Z6P0	E9PWR4	E9PUR0
E9PWW6	E9Q137	E9Q414	E9PZP8	G5E8K5	O08599	E9PUQ3	E9Q309	E0CZ42	D3Z7P3	E9Q612	E9Q6H8	F6U5V1	O08586	O08715	D3YXK1	D3Z4S3	D3Z2H9	F7BWT7	O35638	P08551	D3YWC7	D3YZF7	D3YYQ8	E9PZM7	E9PWW9	E9PVZ3	D3Z6Q9	E9PWW9	E9PV24
E9PWW9	E9Q1P8	E9Q4N7	E9Q0F0	G5E8Q8	O08600	E9PUQ8	E9Q394	E2JF22	D3Z7Q2	E9Q616	E9Q6J5	F6VBM2	O08599	O08734	D3YXK2	D3Z5G7	D3Z2R5	F8VPK0	O35639	P08553	D3YX43	D3YZP9	D3YYU8	E9PZP8	E9PX68	E9PVZ8	D3Z7P3	E9PX68	E9PV38
E9PX29	E9Q236	E9Q4S1	E9Q0S6	G5E8V9	O08601	E9PUR0	E9Q3A7	E9PUL3	D3Z7X0	E9Q634	E9Q6L7	F6ZDS4	O08600	O08738	D3YYU8	D3Z623	D3Z2X2	F8VPN4	O35643	P08730	D3YXG0	D3YZZ5	D3YYY1	E9Q0F0	E9PXC0	E9PWG6	D3Z7Q2	E9PXC0	E9PVA8
E9PX68	E9Q238	E9Q4Z2	E9Q137	G5E8Y4	O08605	E9PV24	E9Q3G8	E9PUQ3	D4AFX7	E9Q6B2	E9Q6P5	F7BJB9	O08601	O08749	D3YYY8	D3Z689	D3Z3H0	F8VPP8	O35658	P08752	D3YXJ5	D3Z0M9	D3YZF7	E9Q0S6	E9PY16	E9PWM3	D3Z7X0	E9PXF8	E9PVX6
E9PXC0	E9Q2E4	E9Q512	E9Q166	H3BJD6	O08638	E9PV38	E9Q3H4	E9PUQ8	E0CYQ0	E9Q6D3	E9Q6R7	F8VPK0	O08609	O08756	D3YZF7	D3Z6Q9	D3Z3L3	F8VPU2	O35678	P09036	D3YXK1	D3Z286	D3YZG8	E9Q137	E9PY46	E9PWQ3	D4AFX7	E9PXX8	E9PVZ3
E9PXF0	E9Q394	E9Q555	E9Q1F5	J3QN89	O08663	E9PVA8	E9Q3M9	E9PUR0	E0CZ22	E9Q6E5	E9Q735	F8VPN4	O08638	O08759	D3YZG8	D3Z7P3	D3Z3N4	F8VPU6	O35682	P09240	D3YXK2	D3Z2H9	D3YZP9	E9Q166	E9PYD1	E9PWR4	E0CYQ0	E9PY03	E9PVZ8
E9PXF8	E9Q3C1	E9Q557	E9Q1M1	K7N6Y5	O08675	E9PVD3	E9Q401	E9PV24	E0CZ42	E9Q6H8	E9Q784	F8VPP8	O08663	O08784	D3YZP9	D3Z7Q2	D3Z3Y1	F8VPZ9	O35685	P09242	D3YYU8	D3Z2R5	D3YZZ5	E9Q1A5	E9PYF4	E9PWW6	E0CZ22	E9PY16	E9PW37
E9PXQ7	E9Q3G8	E9Q5C9	E9Q1P8	L0N7N1	O08677	E9PVG8	E9Q409	E9PV38	E1U8D0	E9Q6J5	E9Q7C4	F8VPU2	O08675	O08785	D3YZV8	D3Z7X0	D3Z4S3	F8VQ05	O35690	P09405	D3YYY1	D3Z2X2	D3Z0M9	E9Q1F5	E9PYG6	E9PWW9	E0CZ42	E9PYD1	E9PWG6
E9PY16	E9Q3H4	E9Q5F9	E9Q236	O08528	O08709	E9PVX6	E9Q411	E9PVA8	E2JF22	E9Q6L7	E9Q7D5	F8VPX2	O08677	O08788	D3YZZ5	D4AFX7	D3Z5G7	F8VQC1	O35691	P09470	D3YYY8	D3Z3L3	D3Z1D3	E9Q1P8	E9PYH6	E9PX68	E1U8D0	E9PYF4	E9PWQ3
E9PY46	E9Q3H6	E9Q5I3	E9Q238	O08529	O08715	E9PVZ3	E9Q414	E9PVD3	E9PUR0	E9Q6P5	E9Q7E2	F8VPZ9	O08692	O08795	D3Z0K6	E0CYQ0	D3Z623	F8VQG7	O35737	P09541	D3YZF7	D3Z3N4	D3Z286	E9Q236	E9PYK3	E9PXC0	E2JF22	E9PYG6	E9PWR4
E9PY62	E9Q3L2	E9Q5K9	E9Q2E4	O08530	O08734	E9PVZ8	E9Q444	E9PVG8	E9PV24	E9Q6R7	E9Q7G0	F8VQ05	O08705	O08797	D3Z0M9	E0CZ22	D3Z689	G3UW82	O35841	P09542	D3YZG8	D3Z3Y1	D3Z2H9	E9Q2E4	E9PYL2	E9PY16	E9PUL5	E9PYH6	E9PWW6
E9PYD1	E9Q3M9	E9Q5M4	E9Q2I4	O08532	O08738	E9PW74	E9Q4F7	E9PVX6	E9PV38	E9Q735	E9Q7L0	F8VQB6	O08709	O08804	D3Z1U7	E0CZ42	D3Z6Q9	G3UWE2	O35855	P09803	D3YZP9	D3Z4S3	D3Z2R5	E9Q2I4	E9PZJ8	E9PY46	E9PUR0	E9PYK3	E9PWW9
E9PYF4	E9Q401	E9Q612	E9Q368	O08539	O08739	E9PWG6	E9Q4N7	E9PVZ3	E9PVA8	E9Q784	E9Q7M2	F8VQC1	O08715	O08807	D3Z286	E1U8D0	D3Z7P3	G3X8U3	O35857	P0C0A3	D3YZU1	D3Z4Z0	D3Z3L3	E9Q2M9	E9PZM4	E9PYD1	E9PV24	E9PYL2	E9PX68
E9PYF7	E9Q411	E9Q616	E9Q394	O08547	O08749	E9PWI3	E9Q4Y4	E9PVZ8	E9PVD3	E9Q7C4	E9Q7P9	G3X8U3	O08734	O08808	D3Z2H9	E2JF22	D3Z7Q2	G3X8X0	O35864	P0C5K1	D3YZZ5	D3Z5G7	D3Z3N4	E9Q309	E9PZM7	E9PYF4	E9PV38	E9PYP2	E9PXC0
E9PYG6	E9Q414	E9Q634	E9Q3G8	O08553	O08756	E9PWP7	E9Q512	E9PW74	E9PVX6	E9Q7D5	E9Q8B5	G3X8X0	O08738	O08810	D3Z2R5	E9PUQ3	D3Z7X0	G3X8Y1	O35887	P0CL69	D3Z0K6	D3Z6Q9	D3Z3Y1	E9Q368	E9PZP8	E9PYG6	E9PV95	E9PZ36	E9PXF8
E9PYH6	E9Q4N7	E9Q6B2	E9Q3H4	O08573	O08759	E9PWQ3	E9Q555	E9PWG6	E9PVZ3	E9Q7E2	E9Q8I7	G3X972	O08749	O08842	D3Z2X2	E9PUQ8	D4AFX7	G3X972	O35892	P0DJF2	D3Z0M9	D3Z7P3	D3Z451	E9Q394	E9PZQ0	E9PYH6	E9PVA8	E9PZJ8	E9PXX8
E9PYK3	E9Q4S1	E9Q6D3	E9Q3H6	O08579	O08784	E9PWR4	E9Q557	E9PWP7	E9PVZ8	E9Q7G0	E9Q8I9	G3X982	O08756	O08856	D3Z3H0	E9PUR0	E0CYQ0	G3X9B1	O35900	P0DN34	D3Z286	D3Z7Q2	D3Z4S3	E9Q3C1	E9Q0F0	E9PYK3	E9PVD3	E9PZM4	E9PY03
E9PYL2	E9Q512	E9Q6D8	E9Q3L2	O08580	O08788	E9PWW6	E9Q5C9	E9PWQ3	E9PW37	E9Q7L0	E9Q8Q6	G3X9B1	O08759	O08912	D3Z3L3	E9PV24	E0CZ22	G3X9K3	O35943	P0DN89;P0DN90;P0DN91	D3Z2H9	D3Z7X0	D3Z4Z0	E9Q3G8	E9Q0S6	E9PYL2	E9PVX6	E9PZM7	E9PY16
E9PYR1	E9Q555	E9Q6E5	E9Q401	O08582	O08791	E9PWW9	E9Q5F1	E9PWR4	E9PWG6	E9Q7M2	E9Q912	G3X9J0	O08784	O08914	D3Z3N4	E9PV38	E0CZ42	G3X9N3	O35945	P0DOV2	D3Z2R5	D4AFX7	D3Z5G7	E9Q3H4	E9Q137	E9PZJ8	E9PVZ3	E9PZP8	E9PY46
E9PZ19	E9Q557	E9Q6H8	E9Q411	O08583	O08795	E9PX68	E9Q5F9	E9PWW6	E9PWI3	E9Q7P9	E9Q9B7	G3X9K3	O08785	O08915	D3Z3Y1	E9PV95	E1U8D0	G3X9Z4	O35969	P10107	D3Z3L3	E0CYQ0	D3Z6Q9	E9Q3H6	E9Q166	E9PZM4	E9PVZ8	E9PZQ0	E9PYD1
E9PZJ8	E9Q5C9	E9Q6J5	E9Q414	O08585	O08797	E9PX92	E9Q5I3	E9PWW9	E9PWM3	E9Q8B5	E9QA15	G3X9X1	O08788	O08917	D3Z4S3	E9PVA8	E2JF22	G3XA30	O35972	P10493	D3Z3N4	E0CZ22	D3Z7P3	E9Q3L2	E9Q1A5	E9PZM7	E9PWG6	E9PZQ1	E9PYF4
E9PZM4	E9Q5F1	E9Q6P5	E9Q4N7	O08586	O08804	E9PXC0	E9Q5K9	E9PX68	E9PWQ3	E9Q8D0	E9QA62	G3X9Y6	O08795	O08966	D3Z5G7	E9PVB5	E9PUQ8	G5E829	O54724	P10518	D3Z3Y1	E0CZ42	D3Z7Q2	E9Q3L4	E9Q1F5	E9PZP8	E9PWI3	E9Q0B5	E9PYG6
E9PZM7	E9Q5F9	E9Q6R7	E9Q4P1	O08599	O08807	E9PXF8	E9Q5Z6	E9PX92	E9PWR4	E9Q8I9	E9QAE3	G3XA30	O08797	O08997	D3Z623	E9PVD3	E9PUR0	G5E870	O54734	P10605	D3Z4S3	E1U8D0	D3Z7X0	E9Q3P4	E9Q1P8	E9Q0F0	E9PWQ3	E9Q0F0	E9PYH6
E9PZP8	E9Q5I3	E9Q6Y8	E9Q4Z2	O08600	O08808	E9PY03	E9Q612	E9PXC0	E9PWW9	E9Q8Q6	E9QAP7	G5E829	O08804	O09012	D3Z6Q9	E9PVX6	E9PV24	G5E895	O54774	P10630	D3Z4Z0	E2JF22	D4AFX7	E9Q401	E9Q236	E9Q0S6	E9PWR4	E9Q0S6	E9PYK3
E9Q0F0	E9Q5K9	E9Q735	E9Q512	O08605	O08810	E9PY16	E9Q616	E9PXF8	E9PX68	E9Q912	E9QAQ8	G5E870	O08807	O09043	D3Z7P3	E9PVZ3	E9PV38	G5E897	O54786	P10637	D3Z6H8;P0DMN7	E9PUR0	E0CYQ0	E9Q411	E9Q238	E9Q137	E9PWW9	E9Q0V3;Q8VIC1	E9PYP2
E9Q0S6	E9Q5M4	E9Q777	E9Q555	O08638	O08842	E9PY43	E9Q634	E9PY03	E9PXC0	E9Q9B7	E9QAT4	G5E895	O08808	O09044	D3Z7Q2	E9PVZ8	E9PV95	G5E8J6	O54818	P10648	D3Z7P3	E9PV24	E0CYV9	E9Q414	E9Q2E4	E9Q166	E9PX68	E9Q137	E9PZ36
E9Q137	E9Q612	E9Q7E2	E9Q557	O08644	O08848	E9PYD1	E9Q6B2	E9PY16	E9PXF8	E9QA15	F2Z3U3	G5E897	O08810	O09061	D3Z7X0	E9PW37	E9PVA8	G5E8K5	O54825	P10649	D3Z7Q2	E9PV38	E0CZ22	E9Q4N7	E9Q2I4	E9Q1A5	E9PXC0	E9Q166	E9PZJ8
E9Q166	E9Q616	E9Q7G0	E9Q5C9	O08663	O08911	E9PYF4	E9Q6D3	E9PY43	E9PY03	E9QA62	F6TQW2	G5E8K5	O08842	O09106	D4AFX7	E9PWG6	E9PVB5	G5E8Q8	O54865	P10711	D3Z7X0	E9PVA8	E0CZ42	E9Q4P1	E9Q2M9	E9Q1F5	E9PXF8	E9Q1A5	E9PZM4
E9Q1A5	E9Q634	E9Q7L0	E9Q5F1	O08675	O08912	E9PYF7	E9Q6E5	E9PYD1	E9PY16	E9QAE3	F6U5V1	G5E8Q8	O08856	O09110	E0CYQ0	E9PWI3	E9PVD3	G5E8V9	O54879	P10810	D4AFX7	E9PVX6	E1U8D0	E9Q4T4	E9Q309	E9Q1P8	E9PXX8	E9Q1F5	E9PZM7
E9Q1M1	E9Q6B2	E9Q7M2	E9Q5F9	O08677	O08915	E9PYG6	E9Q6H8	E9PYF4	E9PY46	E9QAP7	F6XLV1	G5E8V9	O08912	O09111	E0CZ22	E9PWM3	E9PVX6	G5E8Y4	O54901	P10833	E0CYQ0	E9PVZ3	E2JF22	E9Q4Y4	E9Q368	E9Q236	E9PY03	E9Q1P8	E9PZP8
E9Q1P8	E9Q6D3	E9Q7T7	E9Q5G3	O08709	O08917	E9PYH6	E9Q6J5	E9PYF7	E9PYD1	E9QAT4	F6ZDS4	G5E8Y4	O08914	O09117	E0CZ42	E9PWQ3	E9PVZ3	H3BJD6	O54916	P10852	E0CZ22	E9PVZ8	E9PUR0	E9Q4Z2	E9Q394	E9Q238	E9PY16	E9Q236	E9PZQ0
E9Q236	E9Q6D8	E9Q7X7	E9Q5I3	O08715	O08992	E9PYK3	E9Q6R7	E9PYG6	E9PYF4	F2Z3U3	F8VPK0	H3BJD6	O08915	O09131	E1U8D0	E9PWR4	E9PVZ8	J3QN89	O54931	P10923	E0CZ42	E9PW37	E9PV24	E9Q512	E9Q3C1	E9Q2E4	E9PY46	E9Q238	E9PZQ1
E9Q238	E9Q6E5	E9Q8I9	E9Q5K9	O08734	O08997	E9PYL2	E9Q735	E9PYH6	E9PYG6	F6TQW2	F8VPN4	H3BKP8	O08917	O09158	E2JF22	E9PWW6	E9PW37	O08528	O54940	P11103	E1U8D0	E9PWG6	E9PV38	E9Q555	E9Q3G8	E9Q2I4	E9PYD1	E9Q2E4	E9Q0B5
E9Q2E4	E9Q6H8	E9Q8Q6	E9Q612	O08738	O09005	E9PZ36	E9Q777	E9PYK3	E9PYH6	F6U5V1	F8VPP8	J3QN89	O08966	O09159	E9PUQ8	E9PWW9	E9PWG6	O08529	O54941	P11247	E2JF22	E9PWI3	E9PV95	E9Q557	E9Q3H4	E9Q2M9	E9PYF4	E9Q2I4	E9Q0F0
E9Q394	E9Q6J5	E9Q8V6	E9Q616	O08739	O09012	E9PZJ8	E9Q784	E9PYL2	E9PYK3	F6XLV1	F8VPU2	K7N6C2	O08997	O09164	E9PUR0	E9PX29	E9PWI3	O08530	O54946	P11352	E9PUR0	E9PWQ3	E9PVA8	E9Q5C9	E9Q3H6	E9Q309	E9PYG6	E9Q2M9	E9Q0S6
E9Q3C1	E9Q6P5	E9Q912	E9Q634	O08746	O09044	E9PZM4	E9Q7D5	E9PYP2	E9PYL2	F6ZDS4	F8VPZ3	K7N6Y5	O09000	O09167	E9PV24	E9PX68	E9PWM3	O08532	O54950	P11370	E9PV24	E9PWR4	E9PVX6	E9Q5F9	E9Q3L2	E9Q368	E9PYH6	E9Q309	E9Q0V3;Q8VIC1
E9Q3G8	E9Q6R7	E9Q9B7	E9Q6B2	O08749	O09053	E9PZM7	E9Q7E2	E9PZ36	E9PYP2	F8VPK0	F8VPZ9	K9J7B2	O09012	O09172	E9PV38	E9PXC0	E9PWQ3	O08539	O54962	P11404	E9PV38	E9PWS4	E9PVZ3	E9Q5G3	E9Q3L4	E9Q394	E9PYK3	E9Q368	E9Q137
E9Q3H4	E9Q6Y8	E9Q9K8	E9Q6D3	O08756	O09061	E9PZQ0	E9Q7G0	E9PZJ8	E9PYR1	F8VPN4	F8VQ05	L7N466	O09043	O09173	E9PV95	E9PXF0	E9PWR4	O08547	O54983	P11499	E9PV95	E9PWW6	E9PVZ8	E9Q5K9	E9Q3M9	E9Q3C1	E9PYL2	E9Q394	E9Q166
E9Q3H6	E9Q735	E9Q9Q2	E9Q6E5	O08759	O09106	E9PZQ1	E9Q7L0	E9PZM4	E9PZ11	F8VPP8	F8VQB6	O08528	O09044	O09174	E9PVA8	E9PXF8	E9PWW6	O08553	O54984	P11531	E9PVA8	E9PWW9	E9PW37	E9Q612	E9Q3P4	E9Q3G8	E9PYP2	E9Q3A7	E9Q1F5
E9Q3L2	E9Q777	E9QA15	E9Q6H8	O08784	O09110	E9Q0B5	E9Q7M2	E9PZM7	E9PZJ8	F8VPU2	F8VQC1	O08529	O09061	O35071	E9PVB5	E9PY03	E9PWW9	O08573	O54988	P11589	E9PVB5	E9PWZ3	E9PWG6	E9Q616	E9Q401	E9Q3H4	E9PYR1	E9Q3C1	E9Q1P8
E9Q3M9	E9Q7E2	E9QA62	E9Q6J5	O08788	O09111	E9Q0F0	E9Q7P9	E9PZP8	E9PZM4	F8VPZ3	F8VQK3	O08530	O09106	O35074	E9PVD3	E9PY16	E9PX68	O08579	O54998	P11672	E9PVD3	E9PX37	E9PWI3	E9Q634	E9Q411	E9Q3H6	E9PZ19	E9Q3E1	E9Q236
E9Q401	E9Q7G0	E9QAE3	E9Q6P5	O08791	O09114	E9Q0N2	E9Q7X6	E9PZQ1	E9PZM7	F8VPZ9	G3UWD9	O08539	O09110	O35075	E9PVX6	E9PY46	E9PXC0	O08580	O55003	P11679	E9PVX6	E9PX68	E9PWQ3	E9Q6D3	E9Q414	E9Q3L2	E9PZ36	E9Q3G8	E9Q238
E9Q411	E9Q7L0	E9QAQ8	E9Q6R7	O08795	O09117	E9Q0S6	E9Q8D0	E9Q0B5	E9PZP8	F8VQ05	G3X8U3	O08547	O09111	O35098	E9PVZ3	E9PYD1	E9PXF8	O08582	O55013	P11798	E9PVZ3	E9PXC0	E9PWR4	E9Q6E5	E9Q4N7	E9Q3L4	E9PZJ8	E9Q3H4	E9Q2E4
E9Q414	E9Q7M2	E9QAT4	E9Q735	O08797	O09118	E9Q137	E9Q8I7	E9Q0F0	E9PZQ0	F8VQB6	G3X8X0	O08553	O09117	O35099	E9PVZ8	E9PYF4	E9PY03	O08583	O55022	P11835	E9PVZ8	E9PXF8	E9PWW6	E9Q6H8	E9Q4P1	E9Q3M9	E9PZM4	E9Q3H6	E9Q2I4
E9Q4N7	E9Q7T7	F2Z3U3	E9Q777	O08804	O09131	E9Q166	E9Q8I9	E9Q0N2	E9Q0F0	F8VQC1	G3X939	O08573	O09131	O35114	E9PW37	E9PYG6	E9PY16	O08585	O55023	P11983	E9PW37	E9PXX8	E9PWW9	E9Q6J5	E9Q4T4	E9Q401	E9PZM7	E9Q3L2	E9Q2M9
E9Q4X2	E9Q7X7	F6R7E8;Q9CPN7	E9Q784	O08807	O09159	E9Q1F5	E9Q912	E9Q0S6	E9Q0S6	F8VQK3	G3X972	O08579	O09158	O35127	E9PWG6	E9PYH6	E9PY46	O08586	O55026	P12265	E9PWG6	E9PY16	E9PWZ3	E9Q6P5	E9Q4Y4	E9Q411	E9PZP8	E9Q3M9	E9Q368
E9Q4Z2	E9Q8I7	F6SEU4	E9Q7D5	O08808	O09161	E9Q1M1	E9Q9B7	E9Q0V3;Q8VIC1	E9Q137	G3UWD9	G3X9B1	O08582	O09159	O35129	E9PWI3	E9PYK3	E9PYD1	O08599	O55028	P12367	E9PWI3	E9PY43	E9PX68	E9Q6R7	E9Q4Z2	E9Q414	E9PZQ0	E9Q401	E9Q394
E9Q512	E9Q8I9	F6V035	E9Q7E2	O08810	O09164	E9Q1P8	E9Q9M8	E9Q137	E9Q166	G3X8U3	G3X9C2	O08583	O09164	O35143	E9PWM3	E9PYL2	E9PYF4	O08600	O55029	P12710	E9PWQ3	E9PY46	E9PXC0	E9Q735	E9Q512	E9Q4N7	E9Q0B5	E9Q411	E9Q3A7
E9Q555	E9Q8Q6	F6W8I0	E9Q7G0	O08842	O09167	E9Q236	E9Q9Q2	E9Q166	E9Q1A5	G3X8X0	G3X9F6	O08585	O09167	O35166	E9PWQ3	E9PYP2	E9PYG6	O08601	O55042	P12970	E9PWR4	E9PYD1	E9PXF8	E9Q777	E9Q555	E9Q4P1	E9Q0F0	E9Q414	E9Q3C1
E9Q557	E9Q8V6	F6XLV1	E9Q7L0	O08848	O09172	E9Q238	E9QA15	E9Q1F5	E9Q1P8	G3X939	G3X9G9	O08586	O09172	O35207	E9PWR4	E9PZ36	E9PYH6	O08609	O55057	P13516	E9PWS4	E9PYF4	E9PXX8	E9Q784	E9Q557	E9Q4Y4	E9Q0S6	E9Q4N7	E9Q3E1
E9Q5C9	E9Q912	F6ZDS4	E9Q7M2	O08911	O09174	E9Q2E4	E9QAE3	E9Q1P8	E9Q236	G3X972	G3X9J0	O08599	O09173	O35215	E9PWW6	E9PZJ8	E9PYK3	O08638	O55060	P13541	E9PWW9	E9PYF7	E9PY16	E9Q7E2	E9Q5C9	E9Q512	E9Q137	E9Q4P1	E9Q3G8
E9Q5F1	E9Q9B7	F6ZE64	E9Q7X6	O08912	O35071	E9Q2I4	E9QAF4	E9Q236	E9Q238	G3X9B1	G3X9K3	O08600	O09174	O35218	E9PWW9	E9PZM4	E9PYL2	O08644	O55100	P13542	E9PX37	E9PYG6	E9PYD1	E9Q7G0	E9Q5F9	E9Q555	E9Q166	E9Q4Z2	E9Q3H4
E9Q5F9	E9Q9K8	F7BAB2	E9Q842	O08915	O35074	E9Q309	E9QAN8	E9Q238	E9Q2E4	G3X9C2	G3X9Y6	O08601	O35071	O35226	E9PX29	E9PZM7	E9PYP2	O08663	O55101	P13595	E9PX68	E9PYH6	E9PYF4	E9Q7L0	E9Q5G3	E9Q557	E9Q1A5	E9Q512	E9Q3H6
E9Q5K9	E9Q9Q2	F7BWT7	E9Q8D0	O08917	O35075	E9Q394	E9QAP7	E9Q2E4	E9Q2I4	G3X9F6	G3XA30	O08609	O35074	O35239	E9PX68	E9PZP8	E9PZ36	O08664	O55102	P13597	E9PXC0	E9PYK3	E9PYF7	E9Q7L1	E9Q5K9	E9Q5C9	E9Q1F5	E9Q555	E9Q3L2
E9Q5M4	E9QA15	F8VPK0	E9Q8I7	O08992	O35083	E9Q3C1	E9QAT4	E9Q2I4	E9Q368	G3X9G9	G5E829	O08638	O35075	O35250	E9PXC0	E9PZQ0	E9PZJ8	O08677	O55103	P13864	E9PXF8	E9PYP2	E9PYG6	E9Q7M2	E9Q612	E9Q5F9	E9Q1P8	E9Q557	E9Q3M9
E9Q612	E9QA62	F8VPK8	E9Q8I9	O08997	O35098	E9Q3G8	F2Z3U3	E9Q2M9	E9Q394	G3X9J0	G5E870	O08648	O35098	O35286	E9PXF0	E9Q0F0	E9PZM4	O08689	O55126	P14069	E9PXX8	E9PYQ4	E9PYH6	E9Q7X6	E9Q616	E9Q5K9	E9Q236	E9Q5C9	E9Q401
E9Q616	E9QAE3	F8VPN4	E9Q8Q6	O09005	O35099	E9Q3H4	F6R7E8;Q9CPN7	E9Q309	E9Q3C1	G3X9K3	G5E895	O08663	O35099	O35295	E9PXF8	E9Q0S6	E9PZM7	O08692	O55131	P14094	E9PY16	E9PYR1	E9PYK3	E9Q8D0	E9Q634	E9Q612	E9Q238	E9Q5F1	E9Q411
E9Q634	E9QAQ8	F8VPP8	E9Q912	O09012	O35114	E9Q3L2	F6TQW2	E9Q368	E9Q3G8	G3X9Y6	G5E897	O08664	O35114	O35309	E9PY16	E9Q137	E9PZP8	O08709	O55135	P14115	E9PY43	E9PZ36	E9PYP2	E9Q8I7	E9Q6D3	E9Q616	E9Q2E4	E9Q5F9	E9Q414
E9Q6B2	E9QAT4	F8VPU2	E9Q9B7	O09044	O35127	E9Q3M9	F6U5V1	E9Q394	E9Q3H4	G3XA30	G5E8K5	O08675	O35127	O35326	E9PY46	E9Q166	E9PZQ0	O08715	O55142	P14131	E9PY46	E9PZJ8	E9PYQ4	E9Q8I9	E9Q6E5	E9Q634	E9Q2I4	E9Q5I3	E9Q4N7
E9Q6D3	F2Z3U3	F8VPZ3	E9Q9K5	O09053	O35129	E9Q401	F6V035	E9Q3A7	E9Q3L2	G5E829	G5E8Q8	O08677	O35129	O35343	E9PYD1	E9Q1F5	E9Q0F0	O08734	O55143	P14142	E9PYD1	E9PZM4	E9PZ36	E9Q8Q6	E9Q6H8	E9Q6D3	E9Q2M9	E9Q5K9	E9Q4P1
E9Q6D8	F6R7E8;Q9CPN7	F8VPZ9	E9Q9K8	O09061	O35143	E9Q409	F6VBM2	E9Q3C1	E9Q401	G5E870	G5E8V9	O08692	O35143	O35344	E9PYF4	E9Q1M1	E9Q0S6	O08738	O55186	P14148	E9PYF4	E9PZM7	E9PZJ8	E9Q8V6	E9Q6J5	E9Q6D8	E9Q368	E9Q5Z6	E9Q4Z2
E9Q6E5	F6SEU4	F8VQ05	E9Q9Q2	O09106	O35153	E9Q411	F6XLV1	E9Q3E1	E9Q411	G5E895	G5E8Y4	O08705	O35166	O35345	E9PYF7	E9Q1P8	E9Q137	O08739	O55187	P14152	E9PYF7	E9PZP8	E9PZM4	E9Q912	E9Q6P5	E9Q6E5	E9Q394	E9Q612	E9Q512
E9Q6H8	F6V035	F8VQ70	E9QA15	O09110	O35166	E9Q414	F6ZDS4	E9Q3G8	E9Q414	G5E897	H3BJD6	O08709	O35215	O35350	E9PYG6	E9Q236	E9Q166	O08740	O55201	P14206	E9PYG6	E9PZQ0	E9PZM7	E9Q9B7	E9Q6R7	E9Q6H8	E9Q3C1	E9Q616	E9Q555
E9Q6J5	F6W8I0	F8VQC1	E9QA22	O09111	O35206	E9Q444	F7BJB9	E9Q3H4	E9Q4N7	G5E8H9	I7HPW8	O08715	O35218	O35379	E9PYH6	E9Q238	E9Q1F5	O08746	O55222	P14211	E9PYH6	E9Q0B5	E9PZP8	E9Q9K5	E9Q735	E9Q6J5	E9Q3D4	E9Q634	E9Q557
E9Q6P5	F6XLV1	F8VQK3	E9QA62	O09114	O35215	E9Q4F7	F7BWT7	E9Q3L2	E9Q4P1	G5E8K5	J3QN89	O08734	O35226	O35381	E9PYK3	E9Q2E4	E9Q1M1	O08749	O55234	P14576	E9PYK3	E9Q0F0	E9PZQ0	E9Q9Q2	E9Q777	E9Q6R7	E9Q3E1	E9Q6B2	E9Q5C9
E9Q6R7	F6ZDS4	G3UW55	E9QAE3	O09117	O35226	E9Q4N7	F8VPK0	E9Q3M9	E9Q4X2	G5E8Q8	J3QP37	O08738	O35239	O35382	E9PYL2	E9Q2I4	E9Q1P8	O08756	O55242	P14602	E9PYL2	E9Q0S6	E9PZQ1	E9QA15	E9Q784	E9Q735	E9Q3G8	E9Q6D3	E9Q5F1
E9Q6Y8	F6ZE64	G3X8U3	E9QAP7	O09118	O35239	E9Q4P1	F8VPN4	E9Q401	E9Q4Y4	G5E8V9	K7N6Y5	O08739	O35242	O35386	E9PYP2	E9Q2M9	E9Q236	O08759	O70133	P14685	E9PYP2	E9Q0V3;Q8VIC1	E9Q0B5	E9QA62	E9Q7C4	E9Q777	E9Q3H4	E9Q6E5	E9Q5F9
E9Q735	F7BAB2	G3X8X0	E9QAT4	O09131	O35250	E9Q4Y4	F8VPP8	E9Q409	E9Q4Z2	G5E8Y4	K7N6Z2	O08749	O35250	O35387	E9PYR1	E9Q309	E9Q238	O08784	O70152	P14733	E9PYQ4	E9Q137	E9Q0F0	E9QAE3	E9Q7E2	E9Q784	E9Q3L2	E9Q6H8	E9Q5I3
E9Q777	F7BWT7	G3X972	F2Z3U3	O09159	O35286	E9Q4Z2	F8VPQ2	E9Q411	E9Q512	H3BJD6	L7N466	O08756	O35286	O35405	E9PZ11	E9Q394	E9Q2E4	O08788	O70194	P14824	E9PZ11	E9Q166	E9Q0S6	E9QAM5	E9Q7G0	E9Q7C4	E9Q3M9	E9Q6J5	E9Q5K9
E9Q784	F8VPK0	G3X9B1	F6R7E8;Q9CPN7	O09161	O35295	E9Q512	F8VPQ6	E9Q414	E9Q555	H3BKQ3	O08528	O08759	O35295	O35423	E9PZ36	E9Q3C1	E9Q2I4	O08791	O70209	P14869	E9PZ36	E9Q1A5	E9Q0V3;Q8VIC1	E9QAP7	E9Q7L0	E9Q7E2	E9Q401	E9Q6P5	E9Q5Z6
E9Q7E2	F8VPK8	G3X9C2	F6TQW2	O09164	O35309	E9Q555	F8VPT3	E9Q444	E9Q557	I7HPW8	O08529	O08784	O35309	O35435	E9PZJ8	E9Q3G8	E9Q2M9	O08795	O70250	P15089	E9PZJ8	E9Q1F5	E9Q137	E9QAT4	E9Q7L1	E9Q7G0	E9Q411	E9Q6R7	E9Q612
E9Q7G0	F8VPN4	G3X9J0	F6U5V1	O09167	O35326	E9Q557	F8VPU2	E9Q4N7	E9Q5C9	J3QN89	O08532	O08788	O35326	O35448	E9PZM4	E9Q3H4	E9Q309	O08796	O70251	P15105	E9PZM4	E9Q1M1	E9Q166	F2Z3U3	E9Q7M2	E9Q7L0	E9Q414	E9Q735	E9Q616
E9Q7L0	F8VPP8	G3X9K3	F6XJP7	O09172	O35343	E9Q5C9	F8VPU6	E9Q4P1	E9Q5F9	J3QP37	O08539	O08795	O35343	O35453	E9PZM7	E9Q3H6	E9Q394	O08797	O70252	P15327	E9PZM7	E9Q1P8	E9Q1F5	F6RWR5	E9Q7X6	E9Q7L1	E9Q444	E9Q777	E9Q634
E9Q7M2	F8VPU2	G3X9N3	F6XLV1	O09174	O35344	E9Q5F1	F8VPZ9	E9Q512	E9Q5G3	K7N6Y5	O08547	O08797	O35344	O35459	E9PZP8	E9Q3L2	E9Q3C1	O08800	O70274	P15331	E9PZP8	E9Q1Y9	E9Q1P8	F6SEU4	E9Q8B5	E9Q7M2	E9Q4N7	E9Q784	E9Q6B2
E9Q7T7	F8VPX2	G3X9X1	F6ZDS4	O35071	O35345	E9Q5F9	F8VQ05	E9Q555	E9Q5I3	K7N6Z2	O08553	O08804	O35345	O35465	E9PZQ0	E9Q3L4	E9Q3G8	O08804	O70305	P15379	E9PZQ0	E9Q236	E9Q236	F6TQW2	E9Q8D0	E9Q7X6	E9Q4P1	E9Q7D5	E9Q6D3
E9Q7X7	F8VPZ3	G3XA57	F7BJB9	O35074	O35350	E9Q5I3	F8VQC1	E9Q557	E9Q5K9	L7N466	O08573	O08807	O35350	O35488	E9Q0F0	E9Q3M9	E9Q3H4	O08807	O70306	P15535	E9Q0B5	E9Q238	E9Q238	F6U5V1	E9Q8I7	E9Q8B5	E9Q4X2	E9Q7E2	E9Q6E5
E9Q842	F8VPZ9	G5E829	F7BWT7	O35075	O35379	E9Q5K9	F8VQG7	E9Q593	E9Q612	O08528	O08579	O08808	O35379	O35490	E9Q0S6	E9Q401	E9Q3H6	O08808	O70309	P16015	E9Q0F0	E9Q2E4	E9Q264	F6XLV1	E9Q8I9	E9Q8I7	E9Q4Y4	E9Q7G0	E9Q6H8
E9Q8I7	F8VQ05	G5E870	F8VPK0	O35083	O35381	E9Q5Z6	F8VQM5	E9Q5C9	E9Q616	O08529	O08580	O08810	O35381	O35516	E9Q0V3;Q8VIC1	E9Q411	E9Q3L2	O08810	O70310	P16110	E9Q0S6	E9Q2E9	E9Q2E4	F6ZDS4	E9Q8Q6	E9Q8I9	E9Q4Z2	E9Q7L0	E9Q6J5
E9Q8I9	F8VQ70	G5E895	F8VPN4	O35098	O35382	E9Q612	G3UW81	E9Q5F1	E9Q634	O08532	O08581	O08832	O35382	O35551	E9Q137	E9Q414	E9Q3L4	O08842	O70318	P16125	E9Q0V3;Q8VIC1	E9Q2I4	E9Q2E9	F7BJB9	E9Q8V6	E9Q8Q6	E9Q512	E9Q7L1	E9Q6P5
E9Q8Q6	F8VQC1	G5E897	F8VPP8	O35099	O35386	E9Q616	G3UWE2	E9Q5F9	E9Q6B2	O08539	O08582	O08842	O35386	O35593	E9Q166	E9Q4D1	E9Q3M9	O08848	O70325	P16406	E9Q137	E9Q2M9	E9Q2I4	F7BWT7	E9Q912	E9Q8V6	E9Q555	E9Q7M2	E9Q6R7
E9Q8V6	F8VQG4	G5E8G3	F8VPQ2	O35114	O35387	E9Q634	G3UXE9	E9Q5I3	E9Q6D3	O08547	O08583	O08848	O35387	O35598	E9Q1A5	E9Q4F7	E9Q401	O08911	O70343	P16460	E9Q166	E9Q368	E9Q2M9	F8VPK0	E9Q9B7	E9Q912	E9Q557	E9Q7X6	E9Q735
E9Q912	F8VQK3	G5E8K5	F8VPU2	O35127	O35393	E9Q6B2	G3X8U3	E9Q5Z6	E9Q6E5	O08553	O08585	O08856	O35403	O35604	E9Q1F5	E9Q4N7	E9Q411	O08912	O70362	P16546	E9Q1A5	E9Q394	E9Q368	F8VPN4	E9Q9Q2	E9Q9B7	E9Q5C9	E9Q876	E9Q777
E9Q9B7	G3UW55	G5E8V9	F8VPU6	O35129	O35405	E9Q6D3	G3X8X0	E9Q612	E9Q6H8	O08573	O08586	O08900	O35405	O35609	E9Q1M1	E9Q4P1	E9Q414	O08915	O70373	P16627	E9Q1F5	E9Q3C1	E9Q394	F8VPP8	E9QA15	E9QA15	E9Q5F1	E9Q8D0	E9Q784
E9Q9D5	G3X8U3	G5E8Y4	F8VPZ9	O35143	O35435	E9Q6E5	G3X939	E9Q616	E9Q6J5	O08579	O08599	O08912	O35423	O35623	E9Q1P8	E9Q4S1	E9Q4D1	O08917	O70378	P16675	E9Q1M1	E9Q3D4	E9Q3A7	F8VPQ2	E9QA62	E9QA62	E9Q5F9	E9Q8I7	E9Q7D5
E9Q9K8	G3X8X0	H3BJD6	F8VQ05	O35153	O35448	E9Q6H8	G3X972	E9Q634	E9Q6L7	O08580	O08600	O08914	O35435	O35638	E9Q236	E9Q4Y4	E9Q4N7	O08919	O70400	P17047	E9Q1P8	E9Q3E1	E9Q3C1	F8VPU2	E9QAE3	E9QAE3	E9Q5G3	E9Q8I9	E9Q7E2
E9Q9Q2	G3X972	H3BKQ3	F8VQ29	O35166	O35459	E9Q6J5	G3X9J0	E9Q6B2	E9Q6P5	O08581	O08601	O08915	O35448	O35639	E9Q238	E9Q4Z2	E9Q4P1	O08992	O70404	P17156	E9Q1Y9	E9Q3G8	E9Q3D4	F8VPZ3	E9QAM5	E9QAM5	E9Q5I3	E9Q8Q6	E9Q7G0
E9Q9R9	G3X9B1	J3QN89	F8VQ70	O35206	O35465	E9Q6P5	G3X9K3	E9Q6D3	E9Q6R7	O08582	O08609	O08917	O35453	O35643	E9Q2E4	E9Q512	E9Q4S1	O08997	O70423	P17182	E9Q236	E9Q3H4	E9Q3E1	F8VPZ9	E9QAP7	E9QAP7	E9Q5K9	E9Q912	E9Q7L0
E9QA15	G3X9C2	J9S314	F8VQC1	O35215	O35551	E9Q6R7	G3X9N3	E9Q6E5	E9Q735	O08583	O08638	O08966	O35459	O35654	E9Q2I4	E9Q555	E9Q4Y4	O09012	O70435	P17183	E9Q238	E9Q3H6	E9Q3G8	F8VQ05	E9QAT4	E9QAQ8	E9Q5Z6	E9Q9A9	E9Q7L1
E9QA22	G3X9J0	K7N6Y5	F8VQG7	O35218	O35566	E9Q735	G3X9Y6	E9Q6H8	E9Q777	O08585	O08641	O08992	O35465	O35657	E9Q2M9	E9Q557	E9Q4Z2	O09044	O70439	P17225	E9Q2E4	E9Q3L2	E9Q3H4	F8VQ29	F2Z3U3	E9QAT4	E9Q612	E9Q9B7	E9Q7M2
E9QA62	G3X9K3	K7N6Z2	F8VQK3	O35219	O35593	E9Q777	G3X9Z4	E9Q6J5	E9Q784	O08586	O08648	O08997	O35488	O35658	E9Q309	E9Q593	E9Q512	O09061	O70475	P17426	E9Q2E9	E9Q3M9	E9Q3H6	F8VQB6	F6SEU4	F2Z3U3	E9Q616	E9Q9M8	E9Q7X6
E9QAE3	G3X9N3	L0N7N1	G3X8U3	O35226	O35598	E9Q784	G3XA30	E9Q6P5	E9Q7C4	O08599	O08663	O09005	O35490	O35660	E9Q368	E9Q5C9	E9Q555	O09106	O70480	P17563	E9Q2I4	E9Q401	E9Q3L2	F8VQC1	F6TQW2	F6SEU4	E9Q634	E9Q9W4	E9Q876
E9QAP7	G3X9X1	M0QWN7	G3X8X0	O35239	O35604	E9Q7D5	G5E829	E9Q6R7	E9Q7D5	O08600	O08664	O09012	O35516	O35671	E9Q394	E9Q5F1	E9Q557	O09110	O70481	P17665	E9Q2M9	E9Q411	E9Q3M9	F8VQG4	F6U5V1	F6TQW2	E9Q6B2	E9QA15	E9Q8B5
E9QAT4	G3X9Z4	O08528	G3X8Y1	O35250	O35607	E9Q7E2	G5E870	E9Q735	E9Q7E2	O08601	O08675	O09043	O35551	O35678	E9Q3C1	E9Q5F9	E9Q593	O09111	O70492	P17742	E9Q309	E9Q414	E9Q401	F8VQG7	F6XLV1	F6XLV1	E9Q6D3	E9QAE3	E9Q8D0
F2Z3U3	G3XA57	O08529	G3X972	O35286	O35609	E9Q7G0	G5E895	E9Q777	E9Q7G0	O08609	O08677	O09044	O35566	O35680	E9Q3G8	E9Q5I3	E9Q5C9	O09114	O70493	P17751	E9Q368	E9Q444	E9Q411	F8VQK3	F6ZDS4	F6ZDS4	E9Q6E5	E9QAM5	E9Q8I7
F6R7E8;Q9CPN7	G5E829	O08530	G3X987	O35295	O35623	E9Q7L0	G5E897	E9Q784	E9Q7L0	O08638	O08688	O09061	O35593	O35682	E9Q3H4	E9Q5K9	E9Q5F1	O09117	O70503	P17897	E9Q394	E9Q4N7	E9Q414	F8VQM5	F7BJB9	F7BJB9	E9Q6H8	E9QAP7	E9Q8I9
F6SEU4	G5E870	O08532	G3X9B1	O35309	O35638	E9Q7M2	G5E8H5	E9Q7D5	E9Q7L1	O08641	O08691	O09106	O35598	O35683	E9Q3H6	E9Q612	E9Q5F9	O09131	O70548	P17918	E9Q3C1	E9Q4P1	E9Q4N7	G3X8U3	F7BWT7	F7BWT7	E9Q6J5	E9QAQ8	E9Q8Q6
F6TQW2	G5E895	O08539	G3X9K3	O35326	O35639	E9Q7P9	G5E8K5	E9Q7E2	E9Q7M2	O08648	O08709	O09110	O35601	O35685	E9Q3L2	E9Q616	E9Q5I3	O09159	O70551	P18572	E9Q3D4	E9Q4Y4	E9Q4P1	G3X8X0	F8VPK0	F8VPK0	E9Q6P5	E9QAT4	E9Q912
F6V035	G5E897	O08547	G3X9X1	O35343	O35643	E9Q7X6	G5E8L3	E9Q7G0	E9Q7P9	O08663	O08715	O09111	O35604	O35690	E9Q3L4	E9Q634	E9Q5K9	O09161	O70571	P18653	E9Q3E1	E9Q4Z2	E9Q4Z2	G3X972	F8VPN4	F8VPN4	E9Q6R7	F2Z3U3	E9Q9B7
F6ZDS4	G5E8G3	O08553	G3X9Z4	O35344	O35658	E9Q816	G5E8Q8	E9Q7L0	E9Q7X6	O08664	O08734	O09117	O35609	O35691	E9Q3M9	E9Q6B2	E9Q612	O09164	O70572	P18654	E9Q3G8	E9Q512	E9Q512	G3X987	F8VPP8	F8VPP8	E9Q735	F6SEU4	E9Q9W4
F6ZE64	G5E8K5	O08573	G3XA30	O35345	O35678	E9Q8D0	G5E8V9	E9Q7M2	E9Q842	O08675	O08738	O09131	O35623	O35704	E9Q401	E9Q6D3	E9Q616	O09165	O70578	P19096	E9Q3H4	E9Q555	E9Q555	G3X9B1	F8VPQ2	F8VPQ2	E9Q777	F6TQW2	E9QA15
F7BAB2	G5E8V9	O08576	G5E829	O35350	O35680	E9Q8I7	G5E8Y4	E9Q7P9	E9Q8D0	O08677	O08739	O09158	O35638	O35711	E9Q411	E9Q6D8	E9Q634	O09167	O70589	P19157	E9Q3H6	E9Q557	E9Q557	G3X9J0	F8VPU2	F8VPU2	E9Q784	F6U5V1	E9QAE3
F7BJB9	G5E8Y4	O08579	G5E870	O35375	O35682	E9Q8I9	H3BJD6	E9Q7X6	E9Q8I7	O08688	O08740	O09159	O35639	O35728	E9Q414	E9Q6E5	E9Q6B2	O09172	O70591	P19246	E9Q3L2	E9Q593	E9Q593	G3X9K3	F8VPZ3	F8VPZ3	E9Q7D5	F6V035	E9QAF4
F8VPK0	H3BJD6	O08580	G5E895	O35379	O35683	E9Q912	I7HPW8	E9Q8D0	E9Q8I9	O08691	O08749	O09164	O35643	O35737	E9Q4D1	E9Q6H8	E9Q6D3	O09174	O70622	P19258	E9Q3M9	E9Q5C9	E9Q5C9	G3X9X1	F8VPZ9	F8VPZ9	E9Q7E2	F6VBM2	E9QAM5
F8VPK8	H3BKQ3	O08581	G5E897	O35381	O35685	E9Q9B7	J3QJV4	E9Q8I7	E9Q8Q6	O08692	O08756	O09167	O35654	O35744	E9Q4F7	E9Q6J5	E9Q6D8	O35074	O88200	P19467	E9Q401	E9Q5F1	E9Q5F9	G3X9Z4	F8VQ05	F8VQ05	E9Q7G0	F6XJP7	E9QAP7
F8VPN4	J3QN89	O08582	G5E8J6	O35382	O35690	E9Q9Q2	J3QK03	E9Q912	E9Q912	O08709	O08759	O09172	O35657	O35841	E9Q4N7	E9Q6P5	E9Q6E5	O35075	O88207	P19973	E9Q411	E9Q5F9	E9Q5I3	G3XA30	F8VQ29	F8VQ29	E9Q7L0	F6XLV1	E9QAQ8
F8VPP8	J9S314	O08583	G5E8K5	O35386	O35691	E9QA15	J3QMQ6	E9Q9B7	E9Q9B7	O08715	O08784	O09173	O35658	O35857	E9Q4P1	E9Q6R7	E9Q6H8	O35083	O88271	P20108	E9Q414	E9Q5I3	E9Q5K9	G5E829	F8VQB6	F8VQB6	E9Q7L1	F6ZDS4	E9QAT4
F8VPQ2	K7N6Y5	O08585	G5E8Q8	O35387	O35710	E9QAE3	J3QN89	E9Q9M8	E9Q9D5	O08734	O08786	O09174	O35660	O35864	E9Q4S1	E9Q735	E9Q6J5	O35098	O88322	P20357	E9Q4N7	E9Q5K9	E9Q5Z6	G5E870	F8VQC1	F8VQC1	E9Q7M2	F7BJB9	F2Z3U3
F8VPU2	L0N7N1	O08586	G5E8V9	O35393	O35711	E9QAF4	J3QP37	E9Q9Q2	E9Q9Q2	O08738	O08788	O35071	O35671	O35887	E9Q4X2	E9Q777	E9Q6P5	O35114	O88342	P20801	E9Q4P1	E9Q5Z6	E9Q612	G5E893	F8VQG4	F8VQG4	E9Q7X6	F7BWT7	F6SEU4
F8VPU6	M0QWN7	O08599	G5E8Y4	O35405	O35737	E9QAM5	K7N6Y5	E9QA15	E9Q9W4	O08739	O08795	O35074	O35678	O35892	E9Q4Y4	E9Q784	E9Q6R7	O35127	O88346	P20917	E9Q4Y4	E9Q612	E9Q616	G5E895	F8VQG7	F8VQG7	E9Q816	F8VPK0	F6TQW2
F8VPX2	O08528	O08600	H3BJD6	O35435	O35841	E9QAP7	L0N7N1	E9QAE3	E9QA15	O08740	O08797	O35075	O35680	O35900	E9Q512	E9Q7D5	E9Q735	O35129	O88441	P20918	E9Q4Z2	E9Q616	E9Q634	G5E897	F8VQK3	F8VQK3	E9Q876	F8VPN4	F6U5V1
F8VPZ3	O08529	O08601	H3BKQ3	O35448	O35855	E9QAT4	O08528	E9QAM5	E9QA22	O08749	O08800	O35098	O35682	O35943	E9Q555	E9Q7E2	E9Q777	O35143	O88447	P21107	E9Q512	E9Q634	E9Q6D3	G5E8K5	G3X8U3	G3UW55	E9Q8D0	F8VPP8	F6VBM2
F8VPZ9	O08530	O08638	J3QK03	O35457	O35857	F2Z3U3	O08529	E9QAN8	E9QA62	O08756	O08804	O35099	O35683	O35945	E9Q557	E9Q7G0	E9Q784	O35153	O88448	P21278	E9Q555	E9Q6B2	E9Q6D8	G5E8P1	G3X8X0	G3X8U3	E9Q8I7	F8VPQ2	F6XJP7
F8VQ05	O08532	O08644	J3QN89	O35459	O35864	F6RWR5	O08532	E9QAP7	E9QAE3	O08759	O08807	O35114	O35685	O35955	E9Q593	E9Q7L0	E9Q7D5	O35161	O88456	P21447	E9Q557	E9Q6D3	E9Q6E5	G5E8Q8	G3X972	G3X8X0	E9Q8I9	F8VPU2	F6XLV1
F8VQ70	O08539	O08648	K7N6Y5	O35465	O35887	F6TQW2	O08539	E9QAT4	E9QAF4	O08784	O08808	O35127	O35690	O35963	E9Q5C9	E9Q7M2	E9Q7E2	O35166	O88487	P21460	E9Q593	E9Q6E5	E9Q6H8	G5E8V9	G3X987	G3X972	E9Q8Q6	F8VPU6	F6ZDS4
F8VQC1	O08547	O08663	L0N7N1	O35551	O35892	F6U5V1	O08547	F2Z3U3	E9QAM5	O08788	O08810	O35129	O35691	O35969	E9Q5F9	E9Q7X6	E9Q7G0	O35206	O88492	P21550	E9Q5C9	E9Q6H8	E9Q6P5	G5E8Y4	G3X9B1	G3X987	E9Q912	F8VPZ3	F7BJB9
F8VQG4	O08553	O08664	O08528	O35566	O35900	F6V035	O08550	F6TQW2	E9QAP7	O08795	O08848	O35130	O35704	O35972	E9Q5G3	E9Q7X7	E9Q7L0	O35207	O88508	P21614	E9Q5F9	E9Q6J5	E9Q6R7	H3BKP8	G3X9J0	G3X9B1	E9Q9B7	F8VPZ9	F7BWT7
F8VQG7	O08573	O08672	O08529	O35593	O35929	F6VBM2	O08553	F6U5V1	E9QAT4	O08797	O08911	O35143	O35711	O54692	E9Q5I3	E9Q842	E9Q7M2	O35215	O88520	P21812	E9Q5G3	E9Q6P5	E9Q735	J3QN89	G3X9K3	G3X9J0	E9Q9D8	F8VQ05	F8VPK0
F8VQK3	O08576	O08677	O08530	O35598	O35936	F6XLV1	O08573	F6V035	F2Z3U3	O08800	O08912	O35144	O35728	O54724	E9Q5K9	E9Q8B5	E9Q7X6	O35218	O88522	P21844	E9Q5I3	E9Q6R7	E9Q777	K7N6Y5	G3X9X1	G3X9K3	E9Q9Q2	F8VQB6	F8VPN4
G3UW55	O08579	O08688	O08532	O35604	O35943	F6ZDS4	O08579	F6VBM2	F6TQW2	O08804	O08914	O35153	O35737	O54734	E9Q5Z6	E9Q8D0	E9Q8B5	O35219	O88531	P21958	E9Q5K9	E9Q735	E9Q7D5	K7N6Z2	G3X9Z4	G3X9X1	E9Q9R9	F8VQC1	F8VPP8
G3UYU0	O08580	O08709	O08539	O35609	O35955	F7BJB9	O08580	F6XLV1	F6U5V1	O08807	O08915	O35166	O35744	O54749	E9Q612	E9Q8I7	E9Q8D0	O35226	O88543	P22437	E9Q5Z6	E9Q777	E9Q7E2	L0N7N1	G3XA30	G3X9Y6	E9Q9W4	F8VQK3	F8VPQ2
G3X8U3	O08581	O08715	O08547	O35623	O35969	F7BWT7	O08582	F6ZDS4	F6XLV1	O08808	O08917	O35207	O35841	O54750	E9Q616	E9Q8I9	E9Q8I7	O35239	O88544	P22892	E9Q612	E9Q784	E9Q7G0	L7N466	G3XA59	G3X9Z4	E9QA15	G3X8U3	F8VPU2
G3X8X0	O08582	O08738	O08553	O35632	O35972	F8VPK0	O08583	F7BJB9	F6ZDS4	O08810	O08966	O35215	O35855	O54754	E9Q634	E9Q8Q6	E9Q8I9	O35250	O88545	P23475	E9Q616	E9Q7D5	E9Q7L0	O08528	G5E829	G3XA30	E9QAE3	G3X8X0	F8VPU6
G3X972	O08583	O08739	O08573	O35638	O54692	F8VPN4	O08585	F7BWT7	F7BJB9	O08811	O08989	O35218	O35857	O54774	E9Q6B2	E9Q8V6	E9Q8Q6	O35286	O88569	P23492	E9Q634	E9Q7E2	E9Q7M2	O08529	G5E870	G3XA59	E9QAF4	G3X912	F8VPZ3
G3X9B1	O08585	O08740	O08579	O35639	O54724	F8VPP8	O08599	F8VPK0	F7BWT7	O08842	O08992	O35226	O35864	O54782	E9Q6D3	E9Q912	E9Q8V6	O35295	O88587	P23819	E9Q6B2	E9Q7G0	E9Q876	O08532	G5E895	G5E829	E9QAM5	G3X972	F8VPZ9
G3X9J0	O08586	O08747	O08580	O35643	O54734	F8VPQ2	O08600	F8VPN4	F8VPK0	O08848	O08997	O35239	O35874	O54786	E9Q6D8	E9Q9B7	E9Q912	O35326	O88623	P23950	E9Q6D3	E9Q7L0	E9Q8B5	O08539	G5E897	G5E870	E9QAP7	G3X982	F8VQ05
G3X9K3	O08599	O08749	O08582	O35654	O54754	F8VPQ6	O08601	F8VPP8	F8VPN4	O08911	O09005	O35242	O35887	O54790	E9Q6E5	E9Q9D5	E9Q9B7	O35343	O88630	P24270	E9Q6E5	E9Q7L1	E9Q8D0	O08547	G5E8K5	G5E895	E9QAQ8	G3X9B1	F8VQB6
G3X9N3	O08600	O08756	O08583	O35658	O54774	F8VPT3	O08609	F8VPQ2	F8VPP8	O08912	O09012	O35250	O35892	O54818	E9Q6H8	E9Q9W4	E9Q9D5	O35344	O88653	P24288	E9Q6H8	E9Q7M2	E9Q8I7	O08550	G5E8P1	G5E897	E9QAT4	G3X9C2	F8VQC1
G3X9X1	O08601	O08759	O08585	O35678	O54781	F8VPU2	O08638	F8VPQ6	F8VPQ2	O08914	O09043	O35280	O35900	O54824	E9Q6J5	E9QA15	E9Q9W4	O35345	O88668	P24369	E9Q6J5	E9Q7X6	E9Q8I9	O08553	G5E8V9	G5E8K5	F2Z3U3	G3X9J0	F8VQK3
G3X9Z4	O08638	O08784	O08586	O35682	O54786	F8VPU6	O08644	F8VPT3	F8VPU2	O08915	O09044	O35286	O35943	O54825	E9Q6P5	E9QA62	E9QA15	O35350	O88685	P24472	E9Q6P5	E9Q842	E9Q8Q6	O08573	G5E8Y4	G5E8P1	F6SEU4	G3X9K3	G3UW82
G3XA30	O08644	O08785	O08599	O35683	O54818	F8VPZ9	O08648	F8VPU2	F8VPX2	O08917	O09049	O35295	O35945	O54833	E9Q6R7	E9QAE1	E9QA62	O35367	O88696	P24526	E9Q6R7	E9Q876	E9Q912	O08579	H3BKQ3	G5E8V9	F6TQW2	G3X9V8	G3X8U3
G3XA57	O08648	O08788	O08600	O35685	O54819	F8VQ05	O08663	F8VPU6	F8VPZ3	O08966	O09051	O35309	O35955	O54865	E9Q735	E9QAE3	E9QAE1	O35379	O88712	P24547	E9Q735	E9Q8B5	E9Q9B7	O08580	J3QK03	G5E8Y4	F6U5V1	G3X9Y6	G3X8X0
G5E829	O08663	O08795	O08601	O35690	O54824	F8VQC1	O08664	F8VPZ9	F8VPZ9	O08967	O09053	O35326	O35963	O54879	E9Q777	E9QAM5	E9QAE3	O35381	O88738	P24549	E9Q777	E9Q8D0	E9Q9D8	O08582	J3QN89	H3BJD6	F6VBM2	G3X9Z4	G3X912
G5E870	O08664	O08797	O08605	O35691	O54825	F8VQG7	O08677	F8VQ05	F8VQ05	O08989	O09061	O35343	O35969	O54890	E9Q784	E9QAP7	E9QAM5	O35382	O88746	P24604	E9Q784	E9Q8I7	E9Q9K5	O08583	K7N6Y5	H3BKP8	F6XJP7	G3XA30	G3X972
G5E895	O08672	O08800	O08638	O35710	O54833	F8VQM5	O08691	F8VQC1	F8VQ70	O08992	O09106	O35344	O35972	O54909	E9Q7D5	E9QAT4	E9QAP7	O35387	O88792	P24638	E9Q7D5	E9Q8I9	E9Q9W4	O08585	K7N6Z2	J3QK03	F6XLV1	G5E829	G3X982
G5E897	O08688	O08804	O08644	O35737	O54865	G3UW81	O08692	F8VQG7	F8VQB6	O08997	O09110	O35345	O54692	O54916	E9Q7E2	F2Z3U3	E9QAT4	O35405	O88843	P25444	E9Q7E2	E9Q912	E9QA15	O08586	L0N7N1	J3QN89	F6ZDS4	G5E870	G3X9B1
G5E8G3	O08709	O08807	O08663	O35841	O54879	G3UWE2	O08709	F8VQM5	F8VQC1	O09000	O09111	O35350	O54724	O54931	E9Q7G0	F6R7E8;Q9CPN7	F2Z3U3	O35435	O88844	P26039	E9Q7G0	E9Q9B7	E9QA62	O08599	L7N466	K7N6Y5	F7BJB9	G5E893	G3X9C2
G5E8K5	O08715	O08808	O08664	O35855	O54890	G3X8U3	O08715	G3UW81	F8VQG4	O09005	O09114	O35379	O54734	O54941	E9Q7L0	F6TQW2	F6R7E8;Q9CPN7	O35448	O88851	P26040	E9Q7L0	E9Q9D8	E9QAE3	O08600	O08528	K7N6Z2	F7BWT7	G5E895	G3X9J0
G5E8V9	O08738	O08810	O08675	O35857	O54901	G3X8X0	O08734	G3UWE2	F8VQG7	O09012	O09117	O35381	O54749	O54946	E9Q7L1	F6U5V1	F6TQW2	O35459	O88947	P26041	E9Q7L1	E9Q9K5	E9QAF4	O08605	O08529	L7N466	F8VPK0	G5E897	G3X9K3
G5E8Y4	O08739	O08842	O08677	O35864	O54916	G3X939	O08736	G3UXE9	F8VQK3	O09043	O09126	O35382	O54750	O54950	E9Q7M2	F6VBM2	F6XLV1	O35465	O88952	P26231	E9Q7M2	E9Q9Q2	E9QAM5	O08609	O08532	O08528	F8VPN4	G5E8H5	G3X9N3
G5E905	O08740	O08848	O08692	O35887	O54931	G3X972	O08738	G3X8U3	G3UWD9	O09044	O09131	O35386	O54754	O54962	E9Q7X6	F6XLV1	F6ZDS4	O35473	O88958	P26350	E9Q7X6	E9Q9W4	E9QAP7	O08638	O08538	O08529	F8VPP8	G5E8K5	G3X9V8
H3BJD6	O08747	O08908	O08709	O35892	O54940	G3X9B1	O08739	G3X8X0	G3UYU0	O09049	O09159	O35387	O54774	O54965	E9Q842	F6ZDS4	F7BJB9	O35516	O88967	P26369	E9Q842	E9QA15	E9QAT4	O08644	O08539	O08530	F8VPQ2	G5E8V9	G3X9Y6
H3BKP8	O08749	O08912	O08715	O35900	O54941	G3X9J0	O08740	G3X939	G3X8U3	O09051	O09164	O35405	O54782	O54984	E9Q8D0	F7BJB9	F7BWT7	O35551	O88983	P26443	E9Q876	E9QA62	F2Z3U3	O08648	O08547	O08532	F8VPU2	G5E8Y4	G3X9Z4
H3BKQ3	O08756	O08914	O08734	O35929	O54946	G3X9K3	O08749	G3X972	G3X8X0	O09053	O09167	O35423	O54786	O54988	E9Q8I7	F7BWT7	F8VPK0	O35566	O88990	P26450	E9Q8D0	E9QAE3	F6TQW2	O08663	O08550	O08538	F8VPU6	I7HPW8	G3XA30
J3QN89	O08759	O08915	O08738	O35936	O54950	G3X9N3	O08756	G3X987	G3X939	O09061	O09172	O35435	O54824	O55003	E9Q8I9	F8VPK0	F8VPN4	O35593	O89001	P26638	E9Q8I7	E9QAF4	F6U5V1	O08664	O08553	O08539	F8VPX2	J3QMQ6	G5E829
J9S314	O08784	O08917	O08739	O35943	O54962	G3X9V8	O08759	G3X9B1	G3X972	O09106	O09173	O35448	O54825	O55013	E9Q8Q6	F8VPN4	F8VPP8	O35598	O89017	P26645	E9Q8I9	E9QAM5	F6XJP7	O08677	O08573	O08547	F8VPZ3	J3QN89	G5E870
K7N6Y5	O08785	O08919	O08740	O35954	O54965	G3X9Y6	O08784	G3X9J0	G3X987	O09110	O09174	O35453	O54833	O55022	E9Q8V6	F8VPP8	F8VPQ2	O35604	O89020	P26883	E9Q8Q6	E9QAP7	F6XLV1	O08688	O08579	O08550	F8VPZ9	J3QP37	G5E895
K7N6Z2	O08788	O08967	O08746	O35955	O54984	G3X9Z4	O08788	G3X9K3	G3X9B1	O09111	O35054	O35459	O54865	O55023	E9Q912	F8VPQ2	F8VPU2	O35609	O89023	P27545	E9Q8V6	E9QAT4	F6ZDS4	O08692	O08580	O08553	F8VQ05	K7N6Y5	G5E897
L0N7N1	O08795	O08989	O08749	O35969	O54988	G3XA30	O08795	G3X9Y6	G3X9C2	O09114	O35071	O35465	O54879	O55026	E9Q9B7	F8VPU2	F8VPZ3	O35621	O89051	P27546	E9Q912	F2Z3U3	F6ZIS7	O08709	O08582	O08573	F8VQ29	K7N6Z2	G5E8H5
M0QWN7	O08796	O08992	O08756	O35972	O54998	G3XA57	O08796	G3X9Z4	G3X9F6	O09117	O35074	O35488	O54890	O55028	E9Q9D5	F8VPZ3	F8VPZ9	O35623	O89053	P27601	E9Q9B7	F6SEU4	F7BJB9	O08715	O08583	O08579	F8VQ70	K9J7B2	G5E8K5
O08528	O08797	O08997	O08759	O54692	O55003	G5E829	O08797	G3XA30	G3X9G9	O09118	O35075	O35490	O54909	O55029	E9Q9Q2	F8VPZ9	F8VQ05	O35638	O89079	P27612	E9Q9D8	F6TQW2	F7BWT7	O08734	O08585	O08580	F8VQC1	L7N259	G5E8P1
O08529	O08800	O09005	O08784	O54724	O55013	G5E870	O08800	G5E829	G3X9J0	O09126	O35082	O35516	O54916	O55033	E9Q9W4	F8VQ05	F8VQ29	O35639	O89084	P27641	E9Q9Q2	F6U5V1	F8VPK0	O08738	O08586	O08582	F8VQG7	L7N466	G5E8V9
O08530	O08804	O09012	O08785	O54734	O55022	G5E895	O08804	G5E870	G3X9K3	O09131	O35083	O35551	O54931	O55060	E9QA15	F8VQ29	F8VQB6	O35643	O89086	P27659	E9Q9W4	F6XLV1	F8VPN4	O08739	O08599	O08583	F8VQK3	O08528	G5E8Y4
O08532	O08807	O09044	O08788	O54774	O55023	G5E897	O08807	G5E895	G3X9N3	O09159	O35098	O35593	O54941	O55071	E9QA22	F8VQB6	F8VQC1	O35646	O89103	P27773	E9QA15	F6ZDS4	F8VPP8	O08740	O08600	O08585	G3X8U3	O08529	H3BKQ3
O08539	O08808	O09053	O08791	O54781	O55026	G5E8H5	O08808	G5E897	G3X9X1	O09164	O35099	O35598	O54946	O55106	E9QA62	F8VQC1	F8VQG4	O35648	O89104	P28235	E9QA62	F6ZIS7	F8VPQ2	O08742	O08605	O08586	G3X8X0	O08532	I7HPW8
O08543	O08810	O09061	O08795	O54784	O55028	G5E8K5	O08810	G5E8H5	G3X9Y6	O09167	O35114	O35601	O54950	O55111	E9QAE1	F8VQG4	F8VQK3	O35658	O89106	P28352	E9QAE3	F7BJB9	F8VPU2	O08749	O08609	O08599	G3X912	O08539	J3QMQ6
O08547	O08842	O09106	O08796	O54786	O55029	G5E8L3	O08832	G5E8K5	G3X9Z4	O09172	O35125	O35604	O54962	O55125	E9QAE3	F8VQG7	G3UW81	O35678	O89110	P28474	E9QAF4	F7BWT7	F8VPU6	O08756	O08638	O08600	G3X972	O08543	J3QN89
O08553	O08848	O09110	O08797	O54819	O55033	G5E8P1	O08842	G5E8L3	G3XA30	O09173	O35127	O35609	O54983	O55126	E9QAM5	F8VQK3	G3UWE2	O35682	O89112	P28652	E9QAM5	F8VPK0	F8VPZ9	O08759	O08644	O08605	G3X982	O08547	J3QP37
O08573	O08900	O09111	O08800	O54824	O55042	G5E8Q8	O08856	G5E8P1	G3XA57	O09174	O35129	O35615	O54984	O55128	E9QAP7	G3UW81	G3X8U3	O35683	O89114	P28653	E9QAP7	F8VPN4	F8VQ05	O08784	O08648	O08609	G3X9B1	O08553	K7N6Y5
O08576	O08908	O09114	O08804	O54825	O55057	G5E8V9	O08900	G5E8Q8	G5E829	O35054	O35130	O35623	O54988	O55131	E9QAT4	G3UWE2	G3X8X0	O35685	O89116	P28654	E9QAT4	F8VPP8	F8VQB6	O08788	O08663	O08638	G3X9C2	O08573	K9J7B2
O08579	O08912	O09117	O08807	O54833	O55060	G5E8Y4	O08912	G5E8V9	G5E870	O35071	O35136	O35638	O55003	O55135	F2Z3U3	G3X8U3	G3X972	O35690	P00015	P28656	F2Z3U3	F8VPQ2	F8VQC1	O08795	O08664	O08648	G3X9J0	O08579	L7N259
O08580	O08914	O09126	O08808	O54865	O55098	H3BJD6	O08914	G5E8Y4	G5E895	O35074	O35143	O35639	O55013	O55137	F6R7E8;Q9CPN7	G3X8X0	G3X982	O35691	P00158	P28658	F6SEU4	F8VPU2	F8VQG4	O08796	O08677	O08663	G3X9K3	O08580	O08528
O08581	O08915	O09131	O08810	O54879	O55100	I7HPW8	O08915	H3BJD6	G5E897	O35075	O35144	O35643	O55022	O55142	F6TQW2	G3X912	G3X987	O35704	P00329	P28659	F6TQW2	F8VPU6	G3UW82	O08797	O08688	O08664	G3X9N3	O08582	O08529
O08582	O08917	O09159	O08842	O54890	O55101	J3QJV4	O08917	I7HPW8	G5E8H9	O35082	O35153	O35646	O55023	O55143	F6VBM2	G3X972	G3X9B1	O35711	P00397	P28660	F6U5V1	F8VPZ3	G3X8U3	O08804	O08692	O08677	G3X9V8	O08583	O08532
O08583	O08919	O09164	O08848	O54901	O55102	J3QK03	O08970	J3QJV4	G5E8K5	O35083	O35166	O35654	O55028	O55176	F6XLV1	G3X982	G3X9C2	O35730	P00405	P28843	F6VBM2	F8VPZ9	G3X8X0	O08807	O08709	O08688	G3X9X1	O08585	O08539
O08585	O08967	O09167	O08911	O54916	O55106	J3QMQ6	O08992	J3QK03	G5E8P1	O35098	O35188	O35657	O55029	O55186	F6ZDS4	G3X987	G3X9F6	O35737	P00416	P29387	F6XLV1	F8VQ05	G3X8Y1	O08808	O08715	O08692	G3X9Y6	O08586	O08543
O08586	O08989	O09172	O08912	O54931	O55111	J3QN89	O08997	J3QMQ6	G5E8Q8	O35099	O35206	O35658	O55033	O55201	F7BJB9	G3X9B1	G3X9J0	O35744	P00493	P29391	F6ZDS4	F8VQ29	G3X912	O08810	O08734	O08709	G3X9Z4	O08599	O08547
O08599	O08992	O09174	O08915	O54940	O55125	J3QP37	O08999	J3QN89	G5E8V9	O35114	O35207	O35660	O55057	O55222	F7BWT7	G3X9C2	G3X9K3	O35841	P00687	P29595	F6ZIS7	F8VQ70	G3X972	O08811	O08738	O08715	G3XA30	O08600	O08553
O08600	O08997	O35066	O08917	O54941	O55126	K7N6C2	O09000	J3QP37	G5E8Y4	O35127	O35215	O35671	O55060	O55229	F8VPK0	G3X9F6	G3X9X1	O35855	P00848	P29758	F7BJB9	F8VQB6	G3X982	O08842	O08739	O08734	G5E829	O08601	O08573
O08601	O09005	O35075	O08919	O54946	O55128	K7N6Y5	O09012	K7N6C2	G5E905	O35129	O35218	O35678	O55071	O55234	F8VPN4	G3X9J0	G3X9Y6	O35857	P00920	P30355	F7BWT7	F8VQC1	G3X9B1	O08848	O08740	O08738	G5E870	O08605	O08579
O08638	O09012	O35083	O08992	O54950	O55131	L0N7N1	O09030	K7N6Y5	H3BJD6	O35130	O35226	O35680	O55102	O55239	F8VPP8	G3X9K3	G3X9Z4	O35864	P01027	P30677	F8VPK0	F8VQM5	G3X9C2	O08856	O08742	O08739	G5E893	O08638	O08580
O08641	O09044	O35098	O08997	O54962	O55135	L7N259	O09044	L0N7N1	H3BKQ3	O35136	O35231	O35682	O55106	O55240	F8VPQ2	G3X9X1	G3XA30	O35874	P01029	P30999	F8VPN4	G3UW82	G3X9J0	O08900	O08749	O08740	G5E895	O08641	O08582
O08644	O09053	O35099	O08999	O54984	O55137	O08528	O09049	O08528	I7HPW8	O35143	O35239	O35683	O55111	O55242	F8VPU2	G3X9Y6	G3XA57	O35887	P01831	P31001	F8VPP8	G3X8U3	G3X9K3	O08901	O08756	O08742	G5E897	O08644	O08583
O08648	O09061	O35114	O09005	O54988	O55142	O08529	O09051	O08529	J3QK03	O35144	O35242	O35685	O55125	O70131	F8VPU6	G3X9Z4	G3XA59	O35892	P01837	P31230	F8VPQ2	G3X8X0	G3X9Z4	O08912	O08759	O08749	G5E8K5	O08648	O08585
O08663	O09106	O35126	O09012	O54998	O55143	O08532	O09061	O08532	J3QN89	O35166	O35245	O35690	O55126	O70133	F8VPX2	G3XA30	G5E829	O35900	P01867	P31428	F8VPU2	G3X8Y1	G3XA30	O08915	O08760	O08756	G5E8P1	O08663	O08586
O08664	O09110	O35127	O09044	O55003	O55186	O08539	O09106	O08539	K7N6Y5	O35188	O35250	O35691	O55128	O70152	F8VPZ3	G3XA57	G5E870	O35912	P01869	P31725	F8VPU6	G3X912	G5E829	O08917	O08784	O08759	G5E8V9	O08664	O08599
O08672	O09111	O35129	O09053	O55013	O55187	O08543	O09110	O08547	K7N6Z2	O35206	O35286	O35704	O55131	O70161	F8VPZ9	G3XA59	G5E893	O35943	P01872	P31750	F8VPX2	G3X972	G5E870	O08992	O08788	O08760	G5E8Y4	O08675	O08600
O08677	O09114	O35136	O09061	O55022	O55201	O08547	O09111	O08550	L7N466	O35207	O35295	O35711	O55135	O70172	F8VQ05	G5E829	G5E895	O35969	P01887	P31786	F8VPZ3	G3X982	G5E893	O08997	O08791	O08784	H3BJD6	O08677	O08601
O08688	O09117	O35143	O09106	O55023	O55222	O08550	O09117	O08553	O08529	O35215	O35298	O35728	O55137	O70194	F8VQ29	G5E870	G5E897	O35972	P01897	P31809	F8VPZ9	G3X9A2	G5E895	O08999	O08795	O08788	H3BKQ3	O08688	O08605
O08691	O09126	O35144	O09110	O55026	O55229	O08553	O09130	O08573	O08532	O35218	O35309	O35730	O55142	O70228	F8VQB6	G5E893	G5E8J6	O35988	P01898	P31938	F8VQ05	G3X9B1	G5E897	O09000	O08796	O08791	I7HPW8	O08691	O08609
O08709	O09131	O35153	O09111	O55028	O55234	O08573	O09131	O08579	O08539	O35226	O35316	O35737	O55143	O70251	F8VQC1	G5E895	G5E8K5	O54692	P01901	P31996	F8VQ29	G3X9C2	G5E8G3	O09005	O08797	O08795	J3QK03	O08709	O08638
O08715	O09159	O35166	O09114	O55029	O55242	O08579	O09158	O08580	O08543	O35231	O35326	O35744	O55176	O70252	F8VQG4	G5E897	G5E8P1	O54724	P01942	P32233	F8VQ70	G3X9J0	G5E8H5	O09012	O08800	O08796	J3QMQ6	O08715	O08641
O08734	O09164	O35188	O09117	O55033	O70133	O08580	O09159	O08581	O08547	O35239	O35343	O35841	O55186	O70274	F8VQG7	G5E8J6	G5E8Q8	O54734	P02463	P32261	F8VQB6	G3X9K3	G5E8J6	O09043	O08804	O08797	J3QN89	O08734	O08644
O08738	O09167	O35207	O09118	O55042	O70152	O08582	O09161	O08582	O08553	O35245	O35344	O35855	O55201	O70303	F8VQK3	G5E8K5	G5E8V9	O54774	P02468	P32921	F8VQC1	G3X9Z4	G5E8K5	O09044	O08807	O08800	K7N6C2	O08738	O08648
O08739	O09172	O35215	O09130	O55057	O70161	O08583	O09164	O08583	O08573	O35250	O35345	O35857	O55222	O70305	G3UW81	G5E8P1	G5E8Y4	O54781	P02469	P33267	F8VQG4	G3XA30	G5E8Q8	O09046	O08808	O08804	K7N6Y5	O08739	O08663
O08740	O09174	O35218	O09131	O55060	O70167	O08585	O09167	O08585	O08579	O35286	O35347	O35864	O55229	O70309	G3UWE2	G5E8Q8	H3BJD6	O54782	P02535	P33622	F8VQG7	G5E829	G5E8V9	O09053	O08810	O08807	K9J7B2	O08740	O08664
O08747	O35066	O35219	O09159	O55098	O70172	O08599	O09172	O08586	O08580	O35295	O35350	O35874	O55234	O70310	G3X8U3	G5E8V9	H3BKQ3	O54784	P02798	P34152	G3UW82	G5E870	G5E8Y4	O09061	O08811	O08808	L7N259	O08746	O08675
O08749	O35074	O35226	O09161	O55100	O70194	O08600	O09174	O08599	O08581	O35298	O35379	O35887	O55236	O70311	G3X8X0	G5E8Y4	J3QN89	O54786	P02802	P34928	G3X8U3	G5E893	H3BKQ3	O09106	O08842	O08810	L7N466	O08749	O08677
O08756	O35075	O35239	O09164	O55101	O70200	O08601	O35071	O08600	O08582	O35309	O35381	O35892	O55239	O70318	G3X912	H3BJD6	K7N6Y5	O54818	P03888	P35278	G3X8X0	G5E895	I7HJI3	O09110	O08848	O08811	O08528	O08756	O08688
O08759	O35083	O35242	O09167	O55102	O70209	O08609	O35083	O08601	O08583	O35316	O35382	O35900	O55240	O70324	G3X972	H3BKQ3	L0N7N1	O54824	P03893	P35279	G3X8Y1	G5E897	J3QJV4	O09111	O08856	O08842	O08529	O08759	O08709
O08784	O35098	O35250	O09172	O55106	O70228	O08638	O35099	O08609	O08585	O35326	O35386	O35904	O55242	O70325	G3X982	J3QN89	O08528	O54825	P03911	P35282	G3X912	G5E8H5	J3QN89	O09117	O08900	O08848	O08532	O08784	O08715
O08785	O35099	O35286	O09174	O55111	O70250	O08641	O35114	O08638	O08586	O35343	O35387	O35943	O70133	O70362	G3X987	K7N6Y5	O08529	O54833	P03921	P35283	G3X972	G5E8J6	J3QPE5	O09126	O08912	O08856	O08539	O08786	O08734
O08788	O35114	O35295	O35071	O55125	O70251	O08644	O35126	O08641	O08599	O35344	O35405	O35945	O70145	O70370	G3X9B1	L0N7N1	O08530	O54834	P03930	P35285	G3X982	G5E8K5	K7N6Y5	O09130	O08914	O08900	O08543	O08788	O08738
O08791	O35126	O35316	O35074	O55126	O70252	O08648	O35127	O08644	O08600	O35345	O35409	O35955	O70152	O70378	G3X9F6	O08528	O08532	O54865	P03953	P35505	G3X9A2	G5E8P1	K9J7B2	O09131	O08915	O08912	O08547	O08795	O08739
O08795	O35127	O35326	O35075	O55128	O70258	O08663	O35129	O08648	O08601	O35347	O35425	O35963	O70161	O70400	G3X9J0	O08529	O08539	O54879	P04104	P35550	G3X9B1	G5E8V9	L7N259	O09159	O08917	O08914	O08553	O08796	O08740
O08796	O35129	O35343	O35083	O55131	O70274	O08664	O35136	O08663	O08609	O35350	O35435	O35969	O70172	O70404	G3X9K3	O08530	O08547	O54890	P04117	P35564	G3X9C2	G5E8Y4	O08528	O09164	O08989	O08915	O08573	O08797	O08746
O08797	O35136	O35344	O35098	O55135	O70305	O08677	O35143	O08664	O08638	O35375	O35448	O35972	O70194	O70435	G3X9X1	O08532	O08550	O54901	P04186	P35585	G3X9J0	G5E905	O08529	O09167	O08992	O08917	O08576	O08800	O08749
O08804	O35143	O35345	O35099	O55137	O70309	O08691	O35153	O08675	O08641	O35379	O35453	O54692	O70228	O70439	G3X9Y6	O08538	O08553	O54916	P04247	P35979	G3X9K3	H3BKQ3	O08532	O09172	O08997	O08919	O08579	O08804	O08756
O08807	O35144	O35347	O35114	O55142	O70310	O08692	O35161	O08677	O08648	O35381	O35459	O54724	O70251	O70451	G3X9Z4	O08539	O08573	O54918	P04370	P36536	G3X9V8	I7HJI3	O08539	O09174	O08999	O08989	O08580	O08807	O08759
O08808	O35153	O35350	O35127	O55143	O70318	O08709	O35166	O08688	O08663	O35382	O35465	O54734	O70252	O70475	G3XA30	O08547	O08579	O54931	P04919	P36916	G3X9X1	J3QJV4	O08543	O35071	O09000	O08992	O08581	O08808	O08784
O08810	O35166	O35375	O35129	O55186	O70325	O08715	O35177	O08691	O08664	O35386	O35469	O54749	O70263	O70479	G3XA57	O08550	O08580	O54940	P04925	P36993	G3X9Z4	J3QK03	O08547	O35074	O09005	O08997	O08582	O08810	O08786
O08811	O35188	O35379	O35130	O55201	O70343	O08734	O35185	O08692	O08675	O35387	O35488	O54750	O70274	O70480	G5E829	O08553	O08582	O54941	P05017	P37804	G3XA30	J3QN89	O08553	O35075	O09012	O08999	O08583	O08811	O08788
O08842	O35207	O35381	O35143	O55222	O70362	O08738	O35188	O08709	O08677	O35405	O35490	O54754	O70281	O70481	G5E870	O08573	O08583	O54942	P05063	P38060	G5E829	J3QPE5	O08573	O35083	O09043	O09000	O08585	O08832	O08795
O08848	O35215	O35382	O35144	O55229	O70370	O08739	O35206	O08715	O08688	O35409	O35516	O54774	O70303	O70492	G5E893	O08579	O08585	O54946	P05064	P38585	G5E870	K7N6Y5	O08579	O35098	O09044	O09005	O08586	O08842	O08796
O08908	O35218	O35386	O35153	O55234	O70373	O08740	O35207	O08734	O08691	O35425	O35551	O54781	O70305	O70493	G5E895	O08580	O08586	O54950	P05132	P39053	G5E893	K7N6Z2	O08580	O35099	O09046	O09012	O08599	O08848	O08797
O08912	O35219	O35387	O35166	O55240	O70378	O08749	O35215	O08738	O08692	O35435	O35566	O54782	O70309	O70496	G5E897	O08582	O08599	O54962	P05201	P39054	G5E895	K9J7B2	O08582	O35114	O09053	O09043	O08600	O08911	O08800
O08914	O35226	O35393	O35206	O55242	O70400	O08756	O35218	O08739	O08705	O35448	O35593	O54786	O70310	O70503	G5E8G3	O08583	O08600	O54965	P05202	P40124	G5E897	L0N7N1	O08583	O35127	O09061	O09044	O08601	O08912	O08804
O08915	O35239	O35405	O35207	O70133	O70404	O08759	O35226	O08740	O08709	O35453	O35594	O54804	O70311	O70551	G5E8H5	O08585	O08601	O54967	P05214	P40237	G5E8H5	L7N259	O08585	O35129	O09106	O09046	O08609	O08914	O08807
O08917	O35250	O35409	O35215	O70152	O70405	O08784	O35250	O08749	O08715	O35459	O35598	O54824	O70318	O70566	G5E8K5	O08586	O08605	O54983	P05533	P40240	G5E8J6	O08528	O08586	O35130	O09110	O09061	O08638	O08915	O08808
O08919	O35286	O35425	O35216	O70161	O70423	O08788	O35286	O08756	O08734	O35465	O35604	O54825	O70324	O70570	G5E8P1	O08599	O08609	O54984	P05622	P40936	G5E8K5	O08529	O08599	O35134	O09111	O09106	O08641	O08917	O08810
O08967	O35295	O35435	O35218	O70167	O70433	O08795	O35291	O08759	O08738	O35469	O35607	O54826	O70325	O70572	G5E8Q8	O08600	O08638	O54988	P05977	P41245	G5E8P1	O08532	O08600	O35143	O09117	O09110	O08644	O08919	O08811
O08989	O35316	O35448	O35219	O70172	O70435	O08796	O35295	O08784	O08739	O35488	O35609	O54833	O70362	O70579	G5E8V9	O08601	O08641	O54998	P06151	P42128	G5E8Q8	O08539	O08601	O35144	O09126	O09111	O08648	O08970	O08832
O08992	O35326	O35449	O35226	O70194	O70439	O08797	O35305	O08788	O08740	O35490	O35615	O54865	O70370	O70585	G5E8Y4	O08605	O08648	O55003	P06537	P42225	G5E8V9	O08543	O08605	O35153	O09130	O09117	O08663	O08992	O08842
O08997	O35343	O35454	O35231	O70200	O70468	O08800	O35309	O08795	O08746	O35516	O35623	O54879	O70378	O70589	H3BJD6	O08609	O08663	O55013	P06728	P42669	G5E8Y4	O08547	O08609	O35166	O09131	O09126	O08664	O08997	O08848
O09000	O35344	O35459	O35239	O70209	O70475	O08804	O35317	O08796	O08749	O35551	O35632	O54890	O70400	O70591	H3BKQ3	O08638	O08664	O55022	P06745	P42925	G5E905	O08550	O08638	O35177	O09159	O09130	O08677	O09005	O08856
O09005	O35345	O35465	O35242	O70228	O70481	O08807	O35326	O08797	O08756	O35566	O35638	O54909	O70404	O88271	J3QN89	O08641	O08675	O55023	P06797	P43006	H3BKQ3	O08553	O08641	O35206	O09164	O09131	O08688	O09012	O08911
O09012	O35347	O35469	O35245	O70250	O70492	O08808	O35343	O08800	O08759	O35593	O35639	O54916	O70435	O88291	K7N6Y5	O08648	O08677	O55026	P06801	P43274	I7HJI3	O08573	O08644	O35207	O09167	O09159	O08709	O09044	O08912
O09044	O35350	O35474	O35250	O70251	O70493	O08810	O35344	O08804	O08784	O35594	O35643	O54931	O70439	O88325	L0N7N1	O08663	O08688	O55028	P06802	P43275	J3QK03	O08579	O08648	O35215	O09172	O09164	O08715	O09061	O08914
O09061	O35375	O35488	O35286	O70252	O70494	O08832	O35345	O08807	O08788	O35598	O35648	O54940	O70451	O88342	O08528	O08664	O08691	O55029	P06909	P43276	J3QN89	O08580	O08663	O35216	O09173	O09167	O08734	O09106	O08915
O09106	O35379	O35495	O35295	O70258	O70496	O08842	O35350	O08808	O08791	O35604	O35654	O54941	O70469	O88343	O08529	O08675	O08692	O55033	P07091	P45481	J3QPE5	O08582	O08664	O35218	O35071	O09172	O08736	O09110	O08917
O09110	O35381	O35526	O35309	O70274	O70503	O08848	O35368	O08810	O08795	O35607	O35657	O54946	O70475	O88351	O08530	O08677	O08709	O55042	P07214	P45591	K9J7B2	O08583	O08675	O35226	O35074	O09174	O08738	O09111	O08919
O09111	O35382	O35544	O35326	O70305	O70546	O08856	O35375	O08832	O08796	O35609	O35658	O54950	O70479	O88384	O08532	O08688	O08715	O55057	P07309	P45700	O08528	O08585	O08677	O35239	O35075	O35071	O08739	O09114	O08967
O09114	O35386	O35551	O35343	O70309	O70548	O08900	O35379	O08842	O08797	O35615	O35678	O54962	O70480	O88413	O08539	O08691	O08734	O55060	P07310	P45878	O08529	O08586	O08688	O35242	O35083	O35074	O08740	O09116	O08970
O09117	O35387	O35566	O35344	O70310	O70551	O08908	O35381	O08848	O08800	O35623	O35680	O54984	O70481	O88425	O08547	O08692	O08738	O55098	P07356	P45952	O08532	O08599	O08689	O35250	O35098	O35075	O08746	O09117	O08992
O09118	O35393	O35593	O35345	O70318	O70566	O08912	O35382	O08856	O08804	O35632	O35682	O54988	O70492	O88428	O08550	O08709	O08739	O55101	P07724	P46412	O08539	O08600	O08692	O35280	O35099	O35083	O08749	O09118	O08997
O09126	O35405	O35594	O35350	O70325	O70571	O08914	O35386	O08900	O08807	O35638	O35683	O54990	O70493	O88441	O08553	O08715	O08740	O55102	P07742	P46414	O08543	O08601	O08709	O35286	O35114	O35098	O08756	O09130	O09000
O09130	O35409	O35598	O35375	O70343	O70572	O08915	O35387	O08912	O08808	O35639	O35685	O54998	O70496	O88447	O08573	O08734	O08742	O55103	P07759	P46460	O08547	O08605	O08715	O35295	O35127	O35099	O08759	O09131	O09005
O09131	O35425	O35604	O35379	O70362	O70579	O08917	O35400	O08914	O08810	O35643	O35690	O55003	O70503	O88451	O08579	O08738	O08749	O55106	P07901	P46467	O08550	O08609	O08734	O35309	O35129	O35114	O08784	O09159	O09012
O09158	O35435	O35607	O35381	O70370	O70589	O08919	O35435	O08915	O08811	O35648	O35691	O55013	O70551	O88455	O08580	O08739	O08756	O55126	P07934	P46471	O08553	O08632	O08736	O35317	O35130	O35127	O08788	O09161	O09044
O09159	O35448	O35609	O35382	O70373	O70591	O08970	O35448	O08917	O08832	O35654	O35704	O55022	O70566	O88456	O08581	O08740	O08759	O55128	P08003	P46638	O08573	O08638	O08738	O35326	O35134	O35129	O08791	O09164	O09061
O09164	O35449	O35621	O35386	O70378	O70622	O08992	O35459	O08919	O08842	O35657	O35711	O55023	O70570	O88487	O08582	O08742	O08760	O55131	P08030	P46664	O08579	O08641	O08739	O35343	O35143	O35130	O08795	O09165	O09106
O09167	O35454	O35623	O35387	O70400	O88271	O08997	O35465	O08970	O08848	O35658	O35728	O55028	O70572	O88520	O08583	O08749	O08784	O55135	P08032	P46735	O08580	O08648	O08740	O35344	O35144	O35134	O08796	O09167	O09110
O09172	O35459	O35633	O35393	O70401	O88322	O08999	O35473	O08992	O08856	O35678	O35730	O55029	O70579	O88522	O08585	O08756	O08786	O55142	P08074	P46737	O08582	O08663	O08746	O35345	O35153	O35143	O08797	O09172	O09111
O09174	O35465	O35638	O35405	O70404	O88342	O09012	O35516	O08997	O08911	O35680	O35737	O55033	O70585	O88531	O08586	O08759	O08788	O55143	P08101	P46935	O08583	O08664	O08749	O35347	O35166	O35144	O08800	O09174	O09116
O35066	O35469	O35639	O35435	O70405	O88343	O09043	O35526	O08999	O08912	O35682	O35744	O55042	O70589	O88532	O08599	O08760	O08795	O55186	P08113	P46938	O08585	O08675	O08756	O35350	O35177	O35153	O08804	O35071	O09117
O35074	O35474	O35643	O35448	O70423	O88351	O09044	O35551	O09000	O08914	O35683	O35841	O55057	O70591	O88533	O08600	O08784	O08796	O55187	P08121	P46978	O08586	O08677	O08759	O35368	O35206	O35166	O08807	O35074	O09118
O35075	O35488	O35654	O35454	O70433	O88393	O09051	O35566	O09012	O08915	O35685	O35855	O55060	O88271	O88543	O08601	O08786	O08797	O55201	P08122	P47738	O08599	O08688	O08784	O35379	O35207	O35177	O08808	O35075	O09126
O35083	O35495	O35657	O35459	O70435	O88428	O09061	O35593	O09030	O08917	O35690	O35857	O55071	O88291	O88544	O08605	O08788	O08800	O55222	P08207	P47753	O08600	O08689	O08788	O35381	O35215	O35206	O08810	O35083	O09130
O35098	O35516	O35658	O35465	O70439	O88441	O09106	O35598	O09044	O08919	O35691	O35864	O55098	O88325	O88545	O08609	O08795	O08804	O55226	P08226	P47754	O08601	O08691	O08791	O35382	O35216	O35207	O08811	O35098	O09131
O35099	O35526	O35668	O35551	O70468	O88447	O09110	O35601	O09049	O08966	O35704	O35874	O55102	O88342	O88569	O08638	O08796	O08807	O55234	P08228	P47757	O08605	O08709	O08795	O35385	O35218	O35215	O08832	O35099	O09159
O35114	O35544	O35678	O35566	O70475	O88448	O09111	O35604	O09051	O08967	O35711	O35887	O55106	O88343	O88587	O08648	O08797	O08808	O55236	P08249	P47791	O08609	O08715	O08796	O35386	O35226	O35216	O08842	O35114	O09161
O35126	O35551	O35680	O35593	O70480	O88456	O09117	O35609	O09061	O08989	O35728	O35892	O55111	O88351	O88597	O08663	O08800	O08810	O55239	P08551	P47802	O08632	O08734	O08797	O35387	O35239	O35218	O08848	O35125	O09164
O35127	O35566	O35681	O35594	O70481	O88487	O09130	O35613	O09106	O08992	O35730	O35900	O55125	O88384	O88622	O08664	O08804	O08842	O55242	P08553	P47809	O08638	O08738	O08800	O35405	O35242	O35226	O08856	O35127	O09167
O35129	O35593	O35682	O35598	O70492	O88492	O09131	O35621	O09110	O08997	O35737	O35929	O55126	O88425	O88630	O08675	O08807	O08848	O70133	P08607	P47811	O08641	O08739	O08804	O35435	O35250	O35239	O08908	O35129	O09172
O35130	O35594	O35683	O35604	O70493	O88520	O09158	O35623	O09111	O09000	O35744	O35943	O55128	O88428	O88653	O08677	O08808	O08856	O70152	P08752	P47856	O08648	O08740	O08807	O35448	O35280	O35242	O08912	O35130	O09174
O35136	O35598	O35684	O35609	O70496	O88522	O09159	O35638	O09117	O09005	O35841	O35945	O55131	O88441	O88668	O08688	O08810	O08900	O70161	P08775	P47880	O08663	O08746	O08808	O35453	O35286	O35250	O08914	O35136	O35071
O35143	O35604	O35685	O35613	O70503	O88531	O09164	O35639	O09130	O09012	O35855	O35955	O55135	O88447	O88685	O08692	O08832	O08911	O70165	P09055	P47911	O08664	O08749	O08810	O35459	O35295	O35286	O08915	O35143	O35074
O35144	O35607	O35690	O35615	O70546	O88532	O09167	O35643	O09131	O09043	O35857	O35963	O55137	O88451	O88696	O08709	O08842	O08912	O70167	P09103	P47934	O08677	O08756	O08811	O35465	O35309	O35295	O08917	O35144	O35075
O35153	O35609	O35691	O35623	O70548	O88533	O09172	O35648	O09158	O09044	O35864	O35969	O55142	O88455	O88697	O08715	O08848	O08914	O70172	P09242	P47955	O08688	O08759	O08842	O35490	O35326	O35309	O08919	O35153	O35083
O35166	O35621	O35704	O35632	O70551	O88543	O09174	O35657	O09159	O09053	O35874	O35972	O55143	O88456	O88712	O08734	O08856	O08915	O70194	P09405	P47962	O08691	O08784	O08848	O35492	O35343	O35316	O08967	O35161	O35098
O35188	O35623	O35710	O35638	O70566	O88544	O35054	O35658	O09164	O09061	O35887	O35988	O55176	O88487	O88735	O08738	O08900	O08917	O70200	P09411	P47963	O08709	O08788	O08856	O35495	O35344	O35326	O08970	O35166	O35099
O35207	O35633	O35730	O35639	O70571	O88545	O35071	O35678	O09167	O09106	O35892	O54692	O55186	O88520	O88736	O08739	O08911	O08919	O70209	P09470	P47964	O08715	O08791	O08900	O35516	O35345	O35343	O08992	O35206	O35114
O35215	O35638	O35737	O35643	O70572	O88569	O35074	O35680	O09172	O09110	O35900	O54724	O55201	O88522	O88737	O08740	O08912	O08967	O70228	P09528	P47968	O08734	O08795	O08911	O35551	O35347	O35344	O08997	O35207	O35125
O35218	O35639	O35841	O35646	O70579	O88587	O35075	O35682	O09174	O09111	O35929	O54734	O55222	O88531	O88738	O08742	O08914	O08989	O70250	P09541	P48410	O08738	O08796	O08912	O35566	O35350	O35345	O08999	O35215	O35127
O35219	O35643	O35855	O35648	O70589	O88623	O35083	O35685	O35054	O09114	O35943	O54749	O55229	O88532	O88746	O08746	O08915	O08992	O70251	P09542	P48678	O08739	O08797	O08914	O35593	O35368	O35347	O09000	O35216	O35129
O35226	O35654	O35857	O35654	O70591	O88627	O35098	O35690	O35071	O09117	O35945	O54750	O55234	O88533	O88783	O08749	O08917	O08997	O70252	P09581	P48722	O08740	O08800	O08915	O35598	O35379	O35350	O09005	O35218	O35130
O35231	O35657	O35864	O35657	O70622	O88630	O35114	O35691	O35074	O09126	O35955	O54774	O55236	O88543	O88792	O08756	O08919	O08999	O70258	P09671	P48758	O08746	O08804	O08917	O35601	O35381	O35368	O09012	O35226	O35136
O35239	O35658	O35874	O35658	O88207	O88653	O35126	O35704	O35075	O09130	O35963	O54781	O55240	O88544	O88796	O08759	O08967	O09000	O70274	P09813	P48771	O08749	O08807	O08919	O35604	O35382	O35375	O09044	O35231	O35143
O35242	O35668	O35887	O35678	O88271	O88667	O35127	O35711	O35083	O09131	O35969	O54782	O55242	O88545	O88803	O08760	O08989	O09005	O70281	P0C0A3	P49138	O08756	O08808	O08970	O35609	O35386	O35379	O09061	O35239	O35144
O35245	O35678	O35900	O35680	O88291	O88668	O35129	O35730	O35099	O09159	O35972	O54784	O70133	O88569	O88811	O08784	O08992	O09012	O70305	P0C0S6;Q3THW5	P49290	O08759	O08810	O08992	O35613	O35387	O35381	O09106	O35242	O35153
O35250	O35680	O35926	O35682	O88322	O88685	O35130	O35737	O35114	O09164	O35988	O54786	O70145	O88587	O88822	O08788	O08997	O09043	O70306	P0C5K1	P49300	O08784	O08811	O08997	O35615	O35405	O35382	O09110	O35245	O35161
O35286	O35681	O35927	O35683	O88325	O88696	O35136	O35841	O35126	O09167	O54692	O54790	O70152	O88597	O88824	O08795	O08999	O09044	O70309	P0C605	P49442	O08788	O08842	O08999	O35621	O35425	O35385	O09111	O35250	O35166
O35295	O35682	O35936	O35685	O88342	O88712	O35143	O35855	O35127	O09172	O54724	O54818	O70161	O88622	O88829	O08796	O09000	O09049	O70310	P0C8B4	P49586	O08791	O08848	O09000	O35623	O35435	O35386	O09116	O35286	O35206
O35316	O35683	O35943	O35690	O88343	O88735	O35144	O35857	O35129	O09173	O54734	O54824	O70165	O88630	O88833	O08797	O09005	O09061	O70318	P0CW02	P49718	O08795	O08856	O09005	O35638	O35448	O35387	O09117	O35291	O35207
O35317	O35684	O35954	O35691	O88351	O88736	O35153	O35864	O35130	O09174	O54749	O54825	O70172	O88653	O88844	O08800	O09012	O09106	O70325	P0DN34	P49722	O08796	O08908	O09012	O35639	O35453	O35405	O09118	O35292	O35215
O35326	O35685	O35963	O35704	O88384	O88738	O35161	O35874	O35136	O35054	O54750	O54826	O70194	O88668	O88845	O08804	O09043	O09110	O70343	P0DOV2	P49813	O08797	O08911	O09043	O35643	O35459	O35425	O09126	O35295	O35216
O35343	O35690	O35969	O35710	O88393	O88741	O35166	O35887	O35143	O35071	O54754	O54833	O70200	O88685	O88851	O08807	O09044	O09111	O70362	P0DP26;P0DP27;P0DP28	P49817	O08800	O08912	O09044	O35648	O35465	O35435	O09130	O35304	O35218
O35344	O35691	O35972	O35711	O88425	O88746	O35185	O35892	O35144	O35074	O54774	O54834	O70209	O88696	O88874	O08808	O09049	O09117	O70370	P10107	P49935	O08804	O08914	O09061	O35654	O35490	O35448	O09131	O35309	O35226
O35345	O35704	O35988	O35730	O88428	O88792	O35188	O35900	O35153	O35075	O54781	O54865	O70228	O88697	O88876	O08810	O09061	O09118	O70373	P10126	P49962	O08807	O08915	O09106	O35657	O35492	O35459	O09159	O35317	O35231
O35347	O35710	O54692	O35737	O88441	O88811	O35206	O35912	O35161	O35082	O54782	O54879	O70250	O88712	O88895	O08811	O09106	O09126	O70378	P10404	P50096	O08808	O08917	O09110	O35658	O35516	O35465	O09161	O35326	O35239
O35350	O35730	O54724	O35841	O88447	O88829	O35207	O35943	O35166	O35083	O54784	O54901	O70251	O88735	O88908	O08832	O09110	O09130	O70400	P10493	P50136	O08810	O08919	O09111	O35678	O35551	O35469	O09164	O35343	O35242
O35375	O35737	O54734	O35855	O88448	O88844	O35215	O35945	O35177	O35098	O54786	O54909	O70252	O88736	O88939	O08842	O09111	O09131	O70404	P10518	P50171	O08811	O08967	O09117	O35680	O35566	O35492	O09165	O35344	O35245
O35379	O35841	O54750	O35857	O88456	O88848	O35218	O35955	O35185	O35099	O54790	O54916	O70263	O88737	O88947	O08848	O09117	O09159	O70423	P10605	P50427	O08848	O08970	O09126	O35682	O35593	O35495	O09167	O35345	O35250
O35381	O35855	O54754	O35864	O88487	O88851	O35226	O35972	O35188	O35114	O54818	O54931	O70274	O88738	O88952	O08856	O09118	O09161	O70433	P10630	P50431	O08856	O08992	O09130	O35683	O35598	O35516	O09172	O35350	O35286
O35382	O35857	O54774	O35874	O88492	O88947	O35239	O35988	O35206	O35126	O54824	O54940	O70281	O88746	O88958	O08900	O09126	O09164	O70435	P10637	P50446	O08908	O08997	O09131	O35685	O35601	O35551	O09174	O35375	O35291
O35385	O35864	O54781	O35887	O88508	O88952	O35250	O54692	O35207	O35127	O54825	O54941	O70293	O88783	O88962	O08908	O09130	O09167	O70439	P10639	P50462	O08911	O08999	O09158	O35690	O35604	O35566	O35054	O35379	O35292
O35386	O35874	O54784	O35892	O88520	O88958	O35286	O54724	O35215	O35129	O54826	O54946	O70303	O88792	O88967	O08911	O09131	O09172	O70443	P10649	P50516	O08912	O09000	O09159	O35691	O35609	O35593	O35071	O35381	O35295
O35387	O35887	O54786	O35900	O88522	O88967	O35291	O54734	O35218	O35130	O54833	O54950	O70305	O88796	O88968	O08912	O09159	O09174	O70456	P10711	P50543	O08914	O09005	O09161	O35704	O35613	O35598	O35074	O35382	O35304
O35393	O35900	O54804	O35929	O88531	O88968	O35295	O54774	O35226	O35134	O54834	O54962	O70309	O88803	O88983	O08914	O09161	O35071	O70475	P10833	P51125	O08915	O09012	O09164	O35711	O35615	O35601	O35075	O35385	O35309
O35405	O35926	O54818	O35943	O88532	O88983	O35305	O54782	O35239	O35143	O54865	O54965	O70310	O88811	O88986	O08915	O09164	O35074	O70477	P10852	P51150	O08917	O09043	O09165	O35730	O35621	O35604	O35083	O35386	O35317
O35409	O35927	O54824	O35954	O88533	O88986	O35309	O54784	O35245	O35144	O54879	O54983	O70311	O88822	O89001	O08917	O09167	O35075	O70480	P10922	P51163	O08919	O09044	O09167	O35737	O35623	O35609	O35098	O35387	O35326
O35425	O35936	O54825	O35955	O88543	O88998	O35317	O54786	O35250	O35153	O54901	O54984	O70318	O88824	O89010	O08919	O09172	O35083	O70481	P11031	P51174	O08967	O09049	O09172	O35744	O35638	O35613	O35099	O35400	O35343
O35435	O35943	O54828	O35969	O88544	O89001	O35326	O54790	O35286	O35161	O54909	O54988	O70324	O88829	O89016	O08967	O09174	O35099	O70492	P11087	P51175	O08970	O09061	O09174	O35841	O35639	O35615	O35114	O35405	O35344
O35448	O35954	O54829	O35972	O88545	O89010	O35343	O54791	O35291	O35166	O54916	O54990	O70325	O88833	O89017	O08989	O35071	O35114	O70493	P11103	P51410	O08992	O09106	O35054	O35855	O35643	O35621	O35126	O35425	O35345
O35449	O35963	O54833	O54692	O88569	O89016	O35344	O54804	O35295	O35206	O54931	O55003	O70348	O88844	O89020	O08992	O35074	O35127	O70494	P11152	P51637	O08997	O09110	O35071	O35857	O35648	O35623	O35127	O35435	O35350
O35454	O35969	O54865	O54724	O88587	O89017	O35345	O54818	O35305	O35207	O54940	O55013	O70362	O88845	O89023	O08997	O35075	O35129	O70503	P11276	P51807	O08999	O09111	O35074	O35864	O35654	O35638	O35129	O35448	O35375
O35459	O35972	O54879	O54734	O88622	O89020	O35350	O54819	O35309	O35215	O54941	O55022	O70370	O88851	O89050	O08999	O35083	O35130	O70546	P11352	P51830	O09000	O09117	O35075	O35874	O35657	O35639	O35130	O35449	O35379
O35464	O35988	O54901	O54774	O88623	O89023	O35368	O54824	O35316	O35216	O54946	O55023	O70378	O88876	O89051	O09000	O35098	O35143	O70548	P11370	P51855	O09005	O09130	O35083	O35887	O35658	O35643	O35136	O35459	O35381
O35465	O54692	O54916	O54781	O88627	O89051	O35375	O54825	O35317	O35218	O54950	O55026	O70400	O88895	O89053	O09005	O35099	O35144	O70551	P11404	P51859	O09012	O09131	O35098	O35892	O35671	O35648	O35143	O35465	O35382
O35469	O54724	O54931	O54784	O88630	O89053	O35381	O54826	O35326	O35226	O54962	O55028	O70404	O88908	O89079	O09012	O35114	O35153	O70566	P11438	P51881	O09044	O09158	O35099	O35900	O35678	O35654	O35144	O35488	O35386
O35474	O54734	O54940	O54786	O88653	O89079	O35382	O54833	O35343	O35231	O54983	O55029	O70422	O88947	O89086	O09043	O35127	O35161	O70571	P11499	P51910	O09061	O09159	O35114	O35904	O35682	O35657	O35153	O35490	O35387
O35488	O54750	O54941	O54790	O88667	O89084	O35386	O54834	O35344	O35239	O54984	O55033	O70433	O88952	O89090	O09044	O35129	O35166	O70572	P11531	P52194	O09106	O09161	O35127	O35930	O35683	O35658	O35161	O35492	O35400
O35492	O54754	O54942	O54819	O88668	O89086	O35387	O54865	O35345	O35242	O54988	O55057	O70435	O88958	O89106	O09049	O35130	O35177	O70578	P11589	P52196	O09110	O09164	O35129	O35943	O35685	O35671	O35166	O35516	O35405
O35495	O54774	O54946	O54824	O88685	O89103	O35405	O54879	O35350	O35245	O54990	O55060	O70439	O88962	O89110	O09053	O35143	O35188	O70589	P11627	P52332	O09111	O09165	O35130	O35945	O35690	O35678	O35206	O35526	O35425
O35516	O54781	O54950	O54825	O88696	O89106	O35435	O54890	O35368	O35250	O55003	O55091	O70451	O88967	O89112	O09061	O35144	O35206	O70591	P11679	P52432	O09116	O09167	O35143	O35954	O35691	O35682	O35207	O35551	O35435
O35526	O54784	O54962	O54826	O88712	O89110	O35448	O54901	O35375	O35280	O55013	O55098	O70469	O88968	O89116	O09106	O35153	O35207	O70622	P11688	P52479	O09117	O09172	O35144	O35955	O35704	O35683	O35215	O35566	O35448
O35544	O54786	O54965	O54833	O88735	O89112	O35459	O54909	O35379	O35286	O55022	O55100	O70475	O88983	P00015	O09110	O35161	O35215	O88196	P11798	P52633	O09118	O09174	O35153	O35963	O35711	O35685	O35216	O35593	O35459
O35551	O54804	O54967	O54834	O88736	O89114	O35465	O54916	O35381	O35295	O55023	O55101	O70479	O88986	P00158	O09111	O35166	O35216	O88200	P11835	P52800	O09130	O35054	O35161	O35969	O35728	O35690	O35218	O35594	O35465
O35566	O54818	O54983	O54865	O88737	O89116	O35473	O54918	O35382	O35298	O55026	O55102	O70480	O89001	P00186	O09117	O35177	O35218	O88207	P11859	P52825	O09131	O35071	O35166	O35972	O35730	O35691	O35226	O35598	O35488
O35593	O54824	O54984	O54879	O88738	P00015	O35488	O54931	O35386	O35309	O55028	O55106	O70481	O89010	P00329	O09118	O35188	O35226	O88271	P11930	P53026	O09158	O35075	O35176	O54692	O35737	O35704	O35239	O35604	O35490
O35594	O54825	O54988	O54890	O88746	P00158	O35516	O54941	O35387	O35316	O55029	O55111	O70492	O89016	P00375	O09126	O35206	O35231	O88286	P11983	P53395	O09159	O35083	O35206	O54724	O35744	O35711	O35242	O35607	O35492
O35598	O54828	O54990	O54901	O88792	P00329	O35526	O54946	O35400	O35326	O55033	O55125	O70493	O89017	P00397	O09130	O35207	O35239	O88291	P12023	P53612	O09161	O35098	O35207	O54734	O35841	O35728	O35245	O35609	O35516
O35604	O54829	O54991	O54916	O88796	P00397	O35551	O54950	O35405	O35343	O55057	O55126	O70494	O89020	P00405	O09131	O35215	O35242	O88307	P12265	P53690	O09164	O35099	O35215	O54774	O35855	O35730	O35250	O35613	O35526
O35607	O54833	O55003	O54918	O88811	P00405	O35566	O54962	O35435	O35344	O55060	O55128	O70496	O89023	P00416	O09159	O35216	O35245	O88322	P12367	P53810	O09165	O35114	O35218	O54781	O35857	O35737	O35280	O35615	O35551
O35609	O54834	O55013	O54931	O88829	P00416	O35593	O54965	O35448	O35345	O55098	O55131	O70503	O89050	P00493	O09161	O35218	O35250	O88325	P12382	P53811	O09167	O35127	O35219	O54782	O35864	O35744	O35286	O35621	O35566
O35613	O54865	O55017	O54940	O88844	P00493	O35594	O54967	O35459	O35347	O55100	O55135	O70546	O89051	P00687	O09164	O35219	O35286	O88342	P12787	P53986	O09172	O35129	O35226	O54784	O35887	O35841	O35295	O35623	O35593
O35621	O54879	O55022	O54941	O88845	P00848	O35598	O54984	O35465	O35350	O55101	O55137	O70551	O89053	P00688	O09167	O35226	O35295	O88346	P12815	P53994	O09174	O35130	O35231	O54786	O35892	O35855	O35304	O35638	O35594
O35623	O54901	O55023	O54942	O88848	P00920	O35601	O54988	O35473	O35368	O55102	O55142	O70566	O89079	P00920	O09172	O35231	O35309	O88351	P12970	P53996	O35054	O35134	O35239	O54788	O35900	O35857	O35309	O35639	O35598
O35633	O54916	O55026	O54946	O88851	P01027	O35604	O54990	O35488	O35375	O55106	O55143	O70571	O89086	P01027	O09174	O35239	O35316	O88384	P13020	P54071	O35071	O35143	O35242	O54790	O35904	O35864	O35317	O35640	O35604
O35638	O54931	O55028	O54950	O88878	P01029	O35609	O54998	O35516	O35379	O55111	O55186	O70572	O89106	P01029	O35071	O35242	O35326	O88393	P13412	P54103	O35074	O35144	O35245	O54819	O35929	O35887	O35326	O35643	O35609
O35639	O54940	O55029	O54962	O88939	P01132	O35613	O55003	O35526	O35381	O55125	O55201	O70579	O89110	P01592	O35074	O35245	O35343	O88413	P13516	P54116	O35075	O35153	O35250	O54824	O35930	O35892	O35343	O35646	O35613
O35643	O54941	O55033	O54984	O88947	P01831	O35615	O55013	O35551	O35382	O55126	O55222	O70585	O89112	P01831	O35075	O35250	O35344	O88428	P13541	P54310	O35083	O35161	O35286	O54825	O35943	O35900	O35344	O35648	O35615
O35648	O54942	O55042	O54988	O88952	P01837	O35621	O55022	O35566	O35386	O55128	O55229	O70589	O89116	P01837	O35083	O35286	O35345	O88441	P13542	P54726	O35098	O35166	O35291	O54826	O35945	O35904	O35345	O35654	O35621
O35654	O54946	O55047	O54998	O88958	P01867	O35623	O55023	O35593	O35387	O55131	O55234	O70591	P00015	P01867	O35098	O35291	O35348	O88447	P13595	P54728	O35099	O35176	O35292	O54833	O35954	O35929	O35350	O35657	O35623
O35657	O54950	O55057	O55003	O88967	P01869	O35638	O55026	O35598	O35405	O55135	O55236	O88207	P00158	P01872	O35099	O35295	O35350	O88448	P13634	P54729	O35114	O35206	O35295	O54834	O35955	O35930	O35375	O35658	O35638
O35658	O54962	O55060	O55013	O88968	P01872	O35639	O55029	O35601	O35409	O55137	O55240	O88271	P00186	P01887	O35114	O35309	O35368	O88455	P13707	P54763	O35127	O35207	O35309	O54864	O35963	O35943	O35379	O35660	O35639
O35668	O54965	O55091	O55022	O88983	P01887	O35643	O55033	O35604	O35425	O55142	O55242	O88291	P00329	P01897	O35126	O35316	O35375	O88456	P13864	P54775	O35129	O35215	O35317	O54865	O35969	O35945	O35381	O35678	O35640
O35678	O54967	O55100	O55023	O88986	P01897	O35648	O55042	O35609	O35435	O55143	O70131	O88322	P00375	P01898	O35127	O35326	O35379	O88487	P14069	P54818	O35130	O35216	O35326	O54879	O35972	O35954	O35382	O35680	O35643
O35680	O54983	O55102	O55026	O88990	P01898	O35654	O55057	O35613	O35448	O55186	O70133	O88325	P00397	P01901	O35129	O35343	O35381	O88492	P14094	P54822	O35134	O35218	O35343	O54890	O35975	O35955	O35386	O35682	O35646
O35681	O54984	O55106	O55028	O89001	P01901	O35657	O55060	O35621	O35453	O55201	O70145	O88342	P00405	P01910	O35130	O35344	O35382	O88507	P14115	P54869	O35143	O35226	O35344	O54901	O35988	O35963	O35387	O35683	O35648
O35682	O54988	O55125	O55029	O89010	P01910	O35658	O55071	O35623	O35454	O55222	O70152	O88343	P00416	P01942	O35134	O35345	O35385	O88508	P14131	P54923	O35144	O35231	O35345	O54910	O54692	O35969	O35400	O35685	O35654
O35683	O54990	O55126	O55033	O89016	P01942	O35660	O55098	O35638	O35459	O55229	O70161	O88351	P00493	P02468	O35143	O35348	O35386	O88520	P14142	P55002	O35153	O35239	O35350	O54916	O54724	O35972	O35405	O35690	O35657
O35684	O54991	O55128	O55042	O89017	P02104	O35668	O55101	O35639	O35465	O55234	O70172	O88379	P00687	P02535	O35144	O35350	O35405	O88522	P14148	P55012	O35161	O35242	O35368	O54918	O54734	O35975	O35425	O35691	O35658
O35685	O55003	O55131	O55047	O89020	P02463	O35678	O55102	O35643	O35469	O55236	O70174	O88384	P00688	P02772	O35153	O35368	O35435	O88531	P14152	P55050	O35166	O35245	O35375	O54931	O54754	O35988	O35435	O35704	O35660
O35690	O55013	O55135	O55057	O89023	P02468	O35680	O55106	O35648	O35488	O55240	O70194	O88425	P00920	P02798	O35161	O35379	O35448	O88532	P14206	P55258	O35176	O35250	O35379	O54940	O54774	O54692	O35448	O35711	O35678
O35691	O55017	O55137	O55060	O89051	P02469	O35682	O55111	O35654	O35492	O55242	O70209	O88428	P01027	P02802	O35166	O35381	O35454	O88543	P14211	P55302	O35206	O35280	O35381	O54941	O54781	O54724	O35459	O35730	O35682
O35704	O55022	O55142	O55098	O89053	P02535	O35683	O55125	O35657	O35516	O70131	O70228	O88441	P01029	P03888	O35177	O35382	O35457	O88544	P14231	P55937	O35207	O35286	O35382	O54942	O54782	O54734	O35465	O35737	O35683
O35710	O55023	O55143	O55100	O89079	P02798	O35685	O55128	O35658	O35551	O70133	O70250	O88447	P01831	P03899	O35206	O35385	O35459	O88545	P14429	P56135	O35215	O35292	O35385	O54946	O54784	O54774	O35492	O35744	O35685
O35730	O55026	O55176	O55101	O89084	P02802	O35690	O55131	O35660	O35566	O70145	O70251	O88451	P01837	P03911	O35207	O35386	O35465	O88561	P14576	P56212	O35216	O35295	O35386	O54950	O54786	O54781	O35495	O35841	O35690
O35737	O55028	O55186	O55102	O89086	P03888	O35691	O55135	O35678	O35593	O70152	O70252	O88455	P01867	P03921	O35215	O35405	O35492	O88569	P14602	P56213	O35218	O35309	O35387	O54956	O54788	O54782	O35516	O35855	O35691
O35841	O55029	O55187	O55106	O89103	P03893	O35704	O55142	O35680	O35594	O70161	O70274	O88456	P01872	P03930	O35216	O35435	O35495	O88587	P14685	P56375	O35226	O35316	O35400	O54957	O54790	O54784	O35526	O35857	O35704
O35855	O55033	O55192	O55111	O89106	P03899	O35711	O55143	O35682	O35598	O70172	O70293	O88477	P01887	P03958	O35218	O35448	O35516	O88597	P14733	P56376	O35231	O35317	O35405	O54962	O54824	O54786	O35551	O35864	O35711
O35857	O55042	O55201	O55125	O89110	P03903	O35730	O55176	O35683	O35604	O70174	O70303	O88487	P01897	P04104	O35226	O35454	O35551	O88622	P14824	P56379	O35239	O35326	O35425	O54967	O54825	O54788	O35566	O35874	O35730
O35864	O55047	O55222	O55126	O89112	P03911	O35737	O55186	O35685	O35607	O70194	O70305	O88508	P01898	P04117	O35231	O35457	O35566	O88623	P14869	P56380	O35242	O35343	O35435	O54984	O54826	O54790	O35593	O35887	O35737
O35874	O55057	O55229	O55128	O89114	P03921	O35841	O55201	O35690	O35609	O70209	O70309	O88520	P01901	P04186	O35239	O35459	O35593	O88630	P14873	P56382	O35245	O35344	O35448	O54988	O54833	O54824	O35594	O35892	O35744
O35887	O55060	O55234	O55131	O89116	P03930	O35855	O55222	O35691	O35613	O70228	O70310	O88522	P01910	P04441	O35242	O35464	O35594	O88643	P15105	P56391	O35250	O35345	O35459	O54998	O54834	O54825	O35598	O35900	O35841
O35900	O55091	O55236	O55135	P00015	P03953	O35857	O55234	O35704	O35615	O70250	O70311	O88531	P01942	P04627	O35245	O35465	O35598	O88653	P15208	P56392	O35280	O35350	O35465	O55003	O54864	O54826	O35604	O35902	O35855
O35904	O55100	O55240	O55137	P00158	P04104	O35864	O55242	O35711	O35623	O70251	O70318	O88532	P02468	P04919	O35250	O35492	O35601	O88665	P15306	P56394	O35286	O35368	O35469	O55013	O54865	O54833	O35607	O35912	O35857
O35926	O55102	O55242	O55142	P00329	P04117	O35874	O70133	O35730	O35632	O70252	O70324	O88533	P02469	P04939	O35280	O35495	O35604	O88667	P15327	P56395	O35292	O35375	O35492	O55022	O54879	O54834	O35609	O35929	O35864
O35927	O55106	O70133	O55143	P00397	P04186	O35887	O70139	O35737	O35638	O70274	O70325	O88543	P02535	P05017	O35286	O35516	O35607	O88668	P15331	P56501	O35295	O35379	O35516	O55023	O54890	O54864	O35613	O35943	O35874
O35943	O55125	O70152	O55176	P00405	P04247	O35892	O70145	O35841	O35639	O70293	O70343	O88544	P02772	P05063	O35295	O35551	O35608	O88685	P15379	P56695	O35309	O35381	O35551	O55026	O54901	O54865	O35621	O35945	O35887
O35954	O55126	O70161	O55186	P00416	P04444	O35900	O70152	O35855	O35643	O70303	O70362	O88545	P02798	P05064	O35309	O35566	O35609	O88696	P15508	P56959	O35317	O35382	O35566	O55028	O54910	O54879	O35623	O35954	O35892
O35963	O55128	O70166	O55187	P00493	P04627	O35912	O70166	O35857	O35646	O70305	O70370	O88551	P02802	P05132	O35316	O35593	O35613	O88712	P15532	P57016	O35326	O35385	O35593	O55029	O54916	O54890	O35638	O35955	O35900
O35969	O55131	O70167	O55201	P00688	P04919	O35943	O70172	O35864	O35648	O70309	O70378	O88569	P03888	P05201	O35317	O35594	O35621	O88737	P15535	P57746	O35343	O35386	O35594	O55033	O54918	O54901	O35639	O35963	O35902
O35972	O55135	O70172	O55222	P00848	P04925	O35945	O70194	O35874	O35654	O70310	O70400	O88587	P03899	P05202	O35326	O35598	O35623	O88738	P15626	P57776	O35344	O35387	O35598	O55042	O54929	O54910	O35640	O35969	O35912
O54692	O55137	O70194	O55229	P00920	P05063	O35955	O70200	O35887	O35657	O70311	O70404	O88593	P03911	P05480	O35343	O35601	O35632	O88746	P15864	P57780	O35345	O35400	O35601	O55047	O54931	O54916	O35643	O35972	O35929
O54724	O55142	O70200	O55234	P01027	P05064	O35963	O70201	O35892	O35658	O70318	O70422	O88597	P03921	P05784	O35344	O35604	O35638	O88792	P16015	P57784	O35350	O35405	O35604	O55057	O54940	O54918	O35646	O35988	O35943
O54734	O55143	O70209	O55236	P01029	P05125	O35969	O70209	O35900	O35660	O70324	O70423	O88622	P03930	P06151	O35345	O35607	O35639	O88796	P16045	P58059	O35367	O35425	O35607	O55060	O54941	O54931	O35648	O54692	O35945
O54750	O55176	O70228	O55240	P01831	P05132	O35972	O70228	O35903	O35671	O70325	O70433	O88630	P03958	P06339	O35350	O35608	O35640	O88809	P16110	P58281	O35375	O35435	O35609	O55091	O54942	O54940	O35654	O54724	O35954
O54754	O55186	O70250	O55242	P01837	P05201	O35988	O70230	O35912	O35678	O70343	O70435	O88643	P04104	P06537	O35368	O35609	O35643	O88811	P16125	P58308	O35379	O35448	O35613	O55098	O54946	O54941	O35657	O54734	O35955
O54774	O55187	O70251	O70133	P01867	P05202	O54692	O70251	O35943	O35680	O70362	O70439	O88653	P04117	P06684	O35375	O35613	O35646	O88824	P16254	P58771	O35381	O35459	O35621	O55100	O54950	O54942	O35658	O54750	O35963
O54781	O55192	O70252	O70152	P01869	P05533	O54724	O70252	O35945	O35682	O70370	O70443	O88665	P04184	P06728	O35379	O35621	O35648	O88839	P16330	P58774	O35382	O35465	O35623	O55101	O54956	O54946	O35660	O54754	O35969
O54782	O55201	O70274	O70161	P01872	P05622	O54734	O70258	O35955	O35683	O70378	O70451	O88668	P04186	P06745	O35381	O35623	O35654	O88843	P16332	P58871	O35385	O35469	O35638	O55102	O54957	O54950	O35678	O54774	O35972
O54785	O55222	O70293	O70167	P01887	P05977	O54774	O70263	O35972	O35685	O70400	O70456	O88685	P04441	P06797	O35382	O35632	O35658	O88844	P16406	P59281	O35386	O35473	O35639	O55106	O54962	O54957	O35682	O54781	O35988
O54786	O55229	O70305	O70172	P01897	P06151	O54781	O70274	O35988	O35690	O70401	O70468	O88696	P04627	P06800	O35385	O35638	O35659	O88848	P16546	P59999	O35387	O35492	O35640	O55111	O54967	O54962	O35683	O54782	O54692
O54790	O55234	O70309	O70194	P01898	P06537	O54782	O70279	O54692	O35691	O70404	O70475	O88697	P04919	P06801	O35386	O35639	O35660	O88851	P16675	P60060	O35400	O35516	O35643	O55125	O54983	O54965	O35685	O54784	O54724
O54804	O55236	O70310	O70200	P01901	P06683	O54784	O70303	O54724	O35704	O70422	O70479	O88712	P04939	P06802	O35387	O35640	O35671	O88878	P16858	P60202	O35405	O35551	O35648	O55126	O54984	O54967	O35690	O54785	O54734
O54818	O55240	O70311	O70209	P01910	P06684	O54786	O70305	O54734	O35711	O70423	O70480	O88735	P05017	P06909	O35405	O35643	O35678	O88879	P17047	P60229	O35425	O35566	O35654	O55128	O54988	O54983	O35691	O54786	O54750
O54825	O55242	O70318	O70228	P01942	P06728	O54790	O70309	O54750	O35728	O70433	O70481	O88736	P05063	P07214	O35435	O35646	O35682	O88910	P17095	P60487	O35435	O35593	O35658	O55131	O55003	O54984	O35704	O54804	O54754
O54828	O70133	O70325	O70250	P02104	P06745	O54791	O70310	O54754	O35730	O70435	O70492	O88737	P05064	P07309	O35448	O35648	O35683	O88939	P17156	P60521	O35448	O35594	O35678	O55134	O55013	O54988	O35711	O54818	O54774
O54829	O70152	O70343	O70251	P02463	P06797	O54804	O70318	O54774	O35737	O70439	O70493	O88738	P05132	P07356	O35454	O35654	O35685	O88942	P17182	P60603	O35459	O35598	O35682	O55135	O55022	O55003	O35730	O54824	O54781
O54833	O70161	O70354	O70252	P02468	P06800	O54818	O70325	O54781	O35744	O70443	O70494	O88746	P05201	P07724	O35457	O35658	O35690	O88947	P17183	P60605	O35465	O35604	O35683	O55137	O55023	O55013	O35737	O54825	O54782
O54865	O70166	O70362	O70258	P02469	P06801	O54819	O70333	O54782	O35841	O70451	O70496	O88783	P05202	P07742	O35459	O35659	O35691	O88952	P17225	P60670	O35469	O35607	O35685	O55142	O55026	O55022	O35744	O54833	O54784
O54879	O70167	O70370	O70274	P02535	P06802	O54824	O70343	O54784	O35855	O70456	O70503	O88792	P05480	P07759	O35465	O35660	O35704	O88958	P17426	P60766	O35473	O35609	O35690	O55143	O55028	O55023	O35841	O54834	O54785
O54901	O70172	O70378	O70279	P02798	P06837	O54825	O70355	O54786	O35857	O70468	O70546	O88796	P05784	P07901	O35492	O35671	O35711	O88967	P17427	P60824	O35492	O35613	O35691	O55186	O55029	O55026	O35855	O54865	O54786
O54916	O70194	O70400	O70281	P02802	P06909	O54833	O70362	O54790	O35864	O70475	O70551	O88803	P06151	P08003	O35495	O35678	O35728	O88968	P17439	P60840	O35495	O35621	O35704	O55187	O55033	O55028	O35857	O54879	O54804
O54929	O70200	O70401	O70305	P03888	P07091	O54834	O70370	O54791	O35874	O70479	O70566	O88811	P06339	P08030	O35516	O35682	O35730	O88983	P17563	P60898	O35516	O35623	O35711	O55201	O55042	O55029	O35864	O54890	O54818
O54931	O70209	O70405	O70309	P03893	P07214	O54865	O70378	O54804	O35887	O70480	O70570	O88822	P06537	P08032	O35551	O35683	O35737	O88990	P17665	P61021	O35551	O35632	O35730	O55222	O55047	O55033	O35874	O54901	O54824
O54940	O70228	O70421	O70310	P03899	P07309	O54879	O70400	O54818	O35892	O70481	O70571	O88824	P06684	P08071	O35566	O35685	O35744	O89001	P17710	P61027	O35566	O35638	O35737	O55226	O55057	O55042	O35887	O54909	O54825
O54941	O70250	O70423	O70311	P03903	P07310	O54890	O70404	O54824	O35900	O70492	O70572	O88829	P06728	P08101	O35593	O35690	O35841	O89013	P17742	P61079	O35593	O35639	O35744	O55229	O55060	O55047	O35892	O54916	O54833
O54942	O70251	O70433	O70318	P03911	P07356	O54901	O70423	O54825	O35912	O70493	O70577	O88833	P06745	P08103	O35594	O35691	O35855	O89017	P17751	P61080	O35594	O35640	O35841	O55234	O55091	O55057	O35900	O54918	O54834
O54946	O70252	O70435	O70325	P03921	P07724	O54909	O70433	O54833	O35929	O70494	O70579	O88844	P06797	P08113	O35598	O35704	O35857	O89020	P17809	P61082	O35598	O35643	O35855	O55236	O55098	O55060	O35902	O54931	O54865
O54950	O70274	O70439	O70343	P03930	P07742	O54916	O70435	O54834	O35943	O70496	O70585	O88845	P06800	P08122	O35601	O35711	O35864	O89023	P17918	P61087	O35604	O35648	O35857	O55240	O55101	O55091	O35912	O54940	O54879
O54962	O70279	O70443	O70348	P03953	P07759	O54918	O70439	O54865	O35945	O70503	O70589	O88851	P06801	P08207	O35604	O35728	O35874	O89029	P17932	P61148	O35607	O35654	O35864	O55242	O55102	O55098	O35929	O54941	O54890
O54967	O70281	O70451	O70362	P04104	P07901	O54931	O70456	O54879	O35954	O70546	O70591	O88856	P06802	P08226	O35607	O35730	O35887	O89032	P18242	P61161	O35609	O35658	O35874	O70126	O55106	O55101	O35936	O54946	O54901
O54983	O70293	O70475	O70370	P04117	P07934	O54940	O70472	O54890	O35955	O70551	O88271	O88874	P06909	P08228	O35608	O35737	O35892	O89050	P18572	P61164	O35613	O35660	O35887	O70133	O55111	O55102	O35943	O54950	O54909
O54984	O70305	O70480	O70373	P04186	P08003	O54941	O70475	O54901	O35963	O70566	O88291	O88876	P07091	P08249	O35609	O35744	O35900	O89051	P18654	P61166	O35621	O35678	O35892	O70138	O55125	O55106	O35945	O54962	O54916
O54988	O70309	O70481	O70378	P04247	P08030	O54946	O70477	O54909	O35969	O70571	O88307	O88879	P07214	P08556	O35613	O35841	O35904	O89053	P18760	P61202	O35623	O35682	O35900	O70145	O55126	O55111	O35954	O54965	O54918
O54990	O70310	O70492	O70400	P04444	P08032	O54950	O70480	O54916	O35972	O70572	O88322	O88895	P07309	P08607	O35623	O35855	O35927	O89079	P18826	P61219	O35632	O35683	O35902	O70152	O55128	O55125	O35955	O54967	O54931
O54991	O70311	O70493	O70401	P04627	P08074	O54962	O70492	O54918	O35988	O70577	O88325	O88908	P07356	P08752	O35632	O35857	O35929	O89086	P19001	P61222	O35638	O35685	O35904	O70161	O55131	O55126	O35963	O54974	O54940
O55003	O70318	O70503	O70404	P04919	P08103	O54965	O70493	O54931	O54692	O70579	O88327	O88939	P07607	P08775	O35638	O35864	O35930	O89090	P19096	P61226	O35639	O35690	O35912	O70165	O55135	O55128	O35969	O54984	O54941
O55013	O70325	O70507	O70405	P04925	P08113	O54967	O70494	O54940	O54724	O70585	O88335	O88947	P07724	P08905	O35639	O35874	O35943	O89103	P19123	P61255	O35640	O35691	O35936	O70167	O55137	O55131	O35972	O54988	O54946
O55017	O70343	O70546	O70422	P05063	P08121	O54984	O70503	O54941	O54734	O70589	O88338	O88952	P07742	P09055	O35640	O35887	O35945	O89104	P19157	P61264	O35643	O35704	O35943	O70172	O55142	O55134	O35988	O54990	O54950
O55022	O70354	O70551	O70423	P05064	P08122	O54988	O70514	O54946	O54749	O70591	O88342	O88958	P07759	P09103	O35643	O35892	O35954	O89106	P19221	P61600	O35646	O35711	O35945	O70194	O55143	O55135	O54692	O54991	O54962
O55023	O70362	O70566	O70433	P05125	P08207	O54990	O70546	O54950	O54750	O88207	O88343	O88962	P07901	P09405	O35646	O35900	O35955	O89110	P19246	P61750	O35648	O35730	O35955	O70200	O55186	O55137	O54724	O54998	O54965
O55026	O70370	O70572	O70435	P05132	P08226	O54998	O70551	O54962	O54754	O88271	O88351	O88967	P08003	P09411	O35648	O35904	O35963	O89112	P19253	P61759	O35654	O35737	O35963	O70201	O55187	O55142	O54734	O55003	O54967
O55028	O70378	O70579	O70439	P05201	P08228	O55003	O70566	O54965	O54774	O88291	O88379	O88968	P08030	P09528	O35654	O35912	O35969	O89114	P19324	P61793	O35657	O35841	O35969	O70209	O55201	O55143	O54750	O55013	O54974
O55029	O70400	O70585	O70468	P05202	P08249	O55013	O70570	O54967	O54781	O88307	O88384	O88974	P08032	P09542	O35657	O35927	O35972	O89116	P19536	P61922	O35658	O35855	O35972	O70230	O55222	O55186	O54754	O55022	O54983
O55033	O70401	O70589	O70472	P05214	P08607	O55022	O70572	O54984	O54782	O88322	O88413	O88983	P08071	P09581	O35658	O35929	O35988	P00015	P19783	P61924	O35660	O35857	O35988	O70237	O55229	O55187	O54774	O55023	O54984
O55042	O70404	O70591	O70475	P05480	P08752	O55023	O70579	O54988	O54784	O88325	O88425	O88986	P08101	P09671	O35659	O35930	O54692	P00158	P19973	P61953	O35678	O35864	O54692	O70251	O55234	O55201	O54781	O55026	O54988
O55047	O70405	O70622	O70479	P05622	P08775	O55026	O70589	O54990	O54786	O88327	O88428	O89001	P08103	P09803	O35660	O35943	O54724	P00329	P20029	P61957	O35682	O35874	O54724	O70252	O55236	O55222	O54782	O55028	O54990
O55057	O70421	O88196	O70480	P05977	P09055	O55029	O70591	O54998	O54790	O88335	O88441	O89010	P08113	P09813	O35671	O35945	O54734	P00375	P20060	P61961	O35683	O35887	O54734	O70263	O55240	O55229	O54784	O55029	O54991
O55060	O70423	O88271	O70481	P06151	P09103	O55033	O88207	O55003	O54818	O88338	O88447	O89016	P08121	P09925	O35678	O35954	O54750	P00397	P20108	P61963	O35685	O35892	O54750	O70274	O55242	O55234	O54785	O55033	O54998
O55091	O70433	O88291	O70492	P06537	P09242	O55042	O88271	O55013	O54819	O88342	O88448	O89017	P08122	P0C0A3	O35682	O35955	O54754	P00405	P20152	P61971	O35690	O35900	O54754	O70279	O70126	O55236	O54786	O55042	O55003
O55098	O70435	O88307	O70493	P06684	P09405	O55057	O88286	O55022	O54824	O88343	O88451	O89020	P08207	P0C0S6;Q3THW5	O35683	O35963	O54774	P00416	P20444	P61979	O35691	O35902	O54774	O70293	O70133	O55240	O54790	O55047	O55013
O55100	O70439	O88322	O70494	P06728	P09411	O55060	O88291	O55023	O54825	O88351	O88455	O89023	P08226	P0C605	O35685	O35969	O54781	P00493	P20662	P61982	O35704	O35912	O54781	O70305	O70138	O55242	O54804	O55057	O55022
O55102	O70443	O88325	O70496	P06745	P09470	O55091	O88307	O55026	O54826	O88379	O88456	O89026	P08228	P0C7N9	O35690	O35972	O54782	P00920	P20801	P62069	O35711	O35914	O54782	O70309	O70145	O70126	O54818	O55060	O55023
O55106	O70451	O88342	O70503	P06797	P09528	O55098	O88310	O55029	O54833	O88384	O88487	O89050	P08249	P0DN34	O35691	O35988	O54784	P01027	P20917	P62071	O35730	O35936	O54784	O70310	O70152	O70133	O54824	O55071	O55026
O55125	O70475	O88343	O70546	P06800	P09541	O55100	O88312	O55033	O54834	O88413	O88492	O89051	P08556	P0DN89;P0DN90;P0DN91	O35704	O54692	O54785	P01029	P20918	P62073	O35737	O35943	O54786	O70311	O70161	O70138	O54825	O55091	O55028
O55126	O70479	O88351	O70548	P06801	P09542	O55101	O88322	O55042	O54865	O88425	O88502	O89053	P08607	P0DOV1	O35711	O54724	O54786	P01639	P21107	P62075	O35841	O35945	O54818	O70318	O70165	O70145	O54833	O55098	O55029
O55128	O70480	O88384	O70551	P06802	P09581	O55102	O88325	O55057	O54879	O88428	O88508	O89079	P08752	P0DOV2	O35730	O54734	O54791	P01642	P21126	P62077	O35855	O35955	O54824	O70325	O70167	O70152	O54834	O55100	O55033
O55131	O70481	O88398	O70566	P06837	P09671	O55106	O88329	O55060	O54890	O88441	O88520	O89086	P08775	P0DP26;P0DP27;P0DP28	O35737	O54750	O54804	P01662;P01663	P21278	P62082	O35857	O35963	O54825	O70333	O70172	O70161	O54864	O55101	O55042
O55135	O70492	O88428	O70571	P06909	P09813	O55111	O88342	O55071	O54901	O88447	O88522	O89090	P08905	P10107	O35744	O54754	O54824	P01734	P21279	P62137	O35864	O35969	O54833	O70343	O70194	O70165	O54865	O55102	O55047
O55137	O70493	O88441	O70572	P07091	P09925	O55125	O88343	O55098	O54909	O88448	O88531	O89103	P09055	P10126	O35841	O54774	O54825	P01831	P21460	P62141	O35874	O35972	O54834	O70348	O70200	O70167	O54879	O55106	O55057
O55142	O70494	O88444	O70579	P07214	P0C0A3	O55126	O88351	O55100	O54916	O88451	O88532	O89106	P09103	P10518	O35855	O54781	O54833	P01837	P21550	P62192	O35887	O35988	O54865	O70362	O70201	O70172	O54890	O55111	O55060
O55143	O70503	O88447	O70589	P07309	P0C0S6;Q3THW5	O55128	O88379	O55101	O54918	O88455	O88533	O89110	P09405	P10605	O35857	O54782	O54834	P01867	P21614	P62196	O35900	O54692	O54879	O70370	O70209	O70194	O54901	O55125	O55071
O55176	O70507	O88448	O70591	P07310	P0C5K1	O55131	O88384	O55102	O54931	O88456	O88543	O89112	P09411	P10630	O35864	O54784	O54865	P01869	P21619	P62242	O35902	O54724	O54890	O70373	O70230	O70200	O54909	O55126	O55091
O55187	O70546	O88455	O70622	P07356	P0C605	O55135	O88393	O55106	O54940	O88487	O88544	O89116	P09470	P10639	O35874	O54785	O54879	P01887	P21812	P62245	O35904	O54734	O54901	O70378	O70237	O70201	O54916	O55128	O55098
O55201	O70551	O88456	O88196	P07724	P0C872	O55137	O88428	O55111	O54941	O88502	O88545	P00015	P09528	P10648	O35887	O54786	O54890	P01897	P21836	P62254	O35912	O54750	O54909	O70400	O70251	O70209	O54918	O55131	O55100
O55222	O70566	O88485	O88207	P07742	P0C8B4	O55142	O88441	O55125	O54942	O88508	O88551	P00158	P09581	P10649	O35892	O54791	O54901	P01898	P21845	P62257	O35914	O54754	O54916	O70401	O70252	O70230	O54931	O55135	O55101
O55229	O70572	O88487	O88271	P07759	P0CG14	O55143	O88447	O55126	O54946	O88520	O88552	P00186	P09671	P10711	O35900	O54804	O54916	P01901	P21956	P62259	O35936	O54774	O54918	O70404	O70258	O70250	O54940	O55137	O55102
O55234	O70579	O88492	O88286	P07901	P0CW02	O55176	O88448	O55128	O54950	O88522	O88569	P00329	P09803	P10833	O35904	O54824	O54918	P01942	P21981	P62264	O35943	O54781	O54931	O70405	O70263	O70251	O54941	O55142	O55106
O55236	O70585	O88502	O88291	P07934	P0DJE0	O55186	O88451	O55131	O54962	O88531	O88575	P00375	P09813	P10852	O35912	O54825	O54931	P02104	P22315	P62267	O35945	O54782	O54940	O70421	O70274	O70252	O54946	O55143	O55111
O55240	O70589	O88507	O88322	P08003	P0DN34	O55201	O88455	O55135	O54967	O88532	O88576	P00397	P09925	P10922	O35927	O54826	O54940	P02463	P22599	P62270	O35955	O54784	O54941	O70422	O70279	O70258	O54950	O55186	O55125
O55242	O70591	O88508	O88325	P08030	P0DOV1	O55222	O88456	O55137	O54983	O88533	O88587	P00405	P0C0A3	P11031	O35929	O54833	O54941	P02468	P22892	P62274	O35963	O54785	O54942	O70423	O70293	O70263	O54962	O55201	O55126
O70133	O70622	O88520	O88342	P08032	P0DOV2	O55234	O88487	O55142	O54984	O88543	O88597	P00416	P0C0S6;Q3THW5	P11087	O35930	O54834	O54942	P02469	P22907	P62281	O35969	O54786	O54946	O70433	O70305	O70274	O54965	O55222	O55128
O70139	O88196	O88522	O88343	P08074	P0DP26;P0DP27;P0DP28	O55236	O88491	O55143	O54988	O88544	O88622	P00493	P0C605	P11103	O35936	O54865	O54946	P02535	P23116	P62301	O35972	O54791	O54950	O70435	O70309	O70279	O54967	O55229	O55131
O70152	O88207	O88531	O88346	P08103	P0DP60	O55242	O88492	O55176	O54990	O88545	O88623	P00687	P0C7L0	P11276	O35943	O54879	O54950	P02772	P23198	P62305	O35988	O54818	O54962	O70439	O70310	O70293	O54974	O55234	O55135
O70161	O88271	O88532	O88351	P08113	P10107	O70131	O88508	O55186	O54998	O88551	O88630	P00920	P0C7N9	P11352	O35945	O54890	O54962	P02798	P23475	P62307	O54692	O54824	O54965	O70456	O70311	O70305	O54983	O55236	O55137
O70166	O88291	O88533	O88379	P08121	P10126	O70133	O88512	O55201	O55003	O88569	O88643	P01027	P0CG14	P11370	O35954	O54901	O54967	P02802	P23492	P62309	O54724	O54825	O54967	O70460	O70318	O70309	O54984	O55242	O55142
O70167	O88307	O88543	O88384	P08122	P10493	O70139	O88513	O55222	O55013	O88575	O88653	P01029	P0DN34	P11438	O35955	O54916	O54983	P03888	P23506	P62311	O54734	O54833	O54974	O70469	O70325	O70310	O54988	O70131	O55143
O70172	O88322	O88544	O88393	P08207	P10518	O70145	O88520	O55229	O55022	O88576	O88665	P01831	P0DN89;P0DN90;P0DN91	P11499	O35963	O54918	O54984	P03893	P23591	P62313	O54749	O54864	O54983	O70475	O70333	O70311	O54990	O70133	O55186
O70194	O88342	O88545	O88425	P08226	P10605	O70152	O88522	O55234	O55023	O88587	O88668	P01837	P0DOV1	P11531	O35969	O54931	O54988	P03911	P23780	P62315	O54750	O54865	O54984	O70477	O70343	O70318	O54998	O70145	O55201
O70200	O88343	O88559	O88428	P08228	P10630	O70161	O88531	O55236	O55026	O88597	O88685	P01867	P0DOV2	P11589	O35972	O54940	O54990	P03921	P23819	P62317	O54754	O54879	O54988	O70479	O70348	O70325	O55003	O70152	O55222
O70209	O88351	O88561	O88441	P08249	P10637	O70166	O88532	O55242	O55028	O88622	O88696	P01869	P0DP26;P0DP27;P0DP28	P11609	O35988	O54941	O54992	P03930	P23881	P62322	O54774	O54890	O54992	O70480	O70362	O70333	O55013	O70161	O55229
O70228	O88384	O88569	O88447	P08607	P10639	O70167	O88533	O70133	O55029	O88623	O88697	P01887	P0DW87	P11679	O54692	O54942	O54998	P03953	P23927	P62331	O54781	O54901	O54998	O70481	O70370	O70343	O55022	O70167	O55234
O70250	O88413	O88587	O88448	P08752	P10649	O70172	O88543	O70139	O55033	O88630	O88708	P01897	P10107	P11680	O54724	O54946	O55003	P03958	P23953	P62627	O54782	O54909	O55003	O70492	O70373	O70348	O55023	O70172	O55236
O70251	O88425	O88597	O88455	P08775	P10711	O70194	O88544	O70145	O55042	O88643	O88712	P01898	P10126	P11688	O54734	O54950	O55013	P03975	P24270	P62631	O54784	O54916	O55013	O70493	O70378	O70362	O55026	O70174	O55242
O70252	O88428	O88602	O88456	P09055	P10754	O70200	O88545	O70152	O55047	O88653	O88735	P01901	P10493	P11714	O54750	O54962	O55022	P04104	P24288	P62700	O54785	O54918	O55022	O70494	O70400	O70370	O55028	O70194	O70131
O70258	O88441	O88622	O88477	P09103	P10833	O70209	O88569	O70161	O55057	O88665	O88736	P01910	P10518	P11725	O54754	O54967	O55023	P04117	P24369	P62702	O54786	O54931	O55023	O70496	O70401	O70373	O55029	O70200	O70133
O70263	O88444	O88623	O88487	P09242	P10852	O70228	O88573	O70167	O55060	O88668	O88737	P01921	P10605	P11835	O54774	O54983	O55026	P04186	P24452	P62715	O54790	O54940	O55026	O70497	O70404	O70378	O55033	O70209	O70145
O70274	O88447	O88630	O88491	P09405	P10922	O70250	O88574	O70172	O55091	O88673	O88738	P01942	P10630	P11859	O54781	O54984	O55028	P04247	P24472	P62717	O54791	O54941	O55028	O70503	O70405	O70400	O55042	O70228	O70152
O70279	O88448	O88643	O88492	P09411	P11031	O70251	O88587	O70194	O55098	O88685	O88746	P02104	P10639	P11862	O54782	O54988	O55029	P04370	P24526	P62743	O54818	O54946	O55029	O70546	O70421	O70401	O55047	O70250	O70161
O70281	O88455	O88653	O88502	P09470	P11087	O70252	O88593	O70200	O55100	O88696	O88792	P02463	P10648	P11881	O54784	O54990	O55033	P04627	P24527	P62746	O54824	O54950	O55033	O70551	O70422	O70404	O55057	O70251	O70167
O70293	O88456	O88667	O88508	P09528	P11103	O70258	O88597	O70201	O55101	O88697	O88796	P02468	P10649	P11928	O54785	O54992	O55042	P04919	P24547	P62748	O54825	O54962	O55042	O70566	O70423	O70421	O55060	O70252	O70172
O70305	O88485	O88668	O88520	P09541	P11152	O70263	O88622	O70209	O55102	O88708	O88811	P02469	P10711	P11930	O54786	O54998	O55055	P04925	P24549	P62751	O54833	O54965	O55047	O70572	O70433	O70422	O55071	O70255	O70194
O70309	O88487	O88673	O88522	P09542	P11276	O70274	O88627	O70228	O55106	O88712	O88819	P02535	P10833	P11983	O54791	O55003	O55057	P05017	P24638	P62774	O54834	O54967	O55057	O70579	O70435	O70423	O55091	O70258	O70200
O70310	O88502	O88685	O88531	P09581	P11352	O70279	O88630	O70251	O55111	O88735	O88824	P02772	P10852	P12246	O54804	O55013	O55060	P05063	P24668	P62827	O54864	O54974	O55060	O70585	O70439	O70433	O55098	O70263	O70209
O70311	O88507	O88693	O88532	P09671	P11404	O70303	O88643	O70252	O55125	O88736	O88833	P02798	P10922	P12265	O54819	O55022	O55071	P05064	P25444	P62830	O54865	O54983	O55071	O70589	O70443	O70435	O55100	O70274	O70228
O70318	O88508	O88696	O88533	P09813	P11438	O70305	O88653	O70255	O55126	O88737	O88844	P02802	P11031	P12367	O54824	O55023	O55091	P05132	P25446	P62835	O54879	O54984	O55091	O70591	O70456	O70439	O55101	O70293	O70250
O70324	O88520	O88703	O88543	P09925	P11499	O70309	O88665	O70258	O55128	O88738	O88845	P03888	P11087	P12382	O54825	O55026	O55098	P05201	P25911	P62838	O54890	O54988	O55098	O88186	O70460	O70443	O55102	O70305	O70251
O70325	O88522	O88704	O88544	P0C0A3	P11531	O70310	O88668	O70263	O55131	O88746	O88848	P03899	P11103	P12710	O54826	O55028	O55100	P05202	P25976	P62843	O54901	O54992	O55100	O88207	O70469	O70456	O55106	O70309	O70252
O70333	O88531	O88708	O88545	P0C0S6;Q3THW5	P11589	O70311	O88685	O70274	O55135	O88792	O88851	P03911	P11276	P12787	O54833	O55029	O55101	P05214	P26039	P62849	O54909	O54998	O55101	O88271	O70475	O70460	O55111	O70310	O70255
O70343	O88532	O88712	O88554	P0C5K1	P11627	O70318	O88696	O70279	O55137	O88796	O88874	P03921	P11352	P12790	O54834	O55033	O55102	P05480	P26040	P62852	O54916	O55003	O55102	O88286	O70477	O70469	O55125	O70311	O70258
O70348	O88533	O88735	O88559	P0C605	P11679	O70325	O88712	O70303	O55142	O88803	O88876	P03930	P11370	P12791	O54864	O55042	O55103	P05533	P26041	P62855	O54918	O55013	O55103	O88291	O70479	O70475	O55126	O70318	O70263
O70354	O88543	O88736	O88561	P0C872	P11680	O70333	O88735	O70305	O55143	O88811	O88895	P03958	P11438	P12815	O54865	O55055	O55106	P05555	P26043	P62858	O54931	O55022	O55106	O88307	O70480	O70477	O55128	O70325	O70274
O70370	O88544	O88737	O88569	P0C8B4	P11688	O70343	O88737	O70309	O55176	O88819	O88907	P04104	P11440	P12970	O54879	O55057	O55111	P05622	P26231	P62869	O54940	O55023	O55111	O88312	O70481	O70479	O55131	O70333	O70293
O70378	O88545	O88738	O88587	P0CG14	P11798	O70355	O88738	O70310	O55186	O88824	O88909	P04117	P11499	P13020	O54890	O55060	O55125	P05627	P26350	P62874	O54941	O55026	O55125	O88322	O70492	O70480	O55135	O70343	O70305
O70400	O88561	O88741	O88597	P0CW02	P11835	O70362	O88746	O70311	O55187	O88833	O88939	P04184	P11531	P13439	O54901	O55071	O55126	P05977	P26369	P62878	O54942	O55028	O55126	O88325	O70493	O70481	O55137	O70362	O70309
O70401	O88569	O88745	O88622	P0DJE0	P11859	O70370	O88792	O70318	O55201	O88844	O88952	P04186	P11589	P13516	O54916	O55091	O55128	P06151	P26443	P62889	O54946	O55029	O55128	O88342	O70494	O70492	O55142	O70370	O70310
O70404	O88587	O88746	O88623	P0DN34	P11881	O70378	O88811	O70325	O55222	O88845	O88958	P04187	P11609	P13597	O54918	O55098	O55131	P06537	P26450	P62892	O54950	O55033	O55131	O88343	O70496	O70493	O55143	O70373	O70311
O70405	O88597	O88792	O88627	P0DOV1	P11930	O70400	O88824	O70333	O55229	O88848	O88967	P04202	P11679	P13707	O54931	O55100	O55134	P06728	P26516	P62897	O54962	O55042	O55135	O88351	O70503	O70494	O55186	O70378	O70318
O70421	O88602	O88796	O88630	P0DOV2	P11983	O70401	O88839	O70343	O55234	O88851	O88968	P04230	P11680	P13864	O54940	O55101	O55135	P06745	P26638	P62900	O54965	O55047	O55137	O88379	O70546	O70496	O55187	O70400	O70325
O70422	O88622	O88809	O88653	P0DP26;P0DP27;P0DP28	P12023	O70404	O88842	O70355	O55236	O88874	O88983	P04441	P11688	P14069	O54941	O55102	O55137	P06797	P26645	P62908	O54967	O55057	O55142	O88384	O70551	O70503	O55201	O70401	O70333
O70433	O88623	O88811	O88665	P0DP60	P12367	O70405	O88844	O70362	O55240	O88876	O88986	P04444	P11714	P14094	O54942	O55103	O55142	P06800	P26883	P62911	O54974	O55060	O55143	O88393	O70566	O70546	O55222	O70404	O70343
O70435	O88630	O88824	O88667	P10107	P12382	O70421	O88851	O70370	O55242	O88879	O89001	P04627	P11725	P14106	O54946	O55106	O55143	P06801	P27005	P62915	O54983	O55071	O55186	O88413	O70572	O70551	O55229	O70405	O70362
O70439	O88643	O88834	O88668	P10126	P12787	O70422	O88874	O70373	O70133	O88895	O89010	P04919	P11835	P14115	O54950	O55111	O55176	P06802	P27046	P62918	O54984	O55091	O55187	O88425	O70579	O70566	O55234	O70421	O70370
O70443	O88653	O88844	O88673	P10493	P12815	O70423	O88878	O70378	O70145	O88909	O89013	P04925	P11859	P14131	O54962	O55125	O55186	P06837	P27048	P62960	O54988	O55098	O55192	O88428	O70585	O70572	O55236	O70422	O70378
O70451	O88667	O88845	O88685	P10518	P12960	O70433	O88879	O70400	O70152	O88939	O89016	P05017	P11862	P14148	O54967	O55126	O55187	P06909	P27546	P62962	O54991	O55100	O55201	O88441	O70589	O70579	O55239	O70423	O70400
O70456	O88668	O88848	O88696	P10605	P12970	O70435	O88908	O70404	O70161	O88947	O89017	P05063	P11881	P14152	O54983	O55128	O55192	P07091	P27573	P62996	O54992	O55101	O55222	O88447	O70591	O70585	O55242	O70433	O70401
O70468	O88673	O88851	O88708	P10630	P13020	O70439	O88935	O70422	O70167	O88952	O89020	P05064	P11928	P14206	O54984	O55131	O55201	P07214	P27601	P63005	O54998	O55102	O55229	O88455	O70622	O70589	O70126	O70435	O70404
O70475	O88685	O88874	O88712	P10637	P13439	O70443	O88939	O70423	O70172	O88958	O89023	P05132	P11930	P14211	O54988	O55134	O55222	P07309	P27612	P63017	O55003	O55103	O55234	O88456	O88186	O70591	O70133	O70439	O70405
O70477	O88693	O88895	O88735	P10639	P13595	O70456	O88947	O70433	O70194	O88962	O89051	P05201	P11983	P14246	O54990	O55135	O55229	P07310	P27641	P63024	O55013	O55106	O55236	O88487	O88199	O70622	O70145	O70443	O70422
O70479	O88696	O88907	O88736	P10649	P13597	O70475	O88952	O70435	O70209	O88967	O89053	P05202	P12246	P14429	O54992	O55137	O55234	P07356	P27659	P63028	O55022	O55111	O55239	O88491	O88271	O88186	O70152	O70451	O70423
O70480	O88703	O88909	O88737	P10711	P13634	O70477	O88958	O70439	O70228	O88968	O89079	P05480	P12265	P14576	O54998	O55142	O55236	P07607	P27661	P63037	O55023	O55125	O55242	O88508	O88286	O88199	O70161	O70456	O70433
O70481	O88704	O88910	O88738	P10754	P13707	O70480	O88967	O70456	O70230	O88974	O89086	P05555	P12367	P14602	O55003	O55143	O55242	P07724	P27773	P63085	O55026	O55126	O70131	O88512	O88291	O88207	O70167	O70475	O70435
O70492	O88708	O88935	O88746	P10810	P13808	O70492	O88968	O70469	O70250	O88983	O89103	P05622	P12382	P14685	O55013	O55176	O70133	P07742	P28063	P63158	O55028	O55128	O70133	O88513	O88307	O88271	O70172	O70480	O70439
O70493	O88712	O88939	O88792	P10833	P13864	O70493	O88983	O70475	O70251	O88986	O89106	P05784	P12710	P14733	O55022	O55186	O70138	P07759	P28184	P63166	O55029	O55131	O70145	O88520	O88322	O88286	O70194	O70481	O70443
O70494	O88735	O88951	O88796	P10852	P14069	O70494	O88986	O70477	O70252	O88998	O89110	P06151	P12787	P14824	O55023	O55187	O70145	P07901	P28271	P63242	O55033	O55135	O70152	O88522	O88325	O88291	O70200	O70492	O70451
O70503	O88736	O88952	O88811	P10922	P14094	O70503	O89001	O70480	O70255	O89001	O89112	P06339	P12790	P14869	O55026	O55192	O70152	P07934	P28301	P63254	O55042	O55137	O70161	O88531	O88342	O88307	O70201	O70493	O70456
O70507	O88737	O88958	O88839	P11031	P14106	O70546	O89013	O70492	O70263	O89010	O89116	P06537	P12791	P14901	O55028	O55201	O70161	P08003	P28352	P63271;Q9Z199	O55047	O55142	O70165	O88532	O88343	O88322	O70209	O70494	O70475
O70546	O88738	O88967	O88843	P11087	P14115	O70551	O89017	O70493	O70274	O89013	P00015	P06684	P12815	P15105	O55029	O55222	O70167	P08030	P28474	P63276	O55055	O55143	O70167	O88543	O88351	O88325	O70228	O70496	O70479
O70551	O88741	O88968	O88844	P11103	P14131	O70566	O89020	O70494	O70279	O89016	P00158	P06728	P12970	P15116	O55033	O55229	O70172	P08032	P28481	P63321	O55057	O55186	O70172	O88544	O88379	O88342	O70250	O70503	O70480
O70566	O88745	O88974	O88845	P11152	P14142	O70570	O89023	O70503	O70281	O89017	P00329	P06745	P13020	P15208	O55042	O55234	O70194	P08071	P28650	P63323	O55060	O55187	O70194	O88545	O88384	O88343	O70251	O70514	O70481
O70572	O88746	O88983	O88848	P11276	P14148	O70571	O89032	O70514	O70293	O89020	P00375	P06797	P13439	P15327	O55047	O55236	O70200	P08074	P28652	P63325	O55071	O55192	O70200	O88554	O88413	O88351	O70252	O70546	O70492
O70577	O88792	O88986	O88851	P11352	P14152	O70572	O89051	O70546	O70305	O89023	P00397	P06800	P13516	P15331	O55055	O55242	O70209	P08101	P28653	P63328	O55091	O55201	O70209	O88559	O88425	O88379	O70255	O70551	O70493
O70579	O88796	O88998	O88874	P11370	P14206	O70579	O89053	O70551	O70309	O89050	P00405	P06801	P13597	P15379	O55057	O70133	O70228	P08103	P28654	P63330	O55098	O55222	O70228	O88569	O88428	O88384	O70258	O70554	O70496
O70585	O88809	O89001	O88878	P11404	P14211	O70589	O89079	O70566	O70310	O89051	P00416	P06802	P13707	P15392	O55060	O70138	O70250	P08113	P28656	P67778	O55100	O55229	O70250	O88574	O88441	O88393	O70263	O70555	O70503
O70589	O88811	O89013	O88879	P11438	P14231	O70591	O89086	O70570	O70311	O89053	P00493	P06909	P13864	P15532	O55071	O70145	O70251	P08121	P28658	P67871	O55101	O55234	O70251	O88587	O88447	O88413	O70274	O70557	O70514
O70591	O88824	O89016	O88895	P11499	P14429	O70628	O89090	O70572	O70318	O89079	P00687	P07091	P14069	P15535	O55091	O70152	O70252	P08122	P28659	P67984	O55102	O55236	O70252	O88593	O88448	O88425	O70279	O70566	O70546
O70622	O88829	O89017	O88939	P11531	P14576	O88196	O89100	O70579	O70325	O89086	P00688	P07214	P14094	P15626	O55098	O70161	O70258	P08207	P28660	P68037	O55103	O55239	O70255	O88597	O88455	O88428	O70281	O70570	O70551
O88196	O88834	O89023	O88947	P11589	P14602	O88207	O89103	O70589	O70333	O89090	P00848	P07309	P14106	P15864	O55100	O70167	O70263	P08226	P28661	P68040	O55106	O55242	O70258	O88622	O88456	O88441	O70293	O70572	O70555
O88271	O88839	O89026	O88952	P11679	P14685	O88271	O89106	O70591	O70343	O89103	P00920	P07356	P14115	P16015	O55101	O70172	O70274	P08228	P28665	P68134	O55111	O70126	O70263	O88627	O88487	O88447	O70305	O70579	O70557
O88286	O88844	O89029	O88958	P11680	P14733	O88286	O89110	O70622	O70348	O89106	P01027	P07607	P14131	P16045	O55102	O70194	O70279	P08249	P28667	P68181	O55125	O70131	O70274	O88630	O88492	O88448	O70309	O70582	O70566
O88291	O88845	O89032	O88967	P11688	P14824	O88291	O89114	O70628	O70362	O89110	P01029	P07724	P14148	P16056	O55103	O70200	O70281	P08551	P28740	P68254	O55126	O70133	O70293	O88643	O88508	O88455	O70310	O70589	O70570
O88307	O88848	O89050	O88968	P11798	P14869	O88307	O89116	O88207	O70370	O89112	P01132	P07742	P14152	P16110	O55106	O70209	O70293	P08553	P28798	P68368	O55128	O70145	O70305	O88653	O88512	O88456	O70311	O70591	O70572
O88322	O88851	O89051	O88974	P11835	P14873	O88310	P00015	O88271	O70373	O89116	P01831	P07759	P14206	P16125	O55111	O70228	O70305	P08556	P28843	P68369	O55131	O70152	O70309	O88665	O88513	O88487	O70318	O70622	O70579
O88325	O88874	O89053	O88983	P11859	P15105	O88312	P00158	O88286	O70378	P00015	P01837	P07901	P14211	P16254	O55125	O70250	O70309	P08752	P28867	P68404	O55135	O70161	O70310	O88668	O88520	O88492	O70325	O88199	O70582
O88342	O88895	O89079	O88986	P11881	P15116	O88322	P00186	O88291	O70400	P00158	P01867	P08003	P14246	P16294	O55126	O70251	O70310	P08775	P29341	P68433;P84228	O55137	O70165	O70311	O88673	O88522	O88508	O70333	O88200	O70585
O88343	O88907	O89084	O88998	P11928	P15208	O88325	P00329	O88307	O70401	P00329	P01869	P08030	P14429	P16301	O55128	O70252	O70311	P08905	P29391	P70124	O55142	O70167	O70318	O88685	O88531	O88512	O70348	O88207	O70589
O88351	O88909	O89086	O89001	P11930	P15306	O88329	P00375	O88310	O70404	P00375	P01872	P08032	P14576	P16330	O55131	O70258	O70318	P09055	P29416	P70158	O55143	O70172	O70325	O88696	O88532	O88520	O70362	O88271	O70591
O88384	O88910	O89103	O89010	P11983	P15307	O88342	P00397	O88312	O70421	P00397	P01887	P08071	P14602	P16331	O55134	O70263	O70325	P09103	P29595	P70160	O55186	O70174	O70343	O88697	O88543	O88522	O70370	O88286	O70622
O88425	O88935	O89106	O89013	P12023	P15327	O88343	P00405	O88322	O70422	P00405	P01897	P08101	P14685	P16332	O55135	O70274	O70333	P09242	P29699	P70168	O55187	O70194	O70362	O88703	O88544	O88531	O70378	O88291	O88199
O88428	O88939	O89112	O89016	P12246	P15331	O88351	P00416	O88325	O70423	P00416	P01898	P08103	P14733	P16406	O55137	O70279	O70348	P09405	P29758	P70195	O55201	O70200	O70370	O88708	O88545	O88532	O70400	O88307	O88207
O88441	O88951	O89114	O89017	P12265	P15379	O88379	P00493	O88329	O70433	P00493	P01901	P08113	P14824	P16460	O55142	O70281	O70362	P09411	P29788	P70236	O55222	O70209	O70373	O88712	O88554	O88543	O70401	O88312	O88271
O88444	O88952	O89116	O89020	P12367	P15508	O88384	P00520	O88342	O70435	P00687	P01910	P08121	P14869	P16546	O55143	O70293	O70370	P09470	P30275	P70255	O55229	O70228	O70378	O88735	O88559	O88544	O70404	O88322	O88286
O88447	O88958	P00015	O89023	P12382	P15532	O88393	P00683	O88343	O70439	P00688	P01921	P08122	P14901	P16627	O55176	O70305	O70373	P09528	P30355	P70257	O55234	O70250	O70400	O88737	O88569	O88545	O70405	O88325	O88291
O88448	O88967	P00158	O89032	P12787	P15535	O88396	P00688	O88351	O70443	P00848	P01942	P08207	P15105	P16675	O55187	O70309	O70378	P09535	P30412	P70261	O55236	O70251	O70404	O88738	O88574	O88554	O70421	O88327	O88307
O88455	O88974	P00329	O89050	P12804	P15626	O88428	P00920	O88379	O70451	P00920	P02463	P08226	P15116	P16858	O55192	O70310	O70400	P09541	P30416	P70265	O55239	O70252	O70421	O88746	O88576	O88559	O70422	O88329	O88312
O88456	O88983	P00397	O89051	P12815	P15864	O88441	P01027	O88384	O70456	P01027	P02468	P08228	P15208	P17047	O55201	O70311	O70401	P09542	P30681	P70266	O55242	O70255	O70422	O88783	O88587	O88569	O70423	O88342	O88322
O88477	O88986	P00405	O89053	P12970	P16015	O88447	P01029	O88393	O70468	P01029	P02469	P08249	P15306	P17095	O55222	O70318	O70404	P09581	P30999	P70271	O70126	O70258	O70423	O88792	O88593	O88574	O70433	O88343	O88325
O88485	O88998	P00416	O89079	P13020	P16045	O88448	P01132	O88398	O70475	P01132	P02535	P08556	P15327	P17156	O55229	O70325	O70405	P09671	P31001	P70277	O70131	O70263	O70433	O88796	O88597	O88587	O70435	O88351	O88327
O88487	O89001	P00493	O89084	P13439	P16054	O88451	P01592	O88428	O70477	P01831	P02798	P08752	P15331	P17182	O55234	O70348	O70421	P09803	P31230	P70280	O70133	O70274	O70435	O88809	O88622	O88593	O70439	O88379	O88329
O88491	O89013	P00520	O89086	P13595	P16110	O88455	P01639	O88441	O70479	P01837	P02802	P08775	P15379	P17225	O55236	O70362	O70422	P09813	P31324	P70288	O70145	O70281	O70439	O88811	O88627	O88597	O70443	O88384	O88342
O88507	O89016	P00920	O89090	P13597	P16125	O88456	P01642	O88447	O70480	P01867	P03888	P08905	P15392	P17426	O55239	O70370	O70423	P0C0A3	P31428	P70290	O70152	O70293	O70443	O88824	O88630	O88622	O70451	O88393	O88343
O88508	O89017	P01027	O89103	P13634	P16254	O88477	P01662;P01663	O88448	O70481	P01872	P03893	P09036	P15532	P17427	O55240	O70373	O70433	P0C0S6;Q3THW5	P31725	P70295	O70161	O70305	O70456	O88829	O88643	O88627	O70456	O88396	O88351
O88520	O89023	P01029	O89106	P13707	P16283	O88487	P01831	O88451	O70492	P01887	P03899	P09055	P15535	P17439	O55242	O70378	O70435	P0C5K1	P31750	P70296	O70167	O70306	O70469	O88842	O88653	O88630	O70475	O88398	O88379
O88522	O89026	P01831	O89110	P13808	P16330	O88491	P01837	O88455	O70493	P01897	P03911	P09103	P15626	P17563	O70126	O70400	O70439	P0C605	P31786	P70297	O70172	O70309	O70475	O88843	O88665	O88643	O70477	O88413	O88384
O88531	O89029	P01887	O89112	P13864	P16332	O88492	P01872	O88456	O70494	P01898	P03921	P09242	P15864	P17665	O70133	O70401	O70443	P0C7N9	P31809	P70353	O70194	O70310	O70480	O88844	O88667	O88653	O70480	O88428	O88393
O88532	O89032	P01897	O89114	P14069	P16406	O88507	P01887	O88487	O70496	P01901	P03930	P09405	P15920	P17710	O70138	O70404	O70451	P0C8B4	P31938	P70371	O70200	O70311	O70481	O88845	O88668	O88665	O70481	O88441	O88396
O88533	O89050	P01898	O89116	P14094	P16460	O88508	P01897	O88492	O70503	P01910	P03953	P09411	P16015	P17717	O70145	O70405	O70456	P0CG14	P32020	P70372	O70209	O70318	O70492	O88848	O88673	O88667	O70492	O88447	O88398
O88543	O89051	P01901	P00015	P14106	P16546	O88512	P01898	O88508	O70546	P01942	P03958	P09528	P16045	P17742	O70152	O70421	O70458	P0CW02	P32067	P70399	O70228	O70325	O70493	O88851	O88685	O88668	O70493	O88448	O88413
O88544	O89053	P01942	P00158	P14115	P16675	O88520	P01901	O88512	O70551	P02463	P04104	P09535	P16056	P17751	O70161	O70422	O70468	P0DJF2	P32233	P70402	O70250	O70343	O70494	O88856	O88696	O88673	O70494	O88451	O88428
O88545	O89079	P02463	P00329	P14131	P16858	O88522	P01910	O88520	O70566	P02468	P04117	P09542	P16110	P17809	O70167	O70423	O70469	P0DN34	P32261	P70451	O70251	O70348	O70496	O88874	O88697	O88685	O70496	O88455	O88441
O88554	O89084	P02468	P00375	P14142	P17047	O88531	P01921	O88522	O70571	P02469	P04186	P09581	P16125	P17918	O70172	O70433	O70475	P0DN89;P0DN90;P0DN91	P32507	P70452	O70252	O70362	O70503	O88876	O88703	O88696	O70503	O88456	O88447
O88559	O89086	P02469	P00397	P14148	P17095	O88532	P01942	O88531	O70572	P02535	P04230	P09671	P16254	P17932	O70194	O70435	O70477	P0DOV1	P32848	P70663	O70255	O70370	O70546	O88878	O88708	O88703	O70514	O88487	O88448
O88561	O89103	P02535	P00405	P14152	P17156	O88533	P02463	O88532	O70577	P02772	P04441	P09803	P16301	P18052	O70200	O70439	O70479	P0DOV2	P32921	P70669	O70258	O70373	O70548	O88879	O88712	O88708	O70546	O88492	O88451
O88569	O89104	P02798	P00416	P14206	P17182	O88543	P02468	O88533	O70579	P02798	P04627	P09813	P16330	P18242	O70209	O70443	O70480	P0DP26;P0DP27;P0DP28	P33146	P70670	O70263	O70378	O70551	O88895	O88737	O88712	O70551	O88502	O88455
O88587	O89106	P02802	P00493	P14211	P17183	O88544	P02469	O88543	O70585	P02802	P04919	P09925	P16331	P18572	O70228	O70451	O70481	P0DP60	P33610	P70671	O70274	O70400	O70566	O88907	O88738	O88737	O70555	O88507	O88456
O88593	O89112	P03888	P00520	P14231	P17225	O88545	P02535	O88544	O70589	P03888	P04925	P0C0A3	P16332	P18581	O70250	O70456	O70492	P10107	P33622	P70694	O70279	O70401	O70571	O88939	O88746	O88738	O70566	O88508	O88487
O88597	O89114	P03893	P00848	P14429	P17426	O88552	P02772	O88545	O70591	P03893	P04939	P0C0S6;Q3THW5	P16406	P18653	O70251	O70458	O70493	P10126	P34022	P70695	O70281	O70404	O70572	O88947	O88783	O88746	O70570	O88512	O88492
O88602	O89116	P03899	P00920	P14576	P17427	O88569	P02798	O88569	O70622	P03899	P05017	P0C605	P16460	P18654	O70252	O70468	O70494	P10404	P34152	P70697	O70293	O70405	O70578	O88952	O88792	O88783	O70571	O88520	O88502
O88622	P00015	P03903	P01027	P14602	P17439	O88573	P02802	O88573	O88196	P03911	P05063	P0C7N9	P16546	P18760	O70258	O70469	O70496	P10417	P34884	P70698	O70305	O70421	O70579	O88958	O88796	O88792	O70572	O88522	O88507
O88623	P00158	P03911	P01029	P14685	P17563	O88574	P03888	O88574	O88207	P03921	P05064	P0CG14	P16627	P18826	O70263	O70475	O70503	P10493	P34914	P70700	O70306	O70422	O70582	O88967	O88809	O88796	O70579	O88531	O88508
O88630	P00329	P03921	P01639	P14733	P17665	O88587	P03893	O88575	O88271	P03930	P05132	P0CW03	P16675	P19001	O70274	O70477	O70546	P10518	P34928	P70704	O70309	O70423	O70589	O88968	O88811	O88809	O70582	O88532	O88512
O88643	P00375	P03930	P01642	P14824	P17710	O88593	P03911	O88587	O88286	P03953	P05201	P0DN34	P16858	P19096	O70279	O70479	O70548	P10605	P35123	P80313	O70310	O70433	O70591	O88974	O88824	O88811	O70585	O88533	O88520
O88653	P00397	P03995	P01831	P14869	P17742	O88597	P03921	O88593	O88291	P03958	P05202	P0DN89;P0DN90;P0DN91	P17047	P19157	O70281	O70480	O70551	P10630	P35235	P80314	O70311	O70435	O70622	O88983	O88829	O88824	O70589	O88543	O88522
O88665	P00405	P04104	P01837	P14873	P17751	O88622	P03930	O88597	O88307	P03975	P05480	P0DOV1	P17095	P19221	O70293	O70481	O70566	P10637	P35278	P80315	O70318	O70439	O88199	O88986	O88842	O88842	O70591	O88544	O88531
O88667	P00416	P04370	P01867	P15105	P17809	O88627	P03953	O88622	O88322	P04104	P05533	P0DOV2	P17156	P19253	O70305	O70492	O70570	P10639	P35279	P80316	O70325	O70451	O88200	O88990	O88843	O88843	O70622	O88545	O88532
O88668	P00493	P04627	P01869	P15116	P17918	O88630	P03958	O88627	O88325	P04117	P05555	P0DP26;P0DP27;P0DP28	P17182	P19258	O70309	O70493	O70572	P10649	P35282	P80317	O70333	O70456	O88207	O89001	O88844	O88844	O88196	O88561	O88533
O88673	P00520	P04919	P01887	P15208	P17932	O88643	P03995	O88630	O88327	P04186	P05622	P0DW87	P17225	P19324	O70310	O70494	O70579	P10711	P35283	P82343	O70343	O70469	O88271	O89010	O88845	O88845	O88200	O88569	O88543
O88685	P00920	P04925	P01897	P15306	P18052	O88653	P04104	O88643	O88335	P04441	P05784	P10107	P17426	P19426	O70311	O70496	O70585	P10754	P35285	P82347	O70348	O70475	O88286	O89013	O88851	O88848	O88207	O88574	O88544
O88693	P01027	P05063	P01898	P15307	P18242	O88665	P04117	O88653	O88338	P04627	P06151	P10126	P17427	P19536	O70318	O70503	O70589	P10810	P35290	P82348	O70362	O70477	O88291	O89016	O88856	O88851	O88271	O88587	O88545
O88696	P01029	P05064	P01901	P15327	P18572	O88668	P04184	O88665	O88342	P04919	P06281	P10493	P17439	P19639	O70325	O70546	O70591	P10833	P35293	P82349	O70370	O70479	O88307	O89017	O88874	O88856	O88286	O88593	O88554
O88697	P01831	P05132	P01942	P15331	P18654	O88685	P04186	O88668	O88343	P04925	P06344	P10518	P17563	P19783	O70333	O70548	O70622	P10852	P35330	P82350	O70373	O70480	O88312	O89023	O88879	O88874	O88291	O88597	O88559
O88703	P01887	P05201	P02104	P15379	P18760	O88696	P04187	O88673	O88351	P04939	P06537	P10605	P17665	P19973	O70348	O70551	O70628	P10922	P35385	P83741	O70378	O70481	O88322	O89033	O88890	O88876	O88307	O88622	O88569
O88704	P01897	P05202	P02463	P15508	P18826	O88712	P04230	O88685	O88379	P05017	P06728	P10630	P17710	P20029	O70362	O70566	O88186	P11031	P35441	P83882	O70400	O70492	O88325	O89050	O88895	O88879	O88312	O88630	O88574
O88708	P01898	P05480	P02468	P15532	P18872	O88735	P04370	O88696	O88384	P05063	P06745	P10639	P17717	P20060	O70370	O70570	O88199	P11087	P35486	P83887	O70401	O70493	O88327	O89051	O88907	O88890	O88322	O88643	O88587
O88712	P01901	P05532	P02469	P15535	P19001	O88737	P04441	O88708	O88413	P05064	P06797	P10648	P17742	P20065	O70373	O70572	O88200	P11103	P35505	P83917	O70404	O70494	O88342	O89053	O88939	O88895	O88325	O88653	O88593
O88735	P01942	P05555	P02535	P15626	P19096	O88738	P04627	O88712	O88425	P05132	P06800	P10649	P17751	P20108	O70378	O70579	O88207	P11152	P35550	P84084	O70405	O70496	O88343	O89079	O88942	O88907	O88327	O88665	O88597
O88736	P02463	P05622	P02772	P15864	P19123	O88746	P04925	O88735	O88428	P05201	P06801	P10711	P17809	P20152	O70400	O70585	O88271	P11157	P35564	P84089	O70421	O70503	O88346	O89086	O88947	O88939	O88329	O88667	O88622
O88737	P02468	P06151	P02798	P16015	P19157	O88792	P05017	O88737	O88441	P05202	P06802	P10754	P17918	P20357	O70401	O70589	O88286	P11247	P35569	P84091	O70422	O70514	O88351	O89090	O88952	O88942	O88342	O88668	O88630
O88738	P02469	P06537	P02802	P16045	P19221	O88796	P05063	O88738	O88447	P05480	P06869	P10833	P17932	P20491	O70404	O70591	O88291	P11276	P35585	P84096	O70423	O70546	O88379	O89100	O88958	O88947	O88343	O88673	O88643
O88741	P02535	P06745	P03888	P16054	P19253	O88809	P05064	O88746	O88448	P05533	P06909	P10852	P18052	P20662	O70405	O70622	O88307	P11352	P35700	P84099	O70433	O70548	O88384	O89103	O88967	O88952	O88351	O88685	O88653
O88746	P02798	P06797	P03893	P16110	P19258	O88811	P05132	O88792	O88451	P05555	P07091	P10922	P18181	P20782	O70421	O70628	O88312	P11370	P35762	P84102	O70435	O70551	O88393	O89106	O88968	O88958	O88379	O88693	O88667
O88792	P02802	P06801	P03899	P16125	P19324	O88824	P05201	O88796	O88455	P05622	P07214	P11031	P18242	P20852	O70422	O88186	O88322	P11404	P35922	P97298	O70439	O70555	O88398	O89109	O88974	O88967	O88384	O88696	O88668
O88796	P03888	P06802	P03903	P16254	P19426	O88829	P05202	O88811	O88456	P05784	P07309	P11032	P18572	P20918	O70423	O88199	O88325	P11438	P35979	P97313	O70451	O70566	O88413	O89110	O88983	O88968	O88393	O88697	O88673
O88809	P03893	P06837	P03911	P16283	P19536	O88839	P05208	O88824	O88477	P06151	P07356	P11087	P18581	P21107	O70433	O88200	O88327	P11440	P35980	P97314	O70456	O70572	O88428	O89112	O88986	O88974	O88396	O88708	O88685
O88811	P03899	P06909	P03921	P16330	P19783	O88842	P05366	O88833	O88487	P06281	P07607	P11103	P18653	P21126	O70435	O88207	O88342	P11499	P36536	P97346	O70475	O70579	O88441	O89116	O89010	O88983	O88398	O88712	O88693
O88822	P03903	P07214	P03930	P16332	P19788	O88843	P05480	O88839	O88491	P06344	P07724	P11152	P18654	P21180	O70439	O88271	O88343	P11531	P36552	P97351	O70477	O70582	O88447	P00015	O89013	O88986	O88413	O88735	O88696
O88824	P03911	P07309	P03953	P16406	P19973	O88844	P05532	O88842	O88502	P06537	P07742	P11157	P18760	P21278	O70443	O88286	O88351	P11609	P36916	P97352	O70479	O70585	O88448	P00158	O89016	O89010	O88428	O88736	O88697
O88829	P03921	P07310	P03958	P16460	P20029	O88845	P05533	O88843	O88507	P06728	P07759	P11247	P18826	P21279	O70451	O88291	O88379	P11627	P36993	P97370	O70480	O70589	O88451	P00329	O89017	O89013	O88441	O88737	O88708
O88834	P03930	P07356	P04104	P16546	P20060	O88851	P05555	O88844	O88508	P06745	P07901	P11276	P19001	P21300	O70456	O88307	O88384	P11672	P37040	P97371	O70481	O70591	O88455	P00375	O89020	O89016	O88447	O88738	O88712
O88839	P03975	P07724	P04117	P16675	P20065	O88874	P05622	O88845	O88512	P06797	P07903	P11352	P19096	P21440	O70458	O88312	O88393	P11679	P37804	P97384	O70492	O70622	O88456	P00397	O89023	O89017	O88448	O88746	O88735
O88844	P03995	P07742	P04184	P16858	P20108	O88878	P05627	O88851	O88520	P06800	P08003	P11370	P19157	P21447	O70468	O88322	O88413	P11680	P37889	P97386	O70493	O88199	O88487	P00405	O89032	O89020	O88451	O88792	O88736
O88845	P04104	P07759	P04186	P17047	P20152	O88879	P05784	O88874	O88522	P06801	P08030	P11438	P19221	P21460	O70472	O88325	O88428	P11688	P38060	P97390	O70494	O88200	O88492	P00416	O89033	O89023	O88455	O88796	O88737
O88848	P04370	P07901	P04202	P17095	P20444	O88888	P05977	O88878	O88531	P06802	P08032	P11440	P19253	P21550	O70475	O88327	O88441	P11798	P38647	P97425	O70496	O88207	O88508	P00493	O89050	O89032	O88456	O88809	O88738
O88851	P04627	P07903	P04247	P17156	P20491	O88907	P06151	O88879	O88532	P06869	P08071	P11499	P19258	P21614	O70477	O88342	O88447	P11835	P39053	P97447	O70503	O88271	O88512	P00520	O89051	O89050	O88477	O88811	O88746
O88874	P04919	P07934	P04444	P17182	P20662	O88908	P06339	O88908	O88533	P06909	P08074	P11531	P19324	P21619	O70479	O88343	O88448	P11859	P39054	P97449	O70514	O88286	O88520	P00920	O89053	O89051	O88487	O88824	O88792
O88878	P04925	P08003	P04627	P17183	P20917	O88935	P06344	O88935	O88543	P07091	P08101	P11609	P19426	P21845	O70480	O88351	O88455	P11862	P39061	P97450	O70546	O88291	O88522	P01027	O89079	O89053	O88491	O88839	O88796
O88879	P05063	P08030	P04919	P17225	P20918	O88939	P06537	O88939	O88544	P07214	P08103	P11627	P19536	P21958	O70481	O88379	O88456	P11881	P39447	P97457	O70548	O88307	O88531	P01029	O89086	O89079	O88492	O88844	O88811
O88888	P05064	P08071	P04925	P17426	P21107	O88947	P06728	O88947	O88545	P07309	P08113	P11672	P19639	P21981	O70492	O88384	O88477	P11930	P40124	P97478	O70551	O88312	O88532	P01831	O89090	O89086	O88507	O88845	O88824
O88895	P05132	P08103	P04945	P17427	P21126	O88952	P06745	O88952	O88551	P07356	P08121	P11679	P19783	P21995	O70493	O88393	O88487	P11983	P40142	P97493	O70555	O88322	O88543	P01837	O89100	O89090	O88508	O88848	O88839
O88907	P05201	P08113	P05063	P17439	P21278	O88958	P06797	O88958	O88552	P07607	P08122	P11680	P19973	P22315	O70494	O88413	O88492	P12023	P40237	P97765	O70566	O88325	O88544	P01844	O89103	O89100	O88512	O88851	O88843
O88909	P05202	P08122	P05064	P17563	P21279	O88967	P06800	O88967	O88554	P07724	P08207	P11688	P20029	P22361	O70496	O88428	O88502	P12025	P40240	P97797	O70571	O88327	O88545	P01867	O89106	O89103	O88520	O88874	O88844
O88910	P05480	P08226	P05125	P17665	P21447	O88968	P06801	O88968	O88559	P07742	P08226	P11714	P20060	P22366	O70503	O88441	O88508	P12246	P40336	P97820	O70572	O88342	O88551	P01869	O89109	O89106	O88522	O88876	O88845
O88935	P05532	P08228	P05132	P17710	P21460	O88974	P06802	O88983	O88561	P07759	P08228	P11725	P20065	P22437	O70546	O88447	O88512	P12265	P40630	P97821	O70579	O88346	O88559	P01872	O89110	O89110	O88531	O88879	O88848
O88952	P05555	P08249	P05201	P17742	P21550	O88983	P06837	O88986	O88569	P07901	P08249	P11835	P20108	P22599	O70551	O88448	O88520	P12367	P41105	P97822	O70582	O88351	O88561	P01887	O89112	O89112	O88532	O88888	O88851
O88958	P05622	P08414	P05202	P17751	P21614	O88986	P06909	O89001	O88572	P07903	P08556	P11859	P20152	P22892	O70566	O88455	O88522	P12382	P41216	P97823	O70585	O88379	O88569	P01897	O89116	O89116	O88533	O88895	O88874
O88967	P05784	P08551	P05480	P17809	P21619	O89001	P07091	O89010	O88573	P08003	P08607	P11881	P20444	P22907	O70572	O88456	O88531	P12658	P41245	P97825	O70589	O88384	O88573	P01898	P00015	P00015	O88543	O88907	O88876
O88974	P06151	P08553	P05622	P17918	P21956	O89010	P07146	O89013	O88574	P08030	P08752	P11928	P20491	P23116	O70579	O88477	O88532	P12710	P41317	P97855	O70591	O88393	O88574	P01901	P00158	P00158	O88544	O88935	O88879
O88983	P06537	P08556	P05784	P17932	P21958	O89013	P07214	O89016	O88575	P08032	P08775	P11930	P20662	P23198	O70585	O88487	O88543	P12787	P41731	P97858	O70622	O88396	O88587	P01910	P00329	P00329	O88545	O88939	O88888
O88986	P06745	P08752	P05977	P18052	P21981	O89016	P07309	O89017	O88576	P08071	P08905	P11983	P20782	P23249	O70589	O88491	O88544	P12815	P42125	P97863	O88196	O88398	O88597	P01921	P00375	P00375	O88554	O88952	O88895
O88998	P06797	P08775	P06151	P18242	P21995	O89017	P07310	O89020	O88587	P08074	P09036	P12023	P20852	P23475	O70591	O88492	O88545	P12849	P42208	P98064	O88199	O88413	O88622	P01942	P00397	P00397	O88559	O88958	O88898
O89001	P06801	P09055	P06537	P18572	P22315	O89020	P07356	O89023	O88593	P08101	P09055	P12246	P20918	P23492	O70622	O88502	O88554	P12970	P42225	P98078	O88200	O88428	O88623	P02104	P00405	P00405	O88561	O88967	O88907
O89013	P06802	P09103	P06684	P18653	P22366	O89023	P07607	O89050	O88597	P08103	P09103	P12265	P21107	P23506	O70628	O88508	O88559	P13020	P42227	P98203	O88207	O88441	O88627	P02463	P00416	P00416	O88569	O88968	O88908
O89016	P06837	P09240	P06728	P18654	P22437	O89032	P07724	O89051	O88622	P08113	P09242	P12367	P21126	P23589	O88186	O88512	O88561	P13412	P42232	P99026	O88271	O88447	O88630	P02468	P00493	P00493	O88574	O88974	O88935
O89017	P06909	P09242	P06745	P18760	P22599	O89050	P07742	O89053	O88630	P08121	P09405	P12382	P21180	P23591	O88196	O88520	O88569	P13439	P42567	P99027	O88286	O88448	O88643	P02469	P00520	P00520	O88587	O88983	O88939
O89023	P07214	P09405	P06797	P18826	P22892	O89051	P07759	O89079	O88643	P08122	P09411	P12710	P21271	P23780	O88199	O88522	O88572	P13541	P42669	P99028	O88291	O88451	O88653	P02535	P00688	P00688	O88593	O88986	O88947
O89026	P07309	P09411	P06800	P18872	P22907	O89053	P07901	O89086	O88653	P08207	P09470	P12787	P21278	P23819	O88200	O88531	O88573	P13542	P42703	Q00422	O88307	O88455	O88668	P02772	P00920	P00920	O88597	O88990	O88952
O89029	P07310	P09470	P06801	P19001	P23116	O89079	P08003	O89090	O88665	P08226	P09528	P12790	P21279	P23881	O88207	O88532	O88587	P13595	P42925	Q00493	O88322	O88456	O88673	P02798	P01027	P01027	O88622	O88998	O88958
O89032	P07356	P09528	P06802	P19096	P23198	O89086	P08030	O89100	O88667	P08228	P09542	P12791	P21300	P23953	O88271	O88543	O88593	P13597	P42932	Q00612	O88325	O88477	O88685	P02802	P01029	P01029	O88630	O89001	O88967
O89050	P07724	P09541	P06837	P19123	P23242	O89090	P08101	O89103	O88668	P08249	P09671	P12815	P21440	P24063	O88286	O88544	O88597	P13634	P43023	Q00623	O88327	O88487	O88693	P03888	P01592	P01592	O88643	O89010	O88968
O89051	P07742	P09542	P06909	P19157	P23249	O89100	P08113	O89106	O88673	P08556	P09803	P12970	P21447	P24270	O88291	O88545	O88622	P13707	P43025	Q00724	O88342	O88491	O88696	P03893	P01642	P01642	O88653	O89013	O88974
O89053	P07759	P09581	P07091	P19221	P23475	O89103	P08121	O89110	O88685	P08607	P09813	P13020	P21460	P24369	O88307	O88554	O88630	P13808	P43274	Q00896	O88343	O88492	O88708	P03899	P01831	P01831	O88665	O89016	O88983
O89079	P07901	P09602	P07214	P19253	P23492	O89106	P08122	O89112	O88696	P08752	P09925	P13439	P21550	P24452	O88312	O88559	O88632	P13864	P43275	Q00897	O88346	O88507	O88712	P03911	P01837	P01837	O88667	O89017	O88986
O89084	P07903	P09671	P07309	P19258	P23506	O89110	P08207	O89114	O88697	P08775	P09926	P13597	P21614	P24456	O88322	O88561	O88643	P14069	P43276	Q00993	O88351	O88508	O88735	P03921	P01844	P01844	O88668	O89020	O88998
O89086	P07934	P09925	P07310	P19324	P23591	O89112	P08226	O89116	O88703	P08905	P0C027;P0C028	P13634	P21619	P24472	O88325	O88569	O88653	P14094	P43277	Q00PI9	O88379	O88512	O88736	P03930	P01849	P01849	O88673	O89023	O89001
O89090	P08003	P0C027;P0C028	P07356	P19426	P23780	O89114	P08228	P00015	O88708	P09036	P0C0A3	P13707	P21845	P24526	O88327	O88572	O88665	P14115	P43406	Q01147	O88384	O88520	O88738	P03958	P01867	P01867	O88685	O89032	O89010
O89103	P08030	P0C090	P07607	P19536	P23819	O89116	P08249	P00158	O88712	P09055	P0C0S6;Q3THW5	P13864	P21958	P24527	O88342	O88573	O88668	P14131	P45376	Q01320	O88393	O88522	O88746	P03975	P01869	P01869	O88693	O89050	O89013
O89106	P08071	P0C0A3	P07724	P19783	P23881	P00015	P08508	P00329	O88735	P09103	P0C605	P14069	P21981	P24547	O88343	O88587	O88673	P14142	P45591	Q01730	O88396	O88531	O88783	P04104	P01872	P01872	O88696	O89051	O89016
O89110	P08103	P0C0S6;Q3THW5	P07742	P19788	P23927	P00158	P08551	P00375	O88736	P09242	P0CW02	P14094	P21995	P24549	O88351	O88593	O88685	P14148	P45878	Q02013	O88398	O88532	O88792	P04117	P01887	P01887	O88697	O89053	O89017
O89112	P08113	P0C192	P07759	P19973	P23953	P00329	P08553	P00397	O88737	P09405	P0DJE0	P14106	P22315	P24638	O88379	O88597	O88693	P14152	P45952	Q02053	O88413	O88543	O88796	P04184	P01897	P01897	O88708	O89079	O89020
O89114	P08122	P0C605	P07901	P20029	P24270	P00375	P08607	P00405	O88738	P09411	P0DN34	P14115	P22361	P24668	O88384	O88622	O88696	P14206	P46061	Q02105	O88428	O88544	O88811	P04186	P01898	P01898	O88712	O89086	O89023
O89116	P08226	P0C7L0	P08003	P20060	P24369	P00397	P08752	P00416	O88746	P09470	P0DN89;P0DN90;P0DN91	P14131	P22366	P24721	O88393	O88630	O88697	P14211	P46412	Q02111	O88441	O88545	O88824	P04202	P01901	P01901	O88735	O89094	O89032
P00015	P08228	P0C7M9	P08030	P20108	P24452	P00405	P08775	P00493	O88792	P09528	P0DOV1	P14148	P22437	P24788	O88413	O88632	O88708	P14231	P46414	Q02248	O88447	O88551	O88839	P04230	P01910	P01910	O88736	O89100	O89050
P00158	P08249	P0C7N9	P08032	P20152	P24472	P00416	P08905	P00520	O88796	P09542	P0DOV2	P14152	P22599	P25206	O88428	O88643	O88712	P14429	P46460	Q02257	O88448	O88554	O88843	P04441	P01921	P01921	O88737	O89103	O89051
P00329	P08414	P0C8B4	P08071	P20444	P24526	P00493	P09036	P00683	O88803	P09671	P0DP26;P0DP27;P0DP28	P14206	P22892	P25444	O88441	O88653	O88735	P14576	P46467	Q02788	O88451	O88559	O88844	P04444	P01942	P01942	O88738	O89106	O89053
P00375	P08551	P0C8K7	P08103	P20491	P24527	P00520	P09055	P00688	O88811	P09803	P10107	P14211	P22907	P25446	O88447	O88665	O88736	P14602	P46471	Q02789	O88455	O88561	O88845	P04627	P02104	P02104	O88746	O89110	O89079
P00397	P08553	P0C913	P08113	P20662	P24529	P00683	P09103	P00848	O88819	P09813	P10126	P14234	P23116	P25688	O88448	O88668	O88737	P14685	P46638	Q03249	O88456	O88569	O88848	P04919	P02463	P02463	O88792	O89112	O89086
P00405	P08556	P0CG14	P08121	P20917	P24547	P00688	P09240	P00920	O88824	P09925	P10417	P14246	P23198	P25799	O88455	O88673	O88738	P14733	P46656	Q03734	O88477	O88572	O88851	P04925	P02468	P02468	O88796	O89114	O89094
P00416	P08752	P0CW02	P08122	P20918	P24549	P00920	P09242	P01027	O88833	P09926	P10493	P14429	P23249	P25911	O88456	O88685	O88746	P14824	P46664	Q04207	O88487	O88574	O88874	P05064	P02469	P02469	O88809	O89116	O89100
P00493	P08775	P0DJE0	P08207	P21107	P24604	P01027	P09405	P01029	O88834	P0C027;P0C028	P10518	P14576	P23475	P25976	O88477	O88693	O88783	P14869	P46718	Q04447	O88491	O88587	O88876	P05132	P02535	P02535	O88811	P00015	O89103
P00520	P09055	P0DN34	P08226	P21126	P24638	P01029	P09411	P01592	O88839	P0C0A3	P10605	P14685	P23492	P26039	O88487	O88696	O88792	P14873	P46735	Q05144	O88492	O88597	O88879	P05201	P02798	P02798	O88824	P00158	O89106
P00848	P09103	P0DN89;P0DN90;P0DN91	P08228	P21278	P24668	P01132	P09450	P01635	O88842	P0C0S6;Q3THW5	P10630	P14733	P23506	P26040	O88491	O88697	O88796	P14901	P46737	Q05186	O88507	O88622	O88888	P05202	P02802	P02802	O88839	P00329	O89110
P00920	P09240	P0DP26;P0DP27;P0DP28	P08249	P21279	P25444	P01173	P09470	P01639	O88843	P0C605	P10637	P14824	P23589	P26041	O88492	O88708	O88809	P15066	P46935	Q05685	O88508	O88623	O88895	P05480	P03888	P03888	O88843	P00375	O89112
P01027	P09242	P0DP60	P08556	P21447	P25446	P01592	P09528	P01642	O88844	P0C7N9	P10639	P14869	P23591	P26043	O88502	O88712	O88811	P15089	P46938	Q05793	O88512	O88630	O88898	P05532	P03893	P03893	O88844	P00397	O89114
P01029	P09405	P0DW87	P08752	P21460	P25799	P01639	P09541	P01662;P01663	O88845	P0C872	P10648	P14873	P23780	P26150	O88508	O88735	O88824	P15105	P46978	Q05CL8	O88520	O88632	O88907	P05555	P03899	P03899	O88845	P00405	O89116
P01831	P09411	P10107	P08775	P21550	P25911	P01642	P09542	P01734	O88848	P0CW02	P10649	P14901	P23819	P26187	O88512	O88736	O88833	P15116	P47199	Q05D44	O88522	O88643	O88935	P05622	P03911	P03911	O88848	P00416	P00015
P01837	P09470	P10126	P09055	P21614	P25976	P01662;P01663	P09581	P01831	O88851	P0DJE0	P10711	P15105	P23881	P26231	O88520	O88737	O88839	P15208	P47738	Q06770	O88531	O88653	O88939	P05784	P03921	P03921	O88851	P00493	P00158
P01867	P09528	P10417	P09103	P21619	P26039	P01734	P09671	P01837	O88856	P0DN34	P10754	P15116	P23953	P26262	O88522	O88738	O88843	P15261	P47740	Q06890	O88532	O88665	O88942	P06151	P03930	P03930	O88874	P00687	P00329
P01887	P09541	P10493	P09242	P21956	P26040	P01831	P09803	P01844	O88874	P0DN89;P0DN90;P0DN91	P10810	P15208	P24063	P26350	O88531	O88741	O88844	P15306	P47753	Q07076	O88543	O88668	O88947	P06240	P03958	P03953	O88876	P00688	P00375
P01897	P09542	P10518	P09405	P21958	P26041	P01837	P09813	P01867	O88876	P0DOV1	P10833	P15306	P24270	P26369	O88532	O88746	O88845	P15307	P47754	Q07079	O88544	O88673	O88952	P06332	P03975	P03958	O88879	P00848	P00397
P01898	P09581	P10605	P09411	P21981	P26043	P01867	P09926	P01869	O88879	P0DOV2	P10852	P15327	P24369	P26443	O88533	O88783	O88848	P15327	P47757	Q07417	O88545	O88685	O88958	P06339	P04104	P03975	O88888	P00920	P00405
P01901	P09671	P10630	P09470	P21995	P26231	P01869	P0C0A3	P01872	O88888	P0DP26;P0DP27;P0DP28	P10922	P15331	P24452	P26450	O88543	O88792	O88851	P15331	P47758	Q07456	O88551	O88693	O88967	P06344	P04117	P04104	O88895	P01027	P00416
P01942	P09925	P10637	P09528	P22315	P26262	P01872	P0C0S6;Q3THW5	P01887	O88895	P10107	P10923	P15379	P24456	P26516	O88544	O88796	O88874	P15379	P47791	Q07797	O88554	O88696	O88968	P06467	P04184	P04117	O88898	P01029	P00493
P02463	P0C027;P0C028	P10639	P09535	P22366	P26350	P01887	P0C605	P01897	O88907	P10126	P11031	P15392	P24472	P26638	O88545	O88809	O88876	P15508	P47802	Q08024	O88559	O88697	O88974	P06537	P04186	P04184	O88907	P01734	P00520
P02468	P0C090	P10649	P09541	P22437	P26369	P01897	P0C7L0	P01898	O88909	P10417	P11087	P15508	P24526	P26645	O88551	O88811	O88878	P15532	P47809	Q08091	O88561	O88708	O88983	P06684	P04187	P04186	O88908	P01831	P00683
P02469	P0C0A3	P10711	P09542	P22599	P26443	P01898	P0C7N9	P01901	O88939	P10493	P11103	P15532	P24527	P26883	O88554	O88824	O88879	P15535	P47811	Q08460	O88569	O88712	O88986	P06728	P04202	P04202	O88935	P01837	P00687
P02535	P0C0S6;Q3THW5	P10833	P09671	P22682	P26450	P01901	P0C7T6	P01910	O88947	P10518	P11152	P15535	P24547	P27005	O88559	O88833	O88888	P15626	P47856	Q08642	O88572	O88735	O88990	P06745	P04230	P04230	O88939	P01867	P00688
P02772	P0C192	P10852	P09813	P22892	P26516	P01910	P0C8B4	P01921	O88952	P10605	P11276	P15626	P24549	P27046	O88561	O88839	O88895	P15864	P47857	Q08857	O88574	O88736	O89001	P06797	P04441	P04441	O88947	P01869	P00848
P02798	P0C605	P10922	P09925	P22907	P26638	P01921	P0CG14	P01942	O88958	P10630	P11352	P15702	P24638	P27048	O88569	O88843	O88907	P16015	P47911	Q0VBL3	O88587	O88737	O89010	P06800	P04444	P04444	O88952	P01872	P00920
P02802	P0C7L0	P11031	P09926	P23116	P26645	P01942	P0CL69	P02463	O88967	P10637	P11370	P15864	P24668	P27546	O88572	O88844	O88939	P16045	P47915	Q0VF22	O88597	O88738	O89013	P06801	P04627	P04627	O88958	P01887	P01027
P03888	P0C7M9	P11087	P0C027;P0C028	P23198	P26883	P02463	P0CW02	P02468	O88968	P10639	P11404	P15920	P24721	P27600	O88573	O88845	O88947	P16110	P47934	Q11011	O88622	O88746	O89016	P06802	P04919	P04919	O88967	P01897	P01029
P03893	P0C8B4	P11103	P0C0A3	P23242	P27046	P02468	P0CW03	P02469	O88974	P10648	P11438	P16015	P24788	P27601	O88574	O88848	O88952	P16125	P47941	Q148W8	O88623	O88792	O89017	P06837	P04925	P04925	O88968	P01898	P01592
P03899	P0C8K7	P11276	P0C0S6;Q3THW5	P23249	P27048	P02469	P0DJE0	P02535	O88983	P10649	P11499	P16045	P24815	P27612	O88587	O88851	O88958	P16254	P47955	Q14CH7	O88630	O88796	O89020	P06909	P05063	P05063	O88974	P01901	P01642
P03911	P0C913	P11352	P0C192	P23475	P27546	P02535	P0DJF2	P02798	O88986	P10711	P11531	P16056	P25085	P27641	O88593	O88856	O88967	P16330	P47962	Q14DH7	O88632	O88811	O89023	P07091	P05064	P05064	O88983	P01910	P01734
P03921	P0CG14	P11404	P0C605	P23492	P27600	P02664	P0DN34	P02802	O88998	P10810	P11589	P16110	P25206	P27659	O88597	O88874	O88968	P16332	P47963	Q17ST2	O88643	O88824	O89032	P07214	P05132	P05132	O88986	P01921	P01831
P03930	P0CW02	P11438	P0C7N9	P23506	P27601	P02772	P0DN89;P0DN90;P0DN91	P03888	O89001	P10833	P11627	P16125	P25322	P27661	O88622	O88876	O88974	P16406	P47964	Q2TBE6	O88653	O88839	O89050	P07309	P05201	P05201	O88990	P01942	P01837
P03953	P0DJE0	P11440	P0C872	P23591	P27612	P02798	P0DOV1	P03893	O89010	P10852	P11679	P16254	P25444	P27773	O88630	O88878	O88983	P16460	P47968	Q2TPA8	O88665	O88844	O89051	P07356	P05202	P05202	O88998	P02463	P01867
P03958	P0DN34	P11499	P0C8B4	P23780	P27641	P02802	P0DOV2	P03911	O89013	P10922	P11680	P16301	P25446	P27786	O88632	O88879	O88986	P16546	P48024	Q2VIS4	O88668	O88845	O89053	P07607	P05480	P05480	O89001	P02468	P01869
P03975	P0DN89;P0DN90;P0DN91	P11531	P0CG14	P23819	P27659	P02816	P0DP26;P0DP27;P0DP28	P03921	O89016	P10923	P11688	P16330	P25688	P27808	O88643	O88888	O88990	P16627	P48036	Q38HM4	O88673	O88848	O89079	P07724	P05532	P05532	O89010	P02469	P01872
P03995	P0DP26;P0DP27;P0DP28	P11627	P0CW02	P23881	P27661	P03888	P10107	P03930	O89017	P11031	P11714	P16331	P25799	P28028	O88653	O88890	O89001	P16675	P48193	Q3MI48	O88685	O88851	O89086	P07742	P05533	P05533	O89013	P02535	P01887
P04104	P0DP60	P11679	P0DJE0	P23927	P27773	P03893	P10126	P03953	O89020	P11087	P11835	P16332	P25911	P28033	O88665	O88895	O89010	P16858	P48410	Q3TBW2	O88693	O88874	O89090	P07759	P05555	P05555	O89016	P02664	P01897
P04186	P0DW87	P11798	P0DJF2	P23953	P27808	P03911	P10404	P03958	O89023	P11103	P11859	P16406	P25976	P28063	O88667	O88907	O89013	P17047	P48428	Q3TC72	O88696	O88876	O89094	P07901	P05622	P05622	O89017	P02798	P01898
P04370	P10107	P11835	P0DN34	P24270	P28063	P03921	P10493	P03995	O89026	P11152	P11862	P16460	P26039	P28076	O88668	O88939	O89016	P17095	P48453	Q3TC93	O88708	O88878	O89100	P07903	P05784	P05784	O89020	P02802	P01901
P04627	P10126	P11859	P0DN89;P0DN90;P0DN91	P24369	P28235	P03930	P10518	P04104	O89032	P11276	P11881	P16546	P26040	P28230	O88673	O88942	O89017	P17156	P48678	Q3TCH7	O88712	O88879	O89103	P08003	P06151	P06151	O89023	P02816	P01910
P04925	P10417	P11862	P0DP26;P0DP27;P0DP28	P24452	P28271	P03953	P10605	P04117	O89050	P11352	P11930	P16627	P26041	P28271	O88685	O88947	O89020	P17182	P48722	Q3TCJ1	O88735	O88888	O89104	P08030	P06240	P06240	O89026	P03888	P01921
P05017	P10493	P11881	P0DP60	P24472	P28352	P03958	P10630	P04184	O89051	P11370	P11983	P16675	P26043	P28352	O88693	O88952	O89023	P17183	P48725	Q3TCJ8	O88736	O88895	O89106	P08032	P06332	P06332	O89032	P03893	P01942
P05063	P10518	P11930	P0DW87	P24526	P28474	P03975	P10637	P04186	O89053	P11404	P12023	P16858	P26150	P28474	O88696	O88958	O89026	P17225	P48758	Q3TDN2	O88737	O88898	O89110	P08071	P06339	P06339	O89050	P03911	P02104
P05064	P10605	P11983	P10107	P24527	P28650	P04104	P10639	P04187	O89079	P11438	P12025	P17012	P26187	P28650	O88697	O88967	O89029	P17426	P48771	Q3TEA8	O88738	O88907	O89112	P08101	P06344	P06344	O89051	P03921	P02463
P05132	P10630	P12023	P10126	P24529	P28651	P04117	P10648	P04230	O89086	P11499	P12242	P17047	P26231	P28651	O88708	O88968	O89032	P17427	P48774	Q3THK3	O88741	O88939	O89114	P08103	P06537	P06537	O89053	P03930	P02468
P05201	P10637	P12025	P10404	P24547	P28652	P04184	P10649	P04370	O89090	P11531	P12265	P17095	P26262	P28653	O88712	O88974	O89050	P17439	P48962	Q3THK7	O88746	O88942	O89116	P08113	P06728	P06684	O89079	P03953	P02469
P05202	P10639	P12265	P10417	P24549	P28653	P04186	P10711	P04441	O89103	P11589	P12367	P17156	P26350	P28654	O88735	O88983	O89051	P17563	P49138	Q3TIR3	O88792	O88947	P00015	P08121	P06745	P06728	O89086	P03958	P02535
P05480	P10649	P12367	P10493	P24604	P28654	P04230	P10810	P04627	O89106	P11627	P12382	P17182	P26369	P28656	O88736	O88986	O89053	P17665	P49182	Q3TIU4	O88796	O88952	P00158	P08122	P06797	P06745	O89090	P03995	P02798
P05532	P10711	P12382	P10518	P24638	P28656	P04370	P10833	P04919	O89110	P11679	P12658	P17225	P26443	P28658	O88737	O88990	O89079	P17710	P49300	Q3TJ91	O88811	O88958	P00184	P08207	P06800	P06797	O89094	P04104	P02802
P05555	P10754	P12399	P10605	P24668	P28658	P04441	P10852	P04925	O89112	P11680	P12710	P17426	P26450	P28659	O88738	O89001	O89084	P17742	P49312	Q3TJD7	O88822	O88967	P00329	P08226	P06801	P06800	O89100	P04117	P02816
P05622	P10833	P12657	P10630	P24788	P28659	P04444	P10922	P05017	O89116	P11688	P12787	P17427	P26516	P28660	O88741	O89010	O89086	P17751	P49442	Q3TJM4	O88824	O88968	P00375	P08228	P06802	P06801	O89103	P04184	P03888
P06151	P10852	P12658	P10637	P25206	P28660	P04627	P11031	P05063	P00015	P11714	P12815	P17439	P26638	P28661	O88746	O89013	O89090	P17809	P49443	Q3TLS3	O88839	O88974	P00397	P08249	P06909	P06802	O89106	P04186	P03893
P06537	P10922	P12660	P10639	P25444	P28661	P04919	P11032	P05064	P00158	P11859	P12970	P17563	P26645	P28665	O88783	O89016	O89100	P17918	P49586	Q3TMP8	O88844	O88983	P00405	P08414	P07091	P06837	O89110	P04247	P03903
P06728	P11031	P12787	P10649	P25446	P28665	P04925	P11087	P05132	P00329	P11862	P13020	P17665	P26883	P28666	O88792	O89017	O89103	P17932	P49615	Q3TTI8	O88845	O88986	P00416	P08508	P07214	P06909	O89112	P04370	P03911
P06745	P11087	P12815	P10711	P25799	P28667	P05017	P11103	P05201	P00375	P11881	P13439	P17710	P27005	P28667	O88796	O89020	O89110	P18052	P49710	Q3TTY0	O88848	O88990	P00493	P08553	P07309	P07091	O89114	P04441	P03921
P06797	P11103	P12849	P10754	P25911	P28700	P05063	P11276	P05202	P00397	P11928	P13516	P17717	P27046	P28700	O88809	O89023	O89112	P18242	P49722	Q3TW96	O88851	O89001	P00687	P08556	P07356	P07214	O89116	P04444	P03930
P06801	P11276	P12960	P10833	P25976	P28740	P05064	P11352	P05208	P00405	P11930	P13595	P17742	P27048	P28740	O88811	O89026	O89114	P18572	P49813	Q3TWI9	O88874	O89010	P00688	P08680	P07607	P07309	P00015	P04627	P03953
P06802	P11352	P12961	P10852	P26039	P28798	P05132	P11370	P05366	P00416	P11983	P13597	P17751	P27546	P28798	O88824	O89029	O89116	P18653	P49817	Q3TXS7	O88879	O89013	P00848	P08752	P07724	P07356	P00158	P04919	P03958
P06837	P11370	P12970	P10922	P26040	P28828	P05201	P11404	P05480	P00493	P12023	P13634	P17809	P27601	P28843	O88833	O89032	P00015	P18654	P49919	Q3TYX2	O88888	O89016	P00920	P08775	P07742	P07607	P00329	P04925	P03995
P06909	P11404	P13020	P11031	P26041	P28843	P05202	P11438	P05532	P00520	P12025	P13707	P17897	P27612	P28867	O88839	O89050	P00158	P18760	P49935	Q3TYX3	O88895	O89017	P01027	P08905	P07744	P07724	P00375	P05017	P04104
P07214	P11438	P13439	P11087	P26043	P28867	P05208	P11440	P05533	P00687	P12242	P13808	P17918	P27641	P29341	O88843	O89051	P00184	P18826	P49962	Q3TZX8	O88898	O89020	P01029	P08920	P07759	P07742	P00397	P05063	P04117
P07309	P11499	P13516	P11103	P26049	P29268	P05366	P11499	P05555	P00848	P12265	P13864	P17932	P27659	P29351	O88844	O89053	P00186	P18828	P50096	Q3TZZ7	O88907	O89023	P01592	P09055	P07901	P07744	P00405	P05064	P04184
P07356	P11531	P13595	P11152	P26231	P29341	P05480	P11531	P05622	P00920	P12367	P14069	P18052	P27661	P29391	O88845	O89079	P00329	P18872	P50136	Q3U0S6	O88939	O89026	P01632	P09103	P07903	P07759	P00416	P05132	P04186
P07607	P11627	P13707	P11157	P26262	P29351	P05532	P11589	P05627	P01027	P12382	P14094	P18181	P27773	P29416	O88848	O89086	P00375	P19001	P50171	Q3U308	O88942	O89029	P01639	P09405	P08003	P07901	P00493	P05201	P04230
P07724	P11679	P13808	P11276	P26323	P29387	P05533	P11609	P05784	P01029	P12658	P14106	P18242	P27786	P29452	O88851	O89090	P00397	P19096	P50172	Q3U7R1	O88952	O89032	P01642	P09411	P08030	P07903	P00520	P05202	P04247
P07742	P11688	P13864	P11352	P26350	P29391	P05555	P11627	P05977	P01639	P12710	P14115	P18293	P27808	P29533	O88856	O89100	P00405	P19123	P50247	Q3U962	O88958	O89050	P01734	P09528	P08032	P08003	P00683	P05208	P04370
P07759	P11798	P14069	P11370	P26369	P29416	P05622	P11679	P06151	P01831	P12787	P14131	P18572	P27870	P29595	O88874	O89103	P00416	P19157	P50285	Q3U9G9	O88967	O89051	P01831	P09535	P08071	P08030	P00688	P05480	P04441
P07901	P11835	P14094	P11404	P26443	P29533	P05627	P11688	P06240	P01837	P12815	P14142	P18581	P28028	P29699	O88876	O89110	P00493	P19221	P50396	Q3UBX0	O88968	O89053	P01837	P09541	P08101	P08032	P00848	P05532	P04627
P07903	P11859	P14106	P11438	P26450	P29595	P05784	P11725	P06339	P01867	P12970	P14148	P18653	P28033	P29758	O88878	O89112	P00520	P19246	P50427	Q3UE31	O88974	O89079	P01844	P09542	P08103	P08071	P00920	P05533	P04919
P07934	P11862	P14115	P11440	P26516	P29699	P06151	P11835	P06344	P01869	P13020	P14152	P18654	P28063	P29788	O88879	O89116	P00687	P19253	P50431	Q3UE37	O88983	O89086	P01867	P09581	P08113	P08101	P01027	P05555	P04925
P08003	P11881	P14131	P11499	P26638	P29758	P06339	P11859	P06537	P01887	P13439	P14206	P18760	P28076	P30115	O88888	P00015	P00848	P19324	P50446	Q3UGR5	O88986	O89090	P01869	P09671	P08121	P08103	P01029	P05622	P04939
P08030	P11930	P14148	P11531	P26645	P29788	P06344	P11881	P06728	P01897	P13516	P14211	P19001	P28230	P30204	O88895	P00158	P00920	P19426	P50462	Q3UH66	O88990	O89094	P01872	P09813	P08122	P08113	P01173	P05627	P05063
P08032	P11983	P14152	P11609	P26883	P30115	P06537	P11928	P06745	P01898	P13542	P14246	P19096	P28271	P30275	O88907	P00184	P01027	P19536	P50516	Q3UH68	O89001	O89100	P01887	P09925	P08207	P08121	P01639	P05784	P05064
P08103	P12023	P14206	P11679	P27005	P30275	P06728	P11942	P06797	P01901	P13595	P14429	P19157	P28352	P30412	O88939	P00186	P01029	P19783	P50518	Q3UHD6	O89010	O89103	P01897	P09926	P08226	P08122	P01642	P06151	P05132
P08113	P12025	P14211	P11680	P27046	P30285	P06745	P11983	P06800	P01942	P13597	P14576	P19221	P28474	P30416	O88942	P00329	P01132	P19973	P50543	Q3UHZ5	O89013	O89104	P01898	P0C0A3	P08228	P08207	P01734	P06339	P05201
P08121	P12265	P14231	P11688	P27048	P30355	P06796	P12023	P06801	P02463	P13634	P14602	P19253	P28650	P30681	O88947	P00375	P01642	P20029	P50544	Q3UI43	O89016	O89106	P01901	P0C0S6;Q3THW5	P08249	P08226	P01831	P06537	P05202
P08122	P12367	P14576	P11798	P27546	P30412	P06797	P12265	P06802	P02468	P13707	P14685	P19258	P28651	P30999	O88952	P00397	P01734	P20060	P50580	Q3UJB3	O89017	O89110	P01910	P0C605	P08414	P08228	P01837	P06684	P05208
P08226	P12382	P14602	P11859	P27600	P30416	P06800	P12367	P06837	P02469	P13808	P14733	P19324	P28653	P31001	O88958	P00405	P01831	P20067	P50608	Q3UJB9	O89020	O89112	P01921	P0C6B7	P08508	P08249	P01867	P06728	P05480
P08228	P12657	P14685	P11862	P27601	P30681	P06801	P12382	P06909	P02535	P13864	P14824	P19426	P28654	P31230	O88967	P00416	P01837	P20108	P50752	Q3UKC1	O89023	O89114	P01942	P0C7N9	P08556	P08414	P01869	P06745	P05532
P08249	P12658	P14733	P11881	P27612	P30999	P06802	P12399	P07091	P02772	P14069	P14869	P19536	P28656	P31649	O88968	P00493	P01867	P20152	P51125	Q3ULD5	O89026	O89116	P02104	P0C7T6	P08607	P08508	P01872	P06797	P05533
P08414	P12660	P14824	P11930	P27641	P31001	P06837	P12658	P07146	P02798	P14094	P14873	P19639	P28658	P31650	O88974	P00520	P01869	P20444	P51150	Q3ULF4	O89029	P00015	P02463	P0C872	P08680	P08556	P01887	P06800	P05555
P08551	P12787	P14869	P11983	P27659	P31230	P06909	P12710	P07214	P02802	P14106	P14901	P19783	P28659	P31651	O88983	P00687	P01872	P20662	P51163	Q3ULQ2	O89032	P00158	P02468	P0CG14	P08752	P08607	P01897	P06801	P05622
P08553	P12815	P14873	P12023	P27661	P31266	P07091	P12787	P07309	P03888	P14115	P15105	P19973	P28660	P31725	O88986	P00848	P01887	P20801	P51174	Q3UM29	O89050	P00186	P02469	P0CW02	P08775	P08680	P01898	P06802	P05627
P08556	P12849	P15105	P12025	P27773	P31324	P07146	P12791	P07310	P03893	P14131	P15116	P20029	P28661	P31750	O88990	P00920	P01897	P20917	P51175	Q3UMR5	O89051	P00329	P02535	P0CW03	P08905	P08752	P01901	P06837	P05784
P08752	P12960	P15116	P12246	P27808	P31428	P07214	P12804	P07356	P03899	P14142	P15208	P20060	P28662	P31786	O89001	P01027	P01898	P20918	P51410	Q3UMT1	O89053	P00375	P02798	P0DN34	P08920	P08775	P01942	P06909	P05977
P08775	P12961	P15208	P12265	P28063	P31532	P07309	P12815	P07607	P03911	P14148	P15306	P20065	P28665	P31809	O89010	P01029	P01901	P21107	P51432	Q3UMY5	O89079	P00397	P02802	P0DN89;P0DN90;P0DN91	P09055	P08905	P02463	P07091	P06151
P09055	P12970	P15209	P12367	P28235	P31725	P07310	P12849	P07724	P03921	P14152	P15327	P20108	P28666	P31938	O89013	P01642	P01910	P21126	P51637	Q3UPF5	O89086	P00405	P02816	P0DOV1	P09103	P08920	P02468	P07146	P06339
P09103	P13020	P15306	P12382	P28271	P31750	P07356	P12960	P07742	P03930	P14206	P15331	P20152	P28667	P31996	O89016	P01734	P01921	P21278	P51655	Q3UQ28	O89090	P00416	P03888	P0DOV2	P09242	P09055	P02469	P07214	P06344
P09240	P13439	P15327	P12787	P28352	P31786	P07607	P12961	P07759	P03953	P14211	P15379	P20357	P28700	P32020	O89017	P01831	P01942	P21279	P51660	Q3UQ44	O89094	P00493	P03893	P0DP26;P0DP27;P0DP28	P09405	P09103	P02535	P07309	P06537
P09242	P13516	P15331	P12804	P28474	P31809	P07724	P12970	P07901	P03958	P14246	P15392	P20444	P28740	P32067	O89020	P01837	P02104	P21460	P51667	Q3UQN2	O89100	P00687	P03911	P0DW87	P09411	P09242	P02664	P07310	P06683
P09405	P13595	P15379	P12815	P28574	P31938	P07742	P13020	P08003	P03975	P14429	P15508	P20491	P28798	P32233	O89023	P01867	P02463	P21550	P51807	Q3UQS8	O89103	P00688	P03921	P10107	P09470	P09405	P02772	P07356	P06684
P09411	P13707	P15388	P12849	P28650	P32020	P07743	P13379	P08030	P04104	P14576	P15532	P20662	P28843	P32261	O89026	P01869	P02468	P21614	P51830	Q3URR0	O89104	P00848	P03930	P10126	P09528	P09411	P02798	P07724	P06728
P09470	P13808	P15508	P12970	P28651	P32037	P07744	P13439	P08074	P04117	P14602	P15535	P20664	P28867	P32507	O89029	P01872	P02469	P21619	P51855	Q3UU94	O89106	P00920	P03953	P10287	P09541	P09470	P02802	P07742	P06745
P09528	P13864	P15532	P13020	P28652	P32067	P07759	P13541	P08101	P04184	P14685	P15626	P20782	P29037	P32883	O89032	P01887	P02535	P21812	P51859	Q3UUG6	O89110	P01027	P03958	P10404	P09542	P09528	P03888	P07743	P06797
P09535	P14069	P15626	P13439	P28653	P32233	P07901	P13542	P08103	P04186	P14733	P15864	P20852	P29341	P32921	O89050	P01897	P02798	P21844	P51863	Q3UVX5	O89112	P01029	P03975	P10493	P09581	P09541	P03893	P07744	P06800
P09542	P14094	P15864	P13595	P28654	P32261	P08003	P13595	P08113	P04202	P14824	P15920	P20918	P29351	P33215	O89051	P01898	P02802	P21845	P51881	Q3UWL8	O89116	P01592	P04104	P10518	P09671	P09542	P03911	P07758	P06801
P09581	P14106	P15920	P13597	P28656	P32507	P08030	P13597	P08121	P04627	P14869	P15947	P21107	P29391	P33267	O89053	P01901	P03888	P21956	P51885	Q3UZ39	P00015	P01639	P04117	P10605	P09813	P09581	P03921	P07759	P06802
P09671	P14115	P16014	P13634	P28658	P32883	P08032	P13634	P08122	P04919	P14873	P16015	P21126	P29416	P33587	O89079	P01910	P03893	P21981	P51912	Q3V3N7	P00158	P01642	P04184	P10630	P09925	P09671	P03930	P07901	P06837
P09813	P14131	P16045	P13707	P28659	P32921	P08071	P13707	P08207	P04925	P14901	P16045	P21180	P29452	P33622	O89084	P01921	P03899	P21995	P52194	Q3V3R1	P00184	P01734	P04186	P10639	P09926	P09813	P03953	P08003	P06909
P09925	P14148	P16054	P13808	P28660	P33215	P08101	P13808	P08226	P05017	P15105	P16054	P21271	P29533	P34022	O89086	P01942	P03911	P22315	P52196	Q4KML4	P00186	P01831	P04230	P10649	P0C0A3	P09925	P03958	P08030	P07091
P0C027;P0C028	P14152	P16125	P13864	P28661	P33434	P08103	P13864	P08228	P05063	P15116	P16056	P21278	P29595	P34152	O89090	P02104	P03921	P22366	P52293	Q4VA53	P00329	P01837	P04247	P10711	P0C0S6;Q3THW5	P09926	P03975	P08071	P07146
P0C090	P14206	P16254	P14069	P28662	P33610	P08113	P14069	P08249	P05064	P15208	P16110	P21279	P29699	P34884	O89100	P02463	P03930	P22437	P52479	Q4VAE3	P00375	P01867	P04370	P10810	P0C605	P0C0A3	P03995	P08074	P07214
P0C0A3	P14211	P16283	P14094	P28665	P33622	P08121	P14094	P08508	P05132	P15306	P16125	P21300	P29758	P34914	O89103	P02468	P03953	P22599	P52480	Q4VBD2	P00397	P01869	P04441	P10833	P0C6B7	P0C0S6;Q3THW5	P04104	P08101	P07309
P0C0S6;Q3THW5	P14231	P16305	P14106	P28667	P34022	P08122	P14115	P08551	P05201	P15327	P16254	P21440	P29788	P34927	O89110	P02469	P03958	P22682	P52503	Q501J6	P00405	P01872	P04444	P10852	P0C7N9	P0C605	P04117	P08103	P07310
P0C192	P14576	P16330	P14115	P28700	P34152	P08207	P14131	P08553	P05202	P15331	P16294	P21447	P30115	P34928	O89112	P02535	P03975	P22725	P52623	Q505B7	P00416	P01887	P04627	P10922	P0C7T6	P0C6B7	P04184	P08113	P07356
P0C605	P14602	P16332	P14131	P28740	P34884	P08226	P14148	P08607	P05480	P15379	P16330	P21460	P30204	P35123	O89116	P02798	P04104	P22892	P52760	Q505D1	P00493	P01897	P04919	P11031	P0C872	P0C7N9	P04186	P08121	P07724
P0C7L0	P14685	P16388	P14142	P28798	P34914	P08228	P14152	P08752	P05532	P15508	P16331	P21550	P30275	P35235	P00015	P02802	P04117	P22907	P52825	Q569Z5	P00520	P01898	P04925	P11032	P0CG14	P0C7T6	P04247	P08122	P07742
P0C7M9	P14733	P16390	P14148	P28828	P34928	P08249	P14206	P08775	P05533	P15532	P16332	P21614	P30412	P35278	P00158	P03888	P04186	P23116	P52840	Q569Z6	P00688	P01901	P04939	P11087	P0CW02	P0C872	P04370	P08207	P07743
P0C7N9	P14824	P16406	P14152	P28843	P35123	P08508	P14211	P08905	P05555	P15535	P16406	P21619	P30416	P35279	P00329	P03893	P04187	P23198	P53026	Q570Y9	P00848	P01910	P05017	P11103	P0CW03	P0CG14	P04441	P08226	P07744
P0C872	P14869	P16460	P14206	P28867	P35235	P08551	P14231	P09036	P05622	P15626	P16460	P21845	P30681	P35282	P00375	P03899	P04202	P23249	P53395	Q571I4	P00920	P01921	P05063	P11157	P0DN34	P0CW02	P04627	P08228	P07758
P0C8B4	P14873	P16546	P14211	P29268	P35276	P08553	P14246	P09055	P05784	P15702	P16546	P21956	P30999	P35283	P00397	P03911	P04230	P23440	P53564	Q58A65	P01027	P01942	P05064	P11247	P0DN89;P0DN90;P0DN91	P0CW03	P04919	P08249	P07759
P0C913	P14901	P16627	P14231	P29341	P35278	P08556	P14429	P09103	P06151	P15864	P16627	P21958	P31001	P35285	P00405	P03921	P04247	P23475	P53612	Q59J78	P01029	P02463	P05132	P11276	P0DOV1	P0DN34	P04925	P08551	P07901
P0CG14	P15066	P16675	P14576	P29351	P35279	P08730	P14432	P09240	P06281	P15920	P16675	P21981	P31230	P35290	P00416	P03930	P04370	P23492	P53702	Q5EBG6	P01173	P02468	P05201	P11352	P0DOV2	P0DN89;P0DN90;P0DN91	P05063	P08553	P08003
P0CW02	P15105	P16858	P14602	P29387	P35282	P08752	P14576	P09242	P06537	P15947	P16858	P21995	P31324	P35292	P00493	P03953	P04441	P23506	P53762	Q5F285	P01639	P02469	P05202	P11370	P0DP26;P0DP27;P0DP28	P0DOV1	P05064	P08556	P08030
P0DJE0	P15116	P16951	P14685	P29391	P35283	P08775	P14602	P09405	P06684	P16015	P17012	P22315	P31649	P35293	P00520	P03958	P04444	P23591	P53810	Q5FWI3	P01642	P02535	P05480	P11438	P0DW87	P0DOV2	P05132	P08607	P08071
P0DN34	P15208	P17047	P14733	P29416	P35285	P08905	P14685	P09411	P06728	P16045	P17047	P22361	P31650	P35294	P00848	P03975	P04627	P23708	P53811	Q5H8C4	P01734	P02798	P05532	P11440	P10107	P0DP26;P0DP27;P0DP28	P05201	P08730	P08074
P0DN89;P0DN90;P0DN91	P15209	P17095	P14824	P29533	P35290	P09021	P14733	P09450	P06745	P16054	P17095	P22366	P31651	P35330	P00920	P04104	P04919	P23780	P53986	Q5M8N4	P01831	P02802	P05533	P11499	P10126	P0DW87	P05202	P08752	P08101
P0DP26;P0DP27;P0DP28	P15306	P17156	P14869	P29595	P35293	P09036	P14824	P09470	P06797	P16056	P17156	P22437	P31725	P35441	P01027	P04117	P04925	P23819	P53994	Q5SQX6	P01837	P02816	P05555	P11531	P10287	P10107	P05208	P08775	P08103
P0DP60	P15327	P17182	P14873	P29699	P35330	P09055	P14869	P09528	P06800	P16110	P17182	P22599	P31750	P35486	P01029	P04186	P04939	P23881	P53996	Q5SQY2	P01844	P03888	P05622	P11609	P10300	P10126	P05366	P08905	P08113
P0DW87	P15331	P17183	P14901	P29758	P35385	P09103	P14873	P09541	P06801	P16125	P17225	P22682	P31786	P35492	P01132	P04187	P04945	P23927	P54071	Q5SSW2	P01867	P03893	P05977	P11672	P10404	P10287	P05367	P09055	P08121
P10107	P15379	P17225	P15066	P29788	P35441	P09240	P15066	P09542	P06802	P16254	P17426	P22892	P31809	P35505	P01639	P04202	P05063	P23953	P54103	Q5SUA5	P01869	P03911	P06151	P11679	P10493	P10300	P05480	P09103	P08122
P10126	P15388	P17426	P15105	P30115	P35486	P09242	P15105	P09581	P06837	P16294	P17427	P22907	P31938	P35550	P01642	P04230	P05064	P24270	P54227	Q5SWT3	P01887	P03921	P06339	P11680	P10518	P10404	P05532	P09242	P08207
P10404	P15508	P17427	P15116	P30275	P35505	P09405	P15116	P09671	P06869	P16330	P17439	P23116	P31996	P35564	P01734	P04247	P05125	P24288	P54310	Q5SWY8	P01897	P03930	P06344	P11688	P10605	P10493	P05555	P09405	P08226
P10417	P15532	P17439	P15208	P30412	P35550	P09411	P15208	P09803	P06909	P16331	P17563	P23198	P32020	P35569	P01831	P04370	P05132	P24369	P54320	Q5SX39	P01898	P03953	P06537	P11835	P10630	P10518	P05622	P09411	P08228
P10493	P15626	P17563	P15261	P30416	P35564	P09470	P15261	P09813	P07091	P16332	P17665	P23249	P32067	P35576	P01837	P04441	P05201	P24452	P54726	Q5U419	P01901	P03958	P06683	P11859	P10639	P10605	P05627	P09450	P08249
P10518	P15864	P17665	P15306	P30681	P35569	P09528	P15306	P09925	P07214	P16406	P17710	P23475	P32233	P35585	P01867	P04444	P05202	P24472	P54728	Q5XJY4	P01910	P03975	P06684	P11881	P10649	P10630	P05784	P09470	P08551
P10605	P15920	P17710	P15307	P30999	P35585	P09535	P15327	P09926	P07309	P16460	P17717	P23492	P32261	P35601	P01869	P04627	P05480	P24526	P54729	Q5XJY5	P01921	P04104	P06728	P11911	P10711	P10639	P05977	P09528	P08553
P10630	P16014	P17742	P15327	P31001	P35700	P09541	P15331	P0C0A3	P07356	P16546	P17742	P23506	P32507	P35700	P01872	P04919	P05532	P24527	P54731	Q5XKE0	P01942	P04117	P06745	P11928	P10810	P10649	P06151	P09542	P08556
P10637	P16045	P17751	P15331	P31230	P35761	P09542	P15379	P0C0S6;Q3THW5	P07607	P16627	P17751	P23589	P32883	P35762	P01887	P04925	P05533	P24547	P54754	Q5XKN4	P02463	P04184	P06797	P11930	P10833	P10711	P06537	P09581	P08607
P10639	P16054	P17809	P15379	P31266	P35762	P09581	P15508	P0C605	P07724	P16675	P17809	P23591	P32921	P35821	P01897	P05017	P05555	P24549	P54775	Q5XPI3	P02468	P04186	P06800	P11983	P10852	P10810	P06684	P09671	P08730
P10649	P16125	P17879	P15508	P31324	P35802	P09671	P15532	P0C7L0	P07742	P16858	P17897	P23780	P33215	P35822	P01898	P05063	P05622	P24604	P54797	Q60575	P02469	P04230	P06801	P12023	P10922	P10833	P06728	P09803	P08752
P10711	P16254	P17918	P15532	P31428	P35821	P09803	P15533	P0C7N9	P07759	P17012	P17918	P23881	P33267	P35831	P01901	P05064	P05627	P24638	P54822	Q60597	P02535	P04247	P06802	P12025	P11031	P10852	P06745	P09813	P08775
P10833	P16283	P17932	P15535	P31532	P35831	P09813	P15535	P0C7T6	P07901	P17047	P17932	P23953	P33587	P35922	P01910	P05125	P05784	P24668	P54823	Q60605	P02664	P04370	P06837	P12265	P11032	P10922	P06796	P09925	P08905
P10852	P16305	P18052	P15626	P31725	P35922	P09925	P15626	P0C8B4	P07903	P17095	P18052	P24063	P33610	P35951	P01921	P05132	P05977	P24788	P54923	Q60634	P02772	P04441	P06909	P12367	P11087	P11031	P06797	P0C0A3	P09036
P10922	P16330	P18242	P15864	P31750	P35979	P09926	P15702	P0CG14	P08003	P17156	P18181	P24270	P33611	P35979	P01942	P05201	P06151	P25206	P55002	Q60675	P02798	P04627	P07091	P12382	P11103	P11032	P06800	P0C0S6;Q3THW5	P09055
P11031	P16332	P18572	P15920	P31786	P35980	P0C0A3	P15806	P0CW02	P08030	P17182	P18242	P24369	P33622	P35980	P02104	P05202	P06240	P25233	P55012	Q60680	P02802	P04919	P07147	P12388	P11157	P11087	P06801	P0C605	P09103
P11087	P16388	P18581	P16015	P31809	P36371	P0C0S6;Q3THW5	P15864	P0CW03	P08032	P17225	P18293	P24452	P34022	P36371	P02463	P05480	P06339	P25444	P55088	Q60710	P02816	P04925	P07214	P12399	P11247	P11103	P06802	P0C7N9	P09242
P11103	P16390	P18653	P16045	P31938	P36536	P0C605	P15920	P0DJF2	P08071	P17426	P18572	P24456	P34152	P36536	P02468	P05532	P06344	P25785	P55096	Q60714	P03888	P04939	P07309	P12787	P11276	P11152	P06837	P0C871	P09405
P11152	P16406	P18654	P16054	P32020	P36552	P0C7L0	P15947	P0DN34	P08103	P17427	P18653	P24472	P34884	P36552	P02469	P05533	P06537	P25799	P55258	Q60715	P03893	P05017	P07310	P12815	P11352	P11157	P06909	P0C8B4	P09411
P11157	P16460	P18760	P16110	P32037	P36916	P0C7N9	P16014	P0DN89;P0DN90;P0DN91	P08113	P17439	P18654	P24526	P34914	P36916	P02535	P05555	P06683	P25911	P55264	Q60739	P03911	P05063	P07356	P12849	P11370	P11247	P07091	P0CG14	P09450
P11214	P16546	P18826	P16125	P32067	P36993	P0C7T6	P16015	P0DOV1	P08121	P17563	P18760	P24527	P34927	P36993	P02772	P05622	P06684	P25976	P55284	Q60749	P03921	P05064	P07361	P12960	P11438	P11276	P07146	P0CW02	P09470
P11276	P16675	P18872	P16254	P32233	P37040	P0C8B4	P16045	P0DOV2	P08122	P17665	P18872	P24547	P34928	P37040	P02798	P05627	P06728	P26039	P55302	Q60760	P03930	P05132	P07724	P12970	P11440	P11352	P07214	P0DJF2	P09528
P11352	P16858	P18894	P16283	P32261	P37804	P0CG14	P16056	P0DP26;P0DP27;P0DP28	P08207	P17710	P18894	P24549	P35123	P37804	P02802	P05784	P06745	P26040	P55772	Q60766	P03953	P05201	P07742	P13020	P11499	P11370	P07309	P0DN34	P09541
P11370	P16951	P19001	P16330	P32507	P37889	P0CL69	P16110	P10107	P08226	P17717	P19001	P24638	P35235	P38060	P03888	P05977	P06797	P26041	P55937	Q60823	P03958	P05202	P07743	P13379	P11531	P11438	P07310	P0DN89;P0DN90;P0DN91	P09542
P11404	P17012	P19096	P16332	P32883	P38060	P0CW02	P16125	P10126	P08228	P17742	P19096	P24668	P35278	P38647	P03893	P06151	P06800	P26043	P56135	Q60864	P03975	P05208	P07758	P13405	P11589	P11440	P07356	P0DOV1	P09581
P11438	P17047	P19137	P16406	P32921	P38647	P0DJE0	P16254	P10404	P08249	P17751	P19137	P24721	P35279	P39039	P03899	P06240	P06801	P26231	P56212	Q60865	P04104	P05214	P07759	P13439	P11609	P11499	P07607	P0DOV2	P09671
P11440	P17095	P19157	P16460	P33215	P39053	P0DJF2	P16330	P10417	P08556	P17809	P19157	P24788	P35282	P39053	P03903	P06339	P06802	P26323	P56213	Q60866	P04117	P05480	P07901	P13595	P11672	P11531	P07724	P0DP26;P0DP27;P0DP28	P09803
P11499	P17156	P19246	P16546	P33434	P39054	P0DN34	P16332	P10493	P08752	P17897	P19221	P24815	P35283	P39054	P03911	P06344	P06837	P26350	P56375	Q60870	P04184	P05532	P07903	P13597	P11679	P11589	P07742	P0DP59	P09813
P11531	P17182	P19253	P16675	P33610	P39061	P0DN89;P0DN90;P0DN91	P16406	P10518	P08775	P17918	P19253	P25085	P35285	P39061	P03921	P06537	P06869	P26369	P56376	Q60875	P04186	P05533	P07934	P13634	P11680	P11609	P07743	P0DW87	P09925
P11627	P17183	P19258	P16858	P33622	P39447	P0DOV1	P16460	P10605	P08905	P17932	P19258	P25206	P35290	P39098	P03930	P06683	P06909	P26443	P56379	Q60902	P04247	P05555	P08003	P13705	P11688	P11627	P07744	P10107	P0C0A3
P11679	P17225	P19324	P16951	P34022	P39655	P0DOV2	P16546	P10630	P09036	P18052	P19324	P25322	P35292	P39447	P03953	P06684	P07091	P26450	P56380	Q60930	P04370	P05622	P08030	P13707	P11835	P11672	P07759	P10126	P0C0S6;Q3THW5
P11688	P17426	P19426	P17012	P34152	P39688	P0DP26;P0DP27;P0DP28	P16675	P10637	P09055	P18242	P19426	P25425	P35293	P39749	P03958	P06728	P07214	P26516	P56382	Q60931	P04441	P05627	P08032	P13808	P11881	P11679	P07901	P10404	P0C605
P11798	P17427	P19536	P17047	P34884	P39876	P10107	P16858	P10639	P09103	P18293	P19536	P25444	P35294	P40124	P03975	P06745	P07309	P26618	P56387	Q60932	P04627	P05784	P08071	P13864	P11911	P11680	P08003	P10417	P0C7N9
P11859	P17439	P19783	P17095	P34914	P40124	P10126	P16951	P10648	P09242	P18572	P19783	P25446	P35330	P40142	P04104	P06797	P07310	P26638	P56391	Q60935	P04919	P05977	P08074	P14069	P11928	P11688	P08030	P10493	P0C7T6
P11881	P17563	P20029	P17156	P34928	P40142	P10287	P17047	P10649	P09405	P18653	P19788	P25688	P35441	P40237	P04117	P06800	P07356	P26645	P56392	Q60936	P04925	P06151	P08101	P14094	P11930	P11835	P08071	P10518	P0C871
P11930	P17665	P20060	P17182	P35123	P40237	P10404	P17095	P10711	P09411	P18654	P19973	P25799	P35486	P40240	P04184	P06801	P07724	P26883	P56394	Q60960	P05017	P06339	P08103	P14106	P11942	P11881	P08074	P10598	P0C8B4
P11983	P17710	P20065	P17183	P35235	P40240	P10417	P17156	P10754	P09470	P18760	P20029	P25911	P35492	P40336	P04186	P06802	P07742	P27005	P56395	Q60967	P05063	P06344	P08113	P14115	P11983	P11911	P08101	P10605	P0CG14
P12023	P17742	P20108	P17225	P35276	P40336	P10493	P17182	P10810	P09528	P18872	P20060	P25976	P35505	P40630	P04202	P06837	P07758	P27046	P56399	Q60972	P05064	P06537	P08121	P14131	P12023	P11928	P08103	P10630	P0CW02
P12025	P17751	P20152	P17426	P35278	P40630	P10518	P17183	P10833	P09535	P18894	P20108	P26039	P35550	P40936	P04230	P06869	P07759	P27048	P56480	Q60973	P05132	P06683	P08122	P14142	P12265	P11930	P08113	P10637	P0DJF2
P12265	P17809	P20352	P17427	P35279	P40936	P10598	P17225	P10852	P09542	P19001	P20152	P26040	P35564	P41105	P04247	P06909	P07901	P27546	P56501	Q60992	P05201	P06684	P08207	P14148	P12367	P11942	P08121	P10639	P0DN34
P12367	P17918	P20357	P17439	P35282	P41105	P10605	P17426	P10922	P09581	P19096	P20357	P26041	P35569	P41216	P04370	P07091	P07903	P27573	P56528	Q60994	P05202	P06728	P08226	P14152	P12382	P11983	P08122	P10648	P0DN89;P0DN90;P0DN91
P12382	P17932	P20444	P17563	P35283	P41216	P10630	P17427	P11031	P09671	P19137	P20444	P26043	P35576	P41233	P04441	P07214	P08003	P27601	P56546	Q61033	P05214	P06745	P08228	P14206	P12388	P12023	P08207	P10649	P0DOV1
P12657	P18052	P20662	P17665	P35285	P41241	P10637	P17433	P11032	P09803	P19157	P20491	P26150	P35585	P41241	P04444	P07309	P08030	P27612	P56565	Q61070	P05480	P06797	P08249	P14211	P12399	P12265	P08226	P10711	P0DOV2
P12658	P18242	P20852	P17710	P35288	P41317	P10639	P17439	P11034	P09813	P19221	P20662	P26187	P35601	P41245	P04627	P07310	P08032	P27641	P56695	Q61081	P05532	P06800	P08508	P14231	P12710	P12367	P08228	P10810	P0DP26;P0DP27;P0DP28
P12660	P18572	P20917	P17742	P35290	P41731	P10648	P17533	P11087	P09925	P19253	P20782	P26231	P35700	P41317	P04919	P07356	P08071	P27659	P56812	Q61097	P05533	P06801	P08551	P14234	P12787	P12382	P08249	P10833	P0DP59
P12787	P18581	P21107	P17751	P35293	P41778	P10649	P17563	P11103	P09926	P19258	P20852	P26262	P35762	P42125	P04925	P07607	P08074	P27661	P56959	Q61147	P05555	P06802	P08553	P14429	P12804	P12388	P08414	P10852	P0DW87
P12815	P18653	P21126	P17809	P35330	P42125	P10711	P17665	P11157	P0C027;P0C028	P19324	P20917	P26350	P35821	P42128	P04945	P07724	P08101	P27773	P57716	Q61191	P05622	P06837	P08556	P14576	P12815	P12399	P08508	P10922	P10107
P12849	P18654	P21271	P17918	P35385	P42128	P10810	P17710	P11276	P0C0A3	P19426	P20918	P26369	P35822	P42208	P05017	P07742	P08103	P27808	P57746	Q61205	P05627	P06909	P08607	P14602	P12849	P12787	P08551	P10923	P10126
P12960	P18760	P21278	P17932	P35441	P42208	P10833	P17742	P11352	P0C0S6;Q3THW5	P19536	P21107	P26443	P35831	P42225	P05063	P07744	P08113	P28063	P57759	Q61206	P05784	P07091	P08752	P14685	P12960	P12815	P08553	P11031	P10287
P12961	P18826	P21279	P18052	P35486	P42225	P10852	P17751	P11370	P0C605	P19783	P21126	P26450	P35922	P42227	P05064	P07758	P08121	P28184	P57776	Q61207	P05977	P07147	P08775	P14733	P12970	P12849	P08556	P11087	P10404
P12970	P18872	P21447	P18242	P35505	P42227	P10922	P17809	P11404	P0C7N9	P19788	P21180	P26516	P35951	P42230	P05132	P07759	P08122	P28271	P57780	Q61211	P06151	P07214	P08882	P14824	P13020	P12970	P08730	P11088	P10417
P13020	P18894	P21460	P18572	P35550	P42230	P11031	P17897	P11438	P0C7T6	P19973	P21271	P26638	P35979	P42232	P05201	P07901	P08207	P28293	P57784	Q61233	P06339	P07309	P08905	P14869	P13379	P13020	P08752	P11103	P10493
P13405	P19001	P21550	P18653	P35564	P42232	P11087	P17918	P11440	P0C872	P20029	P21278	P26645	P35980	P42337	P05202	P07903	P08226	P28301	P57787	Q61234	P06537	P07310	P09055	P14873	P13405	P13379	P08775	P11152	P10518
P13439	P19096	P21619	P18654	P35569	P42337	P11103	P17932	P11499	P0C8B4	P20060	P21279	P26883	P36371	P42567	P05480	P08003	P08228	P28352	P58021	Q61235	P06684	P07356	P09103	P14901	P13439	P13405	P08905	P11157	P10605
P13516	P19137	P21661	P18760	P35585	P42567	P11152	P18052	P11531	P0CW02	P20065	P21300	P27005	P36423	P42669	P05532	P08030	P08249	P28357	P58044	Q61239	P06728	P07361	P09242	P15066	P13516	P13439	P09021	P11276	P10630
P13595	P19157	P21803	P18826	P35700	P42669	P11247	P18155	P11589	P0DN34	P20108	P21447	P27046	P36536	P42703	P05533	P08032	P08414	P28474	P58059	Q61247	P06745	P07607	P09405	P15105	P13595	P13516	P09036	P11352	P10637
P13705	P19246	P21836	P18872	P35761	P42703	P11276	P18181	P11609	P0DN89;P0DN90;P0DN91	P20152	P21460	P27048	P36552	P42859	P05555	P08071	P08551	P28481	P58064	Q61292	P06796	P07724	P09411	P15116	P13597	P13595	P09055	P11370	P10639
P13707	P19253	P21956	P19001	P35762	P42859	P11352	P18242	P11627	P0DOV1	P20357	P21550	P27512	P36916	P42867	P05622	P08074	P08556	P28574	P58242	Q61334	P06797	P07742	P09470	P15208	P13634	P13597	P09103	P11404	P10648
P13808	P19258	P21981	P19096	P35802	P42867	P11370	P18531	P11679	P0DP26;P0DP27;P0DP28	P20444	P21614	P27546	P36993	P42925	P05627	P08101	P08607	P28650	P58252	Q61335	P06800	P07744	P09528	P15261	P13705	P13634	P09405	P11438	P10649
P13864	P19324	P21995	P19123	P35821	P42925	P11404	P18572	P11688	P0DW87	P20491	P21619	P27601	P37040	P42932	P05784	P08103	P08752	P28652	P58281	Q61387	P06801	P07758	P09541	P15306	P13707	P13705	P09411	P11440	P10711
P14069	P19426	P22005	P19157	P35831	P42932	P11438	P18653	P11725	P10107	P20662	P21845	P27612	P37804	P43006	P06151	P08113	P08775	P28653	P58308	Q61390	P06802	P07759	P09542	P15307	P13808	P13707	P09470	P11499	P10754
P14094	P19536	P22315	P19221	P35918	P43023	P11440	P18654	P11835	P10126	P20782	P21956	P27641	P37889	P43023	P06339	P08121	P08905	P28654	P58389	Q61391	P06837	P07901	P09581	P15327	P13864	P13808	P09528	P11531	P10810
P14106	P19783	P22437	P19253	P35922	P43025	P11499	P18760	P11859	P10287	P20852	P21958	P27659	P37913	P43025	P06344	P08122	P09021	P28656	P58466	Q61411	P06909	P07903	P09671	P15331	P14069	P13864	P09535	P11589	P10833
P14115	P19973	P22682	P19258	P35979	P43247	P11531	P18761	P11881	P10404	P20917	P21981	P27661	P38060	P43135	P06467	P08207	P09055	P28658	P58500	Q61500	P07091	P07934	P09803	P15379	P14094	P14069	P09541	P11627	P10852
P14131	P20029	P22723	P19324	P35980	P43274	P11589	P18828	P11928	P10417	P20918	P21995	P27773	P38647	P43142	P06537	P08226	P09103	P28659	P58771	Q61508	P07147	P08003	P09813	P15508	P14106	P14094	P09542	P11679	P10922
P14148	P20060	P22892	P19426	P36371	P43275	P11609	P18872	P11930	P10493	P21107	P22315	P27808	P39039	P43247	P06684	P08228	P09242	P28660	P58774	Q61543	P07214	P08030	P09925	P15530	P14115	P14106	P09581	P11680	P10923
P14152	P20065	P22907	P19536	P36423	P43276	P11627	P19001	P11942	P10518	P21126	P22361	P27870	P39053	P43274	P06728	P08249	P09405	P28661	P58871	Q61550	P07309	P08032	P0C0A3	P15532	P14131	P14115	P09602	P11688	P11031
P14206	P20108	P22933	P19783	P36536	P43277	P11672	P19096	P11983	P10605	P21271	P22366	P27889	P39054	P43275	P06745	P08414	P09411	P28667	P59017	Q61553	P07310	P08074	P0C0S6;Q3THW5	P15535	P14142	P14131	P09671	P11835	P11087
P14211	P20152	P23116	P19788	P36552	P43406	P11679	P19137	P12023	P10630	P21278	P22437	P28028	P39061	P43276	P06797	P08556	P09470	P28700	P59325	Q61554	P07356	P08101	P0C5K1	P15626	P14148	P14148	P09803	P11859	P11088
P14231	P20352	P23198	P19973	P36916	P43883	P11688	P19157	P12265	P10637	P21279	P22599	P28063	P39098	P43277	P06800	P08607	P09528	P28740	P59481	Q61555	P07607	P08103	P0C605	P15702	P14152	P14152	P09813	P11881	P11103
P14234	P20357	P23242	P20029	P36993	P45376	P11725	P19221	P12367	P10639	P21300	P22682	P28076	P39447	P43406	P06801	P08752	P09541	P28798	P59598	Q61576	P07724	P08113	P0C7N9	P15806	P14206	P14206	P09925	P11928	P11152
P14576	P20444	P23475	P20060	P37040	P45377	P11835	P19253	P12382	P10648	P21447	P22892	P28230	P39749	P43432	P06802	P08775	P09542	P28828	P59708	Q61584	P07742	P08121	P0C8B4	P15864	P14211	P14211	P0C027;P0C028	P11930	P11157
P14602	P20491	P23492	P20065	P37804	P45591	P11859	P19324	P12399	P10649	P21460	P22907	P28271	P40124	P43883	P06837	P08905	P09581	P28843	P59913	Q61595	P07743	P08122	P0CG14	P15920	P14231	P14231	P0C0A3	P11983	P11276
P14685	P20662	P23506	P20108	P37889	P45878	P11881	P19426	P12658	P10711	P21550	P23116	P28293	P40142	P45376	P06869	P09021	P09671	P28867	P59999	Q61598	P07744	P08207	P0CW02	P16045	P14234	P14234	P0C0S6;Q3THW5	P12023	P11352
P14733	P20852	P23591	P20152	P38060	P45952	P11928	P19467	P12710	P10754	P21614	P23198	P28301	P40237	P45377	P06909	P09055	P09803	P29341	P60060	Q61635	P07759	P08226	P0DN34	P16110	P14429	P14429	P0C605	P12265	P11370
P14824	P20917	P23708	P20357	P38585	P46061	P11930	P19536	P12787	P10833	P21619	P23249	P28352	P40240	P45481	P07091	P09103	P09813	P29351	P60122	Q61644	P07901	P08228	P0DN89;P0DN90;P0DN91	P16125	P14576	P14576	P0C7N9	P12367	P11404
P14869	P21107	P23780	P20444	P38647	P46096	P11983	P19639	P12790	P10852	P21803	P23463	P28474	P40336	P45591	P07214	P09242	P09925	P29387	P60202	Q61655	P07903	P08249	P0DOV1	P16254	P14602	P14602	P0C7T6	P12382	P11438
P14873	P21126	P23818	P20662	P39039	P46412	P12023	P19783	P12791	P10922	P21845	P23475	P28574	P40630	P45700	P07309	P09405	P0C027;P0C028	P29391	P60229	Q61686	P08003	P08508	P0DOV2	P16330	P14685	P14685	P0C871	P12388	P11440
P14901	P21271	P23819	P20664	P39053	P46414	P12025	P19973	P12804	P10923	P21956	P23492	P28650	P40936	P45878	P07310	P09411	P0C0A3	P29416	P60335	Q61696	P08030	P08551	P0DP26;P0DP27;P0DP28	P16332	P14733	P14733	P0C872	P12658	P11499
P15066	P21278	P23927	P20852	P39054	P46460	P12265	P20029	P12815	P11031	P21958	P23506	P28651	P41105	P45952	P07356	P09470	P0C0S6;Q3THW5	P29533	P60487	Q61701	P08032	P08553	P0DW87	P16382	P14824	P14824	P0C8B4	P12710	P11531
P15105	P21279	P23953	P20918	P39061	P46467	P12367	P20040	P12960	P11087	P21981	P23589	P28653	P41209	P46061	P07607	P09528	P0C605	P29594	P60521	Q61702	P08071	P08556	P10107	P16460	P14869	P14869	P0CG14	P12787	P11589
P15116	P21447	P24270	P21107	P39447	P46471	P12382	P20060	P12961	P11103	P21995	P23591	P28654	P41216	P46096	P07724	P09541	P0C7L0	P29595	P60603	Q61703	P08074	P08607	P10126	P16546	P14873	P14873	P0CW02	P12791	P11627
P15208	P21460	P24288	P21126	P39655	P46638	P12658	P20065	P12970	P11152	P22315	P23780	P28656	P41233	P46412	P07742	P09542	P0C7N9	P29699	P60605	Q61704	P08101	P08752	P10287	P16627	P14901	P14901	P0DJF2	P12804	P11679
P15209	P21550	P24369	P21278	P39688	P46656	P12710	P20067	P13020	P11157	P22361	P23881	P28658	P41241	P46414	P07744	P09581	P0C7T6	P29758	P60670	Q61712	P08103	P08775	P10404	P16675	P15066	P15066	P0DN34	P12815	P11688
P15306	P21619	P24452	P21279	P39749	P46662	P12787	P20108	P13379	P11276	P22366	P23927	P28659	P41245	P46460	P07758	P09671	P0C872	P29788	P60710	Q61730	P08113	P08882	P10417	P16858	P15105	P15105	P0DN89;P0DN90;P0DN91	P12849	P11725
P15327	P21661	P24472	P21447	P39876	P46664	P12804	P20152	P13439	P11352	P22437	P23953	P28660	P41317	P46467	P07759	P09803	P0C8B4	P30275	P60766	Q61733	P08121	P08905	P10493	P16879	P15116	P15116	P0DOV1	P12960	P11835
P15331	P21803	P24527	P21460	P40124	P46735	P12815	P20352	P13541	P11370	P22599	P24270	P28661	P42125	P46471	P07901	P09813	P0C8K7	P30285	P60824	Q61735	P08122	P09055	P10518	P16951	P15208	P15208	P0DOV2	P12961	P11859
P15379	P21836	P24529	P21550	P40142	P46737	P12849	P20357	P13595	P11404	P22682	P24288	P28665	P42128	P46638	P07903	P09925	P0CG14	P30355	P60840	Q61738	P08207	P09103	P10605	P17012	P15261	P15261	P0DP26;P0DP27;P0DP28	P12970	P11881
P15388	P21956	P24547	P21614	P40237	P46935	P12960	P20444	P13597	P11438	P22725	P24369	P28667	P42208	P46656	P08003	P0C027;P0C028	P0CW02	P30412	P60843	Q61739	P08226	P09242	P10630	P17047	P15306	P15306	P0DP59	P13020	P11928
P15508	P21981	P24549	P21619	P40240	P46938	P12961	P20491	P13634	P11440	P22892	P24452	P28700	P42225	P46664	P08030	P0C0A3	P0CW03	P30416	P60867	Q61749	P08228	P09405	P10637	P17095	P15307	P15307	P0DW87	P13412	P11930
P15532	P21995	P24638	P21845	P40336	P46978	P12970	P20664	P13707	P11499	P22907	P24472	P28740	P42227	P46718	P08032	P0C0S6;Q3THW5	P0DJE0	P30681	P60898	Q61789	P08249	P09411	P10639	P17156	P15327	P15327	P10107	P13439	P11983
P15626	P22005	P24668	P21956	P40630	P47199	P13020	P20782	P13808	P11531	P23116	P24526	P28798	P42230	P46735	P08071	P0C605	P0DN34	P30999	P60904	Q61792	P08508	P09450	P10648	P17182	P15331	P15331	P10126	P13516	P12023
P15864	P22315	P24788	P21958	P40936	P47738	P13439	P20917	P13864	P11609	P23198	P24527	P28843	P42232	P46737	P08074	P0C7L0	P0DN89;P0DN90;P0DN91	P31001	P61021	Q61838	P08551	P09470	P10649	P17225	P15379	P15379	P10287	P13541	P12265
P15920	P22437	P25233	P21981	P41105	P47740	P13541	P21107	P14069	P11627	P23249	P24547	P28867	P42337	P46935	P08101	P0C7N9	P0DOV1	P31230	P61022	Q61878	P08553	P09528	P10711	P17426	P15508	P15508	P10404	P13542	P12367
P16014	P22682	P25444	P21995	P41216	P47753	P13595	P21126	P14094	P11672	P23463	P24549	P29037	P42567	P46938	P08103	P0C7T6	P0DOV2	P31266	P61027	Q61985	P08556	P09541	P10754	P17427	P15530	P15530	P10417	P13595	P12382
P16045	P22723	P25785	P22315	P41241	P47754	P13597	P21271	P14115	P11679	P23475	P24638	P29341	P42669	P46978	P08113	P0C872	P0DP26;P0DP27;P0DP28	P31324	P61080	Q61990	P08752	P09542	P10810	P17433	P15532	P15532	P10493	P13597	P12388
P16054	P22892	P25799	P22366	P41317	P47757	P13634	P21278	P14131	P11680	P23492	P24668	P29351	P42703	P47199	P08121	P0C8B4	P0DW87	P31428	P61082	Q62000	P08775	P09581	P10833	P17439	P15533	P15533	P10518	P13707	P12658
P16056	P22907	P25911	P22437	P41731	P47758	P13707	P21279	P14142	P11688	P23506	P24788	P29391	P42859	P47738	P08122	P0C8K7	P10107	P31725	P61087	Q62048	P08905	P09671	P10852	P17563	P15535	P15535	P10598	P13808	P12710
P16110	P22933	P25976	P22599	P41778	P47791	P13808	P21300	P14148	P11835	P23589	P25206	P29416	P42867	P47740	P08207	P0CG14	P10126	P31750	P61089	Q62059	P09055	P09803	P10922	P17665	P15626	P15626	P10605	P13864	P12787
P16125	P23116	P26039	P22682	P42125	P47802	P13864	P21447	P14152	P11859	P23591	P25444	P29452	P42925	P47753	P08226	P0CL69	P10404	P31786	P61148	Q62084	P09103	P09813	P11031	P17679	P15702	P15702	P10630	P14069	P12791
P16254	P23198	P26040	P22892	P42128	P47809	P14069	P21460	P14206	P11862	P23780	P25446	P29533	P42932	P47754	P08228	P0CW02	P10493	P31809	P61161	Q62086	P09242	P09925	P11087	P17710	P15806	P15806	P10637	P14094	P12804
P16283	P23242	P26041	P22907	P42208	P47811	P14094	P21550	P14211	P11881	P23819	P25799	P29595	P43006	P47757	P08249	P0CW03	P10518	P31938	P61164	Q62093	P09405	P0C0A3	P11088	P17742	P15864	P15864	P10639	P14106	P12815
P16330	P23475	P26043	P23116	P42225	P47856	P14115	P21614	P14231	P11930	P23881	P25911	P29699	P43023	P47758	P08414	P0DJE0	P10605	P31996	P61166	Q62159	P09411	P0C0S6;Q3THW5	P11103	P17751	P15920	P15920	P10648	P14115	P12849
P16332	P23492	P26048	P23198	P42227	P47857	P14131	P21619	P14246	P11983	P23927	P25976	P29758	P43025	P47791	P08556	P0DN34	P10630	P32020	P61202	Q62165	P09450	P0C605	P11152	P17809	P16015	P16015	P10649	P14131	P12960
P16388	P23506	P26049	P23242	P42230	P47911	P14148	P21803	P14429	P12023	P23953	P26039	P29788	P43135	P47802	P08730	P0DN89;P0DN90;P0DN91	P10637	P32067	P61211	Q62181	P09470	P0C7N9	P11247	P17918	P16045	P16045	P10711	P14142	P12961
P16390	P23591	P26231	P23249	P42232	P47915	P14152	P21958	P14432	P12025	P24270	P26040	P30115	P43142	P47809	P08752	P0DOV1	P10639	P32233	P61222	Q62188	P09528	P0C871	P11276	P17932	P16054	P16054	P10754	P14148	P12970
P16406	P23780	P26339	P23475	P42337	P47934	P14206	P21981	P14576	P12242	P24288	P26041	P30204	P43247	P47811	P08775	P0DOV2	P10648	P32261	P61226	Q62219	P09535	P0C8B4	P11352	P18052	P16110	P16110	P10810	P14152	P13020
P16460	P23818	P26350	P23492	P42567	P47941	P14211	P21995	P14602	P12246	P24369	P26043	P30275	P43274	P47856	P08905	P0DP26;P0DP27;P0DP28	P10649	P32507	P61255	Q62230	P09541	P0CG14	P11370	P18155	P16125	P16125	P10833	P14206	P13412
P16546	P23819	P26369	P23506	P42669	P47955	P14231	P22005	P14685	P12265	P24452	P26149	P30282	P43275	P47857	P09021	P0DW87	P10711	P32848	P61290	Q62234	P09542	P0CW02	P11404	P18181	P16254	P16254	P10852	P14211	P13439
P16675	P23927	P26443	P23591	P42703	P47962	P14234	P22361	P14733	P12367	P24472	P26150	P30285	P43276	P47877	P09055	P10107	P10810	P32883	P61327;Q9CQL1	Q62261	P09581	P0DJF2	P11438	P18242	P16277	P16277	P10922	P14231	P13516
P16858	P23953	P26450	P23708	P42859	P47963	P14246	P22366	P14824	P12382	P24526	P26231	P30355	P43277	P47879	P09103	P10126	P10833	P32921	P61358	Q62318	P09671	P0DN34	P11440	P18337	P16294	P16294	P10923	P14404	P13541
P16951	P24270	P26516	P23780	P42867	P47964	P14429	P22437	P14869	P12658	P24527	P26262	P30412	P43406	P47911	P09242	P10404	P10852	P33146	P61514	Q62348	P09803	P0DN89;P0DN90;P0DN91	P11499	P18531	P16330	P16330	P11031	P14429	P13542
P17012	P24288	P26638	P23819	P42925	P47968	P14432	P22599	P14873	P12787	P24547	P26350	P30416	P43432	P47915	P09405	P10493	P10922	P33215	P61600	Q62351	P09813	P0DOV1	P11531	P18572	P16331	P16331	P11087	P14576	P13595
P17047	P24369	P26645	P23881	P42932	P48024	P14576	P22682	P15066	P12815	P24549	P26369	P30561	P43883	P47934	P09411	P10518	P11031	P33434	P61620	Q62383	P09925	P0DOV2	P11589	P18653	P16332	P16332	P11088	P14602	P13597
P17095	P24452	P26883	P23927	P43023	P48036	P14602	P22892	P15105	P12849	P24638	P26443	P30677	P45376	P47941	P09470	P10605	P11032	P33609	P61750	Q62393	P0C0A3	P0DP26;P0DP27;P0DP28	P11609	P18654	P16382	P16382	P11103	P14685	P13634
P17141	P24472	P27048	P23950	P43025	P48193	P14685	P22907	P15116	P12960	P24668	P26450	P30681	P45377	P47955	P09528	P10630	P11087	P33610	P61759	Q62406	P0C0S6;Q3THW5	P0DW87	P11627	P18760	P16406	P16388	P11152	P14733	P13707
P17156	P24526	P27545	P23953	P43274	P48410	P14733	P23116	P15119	P12970	P24788	P26516	P30999	P45481	P47962	P09535	P10637	P11103	P33622	P61793	Q62415	P0C605	P10107	P11672	P19001	P16460	P16406	P11157	P14824	P13808
P17182	P24527	P27546	P24270	P43275	P48428	P14824	P23198	P15208	P13020	P25206	P26638	P31001	P45591	P47963	P09541	P10639	P11152	P34022	P61804	Q62417	P0C7N9	P10126	P11679	P19096	P16546	P16460	P11276	P14869	P13864
P17183	P24529	P27573	P24369	P43276	P48441	P14869	P23249	P15261	P13405	P25322	P26645	P31230	P45700	P47964	P09542	P10648	P11214	P34152	P61922	Q62418	P0C871	P10287	P11680	P19157	P16627	P16546	P11352	P14873	P14069
P17225	P24547	P27600	P24452	P43277	P48453	P14873	P23475	P15306	P13439	P25425	P26883	P31324	P45878	P47968	P09581	P10649	P11247	P34884	P61924	Q62422	P0C8B4	P10404	P11688	P19221	P16675	P16627	P11370	P14901	P14094
P17426	P24549	P27601	P24472	P43406	P48455	P14901	P23492	P15307	P13516	P25444	P27005	P31649	P45952	P48024	P09671	P10711	P11276	P34914	P61953	Q62425	P0CG14	P10417	P11798	P19253	P16858	P16675	P11404	P15066	P14106
P17427	P24638	P27612	P24527	P43883	P48678	P15066	P23506	P15327	P13595	P25446	P27046	P31650	P46061	P48036	P09803	P10810	P11352	P34928	P61957	Q62432	P0CW02	P10493	P11835	P19258	P16879	P16858	P11438	P15105	P14115
P17439	P24668	P27641	P24547	P45376	P48722	P15105	P23591	P15331	P13597	P25799	P27048	P31651	P46096	P48193	P09813	P10833	P11370	P35123	P61961	Q62446	P0DN34	P10518	P11859	P19324	P16951	P16879	P11440	P15119	P14131
P17563	P24788	P27659	P24549	P45377	P48725	P15116	P23708	P15379	P13634	P25911	P27546	P31725	P46412	P48410	P09925	P10852	P11404	P35173	P61963	Q62465	P0DN89;P0DN90;P0DN91	P10605	P11881	P19426	P17012	P16951	P11499	P15208	P14142
P17665	P25233	P27661	P24638	P45591	P48758	P15119	P23780	P15508	P13705	P25976	P27601	P31750	P46414	P48428	P0C027;P0C028	P10922	P11438	P35174	P61965	Q63739	P0DOV1	P10630	P11928	P19437	P17047	P17012	P11531	P15261	P14148
P17710	P25444	P27671	P24668	P45878	P48771	P15208	P23819	P15532	P13707	P26039	P27612	P31786	P46460	P48437	P0C0A3	P11031	P11440	P35175	P61967	Q63810	P0DOV2	P10637	P11930	P19536	P17095	P17047	P11609	P15306	P14152
P17742	P25785	P27773	P24788	P45952	P48774	P15261	P23881	P15535	P13808	P26040	P27641	P31809	P46467	P48678	P0C0S6;Q3THW5	P11032	P11499	P35235	P61971	Q63844	P0DP26;P0DP27;P0DP28	P10639	P11942	P19783	P17156	P17095	P11627	P15327	P14206
P17751	P25799	P28028	P25206	P46061	P48787	P15265	P23906	P15626	P13864	P26041	P27659	P31938	P46471	P48722	P0C605	P11087	P11531	P35278	P61979	Q63912	P0DP59	P10648	P11983	P19973	P17182	P17156	P11672	P15331	P14211
P17809	P25911	P28184	P25322	P46062	P48962	P15306	P23927	P15702	P14069	P26043	P27661	P31996	P46638	P48758	P0C7L0	P11103	P11589	P35279	P61982	Q63918	P0DW87	P10649	P12023	P20029	P17225	P17182	P11679	P15379	P14231
P17918	P25976	P28235	P25425	P46096	P48999	P15327	P23949	P15864	P14094	P26149	P27773	P32020	P46656	P48771	P0C7N9	P11152	P11609	P35282	P62071	Q64010	P10107	P10711	P12246	P20040	P17426	P17225	P11688	P15508	P14404
P17932	P26039	P28271	P25444	P46412	P49117	P15331	P23950	P15920	P14106	P26150	P27808	P32037	P46664	P48774	P0C7T6	P11214	P11627	P35283	P62073	Q64105	P10126	P10754	P12265	P20060	P17427	P17426	P11835	P15532	P14429
P18052	P26040	P28352	P25785	P46414	P49138	P15379	P23953	P15947	P14115	P26231	P27889	P32067	P46718	P48776	P0C872	P11247	P11672	P35285	P62075	Q64310	P10287	P10810	P12367	P20065	P17433	P17427	P11859	P15535	P14432
P18242	P26041	P28474	P25799	P46460	P49182	P15508	P24063	P16014	P14131	P26262	P28028	P32233	P46735	P48962	P0C8B4	P11276	P11679	P35288	P62077	Q64311	P10404	P10833	P12382	P20108	P17439	P17433	P11881	P15626	P14576
P18572	P26043	P28571	P25911	P46467	P49222	P15532	P24161	P16015	P14142	P26350	P28063	P32261	P46737	P49138	P0C8K7	P11352	P11680	P35290	P62082	Q64314	P10417	P10852	P12388	P20152	P17563	P17439	P11928	P15864	P14602
P18581	P26048	P28574	P25976	P46471	P49282	P15535	P24270	P16045	P14148	P26369	P28271	P32507	P46935	P49182	P0CG14	P11370	P11688	P35293	P62137	Q64336	P10493	P10922	P12787	P20357	P17665	P17563	P11930	P15920	P14685
P18653	P26049	P28650	P26039	P46638	P49312	P15626	P24369	P16056	P14152	P26443	P28352	P32883	P46938	P49282	P0CL69	P11404	P11835	P35330	P62141	Q64345	P10518	P11031	P12790	P20444	P17679	P17665	P11983	P15947	P14733
P18654	P26231	P28651	P26040	P46656	P49442	P15702	P24452	P16110	P14206	P26450	P28474	P32921	P46978	P49290	P0CW02	P11438	P11859	P35374	P62192	Q64362	P10598	P11087	P12791	P20491	P17710	P17679	P12023	P16014	P14824
P18760	P26339	P28652	P26041	P46662	P49443	P15806	P24472	P16125	P14211	P26516	P28650	P33174	P47199	P49312	P0CW03	P11440	P11881	P35385	P62196	Q64437	P10605	P11088	P12804	P20662	P17742	P17710	P12025	P16015	P14869
P18826	P26350	P28653	P26043	P46664	P49586	P15864	P24526	P16254	P14246	P26638	P28653	P33215	P47239	P49429	P0DJE0	P11499	P11911	P35441	P62242	Q64442	P10630	P11103	P12815	P20664	P17751	P17742	P12246	P16045	P14873
P18828	P26369	P28656	P26049	P46735	P49615	P15920	P24527	P16294	P14404	P26645	P28654	P33267	P47713	P49442	P0DN34	P11531	P11928	P35486	P62245	Q64464	P10637	P11152	P12849	P20782	P17809	P17751	P12265	P16054	P14901
P18872	P26443	P28658	P26231	P46737	P49710	P15947	P24547	P16330	P14429	P26883	P28656	P33587	P47738	P49443	P0DN89;P0DN90;P0DN91	P11609	P11930	P35505	P62254	Q64511	P10639	P11157	P12960	P20918	P17897	P17809	P12367	P16056	P15066
P19001	P26450	P28659	P26262	P46935	P49722	P16014	P24549	P16332	P14576	P27005	P28658	P33609	P47740	P49586	P0DOV1	P11627	P11983	P35550	P62257	Q64512	P10648	P11276	P12970	P21107	P17918	P17897	P12382	P16110	P15089
P19096	P26516	P28660	P26323	P46938	P49769	P16045	P24638	P16406	P14602	P27046	P28659	P33610	P47753	P49615	P0DOV2	P11672	P12023	P35564	P62259	Q64514	P10649	P11344	P13020	P21126	P17932	P17918	P12388	P16125	P15105
P19137	P26638	P28661	P26350	P46978	P49813	P16054	P24668	P16460	P14685	P27048	P28660	P33611	P47754	P49698	P0DP26;P0DP27;P0DP28	P11679	P12265	P35569	P62264	Q64520	P10711	P11352	P13405	P21271	P18052	P17932	P12658	P16254	P15119
P19157	P26645	P28662	P26369	P47199	P49817	P16056	P24788	P16546	P14733	P27546	P28661	P33622	P47757	P49710	P0DW87	P11680	P12367	P35585	P62267	Q64521	P10754	P11370	P13412	P21278	P18155	P18052	P12710	P16330	P15208
P19221	P26883	P28663	P26443	P47738	P49935	P16110	P24822	P16675	P14824	P27600	P28662	P34022	P47758	P49717	P10107	P11688	P12382	P35601	P62270	Q64525	P10810	P11404	P13439	P21279	P18181	P18155	P12787	P16332	P15261
P19246	P27048	P28665	P26450	P47739	P49962	P16125	P25085	P16858	P14869	P27601	P28665	P34152	P47791	P49722	P10126	P11835	P12399	P35700	P62274	Q64669	P10833	P11438	P13516	P21440	P18242	P18181	P12791	P16406	P15306
P19253	P27545	P28667	P26516	P47740	P50136	P16254	P25118	P16951	P14873	P27612	P28667	P34884	P47802	P49769	P10404	P11859	P12710	P35762	P62281	Q64691	P10852	P11440	P13541	P21447	P18337	P18242	P12804	P16460	P15307
P19258	P27546	P28738	P26638	P47753	P50171	P16330	P25206	P17012	P14901	P27641	P28700	P34914	P47809	P49817	P10417	P11881	P12787	P35821	P62301	Q64726	P10922	P11499	P13542	P21460	P18528	P18337	P12815	P16546	P15327
P19324	P27600	P28740	P26645	P47754	P50172	P16332	P25425	P17047	P15066	P27659	P28740	P34927	P47811	P49935	P10493	P11911	P12790	P35831	P62305	Q64727	P11031	P11531	P13595	P21550	P18531	P18528	P12849	P16675	P15331
P19426	P27601	P28741	P26883	P47757	P50220	P16406	P25444	P17095	P15105	P27661	P28741	P34928	P47856	P49962	P10518	P11928	P12791	P35922	P62307	Q64735	P11087	P11589	P13597	P21614	P18572	P18531	P12960	P16858	P15379
P19536	P27612	P28798	P27005	P47758	P50247	P16460	P25446	P17156	P15116	P27773	P28798	P35123	P47857	P50096	P10605	P11930	P12815	P35951	P62309	Q64737	P11088	P11609	P13634	P21619	P18653	P18572	P12961	P17047	P15508
P19783	P27641	P28828	P27046	P47791	P50285	P16546	P25799	P17182	P15208	P27808	P28825	P35173	P47877	P50136	P10630	P11983	P12849	P35979	P62311	Q65Z40	P11103	P11627	P13707	P21812	P18654	P18653	P12970	P17095	P15532
P19973	P27659	P28843	P27048	P47802	P50396	P16675	P25911	P17183	P15261	P27889	P28828	P35174	P47879	P50171	P10637	P12023	P12970	P35980	P62313	Q67FY2	P11152	P11679	P13808	P21836	P18760	P18654	P13020	P17156	P15535
P20029	P27661	P28867	P27512	P47809	P50427	P16858	P25976	P17225	P15306	P28028	P28843	P35175	P47911	P50172	P10639	P12025	P13020	P36536	P62315	Q69ZN7	P11157	P11680	P13864	P21845	P19001	P18760	P13412	P17182	P15626
P20060	P27671	P29341	P27546	P47811	P50429	P16951	P26039	P17426	P15327	P28063	P28867	P35235	P47915	P50247	P10648	P12246	P13379	P36552	P62317	Q69ZP3	P11276	P11688	P14069	P21956	P19070	P18872	P13439	P17183	P15864
P20065	P27773	P29351	P27600	P47856	P50431	P17012	P26040	P17427	P15331	P28076	P29037	P35276	P47934	P50285	P10649	P12265	P13405	P36916	P62320	Q69ZQ1	P11344	P11798	P14094	P21958	P19096	P19001	P13541	P17225	P15920
P20108	P28028	P29387	P27601	P47857	P50462	P17047	P26041	P17433	P15379	P28271	P29268	P35278	P47941	P50295	P10711	P12367	P13439	P36993	P62331	Q69ZQ2	P11352	P11835	P14106	P21981	P19157	P19070	P13595	P17426	P15947
P20152	P28184	P29391	P27612	P47911	P50516	P17095	P26043	P17439	P15508	P28352	P29341	P35279	P47955	P50396	P10810	P12382	P13516	P37040	P62334	Q69ZZ6	P11370	P11859	P14115	P21995	P19221	P19096	P13597	P17427	P16014
P20352	P28235	P29416	P27641	P47915	P50518	P17156	P26151	P17533	P15532	P28474	P29351	P35282	P47962	P50427	P10833	P12399	P13595	P37172	P62342	Q6A065	P11404	P11881	P14131	P22091	P19253	P19157	P13707	P17439	P16015
P20357	P28271	P29533	P27659	P47934	P50543	P17182	P26231	P17563	P15535	P28574	P29387	P35283	P47963	P50428	P10852	P12710	P13597	P37804	P62488	Q6DIC0	P11438	P11928	P14142	P22315	P19258	P19221	P13808	P17563	P16045
P20444	P28352	P29595	P27661	P47941	P50544	P17183	P26323	P17665	P15626	P28650	P29391	P35285	P47964	P50429	P10922	P12787	P13634	P37889	P62500	Q6DVA0	P11440	P11930	P14148	P22366	P19324	P19253	P13864	P17665	P16054
P20662	P28474	P29699	P27773	P47955	P50580	P17225	P26339	P17710	P15806	P28651	P29416	P35290	P47968	P50431	P11031	P12790	P13707	P37913	P62627	Q6IRT3	P11499	P11942	P14152	P22437	P19426	P19258	P14069	P17710	P16056
P20664	P28571	P29758	P27808	P47962	P50608	P17426	P26350	P17717	P15864	P28653	P29533	P35292	P48024	P50446	P11087	P12791	P13808	P38060	P62631	Q6IRU2	P11531	P11983	P14206	P22599	P19437	P19324	P14094	P17742	P16110
P20852	P28574	P29788	P28063	P47963	P50637	P17427	P26369	P17742	P15920	P28654	P29595	P35293	P48036	P50462	P11103	P12815	P13864	P38585	P62702	Q6NVD0	P11589	P12023	P14211	P22682	P19536	P19426	P14106	P17751	P16125
P20917	P28650	P30275	P28184	P47964	P50752	P17433	P26443	P17751	P15947	P28656	P29699	P35294	P48193	P50516	P11152	P12849	P14069	P38647	P62715	Q6NVE8	P11609	P12246	P14231	P22725	P19783	P19437	P14115	P17809	P16254
P20918	P28651	P30416	P28235	P47968	P51125	P17439	P26450	P17809	P16015	P28658	P29754;P29755	P35330	P48410	P50518	P11157	P12970	P14094	P39053	P62717	Q6NVE9	P11627	P12265	P14234	P22892	P19973	P19536	P14131	P17892	P16294
P21107	P28652	P30677	P28271	P48024	P51150	P17563	P26516	P17892	P16045	P28659	P29758	P35441	P48428	P50543	P11214	P13020	P14106	P39054	P62743	Q6NVF9	P11679	P12367	P14429	P22907	P20029	P19783	P14142	P17918	P16330
P21126	P28653	P30681	P28301	P48025	P51163	P17665	P26618	P17897	P16054	P28660	P29788	P35486	P48437	P50544	P11247	P13379	P14115	P39061	P62746	Q6NVG1	P11688	P12382	P14576	P23116	P20040	P19973	P14148	P17932	P16331
P21271	P28656	P30999	P28352	P48036	P51174	P17710	P26638	P17918	P16056	P28661	P30051	P35492	P48453	P50580	P11276	P13405	P14131	P39098	P62748	Q6NXH9	P11798	P12388	P14602	P23198	P20060	P20029	P14152	P18052	P16332
P21278	P28658	P31001	P28474	P48193	P51175	P17717	P26645	P17932	P16110	P28662	P30115	P35505	P48678	P50637	P11352	P13439	P14142	P39447	P62751	Q6NXK8	P11835	P12787	P14685	P23242	P20065	P20040	P14206	P18165	P16406
P21279	P28659	P31230	P28574	P48410	P51410	P17742	P26883	P18052	P16125	P28665	P30275	P35550	P48722	P51125	P11370	P13516	P14148	P39688	P62754	Q6NXK9	P11859	P12791	P14733	P23249	P20108	P20060	P14211	P18181	P16460
P21440	P28660	P31324	P28650	P48428	P51432	P17751	P27005	P18155	P16254	P28667	P30285	P35564	P48758	P51150	P11404	P13595	P14152	P39749	P62774	Q6NZG4	P11862	P12804	P14824	P23440	P20152	P20065	P14231	P18242	P16546
P21447	P28661	P31361;P62515	P28651	P48441	P51637	P17809	P27046	P18181	P16330	P28700	P30412	P35569	P48771	P51163	P11438	P13597	P14206	P40124	P62806	Q6NZJ6	P11881	P12815	P14869	P23475	P20357	P20108	P14404	P18572	P16627
P21460	P28662	P31648	P28652	P48453	P51655	P17892	P27048	P18242	P16331	P28740	P30416	P35576	P48774	P51174	P11440	P13634	P14211	P40142	P62814	Q6NZR5	P11928	P12849	P14873	P23492	P20444	P20152	P14429	P18653	P16675
P21550	P28663	P31649	P28653	P48455	P51660	P17897	P27512	P18528	P16332	P28741	P30677	P35582;P35584	P48776	P51175	P11499	P13707	P14231	P40237	P62821	Q6P1B1	P11930	P12960	P14901	P23506	P20491	P20357	P14576	P18654	P16858
P21614	P28665	P31650	P28654	P48678	P51667	P17918	P27546	P18531	P16406	P28798	P30681	P35585	P48962	P51410	P11531	P13808	P14234	P40240	P62827	Q6P1F6	P11942	P12970	P15066	P23591	P20662	P20444	P14602	P18760	P17047
P21619	P28667	P31725	P28656	P48722	P51807	P17932	P27601	P18572	P16460	P28825	P30999	P35601	P49138	P51432	P11609	P13864	P14429	P40336	P62830	Q6P3A8	P11983	P13020	P15089	P23611	P20664	P20491	P14685	P18761	P17095
P21661	P28738	P31750	P28658	P48725	P51830	P18052	P27612	P18653	P16546	P28828	P31001	P35700	P49182	P51569	P11627	P14069	P14576	P40338	P62835	Q6P542	P12023	P13405	P15105	P23708	P20693	P20662	P14733	P18828	P17156
P21803	P28740	P31786	P28659	P48758	P51855	P18155	P27641	P18654	P16627	P28843	P31230	P35762	P49282	P51655	P11672	P14094	P14602	P40630	P62838	Q6P549	P12246	P13412	P15208	P23780	P20782	P20664	P14824	P18872	P17182
P21836	P28741	P31809	P28660	P48771	P51859	P18181	P27659	P18760	P16675	P28867	P31266	P35821	P49290	P51658	P11679	P14106	P14685	P41105	P62843	Q6P5D8	P12265	P13439	P15261	P23819	P20918	P20693	P14869	P19001	P17183
P21956	P28798	P31938	P28661	P48774	P51863	P18242	P27661	P18761	P16858	P29037	P31324	P35822	P49312	P51660	P11680	P14115	P14733	P41216	P62849	Q6P5E4	P12367	P13516	P15306	P23906	P21107	P20782	P14873	P19096	P17225
P21981	P28828	P32020	P28662	P48787	P51881	P18531	P27773	P18828	P16951	P29268	P31361;P62515	P35831	P49429	P51830	P11688	P14131	P14824	P41241	P62852	Q6P5H2	P12382	P13541	P15307	P23927	P21126	P20918	P14901	P19137	P17426
P21995	P28843	P32037	P28667	P48962	P51885	P18572	P27784	P18872	P17012	P29341	P31428	P35922	P49442	P51855	P11835	P14142	P14869	P41245	P62855	Q6P8J7	P12388	P13542	P15327	P23949	P21271	P21107	P15066	P19157	P17427
P22005	P28867	P32067	P28700	P48999	P51910	P18653	P27808	P18894	P17047	P29351	P31649	P35951	P49443	P51859	P11859	P14148	P14873	P41317	P62858	Q6P9P6	P12710	P13595	P15331	P23953	P21278	P21126	P15105	P19221	P17439
P22315	P29037	P32211	P28738	P49138	P51912	P18654	P27889	P19001	P17095	P29387	P31650	P35979	P49586	P51863	P11881	P14152	P14901	P41731	P62869	Q6P9Q4	P12787	P13597	P15379	P24063	P21279	P21271	P15116	P19228	P17563
P22361	P29341	P32233	P28740	P49182	P52196	P18760	P28033	P19096	P17141	P29391	P31725	P35980	P49615	P51880	P11928	P14206	P15105	P41778	P62874	Q6P9Q6	P12791	P13634	P15508	P24161	P21300	P21278	P15119	P19253	P17665
P22437	P29351	P32261	P28741	P49222	P52293	P18761	P28063	P19137	P17156	P29416	P31750	P35991	P49698	P51881	P11930	P14211	P15116	P42125	P62878	Q6P9R1	P12804	P13707	P15532	P24270	P21440	P21279	P15208	P19258	P17710
P22599	P29387	P32648	P28798	P49282	P52332	P18828	P28076	P19157	P17182	P29533	P31786	P36371	P49710	P51885	P11983	P14231	P15208	P42128	P62880	Q6P9R2	P12815	P13808	P15535	P24369	P21447	P21300	P15261	P19324	P17742
P22682	P29391	P32848	P28828	P49312	P52430	P18872	P28078	P19221	P17225	P29595	P31809	P36423	P49717	P52019	P12023	P14234	P15261	P42208	P62889	Q6PAM0	P12849	P13864	P15626	P24452	P21460	P21440	P15306	P19426	P17751
P22723	P29416	P32883	P28843	P49442	P52431	P18894	P28184	P19253	P17426	P29699	P31938	P36536	P49718	P52196	P12025	P14429	P15306	P42225	P62892	Q6PAR5	P12960	P14069	P15702	P24472	P21550	P21447	P15307	P19536	P17809
P22892	P29533	P32921	P28867	P49443	P52479	P19001	P28271	P19258	P17427	P29754;P29755	P32020	P36552	P49722	P52293	P12246	P14576	P15307	P42227	P62897	Q6PAV2	P12970	P14094	P15864	P24526	P21614	P21460	P15327	P19639	P17892
P22907	P29595	P33146	P29268	P49586	P52480	P19096	P28301	P19324	P17439	P29758	P32067	P36916	P49817	P52332	P12265	P14602	P15327	P42232	P62900	Q6PD28	P13020	P14106	P15920	P24527	P21619	P21550	P15331	P19783	P17918
P22935	P29699	P33173	P29341	P49615	P52483	P19137	P28309;P28310;P50705;P50706;P50711;P50714	P19426	P17563	P29788	P32114	P36993	P49935	P52430	P12367	P14685	P15331	P42337	P62908	Q6PDE7	P13405	P14115	P15947	P24547	P21836	P21614	P15379	P19788	P17932
P23116	P29758	P33175	P29351	P49710	P52503	P19157	P28352	P19467	P17665	P30051	P32233	P37040	P49962	P52432	P12382	P14733	P15379	P42567	P62911	Q6PDH0	P13412	P14131	P16015	P24549	P21855	P21619	P15508	P19973	P18052
P23198	P29788	P33610	P29387	P49717	P52623	P19221	P28474	P19536	P17710	P30115	P32261	P37172	P50096	P52479	P12399	P14824	P15508	P42669	P62918	Q6PDM2	P13439	P14142	P16045	P24638	P21956	P21836	P15532	P20029	P18165
P23242	P30275	P34022	P29391	P49722	P52624	P19228	P28574	P19639	P17742	P30275	P32507	P37804	P50136	P52480	P12710	P14869	P15530	P42703	P62932	Q6PDN3	P13516	P14148	P16054	P24668	P21958	P21855	P15535	P20060	P18181
P23249	P30416	P34152	P29416	P49769	P52633	P19246	P28653	P19783	P17751	P30285	P32848	P37889	P50171	P52483	P12787	P14873	P15532	P42859	P62960	Q6PDY2	P13541	P14152	P16056	P24788	P21981	P21956	P15626	P20065	P18242
P23475	P30677	P34884	P29533	P49813	P52760	P19253	P28654	P19973	P17809	P30412	P32883	P37913	P50172	P52503	P12790	P14901	P15535	P42925	P62962	Q6PEB6	P13542	P14206	P16110	P24860	P21995	P21958	P15864	P20067	P18293
P23492	P30681	P34914	P29595	P49817	P52795	P19258	P28656	P20029	P17897	P30416	P32921	P38060	P50247	P52623	P12791	P15105	P15626	P42932	P62983	Q6PEE2	P13595	P14211	P16125	P25206	P22091	P21981	P15920	P20108	P18572
P23506	P30999	P35123	P29699	P49935	P52825	P19324	P28658	P20040	P17918	P30677	P33434	P38647	P50285	P52760	P12815	P15116	P15702	P43006	P62996	Q6PGH0	P13597	P14231	P16254	P25425	P22315	P21995	P15947	P20152	P18653
P23591	P31001	P35235	P29758	P49962	P52840	P19426	P28659	P20060	P17932	P30681	P33587	P39039	P50295	P52792	P12849	P15208	P15864	P43023	P63001	Q6PGH1	P13634	P14234	P16330	P25444	P22366	P22315	P16014	P20352	P18654
P23708	P31230	P35276	P29788	P50136	P52875	P19467	P28660	P20067	P18052	P30999	P33609	P39053	P50396	P52795	P12960	P15261	P15920	P43025	P63005	Q6PHN9	P13707	P14429	P16332	P25799	P22437	P22366	P16015	P20357	P18760
P23780	P31324	P35278	P30275	P50171	P52912	P19536	P28661	P20108	P18242	P31001	P33610	P39054	P50427	P52825	P12970	P15306	P16015	P43247	P63011	Q6PHU5	P13808	P14432	P16406	P25801	P22599	P22437	P16045	P20444	P18761
P23798	P31361;P62515	P35279	P30282	P50172	P53026	P19639	P28665	P20152	P18293	P31230	P33622	P39061	P50428	P52840	P13020	P15307	P16045	P43274	P63017	Q6PIP5	P13864	P14576	P16460	P25911	P22646	P22599	P16054	P20491	P18828
P23818	P31648	P35282	P30285	P50220	P53395	P19783	P28667	P20352	P18528	P31266	P34022	P39098	P50429	P53026	P13405	P15327	P16054	P43275	P63024	Q6Q899	P14069	P14602	P16546	P25918	P22682	P22646	P16056	P20662	P18872
P23819	P31650	P35283	P30412	P50247	P53564	P19973	P28700	P20357	P18572	P31324	P34152	P39447	P50431	P53395	P13439	P15331	P16056	P43276	P63028	Q6R0H7	P14094	P14685	P16627	P25976	P22892	P22682	P16110	P20664	P19001
P23949	P31725	P35285	P30416	P50285	P53612	P20029	P28740	P20444	P18653	P31361;P62515	P34884	P39654	P50446	P53566	P13595	P15379	P16110	P43277	P63030	Q6RT24	P14106	P14733	P16675	P26011	P22907	P22892	P16125	P20782	P19096
P23953	P31750	P35288	P30681	P50396	P53657	P20040	P28741	P20491	P18654	P31428	P34914	P39655	P50462	P53612	P13597	P15508	P16125	P43406	P63037	Q6VH22	P14115	P14824	P16858	P26039	P23116	P22907	P16254	P20801	P19137
P24270	P31786	P35290	P30999	P50427	P53702	P20060	P28776	P20662	P18760	P31649	P34928	P39688	P50516	P53657	P13634	P15530	P16254	P43883	P63038	Q6VVW5	P14131	P14869	P16879	P26040	P23198	P23116	P16330	P20917	P19157
P24288	P31809	P35293	P31001	P50428	P53808	P20065	P28798	P20664	P18826	P31650	P35123	P39749	P50518	P53702	P13705	P15532	P16294	P45376	P63044	Q6WVG3	P14142	P14873	P17047	P26041	P23242	P23198	P16332	P20918	P19221
P24369	P31938	P35436	P31230	P50431	P53810	P20067	P28825	P20782	P18872	P31725	P35230	P40124	P50543	P53798	P13707	P15535	P16330	P45481	P63073	Q6X893	P14148	P14901	P17095	P26043	P23249	P23242	P16406	P21107	P19253
P24452	P32020	P35438	P31266	P50462	P53811	P20108	P28828	P20917	P18894	P31750	P35235	P40142	P50544	P53808	P13808	P15626	P16332	P45591	P63085	Q6XPS7	P14152	P15066	P17141	P26231	P23298	P23249	P16460	P21126	P19258
P24472	P32037	P35454	P31324	P50516	P53986	P20152	P28843	P20918	P19001	P31786	P35276	P40237	P50580	P53810	P13864	P15702	P16382	P45700	P63087	Q6Y5D8	P14206	P15089	P17156	P26262	P23440	P23298	P16546	P21271	P19324
P24526	P32067	P35486	P31428	P50518	P53994	P20352	P28867	P21107	P19096	P31809	P35278	P40240	P51125	P53811	P14069	P15864	P16406	P45878	P63101	Q6Y685	P14211	P15105	P17182	P26323	P23475	P23440	P16675	P21278	P19426
P24527	P32211	P35492	P31725	P50543	P53995	P20357	P29341	P21126	P19137	P31938	P35279	P40336	P51150	P53986	P14094	P15920	P16460	P45952	P63147	Q6ZPJ0	P14231	P15208	P17183	P26350	P23492	P23475	P16858	P21279	P19536
P24529	P32233	P35505	P31750	P50544	P53996	P20444	P29351	P21271	P19157	P32020	P35282	P40338	P51163	P53994	P14106	P16015	P16546	P46061	P63158	Q6ZQ38	P14234	P15209	P17225	P26369	P23506	P23492	P16951	P21447	P19639
P24547	P32648	P35550	P31786	P50580	P54071	P20491	P29391	P21278	P19221	P32067	P35283	P40630	P51174	P53995	P14115	P16045	P16675	P46062	P63166	Q6ZQ58	P14429	P15261	P17426	P26443	P23591	P23506	P17012	P21460	P19783
P24549	P32848	P35564	P31809	P50608	P54103	P20662	P29416	P21279	P19253	P32114	P35285	P40936	P51175	P53996	P14131	P16054	P16858	P46412	P63213	Q6ZQH8	P14432	P15306	P17427	P26450	P23611	P23591	P17047	P21550	P19788
P24638	P32883	P35569	P31938	P50752	P54116	P20664	P29452	P21300	P19258	P32233	P35288	P41105	P51410	P54071	P14142	P16056	P16879	P46414	P63242	Q6ZQM8	P14576	P15307	P17439	P26516	P23780	P23611	P17095	P21614	P19973
P24668	P32921	P35585	P32020	P51125	P54227	P20782	P29533	P21447	P19324	P32261	P35290	P41209	P51432	P54103	P14148	P16110	P16951	P46460	P63248	Q6ZWM4	P14602	P15327	P17563	P26638	P23819	P23780	P17141	P21619	P20029
P24788	P33146	P35601	P32037	P51150	P54265	P20917	P29594	P21460	P19426	P32507	P35292	P41216	P51569	P54116	P14152	P16125	P17012	P46467	P63254	Q6ZWN5	P14685	P15331	P17665	P26645	P23906	P23819	P17156	P21803	P20040
P25206	P33173	P35700	P32067	P51163	P54276	P20918	P29595	P21550	P19536	P32848	P35293	P41233	P51655	P54227	P14206	P16254	P17047	P46471	P63268	Q6ZWQ0	P14733	P15379	P17710	P26883	P23927	P23906	P17182	P21812	P20060
P25233	P33174	P35761	P32233	P51174	P54310	P21107	P29699	P21614	P19783	P32883	P35294	P41241	P51658	P54276	P14211	P16330	P17095	P46638	P63276	Q6ZWU9	P14824	P15508	P17742	P27005	P23953	P23927	P17183	P21845	P20067
P25322	P33175	P35762	P32261	P51175	P54320	P21126	P29758	P21619	P19788	P32921	P35329	P41245	P51660	P54310	P14231	P16332	P17141	P46656	P63280	Q6ZWV3	P14869	P15532	P17751	P27046	P24063	P23950	P17225	P21956	P20108
P25444	P33610	P35802	P32507	P51410	P54726	P21271	P29788	P21803	P19973	P33434	P35330	P41317	P51807	P54726	P14234	P16382	P17156	P46660	P63321	Q6ZWV7	P14873	P15535	P17809	P27048	P24161	P23953	P17426	P21958	P20152
P25785	P34022	P35803	P32883	P51432	P54728	P21278	P30115	P21812	P20029	P33610	P35441	P41731	P51830	P54728	P14429	P16406	P17182	P46664	P63323	Q6ZWX6	P14901	P15626	P17897	P27512	P24270	P24063	P17427	P21981	P20352
P25799	P34152	P35821	P32921	P51637	P54729	P21279	P30204	P21956	P20060	P33622	P35456	P42125	P51855	P54729	P14576	P16460	P17183	P46718	P63325	Q6ZWY3	P15066	P15806	P17918	P27546	P24369	P24161	P17439	P21995	P20357
P25911	P34884	P35822	P33173	P51655	P54731	P21447	P30275	P21958	P20065	P34022	P35486	P42128	P51859	P54731	P14602	P16546	P17225	P46735	P63328	Q6ZWY6	P15089	P15864	P17932	P27577	P24452	P24270	P17563	P22005	P20444
P25976	P34914	P35831	P33174	P51660	P54754	P21460	P30412	P21981	P20108	P34152	P35505	P42208	P51863	P54751	P14685	P16675	P17426	P46737	P63330	Q6ZWZ2	P15105	P15920	P18052	P27600	P24472	P24369	P17665	P22315	P20491
P26039	P35123	P35846	P33215	P51667	P54761	P21550	P30416	P21995	P20152	P34884	P35550	P42209	P51880	P54754	P14733	P16858	P17427	P46935	P67778	Q70FJ1	P15208	P16015	P18165	P27601	P24526	P24452	P17710	P22366	P20662
P26040	P35235	P35922	P33434	P51807	P54775	P21614	P30681	P22005	P20357	P34914	P35564	P42225	P51881	P54775	P14824	P16879	P17433	P46938	P67871	Q70IV5	P15261	P16045	P18181	P27612	P24527	P24472	P17742	P22437	P20664
P26041	P35276	P35951	P33609	P51830	P54797	P21619	P30999	P22315	P20444	P34928	P35576	P42227	P51885	P54797	P14869	P16951	P17439	P46978	P67984	Q78IK2	P15306	P16054	P18242	P27641	P24547	P24526	P17751	P22599	P20782
P26043	P35278	P35979	P33610	P51855	P54822	P21803	P31001	P22361	P20662	P35123	P35585	P42230	P51949	P54818	P14873	P17012	P17563	P47199	P68037	Q78PG9	P15307	P16056	P18293	P27659	P24549	P24527	P17809	P22682	P20801
P26048	P35279	P35980	P33611	P51859	P54823	P21956	P31230	P22366	P20664	P35230	P35601	P42232	P52019	P54822	P14901	P17047	P17665	P47738	P68040	Q78PY7	P15327	P16110	P18528	P27661	P24638	P24547	P17892	P22725	P20917
P26049	P35282	P36536	P33622	P51863	P54869	P21958	P31324	P22437	P20782	P35235	P35700	P42337	P52196	P54823	P15066	P17095	P17710	P47740	P68134	Q78RX3	P15331	P16125	P18531	P27773	P24668	P24549	P17918	P22892	P20918
P26231	P35283	P36552	P34022	P51881	P54923	P21981	P31428	P22599	P20852	P35276	P35761	P42567	P52293	P54869	P15105	P17141	P17742	P47753	P68181	Q78YZ6	P15379	P16254	P18572	P27808	P24788	P24638	P17932	P22907	P21107
P26339	P35285	P36895	P34152	P51885	P55002	P21995	P31650	P22682	P20918	P35278	P35762	P42669	P52332	P54923	P15116	P17156	P17751	P47754	P68254	Q78ZA7	P15508	P16330	P18653	P27870	P24860	P24668	P18052	P22935	P21126
P26350	P35288	P36916	P34884	P51910	P55012	P22005	P31725	P22892	P21107	P35279	P35802	P42703	P52430	P55014	P15208	P17182	P17809	P47757	P68368	Q791T5	P15532	P16332	P18654	P28028	P25206	P24788	P18165	P23116	P21180
P26369	P35290	P36993	P34914	P51912	P55065	P22315	P31750	P22907	P21126	P35282	P35821	P42859	P52431	P55050	P15261	P17225	P17879	P47758	P68369	Q7M6Y3	P15535	P16406	P18760	P28033	P25425	P25206	P18181	P23188	P21271
P26443	P35293	P37040	P34928	P52196	P55088	P22361	P31786	P23116	P21180	P35283	P35822	P42867	P52432	P55065	P15306	P17426	P17897	P47791	P68372	Q7TMB8	P15626	P16460	P18761	P28063	P25444	P25322	P18242	P23198	P21278
P26450	P35436	P37172	P35123	P52293	P55096	P22366	P31809	P23198	P21271	P35285	P35831	P42925	P52479	P55096	P15307	P17427	P17918	P47802	P68404	Q7TMF3	P15806	P16546	P18826	P28076	P25446	P25425	P18293	P23242	P21279
P26516	P35438	P37804	P35174	P52332	P55258	P22437	P31938	P23242	P21278	P35288	P35846	P42932	P52480	P55194	P15327	P17433	P17932	P47809	P68433;P84228	Q7TMM9	P15864	P16627	P18828	P28078	P25799	P25444	P18572	P23249	P21447
P26618	P35454	P38060	P35175	P52430	P55264	P22599	P31996	P23249	P21279	P35290	P35922	P43006	P52483	P55258	P15331	P17439	P18052	P47811	P68510	Q7TMR0	P15920	P16675	P18872	P28271	P25801	P25446	P18653	P23298	P21460
P26638	P35486	P38585	P35235	P52431	P55284	P22682	P32020	P23298	P21300	P35292	P35979	P43023	P52503	P55264	P15379	P17563	P18181	P47856	P70122	Q7TMW6	P16015	P16858	P19001	P28293	P25911	P25799	P18654	P23440	P21550
P26645	P35492	P38647	P35276	P52432	P55292	P22725	P32067	P23475	P21447	P35293	P35980	P43025	P52623	P55284	P15508	P17665	P18242	P47857	P70158	Q7TNC4	P16045	P17012	P19096	P28301	P25918	P25911	P18760	P23475	P21614
P26883	P35505	P39038	P35278	P52479	P55302	P22892	P32233	P23492	P21460	P35294	P36371	P43135	P52624	P55292	P15532	P17710	P18293	P47877	P70168	Q7TNG5	P16054	P17047	P19123	P28352	P25976	P25918	P18828	P23492	P21619
P27038	P35550	P39053	P35279	P52480	P55772	P22907	P32261	P23506	P21550	P35295	P36536	P43136	P52633	P55302	P15535	P17742	P18528	P47878	P70170	Q7TNG8	P16056	P17095	P19157	P28474	P26011	P25976	P18872	P23506	P21803
P27046	P35564	P39054	P35282	P52483	P55937	P23116	P32507	P23591	P21614	P35330	P36552	P43142	P52760	P55772	P15626	P17751	P18531	P47879	P70195	Q7TPV4	P16110	P17141	P19221	P28571	P26039	P26011	P19001	P23591	P21812
P27048	P35569	P39061	P35283	P52503	P56135	P23198	P32648	P23611	P21619	P35441	P36916	P43247	P52792	P55937	P15702	P17809	P18572	P47911	P70202	Q7TQ48	P16125	P17156	P19246	P28574	P26040	P26039	P19096	P23708	P21844
P27545	P35585	P39087	P35285	P52623	P56183	P23249	P32848	P23708	P21803	P35456	P36993	P43274	P52795	P56135	P15806	P17879	P18653	P47915	P70206	Q7TQI3	P16254	P17182	P19253	P28650	P26041	P26040	P19137	P23780	P21845
P27546	P35601	P39098	P35288	P52624	P56212	P23475	P32883	P23780	P21845	P35486	P37040	P43275	P52825	P56183	P15864	P17897	P18654	P47934	P70208	Q7TSC1	P16330	P17183	P19258	P28653	P26043	P26041	P19157	P23819	P21956
P27600	P35700	P39447	P35290	P52633	P56213	P23492	P32921	P23819	P21956	P35505	P37804	P43276	P52840	P56212	P15920	P17918	P18760	P47941	P70211	Q7TSC3	P16332	P17225	P19324	P28654	P26049	P26043	P19221	P23881	P21958
P27601	P35761	P39655	P35293	P52760	P56375	P23506	P33174	P23881	P21958	P35550	P37889	P43277	P52843	P56213	P16015	P17932	P18762	P47955	P70236	Q7TT45	P16406	P17426	P19426	P28656	P26151	P26049	P19228	P23927	P21981
P27612	P35762	P39688	P35294	P52795	P56376	P23591	P33215	P23927	P21981	P35564	P38060	P43346	P53026	P56371	P16045	P18052	P18826	P47962	P70255	Q80SU7	P16460	P17427	P19536	P28658	P26231	P26151	P19253	P23953	P21995
P27641	P35802	P39749	P35295	P52825	P56379	P23708	P33609	P23949	P21995	P35576	P38575	P43406	P53395	P56375	P16054	P18181	P18828	P47963	P70257	Q80SY6	P16546	P17439	P19783	P28659	P26262	P26231	P19258	P24270	P22005
P27659	P35803	P40124	P35330	P52840	P56380	P23780	P33610	P23950	P22315	P35585	P38647	P43432	P53564	P56376	P16056	P18242	P18872	P47964	P70261	Q80SZ7	P16627	P17563	P19973	P28660	P26323	P26262	P19324	P24369	P22315
P27661	P35821	P40142	P35385	P52875	P56382	P23819	P33611	P23953	P22361	P35601	P39053	P43883	P53566	P56379	P16110	P18293	P19001	P47968	P70265	Q80TM9	P16675	P17665	P20029	P28661	P26350	P26323	P19426	P24452	P22366
P27671	P35822	P40237	P35441	P52912	P56387	P23881	P33622	P24063	P22366	P35700	P39054	P45376	P53612	P56380	P16125	P18531	P19096	P48024	P70266	Q80TV8	P16858	P17710	P20040	P28662	P26369	P26350	P19536	P24472	P22437
P27773	P35831	P40240	P35456	P52927	P56388	P23927	P34022	P24161	P22437	P35762	P39061	P45377	P53657	P56382	P16254	P18572	P19123	P48036	P70268	Q80UG5	P17012	P17742	P20060	P28667	P26443	P26369	P19639	P24526	P22599
P27808	P35846	P40336	P35486	P53026	P56391	P23949	P34152	P24270	P22599	P35802	P39098	P45481	P53702	P56387	P16330	P18653	P19157	P48193	P70271	Q80UM3	P17047	P17751	P20108	P28700	P26450	P26443	P19783	P24527	P22682
P28028	P35922	P40338	P35492	P53395	P56392	P23950	P34884	P24369	P22682	P35821	P39447	P45591	P53798	P56389	P16332	P18654	P19221	P48428	P70279	Q80UY1	P17095	P17809	P20152	P28704	P26516	P26450	P19788	P24547	P22725
P28184	P35951	P40630	P35505	P53564	P56394	P23953	P34902	P24452	P22725	P35822	P39655	P45700	P53808	P56391	P16406	P18760	P19253	P48453	P70288	Q80V26	P17141	P17918	P20352	P28740	P26638	P26516	P19973	P24549	P22892
P28271	P35979	P41105	P35550	P53612	P56395	P24063	P34914	P24472	P22892	P35831	P39749	P45878	P53810	P56394	P16460	P18762	P19258	P48678	P70290	Q80VI1	P17156	P17932	P20357	P28741	P26645	P26638	P20029	P24604	P22907
P28352	P35980	P41209	P35564	P53657	P56399	P24270	P34928	P24526	P22907	P35846	P39876	P45952	P53811	P56395	P16546	P18826	P19324	P48722	P70295	Q80VJ2	P17182	P18052	P20444	P28798	P26883	P26645	P20060	P24638	P22935
P28474	P36536	P41216	P35569	P53702	P56480	P24369	P35123	P24527	P23116	P35922	P40124	P46061	P53986	P56399	P16675	P18828	P19426	P48725	P70296	Q80W22	P17183	P18165	P20491	P28828	P27005	P26883	P20067	P24668	P23116
P28571	P36552	P41233	P35585	P53808	P56485	P24452	P35230	P24547	P23188	P35951	P40142	P46062	P53994	P56480	P16858	P18872	P19437	P48758	P70297	Q80WW9	P17225	P18181	P20662	P28843	P27046	P27005	P20108	P24788	P23188
P28574	P36916	P41234	P35601	P53810	P56501	P24472	P35235	P24549	P23198	P35979	P40237	P46412	P53995	P56528	P16879	P19001	P19536	P48771	P70302	Q80X50	P17426	P18242	P20664	P28867	P27048	P27046	P20152	P25085	P23198
P28650	P36993	P41241	P35700	P53811	P56528	P24526	P35276	P24638	P23249	P35980	P40240	P46414	P53996	P56542	P16951	P19096	P19783	P48774	P70318	Q80X82	P17427	P18528	P20782	P29037	P27512	P27048	P20352	P25118	P23242
P28651	P37040	P41242	P35761	P53986	P56546	P24527	P35278	P24668	P23463	P36371	P40336	P46460	P54071	P56565	P17012	P19123	P19788	P48962	P70333	Q80X85	P17439	P18531	P20801	P29341	P27546	P27512	P20357	P25206	P23249
P28652	P37172	P41731	P35762	P53994	P56565	P24547	P35279	P24788	P23475	P36536	P40338	P46467	P54103	P56593	P17047	P19157	P19973	P48999	P70336	Q80X90	P17563	P18572	P20917	P29351	P27577	P27546	P20444	P25425	P23298
P28653	P37804	P41778	P35821	P53995	P56695	P24549	P35282	P24822	P23492	P36552	P40630	P46471	P54116	P56654	P17095	P19221	P20029	P49138	P70349	Q80XI3	P17665	P18653	P20918	P29387	P27600	P27577	P20491	P25444	P23440
P28656	P38060	P42125	P35822	P53996	P56812	P24638	P35285	P25085	P23506	P36916	P40936	P46638	P54227	P56657	P17141	P19253	P20040	P49182	P70353	Q80XN0	P17710	P18654	P21107	P29391	P27601	P27600	P20662	P25688	P23475
P28658	P38585	P42128	P35831	P54071	P56873	P24668	P35288	P25118	P23591	P36993	P41105	P46656	P54276	P56812	P17156	P19258	P20060	P49290	P70362	Q80YA9	P17742	P18760	P21126	P29416	P27612	P27601	P20664	P25785	P23492
P28659	P38647	P42208	P35918	P54103	P56959	P24788	P35292	P25206	P23738	P37040	P41209	P46664	P54310	P56873	P17182	P19324	P20108	P49300	P70372	Q80YC5	P17751	P18761	P21180	P29452	P27641	P27612	P20782	P25799	P23506
P28660	P39038	P42225	P35922	P54116	P56960	P25085	P35293	P25425	P23772	P37804	P41216	P46718	P54726	P56959	P17183	P19426	P20152	P49312	P70398	Q80YR5	P17809	P18826	P21278	P29533	P27659	P27641	P20801	P25911	P23591
P28661	P39053	P42227	P35951	P54227	P57080	P25118	P35294	P25444	P23780	P37889	P41241	P46735	P54728	P56960	P17225	P19437	P20352	P49442	P70402	Q80YV3	P17918	P18828	P21279	P29594	P27661	P27659	P20917	P25976	P23708
P28662	P39054	P42232	P35979	P54265	P57716	P25206	P35330	P25446	P23819	P38060	P41245	P46737	P54729	P57080	P17426	P19536	P20357	P49443	P70404	Q80ZW2	P17932	P18872	P21447	P29595	P27773	P27661	P20918	P26039	P23780
P28663	P39061	P42337	P35980	P54276	P57746	P25425	P35385	P25799	P23881	P38575	P41317	P46935	P54731	P57716	P17427	P19783	P20444	P49452	P70445	Q811D0	P18052	P19001	P21460	P29699	P27808	P27773	P21107	P26040	P23818
P28667	P39087	P42567	P36371	P54310	P57759	P25444	P35428	P25911	P23927	P38647	P41438	P46938	P54751	P57746	P17433	P19788	P20491	P49586	P70452	Q811S7	P18165	P19096	P21550	P29758	P27870	P27808	P21126	P26041	P23819
P28700	P39098	P42669	P36536	P54320	P57776	P25446	P35441	P25976	P23950	P39053	P41593	P46978	P54754	P57759	P17439	P19973	P20782	P49615	P70458	Q8BFR4	P18181	P19123	P21614	P30204	P28028	P27870	P21271	P26043	P23881
P28704	P39447	P42703	P36552	P54726	P57780	P25799	P35459	P26011	P23953	P39054	P41731	P47199	P54775	P57776	P17563	P20029	P20852	P49710	P70460	Q8BFR5	P18242	P19157	P21619	P30275	P28033	P28028	P21278	P26187	P23927
P28738	P39655	P42859	P36895	P54728	P57784	P25911	P35486	P26039	P24270	P39061	P41778	P47226	P54797	P57780	P17665	P20040	P20917	P49717	P70663	Q8BFR6	P18293	P19221	P21803	P30282	P28063	P28063	P21279	P26231	P23953
P28740	P39688	P42867	P36916	P54729	P58021	P25976	P35550	P26040	P24369	P39087	P42125	P47239	P54818	P57784	P17710	P20060	P20918	P49718	P70670	Q8BFS6	P18528	P19246	P21812	P30285	P28076	P28076	P21447	P26339	P24270
P28741	P39749	P42925	P36993	P54731	P58044	P26039	P35564	P26041	P24452	P39098	P42128	P47713	P54822	P58021	P17742	P20065	P21107	P49722	P70671	Q8BFY6	P18531	P19253	P21844	P30355	P28078	P28078	P21460	P26350	P24369
P28798	P40124	P42932	P37040	P54754	P58059	P26040	P35569	P26043	P24472	P39447	P42208	P47738	P54823	P58044	P17751	P20108	P21126	P49813	P70677	Q8BFZ3	P18572	P19258	P21845	P30412	P28235	P28235	P21550	P26369	P24452
P28828	P40142	P43006	P37172	P54761	P58064	P26041	P35582;P35584	P26150	P24526	P39749	P42225	P47740	P54869	P58058	P17809	P20152	P21180	P49817	P70694	Q8BG05	P18653	P19324	P21956	P30416	P28271	P28271	P21614	P26443	P24472
P28843	P40237	P43135	P37804	P54775	P58137	P26043	P35585	P26151	P24527	P39876	P42227	P47753	P54923	P58059	P17879	P20352	P21271	P49919	P70695	Q8BG32	P18654	P19426	P21958	P30677	P28293	P28293	P21619	P26450	P24526
P28867	P40240	P43247	P37889	P54797	P58158	P26150	P35601	P26231	P24529	P40124	P42230	P47754	P55014	P58064	P17897	P20357	P21278	P49935	P70697	Q8BG94	P18760	P19536	P21981	P30681	P28352	P28352	P21803	P26516	P24527
P29037	P40336	P43274	P37913	P54822	P58252	P26231	P35700	P26323	P24547	P40142	P42232	P47757	P55050	P58137	P17918	P20444	P21279	P49962	P70698	Q8BGB7	P18761	P19783	P21995	P30987	P28474	P28474	P21812	P26618	P24547
P29268	P40338	P43275	P38060	P54823	P58281	P26323	P35762	P26339	P24549	P40237	P42337	P47758	P55065	P58158	P17932	P20491	P21447	P50096	P70699	Q8BGB8	P18828	P19973	P22315	P30993	P28571	P28574	P21845	P26638	P24549
P29341	P40630	P43276	P38585	P54869	P58389	P26339	P35802	P26350	P24638	P40240	P42567	P47791	P55096	P58252	P18052	P20664	P21460	P50136	P70704	Q8BGD8	P18872	P20029	P22366	P30999	P28574	P28650	P21956	P26645	P24604
P29351	P41105	P43406	P38647	P54923	P58404	P26350	P35821	P26369	P24668	P40336	P42580	P47802	P55097	P58281	P18181	P20782	P21550	P50171	P80313	Q8BGH2	P19001	P20040	P22437	P31001	P28650	P28653	P21958	P26883	P24638
P29387	P41209	P43432	P39053	P55002	P58466	P26369	P35822	P26443	P24788	P40338	P42669	P47809	P55194	P58308	P18242	P20852	P21614	P50247	P80314	Q8BGI7	P19096	P20060	P22599	P31230	P28653	P28654	P21981	P27005	P24668
P29391	P41216	P45376	P39054	P55012	P58742	P26443	P35831	P26450	P25206	P40630	P42703	P47811	P55258	P58389	P18293	P20917	P21619	P50285	P80315	Q8BGM4	P19123	P20067	P22682	P31266	P28654	P28656	P21995	P27046	P24788
P29416	P41233	P45481	P39061	P55014	P58771	P26450	P35922	P26516	P25322	P40936	P42859	P47856	P55264	P58404	P18528	P20918	P21803	P50396	P80316	Q8BGM7	P19157	P20108	P22892	P31324	P28656	P28658	P22005	P27048	P25085
P29452	P41234	P45591	P39098	P55088	P58774	P26516	P35951	P26618	P25425	P41105	P42925	P47857	P55284	P58466	P18531	P21107	P21841	P50427	P80317	Q8BGR8	P19221	P20152	P22907	P31428	P28658	P28659	P22315	P27546	P25206
P29533	P41241	P45878	P39429	P55096	P58802	P26618	P35979	P26638	P25444	P41209	P42932	P47876	P55292	P58501	P18572	P21126	P21956	P50428	P80318	Q8BGS7	P19228	P20352	P22935	P31725	P28659	P28660	P22366	P27573	P25425
P29595	P41242	P45952	P39447	P55258	P58854	P26638	P35980	P26645	P25799	P41216	P43006	P47877	P55302	P58710	P18653	P21180	P21958	P50429	P81117	Q8BGT1	P19246	P20357	P23116	P31750	P28660	P28661	P22437	P27600	P25444
P29699	P41731	P46061	P39655	P55264	P58871	P26645	P36371	P26883	P25911	P41241	P43023	P47878	P55772	P58735	P18654	P21271	P21981	P50431	P82198	Q8BGX2	P19253	P20444	P23198	P31786	P28661	P28662	P22599	P27601	P25688
P29758	P41778	P46062	P39688	P55284	P59016	P26883	P36536	P27005	P25976	P41245	P43025	P47879	P55821	P58742	P18760	P21278	P21995	P50462	P82347	Q8BGZ3	P19258	P20491	P23242	P31809	P28662	P28665	P22682	P27612	P25785
P29788	P42125	P46096	P39749	P55292	P59017	P27005	P36552	P27046	P26039	P41317	P43135	P47911	P55937	P58771	P18762	P21279	P22315	P50516	P82348	Q8BH58	P19324	P20662	P23249	P31938	P28665	P28667	P22725	P27641	P25799
P30275	P42128	P46097	P39876	P55302	P59041	P27046	P36916	P27048	P26040	P41438	P43137	P47915	P56135	P58774	P18826	P21447	P22366	P50518	P82349	Q8BH61	P19426	P20664	P23298	P31996	P28667	P28700	P22892	P27659	P25911
P30285	P42208	P46412	P40124	P55772	P59114	P27048	P36993	P27512	P26041	P41593	P43247	P47934	P56183	P58802	P18828	P21460	P22437	P50543	P82350	Q8BH74	P19536	P20782	P23440	P32020	P28700	P28704	P22907	P27661	P25976
P30412	P42225	P46414	P40142	P55937	P59235	P27512	P37040	P27546	P26043	P41731	P43274	P47941	P56212	P58871	P18872	P21550	P22599	P50544	P83093	Q8BH86	P19783	P20801	P23463	P32037	P28704	P28740	P22935	P27671	P26039
P30416	P42227	P46460	P40237	P56135	P59266	P27546	P37804	P27601	P26049	P41778	P43275	P47955	P56213	P59017	P19001	P21614	P22682	P50580	P83741	Q8BH95	P19973	P20917	P23475	P32067	P28740	P28741	P23116	P27773	P26040
P30677	P42232	P46467	P40240	P56183	P59325	P27601	P37889	P27612	P26150	P42125	P43276	P47962	P56371	P59041	P19096	P21619	P22725	P50608	P83870	Q8BHC4	P20029	P20918	P23492	P32233	P28741	P28798	P23188	P27808	P26041
P30681	P42337	P46471	P40336	P56212	P59326	P27612	P37913	P27641	P26231	P42128	P43277	P47963	P56375	P59048	P19123	P21803	P22892	P50752	P83882	Q8BHG1	P20040	P21107	P23506	P32261	P28798	P28828	P23198	P27870	P26043
P30999	P42567	P46638	P40338	P56213	P59481	P27641	P38060	P27659	P26262	P42208	P43406	P47964	P56376	P59114	P19137	P21841	P22907	P51125	P83887	Q8BHL8	P20060	P21126	P23591	P32507	P28828	P28843	P23242	P28028	P26187
P31001	P42669	P46656	P40630	P56375	P59528	P27659	P38532	P27661	P26323	P42225	P43432	P47968	P56379	P59235	P19157	P21956	P23116	P51150	P83917	Q8BIJ6	P20067	P21180	P23708	P32883	P28843	P28867	P23249	P28033	P26231
P31230	P42703	P46660	P41105	P56376	P59598	P27661	P38647	P27773	P26350	P42227	P45376	P48024	P56380	P59242	P19221	P21958	P23198	P51162	P83940	Q8BIP0	P20108	P21271	P23772	P32921	P28867	P29037	P23298	P28063	P26262
P31266	P42859	P46662	P41216	P56379	P59672	P27773	P39039	P27784	P26369	P42230	P45377	P48025	P56382	P59325	P19246	P21981	P23242	P51163	P84084	Q8BJU0	P20152	P21278	P23780	P33174	P29037	P29341	P23440	P28076	P26339
P31324	P42867	P46664	P41230	P56380	P59708	P27784	P39053	P27808	P26443	P42232	P45481	P48036	P56389	P59326	P19253	P21995	P23249	P51174	P84086	Q8BJW6	P20352	P21279	P23819	P33215	P29341	P29351	P23475	P28230	P26350
P31361;P62515	P42925	P46718	P41241	P56382	P59729	P27808	P39054	P27870	P26450	P42337	P45591	P48193	P56391	P59481	P19258	P22315	P23298	P51175	P84089	Q8BK08	P20357	P21447	P23881	P33434	P29351	P29387	P23492	P28271	P26369
P31648	P42932	P46735	P41245	P56387	P59759	P27889	P39061	P27889	P26516	P42567	P45700	P48318	P56392	P59598	P19324	P22366	P23475	P51410	P84091	Q8BK62	P20444	P21460	P23927	P33609	P29387	P29391	P23506	P28301	P26443
P31649	P43006	P46737	P41731	P56388	P59764	P28028	P39087	P28028	P26618	P42580	P45878	P48410	P56394	P59708	P19426	P22437	P23492	P51432	P84096	Q8BK63	P20491	P21550	P23953	P33610	P29391	P29416	P23591	P28352	P26450
P31650	P43135	P46935	P41778	P56391	P59808	P28033	P39098	P28033	P26638	P42669	P45952	P48428	P56395	P59729	P19536	P22599	P23506	P51637	P84099	Q8BK64	P20662	P21614	P24063	P33611	P29416	P29452	P23708	P28357	P26516
P31750	P43247	P46938	P41971	P56392	P59913	P28063	P39447	P28063	P26645	P42703	P46061	P48437	P56399	P59759	P19783	P22682	P23591	P51655	P84102	Q8BK67	P20664	P21619	P24161	P33622	P29452	P29533	P23780	P28359	P26618
P31786	P43274	P46978	P42125	P56394	P59999	P28076	P39749	P28076	P26883	P42859	P46412	P48441	P56477	P59764	P19788	P22725	P23611	P51660	P84104	Q8BK72	P20782	P21803	P24270	P34022	P29533	P29594	P23798	P28474	P26638
P31938	P43275	P47199	P42128	P56395	P60060	P28078	P40124	P28078	P27005	P42925	P46414	P48453	P56480	P59808	P19973	P22892	P23708	P51661	P85094	Q8BKF1	P20801	P21812	P24288	P34152	P29594	P29595	P23819	P28571	P26645
P32020	P43276	P47708	P42208	P56399	P60122	P28271	P40142	P28184	P27046	P42932	P46460	P48678	P56528	P59913	P20029	P22907	P23780	P51667	P97290	Q8BKY8	P20917	P21844	P24369	P34884	P29595	P29699	P23881	P28574	P26883
P32037	P43277	P47738	P42225	P56480	P60229	P28301	P40201	P28271	P27048	P43006	P46467	P48722	P56542	P59999	P20040	P23116	P23819	P51807	P97298	Q8BL48	P20918	P21845	P24452	P34902	P29699	P29758	P23927	P28650	P27005
P32067	P43406	P47740	P42227	P56485	P60330	P28352	P40237	P28309;P28310;P50705;P50706;P50711;P50714	P27512	P43023	P46471	P48758	P56565	P60003	P20060	P23198	P23881	P51855	P97300	Q8BL65	P21107	P21956	P24472	P34914	P29758	P29788	P23950	P28651	P27046
P32233	P43432	P47743	P42230	P56501	P60335	P28474	P40240	P28352	P27546	P43025	P46638	P48771	P56593	P60122	P20065	P23242	P23927	P51859	P97313	Q8BMD8	P21126	P21958	P24526	P34928	P29788	P30115	P23953	P28652	P27048
P32261	P45376	P47746	P42232	P56528	P60521	P28574	P40336	P28357	P27577	P43135	P46656	P48774	P56654	P60229	P20067	P23249	P23949	P51863	P97315	Q8BME9	P21180	P21981	P24527	P35123	P30115	P30275	P24270	P28653	P27546
P32507	P45481	P47753	P42337	P56546	P60603	P28651	P40338	P28474	P27600	P43137	P46662	P48776	P56657	P60330	P20108	P23298	P23953	P51880	P97321	Q8BMF3	P21271	P21995	P24529	P35173	P30204	P30285	P24288	P28654	P27573
P32883	P45591	P47754	P42567	P56565	P60605	P28652	P40630	P28574	P27601	P43247	P46664	P48962	P56812	P60334	P20152	P23475	P24063	P51881	P97328	Q8BMG1	P21278	P22315	P24547	P35174	P30275	P30355	P24369	P28656	P27600
P32921	P45878	P47757	P42669	P56671	P60670	P28653	P40645	P28651	P27612	P43274	P46735	P49117	P56873	P60335	P20352	P23492	P24270	P51885	P97333	Q8BMJ2	P21279	P22366	P24549	P35175	P30282	P30412	P24452	P28658	P27601
P33173	P45952	P47758	P42703	P56695	P60710	P28654	P41105	P28653	P27641	P43275	P46737	P49135	P56959	P60521	P20357	P23506	P24369	P51910	P97346	Q8BML9	P21447	P22437	P24604	P35235	P30285	P30416	P24472	P28659	P27612
P33174	P46061	P47759	P42859	P56812	P60762	P28656	P41209	P28654	P27659	P43276	P46935	P49138	P56960	P60603	P20444	P23591	P24452	P51912	P97347	Q8BMS1	P21460	P22599	P24638	P35276	P30355	P30677	P24526	P28660	P27641
P33175	P46062	P47791	P42867	P56873	P60766	P28658	P41216	P28656	P27661	P43277	P46938	P49182	P57716	P60605	P20491	P23611	P24472	P51942	P97351	Q8BP27	P21550	P22682	P24668	P35278	P30412	P30681	P24527	P28661	P27659
P33215	P46096	P47802	P42925	P56959	P60824	P28659	P41230	P28658	P27773	P43406	P46978	P49222	P57746	P60670	P20664	P23708	P24526	P51949	P97352	Q8BP40	P21614	P22725	P24788	P35279	P30416	P30987	P24529	P28662	P27661
P33609	P46097	P47809	P42932	P56960	P60840	P28660	P41241	P28659	P27808	P43432	P47199	P49282	P57759	P60710	P20782	P23780	P24527	P52194	P97355	Q8BP47	P21619	P22892	P25085	P35282	P30561	P30993	P24547	P28663	P27773
P33610	P46412	P47811	P43023	P57080	P60843	P28661	P41245	P28660	P27889	P45376	P47226	P49290	P57776	P60762	P20917	P23798	P24547	P52196	P97370	Q8BP48	P21803	P22907	P25206	P35283	P30677	P30999	P24549	P28665	P27808
P33611	P46414	P47856	P43025	P57716	P60867	P28662	P41317	P28661	P28028	P45377	P47239	P49312	P57780	P60766	P20918	P23819	P24549	P52293	P97371	Q8BP67	P21812	P22935	P25425	P35285	P30681	P31001	P24638	P28667	P27870
P34022	P46460	P47857	P43135	P57724	P60898	P28665	P41539	P28662	P28063	P45481	P47713	P49429	P57784	P60824	P21107	P23881	P24638	P52332	P97372	Q8BPB0;Q921Y0	P21844	P23116	P25444	P35288	P30987	P31230	P24668	P28700	P28028
P34152	P46467	P47867	P43247	P57746	P60904	P28667	P41731	P28665	P28271	P45591	P47738	P49442	P58021	P60840	P21126	P23927	P24668	P52430	P97379	Q8BQ47	P21845	P23198	P25446	P35290	P30993	P31266	P24788	P28704	P28063
P34884	P46471	P47911	P43274	P57759	P61014	P28700	P41778	P28667	P28301	P45700	P47740	P49443	P58044	P60843	P21271	P23949	P24788	P52431	P97384	Q8BQM4	P21956	P23242	P25688	P35293	P30999	P31324	P25085	P28740	P28076
P34914	P46638	P47915	P43275	P57776	P61021	P28738	P42125	P28700	P28352	P45878	P47753	P49586	P58058	P60867	P21278	P23950	P25085	P52432	P97386	Q8BRK8	P21958	P23249	P25785	P35294	P31001	P31428	P25118	P28741	P28230
P35123	P46656	P47934	P43276	P57780	P61022	P28740	P42128	P28704	P28474	P45952	P47754	P49615	P58059	P60898	P21279	P23953	P25206	P52479	P97390	Q8BRN9	P21981	P23298	P25799	P35329	P31230	P31650	P25206	P28798	P28235
P35235	P46660	P47941	P43277	P57784	P61027	P28741	P42208	P28740	P28574	P46061	P47757	P49698	P58064	P61021	P21447	P24063	P25322	P52480	P97401	Q8BSK8	P21995	P23440	P25911	P35330	P31266	P31725	P25233	P28828	P28271
P35276	P46662	P47955	P43346	P58021	P61028	P28798	P42209	P28776	P28650	P46062	P47758	P49710	P58137	P61022	P21460	P24270	P25425	P52483	P97429	Q8BT60	P22315	P23475	P25976	P35374	P31324	P31750	P25425	P28843	P28301
P35278	P46664	P47962	P43406	P58022	P61080	P28825	P42225	P28798	P28651	P46412	P47791	P49717	P58158	P61027	P21550	P24369	P25444	P52503	P97443	Q8BTJ4	P22366	P23492	P26011	P35441	P31428	P31786	P25444	P28867	P28352
P35279	P46718	P47963	P43883	P58044	P61082	P28828	P42227	P28825	P28653	P46414	P47802	P49718	P58252	P61028	P21614	P24452	P25446	P52623	P97447	Q8BTS3	P22437	P23506	P26039	P35456	P31650	P31809	P25785	P29341	P28357
P35282	P46735	P47964	P45376	P58059	P61087	P28843	P42232	P28828	P28654	P46460	P47809	P49722	P58281	P61082	P21619	P24472	P25785	P52624	P97449	Q8BTX9	P22599	P23591	P26040	P35459	P31725	P31938	P25799	P29351	P28359
P35283	P46737	P47968	P45377	P58064	P61089	P28867	P42567	P28843	P28656	P46467	P47811	P49769	P58308	P61087	P21803	P24526	P25799	P52633	P97450	Q8BTY1	P22682	P23708	P26041	P35486	P31750	P31996	P25911	P29387	P28474
P35285	P46935	P48024	P45481	P58137	P61148	P29037	P42580	P28867	P28658	P46471	P47856	P49817	P58389	P61089	P21841	P24527	P25911	P52760	P97457	Q8BTZ5	P22725	P23772	P26043	P35505	P31786	P32020	P25976	P29391	P28571
P35288	P46938	P48036	P45591	P58252	P61161	P29341	P42669	P29037	P28659	P46638	P47857	P49919	P58404	P61148	P21845	P24547	P25976	P52795	P97461	Q8BU11	P22892	P23780	P26150	P35550	P31809	P32037	P26039	P29416	P28574
P35290	P46978	P48168	P45878	P58281	P61164	P29351	P42703	P29341	P28660	P46656	P47877	P49935	P58466	P61161	P21956	P24549	P26011	P52800	P97478	Q8BU30	P22907	P23798	P26151	P35564	P31938	P32067	P26040	P29452	P28650
P35293	P47199	P48193	P45952	P58389	P61202	P29387	P42859	P29351	P28661	P46662	P47878	P49962	P58501	P61164	P21958	P24638	P26039	P52825	P97493	Q8BU31	P22935	P23819	P26231	P35585	P31996	P32233	P26041	P29533	P28651
P35330	P47226	P48302	P46061	P58404	P61211	P29391	P42932	P29387	P28662	P46664	P47879	P50096	P58544	P61166	P21981	P24668	P26040	P52840	P97742	Q8BU33	P23116	P23927	P26262	P35601	P32020	P32261	P26043	P29594	P28652
P35436	P47239	P48318	P46062	P58466	P61222	P29416	P43025	P29391	P28667	P46718	P47911	P50136	P58710	P61202	P21995	P24788	P26041	P52875	P97765	Q8BU85	P23188	P23953	P26323	P35689	P32037	P32507	P26151	P29595	P28653
P35438	P47708	P48320	P46412	P58742	P61226	P29452	P43137	P29416	P28700	P46735	P47915	P50171	P58735	P61211	P22315	P25085	P26043	P52912	P97770	Q8BVF7	P23198	P24270	P26350	P35700	P32067	P32883	P26187	P29699	P28654
P35441	P47738	P48410	P46414	P58771	P61255	P29533	P43241	P29452	P28704	P46737	P47934	P50172	P58742	P61222	P22366	P25206	P26049	P52927	P97792	Q8BVI4	P23242	P24288	P26369	P35761	P32233	P32921	P26231	P29758	P28656
P35454	P47740	P48428	P46460	P58774	P61290	P29594	P43247	P29477	P28740	P46935	P47941	P50247	P58771	P61226	P22437	P25322	P26231	P53026	P97797	Q8BVU5	P23249	P24369	P26443	P35762	P32261	P33174	P26262	P29788	P28658
P35486	P47743	P48441	P46467	P58802	P61327;Q9CQL1	P29595	P43274	P29533	P28741	P46938	P47955	P50285	P58774	P61255	P22599	P25425	P26262	P53395	P97807	Q8BWA5	P23298	P24452	P26450	P35821	P32507	P33215	P26339	P30115	P28659
P35492	P47746	P48453	P46471	P58854	P61358	P29699	P43275	P29594	P28798	P46978	P47962	P50295	P58802	P61290	P22682	P25444	P26323	P53564	P97820	Q8BWE1	P23440	P24472	P26516	P35831	P32848	P33587	P26350	P30275	P28660
P35505	P47753	P48455	P46638	P58871	P61514	P29752	P43276	P29595	P28825	P47199	P47963	P50396	P58871	P61327;Q9CQL1	P22725	P25446	P26350	P53612	P97821	Q8BWQ6	P23463	P24527	P26618	P35922	P32883	P33609	P26369	P30285	P28661
P35550	P47754	P48678	P46656	P59016	P61600	P29758	P43277	P29699	P28828	P47226	P47964	P50427	P59016	P61358	P22892	P25785	P26369	P53690	P97822	Q8BWZ3	P23475	P24547	P26638	P35979	P32921	P33610	P26443	P30355	P28662
P35564	P47757	P48722	P46662	P59017	P61620	P29788	P43406	P29758	P28843	P47239	P47968	P50428	P59017	P61458	P22907	P25799	P26443	P53702	P97823	Q8BX09	P23492	P24549	P26645	P35980	P33174	P33611	P26450	P30412	P28663
P35569	P47758	P48725	P46664	P59041	P61750	P30115	P45376	P29788	P28867	P47713	P48024	P50429	P59041	P61514	P23116	P25911	P26450	P53762	P97825	Q8BX70	P23506	P24604	P26883	P35991	P33175	P33622	P26516	P30416	P28665
P35585	P47759	P48758	P46718	P59114	P61759	P30204	P45377	P30115	P29037	P47738	P48036	P50431	P59048	P61600	P23198	P25976	P26516	P53798	P97855	Q8BXQ2	P23591	P24638	P27005	P36371	P33215	P34022	P26618	P30677	P28667
P35601	P47791	P48771	P46735	P59235	P61804	P30275	P45481	P30204	P29268	P47740	P48193	P50446	P59108	P61620	P23242	P26011	P26618	P53810	P97858	Q8BY87	P23708	P24668	P27046	P36423	P33434	P34152	P26638	P30681	P28700
P35700	P47802	P48774	P46737	P59266	P61922	P30285	P45591	P30275	P29341	P47753	P48410	P50462	P59114	P61750	P23249	P26039	P26638	P53811	P97863	Q8BY89	P23772	P24788	P27048	P36536	P33587	P34884	P26645	P30987	P28704
P35761	P47809	P48962	P46935	P59325	P61924	P30412	P45700	P30285	P29351	P47754	P48428	P50516	P59235	P61759	P23298	P26040	P26645	P53986	P97864	Q8BYA0	P23780	P25085	P27546	P36552	P33609	P34902	P26883	P30993	P28740
P35762	P47811	P48986;Q60867;Q62414	P46938	P59326	P61953	P30416	P45878	P30355	P29387	P47757	P48441	P50518	P59242	P61804	P23475	P26041	P26883	P53994	P97927	Q8BYH7	P23798	P25206	P27573	P36916	P33610	P34914	P27005	P30999	P28741
P35802	P47856	P49025	P46978	P59383	P61957	P30561	P45952	P30412	P29391	P47758	P48678	P50543	P59325	P61922	P23492	P26043	P27005	P53995	P97952	Q8BYK6	P23819	P25322	P27600	P36993	P33611	P34928	P27046	P31001	P28798
P35803	P47857	P49070	P47199	P59481	P61961	P30681	P46061	P30416	P29416	P47791	P48722	P50544	P59326	P61924	P23506	P26049	P27046	P53996	P98078	Q8BZ52	P23927	P25425	P27601	P37040	P33622	P35123	P27048	P31230	P28828
P35821	P47867	P49117	P47226	P59598	P61963	P30999	P46062	P30681	P29533	P47802	P48725	P50580	P59481	P61957	P23591	P26231	P27048	P54071	P98083	Q8BZ60	P23950	P25444	P27612	P37804	P34022	P35235	P27546	P31266	P28843
P35822	P47877	P49138	P47239	P59644	P61965	P31001	P46096	P30999	P29594	P47809	P48758	P50608	P59528	P61961	P23611	P26262	P27090	P54103	P98086	Q8BZ97	P23953	P25688	P27641	P37889	P34152	P35276	P27600	P31324	P28867
P35831	P47879	P49282	P47738	P59672	P61967	P31230	P46412	P31001	P29595	P47811	P48771	P51125	P59598	P61963	P23708	P26323	P27512	P54116	P98156	Q8BZ98	P24270	P25785	P27659	P37913	P34884	P35278	P27601	P31428	P29037
P35846	P47911	P49312	P47740	P59708	P61971	P31266	P46414	P31230	P29699	P47856	P48774	P51150	P59672	P61965	P23780	P26350	P27546	P54227	P98203	Q8BZA9	P24288	P25799	P27661	P38060	P34902	P35279	P27612	P31650	P29341
P35922	P47915	P49442	P47753	P59729	P61979	P31324	P46460	P31266	P29754;P29755	P47857	P48962	P51163	P59708	P61967	P23798	P26369	P27573	P54265	P99024	Q8C0E2	P24369	P25911	P27773	P38532	P34914	P35282	P27641	P31725	P29351
P35951	P47934	P49443	P47754	P59759	P61982	P31428	P46467	P31324	P29758	P47877	P49117	P51174	P59729	P61971	P23819	P26443	P27577	P54276	P99026	Q8C0K5	P24452	P25976	P27808	P38647	P35123	P35283	P27659	P31750	P29387
P35979	P47941	P49446	P47757	P59764	P62046	P31650	P46471	P31428	P29788	P47879	P49135	P51175	P59759	P61979	P23881	P26450	P27600	P54310	P99027	Q8C0L0	P24472	P26039	P27870	P39053	P35174	P35285	P27661	P31786	P29391
P35980	P47955	P49586	P47758	P59808	P62069	P31725	P46638	P31650	P30051	P47911	P49138	P51410	P59764	P61982	P23927	P26516	P27601	P54320	P99028	Q8C166	P24526	P26040	P27931	P39054	P35175	P35288	P27773	P31809	P29416
P36536	P47962	P49615	P47791	P59913	P62071	P31750	P46656	P31725	P30115	P47915	P49182	P51432	P59808	P62046	P23949	P26618	P27612	P54726	P99029	Q8C196	P24527	P26041	P28028	P39061	P35235	P35290	P27808	P31938	P29452
P36552	P47963	P49710	P47802	P59999	P62073	P31786	P46660	P31750	P30275	P47934	P49183	P51437	P59913	P62069	P23950	P26638	P27641	P54728	Q00422	Q8C1B7	P24547	P26043	P28033	P39087	P35276	P35293	P27870	P32020	P29533
P36895	P47964	P49722	P47809	P60060	P62075	P31809	P46664	P31786	P30280	P47941	P49282	P51569	P59999	P62071	P23953	P26645	P27659	P54729	Q00493	Q8C1C1	P24549	P26150	P28063	P39098	P35278	P35294	P28028	P32037	P29594
P36916	P47968	P49769	P47811	P60122	P62077	P31938	P46718	P31809	P30282	P47955	P49312	P51655	P60003	P62073	P24063	P26883	P27661	P54731	Q00519	Q8C3W1	P24604	P26151	P28076	P39429	P35279	P35329	P28033	P32067	P29595
P36993	P48024	P49813	P47856	P60229	P62082	P31996	P46735	P31938	P30285	P47962	P49429	P51658	P60122	P62075	P24270	P27005	P27773	P54754	Q00560	Q8C3X2	P24638	P26231	P28078	P39447	P35282	P35330	P28063	P32233	P29699
P37040	P48036	P49817	P47857	P60330	P62137	P32020	P46737	P31996	P30412	P47963	P49442	P51660	P60229	P62077	P24369	P27046	P27784	P54761	Q00612	Q8C460	P24668	P26262	P28271	P39654	P35283	P35441	P28076	P32261	P29758
P37172	P48168	P49962	P47877	P60335	P62141	P32037	P46935	P32020	P30415	P47964	P49443	P51807	P60330	P62082	P24452	P27048	P27808	P54775	Q00623	Q8C494	P24788	P26350	P28301	P39655	P35285	P35456	P28271	P32507	P29788
P37804	P48193	P50096	P47911	P60469	P62192	P32067	P46938	P32037	P30416	P47968	P49586	P51855	P60334	P62137	P24472	P27090	P27870	P54797	Q00724	Q8C5P7	P25085	P26369	P28352	P39688	P35288	P35459	P28301	P32648	P30115
P37889	P48302	P50114	P47915	P60487	P62196	P32233	P46978	P32067	P30558	P48024	P49615	P51859	P60335	P62141	P24526	P27512	P28028	P54822	Q00896	Q8C6G8	P25206	P26443	P28357	P39749	P35290	P35486	P28352	P32848	P30275
P37913	P48318	P50136	P47934	P60521	P62242	P32261	P47212	P32233	P30677	P48036	P49698	P51863	P60521	P62192	P24527	P27546	P28033	P54823	Q00897	Q8C6I2	P25322	P26450	P28474	P39876	P35293	P35505	P28357	P32883	P30285
P38060	P48320	P50153	P47941	P60603	P62245	P32507	P47226	P32261	P30681	P48193	P49710	P51880	P60603	P62196	P24547	P27573	P28063	P54869	Q00898	Q8C7E7	P25425	P26516	P28574	P40124	P35294	P35550	P28474	P32921	P30355
P38585	P48410	P50171	P47955	P60605	P62254	P32648	P47239	P32507	P30987	P48302	P49717	P51881	P60605	P62242	P24549	P27577	P28076	P54923	Q00915	Q8C7Q4	P25444	P26618	P28650	P40142	P35329	P35564	P28571	P33174	P30412
P38647	P48428	P50172	P47962	P60670	P62257	P32883	P47713	P32648	P30999	P48410	P49718	P51885	P60670	P62245	P24638	P27600	P28078	P55002	Q00PI9	Q8C7V8	P25688	P26638	P28652	P40201	P35330	P35585	P28574	P33215	P30416
P39038	P48453	P50247	P47963	P60710	P62259	P32921	P47738	P32883	P31001	P48428	P49722	P51949	P60710	P62254	P24668	P27601	P28235	P55012	Q01063	Q8C863	P25785	P26645	P28653	P40224	P35441	P35601	P28650	P33267	P30677
P39053	P48455	P50285	P47964	P60762	P62264	P33174	P47740	P32921	P31230	P48441	P49769	P52019	P60762	P62257	P24788	P27612	P28271	P55014	Q01147	Q8C8T8	P25799	P26883	P28654	P40237	P35456	P35700	P28651	P33434	P30681
P39054	P48678	P50396	P47968	P60766	P62267	P33215	P47753	P33174	P31266	P48678	P49817	P52196	P60766	P62259	P25085	P27641	P28293	P55050	Q01149	Q8CA71	P25911	P27005	P28656	P40240	P35459	P35762	P28652	P33609	P30987
P39061	P48722	P50427	P48024	P60824	P62270	P33434	P47754	P33215	P31310	P48722	P49935	P52293	P60824	P62264	P25206	P27659	P28301	P55065	Q01279	Q8CAA7	P25976	P27046	P28658	P40336	P35486	P35802	P28653	P33610	P30993
P39087	P48725	P50428	P48025	P60840	P62274	P33609	P47757	P33434	P31324	P48725	P49962	P52332	P60840	P62267	P25322	P27661	P28352	P55088	Q01339	Q8CAQ8	P26039	P27048	P28659	P40338	P35505	P35821	P28654	P34022	P30999
P39098	P48758	P50429	P48036	P60843	P62281	P33610	P47758	P33609	P31361;P62515	P48758	P50096	P52430	P60843	P62270	P25425	P27773	P28474	P55096	Q01405	Q8CAS9	P26040	P27546	P28660	P40630	P35550	P35831	P28656	P34152	P31001
P39447	P48771	P50516	P48193	P60867	P62301	P33611	P47791	P33610	P31428	P48771	P50136	P52431	P60867	P62274	P25444	P27784	P28571	P55097	Q01730	Q8CBY0	P26041	P27573	P28661	P40645	P35564	P35922	P28658	P34884	P31230
P39655	P48774	P50518	P48410	P60898	P62305	P33622	P47802	P33611	P31649	P48774	P50171	P52432	P60898	P62281	P25446	P27808	P28574	P55194	Q01768	Q8CC35	P26043	P27600	P28662	P41105	P35585	P35979	P28659	P34914	P31266
P39688	P48962	P50543	P48428	P60904	P62307	P34022	P47809	P33622	P31650	P48962	P50172	P52479	P60904	P62301	P25785	P27870	P28650	P55258	Q01853	Q8CC36	P26150	P27601	P28665	P41155	P35601	P35980	P28660	P34928	P31324
P39749	P48986;Q60867;Q62414	P50544	P48437	P61014	P62309	P34152	P47811	P34022	P31725	P49117	P50247	P52480	P61021	P62305	P25799	P28028	P28651	P55264	Q02013	Q8CC86	P26151	P27612	P28666	P41209	P35700	P35991	P28661	P35123	P31428
P39876	P49025	P50571	P48453	P61021	P62311	P34884	P47856	P34152	P31750	P49135	P50285	P52483	P61022	P62307	P25801	P28033	P28652	P55284	Q02053	Q8CCK0	P26231	P27641	P28667	P41216	P35761	P36371	P28662	P35235	P31650
P40124	P49070	P50580	P48545	P61022	P62313	P34914	P47857	P34884	P31786	P49138	P50295	P52503	P61027	P62309	P25911	P28063	P28653	P55288	Q02111	Q8CCM6	P26262	P27659	P28700	P41230	P35762	P36423	P28663	P35276	P31725
P40142	P49117	P50586	P48678	P61027	P62315	P34928	P47867	P34902	P31809	P49182	P50396	P52623	P61028	P62311	P25976	P28076	P28654	P55302	Q02248	Q8CCS6	P26350	P27661	P28704	P41233	P35802	P36536	P28665	P35278	P31750
P40201	P49138	P50608	P48722	P61028	P62317	P35123	P47878	P34914	P31938	P49183	P50405	P52624	P61082	P62313	P26039	P28078	P28656	P55772	Q02257	Q8CEE7	P26369	P27773	P28740	P41241	P35821	P36552	P28667	P35279	P31786
P40237	P49282	P51125	P48725	P61082	P62320	P35175	P47879	P34928	P32020	P49282	P50428	P52760	P61087	P62315	P26040	P28235	P28658	P55849	Q02357	Q8CFV9	P26443	P27808	P28741	P41242	P35831	P36916	P28700	P35282	P31809
P40240	P49312	P51150	P48758	P61087	P62331	P35235	P47911	P35123	P32067	P49312	P50429	P52792	P61089	P62317	P26041	P28271	P28659	P55850	Q02566	Q8CFX1	P26450	P27870	P28798	P41245	P35922	P36993	P28704	P35283	P31938
P40336	P49442	P51163	P48771	P61089	P62334	P35276	P47915	P35230	P32114	P49429	P50431	P52795	P61148	P62320	P26043	P28293	P28660	P55937	Q02788	Q8CG72	P26516	P27931	P28828	P41731	P35979	P37040	P28738	P35285	P31996
P40338	P49443	P51174	P48774	P61148	P62342	P35278	P47930	P35235	P32233	P49442	P50516	P52800	P61161	P62322	P26049	P28301	P28661	P56135	Q02789	Q8CGC7	P26618	P28028	P28843	P41778	P35980	P37804	P28740	P35288	P32020
P40630	P49446	P51175	P48787	P61161	P62500	P35279	P47934	P35276	P32261	P49443	P50518	P52825	P61164	P62331	P26150	P28352	P28662	P56183	Q02819	Q8CGF6	P26638	P28033	P28867	P42125	P35991	P37889	P28741	P35290	P32037
P40645	P49586	P51410	P48962	P61164	P62627	P35282	P47941	P35278	P32507	P49586	P50543	P52840	P61166	P62334	P26231	P28474	P28665	P56212	Q03141	Q8CGY6	P26645	P28063	P29037	P42128	P36371	P37913	P28798	P35292	P32067
P41105	P49615	P51432	P48999	P61202	P62631	P35283	P47955	P35279	P32883	P49615	P50544	P52843	P61202	P62342	P26262	P28571	P28667	P56213	Q03173	Q8CGY8	P26883	P28076	P29341	P42208	P36423	P38060	P28828	P35293	P32233
P41155	P49710	P51569	P49070	P61211	P62700	P35285	P47962	P35282	P32921	P49698	P50580	P52850	P61211	P62488	P26323	P28574	P28700	P56371	Q03265	Q8CHS7	P27005	P28078	P29351	P42209	P36536	P38532	P28843	P35294	P32261
P41209	P49722	P51612	P49117	P61222	P62702	P35288	P47963	P35283	P33174	P49710	P50608	P52875	P61222	P62500	P26350	P28650	P28704	P56375	Q03719	Q8CHS8	P27046	P28231	P29387	P42225	P36552	P38647	P28867	P35330	P32507
P41216	P49769	P51655	P49138	P61226	P62715	P35290	P47964	P35285	P33215	P49717	P50637	P52912	P61226	P62627	P26369	P28651	P28740	P56376	Q03734	Q8CHU3	P27048	P28271	P29391	P42227	P36916	P39039	P29037	P35385	P32648
P41230	P49813	P51660	P49182	P61255	P62717	P35292	P47968	P35288	P33434	P49718	P51125	P52927	P61255	P62700	P26443	P28652	P28741	P56379	Q03958	Q8CI43	P27546	P28301	P29416	P42230	P36993	P39053	P29268	P35441	P32883
P41233	P49817	P51791	P49222	P61290	P62743	P35293	P48024	P35290	P33609	P49722	P51150	P53026	P61290	P62702	P26450	P28653	P28798	P56380	Q04447	Q8CI61	P27573	P28352	P29452	P42232	P37040	P39054	P29341	P35459	P32921
P41234	P49962	P51807	P49282	P61327;Q9CQL1	P62746	P35294	P48036	P35292	P33610	P49769	P51163	P53395	P61327;Q9CQL1	P62715	P26516	P28654	P28828	P56382	Q04519	Q8CI94	P27600	P28357	P29533	P42337	P37804	P39061	P29351	P35486	P33174
P41241	P50096	P51830	P49312	P61358	P62748	P35330	P48193	P35293	P33611	P49817	P51174	P53564	P61358	P62717	P26618	P28656	P28843	P56391	Q04735	Q8CIB5	P27601	P28474	P29594	P42567	P37889	P39087	P29387	P35505	P33215
P41242	P50114	P51855	P49442	P61514	P62751	P35385	P48281	P35294	P33622	P49919	P51175	P53566	P61458	P62743	P26638	P28658	P28867	P56392	Q04750	Q8CIE4	P27612	P28574	P29595	P42580	P37913	P39098	P29391	P35550	P33267
P41731	P50136	P51859	P49443	P61600	P62754	P35441	P48410	P35330	P34022	P49935	P51410	P53569	P61514	P62748	P26645	P28659	P29037	P56394	Q04857	Q8CIE6	P27641	P28650	P29699	P42669	P38060	P39428	P29416	P35564	P33434
P41778	P50153	P51863	P49452	P61620	P62774	P35459	P48428	P35385	P34056	P49962	P51432	P53612	P61600	P62751	P26883	P28660	P29268	P56395	Q05117	Q8CIH9	P27659	P28652	P29758	P42703	P38532	P39429	P29452	P35569	P33587
P42125	P50171	P51880	P49586	P61750	P62806	P35486	P48453	P35441	P34152	P50096	P51569	P53657	P61620	P62754	P27005	P28661	P29341	P56399	Q05186	Q8CJ19	P27661	P28653	P29788	P42859	P38647	P39447	P29533	P35582;P35584	P33609
P42128	P50172	P51881	P49615	P61759	P62814	P35505	P48678	P35459	P34884	P50136	P51612	P53690	P61750	P62774	P27046	P28662	P29351	P56480	Q05685	Q8CJF7	P27773	P28654	P29812	P42867	P39039	P39654	P29594	P35585	P33610
P42208	P50247	P51906	P49710	P61793	P62821	P35550	P48722	P35486	P34914	P50171	P51655	P53702	P61759	P62806	P27048	P28665	P29387	P56501	Q05793	Q8CJG0	P27786	P28656	P30051	P42932	P39053	P39655	P29595	P35601	P33611
P42225	P50285	P51910	P49717	P61804	P62827	P35564	P48725	P35505	P34928	P50172	P51660	P53762	P61804	P62814	P27090	P28667	P29391	P56528	Q05816	Q8JZK9	P27808	P28658	P30115	P43025	P39054	P39688	P29699	P35700	P34022
P42227	P50396	P51942	P49718	P61922	P62830	P35569	P48756	P35550	P35123	P50247	P51661	P53798	P61922	P62821	P27512	P28700	P29416	P56546	Q05895	Q8JZN5	P27870	P28659	P30204	P43135	P39061	P39749	P29752	P35762	P34152
P42232	P50427	P51954	P49722	P61924	P62835	P35585	P48758	P35564	P35174	P50285	P51791	P53808	P61924	P62827	P27546	P28704	P29452	P56565	Q05920	Q8JZS9	P28028	P28660	P30275	P43142	P39087	P39876	P29758	P35802	P34884
P42337	P50428	P52189	P49769	P61953	P62838	P35601	P48771	P35582;P35584	P35175	P50295	P51807	P53810	P61957	P62830	P27573	P28740	P29533	P56695	Q05BC3	Q8JZU0	P28033	P28661	P30285	P43247	P39098	P40124	P29788	P35803	P34914
P42567	P50429	P52194	P49813	P61957	P62843	P35689	P48774	P35585	P35235	P50396	P51830	P53811	P61961	P62835	P27577	P28741	P29594	P56812	Q05CL8	Q8JZU2	P28063	P28662	P30355	P43274	P39428	P40142	P30051	P35821	P34928
P42669	P50462	P52196	P49817	P61961	P62849	P35700	P48962	P35601	P35276	P50405	P51855	P53986	P61963	P62838	P27600	P28798	P29595	P56873	Q05D44	Q8K009	P28076	P28665	P30412	P43275	P39429	P40201	P30115	P35822	P35123
P42703	P50516	P52332	P49919	P61963	P62852	P35762	P49138	P35689	P35278	P50428	P51859	P53994	P61965	P62843	P27601	P28828	P29699	P56959	Q06138	Q8K019	P28231	P28667	P30416	P43276	P39447	P40224	P30275	P35831	P35235
P42859	P50518	P52431	P49935	P61965	P62855	P35802	P49290	P35700	P35279	P50429	P51863	P53995	P61967	P62849	P27612	P28843	P29754;P29755	P56960	Q06185	Q8K0C5	P28271	P28700	P30561	P43277	P39654	P40237	P30282	P35922	P35276
P42867	P50543	P52432	P49962	P61967	P62858	P35821	P49300	P35762	P35282	P50431	P51880	P53996	P61971	P62852	P27641	P28867	P29758	P57080	Q06335	Q8K154	P28293	P28704	P30677	P43346	P39655	P40240	P30285	P35951	P35278
P42925	P50544	P52479	P50096	P61971	P62869	P35822	P49312	P35802	P35283	P50516	P51881	P54071	P61979	P62855	P27659	P29037	P29788	P57716	Q06770	Q8K198	P28301	P28740	P30681	P43404	P39688	P40336	P30355	P35979	P35279
P42932	P50571	P52480	P50136	P61979	P62874	P35831	P49442	P35821	P35285	P50518	P51885	P54103	P61982	P62858	P27661	P29268	P30115	P57746	Q06890	Q8K199	P28352	P28741	P30993	P43406	P39749	P40630	P30412	P35980	P35282
P43006	P50580	P52483	P50171	P61982	P62876	P35846	P49443	P35822	P35288	P50543	P51906	P54116	P62069	P62869	P27773	P29341	P30275	P57759	Q07076	Q8K1J5	P28474	P28798	P30999	P43430	P39876	P41105	P30416	P36371	P35283
P43135	P50586	P52503	P50220	P62046	P62878	P35922	P49452	P35831	P35290	P50544	P51912	P54227	P62071	P62874	P27784	P29351	P30282	P57776	Q07079	Q8K1L5	P28481	P28828	P31001	P43883	P40124	P41155	P30561	P36423	P35285
P43247	P50608	P52623	P50247	P62069	P62880	P35951	P49586	P35922	P35292	P50580	P51949	P54276	P62073	P62876	P27808	P29387	P30285	P57780	Q07113	Q8K1R3	P28574	P28843	P31230	P45376	P40142	P41209	P30677	P36536	P35288
P43274	P51125	P52760	P50285	P62071	P62881	P35979	P49615	P35951	P35293	P50608	P52019	P54310	P62075	P62878	P27870	P29391	P30355	P57784	Q07235	Q8K1Z0	P28650	P28867	P31266	P45377	P40201	P41216	P30681	P36552	P35290
P43275	P51150	P52795	P50295	P62073	P62889	P35980	P49698	P35979	P35294	P50637	P52196	P54320	P62077	P62880	P27889	P29416	P30412	P57787	Q07417	Q8K212	P28652	P29037	P31324	P45481	P40224	P41233	P30987	P36916	P35292
P43276	P51163	P52800	P50396	P62075	P62892	P36371	P49710	P35980	P35295	P51125	P52293	P54726	P62082	P62889	P28028	P29452	P30415	P58021	Q07456	Q8K2A7	P28653	P29268	P31428	P45591	P40237	P41241	P30999	P36993	P35293
P43277	P51174	P52825	P50427	P62077	P62897	P36536	P49717	P36371	P35329	P51150	P52332	P54728	P62137	P62892	P28033	P29533	P30416	P58022	Q07797	Q8K2B3	P28654	P29341	P31532	P45700	P40240	P41242	P31001	P37040	P35294
P43346	P51175	P52875	P50428	P62082	P62900	P36552	P49718	P36536	P35330	P51163	P52431	P54729	P62141	P62897	P28063	P29594	P30558	P58044	Q07813	Q8K2C6	P28656	P29351	P31650	P45878	P40336	P41245	P31230	P37172	P35330
P43406	P51410	P52912	P50429	P62137	P62908	P36916	P49722	P36552	P35374	P51174	P52432	P54731	P62192	P62900	P28076	P29595	P30561	P58059	Q07968	Q8K2F0	P28658	P29387	P31725	P45952	P40338	P41317	P31266	P37804	P35385
P43432	P51432	P53026	P50431	P62141	P62911	P36993	P49769	P36916	P35441	P51175	P52479	P54751	P62196	P62908	P28235	P29699	P30677	P58064	Q08024	Q8K2I1	P28659	P29391	P31750	P46061	P40630	P41731	P31324	P37889	P35441
P45376	P51569	P53395	P50462	P62192	P62915	P37040	P49813	P36993	P35456	P51410	P52480	P54754	P62242	P62911	P28271	P29754;P29755	P30681	P58137	Q08091	Q8K2I3	P28660	P29416	P31786	P46062	P40645	P41778	P31428	P37913	P35459
P45481	P51612	P53564	P50516	P62196	P62918	P37804	P49817	P37040	P35486	P51432	P52483	P54761	P62245	P62915	P28293	P29758	P30987	P58242	Q08093	Q8K2K6	P28661	P29452	P31809	P46099	P41105	P41971	P31725	P38060	P35486
P45591	P51655	P53612	P50518	P62242	P62932	P37889	P49919	P37804	P35492	P51569	P52503	P54775	P62254	P62918	P28301	P29788	P30993	P58252	Q08331	Q8K2L8	P28662	P29533	P31938	P46412	P41155	P42125	P31750	P38585	P35505
P45700	P51660	P53657	P50543	P62245	P62960	P37913	P49935	P37889	P35505	P51612	P52623	P54797	P62257	P62960	P28352	P30115	P30999	P58269	Q08481	Q8K2Q0	P28665	P29594	P31996	P46414	P41209	P42128	P31786	P38647	P35550
P45878	P51791	P53668	P50544	P62254	P62962	P38060	P49962	P37913	P35550	P51655	P52624	P54818	P62259	P62962	P28474	P30275	P31001	P58281	Q08642	Q8K310	P28667	P29595	P32020	P46460	P41216	P42208	P31809	P39053	P35564
P45952	P51807	P53702	P50580	P62257	P62983	P38647	P50096	P38060	P35564	P51660	P52633	P54822	P62264	P62983	P28571	P30282	P31230	P58308	Q08857	Q8K353	P28700	P29699	P32037	P46467	P41230	P42209	P31938	P39054	P35582;P35584
P46061	P51830	P53798	P50608	P62259	P62996	P39039	P50153	P38647	P35569	P51661	P52760	P54823	P62267	P62996	P28574	P30285	P31266	P58389	Q08879	Q8K3C3	P28704	P29758	P32067	P46471	P41233	P42225	P31996	P39061	P35585
P46062	P51855	P53810	P50637	P62264	P63001	P39053	P50171	P39053	P35576	P51791	P52792	P54869	P62270	P63001	P28650	P30355	P31324	P58404	Q08943	Q8K3G9	P28740	P29788	P32233	P46638	P41241	P42227	P32020	P39098	P35601
P46096	P51859	P53811	P50752	P62267	P63005	P39054	P50172	P39054	P35585	P51807	P52795	P54923	P62274	P63005	P28651	P30412	P31428	P58466	Q0KL01	Q8K3K7	P28741	P29812	P32261	P46656	P41242	P42228	P32037	P39429	P35700
P46097	P51863	P53986	P51125	P62270	P63011	P39061	P50247	P39061	P35601	P51830	P52825	P55012	P62281	P63017	P28653	P30415	P31532	P58468	Q0PMG2	Q8K3R3	P28798	P30051	P32507	P46662	P41245	P42230	P32067	P39447	P35762
P46412	P51880	P53994	P51150	P62274	P63017	P39087	P50284	P39087	P35700	P51855	P52840	P55014	P62301	P63024	P28654	P30416	P31650	P58500	Q0VBL3	Q8K411	P28828	P30115	P32848	P46664	P41317	P42232	P32233	P39654	P35802
P46414	P51881	P53995	P51163	P62281	P63024	P39098	P50295	P39098	P35761	P51859	P52927	P55050	P62305	P63028	P28656	P30558	P31695	P58544	Q0VBM2	Q8K4G1	P28843	P30275	P32883	P46718	P41731	P42337	P32261	P39655	P35803
P46460	P51906	P53996	P51174	P62301	P63028	P39447	P50396	P39447	P35762	P51863	P53026	P55065	P62307	P63030	P28658	P30561	P31725	P58742	Q0VF22	Q8K4Q0	P28867	P30282	P32921	P46735	P41778	P42567	P32507	P39688	P35821
P46467	P51910	P54071	P51175	P62305	P63030	P39654	P50428	P39654	P35802	P51880	P53395	P55066	P62309	P63037	P28659	P30677	P31750	P58771	Q0VF55	Q8K4Z3	P29037	P30285	P33215	P46737	P42125	P42580	P32648	P39749	P35822
P46471	P51954	P54103	P51410	P62307	P63037	P39749	P50429	P39688	P35821	P51881	P53564	P55088	P62311	P63038	P28660	P30681	P31786	P58774	Q0VGB7	Q8K596	P29268	P30355	P33267	P46935	P42128	P42669	P32848	P39876	P35831
P46638	P52019	P54116	P51432	P62309	P63038	P40124	P50431	P39749	P35822	P51885	P53612	P55096	P62313	P63073	P28661	P30987	P31809	P58802	Q11011	Q8N7N5	P29341	P30412	P33434	P46938	P42208	P42703	P32883	P40124	P35922
P46656	P52189	P54227	P51612	P62311	P63044	P40142	P50446	P40124	P35831	P51906	P53657	P55097	P62315	P63082	P28662	P30993	P31938	P58854	Q11136	Q8QZR5	P29351	P30416	P33587	P46978	P42209	P42859	P32921	P40142	P35951
P46660	P52194	P54265	P51637	P62313	P63073	P40201	P50462	P40142	P35846	P51912	P53702	P55194	P62317	P63085	P28665	P30999	P31996	P58871	Q148V7	Q8QZY1	P29387	P30561	P33609	P47199	P42225	P42867	P33173	P40201	P35979
P46662	P52196	P54276	P51655	P62315	P63082	P40237	P50516	P40201	P35922	P51949	P53798	P55258	P62320	P63087	P28667	P31001	P32020	P58929	Q148W8	Q8QZY2	P29391	P30677	P33610	P47226	P42227	P42932	P33174	P40237	P35980
P46664	P52293	P54285	P51660	P62317	P63085	P40240	P50518	P40237	P35951	P52019	P53808	P55264	P62322	P63101	P28700	P31230	P32037	P59017	Q149B8	Q8QZY9	P29416	P30681	P33622	P47239	P42228	P43025	P33215	P40240	P36371
P46718	P52332	P54310	P51667	P62320	P63087	P40336	P50538	P40240	P35979	P52196	P53810	P55284	P62331	P63154	P28704	P31266	P32067	P59024	Q14AX6	Q8R010	P29452	P30993	P34022	P47713	P42230	P43135	P33267	P40336	P36423
P46735	P52431	P54726	P51791	P62331	P63101	P40338	P50543	P40336	P35980	P52293	P53811	P55292	P62334	P63158	P28740	P31324	P32233	P59114	Q14B80	Q8R034	P29533	P30999	P34056	P47738	P42232	P43142	P33434	P40338	P36536
P46737	P52432	P54728	P51807	P62334	P63154	P40630	P50544	P40338	P36536	P52332	P53986	P55302	P62342	P63166	P28741	P31428	P32261	P59222	Q14BI5	Q8R035	P29594	P31001	P34152	P47739	P42337	P43247	P33587	P40630	P36552
P46935	P52479	P54729	P51830	P62342	P63158	P40645	P50580	P40630	P36552	P52431	P53994	P55772	P62484	P63168	P28798	P31650	P32507	P59235	Q14C51	Q8R084	P29595	P31230	P34884	P47740	P42567	P43274	P33609	P40936	P36895
P46938	P52480	P54731	P51855	P62492	P63166	P41105	P50608	P41105	P36916	P52432	P53995	P55849	P62488	P63213	P28828	P31695	P32883	P59325	Q14CH7	Q8R0F8	P29699	P31266	P34902	P47753	P42580	P43275	P33610	P41105	P36916
P46978	P52483	P54754	P51859	P62500	P63168	P41216	P50704;P50707;P50709;P50713;Q5G865	P41209	P36993	P52479	P53996	P55937	P62500	P63242	P28843	P31725	P32921	P59326	Q17ST2	Q8R0N6	P29758	P31324	P34914	P47754	P42669	P43276	P33611	P41209	P36993
P47199	P52503	P54761	P51863	P62627	P63213	P41230	P51125	P41216	P37040	P52480	P54071	P56135	P62627	P63254	P28867	P31750	P33174	P59481	Q18PE0	Q8R0X7	P29788	P31361;P62515	P34928	P47757	P42703	P43277	P33622	P41216	P37040
P47226	P52623	P54763	P51880	P62631	P63242	P41241	P51150	P41230	P37172	P52483	P54103	P56183	P62700	P63271;Q9Z199	P29037	P31786	P33215	P59528	Q1ERP8	Q8R0Y6	P29812	P31428	P35123	P47758	P42859	P43346	P34022	P41230	P37804
P47239	P52760	P54775	P51881	P62700	P63248	P41245	P51162	P41233	P37804	P52503	P54116	P56212	P62702	P63276	P29268	P31809	P33267	P59598	Q1HFZ0	Q8R0Y8	P30051	P31532	P35173	P47791	P42867	P43404	P34152	P41233	P37889
P47708	P52795	P54797	P51885	P62702	P63250	P41317	P51163	P41241	P37889	P52623	P54227	P56213	P62715	P63280	P29341	P31938	P33434	P59672	Q1XH17	Q8R104	P30115	P31650	P35175	P47802	P42925	P43406	P34884	P41241	P37913
P47713	P52800	P54818	P51912	P62715	P63254	P41539	P51174	P41245	P37913	P52624	P54276	P56371	P62717	P63321	P29351	P31996	P33609	P59708	Q2KHK3	Q8R105	P30275	P31725	P35235	P47809	P42932	P43430	P34914	P41245	P38060
P47738	P52825	P54822	P51942	P62717	P63268	P41731	P51175	P41317	P38060	P52633	P54310	P56375	P62743	P63323	P29387	P32020	P33610	P59759	Q2KN98	Q8R121	P30280	P31750	P35276	P47811	P43025	P43883	P34928	P41317	P38585
P47740	P52840	P54823	P51949	P62743	P63276	P41778	P51410	P41539	P38575	P52760	P54726	P56376	P62748	P63325	P29391	P32037	P33622	P59764	Q2NL51	Q8R151	P30282	P31786	P35278	P47856	P43135	P45376	P35123	P41588	P38647
P47743	P52875	P54830	P51954	P62746	P63280	P42125	P51432	P41731	P38585	P52792	P54728	P56379	P62751	P63328	P29416	P32067	P34022	P59808	Q2TBE6	Q8R1G2	P30285	P31938	P35279	P47857	P43142	P45377	P35174	P41731	P39039
P47746	P52912	P54869	P52196	P62748	P63321	P42128	P51655	P41778	P38647	P52795	P54729	P56380	P62754	P63330	P29452	P32233	P34152	P59900	Q2TPA8	Q8R1N4	P30355	P31996	P35282	P47877	P43247	P45481	P35175	P41778	P39053
P47753	P53026	P54923	P52293	P62751	P63323	P42208	P51658	P42125	P39053	P52825	P54731	P56382	P62774	P67778	P29533	P32261	P34884	P59913	Q2VLH6	Q8R1R3	P30412	P32020	P35283	P47878	P43274	P45591	P35235	P42125	P39054
P47754	P53395	P55012	P52332	P62754	P63325	P42209	P51660	P42128	P39054	P52840	P54754	P56387	P62806	P67871	P29594	P32507	P34902	P59999	Q31125	Q8R1V4	P30416	P32067	P35285	P47879	P43275	P45700	P35276	P42128	P39061
P47757	P53564	P55014	P52430	P62774	P63328	P42225	P51661	P42208	P39061	P52875	P54761	P56389	P62814	P67984	P29595	P32883	P34914	P60003	Q32KI9;Q8BM89	Q8R2H9	P30561	P32233	P35288	P47911	P43276	P45878	P35278	P42208	P39098
P47758	P53612	P55065	P52431	P62806	P63330	P42227	P51807	P42209	P39098	P52912	P54763	P56390	P62821	P68037	P29699	P32921	P34928	P60060	Q38HM4	Q8R2Q4	P30677	P32261	P35290	P47915	P43277	P45952	P35279	P42225	P39429
P47759	P53657	P55066	P52432	P62814	P67778	P42232	P51855	P42225	P39429	P52927	P54775	P56391	P62827	P68040	P29758	P33174	P35123	P60122	Q3B7Z2	Q8R2U4	P30681	P32507	P35293	P47934	P43346	P46061	P35282	P42227	P39447
P47791	P53668	P55088	P52479	P62821	P67871	P42567	P51859	P42227	P39447	P53026	P54797	P56394	P62830	P68134	P29788	P33215	P35235	P60202	Q3KNM2	Q8R2Y2	P30999	P32848	P35330	P47941	P43404	P46062	P35283	P42230	P39654
P47802	P53702	P55096	P52480	P62827	P67984	P42580	P51863	P42232	P39654	P53395	P54818	P56395	P62835	P68181	P30051	P33267	P35242	P60229	Q3MI48	Q8R2Y3	P31001	P32883	P35385	P47955	P43406	P46412	P35285	P42232	P39655
P47809	P53798	P55144	P52483	P62830	P68037	P42669	P51879	P42337	P39655	P53564	P54822	P56399	P62838	P68254	P30115	P33434	P35276	P60330	Q3SXD3	Q8R2Z5	P31230	P32921	P35441	P47962	P43430	P46414	P35288	P42337	P39688
P47811	P53810	P55194	P52503	P62835	P68040	P42703	P51881	P42567	P39688	P53612	P54823	P56400	P62843	P68368	P30275	P33609	P35278	P60335	Q3TAS6	Q8R326	P31266	P33174	P35459	P47963	P45376	P46460	P35290	P42567	P39749
P47856	P53811	P55258	P52623	P62838	P68134	P42859	P51885	P42580	P39749	P53657	P54869	P56477	P62849	P68369	P30280	P33610	P35279	P60487	Q3TBW2	Q8R3E3	P31324	P33215	P35486	P47964	P45377	P46467	P35293	P42580	P39876
P47857	P53986	P55264	P52624	P62843	P68181	P42932	P51906	P42669	P39876	P53702	P54923	P56480	P62852	P68372	P30282	P33622	P35282	P60521	Q3TC33	Q8R3G9	P31428	P33267	P35492	P47968	P45481	P46471	P35294	P42669	P40124
P47867	P53994	P55288	P52633	P62849	P68254	P43025	P51912	P42703	P40124	P53798	P55002	P56528	P62855	P68433;P84228	P30285	P34022	P35283	P60603	Q3TC72	Q8R3I3	P31650	P33434	P35505	P48024	P45591	P46638	P35330	P42703	P40142
P47877	P53995	P55302	P52760	P62852	P68368	P43135	P51942	P42859	P40142	P53808	P55012	P56542	P62858	P68510	P30355	P34152	P35285	P60605	Q3TCH7	Q8R3Q0	P31725	P33609	P35550	P48025	P45700	P46656	P35374	P42859	P40201
P47879	P53996	P55772	P52795	P62855	P68369	P43137	P51949	P42932	P40201	P53810	P55014	P56546	P62869	P70122	P30412	P34884	P35288	P60670	Q3TCJ1	Q8R3Q2	P31750	P33610	P35564	P48036	P45878	P46662	P35385	P42867	P40237
P47911	P54071	P55821	P52800	P62858	P68372	P43241	P52196	P43023	P40237	P53811	P55088	P56565	P62874	P70158	P30415	P34902	P35290	P60710	Q3TCJ8	Q8R3T5	P31786	P33611	P35569	P48193	P45952	P46664	P35441	P42932	P40240
P47915	P54103	P55937	P52825	P62869	P68404	P43247	P52293	P43025	P40240	P53986	P55096	P56593	P62876	P70168	P30416	P34914	P35293	P60762	Q3TCN2	Q8R3U1	P31938	P33622	P35585	P48377	P46061	P46718	P35459	P43023	P40336
P47934	P54116	P56135	P52840	P62874	P68433;P84228	P43274	P52431	P43135	P40336	P53994	P55194	P56654	P62878	P70170	P30558	P34928	P35294	P60766	Q3TDN2	Q8R3V5	P31996	P34022	P35601	P48410	P46062	P46735	P35486	P43025	P40338
P47941	P54227	P56183	P52875	P62876	P68510	P43275	P52432	P43136	P40338	P53995	P55258	P56657	P62880	P70175	P30561	P35123	P35329	P60824	Q3TDQ1	Q8R3Z5	P32020	P34056	P35689	P48428	P46099	P46737	P35505	P43135	P40630
P47955	P54276	P56212	P52912	P62878	P69566	P43276	P52479	P43137	P40630	P53996	P55264	P56671	P62889	P70194	P30677	P35235	P35330	P60840	Q3TEA8	Q8R464	P32067	P34152	P35700	P48441	P46412	P46935	P35550	P43136	P40936
P47962	P54285	P56213	P52927	P62880	P70122	P43277	P52480	P43241	P40936	P54071	P55284	P56812	P62897	P70195	P30681	P35242	P35385	P60843	Q3TEI4	Q8R4R6	P32233	P34884	P35762	P48453	P46414	P46938	P35564	P43137	P41105
P47963	P54310	P56371	P53026	P62881	P70158	P43406	P52483	P43247	P41105	P54103	P55302	P56873	P62900	P70207	P30987	P35276	P35441	P60867	Q3TFQ1	Q8R4X3	P32261	P34902	P35802	P48678	P46460	P46978	P35569	P43247	P41216
P47964	P54726	P56375	P53395	P62889	P70168	P43883	P52503	P43274	P41155	P54116	P55772	P56959	P62908	P70227	P30993	P35278	P35456	P60879	Q3TGW2	Q8R574	P32507	P34914	P35803	P48722	P46467	P47199	P35582;P35584	P43274	P41230
P47968	P54728	P56376	P53564	P62897	P70170	P45376	P52623	P43275	P41209	P54227	P55937	P56960	P62911	P70236	P30999	P35279	P35459	P60898	Q3THE2	Q8R5A3	P32848	P34928	P35821	P48725	P46471	P47226	P35585	P43275	P41233
P48024	P54729	P56379	P53612	P62900	P70180	P45481	P52624	P43276	P41216	P54276	P56135	P57080	P62915	P70245	P31001	P35282	P35486	P60904	Q3THG9	Q8R5A6	P32883	P35123	P35822	P48754	P46638	P47239	P35601	P43276	P41241
P48036	P54731	P56380	P53657	P62908	P70195	P45591	P52633	P43277	P41230	P54310	P56183	P57716	P62918	P70255	P31230	P35283	P35505	P61021	Q3THK3	Q8R5F7	P32921	P35173	P35831	P48758	P46656	P47713	P35700	P43277	P41245
P48168	P54754	P56382	P53690	P62911	P70202	P45700	P52760	P43346	P41233	P54726	P56212	P57746	P62932	P70257	P31266	P35285	P35550	P61022	Q3THK7	Q8R5I6	P33174	P35174	P35922	P48771	P46662	P47738	P35762	P43346	P41317
P48193	P54761	P56387	P53702	P62915	P70206	P45878	P52787	P43404	P41241	P54728	P56213	P57759	P62960	P70261	P31324	P35288	P35564	P61025	Q3THS6	Q8VBT0	P33215	P35175	P35951	P48774	P46664	P47739	P35802	P43406	P41539
P48302	P54763	P56388	P53762	P62918	P70213	P45952	P52795	P43406	P41245	P54729	P56371	P57776	P62962	P70265	P31428	P35290	P35569	P61027	Q3TIR3	Q8VBZ3	P33267	P35230	P35979	P48962	P46718	P47740	P35803	P45376	P41588
P48318	P54775	P56389	P53808	P62932	P70218	P46061	P52800	P45376	P41317	P54731	P56375	P57780	P62983	P70266	P31650	P35293	P35585	P61028	Q3TIU4	Q8VC30	P33434	P35235	P35980	P48999	P46735	P47753	P35821	P45377	P41731
P48320	P54797	P56391	P53810	P62960	P70236	P46096	P52825	P45377	P41438	P54754	P56376	P57784	P62996	P70268	P31695	P35294	P35601	P61080	Q3TIV5	Q8VCA6	P33609	P35276	P35991	P49025	P46737	P47754	P35822	P45481	P41778
P48377	P54818	P56392	P53811	P62962	P70245	P46412	P52840	P45481	P41593	P54761	P56379	P57791	P63001	P70274	P31725	P35329	P35700	P61082	Q3TIX6	Q8VCH8	P33610	P35278	P36371	P49070	P46935	P47757	P35831	P45591	P42125
P48381	P54822	P56394	P53986	P62983	P70255	P46414	P52875	P45591	P41731	P54763	P56380	P58021	P63005	P70279	P31750	P35330	P35762	P61087	Q3TJD7	Q8VCI0	P33611	P35279	P36423	P49117	P46938	P47758	P35846	P45700	P42128
P48410	P54823	P56395	P53994	P62996	P70257	P46460	P52927	P45700	P41778	P54775	P56382	P58044	P63017	P70280	P31786	P35385	P35802	P61089	Q3TJM4	Q8VCM5	P33622	P35282	P36536	P49135	P46978	P47774	P35922	P45878	P42208
P48428	P54830	P56399	P53995	P63001	P70261	P46467	P53026	P45878	P41971	P54797	P56387	P58058	P63024	P70288	P31809	P35441	P35803	P61092;Q06985	Q3TJZ6	Q8VCM7	P34022	P35283	P36552	P49138	P47199	P47791	P35951	P45952	P42225
P48432	P54869	P56480	P53996	P63002	P70265	P46471	P53395	P45952	P42125	P54818	P56389	P58059	P63028	P70290	P31938	P35456	P35821	P61148	Q3TKY6	Q8VCR7	P34056	P35285	P36916	P49222	P47226	P47802	P35979	P46061	P42227
P48437	P54923	P56501	P54071	P63005	P70266	P46638	P53564	P46061	P42128	P54822	P56391	P58064	P63030	P70295	P31996	P35459	P35822	P61161	Q3TL44	Q8VCR8	P34152	P35288	P36993	P49282	P47239	P47809	P35980	P46096	P42230
P48453	P55012	P56528	P54103	P63011	P70268	P46656	P53566	P46062	P42208	P54823	P56392	P58137	P63037	P70296	P32020	P35486	P35831	P61164	Q3TLH4	Q8VCT3	P34884	P35290	P37040	P49290	P47713	P47811	P36371	P46412	P42232
P48455	P55014	P56546	P54116	P63017	P70271	P46660	P53569	P46096	P42225	P54869	P56394	P58158	P63038	P70297	P32037	P35505	P35918	P61166	Q3TLP5	Q8VCT4	P34902	P35293	P37172	P49312	P47738	P47856	P36423	P46414	P42337
P48678	P55065	P56564	P54227	P63024	P70274	P46664	P53612	P46412	P42227	P54923	P56395	P58252	P63044	P70302	P32067	P35550	P35922	P61202	Q3TMH2	Q8VDC0	P34914	P35294	P37804	P49442	P47739	P47857	P36536	P46460	P42567
P48722	P55066	P56565	P54265	P63028	P70280	P46718	P53657	P46414	P42230	P55002	P56399	P58281	P63073	P70303	P32233	P35564	P35951	P61211	Q3TMP8	Q8VDC1	P34928	P35329	P37889	P49443	P47740	P47878	P36552	P46467	P42580
P48725	P55088	P56671	P54276	P63030	P70288	P46735	P53702	P46460	P42232	P55012	P56402	P58308	P63082	P70315	P32261	P35569	P35969	P61219	Q3TPX4	Q8VDD5	P35123	P35330	P37913	P49446	P47753	P47879	P36895	P46471	P42669
P48758	P55096	P56695	P54310	P63037	P70290	P46737	P53798	P46467	P42337	P55014	P56480	P58389	P63085	P70318	P32507	P35585	P35979	P61222	Q3TTI8	Q8VDI7	P35173	P35385	P38060	P49452	P47754	P47911	P36916	P46638	P42703
P48771	P55144	P56812	P54320	P63038	P70295	P46935	P53810	P46471	P42567	P55088	P56528	P58404	P63087	P70333	P32883	P35601	P35980	P61226	Q3TTY5	Q8VDI9	P35174	P35428	P38532	P49586	P47757	P47915	P36993	P46656	P42859
P48774	P55194	P56818	P54726	P63044	P70296	P46938	P53811	P46638	P42580	P55096	P56546	P58466	P63101	P70335	P32921	P35700	P35991	P61255	Q3TVI8	Q8VDJ3	P35175	P35441	P38585	P49615	P47758	P47934	P37040	P46660	P42867
P48962	P55258	P56873	P54728	P63073	P70297	P46978	P53986	P46656	P42669	P55194	P56565	P58501	P63154	P70336	P33174	P35761	P36371	P61264	Q3TW96	Q8VDK1	P35235	P35459	P38647	P49710	P47774	P47941	P37172	P46662	P42925
P48986;Q60867;Q62414	P55264	P56942	P54729	P63082	P70302	P47199	P53994	P46660	P42703	P55258	P56593	P58544	P63158	P70349	P33215	P35762	P36423	P61290	Q3TWL2	Q8VDL4	P35276	P35486	P39039	P49717	P47791	P47955	P37804	P46664	P42932
P49025	P55284	P56959	P54731	P63085	P70313	P47212	P53996	P46662	P42859	P55264	P56677	P58710	P63166	P70362	P33267	P35802	P36536	P61327;Q9CQL1	Q3TWW8	Q8VDM4	P35278	P35492	P39053	P49718	P47802	P47962	P37889	P46718	P43023
P49070	P55288	P56960	P54754	P63087	P70318	P47226	P54071	P46664	P42867	P55284	P56695	P58735	P63168	P70372	P33434	P35803	P36552	P61358	Q3TXS7	Q8VDM6	P35279	P35505	P39054	P49722	P47809	P47963	P37913	P46735	P43025
P49117	P55302	P57080	P54761	P63101	P70333	P47239	P54103	P46718	P42925	P55302	P56812	P58742	P63213	P70387	P33609	P35821	P36895	P61406	Q3TYS2	Q8VDN2	P35282	P35550	P39061	P49769	P47811	P47964	P38060	P46737	P43135
P49138	P55772	P57716	P54775	P63154	P70335	P47708	P54116	P46735	P42932	P55772	P56873	P58771	P63242	P70388	P33610	P35822	P36916	P61458	Q3TYX2	Q8VDP3	P35283	P35564	P39098	P49813	P47856	P47968	P38585	P46935	P43136
P49194	P55821	P57722	P54797	P63158	P70336	P47713	P54227	P46737	P43006	P55937	P56959	P58774	P63254	P70389	P33611	P35831	P36993	P61514	Q3TYX3	Q8VDP4	P35285	P35569	P39429	P49817	P47857	P48024	P38647	P46938	P43137
P49282	P55937	P57724	P54818	P63166	P70349	P47738	P54254	P46935	P43025	P56135	P56960	P58802	P63268	P70398	P33622	P35918	P37040	P61600	Q3TZ89	Q8VDP6	P35288	P35585	P39447	P49919	P47879	P48025	P39053	P46978	P43247
P49312	P56135	P57746	P54822	P63168	P70362	P47740	P54265	P46938	P43135	P56183	P57016	P58854	P63271;Q9Z199	P70399	P34022	P35922	P37804	P61620	Q3TZZ7	Q8VDQ1	P35290	P35601	P39654	P49935	P47911	P48036	P39054	P47199	P43274
P49442	P56183	P57759	P54823	P63213	P70372	P47753	P54276	P46978	P43136	P56212	P57080	P58871	P63276	P70404	P34152	P35951	P37889	P61622	Q3U0B3	Q8VE19	P35293	P35689	P39655	P49962	P47915	P48193	P39061	P47212	P43275
P49443	P56212	P57774	P54869	P63242	P70377	P47754	P54310	P47212	P43142	P56213	P57716	P59017	P63280	P70412	P34884	P35969	P37913	P61750	Q3U0S6	Q8VE47	P35294	P35700	P39688	P50096	P47934	P48377	P39087	P47226	P43276
P49446	P56213	P57776	P54923	P63248	P70389	P47757	P54320	P47226	P43247	P56371	P57722	P59048	P63321	P70426	P34914	P35979	P38060	P61759	Q3U0V1	Q8VE88	P35329	P35762	P39749	P50136	P47941	P48410	P39098	P47239	P43277
P49586	P56371	P57780	P55002	P63250	P70398	P47758	P54726	P47239	P43274	P56375	P57746	P59108	P63323	P70429	P34928	P35980	P38575	P61793	Q3U182	Q8VE97	P35330	P35802	P40124	P50171	P47955	P48428	P39429	P47708	P43406
P49615	P56375	P57784	P55012	P63254	P70399	P47791	P54728	P47713	P43275	P56376	P57759	P59114	P63325	P70441	P35123	P35991	P38585	P61804	Q3U186	Q8VE99	P35374	P35821	P40142	P50172	P47962	P48441	P39447	P47713	P45376
P49710	P56376	P58021	P55014	P63268	P70404	P47802	P54729	P47738	P43276	P56379	P57776	P59235	P63328	P70444	P35173	P36371	P38647	P61922	Q3U1J4	Q8VED2	P35385	P35822	P40201	P50228	P47963	P48453	P39655	P47738	P45377
P49717	P56379	P58044	P55088	P63271;Q9Z199	P70414	P47809	P54731	P47740	P43277	P56380	P57780	P59242	P63330	P70445	P35174	P36423	P39039	P61924	Q3U1V6	Q8VED5	P35428	P35831	P40237	P50247	P47964	P48678	P39688	P47739	P45481
P49718	P56380	P58059	P55096	P63276	P70426	P47811	P54751	P47753	P43346	P56382	P57784	P59325	P67778	P70452	P35175	P36536	P39053	P61953	Q3U2P1	Q8VED9	P35441	P35922	P40240	P50295	P47968	P48722	P39749	P47740	P45591
P49722	P56382	P58064	P55097	P63280	P70428	P47856	P54754	P47754	P43406	P56387	P58021	P59326	P67871	P70458	P35235	P36552	P39054	P61957	Q3U319	Q8VEE0	P35459	P35951	P40336	P50396	P48024	P48725	P40124	P47753	P45700
P49769	P56387	P58069	P55194	P63321	P70441	P47857	P54763	P47757	P43432	P56389	P58044	P59328	P67984	P70460	P35242	P36895	P39061	P61961	Q3U3I9	Q8VEE1	P35486	P35979	P40630	P50427	P48025	P48758	P40142	P47754	P45878
P49817	P56388	P58137	P55258	P63323	P70445	P47867	P54775	P47758	P43883	P56391	P58058	P59481	P68037	P70665	P35276	P36916	P39087	P61963	Q3U5Q7	Q8VEH5	P35492	P35980	P40936	P50428	P48036	P48771	P40237	P47757	P45952
P49919	P56389	P58158	P55264	P63325	P70452	P47877	P54822	P47791	P45376	P56392	P58059	P59528	P68040	P70670	P35278	P36993	P39098	P61965	Q3U7R1	Q8VEJ9	P35505	P36371	P41105	P50429	P48193	P48774	P40240	P47758	P46061
P49962	P56391	P58242	P55284	P63328	P70458	P47878	P54823	P47802	P45377	P56394	P58064	P59598	P68134	P70671	P35279	P37040	P39428	P61967	Q3U962	Q8VEL0	P35550	P36423	P41216	P50431	P48318	P48962	P40336	P47791	P46096
P50096	P56394	P58252	P55288	P63330	P70460	P47879	P54841	P47809	P45481	P56395	P58137	P59672	P68181	P70677	P35282	P37804	P39429	P61971	Q3U9G9	Q8VHD8	P35564	P36536	P41230	P50462	P48377	P48999	P40338	P47802	P46412
P50114	P56395	P58269	P55292	P67778	P70663	P47911	P54843	P47811	P45591	P56399	P58158	P59708	P68254	P70691	P35283	P37889	P39447	P61979	Q3U9N9	Q8VHL0	P35569	P36552	P41233	P50516	P48410	P49025	P40630	P47809	P46414
P50136	P56399	P58281	P55302	P67871	P70670	P47915	P54869	P47856	P45700	P56402	P58252	P59729	P68368	P70694	P35285	P37913	P39654	P61982	Q3UBX0	Q8VHL1	P35585	P36895	P41241	P50518	P48428	P49117	P40645	P47811	P46460
P50153	P56480	P58389	P55772	P67984	P70671	P47930	P54923	P47857	P45878	P56480	P58281	P59759	P68369	P70697	P35288	P38060	P39655	P62069	Q3UBZ5	Q8VHM5	P35601	P36916	P41245	P50543	P48441	P49135	P40694	P47856	P46467
P50171	P56501	P58404	P55821	P68037	P70695	P47934	P55002	P47867	P45952	P56485	P58308	P59764	P68372	P70698	P35290	P38575	P39688	P62071	Q3UCV8	Q8VHX6	P35689	P36993	P41317	P50544	P48453	P49138	P41105	P47857	P46471
P50172	P56528	P58466	P55937	P68040	P70697	P47941	P55012	P47878	P46061	P56528	P58389	P59808	P68404	P70699	P35293	P38585	P39749	P62073	Q3UDE2	Q8VI33	P35700	P37040	P41731	P50580	P48678	P49182	P41209	P47877	P46638
P50247	P56546	P58742	P56135	P68134	P70698	P47955	P55050	P47879	P46062	P56546	P58404	P59913	P68433;P84228	P70704	P35294	P38647	P39876	P62075	Q3UDK1	Q8VI36	P35762	P37172	P41778	P50608	P48722	P49222	P41216	P47879	P46656
P50285	P56564	P58771	P56183	P68181	P70699	P47962	P55095	P47880	P46412	P56565	P58466	P59999	P68510	P80313	P35329	P39039	P40124	P62077	Q3UE37	Q8VI63	P35802	P37804	P42125	P51125	P48725	P49282	P41230	P47911	P46660
P50396	P56565	P58774	P56212	P68254	P70704	P47963	P55096	P47911	P46414	P56581	P58501	P60003	P69566	P80314	P35330	P39053	P40142	P62082	Q3UEB3	Q8VIB3	P35821	P37889	P42128	P51150	P48754	P49290	P41233	P47915	P46662
P50427	P56671	P58802	P56213	P68368	P80313	P47964	P55194	P47915	P46460	P56593	P58660	P60122	P70122	P80315	P35385	P39054	P40201	P62137	Q3UFY7	Q8VIM9	P35822	P37913	P42208	P51163	P48758	P49312	P41241	P47930	P46664
P50428	P56695	P58854	P56375	P68369	P80314	P47968	P55258	P47930	P46467	P56671	P58735	P60229	P70158	P80316	P35441	P39061	P40237	P62141	Q3UFY8	Q8VIN1	P35831	P38060	P42209	P51174	P48771	P49442	P41245	P47934	P46718
P50429	P56812	P58871	P56376	P68372	P80315	P48024	P55264	P47934	P46471	P56677	P58742	P60330	P70168	P80317	P35456	P39087	P40240	P62192	Q3UGC7;Q66JS6	Q8WTY4	P35918	P38532	P42225	P51175	P48774	P49443	P41539	P47941	P46735
P50431	P56818	P59016	P56379	P68404	P80316	P48036	P55271	P47941	P46638	P56695	P58771	P60334	P70194	P80318	P35459	P39098	P40336	P62196	Q3UGR5	Q8WUR0	P35922	P38575	P42227	P51410	P48962	P49446	P41588	P47945	P46737
P50462	P56873	P59017	P56380	P68433;P84228	P80317	P48193	P55284	P47955	P46656	P56812	P58774	P60335	P70195	P81117	P35486	P39428	P40630	P62242	Q3UGS4	Q91UZ1	P35951	P38585	P42230	P51432	P48999	P49452	P41731	P47955	P46935
P50516	P56942	P59108	P56382	P68510	P80318	P48281	P55288	P47962	P46662	P56873	P58802	P60521	P70227	P82198	P35505	P39429	P40936	P62245	Q3UH66	Q91UZ5	P35979	P38647	P42232	P51437	P49025	P49586	P41778	P47962	P46938
P50518	P56959	P59114	P56387	P69566	P81117	P48410	P55292	P47963	P46664	P56959	P58854	P60603	P70236	P82343	P35550	P39447	P41105	P62254	Q3UH68	Q91V01	P35980	P39039	P42337	P51569	P49117	P49615	P42125	P47963	P46978
P50543	P56960	P59235	P56388	P70122	P81270	P48428	P55302	P47964	P46718	P56960	P58871	P60605	P70245	P83093	P35564	P39654	P41155	P62257	Q3UHB1	Q91V12	P35991	P39053	P42567	P51576	P49135	P49710	P42128	P47964	P47199
P50544	P57080	P59279	P56389	P70158	P82198	P48441	P55772	P47968	P46735	P57016	P59016	P60670	P70255	P83741	P35569	P39655	P41209	P62259	Q3UHC1	Q91V61	P36371	P39054	P42580	P51612	P49138	P49717	P42208	P47968	P47212
P50571	P57716	P59281	P56390	P70168	P82347	P48453	P55821	P48024	P46737	P57080	P59017	P60710	P70257	P83870	P35585	P39688	P41216	P62264	Q3UHD6	Q91V64	P36536	P39061	P42669	P51655	P49182	P49718	P42225	P48024	P47226
P50580	P57722	P59325	P56391	P70170	P82348	P48678	P55937	P48025	P46935	P57096	P59041	P60762	P70261	P83882	P35601	P39749	P41233	P62267	Q3UHJ0	Q91V76	P36552	P39098	P42703	P51660	P49194	P49722	P42227	P48025	P47239
P50586	P57724	P59326	P56392	P70180	P82349	P48722	P56135	P48036	P46938	P57716	P59048	P60766	P70265	P83887	P35700	P39876	P41241	P62270	Q3UHX2	Q91V88	P36895	P39429	P42859	P51791	P49222	P49769	P42230	P48036	P47713
P51125	P57746	P59481	P56394	P70195	P82350	P48725	P56183	P48193	P46978	P57722	P59108	P60824	P70266	P83940	P35761	P40124	P41245	P62274	Q3UHZ5	Q91V92	P36916	P39447	P42867	P51807	P49282	P49813	P42232	P48193	P47738
P51150	P57759	P59528	P56395	P70202	P83093	P48756	P56212	P48281	P47199	P57746	P59110	P60840	P70268	P84078	P35762	P40142	P41317	P62281	Q3UI43	Q91VA6	P36993	P39654	P42925	P51855	P49290	P49817	P42337	P48377	P47739
P51163	P57774	P59598	P56399	P70206	P83741	P48758	P56213	P48377	P47226	P57759	P59113	P60843	P70271	P84084	P35802	P40201	P41588	P62301	Q3UIA2	Q91VC3	P37040	P39655	P42932	P51859	P49312	P49935	P42567	P48410	P47740
P51174	P57776	P59644	P56480	P70213	P83870	P48771	P56371	P48410	P47239	P57776	P59114	P60867	P70274	P84089	P35821	P40237	P41731	P62305	Q3UIU2	Q91VC7	P37172	P39688	P43023	P51863	P49429	P49962	P42580	P48428	P47753
P51175	P57780	P59648	P56485	P70227	P83877	P48774	P56375	P48428	P47713	P57780	P59158	P60898	P70279	P84091	P35822	P40240	P41778	P62307	Q3UJB0	Q91VD9	P37804	P39749	P43025	P51880	P49442	P50096	P42669	P48441	P47754
P51410	P57784	P59672	P56501	P70236	P83882	P48962	P56376	P48441	P47738	P57784	P59222	P61021	P70280	P84096	P35831	P40336	P41971	P62309	Q3UJB9	Q91VF2	P37889	P39876	P43247	P51881	P49443	P50136	P42703	P48453	P47757
P51432	P58021	P59708	P56528	P70245	P83887	P49117	P56379	P48453	P47740	P57791	P59235	P61022	P70288	P84099	P35918	P40630	P42125	P62311	Q3UJD6	Q91VH2	P37913	P40124	P43274	P51885	P49446	P50171	P42859	P48678	P47758
P51569	P58044	P59759	P56546	P70255	P83917	P49138	P56380	P48678	P47753	P58021	P59242	P61027	P70290	P84102	P35922	P40936	P42128	P62313	Q3UKJ7	Q91VH6	P38060	P40142	P43275	P51912	P49452	P50172	P42867	P48722	P47791
P51612	P58059	P59764	P56565	P70257	P83940	P49182	P56382	P48722	P47754	P58044	P59325	P61028	P70295	P84104	P35951	P41105	P42208	P62315	Q3ULD5	Q91VI7	P38532	P40201	P43276	P51943	P49586	P50228	P42932	P48725	P47802
P51655	P58064	P59808	P56581	P70261	P84084	P49282	P56388	P48725	P47757	P58058	P59326	P61082	P70296	P85094	P35969	P41155	P42209	P62317	Q3ULJ0	Q91VJ2	P38575	P40237	P43277	P51949	P49615	P50247	P43025	P48758	P47809
P51660	P58069	P59823	P56671	P70265	P84086	P49290	P56389	P48756	P47758	P58059	P59438	P61087	P70297	P97290	P35979	P41209	P42225	P62320	Q3ULQ2	Q91VJ4	P38585	P40240	P43406	P51954	P49710	P50285	P43135	P48771	P47811
P51791	P58137	P59913	P56695	P70268	P84089	P49312	P56390	P48758	P47791	P58064	P59481	P61089	P70302	P97298	P35980	P41216	P42227	P62322	Q3ULW8	Q91VM5	P38647	P40336	P43883	P52196	P49717	P50295	P43136	P48774	P47856
P51807	P58158	P59999	P56812	P70271	P84091	P49442	P56391	P48771	P47802	P58137	P59528	P61148	P70303	P97300	P35991	P41230	P42230	P62331	Q3UM45	Q91VP7	P39053	P40338	P45376	P52293	P49718	P50396	P43137	P48962	P47857
P51830	P58252	P60003	P56873	P70274	P84096	P49443	P56392	P48774	P47809	P58158	P59598	P61161	P70313	P97302	P36371	P41233	P42232	P62334	Q3UMF0	Q91VR2	P39054	P40630	P45377	P52332	P49722	P50427	P43247	P48997	P47867
P51855	P58269	P60041	P56959	P70280	P84099	P49452	P56394	P48962	P47811	P58252	P59644	P61164	P70318	P97314	P36423	P41234	P42337	P62342	Q3UMR5	Q91VR8	P39061	P40694	P45481	P52431	P49769	P50428	P43274	P48999	P47877
P51859	P58281	P60122	P56960	P70288	P84102	P49586	P56395	P48999	P47856	P58281	P59672	P61166	P70333	P97315	P36536	P41241	P42567	P62484	Q3UMT1	Q91VU0	P39098	P40936	P45591	P52432	P49813	P50429	P43275	P49025	P47879
P51863	P58389	P60191	P57080	P70290	P84104	P49615	P56399	P49138	P47857	P58308	P59708	P61202	P70335	P97328	P36552	P41245	P42580	P62488	Q3UMU9	Q91VW3	P39429	P41105	P45700	P52479	P49817	P50431	P43276	P49070	P47911
P51880	P58404	P60202	P57716	P70295	P85094	P49698	P56477	P49182	P47876	P58389	P59729	P61211	P70336	P97347	P36895	P41317	P42669	P62500	Q3UMY5	Q91VW9	P39447	P41216	P45878	P52480	P49935	P50462	P43277	P49135	P47915
P51881	P58466	P60229	P57724	P70296	P97287	P49710	P56480	P49194	P47877	P58404	P59764	P61222	P70349	P97351	P36916	P41588	P42703	P62627	Q3UN02	Q91W50	P39655	P41230	P45952	P52483	P49962	P50516	P43346	P49138	P47930
P51906	P58501	P60330	P57746	P70297	P97290	P49717	P56528	P49282	P47878	P58465	P59808	P61226	P70362	P97352	P36993	P41731	P42859	P62631	Q3UP24	Q91W89	P39688	P41233	P46061	P52503	P50096	P50518	P43406	P49182	P47934
P51910	P58544	P60335	P57759	P70302	P97298	P49718	P56546	P49290	P47879	P58466	P59913	P61255	P70372	P97363	P37040	P41778	P42867	P62700	Q3UPH1	Q91W97	P39749	P41241	P46062	P52623	P50136	P50543	P43883	P49194	P47941
P51912	P58742	P60469	P57776	P70313	P97300	P49722	P56565	P49312	P47911	P58501	P59999	P61290	P70380	P97364	P37804	P41971	P42925	P62702	Q3UPH7	Q91WC3	P39876	P41245	P46096	P52624	P50171	P50544	P45376	P49282	P47945
P51949	P58771	P60487	P57780	P70315	P97313	P49769	P56671	P49429	P47915	P58544	P60003	P61327;Q9CQL1	P70388	P97366	P37889	P42125	P42932	P62715	Q3UPL0	Q91WJ8	P40124	P41317	P46412	P52633	P50172	P50580	P45377	P49290	P47955
P51954	P58774	P60521	P57784	P70318	P97314	P49813	P56677	P49442	P47934	P58660	P60122	P61358	P70389	P97370	P37913	P42128	P43023	P62717	Q3UPR9	Q91WK0	P40142	P41731	P46414	P52760	P50228	P50608	P45481	P49300	P47962
P52019	P58802	P60603	P57787	P70333	P97315	P49817	P56695	P49443	P47941	P58735	P60229	P61406	P70398	P97371	P38060	P42208	P43024	P62743	Q3UQ28	Q91WK1	P40201	P41778	P46460	P52795	P50247	P50637	P45591	P49312	P47963
P52189	P58854	P60605	P58021	P70335	P97328	P49919	P56812	P49446	P47955	P58742	P60330	P61458	P70399	P97372	P38575	P42209	P43025	P62746	Q3UQ84	Q91WK2	P40237	P42125	P46467	P52825	P50285	P51125	P45700	P49429	P47964
P52194	P58871	P60670	P58022	P70336	P97333	P49935	P56873	P49452	P47962	P58771	P60334	P61514	P70404	P97376	P38585	P42225	P43135	P62748	Q3UQN2	Q91WM2	P40240	P42128	P46471	P52840	P50295	P51150	P45878	P49442	P47968
P52196	P58929	P60710	P58044	P70349	P97346	P49962	P56931	P49586	P47963	P58774	P60335	P61588	P70412	P97379	P38647	P42227	P43142	P62751	Q3UQS8	Q91WP6	P40336	P42208	P46638	P52850	P50396	P51163	P45952	P49443	P48024
P52293	P59016	P60755	P58059	P70362	P97347	P50096	P56959	P49615	P47964	P58802	P60521	P61600	P70429	P97384	P39053	P42230	P43247	P62754	Q3UQU0	Q91WU5	P40338	P42225	P46656	P52875	P50427	P51174	P46061	P49446	P48025
P52332	P59017	P60761	P58064	P70372	P97351	P50114	P56960	P49698	P47968	P58854	P60603	P61620	P70441	P97386	P39054	P42232	P43274	P62761	Q3URD3	Q91X58	P40630	P42227	P46660	P52912	P50428	P51175	P46062	P49586	P48036
P52431	P59041	P60762	P58137	P70377	P97352	P50136	P57016	P49710	P48024	P58871	P60605	P61750	P70444	P97390	P39061	P42337	P43275	P62774	Q3URE1	Q91X96	P40694	P42230	P46662	P52927	P50429	P51410	P46096	P49615	P48193
P52432	P59108	P60764	P58158	P70388	P97355	P50153	P57080	P49717	P48025	P59016	P60670	P61759	P70445	P97393	P39087	P42567	P43276	P62806	Q3URK1	Q91X97	P41105	P42232	P46664	P53026	P50431	P51432	P46412	P49698	P48410
P52479	P59114	P60766	P58252	P70398	P97364	P50171	P57716	P49718	P48036	P59017	P60710	P61804	P70451	P97425	P39098	P42580	P43277	P62814	Q3URS9	Q91XD6	P41209	P42337	P46718	P53395	P50516	P51437	P46414	P49710	P48428
P52480	P59235	P60824	P58269	P70399	P97370	P50247	P57746	P49722	P48193	P59041	P60762	P61922	P70452	P97429	P39428	P42669	P43404	P62821	Q3UTJ2	Q91XI1	P41216	P42567	P46735	P53564	P50518	P51569	P46460	P49717	P48441
P52483	P59279	P60840	P58281	P70404	P97371	P50284	P57759	P49769	P48302	P59048	P60766	P61924	P70458	P97431	P39429	P42703	P43406	P62827	Q3UU94	Q91Y86	P41230	P42580	P46737	P53569	P50543	P51576	P46467	P49718	P48453
P52503	P59281	P60843	P58389	P70414	P97372	P50295	P57776	P49813	P48377	P59108	P60824	P61957	P70460	P97432	P39447	P42859	P43430	P62830	Q3UU96	Q91YD9	P41233	P42669	P46935	P53612	P50544	P51612	P46471	P49722	P48678
P52623	P59325	P60853	P58404	P70426	P97376	P50396	P57780	P49817	P48381	P59113	P60843	P61961	P70665	P97433	P39654	P42867	P43883	P62835	Q3UUI3	Q91YE8	P41241	P42703	P46938	P53657	P50580	P51658	P46638	P49769	P48722
P52760	P59326	P60867	P58466	P70428	P97379	P50404	P57784	P49935	P48410	P59114	P60867	P61963	P70670	P97434	P39655	P42925	P45376	P62838	Q3UV17	Q91YJ2	P41245	P42859	P46978	P53690	P50608	P51660	P46656	P49813	P48725
P52795	P59481	P60879	P58501	P70429	P97384	P50405	P57787	P49962	P48428	P59158	P60898	P61965	P70671	P97447	P39688	P42932	P45377	P62843	Q3UV70	Q91YJ3	P41731	P42867	P47199	P53702	P50637	P51807	P46660	P49817	P48757
P52800	P59528	P60882	P58544	P70441	P97386	P50427	P58021	P50096	P48441	P59222	P60904	P61967	P70677	P97449	P39749	P43023	P45481	P62849	Q3UVK0	Q91YL2	P41778	P42925	P47226	P53762	P51125	P51855	P46662	P49919	P48758
P52825	P59598	P60898	P58742	P70445	P97390	P50428	P58044	P50136	P48453	P59235	P61021	P61971	P70691	P97450	P39876	P43024	P45591	P62852	Q3UW53	Q91YN5	P42125	P42932	P47239	P53798	P51150	P51859	P46664	P49935	P48759
P52875	P59644	P60904	P58771	P70452	P97393	P50429	P58059	P50153	P48678	P59242	P61022	P61979	P70694	P97452	P40124	P43025	P45700	P62855	Q3UWL8	Q91YN9	P42128	P43023	P47713	P53808	P51163	P51863	P46718	P49962	P48771
P52912	P59648	P61021	P58774	P70458	P97401	P50431	P58064	P50171	P48722	P59281	P61027	P61982	P70697	P97461	P40142	P43135	P45878	P62858	Q3UX10	Q91YP0	P42208	P43025	P47738	P53810	P51174	P51880	P46735	P50096	P48774
P52927	P59672	P61022	P58802	P70460	P97414	P50446	P58137	P50172	P48725	P59325	P61028	P62046	P70698	P97470	P40201	P43142	P45952	P62869	Q3UYV9	Q91YP2	P42225	P43135	P47739	P53811	P51175	P51881	P46737	P50136	P48962
P53026	P59708	P61027	P58854	P70663	P97429	P50462	P58242	P50247	P48758	P59326	P61082	P62069	P70699	P97471	P40237	P43247	P46061	P62874	Q3UZ39	Q91YR1	P42227	P43136	P47740	P53986	P51410	P51885	P46935	P50153	P48997
P53395	P59759	P61028	P58871	P70665	P97433	P50516	P58252	P50284	P48771	P59438	P61087	P62071	P70700	P97473	P40240	P43274	P46062	P62876	Q3UZA1	Q91YR5	P42230	P43137	P47753	P53994	P51432	P51910	P46938	P50171	P48999
P53564	P59764	P61080	P58929	P70670	P97434	P50518	P58269	P50285	P48774	P59481	P61089	P62073	P70704	P97478	P40336	P43275	P46412	P62880	Q3UZP4	Q91YR7	P42232	P43247	P47754	P53995	P51437	P51912	P46978	P50172	P49025
P53569	P59808	P61082	P59016	P70671	P97443	P50543	P58281	P50295	P48962	P59528	P61148	P62075	P80313	P97493	P40338	P43276	P46414	P62889	Q3V009	Q91YR9	P42337	P43274	P47757	P53996	P51569	P51949	P47199	P50247	P49070
P53612	P59823	P61087	P59017	P70677	P97447	P50544	P58308	P50396	P49025	P59598	P61161	P62077	P80314	P97494	P40630	P43277	P46460	P62892	Q3V0B4	Q91YS8	P42567	P43275	P47758	P54071	P51576	P52196	P47212	P50285	P49135
P53657	P59913	P61089	P59041	P70695	P97449	P50580	P58389	P50427	P49070	P59644	P61164	P62082	P80315	P97501	P40645	P43346	P46467	P62897	Q3V0P1	Q91YT0	P42580	P43276	P47791	P54103	P51612	P52293	P47226	P50295	P49138
P53668	P59999	P61148	P59114	P70697	P97450	P50608	P58404	P50428	P49117	P59672	P61202	P62137	P80316	P97742	P40936	P43404	P46471	P62900	Q3V132	Q91YX5	P42669	P43277	P47802	P54116	P51655	P52332	P47239	P50396	P49182
P53690	P60003	P61161	P59235	P70698	P97461	P51125	P58462	P50429	P49135	P59708	P61211	P62141	P80317	P97760	P41105	P43406	P46638	P62908	Q3V1D3	Q91Z31	P42703	P43346	P47809	P54227	P51658	P52430	P47713	P50427	P49194
P53702	P60041	P61164	P59266	P70699	P97467	P51150	P58466	P50431	P49138	P59729	P61222	P62192	P80318	P97762	P41155	P43430	P46656	P62911	Q3V1L4	Q91Z38	P42859	P43406	P47811	P54276	P51660	P52431	P47738	P50428	P49282
P53798	P60122	P61202	P59279	P70704	P97470	P51162	P58468	P50516	P49182	P59759	P61226	P62196	P81117	P97765	P41209	P43883	P46662	P62915	Q3V1T4	Q91ZI0	P42867	P43883	P47856	P54310	P51791	P52432	P47739	P50429	P49290
P53810	P60191	P61211	P59325	P80313	P97471	P51163	P58501	P50518	P49222	P59764	P61255	P62242	P82198	P97770	P41216	P45376	P46664	P62918	Q3V384	Q91ZU1	P42925	P45376	P47857	P54320	P51807	P52479	P47740	P50431	P49300
P53811	P60202	P61215	P59326	P80314	P97473	P51174	P58660	P50538	P49282	P59808	P61290	P62245	P82343	P97785	P41230	P45377	P46718	P62932	Q3V3N7	Q91ZU6	P42932	P45377	P47878	P54726	P51830	P52480	P47753	P50446	P49312
P53986	P60229	P61222	P59328	P80315	P97478	P51175	P58771	P50543	P49312	P59913	P61294	P62254	P83093	P97789	P41233	P45481	P46735	P62960	Q3V3Q7	Q91ZW3	P43025	P45481	P47911	P54728	P51855	P52483	P47754	P50462	P49429
P53994	P60330	P61226	P59470	P80316	P97493	P51410	P58774	P50544	P49442	P59999	P61327;Q9CQL1	P62257	P83741	P97792	P41241	P45591	P46737	P62962	Q3V3R1	Q91ZW8	P43135	P45591	P47915	P54729	P51859	P52503	P47757	P50516	P49442
P53995	P60335	P61255	P59481	P80317	P97494	P51432	P58802	P50580	P49443	P60003	P61358	P62259	P83870	P97797	P41245	P45700	P46935	P62965	Q3V3R4	Q920E5	P43136	P45700	P47934	P54731	P51863	P52623	P47758	P50518	P49443
P53996	P60469	P61264	P59528	P80318	P97742	P51569	P58854	P50608	P49452	P60122	P61406	P62264	P83877	P97798	P41317	P45878	P46938	P62983	Q3V4B5	Q920Q4	P43247	P45878	P47941	P54751	P51880	P52624	P47791	P50543	P49446
P54071	P60487	P61290	P59598	P81117	P97760	P51612	P58871	P50704;P50707;P50709;P50713;Q5G865	P49586	P60229	P61458	P62267	P83882	P97801	P41588	P45952	P46978	P62996	Q3ZT31	Q920Q6	P43274	P45952	P47945	P54754	P51881	P52633	P47802	P50544	P49586
P54103	P60521	P61294	P59644	P81270	P97765	P51655	P58929	P51125	P49615	P60330	P61514	P62270	P83887	P97807	P41731	P46061	P47199	P63001	Q499X9	Q921E6	P43275	P46061	P47955	P54761	P51885	P52760	P47809	P50580	P49615
P54116	P60603	P61315	P59672	P82198	P97789	P51658	P59017	P51150	P49698	P60334	P61600	P62274	P83917	P97819	P41778	P46062	P47226	P63005	Q4ACU6	Q921F2	P43276	P46062	P47962	P54763	P51910	P52792	P47811	P50608	P49698
P54227	P60605	P61327;Q9CQL1	P59708	P82347	P97792	P51660	P59048	P51162	P49710	P60335	P61620	P62281	P83940	P97820	P41971	P46412	P47239	P63011	Q4KML4	Q921H8	P43277	P46412	P47963	P54775	P51912	P52795	P47856	P50637	P49710
P54276	P60670	P61329	P59729	P82348	P97797	P51661	P59113	P51163	P49717	P60521	P61750	P62301	P84078	P97821	P42125	P46414	P47713	P63013	Q4KMM3	Q921I6	P43346	P46414	P47964	P54797	P51943	P52825	P47857	P50992	P49717
P54285	P60710	P61358	P59759	P82349	P97807	P51807	P59114	P51174	P49718	P60603	P61759	P62305	P84084	P97822	P42128	P46460	P47738	P63017	Q4PJX1	Q921L8	P43406	P46460	P47968	P54818	P51949	P52840	P47867	P51125	P49718
P54310	P60755	P61406	P59764	P82350	P97819	P51855	P59222	P51175	P49722	P60605	P61804	P62307	P84089	P97823	P42208	P46467	P47739	P63024	Q4QY64	Q921M3	P43883	P46467	P48024	P54822	P51954	P52850	P47877	P51150	P49722
P54320	P60761	P61458	P59808	P83093	P97820	P51859	P59235	P51410	P49769	P60670	P61922	P62309	P84091	P97825	P42209	P46471	P47740	P63028	Q4U4S6	Q921M4	P45376	P46471	P48025	P54823	P52196	P52875	P47878	P51163	P49769
P54726	P60762	P61514	P59913	P83741	P97821	P51863	P59242	P51432	P49817	P60710	P61924	P62311	P84096	P97855	P42225	P46638	P47753	P63030	Q4VA53	Q921R8	P45377	P46638	P48036	P54869	P52293	P52912	P47879	P51174	P49813
P54728	P60764	P61600	P59997	P83870	P97822	P51880	P59281	P51569	P49919	P60762	P61953	P62313	P84099	P97863	P42227	P46656	P47754	P63037	Q4VAA2	Q921S7	P45481	P46656	P48193	P54923	P52332	P53026	P47911	P51175	P49817
P54729	P60766	P61620	P59999	P83877	P97823	P51881	P59325	P51576	P49935	P60766	P61957	P62315	P84102	P97864	P42230	P46662	P47757	P63038	Q4VAE3	Q921T2	P45591	P46660	P48281	P55002	P52430	P53395	P47915	P51410	P49919
P54731	P60824	P61750	P60003	P83882	P97825	P51885	P59326	P51612	P49962	P60824	P61961	P62317	P84104	P97865	P42232	P46664	P47758	P63044	Q4VBD2	Q921U8	P45700	P46662	P48377	P55012	P52431	P53564	P47934	P51432	P49935
P54751	P60840	P61759	P60060	P83887	P97855	P51910	P59328	P51655	P50096	P60840	P61963	P62320	P85094	P97868	P42337	P46718	P47791	P63073	Q4VBE4	Q921V7	P45878	P46664	P48410	P55014	P52432	P53569	P47941	P51569	P49962
P54754	P60843	P61793	P60122	P83917	P97858	P51912	P59438	P51658	P50136	P60843	P61965	P62322	P97287	P97872	P42567	P46735	P47802	P63082	Q501J6	Q921W0	P45952	P46718	P48428	P55096	P52479	P53612	P47945	P51612	P50096
P54761	P60853	P61804	P60229	P83940	P97863	P51942	P59528	P51660	P50171	P60867	P61967	P62331	P97290	P97930	P42580	P46737	P47809	P63085	Q505B7	Q922B1	P46061	P46735	P48441	P55097	P52480	P53657	P47955	P51637	P50114
P54763	P60867	P61807	P60330	P84084	P97864	P51949	P59598	P51661	P50172	P60898	P61971	P62334	P97298	P98064	P42669	P46935	P47811	P63087	Q505D7	Q922D4	P46062	P46737	P48453	P55194	P52483	P53702	P47962	P51655	P50136
P54775	P60879	P61922	P60335	P84086	P97865	P51954	P59644	P51807	P50247	P60904	P61979	P62342	P97300	P98078	P42703	P46938	P47856	P63089	Q505F5	Q922D8	P46412	P46935	P48678	P55258	P52503	P53808	P47963	P51658	P50153
P54797	P60882	P61924	P60469	P84089	P97872	P52196	P59648	P51830	P50285	P61021	P61982	P62484	P97302	P98083	P42859	P46978	P47857	P63101	Q52KI8	Q922E6	P46414	P46938	P48722	P55264	P52623	P53810	P47964	P51660	P50171
P54818	P60898	P61953	P60487	P84091	P97927	P52293	P59672	P51855	P50295	P61022	P62046	P62488	P97304	P98086	P42867	P47199	P47877	P63139	Q569Z5	Q922H2	P46460	P46978	P48725	P55284	P52624	P53811	P47968	P51807	P50172
P54822	P60904	P61957	P60521	P84096	P97930	P52332	P59708	P51859	P50396	P61027	P62069	P62500	P97310	P98192	P42925	P47226	P47878	P63147	Q569Z6	Q922K7	P46467	P47199	P48758	P55288	P52633	P53986	P48024	P51830	P50247
P54823	P61021	P61961	P60603	P84099	P97931	P52430	P59759	P51863	P50405	P61028	P62071	P62627	P97311	P98195	P42932	P47239	P47880	P63154	Q56A07	Q922P9	P46471	P47226	P48771	P55302	P52760	P53994	P48025	P51855	P50284
P54830	P61022	P61963	P60605	P84102	P98078	P52431	P59764	P51879	P50427	P61082	P62073	P62700	P97314	P98197	P43024	P47713	P47911	P63158	Q570Y9	Q922Q4	P46638	P47239	P48774	P55772	P52795	P53995	P48036	P51859	P50285
P54869	P61027	P61965	P60670	P84104	P98083	P52432	P59808	P51881	P50428	P61087	P62075	P62702	P97315	P98203	P43025	P47738	P47915	P63166	Q571I9	Q922Q8	P46656	P47713	P48962	P55937	P52825	P53996	P48193	P51863	P50295
P54923	P61028	P61967	P60710	P85094	P98156	P52479	P59913	P51885	P50429	P61089	P62077	P62715	P97328	P99024	P43135	P47739	P47934	P63168	Q58A65	Q922R8	P46660	P47738	P48997	P56135	P52840	P54071	P48377	P51880	P50396
P55012	P61080	P61969	P60762	P97287	P98192	P52480	P59999	P51906	P50431	P61148	P62082	P62717	P97333	P99025	P43142	P47740	P47941	P63213	Q59J78	Q922U2	P46662	P47739	P48999	P56183	P52850	P54103	P48410	P51881	P50427
P55014	P61082	P61971	P60766	P97290	P98197	P52483	P60003	P51912	P50462	P61161	P62137	P62743	P97347	P99026	P43247	P47753	P47955	P63242	Q5BKP2	Q922V4	P46664	P47740	P49025	P56212	P52875	P54116	P48428	P51885	P50428
P55065	P61087	P61979	P60824	P97298	P98203	P52503	P60060	P51942	P50516	P61164	P62141	P62746	P97351	P99027	P43274	P47754	P47962	P63248	Q5DTJ9	Q922X9	P46718	P47753	P49070	P56213	P52912	P54227	P48441	P51912	P50429
P55066	P61089	P61982	P60840	P97300	P99024	P52623	P60122	P51949	P50518	P61202	P62192	P62748	P97352	P99028	P43275	P47757	P47963	P63254	Q5DTT4	Q923B6	P46735	P47754	P49135	P56371	P53026	P54265	P48453	P51942	P50431
P55088	P61148	P62046	P60843	P97304	P99026	P52624	P60229	P52196	P50543	P61211	P62196	P62751	P97363	P99029	P43276	P47758	P47964	P63268	Q5EBG6	Q923D2	P46737	P47757	P49138	P56375	P53395	P54276	P48678	P51949	P50446
P55096	P61161	P62069	P60867	P97311	P99027	P52633	P60330	P52293	P50544	P61222	P62242	P62754	P97364	Q00262	P43277	P47791	P47968	P63271;Q9Z199	Q5EBG8	Q923T9	P46935	P47758	P49182	P56376	P53564	P54310	P48722	P52019	P50462
P55144	P61164	P62071	P60898	P97313	P99028	P52760	P60335	P52332	P50580	P61226	P62245	P62774	P97366	Q00422	P43346	P47802	P48024	P63276	Q5EG47	Q924C1	P46938	P47791	P49194	P56379	P53569	P54320	P48725	P52196	P50516
P55258	P61166	P62073	P60904	P97314	P99029	P52795	P60521	P52431	P50608	P61255	P62254	P62806	P97370	Q00519	P43404	P47809	P48025	P63280	Q5F2E7	Q924C5	P46978	P47802	P49282	P56380	P53612	P54726	P48758	P52293	P50518
P55264	P61202	P62075	P61014	P97315	Q00262	P52800	P60603	P52432	P50637	P61290	P62257	P62814	P97371	Q00558	P43406	P47811	P48036	P63300	Q5FW52	Q93092	P47199	P47809	P49290	P56382	P53657	P54728	P48771	P52332	P50543
P55284	P61211	P62077	P61021	P97333	Q00420	P52825	P60605	P52479	P51125	P61294	P62259	P62821	P97372	Q00560	P43407	P47856	P48193	P63321	Q5FWI3	Q99020	P47226	P47811	P49300	P56390	P53702	P54729	P48774	P52430	P50544
P55288	P61215	P62082	P61022	P97346	Q00422	P52850	P60670	P52480	P51150	P61327;Q9CQL1	P62264	P62827	P97376	Q00612	P43883	P47857	P48302	P63323	Q5FWK3	Q99J36	P47239	P47856	P49312	P56391	P53762	P54731	P48962	P52431	P50580
P55302	P61222	P62137	P61025	P97347	Q00493	P52875	P60710	P52483	P51163	P61358	P62267	P62830	P97379	Q00623	P45376	P47877	P48356	P63325	Q5GH66	Q99J39	P47713	P47857	P49442	P56394	P53798	P54751	P48997	P52432	P50608
P55772	P61226	P62141	P61027	P97351	Q00519	P52912	P60762	P52503	P51174	P61406	P62270	P62835	P97384	Q00724	P45377	P47878	P48377	P63328	Q5H8C4	Q99J45	P47738	P47877	P49443	P56395	P53808	P54754	P49070	P52479	P50637
P55821	P61255	P62192	P61028	P97352	Q00560	P52927	P60766	P52623	P51175	P61458	P62274	P62838	P97386	Q00896	P45481	P47880	P48381	P63330	Q5HZI1	Q99J47	P47739	P47878	P49446	P56399	P53810	P54761	P49117	P52480	P50992
P55937	P61264	P62196	P61082	P97355	Q00612	P53026	P60824	P52624	P51410	P61514	P62281	P62843	P97390	Q00897	P45591	P47911	P48410	P67778	Q5HZI9	Q99J99	P47740	P47879	P49586	P56400	P53811	P54763	P49135	P52483	P51125
P56135	P61290	P62242	P61087	P97363	Q00623	P53395	P60840	P52633	P51432	P61600	P62301	P62849	P97393	Q00898	P45700	P47915	P48428	P67871	Q5K6N0	Q99JH8	P47753	P47911	P49615	P56477	P53986	P54775	P49138	P52503	P51150
P56183	P61294	P62245	P61089	P97364	Q00724	P53564	P60843	P52760	P51569	P61620	P62305	P62852	P97411	Q00899	P45878	P47934	P48441	P67984	Q5M8N4	Q99JI1	P47754	P47915	P49710	P56480	P53994	P54797	P49182	P52592	P51163
P56212	P61315	P62254	P61148	P97370	Q00896	P53566	P60867	P52787	P51612	P61750	P62307	P62855	P97425	Q00915	P45952	P47941	P48453	P68037	Q5NBX1	Q99JI4	P47757	P47930	P49717	P56528	P53995	P54818	P49194	P52623	P51174
P56213	P61327;Q9CQL1	P62257	P61161	P97371	Q00897	P53612	P60879	P52795	P51655	P61759	P62309	P62858	P97426	Q00977	P46061	P47955	P48678	P68040	Q5NCF2	Q99JR1	P47758	P47934	P49718	P56542	P53996	P54822	P49282	P52624	P51175
P56371	P61329	P62259	P61164	P97372	Q00898	P53657	P60898	P52800	P51658	P61804	P62311	P62869	P97429	Q00993	P46062	P47962	P48722	P68134	Q5NCS9	Q99JR5	P47791	P47941	P49722	P56546	P54071	P54823	P49312	P52633	P51410
P56375	P61358	P62264	P61202	P97376	Q00915	P53690	P60904	P52825	P51660	P61922	P62313	P62874	P97431	Q00PI9	P46096	P47963	P48725	P68181	Q5ND29	Q99JW2	P47802	P47945	P49769	P56565	P54103	P54869	P49442	P52760	P51432
P56376	P61406	P62267	P61211	P97377	Q00PI9	P53702	P61014	P52840	P51661	P61924	P62315	P62876	P97432	Q01147	P46412	P47964	P48758	P68254	Q5PRF0	Q99JW4	P47809	P47955	P49813	P56581	P54116	P54923	P49443	P52787	P51569
P56379	P61458	P62270	P61219	P97379	Q01063	P53798	P61021	P52875	P51791	P61953	P62317	P62878	P97433	Q01149	P46414	P47968	P48771	P68368	Q5S006	Q99JW5	P47811	P47962	P49817	P56671	P54227	P55002	P49446	P52795	P51612
P56380	P61514	P62274	P61222	P97384	Q01065	P53808	P61022	P52912	P51807	P61957	P62320	P62880	P97434	Q01237	P46460	P48024	P48774	P68369	Q5SQY2	Q99JX3	P47856	P47963	P49935	P56695	P54265	P55012	P49452	P52800	P51637
P56382	P61600	P62281	P61226	P97386	Q01147	P53810	P61025	P52927	P51830	P61961	P62331	P62889	P97447	Q01279	P46467	P48025	P48787	P68372	Q5SRX1	Q99JX7	P47857	P47964	P49962	P56812	P54276	P55014	P49586	P52825	P51655
P56387	P61620	P62301	P61255	P97390	Q01149	P53811	P61027	P53026	P51855	P61963	P62334	P62897	P97449	Q01339	P46471	P48036	P48962	P68404	Q5SS00	Q99JY0	P47877	P47968	P50096	P56873	P54310	P55096	P49615	P52840	P51658
P56388	P61750	P62305	P61290	P97393	Q01279	P53986	P61028	P53395	P51859	P61965	P62342	P62900	P97450	Q01405	P46638	P48193	P48999	P68433;P84228	Q5SSK3	Q99JY3	P47878	P48024	P50114	P56931	P54320	P55097	P49698	P52875	P51660
P56389	P61759	P62307	P61327;Q9CQL1	P97401	Q01339	P53994	P61082	P53564	P51863	P61967	P62484	P62908	P97452	Q01730	P46656	P48302	P49070	P68510	Q5SSW2	Q99JY8	P47879	P48025	P50136	P56959	P54726	P55194	P49710	P52912	P51807
P56390	P61793	P62309	P61329	P97411	Q01341	P53995	P61087	P53566	P51880	P61971	P62488	P62911	P97461	Q01768	P46662	P48356	P49117	P69566	Q5SUC9	Q99K23	P47911	P48036	P50171	P56960	P54728	P55200	P49717	P52927	P51830
P56391	P61804	P62311	P61358	P97414	Q01405	P53996	P61089	P53612	P51881	P61979	P62500	P62915	P97470	Q01853	P46664	P48377	P49135	P70122	Q5SUF2	Q99K28	P47915	P48193	P50172	P57080	P54729	P55258	P49718	P53026	P51855
P56394	P61807	P62313	P61406	P97429	Q01730	P54071	P61148	P53657	P51885	P61982	P62509	P62918	P97471	Q02013	P46718	P48381	P49138	P70158	Q5SUR0	Q99K30	P47930	P48281	P50247	P57716	P54731	P55264	P49722	P53395	P51859
P56395	P61922	P62315	P61458	P97433	Q01768	P54103	P61161	P53702	P51906	P62046	P62627	P62932	P97473	Q02053	P46735	P48410	P49182	P70160	Q5SV85	Q99K41	P47934	P48302	P50285	P57725	P54751	P55284	P49769	P53564	P51863
P56399	P61924	P62317	P61514	P97434	Q01815	P54116	P61164	P53762	P51912	P62069	P62700	P62960	P97478	Q02248	P46737	P48428	P49194	P70168	Q5SW19	Q99K48	P47941	P48377	P50295	P57746	P54754	P55288	P49813	P53612	P51880
P56480	P61953	P62320	P61600	P97443	Q01853	P54227	P61166	P53798	P51949	P62071	P62702	P62962	P97493	Q02257	P46935	P48441	P49222	P70170	Q5SWT3	Q99K51	P47945	P48410	P50396	P57759	P54761	P55302	P49817	P53657	P51881
P56528	P61957	P62322	P61620	P97447	Q02013	P54254	P61202	P53810	P51954	P62073	P62715	P62983	P97494	Q02780	P46938	P48453	P49282	P70186	Q5SWU9	Q99K67	P47955	P48428	P50427	P57776	P54775	P55772	P49919	P53702	P51885
P56546	P61961	P62331	P61750	P97449	Q02053	P54276	P61211	P53811	P52019	P62075	P62717	P62996	P97496	Q02788	P46978	P48678	P49290	P70193	Q5SX39	Q99K85	P47962	P48441	P50428	P57780	P54797	P55937	P49935	P53762	P51912
P56564	P61963	P62334	P61759	P97450	Q02248	P54310	P61216	P53986	P52196	P62077	P62743	P63001	P97501	Q02819	P47199	P48722	P49312	P70195	Q5SX40	Q99KD5	P47963	P48453	P50429	P57784	P54818	P56135	P49962	P53798	P51942
P56565	P61965	P62340	P61793	P97461	Q02257	P54320	P61219	P53994	P52293	P62082	P62746	P63005	P97742	Q03141	P47226	P48725	P49442	P70202	Q5SYD0	Q99KE1	P47964	P48615	P50431	P57787	P54822	P56183	P50096	P53810	P51949
P56581	P61967	P62342	P61804	P97467	Q02357	P54726	P61222	P53995	P52332	P62137	P62748	P63011	P97760	Q03160	P47239	P48758	P49443	P70206	Q5U419	Q99KF1	P47968	P48678	P50446	P57791	P54823	P56203	P50136	P53811	P52019
P56671	P61969	P62482	P61922	P97468	Q02566	P54728	P61226	P53996	P52430	P62141	P62751	P63017	P97762	Q03249	P47713	P48771	P49446	P70207	Q5U430	Q99KH8	P48024	P48722	P50462	P58021	P54869	P56212	P50153	P53986	P52196
P56695	P61971	P62484	P61924	P97470	Q02780	P54729	P61255	P54071	P52431	P62192	P62754	P63024	P97765	Q03265	P47738	P48774	P49452	P70208	Q5U458	Q99KI0	P48025	P48725	P50516	P58022	P54923	P56213	P50171	P53994	P52293
P56812	P61979	P62488	P61953	P97471	Q02788	P54731	P61264	P54103	P52432	P62196	P62774	P63028	P97770	Q03311	P47739	P48787	P49586	P70211	Q5U4D9	Q99KK2	P48036	P48758	P50518	P58044	P55002	P56371	P50247	P53995	P52332
P56818	P61982	P62492	P61957	P97473	Q02789	P54751	P61290	P54116	P52479	P62242	P62806	P63030	P97785	Q03958	P47740	P48962	P49615	P70227	Q5XG73	Q99KK7	P48193	P48771	P50543	P58058	P55012	P56375	P50284	P53996	P52430
P56873	P62046	P62500	P61961	P97478	Q02819	P54754	P61327;Q9CQL1	P54227	P52480	P62245	P62814	P63037	P97789	Q03963	P47753	P48999	P49710	P70236	Q5XJY4	Q99KN2	P48281	P48774	P50544	P58059	P55014	P56376	P50285	P54071	P52431
P56942	P62069	P62627	P61963	P97493	Q02858	P54763	P61358	P54265	P52483	P62254	P62821	P63038	P97792	Q04207	P47754	P49070	P49717	P70255	Q5XJY5	Q99KN9	P48302	P48962	P50580	P58064	P55096	P56379	P50295	P54103	P52432
P56959	P62071	P62631	P61965	P97494	Q03137	P54775	P61406	P54276	P52503	P62257	P62827	P63044	P97797	Q04447	P47757	P49117	P49718	P70257	Q5XKE0	Q99KP3	P48377	P48997	P50608	P58137	P55097	P56380	P50396	P54116	P52479
P56960	P62073	P62700	P61967	P97496	Q03141	P54797	P61458	P54310	P52592	P62259	P62830	P63073	P97801	Q04519	P47758	P49135	P49722	P70261	Q5XKN4	Q99KP6	P48381	P48999	P50637	P58158	P55194	P56382	P50404	P54227	P52480
P57080	P62075	P62702	P61969	P97742	Q03173	P54818	P61514	P54320	P52623	P62264	P62835	P63082	P97807	Q04735	P47791	P49138	P49769	P70265	Q5XPI3	Q99KQ4	P48410	P49025	P50752	P58252	P55258	P56387	P50427	P54265	P52483
P57716	P62077	P62715	P61971	P97760	Q03249	P54822	P61600	P54726	P52624	P62267	P62838	P63085	P97819	Q04736	P47802	P49182	P49813	P70268	Q60575	Q99KU0	P48428	P49135	P51125	P58269	P55264	P56390	P50428	P54276	P52503
P57722	P62082	P62717	P61979	P97765	Q03265	P54823	P61620	P54728	P52633	P62270	P62843	P63087	P97820	Q04750	P47809	P49194	P49817	P70269	Q60590	Q99KV1	P48441	P49138	P51150	P58281	P55284	P56391	P50429	P54310	P52592
P57724	P62137	P62743	P61982	P97789	Q03311	P54841	P61750	P54729	P52760	P62274	P62849	P63089	P97821	Q04857	P47811	P49222	P49919	P70271	Q60597	Q99KW3	P48453	P49182	P51163	P58389	P55288	P56394	P50431	P54320	P52623
P57746	P62141	P62746	P62046	P97792	Q03734	P54843	P61759	P54731	P52792	P62281	P62852	P63101	P97822	Q05020	P47856	P49282	P49935	P70274	Q60598	Q99KX1	P48615	P49194	P51174	P58404	P55302	P56395	P50446	P54726	P52624
P57759	P62192	P62748	P62069	P97797	Q03958	P54869	P61793	P54751	P52795	P62301	P62855	P63139	P97823	Q05117	P47857	P49290	P49962	P70279	Q60605	Q99L04	P48678	P49282	P51175	P58462	P55772	P56399	P50462	P54728	P52633
P57774	P62196	P62751	P62071	P97798	Q03963	P54923	P61804	P54754	P52800	P62305	P62858	P63154	P97825	Q05144	P47876	P49312	P50096	P70280	Q60610	Q99L13	P48722	P49290	P51410	P58466	P55937	P56400	P50516	P54729	P52760
P57776	P62242	P62754	P62073	P97807	Q04207	P55002	P61922	P54761	P52825	P62307	P62869	P63158	P97855	Q05186	P47877	P49442	P50136	P70288	Q60631	Q99L20	P48725	P49300	P51432	P58468	P56135	P56477	P50518	P54731	P52787
P57780	P62245	P62761	P62075	P97819	Q04447	P55012	P61924	P54763	P52840	P62309	P62874	P63166	P97863	Q05421	P47878	P49443	P50171	P70290	Q60634	Q99L45	P48758	P49312	P51569	P58501	P56183	P56480	P50543	P54754	P52795
P57784	P62254	P62774	P62077	P97820	Q04519	P55050	P61953	P54775	P52850	P62311	P62876	P63168	P97864	Q05512	P47879	P49446	P50172	P70295	Q60648	Q99LB2	P48759	P49442	P51612	P58544	P56203	P56485	P50544	P54761	P52800
P58021	P62257	P62806	P62082	P97821	Q04690	P55065	P61957	P54797	P52875	P62313	P62878	P63213	P97865	Q05685	P47911	P49452	P50220	P70296	Q60649	Q99LC3	P48771	P49443	P51637	P58681	P56212	P56528	P50580	P54775	P52825
P58044	P62259	P62812	P62137	P97822	Q04735	P55095	P61961	P54822	P52912	P62315	P62880	P63242	P97868	Q05793	P47915	P49586	P50247	P70297	Q60668	Q99LC5	P48774	P49446	P51655	P58735	P56213	P56542	P50608	P54797	P52840
P58058	P62264	P62814	P62141	P97823	Q04736	P55096	P61963	P54823	P52927	P62317	P62889	P63254	P97872	Q05816	P47934	P49615	P50285	P70302	Q60675	Q99LD4	P48962	P49452	P51658	P58742	P56371	P56546	P50637	P54818	P52875
P58059	P62267	P62821	P62192	P97825	Q04750	P55194	P61965	P54843	P53026	P62320	P62897	P63268	P97930	Q05915	P47941	P49710	P50295	P70303	Q60676	Q99LD8	P48997	P49586	P51660	P58771	P56375	P56564	P50992	P54822	P52912
P58064	P62270	P62823	P62196	P97855	Q04857	P55258	P61967	P54869	P53395	P62322	P62900	P63271;Q9Z199	P98064	Q05920	P47955	P49717	P50396	P70313	Q60680	Q99LE6	P48999	P49615	P51667	P58774	P56376	P56565	P51125	P54823	P52927
P58069	P62274	P62827	P62242	P97858	Q05186	P55264	P61971	P54923	P53564	P62331	P62908	P63276	P98078	Q059Y8	P47962	P49718	P50404	P70318	Q60692	Q99LL5	P49025	P49710	P51807	P58802	P56379	P56581	P51150	P54869	P53026
P58137	P62281	P62830	P62245	P97863	Q05512	P55271	P61979	P55002	P53569	P62334	P62911	P63280	P98083	Q05CL8	P47963	P49722	P50405	P70333	Q60700	Q99LM2	P49070	P49717	P51830	P58854	P56380	P56671	P51162	P54923	P53395
P58158	P62301	P62835	P62254	P97864	Q05793	P55284	P61982	P55012	P53612	P62340	P62915	P63321	P98086	Q05D44	P47964	P49769	P50427	P70335	Q60710	Q99LN9	P49117	P49718	P51855	P58871	P56382	P56677	P51163	P55002	P53564
P58252	P62305	P62838	P62257	P97865	Q05816	P55288	P62046	P55050	P53657	P62342	P62918	P63323	P98192	Q06138	P47968	P49813	P50428	P70336	Q60714	Q99LR1	P49135	P49722	P51859	P58929	P56387	P56812	P51174	P55012	P53569
P58269	P62307	P62843	P62259	P97872	Q05920	P55292	P62071	P55065	P53690	P62484	P62932	P63325	P98195	Q06180	P48024	P49817	P50429	P70340	Q60715	Q99LS3	P49138	P49769	P51863	P59016	P56390	P56873	P51175	P55014	P53612
P58281	P62309	P62849	P62264	P97873	Q05BC3	P55302	P62073	P55088	P53702	P62488	P62960	P63328	P98197	Q06185	P48025	P49919	P50431	P70349	Q60716	Q99M04	P49182	P49813	P51881	P59017	P56391	P56959	P51410	P55050	P53657
P58389	P62311	P62852	P62267	P97927	Q05CL8	P55772	P62075	P55095	P53762	P62500	P62962	P63330	P98203	Q06649	P48036	P49935	P50462	P70353	Q60737	Q99M07	P49194	P49817	P51885	P59048	P56394	P56960	P51432	P55065	P53702
P58404	P62313	P62855	P62270	P97930	Q05D44	P55821	P62077	P55096	P53798	P62509	P62983	P67778	P99024	Q06770	P48193	P49962	P50516	P70362	Q60739	Q99M28	P49282	P49919	P51910	P59108	P56395	P57080	P51569	P55088	P53762
P58468	P62315	P62858	P62274	P97931	Q06138	P55937	P62082	P55194	P53810	P62627	P62996	P67871	P99025	Q06890	P48302	P50096	P50518	P70365	Q60749	Q99M31	P49300	P49935	P51912	P59110	P56399	P57716	P51612	P55095	P53798
P58501	P62317	P62869	P62281	P97952	Q06180	P56135	P62137	P55258	P53811	P62700	P63001	P67984	P99026	Q07076	P48356	P50136	P50543	P70372	Q60759	Q99M51	P49312	P49962	P51942	P59114	P56400	P57722	P51655	P55096	P53810
P58544	P62320	P62874	P62301	P98078	Q06185	P56183	P62141	P55264	P53986	P62702	P63002	P68037	P99027	Q07113	P48377	P50171	P50544	P70388	Q60760	Q99M54	P49442	P50096	P51949	P59222	P56477	P57725	P51658	P55194	P53811
P58742	P62322	P62876	P62305	P98083	Q06335	P56212	P62192	P55271	P53994	P62715	P63005	P68040	P99028	Q07417	P48381	P50172	P50580	P70398	Q60766	Q99MN1	P49443	P50114	P52019	P59235	P56480	P57746	P51660	P55258	P53986
P58771	P62331	P62878	P62307	P98086	Q06770	P56213	P62196	P55284	P53995	P62717	P63011	P68134	P99029	Q07456	P48410	P50220	P50592	P70399	Q60770	Q99MR6	P49446	P50136	P52196	P59281	P56485	P57759	P51661	P55264	P53994
P58774	P62334	P62880	P62309	P98156	Q06890	P56371	P62242	P55288	P53996	P62743	P63017	P68181	Q00422	Q07797	P48428	P50247	P50608	P70402	Q60823	Q99MR8	P49452	P50171	P52293	P59325	P56501	P57776	P51807	P55271	P53995
P58802	P62340	P62881	P62311	P98192	Q07076	P56375	P62245	P55292	P54071	P62746	P63024	P68254	Q00519	Q07813	P48441	P50284	P50752	P70404	Q60847	Q99N28	P49586	P50172	P52332	P59326	P56528	P57780	P51855	P55284	P53996
P58854	P62342	P62889	P62313	P98195	Q07113	P56376	P62254	P55302	P54103	P62748	P63028	P68368	Q00558	Q07968	P48453	P50285	P51125	P70424	Q60854	Q99N87	P49615	P50207;Q62424	P52430	P59328	P56542	P57784	P51859	P55288	P54071
P58871	P62482	P62892	P62315	P98197	Q07235	P56379	P62257	P55772	P54116	P62751	P63030	P68369	Q00560	Q08024	P48615	P50295	P51150	P70429	Q60864	Q99N89	P49710	P50247	P52431	P59438	P56546	P57787	P51863	P55292	P54103
P58929	P62484	P62897	P62317	P98203	Q07417	P56380	P62259	P55821	P54227	P62754	P63037	P68372	Q00612	Q08091	P48678	P50396	P51163	P70441	Q60865	Q99N93	P49717	P50285	P52432	P59470	P56564	P57791	P51880	P55302	P54116
P59016	P62488	P62900	P62320	P99024	Q07456	P56382	P62264	P55937	P54276	P62774	P63038	P68404	Q00623	Q08093	P48722	P50404	P51174	P70444	Q60866	Q99N94	P49718	P50295	P52479	P59481	P56565	P58021	P51881	P55772	P54227
P59017	P62492	P62908	P62322	P99026	Q07797	P56388	P62267	P56135	P54310	P62806	P63044	P68433;P84228	Q00724	Q08288	P48725	P50405	P51175	P70445	Q60870	Q99N95	P49722	P50396	P52480	P59528	P56581	P58044	P51885	P55821	P54265
P59041	P62500	P62911	P62331	P99027	Q07813	P56389	P62270	P56183	P54320	P62814	P63073	P68510	Q00896	Q08369	P48758	P50427	P51410	P70451	Q60872	Q99N96	P49769	P50427	P52483	P59598	P56671	P58058	P51912	P55849	P54276
P59108	P62627	P62915	P62334	P99028	Q07968	P56390	P62274	P56212	P54726	P62821	P63082	P69566	Q00897	Q08481	P48771	P50428	P51432	P70452	Q60875	Q99NB8	P49813	P50428	P52503	P59672	P56812	P58059	P51942	P55850	P54310
P59110	P62631	P62918	P62340	P99029	Q08024	P56391	P62281	P56213	P54728	P62827	P63085	P70122	Q00898	Q08857	P48774	P50429	P51437	P70460	Q60876	Q99P30	P49817	P50429	P52592	P59708	P56873	P58064	P51943	P55937	P54320
P59114	P62700	P62956	P62342	Q00262	Q08091	P56392	P62301	P56371	P54729	P62830	P63087	P70158	Q00899	Q08879	P48787	P50431	P51569	P70663	Q60902	Q99P31	P49919	P50431	P52623	P59729	P56959	P58137	P51949	P56135	P54726
P59235	P62702	P62960	P62484	Q00420	Q08093	P56394	P62305	P56375	P54731	P62835	P63101	P70168	Q00915	Q08943	P48962	P50462	P51612	P70670	Q60925	Q99P87	P49935	P50446	P52624	P59759	P56960	P58158	P51954	P56183	P54728
P59242	P62715	P62962	P62488	Q00422	Q08369	P56395	P62307	P56376	P54754	P62838	P63139	P70170	Q00977	Q09200	P48999	P50516	P51637	P70671	Q60930	Q99PL5	P49962	P50462	P52633	P59764	P57080	P58252	P52019	P56212	P54729
P59279	P62717	P62965	P62492	Q00493	Q08481	P56399	P62309	P56379	P54761	P62843	P63154	P70180	Q00993	Q0GNC1	P49025	P50518	P51655	P70677	Q60931	Q99PP9	P50096	P50516	P52760	P59808	P57716	P58281	P52196	P56213	P54731
P59281	P62743	P62983	P62500	Q00519	Q08509	P56477	P62311	P56380	P54763	P62849	P63158	P70194	Q00PI9	Q0KL01	P49070	P50543	P51660	P70694	Q60932	Q99PU8	P50114	P50518	P52795	P59941	P57722	P58389	P52293	P56371	P54754
P59325	P62746	P62996	P62509	Q00558	Q08857	P56480	P62313	P56382	P54775	P62852	P63166	P70195	Q01147	Q0P678	P49117	P50544	P51791	P70695	Q60935	Q9CPP6	P50136	P50543	P52800	P59997	P57725	P58404	P52332	P56375	P54761
P59326	P62748	P63001	P62627	Q00560	Q08879	P56528	P62315	P56387	P54797	P62855	P63168	P70202	Q01149	Q0VBL3	P49135	P50580	P51807	P70697	Q60936	Q9CPQ1	P50171	P50544	P52825	P59999	P57746	P58462	P52430	P56376	P54763
P59328	P62751	P63002	P62631	Q00612	Q08943	P56542	P62317	P56388	P54818	P62858	P63213	P70206	Q01237	Q0VGB7	P49138	P50592	P51830	P70698	Q60949	Q9CPQ3	P50172	P50580	P52840	P60003	P57759	P58466	P52431	P56379	P54775
P59481	P62754	P63005	P62700	Q00623	Q0II04	P56546	P62320	P56389	P54822	P62869	P63242	P70207	Q01279	Q11011	P49182	P50608	P51855	P70699	Q60953	Q9CPQ8	P50207;Q62424	P50608	P52850	P60060	P57776	P58468	P52432	P56380	P54797
P59528	P62761	P63011	P62702	Q00724	Q0KL01	P56565	P62322	P56390	P54823	P62874	P63254	P70227	Q01320	Q11136	P49194	P50752	P51859	P80313	Q60960	Q9CPR1	P50247	P50637	P52875	P60122	P57780	P58501	P52479	P56382	P54818
P59598	P62774	P63017	P62715	Q00896	Q0KL02	P56671	P62331	P56391	P54843	P62876	P63268	P70236	Q01339	Q148B1	P49222	P51125	P51863	P80314	Q60972	Q9CPR4	P50285	P51125	P53026	P60229	P57784	P58681	P52480	P56387	P54822
P59644	P62806	P63024	P62717	Q00897	Q0P678	P56677	P62334	P56392	P54869	P62878	P63271;Q9Z199	P70245	Q01405	Q148V7	P49282	P51150	P51881	P80315	Q60973	Q9CPR5	P50295	P51150	P53395	P60330	P57787	P58742	P52483	P56388	P54823
P59648	P62812	P63028	P62743	Q00898	Q0VBL3	P56695	P62342	P56394	P54923	P62880	P63276	P70248	Q01730	Q148V8	P49290	P51163	P51885	P80316	Q60994	Q9CPT4	P50396	P51163	P53564	P60335	P57791	P58749	P52503	P56391	P54869
P59672	P62814	P63030	P62746	Q00899	Q0VBM2	P56812	P62484	P56395	P55002	P62889	P63280	P70255	Q01768	Q148W0	P49312	P51174	P51906	P80317	Q60996	Q9CPT5	P50427	P51174	P53566	P60487	P58021	P58771	P52592	P56392	P54923
P59708	P62821	P63034	P62748	Q00915	Q0VF22	P56873	P62500	P56399	P55012	P62897	P63321	P70257	Q01853	Q14AI6	P49442	P51175	P51910	P80318	Q61001	Q9CPU2	P50428	P51175	P53569	P60521	P58044	P58774	P52623	P56394	P55002
P59759	P62823	P63037	P62751	Q00PI9	Q0VF55	P56931	P62627	P56477	P55014	P62900	P63323	P70261	Q02013	Q14AX6	P49443	P51410	P51912	P81117	Q61033	Q9CPW0	P50429	P51410	P53612	P60603	P58058	P58802	P52624	P56395	P55012
P59764	P62827	P63038	P62754	Q01063	Q0VG49	P56959	P62700	P56480	P55065	P62908	P63325	P70265	Q02053	Q14B01	P49446	P51432	P51949	P81270	Q61035	Q9CPW9	P50431	P51432	P53657	P60605	P58059	P58854	P52633	P56399	P55014
P59808	P62830	P63040	P62774	Q01065	Q0VGB7	P56960	P62702	P56528	P55088	P62911	P63328	P70266	Q02248	Q14B80	P49452	P51437	P51954	P82198	Q61037	Q9CQ06	P50446	P51569	P53690	P60670	P58064	P58871	P52760	P56477	P55050
P59823	P62835	P63042	P62806	Q01147	Q11011	P57016	P62715	P56546	P55096	P62915	P63330	P70268	Q02257	Q14C51	P49586	P51569	P52019	P82347	Q61070	Q9CQ45	P50462	P51612	P53702	P60710	P58137	P58929	P52787	P56480	P55065
P59913	P62838	P63044	P62814	Q01149	Q11136	P57080	P62717	P56565	P55097	P62918	P67778	P70269	Q02780	Q14CH1	P49615	P51612	P52196	P82348	Q61072	Q9CQ52	P50516	P51655	P53762	P60762	P58158	P59016	P52795	P56501	P55088
P59999	P62843	P63046	P62821	Q01279	Q148V7	P57716	P62743	P56671	P55194	P62932	P67871	P70271	Q02788	Q14CH7	P49710	P51637	P52293	P82349	Q61074	Q9CQ54	P50518	P51658	P53798	P60766	P58252	P59017	P52800	P56528	P55095
P60003	P62849	P63054	P62827	Q01339	Q148V8	P57722	P62746	P56677	P55200	P62960	P67984	P70274	Q02819	Q14DH7	P49717	P51655	P52332	P82350	Q61081	Q9CQ56	P50543	P51660	P53808	P60824	P58281	P59048	P52825	P56542	P55096
P60041	P62852	P63056	P62830	Q01341	Q148W8	P57746	P62748	P56695	P55258	P62962	P68037	P70279	Q03141	Q1EG27	P49718	P51660	P52430	P83093	Q61090	Q9CQ60	P50544	P51667	P53810	P60840	P58389	P59108	P52840	P56546	P55194
P60060	P62855	P63073	P62835	Q01405	Q149B8	P57759	P62751	P56812	P55264	P62983	P68040	P70280	Q03147	Q1ERP8	P49722	P51791	P52431	P83510	Q61097	Q9CQ62	P50580	P51807	P53811	P60843	P58404	P59110	P52850	P56564	P55258
P60122	P62858	P63078	P62838	Q01730	Q149F3	P57774	P62754	P56873	P55284	P62996	P68134	P70288	Q03160	Q1HFZ0	P49769	P51807	P52432	P83741	Q61102	Q9CQ65	P50608	P51830	P53986	P60867	P58462	P59113	P52875	P56565	P55264
P60191	P62869	P63080	P62843	Q01768	Q14AI6	P57776	P62761	P56959	P55288	P63001	P68181	P70290	Q03249	Q283N4	P49813	P51830	P52479	P83870	Q61129	Q9CQ69	P50637	P51855	P53994	P60898	P58466	P59114	P52912	P56567	P55271
P60202	P62874	P63082	P62849	Q01815	Q14AX6	P57780	P62774	P56960	P55292	P63002	P68254	P70295	Q03265	Q2EMV9	P49817	P51855	P52480	P83882	Q61147	Q9CQ75	P50752	P51859	P53995	P60904	P58468	P59222	P52927	P56654	P55284
P60229	P62876	P63084	P62852	Q01853	Q14B80	P57784	P62806	P57016	P55302	P63005	P68368	P70296	Q03311	Q2NL51	P49919	P51859	P52483	P83887	Q61151	Q9CQ79	P51125	P51863	P53996	P61021	P58501	P59235	P53026	P56677	P55288
P60335	P62878	P63085	P62855	Q02013	Q14BI5	P58021	P62814	P57080	P55772	P63011	P68369	P70297	Q03958	Q2PFD7	P49935	P51863	P52503	P83917	Q61160	Q9CQ80	P51150	P51880	P54071	P61022	P58544	P59279	P53395	P56695	P55292
P60469	P62880	P63087	P62858	Q02053	Q14C51	P58044	P62821	P57716	P55849	P63017	P68372	P70302	Q03963	Q2QI47	P49962	P51881	P52592	P83940	Q61166	Q9CQ85	P51163	P51881	P54103	P61025	P58681	P59281	P53564	P56812	P55302
P60487	P62881	P63089	P62869	Q02105	Q14CH7	P58058	P62827	P57746	P55850	P63024	P68404	P70303	Q04207	Q2TBE6	P50096	P51885	P52623	P84084	Q61171	Q9CQ86	P51174	P51885	P54116	P61027	P58742	P59325	P53569	P56857	P55772
P60521	P62889	P63101	P62874	Q02248	Q18PE0	P58059	P62830	P57759	P55937	P63028	P68433;P84228	P70313	Q04447	Q2TPA8	P50136	P51906	P52624	P84086	Q61187	Q9CQ89	P51175	P51910	P54227	P61028	P58749	P59326	P53612	P56873	P55821
P60603	P62892	P63115	P62876	Q02257	Q1ERP8	P58064	P62835	P57774	P56135	P63030	P68510	P70315	Q04519	Q2VLH6	P50171	P51910	P52633	P84089	Q61189	Q9CQ91	P51410	P51912	P54254	P61082	P58771	P59328	P53657	P56959	P55849
P60605	P62897	P63137	P62878	Q02357	Q1HFZ0	P58137	P62838	P57776	P56183	P63037	P69566	P70318	Q04735	Q2YDW2	P50172	P51912	P52760	P84091	Q61191	Q9CQ92	P51432	P51942	P54265	P61087	P58774	P59438	P53690	P56960	P55850
P60670	P62900	P63139	P62880	Q02566	Q1W617	P58158	P62843	P57780	P56212	P63038	P70122	P70333	Q04736	Q31125	P50220	P51949	P52795	P84096	Q61205	Q9CQA1	P51569	P51943	P54276	P61089	P58802	P59470	P53702	P57016	P55937
P60710	P62908	P63141	P62881	Q02780	Q1XH17	P58242	P62849	P57784	P56213	P63044	P70158	P70335	Q04750	Q32NY4	P50247	P51954	P52800	P84099	Q61206	Q9CQA3	P51612	P51949	P54285	P61148	P58854	P59481	P53762	P57080	P56135
P60755	P62911	P63143	P62889	Q02788	Q2NL51	P58252	P62852	P57787	P56371	P63073	P70168	P70336	Q04857	Q3B7Z2	P50284	P52019	P52825	P84102	Q61207	Q9CQA5	P51655	P52019	P54310	P61161	P58871	P59598	P53798	P57096	P56183
P60761	P62915	P63147	P62892	Q02789	Q2TBA3	P58269	P62855	P57791	P56375	P63082	P70172	P70340	Q05020	Q3KNM2	P50285	P52196	P52840	P84104	Q61210	Q9CQA6	P51658	P52196	P54320	P61164	P58929	P59672	P53810	P57716	P56212
P60762	P62918	P63154	P62897	Q02819	Q2TBE6	P58281	P62858	P58021	P56376	P63085	P70175	P70349	Q05117	Q3T9E4;Q62293	P50295	P52293	P52875	P85094	Q61214	Q9CQB5	P51660	P52293	P54726	P61166	P59016	P59708	P53811	P57722	P56213
P60764	P62956	P63158	P62900	Q02858	Q2TPA8	P58308	P62869	P58044	P56379	P63087	P70180	P70353	Q05144	Q3T9X0	P50396	P52332	P52912	P97287	Q61233	Q9CQC6	P51667	P52332	P54728	P61202	P59017	P59729	P53986	P57746	P56371
P60766	P62960	P63166	P62908	Q03137	Q2VLH6	P58389	P62874	P58058	P56380	P63101	P70188	P70362	Q05186	Q3TA59	P50404	P52430	P52927	P97290	Q61234	Q9CQC7	P51807	P52430	P54729	P61211	P59048	P59759	P53994	P57759	P56375
P60824	P62962	P63168	P62911	Q03141	Q31125	P58404	P62876	P58059	P56382	P63139	P70195	P70365	Q05421	Q3TAP4	P50405	P52431	P53026	P97298	Q61235	Q9CQC8	P51855	P52431	P54731	P61219	P59108	P59764	P53995	P57774	P56376
P60840	P62965	P63213	P62915	Q03173	Q32KI9;Q8BM89	P58462	P62878	P58064	P56387	P63154	P70196	P70372	Q05512	Q3TAS6	P50427	P52432	P53395	P97300	Q61239	Q9CQC9	P51859	P52432	P54751	P61222	P59110	P59808	P53996	P57776	P56379
P60843	P62983	P63216	P62918	Q03249	Q32NY4	P58465	P62880	P58069	P56389	P63158	P70202	P70380	Q05685	Q3TBD2	P50428	P52479	P53564	P97304	Q61245	Q9CQD1	P51863	P52479	P54754	P61226	P59114	P59941	P54071	P57780	P56380
P60853	P62996	P63239	P62932	Q03265	Q38HM4	P58466	P62889	P58137	P56390	P63166	P70206	P70387	Q05793	Q3TBW2	P50429	P52480	P53612	P97310	Q61247	Q9CQE3	P51880	P52480	P54761	P61255	P59222	P59997	P54103	P57784	P56382
P60867	P63001	P63242	P62960	Q03311	Q3B7Z2	P58468	P62892	P58242	P56391	P63168	P70207	P70388	Q05816	Q3TC33	P50431	P52483	P53657	P97311	Q61249	Q9CQE7	P51881	P52483	P54763	P61290	P59235	P59999	P54116	P57787	P56387
P60879	P63002	P63248	P62962	Q03734	Q3KNM2	P58501	P62897	P58252	P56392	P63213	P70211	P70389	Q05915	Q3TC72	P50462	P52503	P53668	P97313	Q61282	Q9CQF0	P51885	P52503	P54775	P61327;Q9CQL1	P59281	P60003	P54227	P57791	P56388
P60882	P63005	P63250	P62983	Q03958	Q3TAS6	P58742	P62900	P58269	P56394	P63242	P70213	P70398	Q05920	Q3TC93	P50516	P52592	P53702	P97314	Q61285	Q9CQF3	P51910	P52592	P54797	P61358	P59325	P60060	P54254	P58021	P56391
P60898	P63011	P63254	P62996	Q03963	Q3TB82	P58771	P62908	P58281	P56395	P63254	P70227	P70399	Q059Y8	Q3TCH7	P50518	P52623	P53762	P97315	Q61292	Q9CQF6	P51912	P52623	P54818	P61406	P59326	P60122	P54265	P58022	P56392
P60904	P63017	P63268	P63001	Q04207	Q3TBW2	P58774	P62911	P58308	P56399	P63268	P70236	P70404	Q05CL8	Q3TCJ1	P50543	P52624	P53798	P97321	Q61316	Q9CQH3	P51942	P52624	P54822	P61514	P59328	P60229	P54276	P58044	P56394
P61021	P63024	P63271;Q9Z199	P63002	Q04447	Q3TC33	P58802	P62915	P58389	P56402	P63271;Q9Z199	P70245	P70412	Q05D44	Q3TCN2	P50544	P52633	P53808	P97333	Q61334	Q9CQH7	P51943	P52633	P54823	P61600	P59438	P60330	P54310	P58058	P56395
P61022	P63028	P63276	P63005	Q04519	Q3TC72	P58854	P62918	P58404	P56480	P63276	P70255	P70426	Q06138	Q3TDD9	P50580	P52760	P53810	P97346	Q61335	Q9CQI3	P51949	P52760	P54869	P61620	P59470	P60335	P54320	P58059	P56399
P61025	P63030	P63280	P63011	Q04690	Q3TC93	P58871	P62932	P58462	P56485	P63280	P70257	P70429	Q06180	Q3TDN2	P50592	P52795	P53811	P97347	Q61387	Q9CQI6	P52019	P52795	P54923	P61622	P59481	P60487	P54726	P58064	P56477
P61027	P63034	P63300	P63017	Q04735	Q3TCH7	P58929	P62960	P58466	P56528	P63321	P70261	P70441	Q06185	Q3TDQ1	P50608	P52800	P53986	P97351	Q61390	Q9CQJ6	P52196	P52800	P55002	P61750	P59528	P60521	P54728	P58069	P56480
P61028	P63037	P63318	P63024	Q04736	Q3TCJ1	P59016	P62962	P58468	P56542	P63323	P70265	P70444	Q06335	Q3TDX8	P50752	P52825	P53994	P97352	Q61391	Q9CQJ8	P52293	P52825	P55012	P61759	P59598	P60603	P54729	P58137	P56501
P61080	P63038	P63321	P63028	Q04750	Q3TCJ8	P59017	P62965	P58501	P56546	P63325	P70268	P70445	Q06649	Q3TEA8	P51125	P52840	P53995	P97355	Q61398	Q9CQL4	P52332	P52840	P55065	P61804	P59672	P60605	P54731	P58158	P56528
P61082	P63040	P63323	P63030	Q04857	Q3TCN2	P59024	P62983	P58742	P56565	P63328	P70271	P70451	Q06770	Q3TFQ1	P51150	P52875	P53996	P97360	Q61411	Q9CQL5	P52430	P52850	P55088	P61922	P59708	P60670	P54754	P58242	P56542
P61087	P63042	P63325	P63037	Q05186	Q3TDN2	P59048	P62996	P58771	P56581	P63330	P70274	P70452	Q06890	Q3TGF2	P51163	P52912	P54071	P97363	Q61425	Q9CQM5	P52431	P52875	P55096	P61924	P59729	P60710	P54761	P58252	P56546
P61089	P63044	P63328	P63038	Q05512	Q3TDQ1	P59113	P63001	P58774	P56671	P67778	P70277	P70460	Q07076	Q3TGW2	P51174	P52927	P54103	P97364	Q61466	Q9CQM9	P52432	P52912	P55097	P61953	P59759	P60761	P54763	P58281	P56564
P61148	P63046	P63330	P63044	Q05793	Q3TDX8	P59114	P63002	P58802	P56677	P67871	P70279	P70665	Q07113	Q3THE2	P51175	P53026	P54116	P97370	Q61475	Q9CQN1	P52479	P53026	P55194	P61957	P59764	P60762	P54775	P58308	P56565
P61161	P63054	P67778	P63073	Q05816	Q3TE80	P59222	P63005	P58854	P56695	P67984	P70280	P70670	Q07417	Q3THF9	P51410	P53395	P54227	P97371	Q61500	Q9CQN6	P52480	P53395	P55249	P61961	P59808	P60766	P54797	P58389	P56567
P61164	P63056	P67871	P63082	Q05909	Q3TEA8	P59235	P63017	P58871	P56812	P68037	P70288	P70671	Q07456	Q3THG9	P51432	P53564	P54265	P97372	Q61508	Q9CQP3	P52483	P53564	P55258	P61963	P59941	P60824	P54818	P58404	P56654
P61166	P63073	P67984	P63085	Q05920	Q3TEI4	P59242	P63024	P58929	P56873	P68040	P70290	P70677	Q07797	Q3THK3	P51437	P53569	P54276	P97376	Q61510	Q9CQQ7	P52503	P53566	P55264	P61965	P59997	P60840	P54822	P58462	P56677
P61202	P63078	P68037	P63087	Q05BC3	Q3TFD2	P59281	P63028	P59016	P56959	P68134	P70295	P70694	Q07813	Q3THK7	P51569	P53612	P54310	P97377	Q61543	Q9CQQ8	P52592	P53569	P55271	P61967	P59999	P60843	P54823	P58466	P56695
P61211	P63080	P68040	P63089	Q05CL8	Q3TFQ1	P59325	P63030	P59017	P56960	P68181	P70296	P70697	Q07968	Q3THS6	P51612	P53657	P54320	P97379	Q61545	Q9CQR2	P52623	P53612	P55284	P61971	P60003	P60867	P54869	P58468	P56812
P61215	P63082	P68134	P63101	Q05D44	Q3TGW2	P59326	P63037	P59048	P57016	P68254	P70297	P70698	Q08024	Q3TIR3	P51655	P53668	P54726	P97384	Q61550	Q9CQR4	P52624	P53657	P55288	P61979	P60060	P60898	P54923	P58501	P56857
P61219	P63084	P68181	P63139	Q06138	Q3THE2	P59328	P63038	P59108	P57080	P68368	P70302	P70699	Q08091	Q3TIU4	P51660	P53690	P54728	P97386	Q61553	Q9CQS6	P52633	P53690	P55292	P61982	P60122	P60904	P55002	P58544	P56873
P61222	P63085	P68254	P63154	Q06180	Q3THG9	P59438	P63044	P59113	P57096	P68369	P70303	P70700	Q08093	Q3TIV5	P51661	P53702	P54729	P97390	Q61554	Q9CQS8	P52760	P53702	P55302	P62046	P60229	P61021	P55012	P58742	P56959
P61226	P63087	P68368	P63158	Q06185	Q3THK3	P59481	P63054	P59114	P57716	P68372	P70313	P70704	Q08288	Q3TIX6	P51791	P53762	P54731	P97393	Q61555	Q9CQU0	P52795	P53762	P55772	P62069	P60330	P61022	P55014	P58771	P56960
P61255	P63089	P68369	P63166	Q06335	Q3THK7	P59528	P63073	P59222	P57722	P68404	P70318	P80313	Q08369	Q3TIX9	P51807	P53798	P54751	P97401	Q61559	Q9CQU3	P52800	P53798	P55849	P62071	P60335	P61025	P55050	P58774	P57016
P61264	P63101	P68372	P63168	Q06770	Q3THS6	P59598	P63082	P59235	P57724	P68433;P84228	P70333	P80314	Q08481	Q3TJ91	P51830	P53808	P54754	P97427	Q61576	Q9CQV5	P52825	P53808	P55850	P62073	P60487	P61027	P55065	P58802	P57080
P61290	P63115	P68404	P63213	Q06806	Q3TIR1	P59644	P63085	P59242	P57746	P68510	P70335	P80315	Q08509	Q3TJD7	P51855	P53810	P54761	P97429	Q61581	Q9CQV6	P52840	P53810	P55937	P62075	P60521	P61028	P55088	P58854	P57096
P61294	P63137	P68433;P84228	P63242	Q06890	Q3TIR3	P59672	P63087	P59281	P57759	P69566	P70336	P80316	Q08857	Q3TJM4	P51859	P53811	P54763	P97434	Q61584	Q9CQV7	P52850	P53811	P56135	P62077	P60603	P61082	P55095	P58871	P57716
P61315	P63139	P68510	P63248	Q07076	Q3TIU4	P59708	P63089	P59325	P57776	P70122	P70340	P80317	Q08879	Q3TJZ6	P51863	P53986	P54775	P97443	Q61586	Q9CQV8	P52875	P53986	P56183	P62082	P60605	P61087	P55096	P58929	P57722
P61327;Q9CQL1	P63141	P69566	P63250	Q07079	Q3TIV5	P59759	P63101	P59326	P57780	P70158	P70345	P80318	Q08943	Q3TKT4	P51880	P53994	P54797	P97447	Q61595	Q9CQW0	P52912	P53994	P56212	P62137	P60670	P61089	P55097	P59016	P57746
P61329	P63143	P70122	P63254	Q07113	Q3TIX6	P59764	P63139	P59328	P57784	P70168	P70349	P81117	Q09200	Q3TKY6	P51881	P53995	P54818	P97449	Q61598	Q9CQW1	P52927	P53995	P56213	P62141	P60710	P61148	P55194	P59017	P57759
P61358	P63147	P70124	P63268	Q07417	Q3TIX9	P59808	P63147	P59383	P57787	P70172	P70351	P81122	Q0GNC1	Q3TL44	P51885	P53996	P54822	P97450	Q61599	Q9CQX8	P53026	P53996	P56371	P62192	P60762	P61161	P55258	P59108	P57774
P61406	P63154	P70158	P63271;Q9Z199	Q07456	Q3TJ91	P59900	P63154	P59438	P57791	P70175	P70353	P81270	Q0KL01	Q3TLD5	P51906	P54071	P54823	P97452	Q61625	Q9CQY5	P53395	P54071	P56375	P62196	P60766	P61164	P55264	P59113	P57776
P61458	P63158	P70160	P63276	Q07797	Q3TJD7	P59913	P63158	P59481	P58021	P70180	P70362	P82198	Q0P678	Q3TLH4	P51912	P54103	P54869	P97457	Q61644	Q9CQZ1	P53564	P54103	P56376	P62242	P60824	P61166	P55271	P59114	P57780
P61514	P63166	P70168	P63280	Q07813	Q3TJZ6	P59999	P63166	P59528	P58022	P70188	P70365	P82343	Q0VBL3	Q3TLP5	P51949	P54116	P54923	P97461	Q61646	Q9CQZ5	P53566	P54116	P56379	P62245	P60840	P61202	P55284	P59222	P57784
P61588	P63168	P70174	P63321	Q07968	Q3TKT4	P60003	P63168	P59598	P58044	P70195	P70372	P83093	Q0VGB7	Q3TLS3	P51954	P54227	P55002	P97467	Q61655	Q9CR00	P53569	P54227	P56380	P62254	P60843	P61211	P55288	P59235	P57787
P61600	P63213	P70175	P63323	Q08024	Q3TKY6	P60060	P63213	P59644	P58058	P70196	P70388	P83741	Q11011	Q3TMH2	P52196	P54265	P55012	P97470	Q61656	Q9CR09	P53612	P54254	P56382	P62257	P60867	P61216	P55292	P59242	P57791
[truncated: 6,592 more rows]

## Sheet: 2. age unique in each organ
brain-1w	brain-4w	brain-8w	heart-1w	heart-4w	heart-8w	intestine-1w	intestine-4w	intestine-8w	kidney-1w	kidney-4w	kidney-8w	liver-1w	liver-4w	liver-8w	lung-1w	lung-4w	lung-8w	muscle-1w	muscle-4w	muscle-8w	skin-1w	skin-4w	skin-8w	spleen-1w	spleen-4w	spleen-8w	stomach-1w	stomach-4w	stomach-8w
[truncated: 1,741 more rows]

[truncated: 13 more sheets: 3. upset of 1w age unique, 4. upset of 4w age unique, 5. upset of 8w age unique, 6. 1w DAVID, 7. 4w DAVID, 8. 8w DAVID, 9. skin and inestine age unqiue, 10. skin-1week Metascape, 11. skin-4week Metascape, 12. skin-8week Metascape, 13. intestine-1week Metascape, 14. intestine-4week Metascape, 15. intestine-8week Metascape]
