# Supplementary material for: The mouse multi-organ proteome from infancy to adulthood
Source: Nat Commun. 2024 Jul 9;15:5752. doi: 10.1038/s41467-024-50183-6 (PMC11233712; doi:10.1038/s41467-024-50183-6)
Supplement: Supplementary file 20 — Supplementary data 17 [file 41467_2024_50183_MOESM20_ESM.xlsx]

## Sheet: Comments
Sheet	Comments
0. each organ sex-DEPs	Results of 10 organs 1-week, 4-week and 8-week sex differential proteins
1.1w_sex DEPs Upset	Upset results of 10 organs 1-week sex differential proteins
2.4w_sex DEPs Upset	Upset results of 10 organs 4-week sex differential proteins
3.8w_sex DEPs Upset	Upset results of 10 organs 8-week sex differential proteins
4.1w_muscle liver co-exp	Metascape results of muscle and liver co-expressed sex differential proteins at 1-week
5.4w_liver-intestine co-exp	Metascape results of liver and intestine co-expressed sex differential proteins at 4-week
6.8w_skin-liver co-exp	Metascape results of skin and liver co-expressed sex differential proteins at 8-week
7.liver_148_sex DEPs	554 proteins with sex differences in the liver at 1-, 4- and 8-week
8.liver_148_sex DEPs_Enrichment	Metascape results of sex-differentiated proteins present in liver at 1-, 4- and 8-week
9.stomach_1w_sex DownDEP	Metascape results of down-regulated sex-differentiated proteins in male VS female at 1-week stomach
10.stomach_1w_sex UpDEP	Metascape results of Up-regulated sex-differentiated proteins in male VS female at 1-week stomach
11.intestine_4w_sex DownDEP	Metascape results of down-regulated sex-differentiated proteins in male VS female at 1-week intestine
12.intestine_4w_sex UpDEP	Metascape results of Up-regulated sex-differentiated proteins in male VS female at 1-week intestine

## Sheet: 0. each organ sex-DEPs
1w-proteinID	log2FC	pvalue	Padj	group	cluster		4w-proteinID	log2FC	pvalue	Padj	group	cluster		8w-proteinID	log2FC	pvalue	Padj	group	cluster
A2ABV5	-0.568038	7.58e-05	0.0437025	DOWN	brain		A2A4U6	-0.945831	0.000593822	0.0435175	DOWN	brain		A0A075B5V6	-1.76365	8.48e-05	0.00813175	DOWN	heart
P05532	-0.361807	2.33e-05	0.038504	DOWN	brain		A2AJA7	-1.38309	0.000391511	0.0370095	DOWN	brain		A0A087WP46	-0.412804	0.00248214	0.0275845	DOWN	heart
P33175	0.305273	0.000100097	0.0457244	UP	brain		A2ASQ1	0.273334	0.000175826	0.0299732	UP	brain		A0A1L1STL1;A2AVC7;L7MTT1;Q7TR35	0.350145	0.00107806	0.0168616	UP	heart
Q03958	0.349848	8.29e-05	0.0437025	UP	brain		B1AWN6	-0.440746	0.000620039	0.0435175	DOWN	brain		A0A1W2P6U8	-0.313277	0.00365224	0.0348946	DOWN	heart
Q60932	0.307386	1.33e-05	0.038504	UP	brain		O09172	0.404331	0.000315056	0.0370095	UP	brain		A0A338P6S8	-0.548412	0.00405426	0.0372199	DOWN	heart
Q62420	0.357889	7.07e-05	0.0437025	UP	brain		O35127	0.285079	0.000920584	0.0464296	UP	brain		A0A5F8MPH8	-0.333077	0.00131365	0.0185537	DOWN	heart
Q8BZQ7	-0.373035	4.28e-05	0.0418633	DOWN	brain		O35239	-0.416554	0.000585715	0.0435175	DOWN	brain		A2A8U2	-0.447652	0.00539661	0.0434093	DOWN	heart
Q8K0E1	1.71011	2.81e-05	0.038504	UP	brain		O88712	-0.260721	0.000583164	0.0435175	DOWN	brain		A2AQP0	-0.949993	0.00138261	0.0190187	DOWN	heart
Q8K0V2	-0.406597	8.06e-05	0.0437025	DOWN	brain		O88958	-0.438593	0.000387902	0.0370095	DOWN	brain		A6H5Y3	-0.554464	0.00481715	0.040233	DOWN	heart
Q8VCD6	0.420184	3.96e-05	0.0418633	UP	brain		P00158	-0.822756	0.000160601	0.0289278	DOWN	brain		A6H5Z3	0.718491	0.000939104	0.0157631	UP	heart
Q91VA3	-0.460825	9.47e-05	0.0457244	DOWN	brain		P01831	0.531698	0.000688379	0.0457589	UP	brain		A6H6E2	0.570032	0.000177003	0.00937384	UP	heart
P51942	1.9659	0.00014787	0.0272425	UP	heart		P01887	0.865693	0.000867004	0.0464296	UP	brain		A6ZI47	1.06254	8.93e-05	0.00813175	UP	heart
O55101	1.72796	0.000112986	0.0269188	UP	heart		P03911	-0.941223	0.000164703	0.0289278	DOWN	brain		B8JJ69	0.387791	0.000230153	0.00995831	UP	heart
Q3UX10	1.70748	3.07e-05	0.0147742	UP	heart		P05532	-0.432287	0.000214384	0.0321783	DOWN	brain		B8JK39	0.670657	0.00235228	0.0267754	UP	heart
Q6PDE7	1.45274	0.000341046	0.0306185	UP	heart		P0CW02	0.932629	0.000395731	0.0370095	UP	brain		D3Z1D3	-0.354307	0.00137912	0.0190187	DOWN	heart
Q61337	1.38654	0.000258882	0.0294108	UP	heart		P0DN34	-0.503602	0.000538018	0.0427171	DOWN	brain		D3Z2H9	-0.68926	0.000423286	0.0120919	DOWN	heart
Q5NCS9	1.24771	0.00105523	0.0386296	UP	heart		P0DP60	0.751613	0.000254907	0.035263	UP	brain		D3Z689	-0.920793	0.000348478	0.0113825	DOWN	heart
P00015	1.23774	0.000327051	0.0306185	UP	heart		P27671	0.321091	0.000506529	0.0419406	UP	brain		D3Z7X0	-0.567129	4.14e-05	0.00625974	DOWN	heart
O35943	1.16613	2.73e-05	0.0147742	UP	heart		P28652	0.370464	0.00105785	0.049999	UP	brain		E9PWQ3	-0.397292	0.000553711	0.0130632	DOWN	heart
Q9JJ80	1.15368	0.000203489	0.0272425	UP	heart		P28798	1.08318	6.46e-05	0.0255746	UP	brain		E9PWZ3	0.431236	0.002716	0.0291849	UP	heart
Q9D2P4	1.12799	0.000445085	0.031421	UP	heart		P39447	0.280427	8.99e-05	0.026881	UP	brain		E9PYD1	-1.19808	0.000526696	0.0128569	DOWN	heart
Q99J27	1.10323	0.000641293	0.0347581	UP	heart		P40336	-0.356788	0.000387771	0.0370095	DOWN	brain		E9Q557	-0.332101	0.00199797	0.0239021	DOWN	heart
P00158	1.09421	1.44e-05	0.0124761	UP	heart		P53986	-0.409748	0.00081691	0.045969	DOWN	brain		F6TQW2	-1.74108	0.000160487	0.00937384	DOWN	heart
Q8BFZ3	1.06885	0.000919435	0.0369516	UP	heart		P53996	0.413346	0.000760017	0.045969	UP	brain		O08600	0.353977	0.000441838	0.0120985	UP	heart
Q91YR5	1.06758	0.000227625	0.0272425	UP	heart		P61329	-0.606803	0.000137503	0.0274817	DOWN	brain		O08663	0.273462	0.00434453	0.0387066	UP	heart
Q9QUQ5	1.01111	0.00151402	0.0456771	UP	heart		P62305	-0.437008	0.00088671	0.0464296	DOWN	brain		O08734	0.781051	0.000227068	0.00995831	UP	heart
O70579	1.00227	0.000484486	0.0318424	UP	heart		P62315	-0.551143	0.00075757	0.045969	DOWN	brain		O08756	-0.268156	0.000293593	0.0106883	DOWN	heart
Q8VEG4	0.993626	0.00143216	0.0451618	UP	heart		P62342	-0.510458	0.00086184	0.0464296	DOWN	brain		O09114	-0.799012	0.00621489	0.0476641	DOWN	heart
P03899	0.953636	0.000193261	0.0272425	UP	heart		P62627	0.272416	6.62e-05	0.0255746	UP	brain		O09167	0.483248	0.00187169	0.0230515	UP	heart
A0A0J9YTR2	0.946967	0.00206125	0.049168	UP	heart		P63040	0.50868	0.000336747	0.0370095	UP	brain		O35129	0.398441	0.0012519	0.0182302	UP	heart
Q9CR64	0.935376	0.00103133	0.0386296	UP	heart		P63082	0.487094	3.38e-05	0.0214584	UP	brain		O35215	-0.363382	0.000140754	0.00900614	DOWN	heart
Q80WB5	0.910066	0.00186011	0.0485776	UP	heart		P97765	0.306375	0.000471406	0.0400534	UP	brain		O35459	-0.365399	0.00452721	0.0394194	DOWN	heart
Q8K288	0.895025	0.0024214	0.0494637	UP	heart		P97825	0.464132	0.00103231	0.049999	UP	brain		O35682	0.586619	0.000674042	0.0146726	UP	heart
Q8K4S1	0.864561	0.000398726	0.0313878	UP	heart		P97952	-0.635923	0.000580328	0.0435175	DOWN	brain		O35943	0.984185	5e-07	0.000703724	UP	heart
P61014	0.862133	0.000840508	0.0369516	UP	heart		Q03958	0.318456	3.22e-05	0.0214584	UP	brain		O54940	0.672607	0.000172429	0.00937384	UP	heart
A0A2I3BQS8	0.839034	0.00220912	0.049168	UP	heart		Q3TZX3	-1.18149	4.64e-05	0.0224337	DOWN	brain		O54962	-1.0064	0.000106365	0.00863809	DOWN	heart
O70343	0.838277	0.00107013	0.0386296	UP	heart		Q3USJ8	0.41254	0.00036555	0.0370095	UP	brain		O55060	0.521166	0.00682888	0.0498934	UP	heart
Q6ZPT1	0.82332	0.000412139	0.0313933	UP	heart		Q61074	0.510718	0.000328578	0.0370095	UP	brain		O55234	0.274523	0.00300646	0.0313686	UP	heart
P52875	0.796592	0.001962	0.0485776	UP	heart		Q61292	0.486212	0.000402277	0.0370095	UP	brain		O70373	-0.841956	0.00019152	0.00937384	DOWN	heart
Q9WV68	0.794468	0.00138476	0.0449511	UP	heart		Q62311	-0.626888	0.000664698	0.0447975	DOWN	brain		O70468	-0.852808	0.000445843	0.0120985	DOWN	heart
Q9CR60	0.787237	0.000424919	0.0313933	UP	heart		Q62348	-0.449948	0.000921223	0.0464296	DOWN	brain		O88520	0.518281	0.00139205	0.0190865	UP	heart
P61804	0.77838	0.000606386	0.0346731	UP	heart		Q62393	0.412148	0.000137133	0.0274817	UP	brain		O88531	-0.508092	0.00282873	0.0300144	DOWN	heart
Q6PGD0	0.777797	0.00161766	0.0462875	UP	heart		Q6PIC6	0.555463	0.000256718	0.035263	UP	brain		O88736	0.847614	0.00173395	0.0219668	UP	heart
Q9CR30	0.760896	0.00025675	0.0294108	UP	heart		Q6RT24	-0.802041	0.00107517	0.049999	DOWN	brain		O88986	-0.9441	0.000193115	0.00937384	DOWN	heart
Q8C4Y3	0.750133	0.000262321	0.0294108	UP	heart		Q8BFU3	0.341383	0.000211511	0.0321783	UP	brain		O89023	-0.527447	0.00383288	0.0358103	DOWN	heart
P20852	0.735297	2.11e-05	0.0134371	UP	heart		Q8BFY6	-0.448241	0.000530673	0.0427171	DOWN	brain		O89086	-0.63407	0.00381571	0.0357289	DOWN	heart
B8JJ69	0.729418	2.01e-05	0.0134371	UP	heart		Q8BMQ2	-0.4015	1.4e-05	0.0214584	DOWN	brain		O89103	0.418959	0.00487497	0.0405255	UP	heart
Q99KR8	0.699555	0.00215923	0.049168	UP	heart		Q8BTG3	-0.492466	0.000134327	0.0274817	DOWN	brain		P01132	-1.18334	0.000346024	0.0113825	DOWN	heart
Q9CQ79	0.68234	0.000441079	0.031421	UP	heart		Q8BX09	-0.695223	0.000136738	0.0274817	DOWN	brain		P01867	-2.23837	8.06e-06	0.0060021	DOWN	heart
Q3UHC0	0.674793	0.00178372	0.0483381	UP	heart		Q8C4G9	0.511402	8.03e-05	0.026881	UP	brain		P02463	-0.455651	0.00180167	0.0223778	DOWN	heart
Q91V16	0.674119	0.000218486	0.0272425	UP	heart		Q8C570	0.300614	0.000151865	0.0283939	UP	brain		P02468	-0.347287	0.000597513	0.0137885	DOWN	heart
Q8BH51	0.66562	0.00231431	0.0494637	UP	heart		Q8C6E0	0.314196	8.81e-05	0.026881	UP	brain		P03888	0.365228	0.00160142	0.0209375	UP	heart
P03903	0.664774	0.000579155	0.0337919	UP	heart		Q8CAB8	-0.502827	0.000360563	0.0370095	DOWN	brain		P03893	0.892962	2.38e-05	0.00625974	UP	heart
P84102	0.647216	0.000832578	0.0369516	UP	heart		Q8CBY8	0.279783	0.000623181	0.0435175	UP	brain		P03899	0.510755	0.000878175	0.0156291	UP	heart
Q9EPC5	0.644141	0.00057839	0.0337919	UP	heart		Q8CCX5	0.912533	0.000908629	0.0464296	UP	brain		P03903	0.773894	0.00107612	0.0168616	UP	heart
Q9D2C7	0.63753	0.000322585	0.0306185	UP	heart		Q8CFP6	1.0658	0.000366248	0.0370095	UP	brain		P07214	1.07868	0.00146873	0.0196903	UP	heart
Q62348	0.629062	0.000294635	0.0306185	UP	heart		Q8K2P7	-1.04836	0.0004673	0.0400534	DOWN	brain		P07356	-0.41597	0.00445514	0.0393599	DOWN	heart
Q8VC16	0.605855	0.00156772	0.0457359	UP	heart		Q8K2X3	-0.888908	0.000293999	0.0370095	DOWN	brain		P08030	-0.463525	0.000252983	0.0100342	DOWN	heart
Q8BK03	0.601478	7.37e-05	0.0220749	UP	heart		Q8R1I1	-0.498688	3.63e-05	0.0214584	DOWN	brain		P08032	-0.324577	0.0054522	0.0435248	DOWN	heart
Q99N91	0.600994	0.000709221	0.0349597	UP	heart		Q8R2L5	1.44821	7.69e-05	0.026881	UP	brain		P08122	-0.585351	0.00481816	0.040233	DOWN	heart
Q9D0S4	0.597908	0.000760979	0.0356662	UP	heart		Q8R2Y3	-1.44631	0.000810982	0.045969	DOWN	brain		P08207	-0.921193	9.41e-05	0.00813175	DOWN	heart
O88653	0.572691	0.000194338	0.0272425	UP	heart		Q8R317	0.267137	0.000773173	0.045969	UP	brain		P09528	-0.64704	0.00015555	0.00937384	DOWN	heart
Q99LG2	0.56587	0.00015164	0.0272425	UP	heart		Q8R555	0.671763	0.000241704	0.035023	UP	brain		P0C0S6;Q3THW5	-0.916146	1.6e-05	0.0060021	DOWN	heart
Q91VX9	0.548782	0.00108568	0.0387993	UP	heart		Q8VCD6	0.46396	0.00043145	0.0386765	UP	brain		P0C5K1	-0.60417	0.00630931	0.0476641	DOWN	heart
P59326	0.546875	0.000691453	0.0348362	UP	heart		Q8VDL9	-0.629959	0.000639169	0.0441026	DOWN	brain		P10493	-0.44673	0.000618054	0.0138832	DOWN	heart
Q9CQL4	0.543017	0.00169386	0.0473691	UP	heart		Q8VDP6	-0.789119	0.000791713	0.045969	DOWN	brain		P10649	-0.613417	5.74e-05	0.00698689	DOWN	heart
Q3TC93	0.532671	0.000224171	0.0272425	UP	heart		Q91VC3	-0.288974	0.000398875	0.0370095	DOWN	brain		P10922	-0.70634	6.44e-05	0.00734543	DOWN	heart
Q9Z2C5	0.523439	0.00147963	0.0456771	UP	heart		Q91VF5	-0.623786	4.19e-05	0.0220973	DOWN	brain		P11352	-0.310841	0.00415298	0.0377975	DOWN	heart
P53612	0.515226	4.13e-05	0.0147742	UP	heart		Q922D4	0.293854	3.53e-05	0.0214584	UP	brain		P11688	0.366973	0.00458719	0.0395341	UP	heart
Q9CXV9	0.507205	0.000657909	0.0347581	UP	heart		Q99J83	0.305828	0.000801171	0.045969	UP	brain		P11983	0.322673	0.0014662	0.0196903	UP	heart
Q64338	0.505383	0.000290615	0.0306185	UP	heart		Q99JT6	-1.32053	0.00038199	0.0370095	DOWN	brain		P12787	-0.465343	0.0015023	0.0199504	DOWN	heart
Q8R1I1	0.502515	0.00161901	0.0462875	UP	heart		Q99KF1	0.556558	5.69e-05	0.0253538	UP	brain		P12815	-0.421042	0.00189425	0.0230923	DOWN	heart
Q3UIU2	0.482774	0.000154466	0.0272425	UP	heart		Q9CQA1	-0.267992	0.000606907	0.0435175	DOWN	brain		P13597	-0.362385	0.00101139	0.0164273	DOWN	heart
Q9Z1B5	0.479748	0.000552409	0.0337919	UP	heart		Q9CQZ6	-0.472283	0.000476827	0.0400534	DOWN	brain		P14115	0.978171	0.000315258	0.0111877	UP	heart
O88968	0.476489	0.0021913	0.049168	UP	heart		Q9CR51	0.500248	0.000785354	0.045969	UP	brain		P15508	-0.379708	0.00072008	0.0148236	DOWN	heart
Q61069	0.473915	0.00221248	0.049168	UP	heart		Q9CR60	-1.20125	0.000316228	0.0370095	DOWN	brain		P15626	-0.811326	2.91e-05	0.00625974	DOWN	heart
Q8K2C9	0.473137	0.00242215	0.0494637	UP	heart		Q9CR62	-0.432109	3.02e-05	0.0214584	DOWN	brain		P15864	-0.694939	0.000119095	0.00900614	DOWN	heart
Q9Z130	0.469539	0.000386018	0.0313878	UP	heart		Q9CRB8	-0.29271	0.000755247	0.045969	DOWN	brain		P17095	-0.626734	1.23e-05	0.0060021	DOWN	heart
Q921J2	0.46497	0.00171782	0.0476819	UP	heart		Q9CXV1	-0.578668	0.000126227	0.0274817	DOWN	brain		P17182	-0.351693	0.0003803	0.011554	DOWN	heart
Q9D1R1	0.464632	0.00227366	0.0494637	UP	heart		Q9D024	0.295853	0.000124855	0.0274817	UP	brain		P17563	-0.456303	2.84e-05	0.00625974	DOWN	heart
Q8CHU3	0.455248	0.000334667	0.0306185	UP	heart		Q9D0W5	0.264582	0.000267697	0.035263	UP	brain		P17710	0.320842	0.00143525	0.019423	UP	heart
Q80U58	0.454701	0.000858787	0.0369516	UP	heart		Q9D3P8	0.372902	0.000660948	0.0447975	UP	brain		P18242	-0.280197	0.000954851	0.0158257	DOWN	heart
P62342	0.453966	0.000279011	0.0301016	UP	heart		Q9D7N9	-0.343356	2.84e-06	0.0164352	DOWN	brain		P19157	-0.498725	0.00323624	0.0326953	DOWN	heart
Q9DBY1	0.453431	0.00113148	0.0394498	UP	heart		Q9DB10	-1.51115	9.98e-05	0.0274817	DOWN	brain		P19253	0.553121	0.00075869	0.0149021	UP	heart
Q8VE96	0.447744	0.00221709	0.049168	UP	heart		Q9DBS2	-0.499723	3.43e-05	0.0214584	DOWN	brain		P19324	0.604422	5.76e-05	0.00698689	UP	heart
Q9CQ02	0.438409	0.00195359	0.0485776	UP	heart		Q9DCF9	0.704007	0.000106523	0.0274817	UP	brain		P21460	-0.568291	0.00233773	0.0267072	DOWN	heart
O54781	0.43323	0.00100968	0.0384871	UP	heart		Q9DCU2	-0.926538	0.000208054	0.0321783	DOWN	brain		P21619	-0.43965	0.000330461	0.0112432	DOWN	heart
Q8BMJ3	0.429956	0.00210569	0.049168	UP	heart		Q9JIF0	-0.405802	0.000723763	0.045969	DOWN	brain		P22315	-0.329786	0.00084511	0.0155071	DOWN	heart
Q99KR3	0.429905	0.00234133	0.0494637	UP	heart		Q9JJJ7	-0.59434	0.00055655	0.0431216	DOWN	brain		P24452	-0.494343	0.00451362	0.0393823	DOWN	heart
P0DP26;P0DP27;P0DP28	0.429243	0.000423868	0.0313933	UP	heart		Q9JKY7	-0.300658	0.00077856	0.045969	DOWN	brain		P24526	0.72334	0.0013512	0.0188945	UP	heart
P83877	0.428827	0.000202646	0.0272425	UP	heart		Q9JL61	0.560989	0.000433743	0.0386765	UP	brain		P25444	0.391715	0.00222585	0.0258947	UP	heart
Q91V01	0.424506	0.000680816	0.0347581	UP	heart		Q9QX60	-0.583674	9.28e-05	0.026881	DOWN	brain		P27659	0.728002	0.000469049	0.0122932	UP	heart
Q9CPS6	0.42399	0.000975082	0.0379287	UP	heart		Q9QYY8	0.373333	0.000198938	0.0321783	UP	brain		P27661	-0.472413	0.00111935	0.0169246	DOWN	heart
Q9CQE2	0.418468	0.00187081	0.0485776	UP	heart		Q9R020	0.329097	0.000216521	0.0321783	UP	brain		P28352	-0.262271	0.000543255	0.0129477	DOWN	heart
Q99MR0	0.415875	0.00240997	0.0494637	UP	heart		Q9Z0W3	-0.54146	0.000962906	0.0481121	DOWN	brain		P28650	-0.311326	0.000403178	0.0118238	DOWN	heart
Q9JIQ3	0.411655	0.000393209	0.0313878	UP	heart		Q9Z2M6	-0.438515	0.000147934	0.0283939	DOWN	brain		P29391	-0.482448	0.000545749	0.0129477	DOWN	heart
Q3UA37	0.411105	0.000677367	0.0347581	UP	heart		A0A087WP46	-0.735846	5.46e-05	0.00801705	DOWN	heart		P30412	0.467775	0.00368766	0.0351535	UP	heart
Q8VHN8	0.404165	0.00152758	0.0456771	UP	heart		A2AQP0	-1.30785	1.27e-05	0.00506041	DOWN	heart		P32020	-0.428427	0.00151927	0.0200497	DOWN	heart
Q3U2K0	0.402983	0.000459163	0.0316325	UP	heart		A2AWA9	0.37182	0.000216762	0.0167076	UP	heart		P35282	0.428119	0.000878823	0.0156291	UP	heart
P62267	0.402382	0.000556728	0.0337919	UP	heart		A6H5Z3	0.621563	0.00105654	0.0357922	UP	heart		P35283	0.388558	0.000972009	0.015972	UP	heart
Q8K2X3	0.400456	0.0015334	0.0456771	UP	heart		B2RUP2	0.500404	0.000214949	0.0167076	UP	heart		P35486	0.285223	0.000740506	0.0148236	UP	heart
P03921	0.400179	0.000545719	0.0337919	UP	heart		B2RXC1	0.504314	0.000329448	0.0197372	UP	heart		P35761	0.506085	0.00318556	0.0323962	UP	heart
Q7TNC9	0.399816	5.99e-06	0.00685194	UP	heart		B2RXC8	0.481053	0.000141253	0.0126759	UP	heart		P39054	0.310777	0.000343897	0.0113825	UP	heart
Q8BLY2	0.388904	0.000837579	0.0369516	UP	heart		B8JJ69	0.422169	0.00145069	0.0434616	UP	heart		P42669	-0.268532	0.00265194	0.0288637	DOWN	heart
Q8QZY1	0.375696	0.00182596	0.0485776	UP	heart		D3YTM9	-0.685224	6.31e-05	0.00841586	DOWN	heart		P42703	1.11834	0.000486333	0.0124472	UP	heart
Q9ESJ0	0.374585	0.000572133	0.0337919	UP	heart		E9PWG6	1.16436	0.000499014	0.0249371	UP	heart		P43274	-0.640302	0.00189805	0.0230923	DOWN	heart
Q80YD1	0.373183	3.64e-05	0.0147742	UP	heart		E9Q6D3	1.82787	6.51e-05	0.00843381	UP	heart		P47738	-0.330698	0.000574885	0.0133392	DOWN	heart
Q9Z1K5	0.366802	0.000342704	0.0306185	UP	heart		F6XLV1	-0.963687	3.95e-05	0.00762821	DOWN	heart		P47963	0.503131	0.00356755	0.0343967	UP	heart
Q9Z2Z6	0.366048	0.000454157	0.0316325	UP	heart		O35215	-0.48404	0.000105233	0.0110344	DOWN	heart		P48678	-0.404101	0.00283782	0.0300354	DOWN	heart
Q9CQ40	0.365718	0.00156007	0.0457359	UP	heart		O35226	-0.489885	0.000342544	0.0197743	DOWN	heart		P48771	0.412873	0.00395528	0.0367488	UP	heart
Q91V79	0.364236	0.00223421	0.049168	UP	heart		O35943	1.18551	4.68e-05	0.00762821	UP	heart		P48787	-0.322408	0.00338051	0.0335757	DOWN	heart
P35980	0.364173	0.00190105	0.0485776	UP	heart		O55101	1.16646	1.9e-05	0.00558722	UP	heart		P49312	-0.260642	0.000955927	0.0158257	DOWN	heart
Q7TMR0	0.36344	0.000353385	0.0309959	UP	heart		O55126	-0.319774	0.000459145	0.0232423	DOWN	heart		P50637	-1.72703	0.000225848	0.00995831	DOWN	heart
Q91WC0	0.356287	3.8e-05	0.0147742	UP	heart		O70468	-0.811761	0.000143914	0.0126759	DOWN	heart		P50752	-0.525669	9.21e-05	0.00813175	DOWN	heart
P59481	0.355401	0.00153747	0.0456771	UP	heart		O88736	0.423966	5.96e-06	0.0029185	UP	heart		P51150	0.352855	0.000228216	0.00995831	UP	heart
Q9D8P4	0.353246	0.00107417	0.0386296	UP	heart		P01887	-0.705999	0.000604058	0.027725	DOWN	heart		P51637	-0.622446	4.15e-05	0.00625974	DOWN	heart
Q8C6I2	0.352768	0.000830661	0.0369516	UP	heart		P02802	-1.36762	0.000165591	0.0142993	DOWN	heart		P51667	-0.570583	5.66e-05	0.00698689	DOWN	heart
Q3UIA2	0.352199	0.00107346	0.0386296	UP	heart		P03888	0.534371	0.00162344	0.0460964	UP	heart		P53395	-0.301848	0.00173387	0.0219668	DOWN	heart
Q9Z1X2	0.350529	3.91e-05	0.0147742	UP	heart		P03899	0.593345	0.000989117	0.034572	UP	heart		P53810	0.278722	2.12e-05	0.0060021	UP	heart
Q3V384	0.342443	0.00201031	0.0488984	UP	heart		P03930	0.771148	0.000726824	0.0306287	UP	heart		P53811	0.283774	0.00173143	0.0219668	UP	heart
Q91WK1	0.333672	0.00111465	0.0393324	UP	heart		P12787	-0.7435	2.55e-05	0.00694259	DOWN	heart		P54822	0.276047	0.00303715	0.0315132	UP	heart
Q9CRB8	0.326721	0.00067068	0.0347581	UP	heart		P14115	0.732457	0.000740411	0.0306287	UP	heart		P55088	0.907534	0.000714305	0.0148236	UP	heart
Q9DCU6	0.325895	0.00221521	0.049168	UP	heart		P15864	-0.519929	0.0012487	0.0404359	DOWN	heart		P56395	-0.329448	0.000185944	0.00937384	DOWN	heart
Q3UHD6	0.325307	0.000427173	0.0313933	UP	heart		P16858	-0.892132	0.000451898	0.0231414	DOWN	heart		P56695	0.542882	0.000184084	0.00937384	UP	heart
P53702	0.325169	4.82e-06	0.00685194	UP	heart		P17182	-0.356405	9.42e-05	0.0105456	DOWN	heart		P58059	0.634581	1.82e-05	0.0060021	UP	heart
Q9CR42	0.323607	0.00148374	0.0456771	UP	heart		P19157	-0.549614	4.44e-07	0.000488927	DOWN	heart		P58771	-0.860187	0.00110401	0.0169246	DOWN	heart
Q8BLF1	0.323163	0.00101636	0.0384871	UP	heart		P23591	0.447002	0.000128338	0.0123638	UP	heart		P59913	0.788991	0.00161963	0.0210975	UP	heart
Q99KK9	0.322853	0.000748325	0.035363	UP	heart		P25444	0.287142	0.000386645	0.021022	UP	heart		P61222	0.307011	0.00199295	0.0239021	UP	heart
A6H6E9	0.321341	0.000149425	0.0272425	UP	heart		P28798	-0.674609	0.00179916	0.0477988	DOWN	heart		P61255	0.443176	0.0037435	0.0352377	UP	heart
Q9CY16	0.309457	0.00140718	0.0449511	UP	heart		P29758	-0.30803	0.00162727	0.0460964	DOWN	heart		P61327;Q9CQL1	1.01894	8.42e-05	0.00813175	UP	heart
O89112	0.308449	0.000577824	0.0337919	UP	heart		P31230	-0.298677	4.09e-05	0.00762821	DOWN	heart		P61600	0.64183	0.00216255	0.0253679	UP	heart
Q9Z1G3	0.308168	0.000700623	0.0348362	UP	heart		P31750	0.310603	0.00180481	0.0477988	UP	heart		P61804	0.342656	0.000833101	0.0154641	UP	heart
Q9WV85	0.307359	0.00209086	0.049168	UP	heart		P39054	0.330857	9.82e-05	0.0105456	UP	heart		P61922	-1.10928	0.00184851	0.0228923	DOWN	heart
Q9Z0F8	0.302185	0.00042824	0.0313933	UP	heart		P43274	-0.659657	0.000236885	0.0167076	DOWN	heart		P62141	-0.314157	0.000605682	0.013793	DOWN	heart
Q99KI3	0.301829	0.00135872	0.0446503	UP	heart		P45591	-0.327344	0.000824034	0.0324022	DOWN	heart		P62242	0.716776	1.24e-05	0.0060021	UP	heart
E9Q7L0	0.299137	0.0018965	0.0485776	UP	heart		P47955	-0.711392	5.13e-05	0.00801705	DOWN	heart		P62245	0.452726	0.000609245	0.013793	UP	heart
Q9WUK2	0.298058	0.000225381	0.0272425	UP	heart		P48787	-0.488486	0.000516239	0.0252613	DOWN	heart		P62264	0.476066	0.00117802	0.0175169	UP	heart
Q6DFX2	0.290889	0.00140339	0.0449511	UP	heart		P50462	-0.698237	0.000129311	0.0123638	DOWN	heart		P62267	0.77669	0.000917097	0.0157631	UP	heart
Q8R2U0	0.28873	0.00228556	0.0494637	UP	heart		P50752	-0.482168	1.12e-06	0.000824478	DOWN	heart		P62281	0.462092	0.000928183	0.0157631	UP	heart
Q80TP3	0.287976	0.00086547	0.0369516	UP	heart		P51637	-0.638917	0.00126466	0.0406538	DOWN	heart		P62301	0.403058	0.000502265	0.0124768	UP	heart
Q8R5A0	0.282789	0.000909598	0.0369516	UP	heart		P51667	-0.547187	0.00041924	0.0219802	DOWN	heart		P62342	0.276434	0.000217487	0.00995831	UP	heart
Q9D1X0	0.281901	0.0024061	0.0494637	UP	heart		P58771	-0.80989	0.000222255	0.0167076	DOWN	heart		P62702	0.646087	0.00348735	0.0339833	UP	heart
P58021	0.269455	0.000172723	0.0272425	UP	heart		P59708	0.377202	0.000676417	0.0292122	UP	heart		P62743	0.355521	0.00517312	0.0419497	UP	heart
Q9D6Y7	0.263101	0.00105419	0.0386296	UP	heart		P60060	1.2892	0.000534054	0.0258458	UP	heart		P62751	0.551859	0.00107082	0.0168616	UP	heart
Q8BXZ1	0.262932	0.00225651	0.0494356	UP	heart		P62141	-0.309209	0.00139611	0.0429962	DOWN	heart		P62754	0.602272	0.000213219	0.00989475	UP	heart
Q9D1J1	0.261774	0.000483942	0.0318424	UP	heart		P62242	0.456478	7.56e-05	0.0092532	UP	heart		P62806	-0.730974	0.000104176	0.00862615	DOWN	heart
Q8R123	0.261288	1.53e-05	0.0124761	UP	heart		P62264	0.331658	0.000331643	0.0197372	UP	heart		P62821	0.28144	0.000282112	0.010543	UP	heart
P15208	0.260964	0.00159823	0.0462462	UP	heart		P62311	-0.421635	0.000836421	0.0325387	DOWN	heart		P62830	0.446376	0.00016671	0.00937384	UP	heart
Q9CZ42	-0.26086	0.000481477	0.0318424	DOWN	heart		P62702	0.343658	0.00148762	0.0442666	UP	heart		P62849	0.791985	9.57e-05	0.00813175	UP	heart
Q8R3F5	-0.261067	0.000645359	0.0347581	DOWN	heart		P62754	0.325388	0.000788293	0.0315604	UP	heart		P62855	0.445432	0.00512195	0.0417567	UP	heart
P61358	-0.265688	0.001298	0.0436587	DOWN	heart		P62774	0.766085	0.000113655	0.0116404	UP	heart		P62900	0.561269	0.000520262	0.0127736	UP	heart
Q9Z0N1	-0.268109	3.57e-06	0.00681282	DOWN	heart		P62806	-0.616576	0.000237257	0.0167076	DOWN	heart		P62908	0.440291	0.000457007	0.0122148	UP	heart
Q5FWK3	-0.272437	0.000731666	0.0351569	DOWN	heart		P62827	0.328124	6.71e-05	0.00843928	UP	heart		P62918	0.538161	0.00630151	0.0476641	UP	heart
Q91XV3	-0.275993	0.00148736	0.0456771	DOWN	heart		P62849	0.815032	1.32e-06	0.000830478	UP	heart		P63011	0.271624	0.00619153	0.0476263	UP	heart
P51125	-0.280971	0.0021352	0.049168	DOWN	heart		P62852	-0.47409	1.42e-07	0.000488927	DOWN	heart		P63268	-1.84955	3.17e-05	0.00625974	DOWN	heart
Q0VBL3	-0.289478	0.00230934	0.0494637	DOWN	heart		P62908	0.389887	1.5e-05	0.00506547	UP	heart		P63323	0.334561	0.000543364	0.0129477	UP	heart
Q3USZ8	-0.29077	0.00126766	0.0428903	DOWN	heart		P63028	-0.567888	8.97e-05	0.0103994	DOWN	heart		P67778	0.336541	0.00112216	0.0169246	UP	heart
Q8K2Q7	-0.305671	0.000204816	0.0272425	DOWN	heart		P68134	-1.61482	3.69e-07	0.000488927	DOWN	heart		P67984	0.306334	0.000978125	0.0160097	UP	heart
Q99020	-0.311787	0.000676562	0.0347581	DOWN	heart		P70296	-0.402687	1.38e-05	0.00506041	DOWN	heart		P70268	0.323126	0.00482072	0.040233	UP	heart
Q8R2R6	-0.312019	0.00232702	0.0494637	DOWN	heart		P97823	-0.297816	3.44e-05	0.00762821	DOWN	heart		P70389	0.534468	0.00471467	0.0397407	UP	heart
Q4KMM3	-0.31252	0.000921347	0.0369516	DOWN	heart		P97858	0.736935	0.00174162	0.0473463	UP	heart		P70452	-0.45528	0.000176144	0.00937384	DOWN	heart
Q9Z1D1	-0.314244	0.00132075	0.044136	DOWN	heart		P98086	0.731495	0.00121528	0.0396453	UP	heart		P80317	0.273606	0.00365155	0.0348946	UP	heart
Q80XP9	-0.325707	0.000747218	0.035363	DOWN	heart		P99027	-0.37226	0.000909899	0.0338584	DOWN	heart		P82198	-0.589955	0.00319129	0.0323962	DOWN	heart
Q8CJ19	-0.327914	0.00215244	0.049168	DOWN	heart		Q32KI9;Q8BM89	-0.850716	0.000850877	0.0325849	DOWN	heart		P85094	-0.546296	0.000722008	0.0148236	DOWN	heart
B1AR10	-0.33514	0.00197345	0.0486388	DOWN	heart		Q3TDQ1	0.382539	0.000345382	0.0197743	UP	heart		P97351	0.271729	0.00284575	0.030044	UP	heart
Q99J95	-0.356653	0.00213191	0.049168	DOWN	heart		Q3TMP8	0.529318	0.00103609	0.0353716	UP	heart		P97364	-0.838607	0.000883941	0.0156291	DOWN	heart
P10754	-0.380348	0.000779661	0.0362447	DOWN	heart		Q3U213	0.820674	0.00182704	0.0478945	UP	heart		P97429	-0.549251	0.00375491	0.0352377	DOWN	heart
O35704	-0.387907	0.00035777	0.0309959	DOWN	heart		Q3U9N9	0.984695	0.000943108	0.0340447	UP	heart		P99024	0.41787	0.000378576	0.011554	UP	heart
O35127	-0.390467	1.32e-06	0.00629667	DOWN	heart		Q3UF64	-0.74866	0.0006243	0.0277719	DOWN	heart		P99029	-0.263092	0.000453792	0.0122061	DOWN	heart
Q9JJV2	-0.399089	8.49e-05	0.0220749	DOWN	heart		Q3UX10	1.56161	6.18e-05	0.00841586	UP	heart		Q00519	-0.611327	0.000723528	0.0148236	DOWN	heart
Q02566	-0.419085	0.00215651	0.049168	DOWN	heart		Q3V3Q7	-0.571468	0.000737575	0.0306287	DOWN	heart		Q00PI9	0.278844	0.00193285	0.023388	UP	heart
Q91W59	-0.427387	0.0010949	0.038886	DOWN	heart		Q5FW52	-0.636387	0.00109216	0.0364384	DOWN	heart		Q01065	0.550806	0.00220703	0.0257466	UP	heart
Q5FW52	-0.428502	0.00100262	0.0384871	DOWN	heart		Q5NCS9	0.52178	0.00140727	0.0430389	UP	heart		Q01341	-0.489935	0.00466796	0.0397407	DOWN	heart
Q5ND34	-0.445312	0.000887409	0.0369516	DOWN	heart		Q5PRF0	0.879498	0.00193422	0.0498147	UP	heart		Q02357	-0.315981	0.00574734	0.0452817	DOWN	heart
Q8R3Y5	-0.449042	0.000631874	0.0347581	DOWN	heart		Q60770	0.377739	4.6e-05	0.00762821	UP	heart		Q02788	-0.394693	0.000796733	0.0150772	DOWN	heart
P58771	-0.45945	0.00133535	0.044136	DOWN	heart		Q60872	-0.812076	0.000379568	0.0208952	DOWN	heart		Q04857	-0.338565	0.00105674	0.0168401	DOWN	heart
Q9CQI3	-0.466785	0.00021733	0.0272425	DOWN	heart		Q61337	1.44046	5.29e-05	0.00801705	UP	heart		Q05793	-0.344818	0.000944367	0.0157631	DOWN	heart
P63028	-0.470074	0.000127951	0.0272425	DOWN	heart		Q64511	0.320655	0.000621131	0.0277719	UP	heart		Q05816	0.265824	0.00592514	0.0460808	UP	heart
Q9DBJ1	-0.476566	0.00173026	0.0477954	DOWN	heart		Q6NZB0	-0.292346	0.00111819	0.0370264	DOWN	heart		Q05920	-0.385272	0.000431592	0.0120985	DOWN	heart
Q8BFQ4	-0.483688	0.00173949	0.0478191	DOWN	heart		Q6P4S6	0.549323	0.0010103	0.0347606	UP	heart		Q0VF55	0.764734	0.000893441	0.0156291	UP	heart
Q8VEB1	-0.483791	0.000400719	0.0313878	DOWN	heart		Q6PDE7	1.46162	0.00017524	0.0148415	UP	heart		Q14B80	-0.346005	0.00468904	0.0397407	DOWN	heart
Q9D074	-0.50525	0.00138903	0.0449511	DOWN	heart		Q6Q899	0.322635	0.000345735	0.0197743	UP	heart		Q3TB82	1.08425	0.000244231	0.0100342	UP	heart
Q7TPR4	-0.508842	0.000952472	0.0378211	DOWN	heart		Q6W8Q3	-0.384057	0.000226021	0.0167076	DOWN	heart		Q3TC33	-0.30042	0.0057328	0.0452517	DOWN	heart
Q9Z0E6	-0.513913	0.00122988	0.0418597	DOWN	heart		Q6WVG3	0.3745	0.000756521	0.0308492	UP	heart		Q3TMH2	-0.472551	9.59e-05	0.00813175	DOWN	heart
P47955	-0.514524	0.00230022	0.0494637	DOWN	heart		Q6ZWN5	0.511299	0.000284425	0.0184207	UP	heart		Q3TMP8	0.689949	0.00350342	0.0340114	UP	heart
P23249	-0.517017	0.000907027	0.0369516	DOWN	heart		Q7TQI3	0.404509	7.82e-05	0.00931027	UP	heart		Q3TTI8	0.538091	0.00136539	0.0190187	UP	heart
Q9D892	-0.51763	0.000481168	0.0318424	DOWN	heart		Q80XP9	-0.677066	0.000371616	0.0207164	DOWN	heart		Q3TZ89	-0.367613	0.00137834	0.0190187	DOWN	heart
Q8C963	-0.522207	0.000570979	0.0337919	DOWN	heart		Q80YV3	-1.05893	0.00056917	0.0268217	DOWN	heart		Q3U2P1	-0.502778	0.000423776	0.0120919	DOWN	heart
P47757	-0.523312	0.00182602	0.0485776	DOWN	heart		Q8BH15	0.748169	0.000306563	0.0190155	UP	heart		Q3UFY8	0.477574	0.00258018	0.0283015	UP	heart
Q9CPQ8	-0.523667	0.00116831	0.0404761	DOWN	heart		Q8BR90	-0.341092	0.000241177	0.0167076	DOWN	heart		Q3UHB1	0.386627	0.000187099	0.00937384	UP	heart
Q8BHD7	-0.528904	0.00237189	0.0494637	DOWN	heart		Q8BT60	-0.470696	0.00142349	0.0432347	DOWN	heart		Q3UJD6	-0.265081	0.00401909	0.0370581	DOWN	heart
Q8R322	-0.563331	0.000330366	0.0306185	DOWN	heart		Q8BUV3	-0.360729	0.000917282	0.0338584	DOWN	heart		Q3UJU9	-0.40261	0.00256416	0.0282331	DOWN	heart
O88477	-0.566368	0.00184345	0.0485776	DOWN	heart		Q8BVL3	0.46637	0.000118291	0.0118399	UP	heart		Q3ULD5	-0.273127	0.000362725	0.011554	DOWN	heart
Q91VN6	-0.593424	0.0013322	0.044136	DOWN	heart		Q8BW56	-0.988649	0.000189192	0.0157208	DOWN	heart		Q3UN02	0.545705	0.000665077	0.0145524	UP	heart
P19157	-0.598275	0.000228688	0.0272425	DOWN	heart		Q8BWY3	0.380621	0.00159011	0.0460964	UP	heart		Q3UQ28	1.01373	2.81e-05	0.00625974	UP	heart
P12787	-0.602364	0.00166979	0.0472666	DOWN	heart		Q8CC27	-0.337967	0.000316508	0.0193597	DOWN	heart		Q3UW68	0.697164	0.00138024	0.0190187	UP	heart
Q64525	-0.607833	0.00200929	0.0488984	DOWN	heart		Q8K003	-0.429889	0.00161205	0.0460964	DOWN	heart		Q3V384	0.329882	0.00503112	0.0413355	UP	heart
Q03137	-0.614072	0.00106954	0.0386296	DOWN	heart		Q8K273	-1.0074	0.00180962	0.0477988	DOWN	heart		Q5FW52	-0.49988	0.000881354	0.0156291	DOWN	heart
Q8BFQ8	-0.635579	5.6e-05	0.0179279	DOWN	heart		Q8K3D3	0.862141	0.00129663	0.0407884	UP	heart		Q5I043	0.362496	0.00450676	0.0393823	UP	heart
P57780	-0.636043	0.000493812	0.0320866	DOWN	heart		Q8K4G5	-0.804596	0.000300532	0.0189078	DOWN	heart		Q5RL79	0.667066	0.00443237	0.0393599	UP	heart
O35730	-0.648708	0.00196247	0.0485776	DOWN	heart		Q8QZY1	0.427528	4.87e-06	0.00268313	UP	heart		Q5SSK3	0.455567	0.000388158	0.0116363	UP	heart
P01887	-0.648759	0.000880348	0.0369516	DOWN	heart		Q8R404	-0.47488	0.000241934	0.0167076	DOWN	heart		Q5U5M8	-0.42178	0.00338727	0.0335757	DOWN	heart
Q9QXS6	-0.650766	0.000157449	0.0272425	DOWN	heart		Q8VD65	0.578196	0.000227497	0.0167076	UP	heart		Q5XPI3	0.611631	0.000210232	0.00987605	UP	heart
A0A7N9VR94	-0.694132	0.00206144	0.049168	DOWN	heart		Q8VDP6	0.458908	0.00181253	0.0477988	UP	heart		Q60634	-0.282262	0.000181627	0.00937384	DOWN	heart
Q8BW56	-0.713592	0.000640679	0.0347581	DOWN	heart		Q8VE91	0.946709	0.000131948	0.0123638	UP	heart		Q60675	-0.480234	0.000231138	0.00995831	DOWN	heart
E9Q2I4	-0.756777	0.000139794	0.0272425	DOWN	heart		Q8VHE0	0.320811	0.000139167	0.0126759	UP	heart		Q61001	-0.375021	0.00640043	0.0480597	DOWN	heart
P28651	-0.756829	0.00143745	0.0451618	DOWN	heart		Q91W86	-0.925095	3.06e-05	0.00749172	DOWN	heart		Q61292	-0.463674	0.0007715	0.015014	DOWN	heart
P60710	-0.758077	0.000383166	0.0313878	DOWN	heart		Q91WE4	0.532949	0.000744158	0.0306287	UP	heart		Q61337	1.00146	0.000174996	0.00937384	UP	heart
Q5DW34	-0.794751	0.00201239	0.0488984	DOWN	heart		Q91YE8	-0.504645	0.000275768	0.0181266	DOWN	heart		Q61553	0.713663	0.000485928	0.0124472	UP	heart
Q921V7	-0.8092	0.00154174	0.0456771	DOWN	heart		Q91YR7	0.694164	0.000292757	0.0186856	UP	heart		Q61554	-0.280102	0.00285521	0.0300687	DOWN	heart
Q9CQS2	-0.845768	0.00143747	0.0451618	DOWN	heart		Q91YY4	0.316242	0.000930261	0.0338584	UP	heart		Q61735	-0.508197	0.000938112	0.0157631	DOWN	heart
A3KGK3	-0.865753	0.000924112	0.0369516	DOWN	heart		Q921H8	-0.389688	0.00160029	0.0460964	DOWN	heart		Q61753	0.593802	0.000182365	0.00937384	UP	heart
Q9D711	-0.884619	0.00117507	0.0404761	DOWN	heart		Q921M4	-0.600394	0.00134547	0.0419937	DOWN	heart		Q61792	-0.848456	0.00012674	0.00900614	DOWN	heart
O88986	-0.888829	0.000375428	0.0313878	DOWN	heart		Q922E6	0.338078	0.0018617	0.0482288	UP	heart		Q61830	0.420525	0.00133889	0.0187845	UP	heart
P68134	-0.900566	0.000147056	0.0272425	DOWN	heart		Q99JH8	1.11277	0.000954406	0.0341043	UP	heart		Q61941	-6.08041	1.33e-10	5.6e-07	DOWN	heart
Q61908	-0.928079	0.00194044	0.0485776	DOWN	heart		Q99JI4	0.281611	0.00128331	0.0407884	UP	heart		Q62165	-0.298221	0.000330039	0.0112432	DOWN	heart
Q6P9N8	-0.95141	0.00240405	0.0494637	DOWN	heart		Q99LG2	0.893701	0.00107046	0.0359869	UP	heart		Q62351	0.862089	5.79e-05	0.00698689	UP	heart
Q9ERH4	-0.961141	0.000166749	0.0272425	DOWN	heart		Q99N93	0.487865	4.08e-05	0.00762821	UP	heart		Q62417	-0.334573	0.000123072	0.00900614	DOWN	heart
Q60876	-0.973471	0.000133003	0.0272425	DOWN	heart		Q9CPQ1	-0.717749	2.68e-05	0.00694259	DOWN	heart		Q62433	-0.415082	2.07e-05	0.0060021	DOWN	heart
Q9D115	-0.978478	0.000967274	0.0379287	DOWN	heart		Q9CQ00	-2.62417	7.66e-07	0.000675113	DOWN	heart		Q64514	0.377878	0.00140157	0.0191548	UP	heart
Q8VEK2	-0.987136	0.00211042	0.049168	DOWN	heart		Q9CQA9	-0.656576	0.000371389	0.0207164	DOWN	heart		Q64669	-0.332131	0.00126845	0.0183205	DOWN	heart
P16858	-0.993559	0.001071	0.0386296	DOWN	heart		Q9CQE2	0.533989	5.74e-05	0.00815684	UP	heart		Q65CL1	-0.3226	0.00317967	0.0323962	DOWN	heart
Q9JI91	-1.02179	0.000974928	0.0379287	DOWN	heart		Q9CQL6	0.435196	9.74e-05	0.0105456	UP	heart		Q66GT5	0.429864	7.99e-05	0.00813175	UP	heart
Q8CHX7	-1.04149	0.000335106	0.0306185	DOWN	heart		Q9CQN6	0.55084	0.00163705	0.0460964	UP	heart		Q6A4J8	-0.489219	0.00196258	0.02368	DOWN	heart
P62892	-1.0644	0.000396721	0.0313878	DOWN	heart		Q9CQP0	0.977448	0.00168804	0.0465601	UP	heart		Q6P1B1	0.386856	8.8e-06	0.0060021	UP	heart
Q99JI1	-1.58271	2.2e-06	0.00629667	DOWN	heart		Q9CR60	0.605824	0.000842283	0.0325387	UP	heart		Q6P5H2	0.347435	0.000926351	0.0157631	UP	heart
Q9WVL7	1.05623	1.01e-05	0.0116814	UP	kidney		Q9CVB6	0.264838	0.00023968	0.0167076	UP	heart		Q6PDE7	0.863423	0.00128195	0.0183205	UP	heart
P56212	0.750777	0.000159168	0.029068	UP	kidney		Q9CXU9	-0.537866	0.00128995	0.0407884	DOWN	heart		Q6URW6	-0.681379	0.000500155	0.0124768	DOWN	heart
P17897	0.72065	0.00050168	0.0385317	UP	kidney		Q9CY27	0.262297	0.000613285	0.0277719	UP	heart		Q6VGS5	-1.11182	0.00033024	0.0112432	DOWN	heart
Q8C561	0.705031	0.000278923	0.0313778	UP	kidney		Q9CY57	-0.335982	0.000906302	0.0338584	DOWN	heart		Q6W8Q3	-0.792435	0.000751184	0.0148236	DOWN	heart
Q9Z2C8	0.695182	0.000626675	0.0417705	UP	kidney		Q9CZM2	0.408791	0.000572489	0.0268217	UP	heart		Q6ZWN5	0.637455	0.000254297	0.0100342	UP	heart
Q9R0Q4	0.645991	0.000887595	0.048751	UP	kidney		Q9D0M5	-0.651886	0.000426795	0.022113	DOWN	heart		Q6ZWV7	0.316424	0.00260269	0.0284745	UP	heart
Q8C5P7	0.638138	2.02e-05	0.0130429	UP	kidney		Q9D115	-1.19411	0.000960248	0.0341043	DOWN	heart		Q71RI9	-0.55397	4.13e-05	0.00625974	DOWN	heart
Q9D6V8	0.630271	9.97e-05	0.0247777	UP	kidney		Q9D1C8	0.289497	0.00117462	0.0386048	UP	heart		Q78YY6	0.442116	0.00197464	0.0237576	UP	heart
P99028	0.628696	6.07e-06	0.0116814	UP	kidney		Q9D1G1	-0.290349	0.000922441	0.0338584	DOWN	heart		Q7TNG8	-0.414685	0.00013714	0.00900614	DOWN	heart
Q0VG18	0.612089	0.000377255	0.0340228	UP	kidney		Q9D1G3	0.367761	0.000604359	0.027725	UP	heart		Q7TQI3	0.333245	0.00111147	0.0169246	UP	heart
Q8BGH7	0.598437	0.000212757	0.0305133	UP	kidney		Q9D1X9	0.693833	0.00160713	0.0460964	UP	heart		Q80TN4	-0.613702	0.00499808	0.0413051	DOWN	heart
Q80Y98	0.57673	3.16e-05	0.0152811	UP	kidney		Q9D2C7	0.417681	0.00154902	0.0457844	UP	heart		Q80V26	0.70014	0.005841	0.0457635	UP	heart
Q9QY93	0.568155	0.000270638	0.0313778	UP	kidney		Q9D358	-0.592165	4.53e-05	0.00762821	DOWN	heart		Q80VP0	-0.854706	0.00509343	0.041652	DOWN	heart
Q80X32	0.556957	0.000306032	0.0314067	UP	kidney		Q9D6J6	-0.51737	0.000769719	0.0310995	DOWN	heart		Q80W21	-0.383132	0.000626556	0.0139997	DOWN	heart
Q9CR48	0.552251	0.00046679	0.0384249	UP	kidney		Q9D6K8	0.531819	0.000260107	0.0173593	UP	heart		Q80YR5	-0.719819	0.00627507	0.0476641	DOWN	heart
Q99MQ1	0.539311	0.000294029	0.0313778	UP	kidney		Q9D8T4	0.490506	0.00164401	0.0460964	UP	heart		Q8BFP9	-0.38507	0.0041805	0.0378467	DOWN	heart
Q80W47	0.538406	8.61e-05	0.0240974	UP	kidney		Q9DB20	-0.428956	0.000503952	0.0249371	DOWN	heart		Q8BGA9	0.394308	0.000347114	0.0113825	UP	heart
Q91X84	0.522286	0.000702357	0.0429203	UP	kidney		Q9DC77	-1.14065	3.49e-05	0.00762821	DOWN	heart		Q8BGT5	0.494064	0.000285153	0.0105632	UP	heart
O70494	0.514429	0.000623755	0.0417705	UP	kidney		Q9DCT6	0.529872	0.000680856	0.0292122	UP	heart		Q8BGT8	-0.306595	0.00324789	0.0327347	DOWN	heart
O08675	0.502973	0.000568349	0.0413623	UP	kidney		Q9JI91	-0.696714	4.34e-05	0.00762821	DOWN	heart		Q8BH61	0.485073	0.000610774	0.013793	UP	heart
O35988	0.490594	0.0005762	0.0413623	UP	kidney		Q9JJV2	-0.330527	1.05e-05	0.00461442	DOWN	heart		Q8BH86	-0.264633	0.000894203	0.0156291	DOWN	heart
Q9DBJ3	0.460542	1.92e-05	0.0130429	UP	kidney		Q9JL35	-0.654769	0.000555716	0.0266019	DOWN	heart		Q8BHG1	0.342628	0.00395944	0.0367488	UP	heart
Q9QYY0	0.442051	6.17e-05	0.0225321	UP	kidney		Q9JLB4	1.42882	0.000411247	0.0218208	UP	heart		Q8BJ03	0.294354	0.000471586	0.0122932	UP	heart
E9PZM7	0.418617	0.000641049	0.0417705	UP	kidney		Q9QUI0	-0.265751	0.000242799	0.0167076	DOWN	heart		Q8BJS4	-0.298532	0.00254063	0.0280866	DOWN	heart
Q6PGH2	0.41225	3.51e-05	0.0152811	UP	kidney		Q9QY76	-0.274315	0.00100319	0.0347606	DOWN	heart		Q8BJZ4	0.379039	0.000276633	0.0104305	UP	heart
Q80WR5	0.411347	6.51e-05	0.022656	UP	kidney		Q9Z2S7	-0.859518	1.82e-05	0.00558722	DOWN	heart		Q8BK63	0.388186	0.0027453	0.0293504	UP	heart
Q7TNS2	0.406042	0.000181674	0.0294917	UP	kidney		Q9Z2Z6	0.396046	0.00178615	0.0477988	UP	heart		Q8BK72	0.465548	0.00335483	0.0335105	UP	heart
Q8BWT5	0.388295	0.000936935	0.0488879	UP	kidney		A0A0J9YUX7	1.24292	0.00107125	0.0193164	UP	intestine		Q8BL65	-0.55557	0.00213691	0.0252263	DOWN	heart
Q8BMC1	0.387908	0.000289492	0.0313778	UP	kidney		A0A140LJ72	0.836583	0.00226679	0.0248413	UP	intestine		Q8BMJ3	0.314733	0.00676789	0.0497166	UP	heart
Q91WK5	0.387676	0.000296383	0.0313778	UP	kidney		A2AJA7	2.37418	5.66e-06	0.00710122	UP	intestine		Q8BP67	0.421641	0.000463524	0.0122932	UP	heart
Q99JF5	0.384344	0.000126329	0.0271421	UP	kidney		A2AN08	0.851641	0.00461965	0.0325253	UP	intestine		Q8BQZ4	-0.837362	0.00114638	0.0172284	DOWN	heart
Q7TSC1	0.383518	0.000311365	0.0314067	UP	kidney		A2ARV4	0.648219	0.000948874	0.0185577	UP	intestine		Q8BT60	-0.340574	0.00572786	0.0452517	DOWN	heart
Q99K99	0.381044	0.00026021	0.0313778	UP	kidney		B1ARD6	1.04023	0.00296837	0.0265824	UP	intestine		Q8BTW3	-0.29648	0.00467762	0.0397407	DOWN	heart
Q3TGF2	0.378399	0.000262011	0.0313778	UP	kidney		D3YZZ5	0.934517	0.00127376	0.0204697	UP	intestine		Q8BU88	0.365507	0.00246824	0.0275023	UP	heart
Q9ERR7	0.374266	0.000473365	0.0384249	UP	kidney		E9PYD1	0.465188	0.000610073	0.0180391	UP	intestine		Q8BWW9	0.669802	0.00245404	0.0274164	UP	heart
Q8VCF0	0.36851	0.000505988	0.0385317	UP	kidney		E9Q612	0.787691	0.00348648	0.0285695	UP	intestine		Q8BXC6	0.696286	0.00148268	0.0197614	UP	heart
A2AJI0	0.35926	0.000670727	0.0418774	UP	kidney		E9Q7L0	0.864509	0.00320742	0.0274773	UP	intestine		Q8BYJ6	-0.493529	0.000371635	0.011554	DOWN	heart
Q8K3J9	0.356653	2.61e-05	0.0136117	UP	kidney		F7BWT7	1.21518	0.001716	0.0224728	UP	intestine		Q8BYL4	0.332891	0.000374237	0.011554	UP	heart
Q8BGT6	0.351655	0.000588868	0.0413623	UP	kidney		G5E829	0.984583	1.66e-05	0.00710122	UP	intestine		Q8BZ52	-0.272285	0.00190294	0.0230923	DOWN	heart
Q9CQI7	0.347968	0.000583047	0.0413623	UP	kidney		O08529	0.873837	0.00610071	0.0369348	UP	intestine		Q8BZJ7	-0.359794	0.00468554	0.0397407	DOWN	heart
Q5SQY2	0.342998	0.000611202	0.0417705	UP	kidney		O08573	0.829447	0.00922332	0.0449877	UP	intestine		Q8C025	0.446583	0.00505032	0.0414126	UP	heart
Q6PIU9	0.338991	0.000923036	0.0488879	UP	kidney		O08599	0.750933	0.00938319	0.0454422	UP	intestine		Q8C0L0	-0.455723	0.00148339	0.0197614	DOWN	heart
O54931	0.338864	7.95e-05	0.0240974	UP	kidney		O08734	1.04261	0.00297195	0.0265824	UP	intestine		Q8C0M9	-0.260819	0.000259138	0.0100398	DOWN	heart
Q9D6S7	0.338684	0.000644377	0.0417705	UP	kidney		O08749	1.44853	1.17e-05	0.00710122	UP	intestine		Q8C0P0	0.419119	0.00166707	0.0214635	UP	heart
Q8K2Q5	0.337492	0.00023562	0.0313617	UP	kidney		O08756	0.868364	0.00224054	0.0248413	UP	intestine		Q8C181	0.289864	0.000786943	0.0150772	UP	heart
Q08093	0.334238	1.28e-05	0.0116814	UP	kidney		O08807	0.901422	0.00126273	0.0204697	UP	intestine		Q8C3P7	-0.786285	0.00470848	0.0397407	DOWN	heart
Q9DAW9	0.32837	8.44e-06	0.0116814	UP	kidney		O09106	0.777122	0.00300603	0.0265824	UP	intestine		Q8C7J6	0.385567	0.00167654	0.0215198	UP	heart
Q4KML4	0.323473	0.000213029	0.0305133	UP	kidney		O09117	0.936539	0.000136671	0.0113908	UP	intestine		Q8C963	-0.580577	0.000562467	0.0131961	DOWN	heart
Q91VX2	0.322232	9.24e-05	0.0241159	UP	kidney		O35286	0.882027	0.00596505	0.0366652	UP	intestine		Q8CAK1	-0.329888	0.00126847	0.0183205	DOWN	heart
Q9D8N2	0.314075	0.000130424	0.0272213	UP	kidney		O35350	1.40979	0.000373361	0.0156615	UP	intestine		Q8CFX3	0.519169	0.000247235	0.0100342	UP	heart
Q8K2F8	0.308153	3.65e-05	0.0152811	UP	kidney		O35593	0.983197	0.00148471	0.021723	UP	intestine		Q8CGB3	-0.515274	0.000905402	0.0156701	DOWN	heart
Q80WJ7	0.304783	0.000373688	0.0340228	UP	kidney		O35643	0.948261	0.00261081	0.025458	UP	intestine		Q8CGC7	0.26886	0.00466097	0.0397407	UP	heart
P98078	0.300576	0.000233675	0.0313617	UP	kidney		O35864	0.757317	0.0111443	0.0498428	UP	intestine		Q8CHS8	0.557076	0.00174664	0.0219668	UP	heart
Q9QXW9	0.295509	0.000323346	0.0315431	UP	kidney		O54734	0.891314	0.00509443	0.0338064	UP	intestine		Q8CHY3	-0.695282	0.000240291	0.0100342	DOWN	heart
Q8BGD9	0.285753	0.000549262	0.0410656	UP	kidney		O54984	0.807714	0.000645347	0.0180391	UP	intestine		Q8CI59	0.361681	0.00270602	0.0291519	UP	heart
Q8K3A0	0.282739	0.000972486	0.0496784	UP	kidney		O55023	1.33326	0.000119514	0.0110759	UP	intestine		Q8CI95	0.400266	0.000830959	0.0154641	UP	heart
P62915	0.281192	7.54e-06	0.0116814	UP	kidney		O55029	0.956757	0.00113968	0.0197462	UP	intestine		Q8JZN5	0.305065	0.000135162	0.00900614	UP	heart
Q9CQX8	0.27985	8.91e-05	0.0240974	UP	kidney		O55125	0.828009	0.00613745	0.0370572	UP	intestine		Q8JZN7	0.277578	0.000329954	0.0112432	UP	heart
Q8VE73	-0.289753	0.000907939	0.0488879	DOWN	kidney		O55131	0.7447	0.00419292	0.0310268	UP	intestine		Q8K182	1.26648	0.000744455	0.0148236	UP	heart
Q9D0B6	-0.300295	0.000176135	0.0294917	DOWN	kidney		O55142	0.876583	0.00870229	0.0439991	UP	intestine		Q8K2M0	0.469716	0.00214353	0.0252263	UP	heart
P68433;P84228	-0.318813	0.000313852	0.0314067	DOWN	kidney		O55143	0.815167	0.00162858	0.0219996	UP	intestine		Q8K2Y7	0.506588	0.00236408	0.0268374	UP	heart
Q9CQW1	-0.333738	0.000588078	0.0413623	DOWN	kidney		O70133	0.909013	0.00426529	0.0311812	UP	intestine		Q8K370	-0.724044	1.64e-07	0.000345732	DOWN	heart
P59598	-0.366151	0.000733988	0.0443123	DOWN	kidney		O70145	0.93851	0.0045604	0.0322075	UP	intestine		Q8K4G5	-0.840617	0.00162865	0.0210975	DOWN	heart
Q3UR70	-0.383095	2.15e-05	0.0130429	DOWN	kidney		O70152	1.01871	0.000814009	0.0183456	UP	intestine		Q8N7N6	-0.85559	0.00112179	0.0169246	DOWN	heart
A2A4P0	-0.420984	0.000204286	0.0305133	DOWN	kidney		O70423	1.10928	0.000875657	0.0184303	UP	intestine		Q8QZY1	0.418525	0.00419224	0.0378467	UP	heart
Q3UQA7	-0.442922	0.000832635	0.0471504	DOWN	kidney		O70435	0.669213	0.00158586	0.0219433	UP	intestine		Q8R035	0.360434	0.000727267	0.0148236	UP	heart
Q9R207	-0.517898	0.000328334	0.0315431	DOWN	kidney		O70503	1.02893	0.00139041	0.0213055	UP	intestine		Q8R050	0.356758	0.000175404	0.00937384	UP	heart
P15379	-0.612035	0.000950802	0.049239	DOWN	kidney		O88342	1.15016	0.000454103	0.0172467	UP	intestine		Q8R105	-0.324695	0.0039792	0.0368512	DOWN	heart
Q6P1G0	-0.632983	0.000204129	0.0305133	DOWN	kidney		O88343	1.0021	0.00631115	0.0376496	UP	intestine		Q8R3Q0	-0.637873	0.00517542	0.0419497	DOWN	heart
P97347	-0.633799	1.18e-05	0.0116814	DOWN	kidney		P01898	0.744328	0.00498399	0.0335543	UP	intestine		Q8VCI0	-0.432682	0.00347625	0.0339819	DOWN	heart
Q80TN7	-0.696406	0.000916549	0.0488879	DOWN	kidney		P02463	1.03735	0.00315156	0.0273046	UP	intestine		Q8VCL2	0.414874	0.00262836	0.0286811	UP	heart
Q91VT1	-0.839229	0.000444952	0.0373606	DOWN	kidney		P05202	1.04123	0.00239522	0.0251091	UP	intestine		Q8VCM8	0.446436	0.00313954	0.0323373	UP	heart
P35569	-0.903308	0.000295214	0.0313778	DOWN	kidney		P06745	1.07443	0.000524472	0.017749	UP	intestine		Q8VCR3	0.360868	0.00451305	0.0393823	UP	heart
Q9D479	-1.04014	7.38e-05	0.0240974	DOWN	kidney		P07356	0.768888	0.00103982	0.0189209	UP	intestine		Q8VCW8	0.286228	0.00488936	0.0405654	UP	heart
Q8BRK9	-1.07616	0.000180378	0.0294917	DOWN	kidney		P08752	1.09063	0.000667111	0.0182085	UP	intestine		Q8VE22	0.42164	8.16e-05	0.00813175	UP	heart
P26350	1.9684	0.000261114	0.00508681	UP	liver		P0C605	1.00236	0.00162832	0.0219996	UP	intestine		Q8VE91	-0.54601	0.00614848	0.0473814	DOWN	heart
O70324	1.90269	1.73e-05	0.00157817	UP	liver		P10126	0.968823	0.000706494	0.0182088	UP	intestine		Q8VID5	-0.535677	0.00542235	0.0435097	DOWN	heart
P16627	1.78381	2.76e-05	0.00196437	UP	liver		P10493	0.625802	0.00456643	0.0322075	UP	intestine		Q91VA3	0.725835	0.000274439	0.0104305	UP	heart
P99028	1.72021	5.13e-06	0.00129216	UP	liver		P10518	1.20942	0.000436785	0.0169904	UP	intestine		Q91VC4	-0.741879	0.00583665	0.0457635	DOWN	heart
C0HKE1;C0HKE2;C0HKE3;C0HKE4;C0HKE5;C0HKE6;C0HKE7;C0HKE8;C0HKE9;Q8BFU2;Q8CGP5;Q8CGP6;Q8CGP7;Q8R1M2	1.60563	0.000225085	0.0047494	UP	liver		P11983	0.899136	0.00177421	0.0227413	UP	intestine		Q91VH6	0.266311	0.000434706	0.0120985	UP	heart
P12710	1.55949	4.41e-05	0.00254342	UP	liver		P12265	1.13007	0.0022554	0.0248413	UP	intestine		Q91VR2	0.356867	0.00213577	0.0252263	UP	heart
Q9CZ83	1.44703	9.34e-05	0.00342525	UP	liver		P14131	0.958122	0.00438305	0.0314145	UP	intestine		Q91W89	-0.354122	0.00340289	0.0335757	DOWN	heart
P52875	1.3891	0.000532067	0.00760863	UP	liver		P14148	0.938146	0.00609141	0.0369348	UP	intestine		Q91WC0	0.37761	9.63e-05	0.00813175	UP	heart
P0C0S6;Q3THW5	1.36372	0.000231037	0.00481195	UP	liver		P14152	0.841331	0.00569149	0.0357738	UP	intestine		Q91WK1	0.400981	0.00123257	0.0181364	UP	heart
Q9CZD5	1.32819	1.27e-05	0.00149632	UP	liver		P14685	0.835532	0.00128231	0.0204697	UP	intestine		Q91XE4	-0.437708	0.00187339	0.0230515	DOWN	heart
P28798	1.31429	5.4e-05	0.00266405	UP	liver		P14824	0.602039	0.00354263	0.028811	UP	intestine		Q91YE8	-0.380384	3.48e-05	0.00625974	DOWN	heart
Q9WVL7	1.26894	0.00014329	0.00393398	UP	liver		P15208	0.616448	0.000223093	0.0128845	UP	intestine		Q91YI4	0.963832	0.00546886	0.0435755	UP	heart
P62843	1.21118	1.57e-06	0.00129216	UP	liver		P15920	0.722001	0.00861473	0.043757	UP	intestine		Q91YJ5	0.418257	0.000744529	0.0148236	UP	heart
Q9CPW3	1.1771	2.52e-05	0.00190026	UP	liver		P17426	0.877321	0.0100936	0.0472554	UP	intestine		Q91YM4	0.34846	0.00349249	0.0339833	UP	heart
O88322	1.16671	0.00419174	0.0222577	UP	liver		P18654	0.649312	0.000151631	0.011789	UP	intestine		Q91YR5	1.0017	0.00497899	0.041228	UP	heart
Q64520	1.14537	0.00195391	0.0144994	UP	liver		P20108	0.544505	0.000488	0.0173632	UP	intestine		Q91YY4	0.470584	0.000185046	0.00937384	UP	heart
Q91YT2	1.13568	0.000312612	0.00563634	UP	liver		P20444	0.90226	0.0066047	0.0381999	UP	intestine		Q91ZE0	0.674313	8.95e-05	0.00813175	UP	heart
Q9D0J8	1.13536	9.45e-05	0.00342525	UP	liver		P21279	0.858844	0.00146505	0.0216231	UP	intestine		Q921H8	-0.404574	0.00117003	0.0174594	DOWN	heart
Q9CPW7	1.11256	9.1e-05	0.00342188	UP	liver		P21447	1.83759	0.000182322	0.0123732	UP	intestine		Q921J2	0.345906	0.00013738	0.00900614	UP	heart
Q9D8X2	1.11218	0.000757798	0.00889741	UP	liver		P21981	0.467945	0.00385929	0.0295187	UP	intestine		Q921M4	-0.476254	0.00158554	0.0207942	DOWN	heart
Q9R0P4	1.09402	3.93e-05	0.0023776	UP	liver		P23591	0.582858	0.00102309	0.0188751	UP	intestine		Q921N7	0.47058	0.00225289	0.0261221	UP	heart
P58771	1.08376	0.00156723	0.0128353	UP	liver		P24547	0.807784	0.00589701	0.036564	UP	intestine		Q921S7	0.685163	0.00242096	0.0272535	UP	heart
P60003	1.08079	5.18e-06	0.00129216	UP	liver		P25911	0.780979	0.00916563	0.0449248	UP	intestine		Q921T2	-0.276193	0.00103181	0.0166331	DOWN	heart
Q9Z239	1.07607	0.000223113	0.00472842	UP	liver		P26443	1.1577	0.0017748	0.0227413	UP	intestine		Q922D4	0.291941	0.00079974	0.0150772	UP	heart
P09542	1.07574	0.00140086	0.0123114	UP	liver		P27048	0.967913	0.0018857	0.023337	UP	intestine		Q922E4	0.480854	0.000293315	0.0106883	UP	heart
Q9DB15	1.07142	0.00026023	0.00508681	UP	liver		P27601	0.948109	0.00380836	0.0293686	UP	intestine		Q925I1	0.311944	0.0022975	0.026365	UP	heart
P51437	1.06025	0.000284539	0.00532549	UP	liver		P27659	0.8467	0.00744798	0.0407136	UP	intestine		Q99JB8	-0.322849	6.81e-05	0.00757158	DOWN	heart
Q99JP4	1.05683	4.51e-05	0.00254342	UP	liver		P27808	1.13162	0.00125991	0.0204697	UP	intestine		Q99JR5	-0.4526	0.00229048	0.0263561	DOWN	heart
P15864	1.05631	0.00115167	0.0109684	UP	liver		P28063	1.02027	0.00219107	0.0248413	UP	intestine		Q99JY4	0.375654	0.000188073	0.00937384	UP	heart
Q9D6S7	1.05469	1.86e-05	0.00166256	UP	liver		P28474	1.28457	6.97e-06	0.00710122	UP	intestine		Q99KI3	0.378846	0.000350396	0.0113825	UP	heart
Q8C5P7	1.0516	0.00127047	0.0117379	UP	liver		P28659	0.787894	0.00311764	0.0271855	UP	intestine		Q99KK7	0.324765	0.000133124	0.00900614	UP	heart
Q8BFU3	1.04337	0.000806266	0.00920759	UP	liver		P28867	0.827737	0.00294015	0.0265824	UP	intestine		Q99KK9	0.473071	3.86e-05	0.00625974	UP	heart
Q8K1L5	1.04255	9.41e-07	0.00113675	UP	liver		P30416	0.549058	0.00212447	0.0245392	UP	intestine		Q99KU0	0.714963	0.00233996	0.0267072	UP	heart
P62500	1.04215	0.000603575	0.00805655	UP	liver		P31938	0.510421	0.00281478	0.025965	UP	intestine		Q99KW9	0.665096	0.00124742	0.0182278	UP	heart
P37889	1.04131	0.00311389	0.0190219	UP	liver		P35279	0.886855	0.00301512	0.0265824	UP	intestine		Q99KX1	-0.499728	0.00447156	0.0393823	DOWN	heart
P07309	1.03718	0.000104961	0.00356507	UP	liver		P35282	0.645229	0.00155741	0.0218511	UP	intestine		Q99L88	0.54178	0.000698841	0.0148236	UP	heart
Q61908	1.03511	0.00025427	0.00506968	UP	liver		P35293	0.827676	0.00712329	0.0395355	UP	intestine		Q99LG0	-0.876965	0.00432352	0.0386009	DOWN	heart
Q9QUR7	1.02871	0.00074349	0.00886539	UP	liver		P35550	0.661519	0.00832036	0.0432328	UP	intestine		Q99LT0	-0.635753	0.000818191	0.0153565	DOWN	heart
Q9Z2D6	1.02442	0.0010107	0.0102384	UP	liver		P35762	1.35052	7.34e-05	0.0110759	UP	intestine		Q99M07	0.351451	0.00226395	0.0261221	UP	heart
P58544	1.02383	0.00367893	0.0208645	UP	liver		P35980	0.823229	0.0102504	0.0475674	UP	intestine		Q99MD6	0.40964	0.00174777	0.0219668	UP	heart
P47878	1.01616	0.000230918	0.00481195	UP	liver		P36916	0.665283	0.0050948	0.0338064	UP	intestine		Q99N85	0.597618	0.000378557	0.011554	UP	heart
Q8BVZ1	1.01027	0.000505355	0.00743135	UP	liver		P39054	0.77636	0.0108055	0.0490576	UP	intestine		Q99N89	0.374136	0.00240899	0.0272009	UP	heart
P99027	1.00662	2.46e-06	0.00129216	UP	liver		P40142	1.03681	0.00108679	0.0194208	UP	intestine		Q99N91	1.04387	0.000138815	0.00900614	UP	heart
Q8VDM1	1.00569	0.00154502	0.0127912	UP	liver		P41241	1.08813	0.00185429	0.023337	UP	intestine		Q99N92	0.553572	0.00111008	0.0169246	UP	heart
Q62426	0.998457	2e-05	0.0016687	UP	liver		P42125	0.850817	0.000798623	0.0183456	UP	intestine		Q99N93	0.741258	3.92e-05	0.00625974	UP	heart
Q05793	0.988562	0.00057684	0.00785413	UP	liver		P42932	0.918396	0.0012662	0.0204697	UP	intestine		Q99N95	0.479763	0.00250843	0.0278034	UP	heart
Q9WUB4	0.987843	0.00354037	0.0203172	UP	liver		P45376	0.948504	0.00244283	0.0253261	UP	intestine		Q99N96	0.312456	0.00421564	0.037878	UP	heart
Q61144	0.985334	6.32e-05	0.00285516	UP	liver		P45700	1.0676	0.00591932	0.0365667	UP	intestine		Q99P88	-0.469647	0.000735787	0.0148236	DOWN	heart
P23198	0.984956	0.000632949	0.00822153	UP	liver		P45952	1.24868	0.000979523	0.0186766	UP	intestine		Q9CPR4	0.405765	0.00109757	0.0169162	UP	heart
P51125	0.979847	0.000149812	0.0039994	UP	liver		P46412	0.708652	0.00790643	0.0420095	UP	intestine		Q9CPR5	0.575812	0.00675318	0.0497166	UP	heart
P10922	0.974787	0.000208885	0.00466676	UP	liver		P46664	0.815668	0.00388508	0.0296024	UP	intestine		Q9CPV3	0.902422	0.000120216	0.00900614	UP	heart
P27889	0.972857	0.000197722	0.00457936	UP	liver		P47738	0.8302	0.00276868	0.0258388	UP	intestine		Q9CQ02	0.568915	0.000981887	0.0160097	UP	heart
B1AUE5	0.972229	0.00409265	0.0219787	UP	liver		P47757	0.52121	0.00658353	0.0381328	UP	intestine		Q9CQ40	0.552343	0.000233453	0.00995831	UP	heart
Q9WTQ5	0.960003	0.000209579	0.00466676	UP	liver		P47911	0.890419	0.00543134	0.0345749	UP	intestine		Q9CQ56	-0.387312	0.00430854	0.0385487	DOWN	heart
Q91WK5	0.957516	2.01e-05	0.0016687	UP	liver		P47964	0.530075	0.00264264	0.025458	UP	intestine		Q9CQ89	-0.427772	0.000538515	0.0129477	DOWN	heart
P62858	0.94846	5.46e-06	0.00129216	UP	liver		P48774	1.03698	0.000746979	0.0182088	UP	intestine		Q9CQF0	0.395756	0.000421814	0.0120919	UP	heart
Q8VDP2	0.947812	2.61e-05	0.00191064	UP	liver		P49300	0.677147	0.0110736	0.0495825	UP	intestine		Q9CQF8	0.711067	0.00103194	0.0166331	UP	heart
Q5U5M8	0.945769	0.00134646	0.012161	UP	liver		P49442	0.696684	0.00997229	0.0471407	UP	intestine		Q9CQH7	0.517816	0.00612492	0.0472862	UP	heart
Q6PGL7	0.939036	0.00115533	0.0109684	UP	liver		P50171	1.13991	0.00181165	0.0229918	UP	intestine		Q9CQI3	-0.560641	0.000135765	0.00900614	DOWN	heart
P48024	0.933769	0.000195379	0.00457936	UP	liver		P50247	1.23162	0.000258974	0.0137602	UP	intestine		Q9CQL5	0.683863	0.00037606	0.011554	UP	heart
E9Q8B5	0.933198	0.0126457	0.0444684	UP	liver		P50431	1.18543	0.000583614	0.0180391	UP	intestine		Q9CQL6	0.598394	0.00676937	0.0497166	UP	heart
Q9CPW0	0.92223	0.00152338	0.0127735	UP	liver		P50516	0.570395	0.00803124	0.0424463	UP	intestine		Q9CQN7	0.470891	2.13e-05	0.0060021	UP	heart
Q80W47	0.919198	0.000645625	0.00829868	UP	liver		P50580	0.841034	0.000914349	0.0184452	UP	intestine		Q9CQP0	0.954888	0.00087191	0.0156291	UP	heart
Q8BJ05	0.91851	0.000496105	0.00742161	UP	liver		P51150	0.427005	0.00762814	0.0411176	UP	intestine		Q9CQV5	0.43045	0.00115466	0.0172912	UP	heart
Q3UN04	0.917939	0.0033913	0.0198387	UP	liver		P51410	0.746044	0.00856258	0.0436554	UP	intestine		Q9CQW0	0.502796	0.00315571	0.0323962	UP	heart
P58064	0.915668	0.000109848	0.0035864	UP	liver		P51855	0.811571	0.000183192	0.0123732	UP	intestine		Q9CR59	0.463067	0.000231512	0.00995831	UP	heart
D3Z2H9	0.915594	2.71e-05	0.00195111	UP	liver		P53026	0.986996	0.00322353	0.0274773	UP	intestine		Q9CR88	0.473399	0.00174135	0.0219668	UP	heart
Q3TXX3	0.91084	0.00154667	0.0127912	UP	liver		P53811	0.690868	0.00324564	0.0274773	UP	intestine		Q9CRB9	-0.271077	8.34e-06	0.0060021	DOWN	heart
Q8K3K8	0.907838	2.96e-05	0.00202661	UP	liver		P53994	0.905031	0.0025362	0.0253742	UP	intestine		Q9CRY7	0.309204	0.000531059	0.0128889	UP	heart
Q9CX30	0.907161	1.72e-05	0.00157817	UP	liver		P54822	0.628057	0.00863004	0.043757	UP	intestine		Q9CS72	-0.610885	0.00162684	0.0210975	DOWN	heart
P31786	0.90418	0.000240574	0.00492566	UP	liver		P54823	0.724948	0.00249708	0.0253261	UP	intestine		Q9CWB7	-0.53046	0.000834908	0.0154641	DOWN	heart
G5E8Q8	0.900883	0.00946904	0.0363368	UP	liver		P55012	0.716681	0.000393547	0.0163363	UP	intestine		Q9CWF2	0.594889	0.000705053	0.0148236	UP	heart
Q8R001	0.899331	0.00238374	0.0162917	UP	liver		P55258	1.23314	3.21e-05	0.00710122	UP	intestine		Q9CXY9	0.478774	0.000210477	0.00987605	UP	heart
Q9CWD8	0.894275	0.000216887	0.00469954	UP	liver		P55264	0.785868	0.0017556	0.0227145	UP	intestine		Q9CY16	0.374128	0.000499165	0.0124768	UP	heart
Q9CWU4	0.892936	0.00113758	0.0109497	UP	liver		P56379	0.98924	0.00151698	0.021723	UP	intestine		Q9CY73	0.376107	4.62e-05	0.00650537	UP	heart
Q9Z0P4	0.891823	0.000973548	0.0101044	UP	liver		P56480	0.600242	0.00978059	0.0466989	UP	intestine		Q9CZJ0	-0.272732	0.00374367	0.0352377	DOWN	heart
Q8BG37	0.891792	9.74e-05	0.00347609	UP	liver		P58021	1.10421	0.000168619	0.0119991	UP	intestine		Q9CZL5	-0.396532	0.000256618	0.0100342	DOWN	heart
Q5DTM8	0.890212	0.0001	0.00347609	UP	liver		P58252	0.692369	0.00844096	0.0434731	UP	intestine		Q9CZM2	0.583726	0.000304164	0.0108855	UP	heart
Q99JZ7	0.883663	0.0010286	0.0103116	UP	liver		P59999	1.31419	0.00077227	0.0182088	UP	intestine		Q9CZR3	0.278825	0.00655401	0.0486425	UP	heart
Q3UHX2	0.881269	0.000112476	0.00364754	UP	liver		P60229	0.680024	0.00327217	0.0275079	UP	intestine		Q9CZS1	0.754631	0.0017932	0.0223768	UP	heart
Q9R1K9	0.880351	0.00282944	0.0179106	UP	liver		P60603	0.790152	0.00479487	0.0328859	UP	intestine		Q9D0G0	0.459012	0.00133158	0.0187442	UP	heart
Q8VD58	0.878225	0.00389882	0.021467	UP	liver		P60843	0.903673	0.00227632	0.0248413	UP	intestine		Q9D0Q7	0.560117	0.0012743	0.0183205	UP	heart
P58308	0.87559	9.58e-06	0.00137897	UP	liver		P61021	0.80571	0.00108531	0.0194208	UP	intestine		Q9D115	-0.678519	0.00624572	0.0476641	DOWN	heart
Q7TPE5	0.875031	0.00653124	0.0289532	UP	liver		P61211	1.4163	0.000281275	0.0143703	UP	intestine		Q9D142	-0.573839	0.000938276	0.0157631	DOWN	heart
Q91VM5	0.874541	0.00145642	0.0124608	UP	liver		P61255	0.824599	0.0085239	0.0436554	UP	intestine		Q9D1B9	0.564111	0.000495494	0.0124768	UP	heart
Q8K1N4	0.873498	0.000571826	0.00785413	UP	liver		P61358	0.894351	0.00778715	0.0415976	UP	intestine		Q9D1C3	-0.916936	0.0067839	0.0497368	DOWN	heart
P62715	0.870698	0.00121185	0.0113481	UP	liver		P61750	1.02796	0.00230543	0.0248974	UP	intestine		Q9D1H8	0.417031	0.000408345	0.0118927	UP	heart
Q8BT51	0.870122	0.00152463	0.0127735	UP	liver		P61804	1.24551	0.00126896	0.0204697	UP	intestine		Q9D1I5	-0.282593	0.000480548	0.0124472	DOWN	heart
Q9D6J6	0.868378	0.000237094	0.00487506	UP	liver		P61922	0.724587	0.00642149	0.0377986	UP	intestine		Q9D1I6	0.559286	0.00318191	0.0323962	UP	heart
Q99K95	0.867597	0.00155655	0.0127912	UP	liver		P62137	0.909537	0.00257735	0.025458	UP	intestine		Q9D1N9	0.472426	0.00679891	0.0497605	UP	heart
O55028	0.867239	0.0129002	0.0449456	UP	liver		P62141	1.17557	0.0011782	0.0202605	UP	intestine		Q9D1P0	0.518164	0.000719589	0.0148236	UP	heart
Q9JJI8	0.860741	0.000914356	0.00981816	UP	liver		P62242	0.907554	0.00705692	0.0394232	UP	intestine		Q9D1R9	0.336249	0.00458518	0.0395341	UP	heart
P25446	0.852584	0.00801356	0.0328985	UP	liver		P62245	1.05443	0.0013564	0.0209459	UP	intestine		Q9D273	-0.321235	0.000682383	0.0147026	DOWN	heart
Q9CQG1	0.849912	0.0102837	0.0385201	UP	liver		P62281	0.841344	0.00377474	0.0293223	UP	intestine		Q9D2N4	-0.295615	0.00644785	0.0482788	DOWN	heart
Q9JHJ0	0.847577	4.09e-06	0.00129216	UP	liver		P62315	1.17359	0.00200771	0.0242506	UP	intestine		Q9D338	0.623216	0.000115797	0.00900614	UP	heart
O88271	0.84319	8.22e-06	0.00136987	UP	liver		P62754	0.833677	0.00608097	0.0369348	UP	intestine		Q9D517	0.310452	0.000789526	0.0150772	UP	heart
O08997	0.841361	3.94e-05	0.0023776	UP	liver		P62806	0.92101	0.00131099	0.0204875	UP	intestine		Q9D666	-0.37006	0.00340043	0.0335757	DOWN	heart
Q9CR13	0.841146	0.00336978	0.0197607	UP	liver		P62821	0.750733	0.0060628	0.0369348	UP	intestine		Q9D773	0.429679	0.00374426	0.0352377	UP	heart
Q5MJS3	0.837954	0.000340987	0.00589446	UP	liver		P62827	0.852492	0.00209197	0.0245191	UP	intestine		Q9D8N0	0.413848	0.00268417	0.0289904	UP	heart
Q80YX1	0.837623	0.00497356	0.0249297	UP	liver		P62830	0.911173	0.00374447	0.0292439	UP	intestine		Q9D8P4	0.501198	0.00411526	0.0375351	UP	heart
Q9DB42	0.837527	0.0082793	0.0335336	UP	liver		P62849	0.862797	0.00915589	0.0449248	UP	intestine		Q9D8X1	-0.65896	2.01e-05	0.0060021	DOWN	heart
Q640M1	0.833282	0.0023947	0.0163032	UP	liver		P62878	0.772183	0.00224683	0.0248413	UP	intestine		Q9D8Y1	0.448317	0.00337732	0.0335757	UP	heart
Q9CR98	0.830506	0.0138183	0.0470873	UP	liver		P62880	0.934697	0.00134159	0.0208024	UP	intestine		Q9D967	-0.273361	0.000846243	0.0155071	DOWN	heart
Q5DTX6	0.825188	1.01e-05	0.00137897	UP	liver		P62889	1.10658	0.000672735	0.0182088	UP	intestine		Q9D9A7	0.294061	0.00630927	0.0476641	UP	heart
O35153	0.824834	0.00492632	0.0248476	UP	liver		P62908	1.02675	0.00254061	0.0253742	UP	intestine		Q9DB15	0.388952	0.00636662	0.0479255	UP	heart
P47239	0.823426	0.00467745	0.0240185	UP	liver		P62911	0.795996	0.010686	0.0487591	UP	intestine		Q9DBB8	-0.469392	0.000513732	0.0126871	DOWN	heart
P39039	0.823262	0.000141861	0.00391698	UP	liver		P62918	0.729958	0.0091433	0.0449248	UP	intestine		Q9DBC7	0.315582	0.000943652	0.0157631	UP	heart
Q9DAZ9	0.822579	0.00201179	0.0147151	UP	liver		P63001	0.820318	0.00374997	0.0292439	UP	intestine		Q9DBG9	-0.476035	0.00474243	0.0398156	DOWN	heart
O35671	0.820322	0.00294881	0.0183742	UP	liver		P63005	0.965237	0.0022466	0.0248413	UP	intestine		Q9DC71	0.289653	0.000654607	0.0144146	UP	heart
Q6IRU2	0.816964	1.01e-05	0.00137897	UP	liver		P63030	0.86987	0.00203253	0.0242813	UP	intestine		Q9DC77	-0.739727	0.00392553	0.036595	DOWN	heart
Q9QY76	0.813881	0.000576826	0.00785413	UP	liver		P63082	1.46796	0.000162709	0.011789	UP	intestine		Q9DCA2	0.642094	0.00073729	0.0148236	UP	heart
P55050	0.812584	0.00278597	0.017874	UP	liver		P63085	0.759261	0.00275584	0.0258388	UP	intestine		Q9DCM2	-0.308025	0.00187775	0.0230515	DOWN	heart
Q00560	0.812497	0.000172673	0.00425527	UP	liver		P63330	1.11326	0.00158246	0.0219433	UP	intestine		Q9DCP2	0.417035	0.000299366	0.0108053	UP	heart
Q6NXN1	0.81208	0.00516309	0.0255615	UP	liver		P68433;P84228	0.862481	0.00771934	0.0414018	UP	intestine		Q9DCU6	0.539943	0.000244085	0.0100342	UP	heart
P59242	0.810484	1.48e-05	0.0015553	UP	liver		P70122	1.02764	0.000648225	0.0180391	UP	intestine		Q9EPC5	0.624595	0.00648464	0.0484423	UP	heart
Q62029	0.805401	0.00558261	0.0264204	UP	liver		P70288	0.954667	0.000619254	0.0180391	UP	intestine		Q9EQ06	-0.289361	0.00372697	0.0352377	DOWN	heart
Q8R238	0.804727	0.00850726	0.034029	UP	liver		P80313	0.80319	0.0058473	0.0364086	UP	intestine		Q9EQ20	-0.266017	0.000750413	0.0148236	DOWN	heart
Q91Z49	0.802681	0.0030211	0.0186199	UP	liver		P80315	0.635711	0.0107195	0.0488199	UP	intestine		Q9EQI8	0.421311	0.000703364	0.0148236	UP	heart
Q9DBG9	0.800464	0.000158821	0.00401793	UP	liver		P80316	0.605705	0.00323645	0.0274773	UP	intestine		Q9EQN3	0.416917	0.00628464	0.0476641	UP	heart
Q6NZB0	0.793874	3.71e-05	0.00235859	UP	liver		P80317	0.758495	0.00188495	0.023337	UP	intestine		Q9ER88	0.449058	0.000872361	0.0156291	UP	heart
Q9JHQ5	0.792056	0.000283965	0.00532549	UP	liver		P83882	0.737549	0.00883764	0.0444672	UP	intestine		Q9ESD7	0.282585	0.00226347	0.0261221	UP	heart
Q3UMT1	0.791756	0.000819464	0.00927318	UP	liver		P84084	0.972607	0.000843522	0.0183456	UP	intestine		Q9JHI5	-0.351326	8.05e-05	0.00813175	DOWN	heart
Q9CWE0	0.790119	0.000941359	0.00991015	UP	liver		P84096	0.500697	0.00205461	0.0242813	UP	intestine		Q9JHP7	0.363714	0.000567319	0.0132364	UP	heart
P04117	0.788732	0.00457165	0.0237274	UP	liver		P84099	0.504866	0.00423108	0.0311305	UP	intestine		Q9JI39	0.285841	0.00586631	0.0458767	UP	heart
Q6IRU5	0.78803	1.93e-06	0.00129216	UP	liver		P97384	0.684668	0.00235664	0.0249104	UP	intestine		Q9JIF0	0.317377	0.00203528	0.0242796	UP	heart
Q6PGH2	0.787979	0.00734146	0.0311448	UP	liver		P97470	0.97053	0.0056159	0.0354665	UP	intestine		Q9JIF9	-0.568676	0.000206292	0.00987605	DOWN	heart
Q9CPZ8	0.784827	0.000669742	0.00839627	UP	liver		P99026	0.955996	0.00186934	0.023337	UP	intestine		Q9JIK9	0.482225	0.00176918	0.0221698	UP	heart
P62960	0.7775	0.0022981	0.016004	UP	liver		Q00612	1.03768	0.00273315	0.0258388	UP	intestine		Q9JIQ3	0.54052	0.00205365	0.0244297	UP	heart
Q8VDL9	0.776419	0.00800864	0.0328985	UP	liver		Q02053	0.960071	0.000815331	0.0183456	UP	intestine		Q9JJL8	0.304022	0.000679091	0.0147026	UP	heart
Q9JHS9	0.775995	0.000351635	0.00594091	UP	liver		Q02248	0.625068	0.00826722	0.0431781	UP	intestine		Q9JJZ2	0.351705	5.37e-05	0.00698689	UP	heart
Q76LS9	0.775318	0.0132955	0.0458883	UP	liver		Q02257	0.5682	0.00633038	0.0377079	UP	intestine		Q9JK42	-0.561315	3.9e-05	0.00625974	DOWN	heart
Q8VE97	0.772049	0.00113682	0.0109497	UP	liver		Q03145	0.71191	0.0076457	0.0411176	UP	intestine		Q9JKF7	0.464576	0.000134276	0.00900614	UP	heart
Q61464	0.771801	0.000643747	0.00829868	UP	liver		Q03265	0.867024	0.00215005	0.0246956	UP	intestine		Q9QY80	0.292834	0.00355567	0.0343607	UP	heart
E9Q238	0.771442	0.00199092	0.0146872	UP	liver		Q05793	0.543654	0.00394335	0.0297828	UP	intestine		Q9QYE6	-0.445485	0.00142616	0.0193655	DOWN	heart
Q8K273	0.769262	0.000591415	0.00797757	UP	liver		Q06138	0.691264	0.00475742	0.0328187	UP	intestine		Q9QZQ8	-0.356601	0.00633397	0.0477649	DOWN	heart
Q9D3D9	0.768775	0.000133137	0.00386026	UP	liver		Q07113	0.44218	0.00801746	0.0424297	UP	intestine		Q9R0E1	0.837214	0.00244816	0.0274164	UP	heart
Q9D1L0	0.766753	0.00648549	0.0288728	UP	liver		Q09143	1.20782	0.000962799	0.0185577	UP	intestine		Q9R0G6	-0.833369	0.00464419	0.0397407	DOWN	heart
P19426	0.7665	0.00621495	0.0282243	UP	liver		Q09200	0.963657	0.00520131	0.0340411	UP	intestine		Q9R0H0	-0.907124	0.000266098	0.0102157	DOWN	heart
Q3UWL8	0.766233	0.00150797	0.0126943	UP	liver		Q11011	0.852051	0.00712334	0.0395355	UP	intestine		Q9R0L7	0.742414	0.00409631	0.0375244	UP	heart
P51859	0.765915	0.000147426	0.00395758	UP	liver		Q148W0	1.38668	0.000532699	0.017749	UP	intestine		Q9R0P9	-0.283187	0.00588593	0.0458948	DOWN	heart
Q91XV3	0.765712	0.00011641	0.00367642	UP	liver		Q3THS6	1.06095	0.00145616	0.0216231	UP	intestine		Q9R0U0	-0.26889	0.00423497	0.0379709	DOWN	heart
Q61390	0.764979	0.0150184	0.04961	UP	liver		Q3TLS3	0.937846	0.000628429	0.0180391	UP	intestine		Q9R1Z7	-0.410344	0.00602459	0.0467681	DOWN	heart
Q91W39	0.764602	0.000381157	0.00626446	UP	liver		Q3TMX7	0.489867	0.0075257	0.0409139	UP	intestine		Q9R257	-0.615729	1.94e-05	0.0060021	DOWN	heart
Q91WV0	0.763089	0.000452561	0.00694746	UP	liver		Q3TXS7	0.901557	0.002276	0.0248413	UP	intestine		Q9WUA2	0.309184	0.0041706	0.0378467	UP	heart
Q8C5Q4	0.760093	0.00154775	0.0127912	UP	liver		Q3TYS2	1.04536	0.00128417	0.0204697	UP	intestine		Q9WUA3	0.532381	0.00016269	0.00937384	UP	heart
P60824	0.759707	0.00221456	0.0156687	UP	liver		Q3TZZ7	1.13037	0.00061459	0.0180391	UP	intestine		Q9WUL7	-0.631798	0.00268391	0.0289904	DOWN	heart
Q80XU3	0.758744	5.78e-05	0.00271341	UP	liver		Q3U1J4	1.36214	0.000106538	0.0110759	UP	intestine		Q9WUM4	-0.416791	0.00562036	0.0445306	DOWN	heart
Q9D0B5	0.757503	0.00456055	0.0236961	UP	liver		Q3U7R1	1.0398	0.000306721	0.0146817	UP	intestine		Q9WUZ5	0.516198	0.000493216	0.0124768	UP	heart
P12787	0.75739	0.0022025	0.0156687	UP	liver		Q3UMR5	1.15336	0.000963645	0.0185577	UP	intestine		Q9WV35	-0.615154	0.000190094	0.00937384	DOWN	heart
Q91WE2	0.757299	0.003483	0.0201126	UP	liver		Q3UVK0	1.25343	0.000469845	0.0172467	UP	intestine		Q9Z1K5	0.343287	0.00122291	0.0180571	UP	heart
P12023	0.756798	0.000986217	0.0101608	UP	liver		Q5SQM0	0.87166	0.00740447	0.0405313	UP	intestine		Q9Z1P7	0.260704	0.00143959	0.019423	UP	heart
Q810U5	0.751517	0.000623329	0.00818077	UP	liver		Q5SS00	0.912429	0.00355227	0.0288306	UP	intestine		Q9Z1Q5	0.2795	0.00470669	0.0397407	UP	heart
E9QA15	0.750563	5.35e-05	0.00266405	UP	liver		Q5SW19	0.735363	0.00321549	0.0274773	UP	intestine		Q9Z2D6	-0.541553	0.000889192	0.0156291	DOWN	heart
Q62523	0.747666	1.38e-05	0.00154791	UP	liver		Q5XJY5	0.751593	0.00695681	0.0394232	UP	intestine		Q9Z2Q5	0.429604	0.00400078	0.03697	UP	heart
Q7TNE3	0.747643	0.0077074	0.0322497	UP	liver		Q60676	0.837948	0.00100902	0.0188751	UP	intestine		Q9Z2Z6	0.3353	0.00451127	0.0393823	UP	heart
Q60739	0.74744	0.000610234	0.00807849	UP	liver		Q60692	1.13002	0.0002078	0.0128845	UP	intestine		A0A075B5V6	-1.56389	0.000167968	0.00753993	DOWN	kidney
Q8VE99	0.747042	0.00972254	0.0370207	UP	liver		Q60738	0.734642	0.00273872	0.0258388	UP	intestine		A0A087WQ89	0.357936	0.00147888	0.0229644	UP	kidney
Q5U3K5	0.746801	0.00611439	0.0278987	UP	liver		Q60767	0.938453	0.0017415	0.0226793	UP	intestine		A0A0G2JE99	-1.84095	3.7e-05	0.00343647	DOWN	kidney
Q6PGD0	0.744441	0.011739	0.0421733	UP	liver		Q60930	1.20683	0.000968631	0.0185577	UP	intestine		A0A1L1STL1;A2AVC7;L7MTT1;Q7TR35	0.32378	0.00152496	0.0234901	UP	kidney
P56394	0.742831	0.00282102	0.0179106	UP	liver		Q60931	1.42533	0.000702026	0.0182088	UP	intestine		A0A571BF69	-0.699483	1.36e-06	0.000587982	DOWN	kidney
P63276	0.741219	0.000151125	0.00400831	UP	liver		Q60932	0.887378	0.00205949	0.0242813	UP	intestine		A2A8Z1	0.290368	0.00246827	0.0296234	UP	kidney
Q9CQX8	0.74025	7.31e-05	0.00304471	UP	liver		Q60996	0.437682	0.00377164	0.0293223	UP	intestine		A2AKK5	-0.607113	0.000398584	0.0110404	DOWN	kidney
Q3THK3	0.739528	0.000340733	0.00589446	UP	liver		Q61035	0.791997	0.0043684	0.0314145	UP	intestine		A2ARV4	-0.331957	0.00186381	0.0257718	DOWN	kidney
Q8BG30	0.738071	0.00955582	0.036501	UP	liver		Q61090	0.644515	0.00978508	0.0466989	UP	intestine		A8C756	-0.661467	0.000407033	0.0110408	DOWN	kidney
Q80X50	0.736333	3.51e-06	0.00129216	UP	liver		Q61133	1.0595	0.000843793	0.0183456	UP	intestine		A8DUK4	-1.55358	0.000360281	0.0108149	DOWN	kidney
Q8VD04	0.735953	0.000717573	0.00864667	UP	liver		Q61316	0.538105	0.00247371	0.0253261	UP	intestine		B1AR10	-0.658819	0.000117551	0.00657595	DOWN	kidney
E9Q616	0.733139	2.07e-05	0.0016687	UP	liver		Q61335	0.855338	0.00211042	0.0245392	UP	intestine		B1AXP6	0.268148	0.00398105	0.0389876	UP	kidney
Q8BP92	0.73305	0.0037529	0.0210539	UP	liver		Q61418	0.917558	0.00705998	0.0394232	UP	intestine		B2RT89;Q96LX3	2.48672	3.68e-07	0.000299598	UP	kidney
Q8K199	0.729653	0.00343347	0.0199166	UP	liver		Q61469	1.38858	7.62e-05	0.0110759	UP	intestine		B2RX12	-1.00688	0.0065632	0.0492536	DOWN	kidney
Q9ERB0	0.72816	0.000744898	0.00886539	UP	liver		Q61598	1.0416	0.000762829	0.0182088	UP	intestine		B9EJI9	0.45968	0.000146674	0.00732819	UP	kidney
P43274	0.728159	0.0104356	0.0389079	UP	liver		Q62028	0.634065	0.00124791	0.0204697	UP	intestine		D3YXJ5	-0.377848	0.00664855	0.0496718	DOWN	kidney
Q60610	0.726948	0.00336179	0.0197607	UP	liver		Q62086	1.10353	0.000107378	0.0110759	UP	intestine		D4AFX7	0.267356	0.000111178	0.0064733	UP	kidney
Q9CR88	0.726635	0.000350949	0.00594091	UP	liver		Q62087	1.17893	0.000810455	0.0183456	UP	intestine		E9PVZ3	0.688555	0.000806456	0.016203	UP	kidney
P56812	0.724313	1.03e-05	0.00137897	UP	liver		Q62348	0.926817	0.000581301	0.0180391	UP	intestine		E9PY03	-0.467395	0.00196798	0.0264218	DOWN	kidney
P56212	0.724063	0.00187813	0.0142021	UP	liver		Q62351	0.916203	0.00637939	0.0377744	UP	intestine		E9PY16	0.295171	0.00667613	0.0496718	UP	kidney
A0A0G2JFX6	0.723483	0.00136367	0.0122017	UP	liver		Q62465	1.32087	0.000118072	0.0110759	UP	intestine		E9PZM7	0.405496	0.00321999	0.0341581	UP	kidney
Q9QXY1	0.722709	0.00458525	0.023747	UP	liver		Q62470	0.88179	3.04e-05	0.00710122	UP	intestine		E9Q236	-0.937718	0.000449559	0.0115171	DOWN	kidney
Q8K194	0.720263	0.00143405	0.0124512	UP	liver		Q63739	0.863543	0.0100822	0.0472554	UP	intestine		E9Q3G8	-0.414575	0.000592251	0.0137934	DOWN	kidney
Q8BRV5	0.719886	0.00360086	0.0205647	UP	liver		Q63844	0.862816	0.000634335	0.0180391	UP	intestine		E9Q6L7	-2.44756	5.44e-06	0.00136293	DOWN	kidney
O08705	0.717476	0.00406652	0.0219057	UP	liver		Q64133	1.66427	0.000129783	0.0112432	UP	intestine		E9Q6P5	-0.379712	0.00232473	0.0288996	DOWN	kidney
P62996	0.717251	0.000130396	0.00384191	UP	liver		Q64442	0.851671	0.002294	0.0248413	UP	intestine		E9Q7C4	-1.56599	1.55e-05	0.00226306	DOWN	kidney
Q91WS0	0.716216	1.3e-05	0.00149632	UP	liver		Q68FD5	0.778873	0.00671926	0.0386381	UP	intestine		E9Q7L0	-0.514316	9.34e-05	0.00592311	DOWN	kidney
Q8BWW4	0.716156	0.00026734	0.00516715	UP	liver		Q69ZF7	1.10595	0.000753516	0.0182088	UP	intestine		E9Q7P9	-0.326387	0.000616043	0.0140253	DOWN	kidney
Q6ZWU9	0.714837	0.000197212	0.00457936	UP	liver		Q69ZN6	0.839582	0.0010173	0.0188751	UP	intestine		F6TQW2	-2.6199	5.62e-06	0.00136293	DOWN	kidney
Q80UW5	0.713358	0.00383183	0.0212821	UP	liver		Q6A4J8	0.93261	0.00111211	0.0195609	UP	intestine		G3UWD9	0.928773	0.000176305	0.0075868	UP	kidney
Q64176	0.712932	0.000282675	0.00532549	UP	liver		Q6DFW4	1.01235	0.0021011	0.0245392	UP	intestine		G3X9G9	0.57404	0.00400549	0.0389942	UP	kidney
Q8BQ30	0.712168	0.00365389	0.0207713	UP	liver		Q6P2K6	0.707705	0.00722553	0.0398817	UP	intestine		G3X9Y6	-0.645517	0.000357186	0.0108149	DOWN	kidney
O35704	0.711762	0.000770282	0.00896868	UP	liver		Q6P542	0.528488	0.0106485	0.0486632	UP	intestine		G5E8Y4	-0.395243	0.0049336	0.0438491	DOWN	kidney
Q9D1I6	0.709867	1.02e-05	0.00137897	UP	liver		Q6P5D8	0.991552	0.00224265	0.0248413	UP	intestine		O08581	-0.967515	0.000155558	0.00733566	DOWN	kidney
Q9DCS2	0.709679	0.000838818	0.00934832	UP	liver		Q6P5F9	0.827569	0.00499315	0.0335543	UP	intestine		O08600	0.469957	2.66e-05	0.00298808	UP	kidney
P39447	0.709384	8.05e-06	0.00136987	UP	liver		Q6PEB6	0.51097	0.00921685	0.0449877	UP	intestine		O08601	-0.737717	0.00461024	0.0420224	DOWN	kidney
P57780	0.709239	0.000974473	0.0101044	UP	liver		Q6PIP5	1.28611	0.0014284	0.0213992	UP	intestine		O08691	-1.49418	0.00139996	0.0222511	DOWN	kidney
O70439	0.706916	0.00270797	0.0175522	UP	liver		Q6Q477	0.924337	0.00128958	0.020474	UP	intestine		O08808	-0.375429	0.00183696	0.0256753	DOWN	kidney
Q02819	0.706824	4.31e-05	0.00254342	UP	liver		Q6R0H7	0.990653	0.000116831	0.0110759	UP	intestine		O08911	-0.970704	0.00268282	0.0308575	DOWN	kidney
Q6P8I4	0.704836	0.00183451	0.0140037	UP	liver		Q6TEK5	1.68442	0.000140984	0.0114657	UP	intestine		O08912	0.394125	0.00459389	0.0420076	UP	kidney
Q9CXZ1	0.704625	0.000216513	0.00469954	UP	liver		Q6ZWN5	1.0792	0.00235522	0.0249104	UP	intestine		O08914	0.343712	0.00428877	0.0402496	UP	kidney
Q8CCT4	0.703915	0.00099945	0.0102119	UP	liver		Q6ZWU9	0.794513	0.00540687	0.034519	UP	intestine		O09043	-1.18925	0.000227683	0.00843922	DOWN	kidney
Q6P5H2	0.702993	0.00372628	0.0209853	UP	liver		Q6ZWV7	0.734003	0.00774099	0.0414621	UP	intestine		O09053	-0.336668	0.00217713	0.0276721	DOWN	kidney
Q9QYY0	0.702783	0.00314328	0.0190816	UP	liver		Q6ZWX6	0.616047	0.00266187	0.0254989	UP	intestine		O09111	0.261323	0.00534103	0.0449387	UP	kidney
Q5SFM8	0.702147	0.000978651	0.0101075	UP	liver		Q6ZWY3	1.02589	0.000677128	0.0182088	UP	intestine		O09174	1.24755	0.000340539	0.0106765	UP	kidney
D3YTM9	0.701932	0.00254543	0.0169883	UP	liver		Q78IK2	0.436883	0.00148993	0.021723	UP	intestine		O35082	0.461905	4.57e-05	0.00401489	UP	kidney
Q9D855	0.700602	5.29e-07	0.00113394	UP	liver		Q78T54	0.37146	0.00273856	0.0258388	UP	intestine		O35386	0.752734	0.00401502	0.0389942	UP	kidney
Q9Z2F7	0.700419	0.000940238	0.00991015	UP	liver		Q7TMC8	0.90566	0.00280373	0.025965	UP	intestine		O35409	-0.460186	0.00135531	0.0219699	DOWN	kidney
P97429	0.700153	0.0142641	0.0479973	UP	liver		Q7TN37	1.27986	0.000902424	0.0184303	UP	intestine		O35453	0.313625	0.000172842	0.00757803	UP	kidney
Q5SSI6	0.699344	0.00195157	0.0144994	UP	liver		Q7TR96	0.892027	0.010694	0.0487591	UP	intestine		O35465	0.308256	0.000624965	0.0141153	UP	kidney
Q9ER73	0.698106	0.000694978	0.00851498	UP	liver		Q7TSV4	1.17387	0.000228286	0.012996	UP	intestine		O35678	-0.507156	0.00137366	0.0221415	DOWN	kidney
Q9JLB4	0.697367	0.000152519	0.00400831	UP	liver		Q80SW1	1.09294	0.000747553	0.0182088	UP	intestine		O35704	0.302667	0.00246693	0.0296234	UP	kidney
Q7TMF2	0.696375	0.00384467	0.0212934	UP	liver		Q80W22	0.616612	0.00425472	0.0311812	UP	intestine		O35730	-0.811928	0.00304037	0.0331076	DOWN	kidney
P62627	0.695228	0.00136865	0.0122017	UP	liver		Q80XN0	1.04669	0.000479672	0.0172467	UP	intestine		O35744	-1.11698	0.00118811	0.0204197	DOWN	kidney
Q9JKB1	0.6952	0.00384755	0.0212934	UP	liver		Q810B6	0.952322	0.00264732	0.025458	UP	intestine		O54749	0.653789	0.000165979	0.00753993	UP	kidney
Q9JLI0	0.694967	0.00114579	0.0109684	UP	liver		Q8BFS6	0.88125	0.00363003	0.0291338	UP	intestine		O54901	-0.277423	0.000381822	0.0109164	DOWN	kidney
Q9D902	0.694077	0.00199001	0.0146872	UP	liver		Q8BFZ9	0.665974	0.00430103	0.0311813	UP	intestine		O54909	-0.718617	0.000470627	0.011778	DOWN	kidney
P29699	0.69368	0.000412822	0.00660516	UP	liver		Q8BG51	0.974609	0.000904284	0.0184303	UP	intestine		O54965	-0.616346	0.000188463	0.00762672	DOWN	kidney
Q6RUT7	0.689745	0.011381	0.0411932	UP	liver		Q8BGQ1	0.793835	0.0040932	0.0305324	UP	intestine		O54983	0.296538	0.00169775	0.0248394	UP	kidney
Q3UJK4	0.689027	0.00193554	0.0144326	UP	liver		Q8BGR9	0.915614	0.00476479	0.0328187	UP	intestine		O54990	-0.626992	0.00327942	0.0344081	DOWN	kidney
P56389	0.689001	0.00129852	0.0118163	UP	liver		Q8BGS7	1.31128	0.00227341	0.0248413	UP	intestine		O55060	0.381976	0.000351782	0.0108149	UP	kidney
O54941	0.68661	0.00152795	0.0127735	UP	liver		Q8BH95	0.638682	0.0039362	0.0297828	UP	intestine		O70251	0.317505	0.000133634	0.00699558	UP	kidney
Q9CQW3	0.685794	0.00856394	0.034185	UP	liver		Q8BHG1	0.958298	0.00046089	0.0172467	UP	intestine		O70370	-0.646624	0.00519456	0.0447061	DOWN	kidney
Q99LX0	0.683861	0.000289657	0.00536253	UP	liver		Q8BI08	1.27402	0.000526389	0.017749	UP	intestine		O70475	-0.265146	0.00393661	0.03872	DOWN	kidney
Q9D8S9	0.683571	0.00155124	0.0127912	UP	liver		Q8BIJ6	0.763643	0.000546994	0.017749	UP	intestine		O70551	0.353545	0.000361795	0.0108149	UP	kidney
P70441	0.680279	1.97e-05	0.0016687	UP	liver		Q8BJY1	0.647366	0.00525804	0.0340411	UP	intestine		O70572	0.361998	0.00633958	0.0484022	UP	kidney
Q0KL01	0.678565	0.00610031	0.0278987	UP	liver		Q8BJZ4	0.617004	0.00490946	0.0333291	UP	intestine		O70577	0.613707	5.75e-05	0.00443573	UP	kidney
Q9CR59	0.677359	0.00987819	0.0374364	UP	liver		Q8BK67	0.850269	0.00605537	0.0369348	UP	intestine		O70589	-0.365548	6.45e-06	0.00136293	DOWN	kidney
P40630	0.675952	1.24e-05	0.00149632	UP	liver		Q8BKU8	0.96805	0.00312508	0.027191	UP	intestine		O88533	-0.904708	3.09e-05	0.00315341	DOWN	kidney
Q9CQ40	0.674695	0.000647973	0.00829868	UP	liver		Q8BME9	1.13092	0.00112798	0.0196538	UP	intestine		O88552	1.12357	0.00110996	0.0197304	UP	kidney
Q9CQR2	0.674196	0.000630128	0.00820695	UP	liver		Q8BML9	0.903952	0.0041966	0.0310268	UP	intestine		O88576	-0.879157	9.08e-05	0.00588941	DOWN	kidney
Q9D824	0.672833	0.000769817	0.00896868	UP	liver		Q8BP67	0.768196	0.005374	0.0344299	UP	intestine		O88587	0.482455	0.000233678	0.00851132	UP	kidney
Q8C0S1	0.672537	0.00342762	0.0199142	UP	liver		Q8BPB0;Q921Y0	0.620116	0.00196937	0.0240734	UP	intestine		O88643	0.429573	0.00127997	0.0212311	UP	kidney
O35215	0.670294	2.98e-05	0.00202661	UP	liver		Q8BSL7	0.906541	0.00111426	0.0195609	UP	intestine		O88851	-0.299575	0.00456247	0.0418545	DOWN	kidney
P08228	0.669455	7.71e-05	0.00305907	UP	liver		Q8BT60	1.10351	0.000935214	0.0184854	UP	intestine		O88909	-0.789595	0.000570683	0.0133456	DOWN	kidney
Q4KL35	0.668992	0.00713287	0.0305009	UP	liver		Q8BU14	0.344709	0.0102056	0.0475475	UP	intestine		O89103	0.34424	0.0042989	0.0402784	UP	kidney
Q8BGD8	0.668103	0.000507588	0.00743231	UP	liver		Q8BWG8	0.909689	0.00321544	0.0274773	UP	intestine		O89106	-0.572399	0.000752015	0.0154628	DOWN	kidney
O88803	0.66763	0.000697834	0.00851498	UP	liver		Q8BWY3	0.845137	0.00464613	0.0325908	UP	intestine		P00329	0.854113	0.00343172	0.0352183	UP	kidney
Q2KN98	0.666512	0.0134293	0.0461524	UP	liver		Q8BX09	0.914465	0.00224447	0.0248413	UP	intestine		P01027	-0.792696	0.00639128	0.0484311	DOWN	kidney
Q99N42	0.666388	0.000505984	0.00743135	UP	liver		Q8BXN9	0.946686	0.00103581	0.0189209	UP	intestine		P02469	0.285932	0.00227272	0.0284186	UP	kidney
Q9WV55	0.665948	9.81e-05	0.00347609	UP	liver		Q8BXZ1	0.812139	0.000334431	0.0153185	UP	intestine		P03930	0.378721	0.0015774	0.0238268	UP	kidney
Q61581	0.665809	7.72e-05	0.00305907	UP	liver		Q8BY89	1.36126	2.21e-05	0.00710122	UP	intestine		P04919	-0.519972	0.00018615	0.00762527	DOWN	kidney
O89116	0.665058	0.00597295	0.0275394	UP	liver		Q8BZ98	1.18041	0.00223502	0.0248413	UP	intestine		P05063	-0.531534	0.00116347	0.0203658	DOWN	kidney
Q0VGB7	0.66499	0.00293427	0.0183421	UP	liver		Q8BZW8	1.04842	0.000644426	0.0180391	UP	intestine		P06151	0.392729	1.87e-05	0.00249194	UP	kidney
Q5EBG8	0.664257	8.36e-05	0.00323071	UP	liver		Q8C0P5	1.02014	0.00340919	0.0281276	UP	intestine		P06801	0.587018	4.47e-06	0.00136293	UP	kidney
Q9D6N5	0.663448	0.00721207	0.0306497	UP	liver		Q8C129	0.744244	0.000331909	0.0153185	UP	intestine		P06802	-0.330244	0.000522928	0.0128431	DOWN	kidney
Q8BLY1	0.663045	0.00675226	0.0294733	UP	liver		Q8C172	1.24839	0.00102031	0.0188751	UP	intestine		P07214	0.650687	0.00653651	0.0491401	UP	kidney
P15116	0.662574	5.9e-05	0.00271341	UP	liver		Q8C1A5	0.988396	0.000651854	0.0180391	UP	intestine		P08101	-0.54838	0.00281943	0.0316065	DOWN	kidney
O70492	0.662246	0.0081234	0.0332646	UP	liver		Q8C1B7	0.409801	0.0110593	0.0495775	UP	intestine		P08226	-0.670997	3.57e-05	0.00339465	DOWN	kidney
Q9EQJ9	0.662063	0.000396395	0.0064491	UP	liver		Q8CAS9	0.691775	0.0110032	0.0495775	UP	intestine		P08905	-0.381046	0.000607871	0.0140253	DOWN	kidney
Q9EQS3	0.661127	1.06e-05	0.00137897	UP	liver		Q8CAY6	0.90225	0.00539964	0.034519	UP	intestine		P09470	-0.953031	9.26e-06	0.00169964	DOWN	kidney
Q8BPG6	0.657608	0.00696695	0.0300843	UP	liver		Q8CIF6	0.651485	0.0085465	0.0436554	UP	intestine		P09528	-0.87144	0.00528894	0.0449387	DOWN	kidney
Q9JI10	0.657321	0.0056169	0.0265347	UP	liver		Q8CIG8	0.806035	0.00306165	0.0268147	UP	intestine		P10648	-0.89513	0.000615848	0.0140253	DOWN	kidney
Q9DAU1	0.655386	0.00144881	0.0124608	UP	liver		Q8JZN5	0.98055	0.00160127	0.0219996	UP	intestine		P10649	-0.28311	0.00594227	0.046962	DOWN	kidney
Q9CR00	0.654173	0.00024473	0.00497238	UP	liver		Q8JZQ2	0.593313	0.00477663	0.0328187	UP	intestine		P10922	-0.386753	0.00127715	0.0212311	DOWN	kidney
E9Q7M2	0.653823	0.00100218	0.0102119	UP	liver		Q8JZQ9	0.57297	0.00655488	0.0380221	UP	intestine		P11276	0.540825	0.0063016	0.0483292	UP	kidney
Q9CQ18	0.653295	0.00556224	0.0263512	UP	liver		Q8K0T0	0.735351	0.00541389	0.034519	UP	intestine		P11714	1.08921	0.00256142	0.0300058	UP	kidney
Q8BXA1	0.652201	0.00303471	0.0186799	UP	liver		Q8K273	0.55359	0.0103722	0.0478392	UP	intestine		P11862	0.357987	0.000157849	0.00738269	UP	kidney
P17742	0.652034	0.00045476	0.00694746	UP	liver		Q8K411	0.861047	0.00431139	0.0311813	UP	intestine		P11930	1.08786	0.000179799	0.0075868	UP	kidney
P55937	0.651968	5.39e-05	0.00266405	UP	liver		Q8K419	1.28303	0.00147311	0.0216618	UP	intestine		P12023	0.282391	1.28e-05	0.00197134	UP	kidney
Q3UIL6	0.650938	0.000867617	0.00950149	UP	liver		Q8N7N5	0.784748	0.0108087	0.0490576	UP	intestine		P12265	0.425815	0.00562753	0.0459381	UP	kidney
O35326	0.650208	0.000448983	0.00694746	UP	liver		Q8QZT1	0.9041	0.000317391	0.01488	UP	intestine		P12658	0.513064	0.00130656	0.0214848	UP	kidney
Q9JMD0	0.649675	0.000327727	0.00580064	UP	liver		Q8R016	1.0125	0.00311582	0.0271855	UP	intestine		P13020	-0.312831	0.000206517	0.00790861	DOWN	kidney
B1ARW8	0.648874	0.00124621	0.0115801	UP	liver		Q8R050	0.925985	0.00036414	0.0156615	UP	intestine		P13634	-0.70359	0.00423639	0.040222	DOWN	kidney
Q8VBW8	0.647194	0.00375081	0.0210539	UP	liver		Q8R1G2	0.875232	0.00592775	0.0365667	UP	intestine		P14106	-1.14812	0.000819355	0.0164044	DOWN	kidney
Q91VJ5	0.645238	0.00325274	0.0193087	UP	liver		Q8R1I1	0.449678	0.0109712	0.0495696	UP	intestine		P15327	-0.519852	0.00400138	0.0389942	DOWN	kidney
Q9CXI5	0.644368	4.58e-05	0.00254504	UP	liver		Q8R2K1	1.74846	0.000161779	0.011789	UP	intestine		P15532	0.320238	0.000450948	0.0115171	UP	kidney
Q9D7P6	0.644037	0.000684452	0.00850199	UP	liver		Q8R2U0	1.04566	0.00428173	0.0311812	UP	intestine		P16294	-0.830974	0.00434208	0.0405562	DOWN	kidney
Q6NVE8	0.642711	0.00232473	0.0160473	UP	liver		Q8R3K3	0.756089	0.00953367	0.0459099	UP	intestine		P16330	-0.471173	0.00209561	0.0273003	DOWN	kidney
B2RY56	0.642586	5.25e-05	0.00266405	UP	liver		Q8R5J9	0.901335	0.0014629	0.0216231	UP	intestine		P16460	0.363765	0.00512898	0.0444803	UP	kidney
P21460	0.642505	0.00317806	0.0191752	UP	liver		Q8VBT0	0.522342	0.0107561	0.0489303	UP	intestine		P17095	-0.710312	0.000963546	0.0180855	DOWN	kidney
Q8VCM3	0.641064	0.00492212	0.0248476	UP	liver		Q8VBW6	1.01481	0.000615326	0.0180391	UP	intestine		P17156	-0.732106	0.000628338	0.0141153	DOWN	kidney
O88291	0.639773	0.00429356	0.0227234	UP	liver		Q8VBZ3	0.57296	0.00551593	0.0350015	UP	intestine		P17809	-0.765026	0.00138838	0.0221768	DOWN	kidney
Q9JMG1	0.63975	0.00353892	0.0203172	UP	liver		Q8VDG7	1.00265	0.00248917	0.0253261	UP	intestine		P19324	0.489572	0.00556676	0.0457035	UP	kidney
Q8R4X3	0.638253	3.73e-06	0.00129216	UP	liver		Q8VDM4	0.625004	0.00441839	0.0316109	UP	intestine		P21447	-1.55704	0.000950338	0.0178965	DOWN	kidney
P68037	0.636277	4.61e-06	0.00129216	UP	liver		Q8VDN2	1.20469	0.00139907	0.0213055	UP	intestine		P21619	-0.423326	0.000539243	0.0129828	DOWN	kidney
P62073	0.636019	0.000923518	0.00985086	UP	liver		Q8VEK3	0.767238	0.00988119	0.0469259	UP	intestine		P21956	-0.397323	0.00139053	0.0221768	DOWN	kidney
Q64525	0.635508	0.0145735	0.0487326	UP	liver		Q8VHY0	0.476545	0.00381059	0.0293686	UP	intestine		P24270	0.401903	0.000902318	0.0173529	UP	kidney
Q8VDT9	0.635266	0.00172604	0.0136773	UP	liver		Q91UZ5	0.900855	0.00208998	0.0245191	UP	intestine		P24452	-1.202	1.1e-06	0.000524995	DOWN	kidney
P50543	0.635056	0.010195	0.0383066	UP	liver		Q91V41	0.82513	0.0022892	0.0248413	UP	intestine		P24472	-1.24311	0.000912026	0.0173529	DOWN	kidney
Q9JLV1	0.633205	0.00244935	0.0165297	UP	liver		Q91VD9	0.925126	0.0026038	0.025458	UP	intestine		P24526	0.509056	0.00217877	0.0276721	UP	kidney
O08579	0.632483	0.000207766	0.00466676	UP	liver		Q91VK1	0.613714	0.00240065	0.0251091	UP	intestine		P26149	1.11965	5.96e-05	0.00447195	UP	kidney
P15306	0.63144	0.00948619	0.03635	UP	liver		Q91VR5	0.703981	0.00388301	0.0296024	UP	intestine		P26150	0.483519	0.000777531	0.0157375	UP	kidney
Q8K2T4	0.631223	0.0126491	0.0444684	UP	liver		Q91WE4	0.878332	0.00253308	0.0253742	UP	intestine		P26443	-0.273808	0.00521971	0.0448549	DOWN	kidney
P62307	0.629987	0.00859414	0.0342349	UP	liver		Q91WU5	0.717645	0.00124095	0.0204697	UP	intestine		P26645	0.626724	0.00295221	0.0323729	UP	kidney
P26043	0.629969	0.000205567	0.00466338	UP	liver		Q91YQ5	0.813099	0.00271617	0.0258341	UP	intestine		P27889	0.747428	0.000106531	0.00639856	UP	kidney
P53996	0.629431	0.000757974	0.00889741	UP	liver		Q91YR1	1.17586	0.000207245	0.0128845	UP	intestine		P28028	0.407192	0.00224393	0.0282023	UP	kidney
O88736	0.629287	0.000299172	0.00546333	UP	liver		Q91ZA3	0.964273	0.00127839	0.0204697	UP	intestine		P28656	0.306028	0.000911772	0.0173529	UP	kidney
A2AS89	0.627594	4.53e-05	0.00254342	UP	liver		Q91ZJ5	0.910271	0.00577521	0.0360311	UP	intestine		P28667	0.771244	0.000110118	0.0064733	UP	kidney
P24526	0.62419	0.00143529	0.0124512	UP	liver		Q91ZR1	1.15797	0.00166205	0.0222258	UP	intestine		P29391	-0.88309	0.00434277	0.0405562	DOWN	kidney
Q9D892	0.62367	0.00227821	0.0159241	UP	liver		Q91ZX7	0.481594	0.00329037	0.0275465	UP	intestine		P30115	-0.503585	0.00243397	0.0296223	DOWN	kidney
Q63932	0.621982	0.000184704	0.00439649	UP	liver		Q921M3	1.11298	0.000594389	0.0180391	UP	intestine		P31809	-0.574035	0.00162026	0.0241389	DOWN	kidney
Q9WTP6	0.621152	0.000653514	0.00829868	UP	liver		Q921M7	0.983808	0.000361006	0.0156615	UP	intestine		P32020	0.483472	0.000694599	0.0149079	UP	kidney
Q99JT1	0.621004	0.00671045	0.0293862	UP	liver		Q922B2	0.976536	0.002199	0.0248413	UP	intestine		P32261	-0.441462	0.000104787	0.00636079	DOWN	kidney
Q9CWK3	0.619778	0.0128954	0.0449456	UP	liver		Q93092	0.663046	0.00445273	0.0317976	UP	intestine		P34914	0.869396	6.19e-06	0.00136293	UP	kidney
Q9CY62	0.619576	0.012654	0.0444684	UP	liver		Q99J56	0.97305	0.00317738	0.0274067	UP	intestine		P36552	0.962357	1.07e-05	0.0017438	UP	kidney
Q9CYI4	0.618426	0.00153401	0.0127799	UP	liver		Q99JW4	0.903867	0.0045247	0.0320265	UP	intestine		P39749	0.589924	0.0010322	0.018817	UP	kidney
Q99P27	0.616102	4.89e-05	0.00257084	UP	liver		Q99JX4	0.770064	0.00761089	0.0411176	UP	intestine		P40936	1.50874	3.07e-06	0.00112317	UP	kidney
Q91YL2	0.616091	0.00769063	0.0322497	UP	liver		Q99JX7	0.646221	0.0057219	0.0358518	UP	intestine		P41216	-0.559979	0.000402609	0.0110408	DOWN	kidney
Q9JHP7	0.615766	0.00564629	0.0265347	UP	liver		Q99JY8	0.97435	0.00394613	0.0297828	UP	intestine		P41245	0.36203	0.00468155	0.0423342	UP	kidney
Q68FG2	0.613464	3.37e-05	0.00219859	UP	liver		Q99JY9	0.60441	0.0102135	0.0475475	UP	intestine		P41593	0.522264	0.00014931	0.00732819	UP	kidney
E9Q1P8	0.613283	0.0132516	0.045868	UP	liver		Q99K70	1.41875	0.000480399	0.0172467	UP	intestine		P47740	0.528235	0.000652614	0.0144895	UP	kidney
Q61879	0.611049	0.00583754	0.0270701	UP	liver		Q99KK2	0.90736	0.00682547	0.0390797	UP	intestine		P47879	0.900408	0.00211454	0.0274217	UP	kidney
Q99N96	0.6109	6.98e-06	0.00129637	UP	liver		Q99KK9	0.986061	0.00897504	0.044819	UP	intestine		P47964	0.278501	0.00214776	0.0276721	UP	kidney
Q9D924	0.610424	0.00190824	0.0143623	UP	liver		Q99KR3	0.50834	0.00178658	0.022746	UP	intestine		P48758	-1.98145	0.000206209	0.00790861	DOWN	kidney
P46938	0.61042	0.00136135	0.0122017	UP	liver		Q99L20	1.12049	0.00136135	0.0209459	UP	intestine		P50172	0.359999	0.00638464	0.0484311	UP	kidney
Q8C0Q2	0.609622	0.00204028	0.014825	UP	liver		Q99LR1	0.940017	0.000144187	0.0114917	UP	intestine		P50295	0.872757	1.06e-06	0.000524995	UP	kidney
Q8WTY4	0.609249	0.000115036	0.00367642	UP	liver		Q99NB1	0.885524	0.00286958	0.0262277	UP	intestine		P50429	0.469432	5.88e-05	0.00446997	UP	kidney
Q61249	0.608396	5.86e-05	0.00271341	UP	liver		Q99PT1	0.34727	0.00807803	0.0426166	UP	intestine		P50431	-0.372379	0.00168349	0.0247709	DOWN	kidney
Q9Z266	0.608004	0.00195645	0.0144994	UP	liver		Q9CPQ8	1.05959	0.000696939	0.0182088	UP	intestine		P51807	-0.414638	0.00106793	0.0192489	DOWN	kidney
O35226	0.607407	0.000198073	0.00457936	UP	liver		Q9CQ54	0.866749	0.00212431	0.0245392	UP	intestine		P51855	0.404159	0.000109877	0.0064733	UP	kidney
Q64010	0.605067	0.000428431	0.00678748	UP	liver		Q9CQ88	1.0387	5.4e-05	0.00936222	UP	intestine		P52479	0.283609	0.00257584	0.0300568	UP	kidney
P23475	0.605003	0.0108008	0.0397484	UP	liver		Q9CQC6	0.780122	0.000705575	0.0182088	UP	intestine		P52760	-0.300341	0.000845907	0.0166597	DOWN	kidney
Q8K1N2	0.603924	0.000451568	0.00694746	UP	liver		Q9CQE3	1.07415	0.000514025	0.017749	UP	intestine		P55096	0.34	0.00495962	0.0439435	UP	kidney
Q61508	0.602155	0.00626719	0.0283549	UP	liver		Q9CQN1	0.63474	0.00297594	0.0265824	UP	intestine		P56379	1.48121	0.000527707	0.0128431	UP	kidney
Q9DBR0	0.602068	0.000816528	0.00926165	UP	liver		Q9CQN6	1.67702	0.000109852	0.0110759	UP	intestine		P56387	0.384506	0.00500582	0.0440942	UP	kidney
Q5HZI1	0.601539	0.00262632	0.0173008	UP	liver		Q9CQQ7	1.33346	0.000373245	0.0156615	UP	intestine		P56389	0.293297	0.000114176	0.00654281	UP	kidney
B1AVZ0	0.6009	0.00932217	0.0360406	UP	liver		Q9CQU3	0.909338	0.000564864	0.0180078	UP	intestine		P56395	0.793548	5.75e-06	0.00136293	UP	kidney
O35127	0.60079	0.00884645	0.0349232	UP	liver		Q9CQV5	0.86745	0.00371348	0.029204	UP	intestine		P57759	0.360441	0.000449906	0.0115171	UP	kidney
Q9Z2D8	0.599943	0.00775101	0.0323707	UP	liver		Q9CQW2	0.866065	0.0087486	0.0441306	UP	intestine		P58044	0.765291	3.45e-05	0.00333557	UP	kidney
Q9ERR7	0.599532	0.0115759	0.0417736	UP	liver		Q9CQY5	1.24005	0.00196572	0.0240734	UP	intestine		P58059	0.270651	0.00042567	0.0113479	UP	kidney
Q6ZWY3	0.598797	0.000815208	0.00926165	UP	liver		Q9CR57	1.06351	0.00268224	0.0256325	UP	intestine		P58735	0.474029	8.92e-05	0.00585225	UP	kidney
Q69ZA1	0.597444	0.00442049	0.0231961	UP	liver		Q9CR64	1.46229	0.000274297	0.0141958	UP	intestine		P59242	-0.309043	0.000326666	0.0104855	DOWN	kidney
Q3TJM4	0.596822	0.00843136	0.0338938	UP	liver		Q9CS42	0.929535	0.002846	0.026132	UP	intestine		P59764	-0.949828	0.0017641	0.0252281	DOWN	kidney
Q3UFK8	0.59486	0.00378165	0.0211004	UP	liver		Q9CVB6	1.0853	0.00150368	0.021723	UP	intestine		P60003	0.308427	0.00445047	0.0411579	UP	kidney
P35922	0.594716	0.000887014	0.00960999	UP	liver		Q9CWJ9	0.821938	0.00186388	0.023337	UP	intestine		P60762	0.677572	0.00451795	0.0415128	UP	kidney
Q61335	0.594707	0.000846465	0.009381	UP	liver		Q9CX00	0.624097	0.0070627	0.0394232	UP	intestine		P60843	0.263768	0.000753359	0.0154628	UP	kidney
Q8R034	0.594621	0.00571865	0.0267498	UP	liver		Q9CXS4	1.06055	0.00189933	0.0234329	UP	intestine		P61028	-0.547677	0.00548261	0.0452078	DOWN	kidney
Q8CI32	0.589544	0.00128776	0.011765	UP	liver		Q9CXY6	0.893904	0.00349599	0.0285695	UP	intestine		P61226	-0.89172	0.00517166	0.0445763	DOWN	kidney
P45878	0.589208	5.79e-05	0.00271341	UP	liver		Q9CY27	0.950613	0.00252111	0.0253742	UP	intestine		P61922	-0.264852	0.000528853	0.0128431	DOWN	kidney
Q9CQ45	0.588544	0.00496487	0.0249241	UP	liver		Q9CY64	0.839916	0.000740752	0.0182088	UP	intestine		P62075	0.299865	0.00427185	0.040222	UP	kidney
Q9CR51	0.587148	0.00622098	0.0282251	UP	liver		Q9CY73	1.06894	0.000576239	0.0180391	UP	intestine		P62141	-0.341111	0.00500754	0.0440942	DOWN	kidney
Q8BKX6	0.587142	0.000978953	0.0101075	UP	liver		Q9CZD3	0.669864	0.00152965	0.021723	UP	intestine		P62245	0.336139	9.45e-05	0.00592311	UP	kidney
Q80VJ2	0.587115	0.000517123	0.00748125	UP	liver		Q9CZM2	0.829275	0.00914749	0.0449248	UP	intestine		P62254	0.445651	0.00483536	0.0431156	UP	kidney
Q62418	0.586428	9.91e-05	0.00347609	UP	liver		Q9CZN7	0.701693	0.00877579	0.0442118	UP	intestine		P62301	0.268878	0.000992508	0.0183872	UP	kidney
P10711	0.58632	0.000576251	0.00785413	UP	liver		Q9D023	1.62182	9.04e-05	0.0110759	UP	intestine		P62960	0.409612	0.00270058	0.030915	UP	kidney
P55088	0.585925	0.0137982	0.0470523	UP	liver		Q9D051	0.832574	0.00464928	0.0325908	UP	intestine		P70158	0.686599	0.0016333	0.0242698	UP	kidney
P56213	0.585166	0.000594084	0.00797757	UP	liver		Q9D0M3	0.495178	0.00762812	0.0411176	UP	intestine		P70172	-1.00595	2.11e-05	0.00273405	DOWN	kidney
Q8BUK6	0.584155	0.000608956	0.00807849	UP	liver		Q9D0M5	0.696834	0.00984193	0.0468717	UP	intestine		P97326	-0.985804	0.00482748	0.0431156	DOWN	kidney
O88487	0.583924	0.00281226	0.0179106	UP	liver		Q9D0R2	0.841354	0.006976	0.0394232	UP	intestine		P97447	0.271425	0.00649577	0.0489972	UP	kidney
Q9CSV6	0.582407	0.00346002	0.0200466	UP	liver		Q9D1G1	0.623152	0.00296609	0.0265824	UP	intestine		P97449	-0.400365	0.00028219	0.00964176	DOWN	kidney
D3YZP9	0.581217	0.013394	0.0460971	UP	liver		Q9D1Q4	0.661449	0.00488235	0.0332584	UP	intestine		P97823	0.368934	0.000369606	0.0108152	UP	kidney
Q62028	0.580631	0.00142421	0.012422	UP	liver		Q9D2C7	1.58756	0.000125406	0.0111054	UP	intestine		P97855	0.343865	0.00164165	0.0243306	UP	kidney
Q9CWW6	0.579049	0.00543757	0.0260658	UP	liver		Q9D5T0	0.599905	0.000916474	0.0184452	UP	intestine		P97865	0.277467	0.0018989	0.0259889	UP	kidney
Q91WM6	0.578781	0.0128714	0.0449456	UP	liver		Q9D7J4	0.728532	0.00246784	0.0253261	UP	intestine		P98197	0.687838	0.000292223	0.00986642	UP	kidney
Q9DBG5	0.577384	0.00021493	0.00469928	UP	liver		Q9D8C2	1.12889	0.000936365	0.0184854	UP	intestine		Q00519	-0.591488	0.00549794	0.0452687	DOWN	kidney
P48428	0.577335	0.00172714	0.0136773	UP	liver		Q9D8E6	0.879333	0.006983	0.0394232	UP	intestine		Q01339	-0.685414	0.000323004	0.0104855	DOWN	kidney
Q80Y14	0.577271	0.000342786	0.00589446	UP	liver		Q9DAX2	1.32815	3.02e-05	0.00710122	UP	intestine		Q01768	0.414063	7.84e-05	0.00545753	UP	kidney
P54227	0.577237	0.00393662	0.0215178	UP	liver		Q9DB05	0.793707	0.000786699	0.0183333	UP	intestine		Q02013	-0.418603	0.000122167	0.00663891	DOWN	kidney
Q99LX5	0.577127	0.00743823	0.0314724	UP	liver		Q9DB27	1.06131	0.00394063	0.0297828	UP	intestine		Q03141	0.401027	0.00611389	0.0477235	UP	kidney
Q923D5	0.575034	0.000236627	0.00487506	UP	liver		Q9DBG3	0.852089	0.00274991	0.0258388	UP	intestine		Q03160	-0.377762	0.00284161	0.0317304	DOWN	kidney
Q9QX47	0.57478	3.97e-06	0.00129216	UP	liver		Q9DBM0	1.0643	0.00232045	0.0249104	UP	intestine		Q04519	0.350327	0.000565126	0.0133158	UP	kidney
Q62417	0.574039	0.000588761	0.00796889	UP	liver		Q9DBS1	0.684461	0.000547836	0.017749	UP	intestine		Q05920	0.294774	0.00125808	0.0211136	UP	kidney
Q9QXT0	0.573958	6.89e-06	0.00129637	UP	liver		Q9DC51	1.18334	0.00126194	0.0204697	UP	intestine		Q07113	0.376608	0.000698276	0.0149079	UP	kidney
P62835	0.573679	0.00430693	0.0227692	UP	liver		Q9DC71	0.916475	0.00526581	0.0340411	UP	intestine		Q08122	0.404871	0.00223201	0.0281766	UP	kidney
Q2TPA8	0.571939	7.1e-05	0.00303443	UP	liver		Q9DCC4	0.87595	0.00622183	0.0374181	UP	intestine		Q0VGY8	-0.644718	0.00115022	0.0202566	DOWN	kidney
Q9WV60	0.571415	0.0016782	0.0134256	UP	liver		Q9DCD0	0.929309	0.0020559	0.0242813	UP	intestine		Q11136	0.342896	0.00206845	0.0270701	UP	kidney
Q61301	0.571053	7.57e-05	0.00305005	UP	liver		Q9DCV4	0.957835	0.00224972	0.0248413	UP	intestine		Q3KNM2	0.363693	2.61e-05	0.00298808	UP	kidney
P18572	0.571033	0.00229859	0.016004	UP	liver		Q9DCW4	0.992738	0.000187384	0.0124454	UP	intestine		Q3TDX8	0.592367	0.00399477	0.0389942	UP	kidney
Q921M4	0.57058	0.000300327	0.00546333	UP	liver		Q9DCZ1	0.766596	0.00359906	0.0290918	UP	intestine		Q3TFD2	-0.573963	0.00368263	0.0370352	DOWN	kidney
Q9R0U0	0.570527	0.000125346	0.00380758	UP	liver		Q9EPE9	0.764419	0.00943931	0.0456501	UP	intestine		Q3TNA1	0.303034	0.000328936	0.0104855	UP	kidney
Q61081	0.569584	5.21e-06	0.00129216	UP	liver		Q9EPK2	0.456541	0.0102655	0.0475674	UP	intestine		Q3TW96	0.302786	1.79e-05	0.00249194	UP	kidney
Q5UAK0	0.568887	0.00319932	0.0191752	UP	liver		Q9EPU0	0.931821	0.000836162	0.0183456	UP	intestine		Q3U0V2	0.383227	0.000741369	0.0154628	UP	kidney
P34022	0.568061	1.53e-05	0.00155959	UP	liver		Q9EQ80	0.497119	0.00597128	0.0366652	UP	intestine		Q3U4I7	0.30097	0.000104514	0.00636079	UP	kidney
Q61074	0.56799	3.88e-05	0.0023776	UP	liver		Q9EQH2	1.09918	0.000841839	0.0183456	UP	intestine		Q3U9G9	0.303411	0.00243185	0.0296223	UP	kidney
P47915	0.565642	0.00401673	0.0217344	UP	liver		Q9EQH3	0.970635	0.00232693	0.0249104	UP	intestine		Q3UBX0	-0.29214	0.00203592	0.026829	DOWN	kidney
Q8K2C7	0.565298	0.00323728	0.0193087	UP	liver		Q9EQK5	0.744135	0.000877075	0.0184303	UP	intestine		Q3UCV8	-0.39063	0.00270358	0.030915	DOWN	kidney
Q9JM96	0.565286	0.0052121	0.0256156	UP	liver		Q9EQQ2	0.888305	0.0052706	0.0340411	UP	intestine		Q3UEG6	0.434479	5.94e-06	0.00136293	UP	kidney
Q60700	0.560291	0.00820005	0.0333524	UP	liver		Q9ER41	0.901515	0.00563221	0.0355132	UP	intestine		Q3UFF7	-0.836001	0.000234188	0.00851132	DOWN	kidney
P46656	0.559894	0.000153787	0.00401113	UP	liver		Q9ERK4	0.588647	0.0100797	0.0472554	UP	intestine		Q3UFY7	-0.60869	0.000705467	0.0149643	DOWN	kidney
Q9JIL4	0.559109	0.00145024	0.0124608	UP	liver		Q9ERN0	0.826988	0.00691172	0.0394037	UP	intestine		Q3UHG7	-0.399314	0.00344395	0.0352804	DOWN	kidney
Q9CSU0	0.559079	0.00185939	0.0140824	UP	liver		Q9ES56	1.09091	0.00217118	0.0248413	UP	intestine		Q3UI43	-0.492675	0.00241803	0.0296223	DOWN	kidney
P97450	0.558938	0.00184975	0.0140756	UP	liver		Q9ET30	0.798022	0.00845461	0.0434731	UP	intestine		Q3UN02	0.28132	0.00118793	0.0204197	UP	kidney
Q9QUH0	0.558089	0.00174959	0.0138031	UP	liver		Q9ET37	1.43448	0.000248227	0.013457	UP	intestine		Q3UNX5	5.81803	1.41e-07	0.000160967	UP	kidney
Q6NXI6	0.555704	0.00216841	0.0155226	UP	liver		Q9JHU9	0.567198	0.00892315	0.0447843	UP	intestine		Q3UP75	0.405477	0.00533889	0.0449387	UP	kidney
Q9CQL7	0.553039	0.00644106	0.0287891	UP	liver		Q9JIK9	0.790452	0.00468764	0.0326008	UP	intestine		Q3UPY5	-0.44028	0.000525486	0.0128431	DOWN	kidney
Q9DCF9	0.551452	0.00128801	0.011765	UP	liver		Q9JIM1	1.31339	0.000433546	0.0169904	UP	intestine		Q3UQA7	-0.46522	0.00121976	0.0207881	DOWN	kidney
P31230	0.55103	0.000527083	0.00757996	UP	liver		Q9JJ28	0.881177	0.00319221	0.0274751	UP	intestine		Q3UV70	-0.364467	0.00371354	0.0371745	DOWN	kidney
O88597	0.550743	0.0140827	0.0476189	UP	liver		Q9JJX6	0.59516	0.00601752	0.0368353	UP	intestine		Q3UW53	-0.331326	0.000389823	0.0109388	DOWN	kidney
P56959	0.550393	5.95e-05	0.00271341	UP	liver		Q9JK38	0.925077	0.00141572	0.0213055	UP	intestine		Q3V0B4	-0.818235	0.00173863	0.0250701	DOWN	kidney
Q3UL36	0.548991	0.00378018	0.0211004	UP	liver		Q9JMH6	1.11	0.00118743	0.0202605	UP	intestine		Q3V0K9	-0.280226	0.000642095	0.0143678	DOWN	kidney
O89086	0.548909	0.00374492	0.0210539	UP	liver		Q9QUM9	1.1363	0.000500573	0.0176529	UP	intestine		Q4QQM4	-0.930245	0.00256622	0.0300058	DOWN	kidney
Q9CQ10	0.546601	0.00362483	0.0206304	UP	liver		Q9QUR6	1.07408	0.00185271	0.023337	UP	intestine		Q571E4	0.999607	9.71e-07	0.000524995	UP	kidney
Q8C0M9	0.546462	0.012097	0.0431068	UP	liver		Q9QXG4	0.803406	0.0082505	0.0431473	UP	intestine		Q5M8N0	0.972015	0.00251959	0.0298361	UP	kidney
O35490	0.54555	0.000839647	0.00934832	UP	liver		Q9QYA2	0.983675	0.00693771	0.0394232	UP	intestine		Q5QD14	-0.843555	0.000845294	0.0166597	DOWN	kidney
Q921H8	0.544325	0.000395025	0.00644851	UP	liver		Q9QZ88	1.34909	0.00140707	0.0213055	UP	intestine		Q5SQX6	-0.365885	0.000114666	0.00654281	DOWN	kidney
Q60865	0.54394	0.00152542	0.0127735	UP	liver		Q9QZE5	0.806783	0.00811435	0.0427156	UP	intestine		Q5SSW2	0.337905	0.00227608	0.0284186	UP	kidney
A2BH40	0.54361	0.000129918	0.00384191	UP	liver		Q9QZI9	1.04053	0.00171125	0.0224728	UP	intestine		Q5U4D8	-0.969891	0.000661527	0.0146305	DOWN	kidney
Q8BJU0	0.543382	6.08e-06	0.00129216	UP	liver		Q9QZQ8	0.897616	0.00840118	0.0434224	UP	intestine		Q5U5V2	0.625973	0.000182158	0.0075868	UP	kidney
P69566	0.542456	0.00176688	0.0138426	UP	liver		Q9R0P3	1.11778	0.00146125	0.0216231	UP	intestine		Q60716	0.98146	0.000408635	0.0110408	UP	kidney
Q9CQP3	0.542352	0.00325106	0.0193087	UP	liver		Q9R0Q3	0.879125	0.00159771	0.0219996	UP	intestine		Q60737	0.286872	0.000218108	0.00822533	UP	kidney
Q8BIF9	0.541938	0.00619439	0.0281574	UP	liver		Q9R1P0	1.01271	0.000370869	0.0156615	UP	intestine		Q60738	0.416706	0.00039038	0.0109388	UP	kidney
Q64213	0.541538	0.000221918	0.00472383	UP	liver		Q9R1P1	1.0534	0.0012994	0.0204875	UP	intestine		Q60854	-0.290996	0.000196445	0.00774076	DOWN	kidney
Q80ZM8	0.540587	0.00144515	0.0124608	UP	liver		Q9R1P4	0.591892	0.00295633	0.0265824	UP	intestine		Q60865	0.381819	0.000314271	0.0103059	UP	kidney
Q9CZ44	0.539789	0.00107091	0.010539	UP	liver		Q9R1Q7	1.15906	0.000294015	0.0145452	UP	intestine		Q60936	-0.426468	0.000528939	0.0128431	DOWN	kidney
P56395	0.539402	0.00179433	0.0138465	UP	liver		Q9WTI7	0.742168	0.0103352	0.0477792	UP	intestine		Q60967	0.266391	0.00168688	0.0247709	UP	kidney
A2AJI0	0.537651	0.00105893	0.01048	UP	liver		Q9WTM5	0.806074	0.00477256	0.0328187	UP	intestine		Q61133	-0.336335	0.00529474	0.0449387	DOWN	kidney
Q62446	0.536966	0.000141338	0.00391698	UP	liver		Q9WUM3	0.897812	0.0030139	0.0265824	UP	intestine		Q61147	-0.722224	0.0049805	0.04406	DOWN	kidney
Q9DBP5	0.53625	0.000513356	0.0074715	UP	liver		Q9WUM4	0.555705	0.00953911	0.0459099	UP	intestine		Q61207	0.31201	0.00460665	0.0420224	UP	kidney
P20029	0.53599	1.14e-05	0.00145291	UP	liver		Q9WUM5	0.727875	0.00516445	0.0340104	UP	intestine		Q61235	-0.268016	0.000368985	0.0108152	DOWN	kidney
Q9JL35	0.535078	0.00690606	0.0299283	UP	liver		Q9WV91	0.878333	0.000119153	0.0110759	UP	intestine		Q61335	0.345982	0.00236005	0.0291482	UP	kidney
Q64433	0.534196	0.000341953	0.00589446	UP	liver		Q9WVJ2	0.750187	0.00222963	0.0248413	UP	intestine		Q61391	-0.815564	0.00495134	0.0439383	DOWN	kidney
Q8K2Q9	0.533522	0.00140134	0.0123114	UP	liver		Q9WVJ3	0.903555	0.00338979	0.0280838	UP	intestine		Q61419	-0.481505	0.00406499	0.0393132	DOWN	kidney
P16858	0.533255	0.000453578	0.00694746	UP	liver		Q9WVL3	0.691987	0.0110391	0.0495775	UP	intestine		Q61503	0.431297	0.000120157	0.0066058	UP	kidney
A2A6Q5	0.533226	0.00866839	0.0343758	UP	liver		Q9Z0G9	0.908998	2.71e-05	0.00710122	UP	intestine		Q61694	-0.796261	0.00118289	0.0204197	DOWN	kidney
Q8QZY9	0.533144	0.00552884	0.0263465	UP	liver		Q9Z0S9	1.10172	0.000106525	0.0110759	UP	intestine		Q61730	-0.889308	0.00159871	0.0240692	DOWN	kidney
P19536	0.532283	3.48e-05	0.00224167	UP	liver		Q9Z0X1	0.973864	0.000688253	0.0182088	UP	intestine		Q61767	-0.753563	2.21e-05	0.00273917	DOWN	kidney
Q64327	0.532085	0.00791091	0.0326993	UP	liver		Q9Z0Y1	0.780863	0.00517197	0.0340104	UP	intestine		Q61941	-6.83198	1.44e-06	0.000587982	DOWN	kidney
Q8R326	0.531314	0.00528487	0.0257165	UP	liver		Q9Z0Z4	1.27428	0.000858814	0.0184303	UP	intestine		Q62425	0.348259	5.38e-05	0.00441	UP	kidney
Q8K3C3	0.530014	0.0052156	0.0256156	UP	liver		Q9Z1B5	0.753727	0.00364408	0.0291338	UP	intestine		Q64133	-0.275956	0.00573936	0.0461966	DOWN	kidney
P97822	0.529836	0.00179754	0.0138465	UP	liver		Q9Z1N5	0.915554	0.000476177	0.0172467	UP	intestine		Q64435	-0.440541	0.000855485	0.0167746	DOWN	kidney
P27546	0.5298	7.54e-05	0.00305005	UP	liver		Q9Z1T1	1.08201	0.000660725	0.0181585	UP	intestine		Q64449	0.434033	0.00139139	0.0221768	UP	kidney
O88824	0.529758	0.000594355	0.00797757	UP	liver		Q9Z1W8	0.984072	0.00403594	0.0302316	UP	intestine		Q64462	3.57339	1.02e-06	0.000524995	UP	kidney
Q91VF5	0.529658	0.0010592	0.01048	UP	liver		Q9Z1Z2	0.604301	0.00470325	0.0326523	UP	intestine		Q64471	-0.396309	5.07e-05	0.00433818	DOWN	kidney
Q9JHL1	0.529318	0.00342893	0.0199142	UP	liver		Q9Z261	1.63253	0.000159852	0.011789	UP	intestine		Q66JZ4	0.404777	0.0018993	0.0259889	UP	kidney
Q9Z2Q5	0.529262	0.00267769	0.0174339	UP	liver		Q9Z2I8	0.405528	0.00750197	0.0408901	UP	intestine		Q69ZF7	-0.282285	0.00631061	0.0483333	DOWN	kidney
Q3UTJ2	0.528529	0.00138297	0.0122194	UP	liver		A0A1W2P7S8	-0.615339	0.00697853	0.0394232	DOWN	intestine		Q69ZR2	0.325511	0.000394211	0.0109725	UP	kidney
P06797	0.528073	6.55e-06	0.00129637	UP	liver		A2AFR2	-0.468826	0.00949231	0.0458507	DOWN	intestine		Q6A4L0	-0.666729	9.26e-05	0.00592311	DOWN	kidney
Q8R1K1	0.52739	0.00534088	0.025833	UP	liver		A2BH40	-0.645323	0.00551296	0.0350015	DOWN	intestine		Q6DYE8	-0.8753	1.31e-09	4.55e-06	DOWN	kidney
Q3TLH4	0.527147	1.41e-05	0.00154888	UP	liver		A3KGB4	-0.955009	0.000742843	0.0182088	DOWN	intestine		Q6PHQ9	0.360904	0.00164864	0.0243708	UP	kidney
Q8R404	0.52662	0.00231325	0.0160416	UP	liver		A6H8H2	-0.542715	0.000735462	0.0182088	DOWN	intestine		Q6R0H7	-0.307667	0.00146921	0.0229644	DOWN	kidney
F6ZDS4	0.525461	0.000220705	0.00471878	UP	liver		B1AVZ0	-0.371786	0.00262702	0.025458	DOWN	intestine		Q6URW6	0.409852	5.18e-06	0.00136293	UP	kidney
Q9JMH9	0.5254	5.47e-05	0.00266909	UP	liver		B1AXP6	-0.589329	0.000717796	0.0182088	DOWN	intestine		Q6ZPF4	-0.515484	5.4e-05	0.00441	DOWN	kidney
O54988	0.521149	0.000668556	0.00839627	UP	liver		B2RRE7	-0.528456	0.011057	0.0495775	DOWN	intestine		Q6ZQ03	-0.330477	0.00591223	0.0468544	DOWN	kidney
P06728	0.520941	0.00147563	0.0125219	UP	liver		D3YXK2	-0.448415	0.00651248	0.0379419	DOWN	intestine		Q6ZQI3	0.260064	0.000361416	0.0108149	UP	kidney
A2ADY9	0.520923	0.000446941	0.00694746	UP	liver		D3Z6Q9	-0.629896	0.0101456	0.0473423	DOWN	intestine		Q6ZQM8	0.592195	7.18e-05	0.00518872	UP	kidney
Q8CFX3	0.519512	0.00348391	0.0201126	UP	liver		E9PVX6	-0.558283	0.00902351	0.04491	DOWN	intestine		Q6ZWY3	0.485776	0.00582827	0.0466001	UP	kidney
Q61599	0.518678	0.00520718	0.0256156	UP	liver		E9PWW6	-0.382844	0.0105427	0.0483935	DOWN	intestine		Q6ZWY6	-0.804025	0.00316329	0.0339434	DOWN	kidney
E9Q0S6	0.518073	0.00013741	0.00386026	UP	liver		E9PWW9	-0.658911	0.00201066	0.0242506	DOWN	intestine		Q71RI9	-1.24354	1.59e-09	4.55e-06	DOWN	kidney
Q9D727	0.517967	0.00860689	0.0342574	UP	liver		E9PZM7	-0.467264	0.0105531	0.0483935	DOWN	intestine		Q78KK3	0.389205	0.00181273	0.0255726	UP	kidney
Q9Z2A7	0.517873	0.00463598	0.0238563	UP	liver		E9Q1P8	-0.408835	0.00282786	0.0260255	DOWN	intestine		Q7TSQ8	-0.36542	0.00018709	0.00762527	DOWN	kidney
Q7TQK5	0.517815	0.000691231	0.00851498	UP	liver		E9Q3M9	-0.671747	0.00177292	0.0227413	DOWN	intestine		Q80TE0	-0.473329	0.000276985	0.00957865	DOWN	kidney
P58871	0.517619	0.000457328	0.00694908	UP	liver		E9Q5C9	-0.498981	0.00258468	0.025458	DOWN	intestine		Q80TI0	-0.529338	0.000299288	0.0100455	DOWN	kidney
Q8VDJ3	0.516769	5.2e-06	0.00129216	UP	liver		E9Q6H8	-0.359675	0.00203566	0.0242813	DOWN	intestine		Q80U87	0.673815	0.00533934	0.0449387	UP	kidney
G5E8K5	0.516431	1.98e-06	0.00129216	UP	liver		E9Q7G0	-0.563536	0.00170014	0.022434	DOWN	intestine		Q80V26	0.307844	0.00176853	0.0252281	UP	kidney
Q9CQR4	0.515926	0.0024682	0.0166105	UP	liver		E9QAT4	-0.733298	9.76e-05	0.0110759	DOWN	intestine		Q80W47	0.678772	5.49e-05	0.00441	UP	kidney
Q3UJB0	0.51403	6.73e-05	0.00298615	UP	liver		F8VPU2	-0.654881	0.00169013	0.022376	DOWN	intestine		Q80W54	0.30864	0.000616954	0.0140253	UP	kidney
Q9QYE6	0.512997	3.92e-05	0.0023776	UP	liver		O08663	-0.491958	0.000221449	0.0128845	DOWN	intestine		Q80WC3	0.309481	0.000126838	0.00682772	UP	kidney
P32020	0.511834	0.000254953	0.00506968	UP	liver		O08808	-0.379337	0.000243031	0.013457	DOWN	intestine		Q80WK2	0.915121	0.00221324	0.0280016	UP	kidney
Q8VDY9	0.511403	0.00185633	0.0140824	UP	liver		O08856	-0.558336	0.00731971	0.0401932	DOWN	intestine		Q80WT5	0.272813	0.00562363	0.0459381	UP	kidney
Q922J3	0.51136	0.00239892	0.0163032	UP	liver		O08915	-0.299648	0.00371307	0.029204	DOWN	intestine		Q80XI3	0.405405	3.31e-05	0.00325229	UP	kidney
Q8BIQ5	0.511138	0.00842301	0.0338938	UP	liver		O09164	-0.742098	0.00796639	0.0422668	DOWN	intestine		Q80YT7	0.54363	0.00534175	0.0449387	UP	kidney
Q65Z40	0.51113	0.00636428	0.0285801	UP	liver		O35207	-0.594695	0.0081548	0.0428655	DOWN	intestine		Q80ZW2	-0.442943	0.000181093	0.0075868	DOWN	kidney
Q9D820	0.51015	0.00121685	0.011373	UP	liver		O35226	-0.319613	0.00489854	0.0333118	DOWN	intestine		Q811S7	0.908394	0.00630039	0.0483292	UP	kidney
P30204	0.510048	0.00378818	0.0211124	UP	liver		O35295	-0.4232	0.00201351	0.0242506	DOWN	intestine		Q811U4	0.310635	0.000934191	0.0176506	UP	kidney
Q9Z2A5	0.509709	0.000367138	0.00607539	UP	liver		O35448	-0.551839	0.00599468	0.036752	DOWN	intestine		Q8BFR6	-0.36051	0.00671823	0.0497847	DOWN	kidney
Q9DB25	0.509407	0.00817305	0.0333133	UP	liver		O35648	-0.427038	0.0110601	0.0495775	DOWN	intestine		Q8BGA9	0.271007	0.00293763	0.032297	UP	kidney
Q9D115	0.507245	0.000330552	0.0058081	UP	liver		O35685	-0.59343	0.00011603	0.0110759	DOWN	intestine		Q8BGD4	1.01038	0.00235317	0.0291482	UP	kidney
Q99MI1	0.506897	0.00517928	0.0256155	UP	liver		O35737	-0.356648	0.00938493	0.0454422	DOWN	intestine		Q8BGD8	0.412285	0.00516104	0.044552	UP	kidney
Q569Z6	0.505366	0.000126867	0.00380758	UP	liver		O54988	-0.452177	0.00294451	0.0265824	DOWN	intestine		Q8BGI5	0.273181	0.00152731	0.0234901	UP	kidney
O70585	0.505122	0.00847011	0.0339776	UP	liver		O54998	-0.65696	0.0055795	0.0352925	DOWN	intestine		Q8BGS0	-0.924852	0.00413371	0.0398429	DOWN	kidney
P63323	0.504394	0.0015907	0.0129309	UP	liver		O55106	-0.379817	0.00789716	0.0420095	DOWN	intestine		Q8BGV3	-0.386934	0.00465334	0.042293	DOWN	kidney
Q80WJ7	0.502985	0.00296711	0.0184044	UP	liver		O55128	-0.477293	0.000418387	0.0169904	DOWN	intestine		Q8BH60	0.349411	0.00251416	0.0298361	UP	kidney
O08709	0.50242	0.00056279	0.00785413	UP	liver		O70172	-0.45869	0.00575654	0.0360123	DOWN	intestine		Q8BH97	0.781936	0.00186988	0.0257718	UP	kidney
P36993	0.501062	0.000219192	0.00470727	UP	liver		O70318	-0.288538	0.00366318	0.0291755	DOWN	intestine		Q8BHH1	0.319429	0.00254125	0.0298361	UP	kidney
P10639	0.499601	3.02e-05	0.00202661	UP	liver		O70378	-0.365388	0.00895866	0.044819	DOWN	intestine		Q8BHN1	0.55069	0.00320547	0.0341581	UP	kidney
P16546	0.499037	4.44e-06	0.00129216	UP	liver		O70404	-0.39092	0.00278898	0.025907	DOWN	intestine		Q8BL03	-0.792783	0.00251455	0.0298361	DOWN	kidney
Q8VD62	0.498631	0.0142849	0.0480339	UP	liver		O70456	-0.383278	0.00366799	0.0291755	DOWN	intestine		Q8BL86	-0.547476	0.00569412	0.0461027	DOWN	kidney
Q99PL5	0.497941	2.59e-05	0.00191064	UP	liver		O70480	-0.633049	0.00833032	0.0432328	DOWN	intestine		Q8BLF1	-0.379238	0.00127504	0.0212311	DOWN	kidney
Q9CPR4	0.496982	0.000710718	0.00858547	UP	liver		O70494	-0.81431	0.00797607	0.0422668	DOWN	intestine		Q8BM55	0.323667	0.000447835	0.0115171	UP	kidney
O09164	0.495604	0.009835	0.0373313	UP	liver		O70570	-0.478637	0.00233772	0.0249104	DOWN	intestine		Q8BSK8	1.07061	0.000269205	0.00948198	UP	kidney
Q9CQN7	0.495006	0.000246895	0.0049788	UP	liver		O88271	-0.286904	0.00188504	0.023337	DOWN	intestine		Q8BTY1	0.546854	0.000881447	0.0171116	UP	kidney
Q9R061	0.494851	0.00135815	0.0122017	UP	liver		O88291	-0.542984	0.00062824	0.0180391	DOWN	intestine		Q8BVI4	0.291702	0.000445298	0.0115171	UP	kidney
Q01768	0.492744	0.0028007	0.0179106	UP	liver		O88569	-0.477083	0.000427224	0.0169904	DOWN	intestine		Q8BW75	-0.621505	0.0044834	0.0413284	DOWN	kidney
P97807	0.492709	0.00698172	0.0301211	UP	liver		O88668	-0.650095	0.00824855	0.0431473	DOWN	intestine		Q8BXA5	0.396706	0.00500552	0.0440942	UP	kidney
Q91X58	0.492215	0.00484304	0.0245772	UP	liver		O88685	-0.785841	0.000351591	0.0156615	DOWN	intestine		Q8BXK9	-0.33605	1.18e-05	0.0018667	DOWN	kidney
Q8CGF7	0.492086	0.000656016	0.00829868	UP	liver		P04230	-0.751747	0.00756355	0.0410078	DOWN	intestine		Q8BYF6	0.706096	0.000846707	0.0166597	UP	kidney
Q62376	0.492067	0.000703253	0.00853798	UP	liver		P08113	-0.476795	8.6e-05	0.0110759	DOWN	intestine		Q8BZ09	0.312052	0.000177069	0.0075868	UP	kidney
Q91XF0	0.491406	1.62e-05	0.00157817	UP	liver		P09405	-0.582158	0.00263805	0.025458	DOWN	intestine		Q8BZF8	-0.647063	0.000677136	0.0148036	DOWN	kidney
Q91XD7	0.491131	4.81e-05	0.0025533	UP	liver		P0C0A3	-0.66458	0.00167017	0.0222596	DOWN	intestine		Q8C0E3	0.572354	0.000332545	0.0105417	UP	kidney
Q8CEE7	0.490901	0.00268627	0.0174463	UP	liver		P10605	-0.429169	0.00156275	0.0218511	DOWN	intestine		Q8C0I1	0.764274	0.00202206	0.026829	UP	kidney
P21126	0.488726	1.96e-05	0.0016687	UP	liver		P11103	-0.831873	0.00257121	0.025458	DOWN	intestine		Q8C0J2	0.942014	0.00425874	0.040222	UP	kidney
Q3TMH2	0.488443	0.000577031	0.00785413	UP	liver		P11679	-0.587137	0.00434233	0.0312914	DOWN	intestine		Q8C165	0.348821	0.00351987	0.0358649	UP	kidney
Q8CHY6	0.488027	4.77e-05	0.0025533	UP	liver		P14211	-0.658295	0.000475033	0.0172467	DOWN	intestine		Q8C172	0.749913	3.73e-05	0.00343647	UP	kidney
P98078	0.48789	0.000122548	0.00377862	UP	liver		P14429	-0.522645	0.00932822	0.0453882	DOWN	intestine		Q8C1E7	0.3275	0.000391082	0.0109388	UP	kidney
Q3TIX6	0.487221	0.000145191	0.00394136	UP	liver		P14733	-0.72344	2.29e-05	0.00710122	DOWN	intestine		Q8C456	1.22993	5.65e-05	0.00441692	UP	kidney
Q99N92	0.487007	0.0140426	0.0475501	UP	liver		P17047	-0.299086	0.00643473	0.0378207	DOWN	intestine		Q8C7K6	0.674283	0.00186854	0.0257718	UP	kidney
Q8VHR5	0.486283	0.000115231	0.00367642	UP	liver		P17918	-0.668031	0.000840907	0.0183456	DOWN	intestine		Q8C8T8	-0.34201	0.000974154	0.0182247	DOWN	kidney
Q9Z315	0.486067	0.000208148	0.00466676	UP	liver		P18760	-0.327318	0.008195	0.0429698	DOWN	intestine		Q8CCH2	0.459751	0.00311525	0.0336196	UP	kidney
Q60864	0.485744	0.000137168	0.00386026	UP	liver		P19001	-0.64509	4.07e-05	0.00853883	DOWN	intestine		Q8CD26	0.659401	0.00602254	0.0475104	UP	kidney
P26883	0.485423	0.00222765	0.0157139	UP	liver		P20029	-0.509568	0.00910416	0.0449248	DOWN	intestine		Q8CDK1	-0.602995	0.00537653	0.0449688	DOWN	kidney
Q61033	0.484871	0.000291915	0.00538371	UP	liver		P21619	-0.443118	0.000539151	0.017749	DOWN	intestine		Q8CFJ9	0.469754	0.0062959	0.0483292	UP	kidney
P19157	0.484841	0.000212312	0.00468444	UP	liver		P22682	-0.397357	0.00261826	0.025458	DOWN	intestine		Q8CFX1	0.295887	6.76e-05	0.00494517	UP	kidney
Q8C7E7	0.484282	0.0027751	0.017874	UP	liver		P23198	-0.641737	0.001237	0.0204697	DOWN	intestine		Q8CFX3	0.379389	0.00574827	0.0461966	UP	kidney
Q05CL8	0.484029	0.0024246	0.0164085	UP	liver		P23506	-0.357217	0.00237795	0.0250691	DOWN	intestine		Q8CGB6	-0.290996	0.00132279	0.0216892	DOWN	kidney
Q5RKZ7	0.483425	0.000782504	0.00905552	UP	liver		P25446	-0.719401	0.00304263	0.026758	DOWN	intestine		Q8CHP5	0.451514	0.00418552	0.0400515	UP	kidney
Q9D211	0.482927	0.00765889	0.0321724	UP	liver		P26516	-0.490001	0.000875928	0.0184303	DOWN	intestine		Q8CHS8	0.535823	0.00677501	0.0498664	UP	kidney
Q9WU28	0.482342	0.00631035	0.0284745	UP	liver		P28740	-0.734352	0.00775289	0.0414702	DOWN	intestine		Q8CIM7	-1.41208	0.000273653	0.00954182	DOWN	kidney
Q61545	0.482165	0.000620966	0.00818077	UP	liver		P28741	-0.497143	0.00974476	0.0466181	DOWN	intestine		Q8CJH3	-0.636315	0.00317928	0.0339719	DOWN	kidney
Q99KV1	0.481097	0.0015827	0.0129183	UP	liver		P28798	-0.75694	0.00353097	0.0287749	DOWN	intestine		Q8JZK9	0.834968	0.000405114	0.0110408	UP	kidney
P48678	0.479979	0.00051678	0.00748125	UP	liver		P29595	-0.557971	0.00499161	0.0335543	DOWN	intestine		Q8JZM2	0.502662	0.00181509	0.0255726	UP	kidney
Q9D0B0	0.479745	6.88e-05	0.00299308	UP	liver		P31786	-0.476413	0.0104781	0.0481605	DOWN	intestine		Q8JZR0	-0.423516	0.00102866	0.018817	DOWN	kidney
Q9DCH6	0.479442	0.00400146	0.0217004	UP	liver		P36993	-0.383331	0.00990996	0.0469574	DOWN	intestine		Q8JZS9	0.363738	0.00160889	0.0240804	UP	kidney
Q8VCH0	0.478857	0.000317321	0.00567403	UP	liver		P42669	-0.367367	0.00332847	0.0278071	DOWN	intestine		Q8JZZ0	0.481689	4.36e-05	0.00388638	UP	kidney
O09111	0.478451	0.0032503	0.0193087	UP	liver		P46061	-0.336257	0.000648463	0.0180391	DOWN	intestine		Q8K003	0.320659	0.00567701	0.0461027	UP	kidney
P62075	0.477384	0.000256769	0.00508486	UP	liver		P46467	-0.36749	0.00667668	0.0385044	DOWN	intestine		Q8K007	0.499497	0.00186807	0.0257718	UP	kidney
Q91VW5	0.477141	0.000155179	0.00401113	UP	liver		P46935	-0.680502	0.000960926	0.0185577	DOWN	intestine		Q8K023	-1.77662	4.25e-05	0.0038453	DOWN	kidney
Q91WJ8	0.477057	0.00297438	0.0184259	UP	liver		P47753	-0.389312	0.000771513	0.0182088	DOWN	intestine		Q8K0D7	0.482397	0.0060983	0.0477235	UP	kidney
P11531	0.47701	0.00065655	0.00829868	UP	liver		P47941	-0.413252	0.00255433	0.0254475	DOWN	intestine		Q8K0H1	0.49232	0.000263552	0.00934053	UP	kidney
O35691	0.474914	0.000702515	0.00853798	UP	liver		P48678	-0.665268	0.00185957	0.023337	DOWN	intestine		Q8K0L3	1.01905	1.34e-05	0.00201442	UP	kidney
P23506	0.474286	0.00137183	0.0122075	UP	liver		P49312	-0.692826	0.000901999	0.0184303	DOWN	intestine		Q8K0L9	0.84812	7.57e-05	0.00540129	UP	kidney
Q8R409	0.474261	0.0037054	0.0209769	UP	liver		P53564	-0.433753	0.00448334	0.0319038	DOWN	intestine		Q8K154	-0.587852	0.000302991	0.0101103	DOWN	kidney
O35551	0.473938	0.0139223	0.0473418	UP	liver		P54775	-0.682883	8.68e-05	0.0110759	DOWN	intestine		Q8K183	-0.590828	0.00176612	0.0252281	DOWN	kidney
P52503	0.473639	0.0141865	0.0478028	UP	liver		P55002	-0.978331	0.00153203	0.021723	DOWN	intestine		Q8K198	-0.8701	0.000750392	0.0154628	DOWN	kidney
Q64152	0.473546	0.00417488	0.0221926	UP	liver		P56375	-0.502881	0.00834152	0.0432328	DOWN	intestine		Q8K212	-0.3381	0.00427834	0.040222	DOWN	kidney
Q9EP71	0.473325	1.64e-05	0.00157817	UP	liver		P56376	-0.460305	0.00701452	0.0394232	DOWN	intestine		Q8K215	0.410953	0.000513129	0.0127301	UP	kidney
O54879	0.470385	0.00784893	0.0325758	UP	liver		P57776	-0.476176	0.00239568	0.0251091	DOWN	intestine		Q8K297	0.350455	0.00102935	0.018817	UP	kidney
Q62241	0.46907	0.00823363	0.0333884	UP	liver		P57784	-0.468711	0.000286626	0.0144583	DOWN	intestine		Q8K337	0.356635	0.00423892	0.040222	UP	kidney
O54786	0.467807	0.00320039	0.0191752	UP	liver		P58044	-0.448842	0.00474566	0.0328187	DOWN	intestine		Q8K354	-0.501408	0.00530292	0.0449387	DOWN	kidney
Q9D0S9	0.467411	0.000203888	0.00464886	UP	liver		P58308	-0.529295	0.00984482	0.0468717	DOWN	intestine		Q8K385	0.317041	0.00503279	0.0442226	UP	kidney
Q8QZT1	0.467096	0.000100148	0.00347609	UP	liver		P58404	-0.515858	0.00233342	0.0249104	DOWN	intestine		Q8K3M1	-1.58112	0.000348595	0.0108102	DOWN	kidney
Q9CR63	0.467002	0.00312952	0.0190782	UP	liver		P59328	-0.772714	0.00640791	0.0377744	DOWN	intestine		Q8K4G1	0.585759	0.00451635	0.0415128	UP	kidney
Q9D172	0.46672	0.00175605	0.0138196	UP	liver		P59708	-0.584224	0.00567756	0.0357426	DOWN	intestine		Q8QZT1	0.45814	0.000258443	0.00921674	UP	kidney
Q9D967	0.466714	0.00503207	0.0251188	UP	liver		P61082	-0.374016	0.00381755	0.0293686	DOWN	intestine		Q8R016	0.54616	8.32e-05	0.00558378	UP	kidney
Q8R3P0	0.466549	0.00110275	0.0107429	UP	liver		P61087	-0.269481	0.00645201	0.0378653	DOWN	intestine		Q8R0M8	-0.550633	2.67e-05	0.00298808	DOWN	kidney
P63038	0.46575	1.73e-05	0.00157817	UP	liver		P61759	-0.446745	0.0100913	0.0472554	DOWN	intestine		Q8R0S9	0.813725	0.000532449	0.0128735	UP	kidney
Q99020	0.465546	0.00214547	0.0154193	UP	liver		P61961	-0.693094	0.000246562	0.013457	DOWN	intestine		Q8R146	0.3346	0.00190839	0.0260509	UP	kidney
O70400	0.465513	0.000911497	0.00980925	UP	liver		P61979	-0.435021	0.00118261	0.0202605	DOWN	intestine		Q8R1G2	0.425936	0.000173447	0.00757803	UP	kidney
Q9CY57	0.465224	0.000862479	0.00947159	UP	liver		P62192	-0.636536	7.46e-05	0.0110759	DOWN	intestine		Q8R1K1	0.695459	0.00171707	0.0249481	UP	kidney
P60605	0.465116	0.00563114	0.0265347	UP	liver		P62309	-0.515922	0.00597132	0.0366652	DOWN	intestine		Q8R1R3	0.567697	0.00583939	0.0466001	UP	kidney
Q0VBL3	0.464192	0.000285175	0.00532549	UP	liver		P62334	-0.560756	0.000217406	0.0128845	DOWN	intestine		Q8R1T4	0.889076	0.00218235	0.0276721	UP	kidney
Q9D2R6	0.463444	0.00242423	0.0164085	UP	liver		P62843	-0.744955	0.0040052	0.0300578	DOWN	intestine		Q8R2V5	0.5224	0.00412616	0.0398374	UP	kidney
O08583	0.463196	0.000683928	0.00850199	UP	liver		P62869	-0.458721	0.00211431	0.0245392	DOWN	intestine		Q8R3G9	-0.345448	0.00667687	0.0496718	DOWN	kidney
P68369	0.462751	0.0017908	0.0138465	UP	liver		P62900	-0.307745	0.00845326	0.0434731	DOWN	intestine		Q8R3L5	0.865728	0.000148031	0.00732819	UP	kidney
E9PVZ8	0.460865	0.000652186	0.00829868	UP	liver		P63017	-0.265387	0.00430461	0.0311813	DOWN	intestine		Q8R3S2	-0.338634	0.00379666	0.0377945	DOWN	kidney
Q64324	0.460739	0.000340201	0.00589446	UP	liver		P63038	-0.433125	0.00716325	0.0397018	DOWN	intestine		Q8R464	-0.367286	0.0014505	0.0228285	DOWN	kidney
Q8VDC1	0.460678	0.000360393	0.00602568	UP	liver		P63073	-0.540204	0.000161341	0.011789	DOWN	intestine		Q8R4S0	-0.33049	0.00569618	0.0461027	DOWN	kidney
Q9DBR7	0.459468	0.000601282	0.00804818	UP	liver		P63101	-0.556953	0.00110252	0.0195609	DOWN	intestine		Q8R4T9	-0.497104	0.0060843	0.0477235	DOWN	kidney
Q9CYZ2	0.459231	0.000211028	0.00467747	UP	liver		P63242	-0.426988	0.00674317	0.0387198	DOWN	intestine		Q8VBZ3	0.371299	0.000777774	0.0157375	UP	kidney
O88569	0.454963	0.000139448	0.00389486	UP	liver		P63325	-0.425854	0.00276382	0.0258388	DOWN	intestine		Q8VC12	-0.546799	0.000365861	0.0108152	DOWN	kidney
P48193	0.453288	0.000262131	0.00508681	UP	liver		P67984	-0.369905	0.000213757	0.0128845	DOWN	intestine		Q8VC69	0.925826	0.000100709	0.00624618	UP	kidney
O35465	0.451833	0.000436344	0.00689023	UP	liver		P68254	-0.410438	0.00163962	0.0220739	DOWN	intestine		Q8VCA0	-1.35648	7.06e-06	0.00143918	DOWN	kidney
Q61595	0.450284	1.46e-05	0.0015553	UP	liver		P68372	-0.440133	0.000638149	0.0180391	DOWN	intestine		Q8VCH7	0.548777	0.000375704	0.0108945	UP	kidney
P38647	0.449972	0.000105506	0.00356507	UP	liver		P68510	-0.323419	0.00152456	0.021723	DOWN	intestine		Q8VCI0	-1.11763	3.09e-05	0.00315341	DOWN	kidney
Q8R0Z5	0.449921	0.0151202	0.0499049	UP	liver		P70333	-0.686896	0.0102652	0.0475674	DOWN	intestine		Q8VCI5	0.386913	0.00577354	0.0463345	UP	kidney
Q3UMU9	0.44943	0.0100209	0.03777	UP	liver		P70694	-0.482305	0.000539541	0.017749	DOWN	intestine		Q8VCL2	0.327878	0.0028985	0.0321142	UP	kidney
Q9JHE7	0.448931	0.0114849	0.0415381	UP	liver		P81069	-0.431419	0.00654839	0.0380221	DOWN	intestine		Q8VCN5	-0.506399	0.0001204	0.0066058	DOWN	kidney
Q9EQW7	0.448658	0.0038757	0.021384	UP	liver		P83093	-0.80823	0.00591274	0.0365667	DOWN	intestine		Q8VCZ9	-0.290223	0.000768141	0.0156536	DOWN	kidney
Q9CSN1	0.448248	0.0029919	0.0184634	UP	liver		P83741	-0.667978	0.00452377	0.0320265	DOWN	intestine		Q8VDD8	0.352449	0.00291871	0.0322131	UP	kidney
Q9D0D5	0.448142	0.0120267	0.042888	UP	liver		P84102	-0.489068	0.00315184	0.0273046	DOWN	intestine		Q8VDG5	0.270725	0.000116206	0.00656504	UP	kidney
Q80X90	0.448084	0.000106848	0.00357022	UP	liver		P97370	-0.313164	0.00708332	0.0394232	DOWN	intestine		Q8VDT1	-0.501955	9.18e-06	0.00169964	DOWN	kidney
P11103	0.446106	0.00465936	0.0239511	UP	liver		P97379	-0.634426	0.005861	0.0364369	DOWN	intestine		Q8VDT9	0.330096	0.00556218	0.0457035	UP	kidney
Q9Z0U1	0.446012	0.00079939	0.00917495	UP	liver		P97393	-0.850503	0.00922195	0.0449877	DOWN	intestine		Q8VE09	0.562499	0.00339744	0.0352183	UP	kidney
Q9CR95	0.445312	0.00416443	0.0221858	UP	liver		P97467	-0.342103	0.00754593	0.040968	DOWN	intestine		Q8VED9	-0.263808	0.000198225	0.00774709	DOWN	kidney
Q8BH97	0.444844	0.00970785	0.0369939	UP	liver		P97471	-0.430333	0.00438131	0.0314145	DOWN	intestine		Q8VEK0	0.568557	0.000173979	0.00757803	UP	kidney
P70271	0.443702	7.47e-05	0.00305005	UP	liver		P97473	-0.492955	0.0095673	0.0459527	DOWN	intestine		Q8VHG0	-0.440778	0.000722647	0.0152719	DOWN	kidney
Q99N94	0.443615	0.0010935	0.0106808	UP	liver		P97760	-0.483297	0.00409909	0.0305324	DOWN	intestine		Q8VHH5	-0.281623	0.00585006	0.0466001	DOWN	kidney
Q9CWM4	0.44355	0.00104759	0.0104329	UP	liver		P97765	-0.519148	0.000295649	0.0145452	DOWN	intestine		Q8WTY4	0.395414	0.00579979	0.0464797	UP	kidney
P99024	0.443496	0.000248945	0.0049913	UP	liver		P97873	-0.961418	0.00342008	0.0281591	DOWN	intestine		Q8WUR0	0.420608	2.33e-05	0.00282989	UP	kidney
Q91V09	0.441028	0.00994597	0.0376342	UP	liver		P99024	-0.608964	0.00338826	0.0280838	DOWN	intestine		Q91V01	0.298342	0.00276935	0.0312368	UP	kidney
O08585	0.440751	0.000564053	0.00785413	UP	liver		Q00560	-0.814777	0.00101125	0.0188751	DOWN	intestine		Q91V04	0.316187	0.000680014	0.0148098	UP	kidney
P35831	0.440703	0.00372345	0.0209853	UP	liver		Q00899	-0.571631	0.00523758	0.0340411	DOWN	intestine		Q91V12	-1.18484	5.93e-07	0.000422954	DOWN	kidney
O88696	0.439623	0.000543784	0.00770547	UP	liver		Q05D44	-0.756892	0.00380273	0.0293686	DOWN	intestine		Q91V16	0.290633	0.00191457	0.0260728	UP	kidney
P55302	0.438934	0.00323746	0.0193087	UP	liver		Q0VBL3	-0.616853	0.00249754	0.0253261	DOWN	intestine		Q91V76	0.468088	8.09e-06	0.00159157	UP	kidney
Q6PAR5	0.438853	0.00399853	0.0217004	UP	liver		Q0VF22	-0.996304	0.000262727	0.0137759	DOWN	intestine		Q91VA0	-0.637059	2.88e-05	0.00310892	DOWN	kidney
Q9WU84	0.438441	0.000109355	0.0035864	UP	liver		Q31125	-0.58391	0.000753551	0.0182088	DOWN	intestine		Q91VS7	-0.667587	0.00444257	0.0411515	DOWN	kidney
Q8BL66	0.437327	6.15e-06	0.00129216	UP	liver		Q3TIV5	-0.518778	0.0110117	0.0495775	DOWN	intestine		Q91W43	-0.632616	0.00258224	0.0300699	DOWN	kidney
Q9JIX8	0.436755	0.000306778	0.00555188	UP	liver		Q3TWW8	-0.41015	0.00316447	0.0273545	DOWN	intestine		Q91WG0	0.6852	0.00401832	0.0389942	UP	kidney
Q99M87	0.435973	9.88e-06	0.00137897	UP	liver		Q3U0V2	-0.380714	0.00626437	0.0375391	DOWN	intestine		Q91WL8	0.853586	0.000726688	0.0153007	UP	kidney
Q8BFW7	0.435302	0.000137119	0.00386026	UP	liver		Q3U1Z5	-0.723441	0.0050842	0.0338064	DOWN	intestine		Q91WM1	0.287459	0.00466982	0.0422953	UP	kidney
Q99KG5	0.434141	0.00120049	0.0112856	UP	liver		Q3UE37	-0.326046	0.000199839	0.0128845	DOWN	intestine		Q91WR5	0.935232	2.16e-05	0.00273405	UP	kidney
Q9CZY3	0.43346	0.0111697	0.0406723	UP	liver		Q3UJD6	-0.452213	0.00205265	0.0242813	DOWN	intestine		Q91WT9	0.923388	0.000196707	0.00774076	UP	kidney
Q61792	0.433017	0.000189298	0.00446189	UP	liver		Q3UMF0	-0.439227	0.00265121	0.025458	DOWN	intestine		Q91WU0	1.95731	6.26e-06	0.00136293	UP	kidney
Q9EPJ9	0.430034	0.000624732	0.00818077	UP	liver		Q3UMU9	-0.385579	0.00905236	0.0449236	DOWN	intestine		Q91WV7	1.4798	5.43e-09	1.03e-05	UP	kidney
Q99KN9	0.428603	2.44e-05	0.00187261	UP	liver		Q3UU94	-0.582524	0.00323613	0.0274773	DOWN	intestine		Q91X21	-0.787645	0.00356588	0.036269	DOWN	kidney
Q9WV80	0.428145	0.0011229	0.010878	UP	liver		Q3UZ39	-0.550817	0.0108758	0.0493062	DOWN	intestine		Q91X51	0.354261	0.000336287	0.0106014	UP	kidney
Q3U0V1	0.426454	0.00149419	0.0126002	UP	liver		Q3V460	-0.582526	0.00501452	0.0336412	DOWN	intestine		Q91X58	0.30818	0.00335098	0.0349555	UP	kidney
Q9CY50	0.426304	0.0121369	0.0431914	UP	liver		Q3V4B5	-0.388134	0.0042879	0.0311812	DOWN	intestine		Q91XC9	0.72334	0.00135529	0.0219699	UP	kidney
P42567	0.426116	0.00665169	0.029299	UP	liver		Q4KMM3	-0.575764	0.0052602	0.0340411	DOWN	intestine		Q91XD7	0.28405	0.00531996	0.0449387	UP	kidney
O35887	0.424777	0.00570694	0.0267209	UP	liver		Q4VGL6	-0.707479	0.00525652	0.0340411	DOWN	intestine		Q91XE4	0.984839	0.000151875	0.00732819	UP	kidney
Q61129	0.424549	0.00140096	0.0123114	UP	liver		Q569Z5	-0.377929	0.0073987	0.0405313	DOWN	intestine		Q91XE8	0.509803	0.00244279	0.0296234	UP	kidney
O88952	0.424313	0.000410802	0.00659466	UP	liver		Q56A08	-0.397855	0.00705704	0.0394232	DOWN	intestine		Q91YR1	0.26772	0.00193747	0.0261352	UP	kidney
Q60598	0.423648	6.84e-05	0.00299308	UP	liver		Q59J78	-0.319684	0.0026165	0.025458	DOWN	intestine		Q91YR9	0.538799	0.000348084	0.0108102	UP	kidney
P49962	0.423592	0.0025444	0.0169883	UP	liver		Q5BLK4	-1.02655	0.000839	0.0183456	DOWN	intestine		Q91Z53	0.27188	0.000130428	0.00691202	UP	kidney
Q61189	0.423019	0.0108592	0.0399023	UP	liver		Q5I1X5	-0.845673	0.00153724	0.021723	DOWN	intestine		Q91ZV0	0.291491	0.00157843	0.0238268	UP	kidney
Q8BI84	0.420472	5.62e-05	0.00271341	UP	liver		Q5S006	-0.779971	0.00687887	0.039329	DOWN	intestine		Q920E5	-0.400027	0.00168873	0.0247709	DOWN	kidney
Q922Q8	0.420286	1.55e-05	0.00155959	UP	liver		Q5SUC9	-0.263339	0.00628355	0.0375975	DOWN	intestine		Q920R0	0.478231	0.0033914	0.0352183	UP	kidney
Q9JLZ8	0.420208	0.0138335	0.0471061	UP	liver		Q5SUF2	-0.356349	0.00896736	0.044819	DOWN	intestine		Q921I0	0.465571	0.00348616	0.0356488	UP	kidney
O70591	0.418816	0.00129521	0.0118084	UP	liver		Q60596	-0.479538	0.000776786	0.0182088	DOWN	intestine		Q921I9	0.306996	0.00161068	0.0240804	UP	kidney
Q8BHS3	0.41879	0.0113337	0.0410836	UP	liver		Q60631	-0.523707	0.000646062	0.0180391	DOWN	intestine		Q921K8	-0.627006	0.00198603	0.0264888	DOWN	kidney
P09405	0.418336	8.14e-05	0.00317091	UP	liver		Q60715	-0.631087	0.00140328	0.0213055	DOWN	intestine		Q921M7	-0.402346	0.00212873	0.0275431	DOWN	kidney
Q9QZ23	0.41826	0.00340066	0.0198454	UP	liver		Q60739	-0.388913	0.00951193	0.0458899	DOWN	intestine		Q922J9	0.910031	0.000626218	0.0141153	UP	kidney
P54728	0.416871	0.000369053	0.00608622	UP	liver		Q60865	-0.417216	0.00570422	0.0357974	DOWN	intestine		Q922Z0	0.643854	0.00174427	0.0250701	UP	kidney
Q4VAA2	0.416813	0.00898511	0.0351832	UP	liver		Q60876	-0.674595	0.00989153	0.0469259	DOWN	intestine		Q923X4	-0.333858	0.00420449	0.0400515	DOWN	kidney
Q9CY58	0.41678	0.00221476	0.0156687	UP	liver		Q60902	-0.260186	0.00244857	0.0253261	DOWN	intestine		Q924N4	0.819936	0.000168255	0.00753993	UP	kidney
Q61712	0.416391	0.00263778	0.0173008	UP	liver		Q60972	-0.547718	0.000455662	0.0172467	DOWN	intestine		Q925P2	-2.97327	3.12e-07	0.000297022	DOWN	kidney
D3Z3N4	0.41583	0.00847331	0.0339776	UP	liver		Q60973	-0.610819	5.1e-05	0.00923141	DOWN	intestine		Q99J27	0.293698	0.00126627	0.0211887	UP	kidney
Q8CDG3	0.415755	0.00293255	0.0183421	UP	liver		Q61069	-0.267117	0.0106157	0.048625	DOWN	intestine		Q99JB7	-0.441761	0.00206353	0.0270678	DOWN	kidney
Q9ESU6	0.415603	0.00521641	0.0256156	UP	liver		Q61191	-0.640956	0.000994985	0.0188705	DOWN	intestine		Q99JB8	-0.42743	1.03e-05	0.00172205	DOWN	kidney
Q9DB26	0.415158	0.000672467	0.00839627	UP	liver		Q61205	-0.471917	0.00938217	0.0454422	DOWN	intestine		Q99JH8	0.472985	0.00150487	0.0232704	UP	kidney
Q505F5	0.41485	0.000908419	0.00979795	UP	liver		Q61466	-0.791888	0.00227069	0.0248413	DOWN	intestine		Q99JP4	0.387183	0.000278801	0.00958335	UP	kidney
Q3V4B5	0.413618	0.00532984	0.0258054	UP	liver		Q61475	-0.492138	0.0101033	0.0472554	DOWN	intestine		Q99JW2	-0.482207	0.000327953	0.0104855	DOWN	kidney
Q9ER00	0.412785	0.00792442	0.0327272	UP	liver		Q61550	-0.560541	0.00784484	0.0418496	DOWN	intestine		Q99K28	0.286425	0.00426518	0.040222	UP	kidney
Q3UZ39	0.412027	0.0135785	0.0465328	UP	liver		Q61584	-0.799035	0.0046549	0.0325908	DOWN	intestine		Q99KR3	0.380172	0.00242023	0.0296223	UP	kidney
Q8BHD7	0.41075	0.000259177	0.00508681	UP	liver		Q61686	-0.551511	0.00178621	0.022746	DOWN	intestine		Q99L04	0.282519	0.00110827	0.0197304	UP	kidney
Q6PDM2	0.409866	0.000135056	0.00386026	UP	liver		Q61879	-0.873064	0.0012751	0.0204697	DOWN	intestine		Q99L88	-0.464444	0.00124312	0.0209529	DOWN	kidney
Q62093	0.409414	0.0146775	0.0488777	UP	liver		Q62073	-0.632889	0.00520787	0.0340411	DOWN	intestine		Q99LB2	0.501446	0.000700197	0.0149079	UP	kidney
Q91Y74	0.408904	0.0120237	0.042888	UP	liver		Q62311	-0.371629	0.00508801	0.0338064	DOWN	intestine		Q99LH2	0.368651	0.00311685	0.0336196	UP	kidney
Q9DCN1	0.408498	7.34e-05	0.00304471	UP	liver		Q62315	-0.90918	0.00203226	0.0242813	DOWN	intestine		Q99MD9	0.394716	0.00629251	0.0483292	UP	kidney
Q8VCI5	0.407353	0.00415123	0.0221399	UP	liver		Q62376	-0.498971	0.000707686	0.0182088	DOWN	intestine		Q99MZ7	0.670041	0.00342731	0.0352183	UP	kidney
Q99K51	0.407245	0.000606484	0.00807309	UP	liver		Q64010	-0.635098	0.000439148	0.0169904	DOWN	intestine		Q99P30	0.340842	0.00277468	0.0312368	UP	kidney
Q99KJ8	0.406639	0.000284043	0.00532549	UP	liver		Q64433	-0.295231	0.00987195	0.0469259	DOWN	intestine		Q99PL8	-0.543999	0.000154272	0.00733565	DOWN	kidney
Q63918	0.405622	0.000497668	0.007422	UP	liver		Q64520	-0.696728	0.000847075	0.0183456	DOWN	intestine		Q9CPQ3	0.573101	0.00184038	0.0256753	UP	kidney
P98083	0.405445	0.0147264	0.0489393	UP	liver		Q64522	-1.05774	0.0016239	0.0219996	DOWN	intestine		Q9CPT4	0.314263	0.000982926	0.018269	UP	kidney
Q8R4N0	0.405436	0.000569891	0.00785413	UP	liver		Q64525	-0.458644	0.0016517	0.0221617	DOWN	intestine		Q9CPY7	0.574072	5.42e-05	0.00441	UP	kidney
Q8BMS4	0.405306	0.000155232	0.00401113	UP	liver		Q6A065	-0.440425	0.0103098	0.047717	DOWN	intestine		Q9CQ48	0.335329	0.00574303	0.0461966	UP	kidney
Q8VE70	0.403838	0.0110222	0.0403339	UP	liver		Q6A0A2	-0.440705	0.00119844	0.0203225	DOWN	intestine		Q9CQC9	0.392862	0.0053843	0.0449688	UP	kidney
A2BDX3	0.403817	0.00215612	0.0154575	UP	liver		Q6EDY6	-0.82409	0.000137204	0.0113908	DOWN	intestine		Q9CQG6	0.388085	0.00288564	0.032034	UP	kidney
Q8BGD9	0.403666	0.00499523	0.0249865	UP	liver		Q6IRU2	-0.489939	0.00861105	0.043757	DOWN	intestine		Q9CQH7	0.446254	0.00203044	0.026829	UP	kidney
Q9WVR4	0.403583	0.003131	0.0190782	UP	liver		Q6NVE8	-1.28022	0.000589722	0.0180391	DOWN	intestine		Q9CQI6	-0.28387	0.00273969	0.0310172	DOWN	kidney
P15532	0.403453	0.00977932	0.0371783	UP	liver		Q6NZJ6	-0.558125	0.010634	0.0486526	DOWN	intestine		Q9CQN6	0.361466	0.000981796	0.018269	UP	kidney
Q8K4P0	0.402772	0.00397956	0.0216789	UP	liver		Q6NZN0	-0.541598	0.00291857	0.0265536	DOWN	intestine		Q9CQX8	0.690707	0.00507436	0.0443404	UP	kidney
O88983	0.402498	0.01499	0.04961	UP	liver		Q6P549	-0.618576	0.00855007	0.0436554	DOWN	intestine		Q9CR00	-0.337982	0.00290706	0.0321467	DOWN	kidney
Q99M51	0.39983	0.000930826	0.00988517	UP	liver		Q6P8I4	-0.503663	0.00397356	0.0299332	DOWN	intestine		Q9CR20	0.327284	0.00479589	0.0430913	UP	kidney
Q9CRB9	0.399608	0.00128134	0.011765	UP	liver		Q6P9P6	-0.611422	0.000355996	0.0156615	DOWN	intestine		Q9CR24	0.341625	0.00195398	0.0262958	UP	kidney
Q9WVJ3	0.399395	0.00469433	0.0240541	UP	liver		Q6P9Q6	-0.608641	0.00281321	0.025965	DOWN	intestine		Q9CR59	0.518043	0.0028677	0.0319095	UP	kidney
Q8K2K6	0.399003	0.000548587	0.00775079	UP	liver		Q6PAL0	-1.02038	0.00259412	0.025458	DOWN	intestine		Q9CR64	0.270581	0.00362067	0.0365908	UP	kidney
P70697	0.398831	0.000386898	0.00633726	UP	liver		Q6PAR5	-0.648786	0.00764275	0.0411176	DOWN	intestine		Q9CR88	0.370432	0.00273753	0.0310172	UP	kidney
E9PZM7	0.398534	0.00839027	0.0338439	UP	liver		Q6PDK2	-0.705785	0.00161998	0.0219996	DOWN	intestine		Q9CWG9	-0.29944	0.000387098	0.0109388	DOWN	kidney
O08915	0.398435	0.00116244	0.0110136	UP	liver		Q6PFD9	-0.926872	0.00371554	0.029204	DOWN	intestine		Q9CXP8	0.951542	0.00245983	0.0296234	UP	kidney
Q4KML4	0.398347	0.00673591	0.0294301	UP	liver		Q6PFR5	-0.303247	0.0070425	0.0394232	DOWN	intestine		Q9CY45	0.696644	0.000179608	0.0075868	UP	kidney
P99029	0.396481	4.5e-05	0.00254342	UP	liver		Q6PIJ4	-0.597476	0.00932282	0.0453882	DOWN	intestine		Q9CZ69	0.719991	0.000912349	0.0173529	UP	kidney
Q99PT1	0.396399	0.00124224	0.0115656	UP	liver		Q6PIU9	-0.403082	0.00275966	0.0258388	DOWN	intestine		Q9CZN7	0.303898	0.000552915	0.0131843	UP	kidney
Q9ERG0	0.395719	0.000691675	0.00851498	UP	liver		Q6PR54	-0.72576	0.00451342	0.0320265	DOWN	intestine		Q9CZR3	-0.426239	0.00268773	0.0308575	DOWN	kidney
P29341	0.395548	0.000697259	0.00851498	UP	liver		Q6RHR9	-0.426669	0.00994458	0.0470655	DOWN	intestine		Q9CZT8	-1.07031	0.00193455	0.0261352	DOWN	kidney
Q99N84	0.394942	0.0110503	0.0403894	UP	liver		Q6URW6	-0.627359	0.00722575	0.0398817	DOWN	intestine		Q9D0Q7	0.308897	0.00309947	0.0335589	UP	kidney
Q60520	0.394784	0.00685085	0.0297515	UP	liver		Q6ZPY7	-0.586409	0.00103657	0.0189209	DOWN	intestine		Q9D279	-1.04009	0.00129449	0.0213479	DOWN	kidney
Q7TPR4	0.394393	0.00614835	0.0280083	UP	liver		Q6ZWM4	-0.558676	0.00151524	0.021723	DOWN	intestine		Q9D2R0	0.806172	0.00117353	0.0203894	UP	kidney
O70378	0.394262	0.0132903	0.0458883	UP	liver		Q70FJ1	-0.502616	0.00201429	0.0242506	DOWN	intestine		Q9D394	0.462981	0.000307096	0.0101877	UP	kidney
Q3UMF0	0.391733	9.5e-05	0.00342525	UP	liver		Q71FD5	-0.486637	0.00998432	0.0471416	DOWN	intestine		Q9D666	-0.260597	0.00177722	0.0252889	DOWN	kidney
Q9DCW4	0.390707	0.000144576	0.00394136	UP	liver		Q76LS9	-0.46088	0.00534819	0.034337	DOWN	intestine		Q9D6S7	0.305003	0.00680569	0.0499785	UP	kidney
Q8VBV7	0.390634	0.00104489	0.0104317	UP	liver		Q78IS1	-0.848893	0.00630753	0.0376496	DOWN	intestine		Q9D7B7	-0.830508	0.00548088	0.0452078	DOWN	kidney
O09044	0.390413	0.00611017	0.0278987	UP	liver		Q78JW9	-0.520719	0.000896358	0.0184303	DOWN	intestine		Q9D7L8	-0.52647	0.000362011	0.0108149	DOWN	kidney
P70296	0.390255	3.52e-06	0.00129216	UP	liver		Q7TMX5	-0.71012	0.00640375	0.0377744	DOWN	intestine		Q9D826	0.442582	0.00673772	0.0498158	UP	kidney
Q9D358	0.388253	0.000152634	0.00400831	UP	liver		Q7TQG1	-0.690762	0.000520674	0.017749	DOWN	intestine		Q9D8T7	0.365366	0.00666746	0.0496718	UP	kidney
Q99N89	0.388221	0.00771815	0.0322613	UP	liver		Q7TQH0	-0.365608	0.0103608	0.0478392	DOWN	intestine		Q9D920	-0.794619	0.00538137	0.0449688	DOWN	kidney
O35685	0.387006	0.0010073	0.0102253	UP	liver		Q7TT50	-0.56625	0.00525739	0.0340411	DOWN	intestine		Q9D952	-0.708926	0.00543336	0.0451474	DOWN	kidney
P17225	0.386667	0.00111551	0.0108453	UP	liver		Q80TJ7	-0.668427	0.00175026	0.0227145	DOWN	intestine		Q9DAD6	-0.524482	0.000192581	0.00768439	DOWN	kidney
Q91VM9	0.385444	0.00645251	0.0287891	UP	liver		Q80U35	-0.701816	0.00963311	0.0461949	DOWN	intestine		Q9DAW9	-0.446578	0.00329233	0.0344081	DOWN	kidney
P31809	0.384694	0.00452044	0.0235883	UP	liver		Q80U72	-0.333077	0.00446044	0.0317976	DOWN	intestine		Q9DB16	-0.500726	0.000745676	0.0154628	DOWN	kidney
P17182	0.384212	0.012408	0.0438913	UP	liver		Q80UW5	-0.934803	0.00480291	0.0328859	DOWN	intestine		Q9DB60	-0.473698	0.00141033	0.0222918	DOWN	kidney
Q9CQ92	0.383651	0.00356173	0.0204155	UP	liver		Q80VC9	-0.616835	0.00808485	0.0426166	DOWN	intestine		Q9DBA6	0.460668	0.00161211	0.0240804	UP	kidney
Q61937	0.381676	0.000627158	0.00819035	UP	liver		Q80VJ3	-0.560399	0.0011897	0.0202605	DOWN	intestine		Q9DBJ3	-0.555046	0.00317067	0.0339434	DOWN	kidney
P35951	0.380819	0.00462964	0.0238491	UP	liver		Q80XC3	-0.767669	0.00215041	0.0246956	DOWN	intestine		Q9DBK0	0.596668	0.000451741	0.0115171	UP	kidney
O55236	0.380093	0.0121784	0.0433009	UP	liver		Q80XI3	-0.373694	0.0109669	0.0495696	DOWN	intestine		Q9DBN5	0.516834	1.88e-05	0.00249194	UP	kidney
Q80U72	0.37879	0.00766358	0.0321724	UP	liver		Q80YX1	-0.667022	0.00885886	0.0445177	DOWN	intestine		Q9DBS9	0.328318	0.00174108	0.0250701	UP	kidney
Q8K1E0	0.37845	0.0135895	0.0465375	UP	liver		Q810D6	-0.89376	0.000901063	0.0184303	DOWN	intestine		Q9DBT9	-0.298239	0.000274248	0.00954182	DOWN	kidney
P68134	0.378298	0.00145702	0.0124608	UP	liver		Q811D0	-0.304033	0.00326926	0.0275079	DOWN	intestine		Q9DC50	1.47372	2.96e-05	0.00312865	UP	kidney
Q8BRT1	0.377651	0.0103479	0.0387003	UP	liver		Q8BG05	-0.623569	0.00157757	0.0219433	DOWN	intestine		Q9DCC8	0.391611	0.00140729	0.0222918	UP	kidney
Q9JI78	0.377648	0.00600741	0.0276455	UP	liver		Q8BGS2	-0.533947	0.00252884	0.0253742	DOWN	intestine		Q9DCI3	0.581042	0.00110129	0.019699	UP	kidney
Q9CQE5	0.37641	0.00823654	0.0333884	UP	liver		Q8BGS3	-0.867487	0.00427001	0.0311812	DOWN	intestine		Q9DCN1	0.365172	5.73e-06	0.00136293	UP	kidney
Q8VIJ6	0.374819	2.91e-05	0.00202661	UP	liver		Q8BHJ9	-0.751759	0.003812	0.0293686	DOWN	intestine		Q9DCS2	0.467297	0.000911951	0.0173529	UP	kidney
Q91ZJ5	0.374577	0.000122774	0.00377862	UP	liver		Q8BHL8	-0.715772	0.000719544	0.0182088	DOWN	intestine		Q9DCU9	0.314716	0.000433937	0.0114632	UP	kidney
Q60749	0.374416	0.00314648	0.0190816	UP	liver		Q8BHS3	-0.645456	0.00294004	0.0265824	DOWN	intestine		Q9DCY0	0.577648	0.00259721	0.0301796	UP	kidney
D3YXK2	0.373427	0.00819479	0.0333524	UP	liver		Q8BIH0	-0.330366	0.0101454	0.0473423	DOWN	intestine		Q9EPL9	0.783711	0.00171829	0.0249481	UP	kidney
Q8C3X2	0.372109	0.00770868	0.0322497	UP	liver		Q8BIK6	-0.444322	0.00532613	0.0342921	DOWN	intestine		Q9EPQ7	-0.262024	0.00391243	0.0386903	DOWN	kidney
P63037	0.372032	0.00192551	0.0144249	UP	liver		Q8BJF9	-0.612893	0.00519697	0.0340411	DOWN	intestine		Q9EPT5	-0.553032	0.000742598	0.0154628	DOWN	kidney
P02468	0.371593	0.000962092	0.0100624	UP	liver		Q8BL74	-1.03509	0.00290994	0.0265357	DOWN	intestine		Q9EQ61	-0.486647	0.00192006	0.0260854	DOWN	kidney
Q99K30	0.370114	0.000857453	0.00945939	UP	liver		Q8BMJ3	-0.598772	3.15e-05	0.00710122	DOWN	intestine		Q9EQK5	-0.30101	0.00136805	0.0221136	DOWN	kidney
Q8C854	0.36977	0.0106876	0.0394819	UP	liver		Q8BNU0	-0.490257	0.00636007	0.0377718	DOWN	intestine		Q9ER41	0.440328	0.00121261	0.0207782	UP	kidney
Q3U0B3	0.369487	0.00683265	0.0297168	UP	liver		Q8BRT1	-0.574317	0.00151095	0.021723	DOWN	intestine		Q9ERA0	-0.360511	0.00674924	0.0498204	DOWN	kidney
Q6PAM1	0.36933	0.00583471	0.0270701	UP	liver		Q8BTV2	-0.792536	0.00088958	0.0184303	DOWN	intestine		Q9ES07	-1.22143	9.53e-06	0.00169964	DOWN	kidney
Q8R4R6	0.368784	0.0125172	0.0441805	UP	liver		Q8BV13	-0.606996	0.00496943	0.0335543	DOWN	intestine		Q9ES88	-0.785385	0.000152831	0.00732819	DOWN	kidney
Q9CQE8	0.367561	0.00306731	0.0188565	UP	liver		Q8BVF2	-0.271822	0.00467803	0.0325908	DOWN	intestine		Q9ET01	-0.266751	0.00385276	0.0382328	DOWN	kidney
Q61768	0.367363	0.000672434	0.00839627	UP	liver		Q8BZR9	-0.598182	0.000771381	0.0182088	DOWN	intestine		Q9JHP7	0.708249	0.00181996	0.0255781	UP	kidney
O70251	0.366922	0.00326716	0.019323	UP	liver		Q8C0D4	-0.650569	0.00374395	0.0292439	DOWN	intestine		Q9JHW2	0.335244	0.000165453	0.00753993	UP	kidney
Q5SUC9	0.36648	4.72e-05	0.0025533	UP	liver		Q8C0M0	-0.618906	0.000906482	0.0184303	DOWN	intestine		Q9JIY7	1.76446	0.000148232	0.00732819	UP	kidney
Q8CH18	0.366223	0.00235933	0.0162086	UP	liver		Q8C0T5	-0.703907	0.000122915	0.0111054	DOWN	intestine		Q9JIY8	0.868409	2.89e-05	0.00310892	UP	kidney
Q9Z0G0	0.366137	0.00906231	0.0353423	UP	liver		Q8C156	-0.43954	8.17e-06	0.00710122	DOWN	intestine		Q9JIZ0	0.602242	0.000378554	0.0109092	UP	kidney
Q9DBY8	0.365862	0.00783245	0.032542	UP	liver		Q8C2Q3	-0.642242	0.00903835	0.04491	DOWN	intestine		Q9JJW0	0.372855	0.00351223	0.0358511	UP	kidney
Q9DBA6	0.365844	0.00231394	0.0160416	UP	liver		Q8C5Q4	-0.398494	0.00404471	0.0302405	DOWN	intestine		Q9JKP7	0.676483	0.000698624	0.0149079	UP	kidney
O35435	0.365748	0.0146922	0.0488926	UP	liver		Q8C6I2	-0.586514	0.00842411	0.0434731	DOWN	intestine		Q9JKV1	0.392675	0.00342005	0.0352183	UP	kidney
Q9R0M5	0.365648	0.000157349	0.00401793	UP	liver		Q8C9B9	-0.602363	0.00535089	0.034337	DOWN	intestine		Q9JKW0	0.503616	0.00224157	0.0282023	UP	kidney
Q99L47	0.364222	0.000485034	0.00730119	UP	liver		Q8CCS6	-0.54687	0.00299719	0.0265824	DOWN	intestine		Q9JKY7	-0.585174	0.00245542	0.0296234	DOWN	kidney
P70372	0.364215	0.00086914	0.00950149	UP	liver		Q8CDN6	-0.635603	2.01e-05	0.00710122	DOWN	intestine		Q9JL56	0.703678	0.00342818	0.0352183	UP	kidney
Q9R1Z8	0.363861	0.00590361	0.0272778	UP	liver		Q8CF89	-0.479929	0.00300255	0.0265824	DOWN	intestine		Q9JLF6	-0.485249	0.00360403	0.0365673	DOWN	kidney
E9Q7G0	0.363645	0.0033388	0.0196505	UP	liver		Q8CFI2	-0.458755	0.00707683	0.0394232	DOWN	intestine		Q9JLJ5	0.678469	0.00678169	0.0498664	UP	kidney
P54731	0.36321	0.0140345	0.0475501	UP	liver		Q8CG72	-0.411866	0.00348165	0.0285695	DOWN	intestine		Q9JLL0	-0.64411	0.00565046	0.0460593	DOWN	kidney
P16254	0.363178	0.00892239	0.0351083	UP	liver		Q8CGF7	-0.361508	0.00362532	0.0291338	DOWN	intestine		Q9JLT2	0.895317	6.02e-06	0.00136293	UP	kidney
Q8CHP5	0.362598	0.00125459	0.0116134	UP	liver		Q8CHG3	-0.421154	0.00481993	0.03291	DOWN	intestine		Q9NYQ2	-1.16394	0.000146208	0.00732819	DOWN	kidney
P59325	0.362352	0.000347387	0.00593321	UP	liver		Q8CHY6	-0.469305	0.00228645	0.0248413	DOWN	intestine		Q9QXE0	-1.12968	0.000286359	0.00972597	DOWN	kidney
Q80WC3	0.362269	0.00663574	0.0292554	UP	liver		Q8CI11	-0.835484	0.00729135	0.0401327	DOWN	intestine		Q9QXG4	0.540938	3.15e-06	0.00112317	UP	kidney
Q3TIV5	0.362139	0.0150206	0.04961	UP	liver		Q8CII2	-0.779823	0.000309477	0.0146817	DOWN	intestine		Q9QXM0	0.844488	0.00393147	0.03872	UP	kidney
O88384	0.361828	0.00854151	0.0341378	UP	liver		Q8HWB2	-0.890886	0.00369226	0.029204	DOWN	intestine		Q9QXT0	0.409242	0.00106345	0.0192489	UP	kidney
Q80U93	0.361728	0.0135574	0.0464935	UP	liver		Q8K003	-0.510478	0.00703854	0.0394232	DOWN	intestine		Q9QZS0	0.836461	0.000412144	0.0110408	UP	kidney
Q3TDD9	0.361397	0.00780954	0.0325028	UP	liver		Q8K1A6	-0.570996	0.00831594	0.0432328	DOWN	intestine		Q9QZZ4	-0.852455	0.000843452	0.0166597	DOWN	kidney
Q62261	0.361093	0.000451544	0.00694746	UP	liver		Q8K1J5	-0.506821	0.00912831	0.0449248	DOWN	intestine		Q9R059	-0.397199	1.02e-05	0.00172205	DOWN	kidney
P09103	0.360902	0.000286981	0.00533343	UP	liver		Q8K1N4	-0.665178	0.00621546	0.0374181	DOWN	intestine		Q9R060	0.308304	0.00263528	0.0304391	UP	kidney
P57776	0.3609	0.00065778	0.00829868	UP	liver		Q8K298	-1.00095	0.00247444	0.0253261	DOWN	intestine		Q9R088	-0.57018	0.000452126	0.0115171	DOWN	kidney
Q9R022	0.36046	0.0110267	0.0403339	UP	liver		Q8K2C7	-0.61334	0.00680776	0.0390344	DOWN	intestine		Q9R099	0.360828	0.00226976	0.0284186	UP	kidney
P54103	0.360058	0.00177256	0.0138465	UP	liver		Q8K2K6	-0.458498	0.00156252	0.0218511	DOWN	intestine		Q9R0H0	0.809413	0.000671767	0.0147996	UP	kidney
P25976	0.35972	0.00079159	0.00912879	UP	liver		Q8K339	-0.45872	0.00647083	0.0378653	DOWN	intestine		Q9R0Q9	0.36592	0.00114763	0.0202566	UP	kidney
Q9CPY7	0.358847	5e-05	0.00257126	UP	liver		Q8K382	-0.490611	0.0110024	0.0495775	DOWN	intestine		Q9R111	-0.664871	0.000567078	0.0133158	DOWN	kidney
Q60668	0.358087	0.00478135	0.0243339	UP	liver		Q8K4Z5	-0.557351	0.00130688	0.0204875	DOWN	intestine		Q9R1Q6	0.585562	0.000598165	0.0138745	UP	kidney
Q91YD9	0.357332	0.00526375	0.0256913	UP	liver		Q8QZY9	-0.760908	0.00906943	0.0449248	DOWN	intestine		Q9WTX5	0.293365	0.000686067	0.0148848	UP	kidney
Q9CR16	0.357286	0.00226447	0.0158809	UP	liver		Q8R034	-0.409215	0.000416868	0.0169904	DOWN	intestine		Q9WUA3	-0.267181	0.00105737	0.0192145	DOWN	kidney
Q8R0H9	0.356734	0.00432933	0.0227881	UP	liver		Q8R0H9	-0.641956	9.73e-05	0.0110759	DOWN	intestine		Q9WUE3	0.833913	0.00235603	0.0291482	UP	kidney
Q9CZ13	0.35672	0.000753744	0.00889741	UP	liver		Q8R0K4	-0.810866	0.00497065	0.0335543	DOWN	intestine		Q9WUU7	0.357258	0.00313864	0.0337908	UP	kidney
Q99LP6	0.355953	0.00259931	0.0171817	UP	liver		Q8R138	-0.57076	0.00271631	0.0258341	DOWN	intestine		Q9WV02	0.393423	0.00148106	0.0229644	UP	kidney
Q7TSC1	0.355886	0.00181034	0.0139071	UP	liver		Q8R1H0	-0.468642	0.000249891	0.013457	DOWN	intestine		Q9WV27	-1.65285	6.26e-05	0.00463932	DOWN	kidney
Q9DCX2	0.355281	0.000509663	0.00744015	UP	liver		Q8R2M2	-0.636007	0.00363635	0.0291338	DOWN	intestine		Q9WVL3	0.290746	0.000556857	0.0131843	UP	kidney
P61089	0.355027	0.0100677	0.0378871	UP	liver		Q8R326	-0.653495	0.000521818	0.017749	DOWN	intestine		Q9WVM8	-1.47826	5.58e-08	7.96e-05	DOWN	kidney
Q6P9Q4	0.354823	0.0038515	0.0212934	UP	liver		Q8R4H2	-0.463609	0.0069656	0.0394232	DOWN	intestine		Q9WVP1	-0.413884	0.0034063	0.0352183	DOWN	kidney
Q9Z2Y8	0.354734	0.00127466	0.0117541	UP	liver		Q8R4R6	-0.559533	0.00856676	0.0436554	DOWN	intestine		Q9WVT6	0.527051	0.000461852	0.0116451	UP	kidney
Q9CQ60	0.354503	0.000160705	0.00404441	UP	liver		Q8VC85	-0.445783	0.00935049	0.0454411	DOWN	intestine		Q9Z0F7	-0.363879	0.00416095	0.0399032	DOWN	kidney
Q9WV02	0.353025	7.37e-05	0.00304471	UP	liver		Q8VCN9	-0.456351	0.0050403	0.0337573	DOWN	intestine		Q9Z1J3	0.304103	0.002716	0.0309658	UP	kidney
Q01853	0.352866	0.000244914	0.00497238	UP	liver		Q8VDD5	-0.794964	0.000757012	0.0182088	DOWN	intestine		Q9Z1K8	0.302188	0.00260753	0.0301796	UP	kidney
Q9D0T1	0.352795	0.00951025	0.0363844	UP	liver		Q8VE97	-0.502952	0.00286572	0.0262277	DOWN	intestine		Q9Z1X2	0.364751	0.00609316	0.0477235	UP	kidney
O08749	0.352272	0.00127974	0.011765	UP	liver		Q8VED9	-0.418724	0.00917661	0.0449248	DOWN	intestine		Q9Z261	-0.356994	0.000648539	0.0144553	DOWN	kidney
O70305	0.351276	0.00280566	0.0179106	UP	liver		Q8VIJ6	-0.544034	0.00432252	0.0312052	DOWN	intestine		Q9Z2D6	-0.416599	0.00204546	0.0268926	DOWN	kidney
Q8BUV3	0.350927	0.000502397	0.00743135	UP	liver		Q91V27	-0.59396	0.00852553	0.0436554	DOWN	intestine		Q9Z2J0	-0.649486	0.000138517	0.00712052	DOWN	kidney
Q9CPQ1	0.350864	0.00275447	0.0177936	UP	liver		Q91YE7	-0.645519	0.00466651	0.0325908	DOWN	intestine		Q9Z306	-0.595868	0.00116466	0.0203658	DOWN	kidney
O88685	0.347428	0.000294617	0.00541289	UP	liver		Q91YJ3	-0.310454	0.010032	0.047199	DOWN	intestine		Q9Z329	-0.391963	0.000921821	0.0174748	DOWN	kidney
P61759	0.347418	0.000861558	0.00947159	UP	liver		Q91Z67	-0.601579	0.00908956	0.0449248	DOWN	intestine		A0A075B5V6	-0.994561	0.00631849	0.0213642	DOWN	liver
Q91ZV0	0.346797	0.0013769	0.0122194	UP	liver		Q91ZI0	-0.324906	0.00654845	0.0380221	DOWN	intestine		A0A0J9YUD5	-0.644282	0.00174285	0.00925802	DOWN	liver
O08677	0.346593	0.0116469	0.0419047	UP	liver		Q920A5	-0.507458	0.00264588	0.025458	DOWN	intestine		A0A140LI88	-1.0176	0.000168389	0.00236137	DOWN	liver
Q04447	0.346196	0.0101916	0.0383066	UP	liver		Q922B9	-0.388893	0.00364812	0.0291338	DOWN	intestine		A0A1D5RLD8	1.05746	0.00133885	0.00772638	UP	liver
Q5S006	0.344222	0.00460741	0.0238107	UP	liver		Q922F4	-0.442069	0.00640233	0.0377744	DOWN	intestine		A0A1D5RLM8	0.468254	0.00504372	0.0183396	UP	liver
Q64191	0.343747	0.00298924	0.0184634	UP	liver		Q922U1	-0.680981	0.00304846	0.026758	DOWN	intestine		A0A1L1STL1;A2AVC7;L7MTT1;Q7TR35	0.89921	7.72e-06	0.000395934	UP	liver
P27773	0.34372	0.000115892	0.00367642	UP	liver		Q922Y1	-0.387996	0.0065068	0.0379419	DOWN	intestine		A0A338P6I9	-0.943724	6.83e-05	0.00143671	DOWN	liver
Q64727	0.343448	0.00050295	0.00743135	UP	liver		Q923D5	-0.354118	0.00532667	0.0342921	DOWN	intestine		A0A3B2W3R4	-0.460532	0.0152803	0.0399034	DOWN	liver
P14733	0.342794	0.00555645	0.0263512	UP	liver		Q925F2	-0.519559	0.00900562	0.04491	DOWN	intestine		A1L3P4	0.934727	0.0049881	0.0182157	UP	liver
Q8BVU5	0.342535	0.0100517	0.0378563	UP	liver		Q99020	-0.500609	0.00768035	0.0412482	DOWN	intestine		A2A5R2	-0.484027	0.00285804	0.0126251	DOWN	liver
P23881	0.342076	0.0107849	0.0397201	UP	liver		Q99J36	-0.283959	0.0112039	0.0499971	DOWN	intestine		A2A7S8	0.716026	0.00807138	0.0254736	UP	liver
Q8R4Y4	0.341951	0.00610234	0.0278987	UP	liver		Q99JB2	-0.615296	2.08e-06	0.00710122	DOWN	intestine		A2A8U2	-0.812883	0.00681641	0.0226156	DOWN	liver
Q60902	0.34195	0.00153143	0.0127799	UP	liver		Q99JF5	-0.82258	0.00763585	0.0411176	DOWN	intestine		A2ADY9	0.546181	9.24e-05	0.00168268	UP	liver
Q9CZ30	0.339875	0.00179457	0.0138465	UP	liver		Q99JX3	-0.652457	0.000845684	0.0183456	DOWN	intestine		A2AJA7	-2.5176	1.24e-06	0.000180127	DOWN	liver
Q8K4G5	0.339224	0.00754738	0.0318506	UP	liver		Q99K01	-0.792466	0.00248512	0.0253261	DOWN	intestine		A2AJL3	-0.436628	0.00026614	0.00312752	DOWN	liver
E9QAT4	0.339184	0.00182994	0.0139909	UP	liver		Q99K28	-0.485515	0.00865974	0.0438489	DOWN	intestine		A2AKK5	-0.899626	0.000962398	0.00639622	DOWN	liver
Q78J03	0.339039	0.00214759	0.0154193	UP	liver		Q99K41	-0.466346	0.00834279	0.0432328	DOWN	intestine		A2AN08	-0.335528	0.000736056	0.00548068	DOWN	liver
Q3TC72	0.337454	0.010282	0.0385201	UP	liver		Q99L45	-0.589773	9.44e-05	0.0110759	DOWN	intestine		A2ATU0	-1.30131	3.47e-05	0.00102661	DOWN	liver
O08539	0.336996	0.00360904	0.0205647	UP	liver		Q99LP6	-0.483265	0.00608176	0.0369348	DOWN	intestine		A2BDX3	0.328732	0.00663579	0.0222091	UP	liver
Q64374	0.335221	0.00542193	0.0260425	UP	liver		Q99LX0	-0.509998	0.000968014	0.0185577	DOWN	intestine		A2BI40;Q3TKR2;Q9JJQ7	0.440971	9.62e-05	0.00170257	UP	liver
Q61490	0.33464	0.00905507	0.0353423	UP	liver		Q99MD9	-0.439435	0.00863062	0.043757	DOWN	intestine		A2CE44	0.569038	0.000315449	0.00347375	UP	liver
Q8BH43	0.33439	0.00226031	0.0158748	UP	liver		Q99MR6	-0.365082	0.00639322	0.0377744	DOWN	intestine		A4Q9F4	-0.614302	0.00154382	0.00859107	DOWN	liver
Q9CPP6	0.33438	0.00867221	0.0343758	UP	liver		Q99MS7	-0.404744	0.00999941	0.047155	DOWN	intestine		A6X919	0.661865	0.00149152	0.0083442	UP	liver
Q923D2	0.33436	0.0120195	0.042888	UP	liver		Q99N96	-0.538044	0.000300858	0.014621	DOWN	intestine		A8DUK4	-1.67272	1.96e-05	0.000724181	DOWN	liver
P31938	0.332422	9.09e-05	0.00342188	UP	liver		Q99NB9	-0.974385	0.00106886	0.0193164	DOWN	intestine		B1AUN2	0.332354	0.000153155	0.00222949	UP	liver
P16332	0.331525	0.000218179	0.00470643	UP	liver		Q99NH0	-0.665126	4.39e-05	0.00875177	DOWN	intestine		B1AY13	-0.34075	0.011625	0.0329114	DOWN	liver
Q8BGE6	0.330923	0.0129883	0.0451181	UP	liver		Q99P58	-0.530944	0.00915055	0.0449248	DOWN	intestine		B1AZI6	-1.00971	0.00135575	0.00779187	DOWN	liver
Q8CCS6	0.329865	0.00520993	0.0256156	UP	liver		Q9CPP0	-0.610732	0.00957107	0.0459527	DOWN	intestine		B2RT89;Q96LX3	1.02674	0.00123899	0.00740404	UP	liver
Q99NH0	0.329401	0.00331767	0.0195738	UP	liver		Q9CPP6	-0.429343	0.00362593	0.0291338	DOWN	intestine		B2RUQ2	1.24828	0.00216897	0.0105734	UP	liver
Q99L13	0.329308	0.00204794	0.0148584	UP	liver		Q9CPT5	-0.508367	0.0089466	0.044819	DOWN	intestine		B2RY56	0.556858	0.000210781	0.00268714	UP	liver
Q7TQH0	0.329265	0.00810975	0.0332369	UP	liver		Q9CQ10	-0.364746	0.00719343	0.0398136	DOWN	intestine		D3YTM9	0.658569	6.8e-06	0.000386502	UP	liver
Q9JKR6	0.329067	0.000362909	0.00604682	UP	liver		Q9CQ43	-0.491791	0.0111903	0.0499924	DOWN	intestine		D3YZZ5	-0.640921	0.00725152	0.0236673	DOWN	liver
Q8BTW3	0.328944	0.013277	0.0458883	UP	liver		Q9CQ48	-0.780948	0.000556513	0.0178847	DOWN	intestine		D3Z2H9	0.603318	7.06e-05	0.00144908	UP	liver
Q9D1P4	0.328602	0.00169503	0.0134932	UP	liver		Q9CQC7	-0.547787	0.00324763	0.0274773	DOWN	intestine		D3Z5D4	-0.451545	0.000473941	0.004432	DOWN	liver
P26039	0.328594	0.00395629	0.0216009	UP	liver		Q9CQD4	-0.509277	0.00235227	0.0249104	DOWN	intestine		D3Z7Q2	-0.348641	0.00200028	0.0101217	DOWN	liver
Q9Z2I0	0.328297	0.00589577	0.0272778	UP	liver		Q9CQF4	-0.485251	0.0064902	0.0379229	DOWN	intestine		D3Z7X0	-0.489218	0.00458722	0.0171899	DOWN	liver
Q8BH69	0.32685	0.00236023	0.0162086	UP	liver		Q9CQJ2	-0.433024	0.00241449	0.0251467	DOWN	intestine		E0CZ42	-0.296582	0.0205548	0.0496192	DOWN	liver
Q8BMP6	0.326797	0.0111999	0.0407208	UP	liver		Q9CQR2	-0.40304	0.00122549	0.0204697	DOWN	intestine		E9PV38	-0.310553	0.0006791	0.00527117	DOWN	liver
O70318	0.326795	0.00357989	0.020471	UP	liver		Q9CQS5	-0.621188	0.00512772	0.0338871	DOWN	intestine		E9PVZ3	0.802981	0.00187103	0.00969137	UP	liver
Q8VEA4	0.326562	0.00372617	0.0209853	UP	liver		Q9CQV8	-0.568688	0.000339417	0.0153702	DOWN	intestine		E9PVZ8	0.431191	0.000141875	0.00212409	UP	liver
P62751	0.3259	0.000455783	0.00694746	UP	liver		Q9CR16	-0.359951	0.000842811	0.0183456	DOWN	intestine		E9PWV0	-2.55819	8.9e-07	0.0001387	DOWN	liver
Q8BWT1	0.32558	0.000260893	0.00508681	UP	liver		Q9CR51	-0.414968	0.00646814	0.0378653	DOWN	intestine		E9PXC0	-0.434962	0.0185515	0.0459366	DOWN	liver
E9Q6R7	0.325461	0.00201172	0.0147151	UP	liver		Q9CR59	-0.324244	0.00908172	0.0449248	DOWN	intestine		E9PZJ8	-1.10846	0.000692426	0.00535484	DOWN	liver
Q8K1Z0	0.325135	0.00450349	0.023568	UP	liver		Q9CRA5	-0.631384	0.00327885	0.0275079	DOWN	intestine		E9Q3G8	0.601533	2.04e-06	0.000254292	UP	liver
Q7TN29	0.324511	0.00145688	0.0124608	UP	liver		Q9CRA9	-0.308299	0.00299447	0.0265824	DOWN	intestine		E9Q3L2	-0.432908	0.01639	0.0419931	DOWN	liver
Q8BJZ4	0.324347	0.00100226	0.0102119	UP	liver		Q9CSU0	-0.460297	0.00521144	0.0340411	DOWN	intestine		E9Q4Z2	-0.547795	0.00123274	0.00739819	DOWN	liver
Q8VDW0	0.323301	0.00404574	0.0218669	UP	liver		Q9CWI3	-0.402915	0.00427531	0.0311812	DOWN	intestine		E9Q5C9	0.691321	0.000655868	0.005181	UP	liver
Q9CYA6	0.322898	0.00813362	0.0332783	UP	liver		Q9CWL2	-0.773384	0.00369796	0.029204	DOWN	intestine		E9Q612	0.34091	0.00964323	0.0288077	UP	liver
O35737	0.322149	0.00647356	0.0288563	UP	liver		Q9CWR0	-0.762435	0.00411255	0.0305755	DOWN	intestine		E9Q616	0.467024	0.00906556	0.0276569	UP	liver
Q61207	0.321847	0.000100715	0.00347609	UP	liver		Q9CWY8	-0.415891	0.0016899	0.022376	DOWN	intestine		E9Q7G0	0.368234	0.00369603	0.0148512	UP	liver
Q6ZWZ2	0.320989	0.0112125	0.040736	UP	liver		Q9CWZ3	-0.499076	0.00149636	0.021723	DOWN	intestine		E9Q8B5	1.1095	3.62e-05	0.0010557	UP	liver
Q8BYU6	0.320664	0.000540104	0.00769847	UP	liver		Q9CX34	-0.346789	0.00131047	0.0204875	DOWN	intestine		E9Q8D0	-0.866259	0.00386433	0.0153226	DOWN	liver
P47941	0.31968	0.0113322	0.0410836	UP	liver		Q9CXP8	-0.8914	0.00510701	0.0338064	DOWN	intestine		E9Q912	0.598708	0.00413542	0.0160053	UP	liver
Q61072	0.318953	0.00595505	0.0274831	UP	liver		Q9CXW2	-0.494707	0.00467051	0.0325908	DOWN	intestine		E9QA15	0.30226	0.000462325	0.00438064	UP	liver
Q99LI2	0.318612	0.00232363	0.0160473	UP	liver		Q9CXW3	-0.517091	4.72e-05	0.00895871	DOWN	intestine		E9QAM5	0.380109	0.000725875	0.0054581	UP	liver
Q9DCS3	0.318246	0.00928468	0.0359484	UP	liver		Q9CY57	-0.316771	0.00751105	0.0408901	DOWN	intestine		E9QAT4	0.284732	0.00228408	0.0109568	UP	liver
Q8CHG3	0.317373	0.00201297	0.0147151	UP	liver		Q9CY97	-0.534737	0.00218437	0.0248413	DOWN	intestine		F6ZDS4	0.399367	0.000215177	0.00272666	UP	liver
Q9QYS9	0.315781	0.00553672	0.0263512	UP	liver		Q9CYA0	-0.478238	0.0104407	0.0480442	DOWN	intestine		F8VPN4	-0.713419	0.00793709	0.02522	DOWN	liver
E9PWW9	0.315548	0.00453325	0.0236042	UP	liver		Q9CYH6	-0.754926	0.0014168	0.0213055	DOWN	intestine		G3UWD9	-0.620256	0.00169167	0.009043	DOWN	liver
P56399	0.315378	0.00200528	0.0147151	UP	liver		Q9CYR0	-0.55498	1.62e-05	0.00710122	DOWN	intestine		G3X8X0	-0.906474	0.00329431	0.0137355	DOWN	liver
Q9Z1X4	0.313709	0.00367656	0.0208645	UP	liver		Q9CYZ6	-0.508306	0.010405	0.0479353	DOWN	intestine		G3X9K3	-0.893935	3.44e-07	0.000102164	DOWN	liver
Q78ZA7	0.313656	0.00554702	0.0263512	UP	liver		Q9CZ44	-0.405398	0.00635215	0.0377718	DOWN	intestine		G5E897	0.60462	0.00265191	0.0120184	UP	liver
Q9CQZ5	0.313606	0.00168295	0.0134413	UP	liver		Q9CZG9	-0.428092	0.00340052	0.0281142	DOWN	intestine		O08547	0.410608	0.00137873	0.00788556	UP	liver
Q8BHL8	0.313448	0.00638006	0.0286211	UP	liver		Q9D024	-0.398427	0.0100108	0.047155	DOWN	intestine		O08573	-0.387664	0.000725459	0.0054581	DOWN	liver
Q99K28	0.313042	0.0070987	0.0303817	UP	liver		Q9D0A3	-0.466634	0.00475511	0.0328187	DOWN	intestine		O08580	-1.31709	0.000132448	0.00202622	DOWN	liver
Q6P9Q6	0.312958	0.000103139	0.00353452	UP	liver		Q9D0B6	-0.86559	0.000178206	0.0123732	DOWN	intestine		O08583	0.424575	0.000803988	0.00573284	UP	liver
O70493	0.309919	0.000939142	0.00991015	UP	liver		Q9D0T1	-0.386107	0.00398881	0.0299914	DOWN	intestine		O08601	-0.412662	0.0124744	0.03464	DOWN	liver
Q6NVF9	0.309121	0.00138248	0.0122194	UP	liver		Q9D1J1	-0.376393	0.0087115	0.0439991	DOWN	intestine		O08705	0.493794	0.00834432	0.0260807	UP	liver
Q9JHU2	0.309033	0.00528233	0.0257165	UP	liver		Q9D287	-0.444362	0.00622539	0.0374181	DOWN	intestine		O08709	0.298589	0.00632243	0.0213642	UP	liver
Q9D8B3	0.305715	0.000725067	0.0086936	UP	liver		Q9D2M8	-0.480571	0.00112942	0.0196538	DOWN	intestine		O08715	0.425548	5.4e-06	0.000379662	UP	liver
Q99J99	0.305536	0.00136105	0.0122017	UP	liver		Q9D6L8	-0.793722	0.00252543	0.0253742	DOWN	intestine		O08738	-0.988737	0.000141519	0.00212409	DOWN	liver
P18760	0.305244	0.0146094	0.0487517	UP	liver		Q9D7S7	-0.701923	0.00669434	0.0385505	DOWN	intestine		O08756	-0.473387	0.00604602	0.020866	DOWN	liver
P47962	0.30507	0.0103145	0.0386054	UP	liver		Q9D7Z3	-0.66063	0.0033713	0.0280472	DOWN	intestine		O08759	-0.329558	0.0108262	0.031153	DOWN	liver
Q9D1J3	0.304218	0.00409827	0.0219787	UP	liver		Q9D8B3	-0.383655	0.00830196	0.0432328	DOWN	intestine		O08797	-0.627853	0.0101976	0.0298428	DOWN	liver
Q925F2	0.303784	0.00716648	0.0305635	UP	liver		Q9D8X2	-0.529773	0.00421624	0.0311143	DOWN	intestine		O08912	0.685706	0.0069414	0.022976	UP	liver
Q3TWW8	0.303526	0.0026681	0.017417	UP	liver		Q9D937	-0.559913	0.00514962	0.0339756	DOWN	intestine		O08914	-0.33173	0.00373001	0.0149449	DOWN	liver
Q8CIN4	0.302738	0.00383762	0.0212898	UP	liver		Q9D9Z1	-0.912794	0.000937027	0.0184854	DOWN	intestine		O08915	0.286783	0.000209014	0.00267271	UP	liver
Q3U1G5	0.302514	0.00657382	0.0290885	UP	liver		Q9DA15	-0.625277	2.94e-05	0.00710122	DOWN	intestine		O08997	0.663297	3.18e-06	0.000303943	UP	liver
Q9D0F3	0.301051	0.00387674	0.021384	UP	liver		Q9DAU1	-0.428331	0.00816435	0.0428655	DOWN	intestine		O09044	0.448236	0.00264138	0.0119874	UP	liver
Q9CXW4	0.298019	0.00681747	0.0296775	UP	liver		Q9DB91	-0.306422	0.00788273	0.0419956	DOWN	intestine		O09111	0.449464	0.0016747	0.00898412	UP	liver
Q91W50	0.297518	0.00514244	0.0254997	UP	liver		Q9DB96	-0.967192	0.0038506	0.0295089	DOWN	intestine		O09174	0.27684	0.0115462	0.0327535	UP	liver
Q9D1H8	0.297427	0.0107577	0.03965	UP	liver		Q9DBE9	-0.684752	0.00172	0.0224728	DOWN	intestine		O35075	-0.762626	0.00087998	0.00603928	DOWN	liver
Q07813	0.29739	9.48e-05	0.00342525	UP	liver		Q9DBH5	-0.46124	0.00234153	0.0249104	DOWN	intestine		O35127	0.706669	0.00557951	0.0195843	UP	liver
Q501J6	0.295262	9.19e-05	0.00342188	UP	liver		Q9DBX2	-0.36632	0.00249766	0.0253261	DOWN	intestine		O35129	-0.316064	0.00882797	0.0271486	DOWN	liver
P35979	0.295157	0.00188911	0.0142405	UP	liver		Q9DC28	-0.666801	0.00498913	0.0335543	DOWN	intestine		O35215	0.504673	8.51e-05	0.00161362	UP	liver
P49443	0.294507	0.00323441	0.0193087	UP	liver		Q9EP72	-0.519794	0.000922381	0.0184708	DOWN	intestine		O35226	0.504604	4.82e-06	0.000374803	UP	liver
Q922D8	0.294401	0.000232891	0.00482974	UP	liver		Q9ERE7	-0.298967	0.00325991	0.0275079	DOWN	intestine		O35286	-0.406311	0.000242315	0.00296343	DOWN	liver
Q922Y1	0.292767	0.0105438	0.0391477	UP	liver		Q9ERG2	-0.799755	0.00413605	0.030693	DOWN	intestine		O35326	0.570084	0.000548227	0.00477808	UP	liver
Q9EQI8	0.292552	0.00890424	0.0350654	UP	liver		Q9ERU9	-0.491372	0.00968306	0.0463786	DOWN	intestine		O35386	0.769414	0.00286293	0.0126251	UP	liver
Q9JJU8	0.291632	0.000648302	0.00829868	UP	liver		Q9ESK9	-1.04874	0.00367926	0.029204	DOWN	intestine		O35423	-0.621508	0.0152732	0.0399034	DOWN	liver
Q3URD3	0.291597	0.0109024	0.0400308	UP	liver		Q9ESP1	-0.586532	0.00121834	0.0204697	DOWN	intestine		O35435	0.424234	0.0159648	0.0412554	UP	liver
P21619	0.29051	0.000321917	0.00571877	UP	liver		Q9ESV0	-0.980301	2.86e-05	0.00710122	DOWN	intestine		O35453	0.500373	0.0040599	0.0158295	UP	liver
Q62419	0.289435	0.00481144	0.0244468	UP	liver		Q9JI10	-0.637287	0.00482295	0.03291	DOWN	intestine		O35465	0.492434	0.00117387	0.00716759	UP	liver
O88986	0.289178	0.0029136	0.0182875	UP	liver		Q9JIB0	-0.588241	0.00336862	0.0280472	DOWN	intestine		O35609	0.738748	0.000405619	0.00400572	UP	liver
Q9CQM9	0.288785	0.00823553	0.0333884	UP	liver		Q9JIQ3	-0.430657	0.00510103	0.0338064	DOWN	intestine		O35658	0.427302	0.00291725	0.0127444	UP	liver
Q9DCT8	0.288092	0.011809	0.0423931	UP	liver		Q9JIY2	-0.413071	0.0109089	0.0494	DOWN	intestine		O35680	0.868342	0.00219673	0.0106593	UP	liver
Q9JLI6	0.287899	0.00283565	0.0179109	UP	liver		Q9JJ94	-0.485851	0.00200061	0.0242506	DOWN	intestine		O35691	0.275944	0.0168627	0.0428912	UP	liver
Q8CG72	0.285629	0.00797616	0.0328847	UP	liver		Q9JJL8	-0.652962	0.00610792	0.0369348	DOWN	intestine		O35737	0.357721	0.000372004	0.00378024	UP	liver
Q71LX4	0.284473	0.0047265	0.0241421	UP	liver		Q9JJX7	-0.925391	0.00706692	0.0394232	DOWN	intestine		O35887	0.260485	0.0103253	0.0300463	UP	liver
Q6A0A2	0.283545	0.0149162	0.0494344	UP	liver		Q9JKR6	-0.686974	0.00732253	0.0401932	DOWN	intestine		O35900	-0.516481	0.00103379	0.00668361	DOWN	liver
P49586	0.283108	0.000543756	0.00770547	UP	liver		Q9JLQ2	-0.548418	0.0034986	0.0285695	DOWN	intestine		O35945	-0.328296	0.0107346	0.0309955	DOWN	liver
P97855	0.281919	0.00370743	0.0209769	UP	liver		Q9JM14	-0.466734	0.00667495	0.0385044	DOWN	intestine		O35969	-0.377478	0.0148304	0.0392168	DOWN	liver
Q99L88	0.281588	0.00802474	0.0329164	UP	liver		Q9JMH9	-0.570833	0.000893931	0.0184303	DOWN	intestine		O35972	0.425674	0.00466461	0.017351	UP	liver
P62317	0.28137	0.00147072	0.0125219	UP	liver		Q9QUN9	-0.899976	0.00358788	0.0290603	DOWN	intestine		O54749	-1.06124	0.000662555	0.00519255	DOWN	liver
Q61735	0.281362	0.0133956	0.0460971	UP	liver		Q9QX47	-0.390273	0.00553311	0.0350548	DOWN	intestine		O54754	0.825688	0.0001917	0.00256841	UP	liver
P48722	0.281131	0.00217406	0.01554	UP	liver		Q9QXS1	-0.667311	0.000434065	0.0169904	DOWN	intestine		O54824	-0.642598	0.00668067	0.0223237	DOWN	liver
Q8CAQ8	0.281004	0.000365192	0.00606395	UP	liver		Q9QXY1	-0.641466	0.00589979	0.036564	DOWN	intestine		O54865	-0.536735	0.0117075	0.0331226	DOWN	liver
Q3UJB9	0.280296	0.00163632	0.0132219	UP	liver		Q9QY24	-0.511101	0.00850541	0.0436554	DOWN	intestine		O54879	0.522856	0.00971906	0.0288672	UP	liver
Q80TH2	0.28019	0.00909938	0.0354582	UP	liver		Q9QZH3	-0.357543	0.00132015	0.0205499	DOWN	intestine		O54909	-1.31638	5.18e-05	0.00121175	DOWN	liver
Q8JZZ7	0.278787	0.0129981	0.0451199	UP	liver		Q9QZQ1	-0.451981	0.000205325	0.0128845	DOWN	intestine		O54941	0.922552	5.41e-05	0.00125151	UP	liver
P62918	0.277737	0.00179056	0.0138465	UP	liver		Q9R060	-0.921722	0.00423406	0.0311305	DOWN	intestine		O54950	-0.71175	0.000850875	0.00592656	DOWN	liver
Q80YR5	0.276996	0.00324615	0.0193087	UP	liver		Q9R069	-0.494225	0.00625816	0.0375391	DOWN	intestine		O54962	1.27189	0.000393372	0.0039216	UP	liver
Q68FF6	0.276288	0.014228	0.0479091	UP	liver		Q9R0I7	-0.400886	0.00690923	0.0394037	DOWN	intestine		O54988	0.273341	0.00248283	0.0115445	UP	liver
Q8CI51	0.275996	0.00220595	0.0156687	UP	liver		Q9R0Q7	-0.546629	1.24e-05	0.00710122	DOWN	intestine		O55029	-0.475639	0.00127766	0.00751763	DOWN	liver
P63330	0.275037	0.000692121	0.00851498	UP	liver		Q9R1W5	-0.668321	0.0102493	0.0475674	DOWN	intestine		O55071	-0.811964	0.0128729	0.0354889	DOWN	liver
Q9Z1J3	0.274585	0.000490227	0.00735644	UP	liver		Q9WTL7	-0.317389	0.000999167	0.0188705	DOWN	intestine		O55111	0.430575	0.00156011	0.00865369	UP	liver
Q8BKZ9	0.274207	0.00325751	0.0193133	UP	liver		Q9WTP7	-0.333285	0.00110966	0.0195609	DOWN	intestine		O55126	0.724254	0.0136725	0.0370859	UP	liver
Q91YW3	0.273734	0.0063971	0.0286211	UP	liver		Q9WU62	-0.914601	0.00577764	0.0360311	DOWN	intestine		O55137	-0.69168	0.00612288	0.0210106	DOWN	liver
Q3THK7	0.273547	0.00699632	0.0301324	UP	liver		Q9WUB4	-0.53002	0.000715614	0.0182088	DOWN	intestine		O55142	-0.73206	0.000445033	0.0042616	DOWN	liver
Q9D0E1	0.272392	0.000970874	0.0101044	UP	liver		Q9WUR0	-0.51864	0.00278409	0.025907	DOWN	intestine		O55234	-0.629043	0.017038	0.0431282	DOWN	liver
Q99KG3	0.271395	0.0128797	0.0449456	UP	liver		Q9WUU7	-0.523373	0.00699769	0.0394232	DOWN	intestine		O55240	-0.804107	0.00012561	0.00195719	DOWN	liver
Q9D1E6	0.271165	0.00565048	0.0265347	UP	liver		Q9Z0R4	-0.502106	0.00391427	0.0297678	DOWN	intestine		O55242	-0.848617	0.000836342	0.00589362	DOWN	liver
Q3THS6	0.270888	0.00524138	0.0256859	UP	liver		Q9Z0R6	-0.581841	0.00602913	0.0368498	DOWN	intestine		O70251	0.401768	0.000761385	0.00555528	UP	liver
Q99M28	0.269911	0.0118325	0.0424143	UP	liver		Q9Z0U1	-0.691299	0.00190814	0.023469	DOWN	intestine		O70325	-0.766441	0.000361827	0.00372002	DOWN	liver
Q7TNE1	0.269672	0.0089619	0.0351493	UP	liver		Q9Z1D1	-0.500179	0.000211609	0.0128845	DOWN	intestine		O70362	0.292655	0.00135575	0.00779187	UP	liver
Q9Z204	0.267925	0.00923974	0.035847	UP	liver		Q9Z2A9	-0.430116	0.00750182	0.0408901	DOWN	intestine		O70378	0.414802	0.00153906	0.00857595	UP	liver
Q8CHT0	0.267166	0.00193848	0.0144326	UP	liver		Q9Z2D6	-0.605842	0.000104676	0.0110759	DOWN	intestine		O70404	0.468234	0.00197568	0.0100441	UP	liver
Q9D554	0.265224	0.0016464	0.0132812	UP	liver		Q9Z2M7	-0.357061	7.61e-05	0.0110759	DOWN	intestine		O70435	-0.308115	0.00541209	0.0192115	DOWN	liver
Q9QZQ1	0.263053	0.00458283	0.023747	UP	liver		Q9Z2Y3	-0.531286	0.00257454	0.025458	DOWN	intestine		O70480	0.749618	0.00447174	0.0169636	UP	liver
Q78PY7	0.262936	0.0133707	0.0460971	UP	liver		Q9Z329	-0.814799	0.00839717	0.0434224	DOWN	intestine		O70492	0.468259	0.00390311	0.0154182	UP	liver
Q921H9	0.261638	0.00670736	0.0293862	UP	liver		S4R1W5	-0.32367	0.00727855	0.0401176	DOWN	intestine		O70496	-0.33241	0.0161501	0.041581	DOWN	liver
P83882	0.261444	0.00702339	0.0301675	UP	liver		A0A2I3BR81	0.658325	0.00034211	0.0295339	UP	kidney		O70503	-1.07512	2.52e-07	0.000102164	DOWN	liver
Q8BZ98	-0.264146	0.0127416	0.0446466	DOWN	liver		A2ASQ1	0.66893	0.000103321	0.0280155	UP	kidney		O88271	0.548844	0.00883867	0.0271616	UP	liver
P27046	-0.267602	0.00138328	0.0122194	DOWN	liver		A2CG49	-0.880783	0.000581548	0.0316603	DOWN	kidney		O88291	0.832412	0.000156492	0.00225756	UP	liver
P49718	-0.270986	0.0129115	0.0449482	DOWN	liver		A2VDH3	0.712095	0.000696923	0.0339588	UP	kidney		O88425	0.96655	2.26e-05	0.000784635	UP	liver
Q9D0I9	-0.275339	0.00717905	0.0305759	DOWN	liver		A3KGS3	0.306627	0.000472285	0.0303	UP	kidney		O88428	-0.757413	0.00123732	0.00740404	DOWN	liver
P70698	-0.275389	0.01026	0.0385201	DOWN	liver		B9EJI9	0.375992	0.000145157	0.0282854	UP	kidney		O88455	-1.59599	2.86e-05	0.000903499	DOWN	liver
Q62087	-0.279248	0.00966006	0.0368409	DOWN	liver		E9PWQ3	0.268303	0.000892995	0.0373606	UP	kidney		O88487	0.378469	0.0106883	0.0309466	UP	liver
Q9EPE9	-0.279542	0.0059821	0.0275553	DOWN	liver		E9Q6L7	-0.674288	0.000283219	0.0295339	DOWN	kidney		O88522	1.03997	0.00171239	0.00913058	UP	liver
Q8CAS9	-0.280284	0.00135072	0.0121767	DOWN	liver		J3QP37	1.07261	0.000822583	0.0355859	UP	kidney		O88531	-0.338471	0.0197158	0.0480122	DOWN	liver
Q6PDI5	-0.281095	0.00147713	0.0125219	DOWN	liver		O08638	0.530588	0.00117202	0.0409395	UP	kidney		O88532	0.300363	0.0095256	0.0285523	UP	liver
P97864	-0.281548	0.012944	0.0450292	DOWN	liver		O35730	-0.791468	0.00160584	0.0468796	DOWN	kidney		O88545	-0.571875	0.00331198	0.0137819	DOWN	liver
P63085	-0.282176	0.00615	0.0280083	DOWN	liver		O54749	0.315697	0.00148212	0.0456871	UP	kidney		O88569	0.554972	5e-06	0.000375945	UP	liver
Q14C51	-0.282587	0.0016076	0.0130334	DOWN	liver		O54909	-0.316822	0.00111763	0.039946	DOWN	kidney		O88597	0.361473	0.0197207	0.0480122	UP	liver
Q91YI0	-0.284368	0.00319377	0.0191752	DOWN	liver		O54962	0.999846	0.00013093	0.0282576	UP	kidney		O88630	0.382506	0.00563402	0.0197001	UP	liver
O08529	-0.28714	0.0122776	0.0435576	DOWN	liver		O55186	0.934745	0.00135277	0.0449322	UP	kidney		O88668	-0.784082	0.00626832	0.0212668	DOWN	liver
Q711T7	-0.287677	0.00844678	0.0339275	DOWN	liver		O70577	0.440036	0.000306598	0.0295339	UP	kidney		O88685	0.463489	1.57e-05	0.000660488	UP	liver
Q8CIF6	-0.287687	0.00376783	0.0210719	DOWN	liver		O88520	0.231487	0.00186908	0.0482686	UP	kidney		O88735	0.770513	0.000252014	0.00305401	UP	liver
Q3UMB9	-0.287779	0.0119556	0.042824	DOWN	liver		P02468	0.444887	0.000616596	0.0329742	UP	kidney		O88792	-0.462915	0.00109629	0.00689398	DOWN	liver
P63328	-0.287878	0.00663308	0.0292554	DOWN	liver		P03930	0.576554	1.57e-06	0.00316587	UP	kidney		O88811	1.06579	0.000324604	0.00352871	UP	liver
P62313	-0.288607	0.00632309	0.0284745	DOWN	liver		P06800	0.489009	0.000302227	0.0295339	UP	kidney		O88824	0.432798	0.00233977	0.0111429	UP	liver
Q8BYA0	-0.292783	0.0146725	0.0488777	DOWN	liver		P07214	0.277935	0.000922815	0.0376795	UP	kidney		O88876	-0.833127	0.000201563	0.00265363	DOWN	liver
A3KMP2	-0.302108	0.00329031	0.0194362	DOWN	liver		P0CW02	0.409061	0.00141319	0.0449322	UP	kidney		O88958	-0.892942	0.00118597	0.0071956	DOWN	liver
Q9JHU4	-0.305511	0.0147022	0.0488926	DOWN	liver		P10493	0.452266	0.0006927	0.0339588	UP	kidney		O88967	0.302524	0.00885433	0.0271899	UP	liver
D4AFX7	-0.30574	0.000520551	0.00750836	DOWN	liver		P10648	-0.347711	0.000781577	0.0352457	DOWN	kidney		O88968	-0.667768	3.89e-05	0.00108325	DOWN	liver
Q6P1B1	-0.306184	0.00453315	0.0236042	DOWN	liver		P11103	0.335514	0.000229554	0.0295339	UP	kidney		O88983	0.590611	0.00018398	0.00251219	UP	liver
Q3UZZ6	-0.306435	0.00935325	0.0360406	DOWN	liver		P11276	0.550749	0.000160671	0.0282854	UP	kidney		O89116	0.730581	0.00234052	0.0111429	UP	liver
Q9EPU4	-0.306508	4.96e-05	0.00257126	DOWN	liver		P11930	0.925336	0.00141588	0.0449322	UP	kidney		P00158	-3.1539	5.33e-07	0.000124615	DOWN	liver
Q9WVM8	-0.307956	0.0113016	0.0410289	DOWN	liver		P14094	-0.27084	0.00044714	0.0303	DOWN	kidney		P00329	-0.629735	0.000313113	0.00345739	DOWN	liver
Q3U7R1	-0.309306	0.0050923	0.0253446	DOWN	liver		P17439	0.661368	0.00179644	0.0478466	UP	kidney		P01942	-0.885204	0.00265394	0.0120184	DOWN	liver
O70133	-0.309546	0.0127394	0.0446466	DOWN	liver		P17932	0.696745	0.00182567	0.0478466	UP	kidney		P03899	-2.23082	0.000123008	0.00194227	DOWN	liver
P49615	-0.310414	0.0140667	0.0475984	DOWN	liver		P20152	0.310211	0.000161408	0.0282854	UP	kidney		P03911	-1.01601	0.000771239	0.00559571	DOWN	liver
P42227	-0.311157	0.00277907	0.017874	DOWN	liver		P23198	0.379076	0.00094523	0.037884	UP	kidney		P03921	-0.983295	0.00055404	0.00479598	DOWN	liver
P31996	-0.311489	0.00770521	0.0322497	DOWN	liver		P24472	-0.481459	0.000307826	0.0295339	DOWN	kidney		P03930	0.732009	9.38e-05	0.00169286	UP	liver
Q8BM55	-0.314959	0.00496728	0.0249241	DOWN	liver		P26645	0.571342	0.0019046	0.0483744	UP	kidney		P04117	0.570468	0.00415069	0.0160496	UP	liver
Q9QXX4	-0.315742	0.0104582	0.0389623	DOWN	liver		P28656	0.346999	0.000320052	0.0295339	UP	kidney		P04627	-0.957557	6.59e-05	0.00139415	DOWN	liver
P47811	-0.316448	0.00943403	0.0362722	DOWN	liver		P29758	-0.32057	0.000109371	0.0280155	DOWN	kidney		P05064	0.473167	0.000966118	0.00640127	UP	liver
P35980	-0.317221	0.00556254	0.0263512	DOWN	liver		P36552	0.391384	0.000761915	0.0348807	UP	kidney		P05202	-0.274543	0.0108718	0.0312203	DOWN	liver
O08914	-0.31843	0.00280643	0.0179106	DOWN	liver		P38575	0.912597	0.000224761	0.0295339	UP	kidney		P06797	0.379918	0.00966727	0.0288077	UP	liver
Q9D8N0	-0.324547	0.00894528	0.0351411	DOWN	liver		P39061	0.424784	0.000101105	0.0280155	UP	kidney		P06802	-0.948494	9.24e-05	0.00168268	DOWN	liver
Q8R1S0	-0.325927	0.0079588	0.0328411	DOWN	liver		P43275	0.49122	0.00171333	0.0473598	UP	kidney		P06909	0.495434	0.0101151	0.0297373	UP	liver
A0A0U1RNF2	-0.326273	0.0110705	0.0404126	DOWN	liver		P49718	0.742188	0.00102274	0.0380378	UP	kidney		P07214	0.835177	0.000761348	0.00555528	UP	liver
Q64514	-0.33321	0.00201651	0.0147187	DOWN	liver		P50295	0.450289	0.000104495	0.0280155	UP	kidney		P07759	1.00645	0.00295712	0.0128371	UP	liver
B1AY13	-0.333755	0.00106669	0.0105189	DOWN	liver		P51655	0.604417	0.000233791	0.0295339	UP	kidney		P08003	0.475273	0.00203608	0.0101974	UP	liver
Q922F4	-0.339517	0.00714238	0.0305146	DOWN	liver		P51855	0.249943	0.000215567	0.0295339	UP	kidney		P08030	0.27991	0.0107765	0.031065	UP	liver
P43006	-0.340094	0.0136283	0.0466044	DOWN	liver		P51880	1.00457	0.00171633	0.0473598	UP	kidney		P08113	0.382144	0.00496045	0.0181624	UP	liver
P53995	-0.342055	0.000846049	0.009381	DOWN	liver		P53996	0.585542	0.0015331	0.0462742	UP	kidney		P08228	0.494348	0.000102444	0.00177358	UP	liver
P50396	-0.343328	0.00632259	0.0284745	DOWN	liver		P54227	0.672976	0.000386896	0.0303	UP	kidney		P08752	-0.855382	8.71e-05	0.00163885	DOWN	liver
Q9CZU6	-0.343647	0.00927551	0.0359417	DOWN	liver		P56379	0.69814	0.00063724	0.0331969	UP	kidney		P09103	0.367841	5.1e-05	0.00120294	UP	liver
P58710	-0.344144	0.00149146	0.0125992	DOWN	liver		P56395	0.438949	3.36e-05	0.0184739	UP	kidney		P09405	0.60042	1.03e-05	0.000481249	UP	liver
P07091	-0.348117	0.00514532	0.0254997	DOWN	liver		P60330	0.595984	0.00105048	0.0384731	UP	kidney		P09671	-0.37091	0.00231607	0.011085	DOWN	liver
Q9DBM0	-0.357478	0.00543236	0.0260658	DOWN	liver		P62075	0.294911	0.000359227	0.0297371	UP	kidney		P09803	0.62979	0.000544378	0.00476132	UP	liver
Q9WTX6	-0.358839	0.000532226	0.00760863	DOWN	liver		P62245	0.290611	0.000624326	0.0330188	UP	kidney		P0C0A3	0.36594	0.00498656	0.0182157	UP	liver
P19253	-0.36068	0.0146216	0.0487588	DOWN	liver		P62307	0.483071	0.000862545	0.0369458	UP	kidney		P0C0S6;Q3THW5	3.25359	1.17e-05	0.000522186	UP	liver
Q61703	-0.360782	0.00735055	0.031156	DOWN	liver		P62806	0.464629	0.00139476	0.0449322	UP	kidney		P0DN89;P0DN90;P0DN91	-1.62518	0.000104763	0.00177718	DOWN	liver
A2ADA5	-0.361529	0.0110975	0.0404701	DOWN	liver		P62835	0.487569	0.000628357	0.0330188	UP	kidney		P0DP26;P0DP27;P0DP28	-0.640232	8.66e-06	0.000428636	DOWN	liver
Q9JHK4	-0.362348	0.00650368	0.028884	DOWN	liver		P62878	0.626081	0.0011363	0.0401558	UP	kidney		P10518	-0.316227	0.013067	0.035883	DOWN	liver
P08030	-0.366181	0.0139691	0.0474254	DOWN	liver		P62962	0.259772	0.000488558	0.0303	UP	kidney		P10639	0.283596	0.00551101	0.0194503	UP	liver
P68368	-0.367561	0.00673629	0.0294301	DOWN	liver		P63082	0.520188	9.11e-05	0.0280155	UP	kidney		P10649	0.693146	0.000947132	0.00631646	UP	liver
O35654	-0.36967	0.00509305	0.0253446	DOWN	liver		P63254	0.38628	0.000313532	0.0295339	UP	kidney		P10711	0.277529	0.000167022	0.00235004	UP	liver
P70168	-0.370396	0.000157487	0.00401793	DOWN	liver		P63268	0.80598	2.79e-05	0.0184739	UP	kidney		P10922	1.94815	7.22e-06	0.000395934	UP	liver
Q8BUR4	-0.370898	0.00982757	0.0373313	DOWN	liver		P83917	0.773187	3.29e-05	0.0184739	UP	kidney		P11103	1.19851	0.00111613	0.0069539	UP	liver
Q9CXF0	-0.371579	0.000347496	0.00593321	DOWN	liver		P97310	0.718577	0.000441617	0.0303	UP	kidney		P11276	0.394582	0.00374981	0.0150099	UP	liver
O70572	-0.372984	0.00866383	0.0343758	DOWN	liver		P97311	0.660205	0.00189043	0.0483744	UP	kidney		P11438	-0.41869	0.000561247	0.00484064	DOWN	liver
Q8VDL4	-0.373648	0.0139764	0.0474254	DOWN	liver		P97315	0.340301	0.000824429	0.0355859	UP	kidney		P11609	-0.920477	0.00267574	0.0121041	DOWN	liver
Q63739	-0.378625	0.00498328	0.0249525	DOWN	liver		P97447	0.245961	0.00102026	0.0380378	UP	kidney		P11725	-0.4354	0.000352472	0.00366405	DOWN	liver
Q8BJ71	-0.380215	0.00120012	0.0112856	DOWN	liver		P97797	-0.349319	0.00165672	0.0470134	DOWN	kidney		P11930	-0.431028	0.0199277	0.0484601	DOWN	liver
Q9CWV0	-0.381106	0.0132946	0.0458883	DOWN	liver		P98197	0.481922	2.34e-05	0.0181114	UP	kidney		P12787	0.684482	0.00254568	0.0117302	UP	liver
Q6P2K6	-0.381846	0.00976171	0.0371406	DOWN	liver		Q00915	0.345469	0.000152557	0.0282854	UP	kidney		P13707	0.406721	0.0138227	0.0373248	UP	liver
Q9QY36	-0.382555	0.0102772	0.0385201	DOWN	liver		Q04857	0.286535	0.00143777	0.0449322	UP	kidney		P14131	-0.48721	0.000122105	0.00194227	DOWN	liver
Q7TMB8	-0.387422	0.0150097	0.04961	DOWN	liver		Q05793	0.52123	0.000177717	0.0282854	UP	kidney		P14148	-0.461089	0.00312485	0.013279	DOWN	liver
P42859	-0.387802	0.000180688	0.00438737	DOWN	liver		Q0VBL3	0.287161	0.00156945	0.0462742	UP	kidney		P14211	0.366235	0.0150664	0.0395164	UP	liver
Q80UM7	-0.389884	0.0104703	0.0389774	DOWN	liver		Q3UL36	0.464564	0.00169913	0.0473172	UP	kidney		P14246	-0.663681	0.00664221	0.0222129	DOWN	liver
Q99JX7	-0.389934	0.00144133	0.0124608	DOWN	liver		Q4KML4	0.846701	0.000434515	0.0303	UP	kidney		P14685	-0.406321	0.000306197	0.00339887	DOWN	liver
Q6IRT3	-0.390989	0.00703801	0.0301754	DOWN	liver		Q4VAA2	0.363987	0.000167951	0.0282854	UP	kidney		P15116	0.517614	0.000145256	0.00215933	UP	liver
Q9CYW4	-0.391834	0.00764187	0.0321651	DOWN	liver		Q5PRF0	0.276783	0.00139289	0.0449322	UP	kidney		P15331	0.960146	0.00129596	0.00759346	UP	liver
Q91YN0	-0.393029	0.00477364	0.0243314	DOWN	liver		Q5QD14	-0.896698	0.000337673	0.0295339	DOWN	kidney		P15532	0.371931	0.00305935	0.0130534	UP	liver
Q61704	-0.39397	0.00874908	0.0346519	DOWN	liver		Q5SS00	0.444181	0.00143414	0.0449322	UP	kidney		P15864	1.8492	3.21e-07	0.000102164	UP	liver
P15626	-0.394138	0.00815253	0.0332993	DOWN	liver		Q5SSN7	1.4793	0.000171847	0.0282854	UP	kidney		P16045	0.590143	0.00168834	0.00903673	UP	liver
P45376	-0.39553	0.0105999	0.0392783	DOWN	liver		Q5U5V2	0.303317	0.001644	0.0470134	UP	kidney		P16254	0.515844	7.07e-05	0.00144908	UP	liver
Q8K3W0	-0.398285	0.00155926	0.0127918	DOWN	liver		Q60737	0.26699	1.23e-05	0.0181114	UP	kidney		P16331	0.457854	0.00770907	0.024715	UP	liver
B2RXC1	-0.401557	0.00881771	0.0348382	DOWN	liver		Q60847	0.464214	0.000736426	0.0342325	UP	kidney		P16546	0.413035	0.00162162	0.00882782	UP	liver
Q8VI47	-0.401749	0.0143063	0.048039	DOWN	liver		Q61081	0.288304	0.000123197	0.0282576	UP	kidney		P16675	-0.723055	0.0023779	0.0112277	DOWN	liver
P54116	-0.403724	0.00292626	0.0183394	DOWN	liver		Q61503	0.348826	0.00150622	0.0459701	UP	kidney		P16858	0.527761	0.00641952	0.0215953	UP	liver
P54923	-0.404183	0.0056507	0.0265347	DOWN	liver		Q61554	0.678317	0.000128544	0.0282576	UP	kidney		P17047	-0.498062	0.00231368	0.011085	DOWN	liver
Q99LS3	-0.408037	0.0110733	0.0404126	DOWN	liver		Q61686	0.583722	2.08e-05	0.0181114	UP	kidney		P17182	0.380304	0.00807967	0.0254806	UP	liver
Q9QZV9	-0.410337	0.011531	0.0416428	DOWN	liver		Q61881	0.618515	0.000505961	0.0303	UP	kidney		P17225	0.267867	0.0194723	0.0475499	UP	liver
Q60930	-0.410767	0.00644979	0.0287891	DOWN	liver		Q62241	0.374639	0.000357102	0.0297371	UP	kidney		P17426	-0.273699	0.00499233	0.0182157	DOWN	liver
Q922H4	-0.410829	0.00831841	0.0336469	DOWN	liver		Q62523	0.563636	0.00183412	0.0478466	UP	kidney		P17427	-0.506509	0.00058022	0.00490988	DOWN	liver
Q01279	-0.413955	0.0144066	0.0483086	DOWN	liver		Q64152	0.382427	0.000335085	0.0295339	UP	kidney		P17665	-1.76848	2.02e-07	0.000102164	DOWN	liver
Q9CQY5	-0.414403	0.00887642	0.035013	DOWN	liver		Q64435	-0.368224	0.00122474	0.0422921	DOWN	kidney		P17710	-0.523813	0.0139063	0.0375024	DOWN	liver
Q08857	-0.415038	0.00671169	0.0293862	DOWN	liver		Q64522	0.566218	0.000253686	0.0295339	UP	kidney		P17742	0.573395	0.00022669	0.00281323	UP	liver
Q61102	-0.416003	0.00146791	0.0125219	DOWN	liver		Q64525	0.644557	0.000902639	0.0373606	UP	kidney		P17751	0.268069	0.00182287	0.00950449	UP	liver
Q9DCT2	-0.416253	0.00650116	0.028884	DOWN	liver		Q6ZPR5	0.444988	0.000558806	0.0315595	UP	kidney		P17809	-0.947053	0.00370181	0.0148602	DOWN	liver
Q3UE37	-0.416454	0.0106255	0.039343	DOWN	liver		Q7TMR0	0.620073	0.000111265	0.0280155	UP	kidney		P17932	-0.28406	0.00965928	0.0288077	DOWN	liver
O70252	-0.417969	0.00961875	0.0367123	DOWN	liver		Q7TNS2	0.963464	0.00154221	0.0462742	UP	kidney		P18572	0.304419	0.00635549	0.0214587	UP	liver
Q99P88	-0.420612	0.000428253	0.00678748	DOWN	liver		Q80ZV0	0.530303	8.88e-05	0.0280155	UP	kidney		P19096	-0.391334	0.00286994	0.0126428	DOWN	liver
Q8CIH5	-0.422099	0.00410555	0.0219833	DOWN	liver		Q8BFZ3	0.376225	0.00192669	0.0487155	UP	kidney		P19536	0.568182	0.0021508	0.0105337	UP	liver
P0DOV2	-0.422181	0.00723472	0.030719	DOWN	liver		Q8BGT6	0.531297	0.000183649	0.0282854	UP	kidney		P19639	1.43477	4.19e-06	0.000359538	UP	liver
P83940	-0.423786	0.00552548	0.0263465	DOWN	liver		Q8BH61	1.02664	0.000158935	0.0282854	UP	kidney		P20029	0.814236	1.6e-05	0.000663524	UP	liver
Q9DBI0	-0.424575	0.00750226	0.0317156	DOWN	liver		Q8BLU0	0.628145	0.0018213	0.0478466	UP	kidney		P20060	-0.618433	0.00270466	0.0121695	DOWN	liver
Q9DBB8	-0.430081	0.012433	0.0439475	DOWN	liver		Q8BP67	0.254576	0.000778333	0.0352457	UP	kidney		P20782	-0.90245	0.000848504	0.00592656	DOWN	liver
P51150	-0.430151	0.00148701	0.0125836	DOWN	liver		Q8BUY5	-0.817054	0.000186384	0.0282854	DOWN	kidney		P21126	0.731657	0.00547842	0.0193678	UP	liver
A2AN08	-0.430174	0.000500019	0.00743135	DOWN	liver		Q8BVY0	0.371244	0.00136358	0.0449322	UP	kidney		P22315	0.320133	0.00458469	0.0171899	UP	liver
Q8VDI9	-0.430458	0.0107468	0.0396399	DOWN	liver		Q8BXL7	0.54504	0.000702576	0.0339588	UP	kidney		P22892	-0.586334	0.00200317	0.0101217	DOWN	liver
P70398	-0.431262	0.00197266	0.0145971	DOWN	liver		Q8C3X8	0.312132	0.000528861	0.0307299	UP	kidney		P23198	1.02314	0.00210196	0.0104403	UP	liver
Q8CI75	-0.431496	0.00326283	0.0193211	DOWN	liver		Q8C525	-0.658184	0.00101115	0.0380378	DOWN	kidney		P23249	-0.363031	0.0132076	0.0362219	DOWN	liver
Q8BSK8	-0.43383	0.00332741	0.0196074	DOWN	liver		Q8C570	0.337091	0.000952899	0.037884	UP	kidney		P23475	1.96458	7.3e-07	0.000138348	UP	liver
Q9CR26	-0.434473	0.0144928	0.0484968	DOWN	liver		Q8CCK0	0.46227	3.96e-05	0.0199373	UP	kidney		P23492	-1.01581	0.0007428	0.0054968	DOWN	liver
Q7TNL5	-0.436865	0.00337486	0.0197665	DOWN	liver		Q8CDI6	0.271896	0.000452516	0.0303	UP	kidney		P24526	1.04151	0.00191492	0.00984849	UP	liver
Q99K23	-0.437284	0.00294838	0.0183742	DOWN	liver		Q8CHS8	0.464724	0.00101545	0.0380378	UP	kidney		P24547	0.684342	1.57e-05	0.000660488	UP	liver
Q9D6K8	-0.44015	0.0011554	0.0109684	DOWN	liver		Q8CIM7	-0.320426	0.000462437	0.0303	DOWN	kidney		P25976	0.760957	0.000378299	0.00381656	UP	liver
P28659	-0.44058	0.0128959	0.0449456	DOWN	liver		Q8JZY4	0.252061	0.000669779	0.0334502	UP	kidney		P26043	0.406604	0.000221769	0.00277673	UP	liver
Q8K5C8	-0.44578	0.00165791	0.0133073	DOWN	liver		Q8K021	-0.540739	0.00184482	0.0478466	DOWN	kidney		P26150	0.551494	0.0150876	0.0395474	UP	liver
Q91XL9	-0.447345	0.00142784	0.0124312	DOWN	liver		Q8K0C4	-0.282489	0.00196356	0.0492573	DOWN	kidney		P26350	2.04074	0.000252868	0.00305401	UP	liver
P35282	-0.448171	0.00702992	0.0301675	DOWN	liver		Q8K0L9	0.394843	0.00026017	0.0295339	UP	kidney		P26638	0.329097	0.00351476	0.0143839	UP	liver
Q91YE6	-0.448776	0.00205676	0.0149	DOWN	liver		Q8K2Q5	0.496893	0.000652727	0.0334502	UP	kidney		P27048	-0.455091	0.00462323	0.0172581	DOWN	liver
Q9CQH3	-0.449811	0.00525854	0.0256913	DOWN	liver		Q8K2T4	0.657147	0.00164413	0.0470134	UP	kidney		P27546	0.426571	0.000172813	0.002415	UP	liver
Q8CCJ3	-0.450753	0.0116461	0.0419047	DOWN	liver		Q8QZW3	-0.351373	0.0019993	0.0497193	DOWN	kidney		P27661	3.21012	6.69e-08	9.79e-05	UP	liver
Q60870	-0.450973	0.00315315	0.0190927	DOWN	liver		Q8R016	0.26375	0.000972665	0.0380378	UP	kidney		P27773	0.57324	0.000820022	0.00581058	UP	liver
Q9DB27	-0.451405	0.00778861	0.0324716	DOWN	liver		Q8R146	0.286484	0.00138258	0.0449322	UP	kidney		P27808	-0.853764	0.00240217	0.0113168	DOWN	liver
P97821	-0.451556	0.00115378	0.0109684	DOWN	liver		Q8R1K1	0.515756	0.000513474	0.0303	UP	kidney		P28033	1.26997	4.13e-05	0.00110738	UP	liver
Q9WV85	-0.451563	0.00531797	0.0257835	DOWN	liver		Q8R242	0.763905	0.000130203	0.0282576	UP	kidney		P28230	-0.728784	0.000396314	0.00394159	DOWN	liver
O35423	-0.452714	0.00702774	0.0301675	DOWN	liver		Q8R3L5	0.644688	0.000734891	0.0342325	UP	kidney		P28650	-0.795625	0.00291715	0.0127444	DOWN	liver
P22366	-0.453503	0.00376718	0.0210719	DOWN	liver		Q8R4S0	-0.332322	0.0019052	0.0483744	DOWN	kidney		P28656	0.827037	9e-05	0.00167565	UP	liver
Q9Z1K6	-0.453892	0.0135401	0.0464673	DOWN	liver		Q8VC69	0.567046	0.000460621	0.0303	UP	kidney		P28665	0.549171	0.0109032	0.0312863	UP	liver
Q921S7	-0.454761	0.0143057	0.048039	DOWN	liver		Q8VCY6	0.651848	0.000407277	0.0303	UP	kidney		P28798	0.696012	0.000274095	0.00319423	UP	liver
Q9D8Y1	-0.454796	0.00741698	0.03141	DOWN	liver		Q91W90	0.262104	0.00142283	0.0449322	UP	kidney		P28843	-0.997476	0.000259292	0.00309602	DOWN	liver
Q91VA7	-0.455705	0.0124031	0.0438913	DOWN	liver		Q91XD7	0.239124	0.000456889	0.0303	UP	kidney		P29341	0.516523	0.000480615	0.004432	UP	liver
A0A2I3BR81	-0.459453	0.00154402	0.0127912	DOWN	liver		Q91YJ3	0.390641	0.000874276	0.0369458	UP	kidney		P29416	-0.428801	0.015042	0.0395104	DOWN	liver
Q3U2P1	-0.460836	0.00266342	0.017417	DOWN	liver		Q91YN5	0.420551	0.00145755	0.0451692	UP	kidney		P29595	0.73807	0.00868486	0.0268656	UP	liver
P56382	-0.46474	0.00617953	0.0281163	DOWN	liver		Q922V4	0.409379	0.000962534	0.038017	UP	kidney		P29788	0.387823	0.00121275	0.00728865	UP	liver
Q8BH24	-0.465334	0.00945026	0.0362986	DOWN	liver		Q923U0	0.520594	0.000505844	0.0303	UP	kidney		P30115	0.268145	0.00756672	0.0243864	UP	liver
Q8BVA5	-0.46597	0.000182714	0.0043924	DOWN	liver		Q925B0	0.405546	0.000413656	0.0303	UP	kidney		P30999	0.262729	0.00464735	0.0173328	UP	liver
P62748	-0.470997	0.0083212	0.0336469	DOWN	liver		Q99JH8	0.378947	0.000457382	0.0303	UP	kidney		P31230	0.53114	0.000342673	0.00362218	UP	liver
O88908	-0.472337	0.00788384	0.0326713	DOWN	liver		Q99K28	0.325868	5.85e-05	0.0252524	UP	kidney		P31649	0.395099	0.015987	0.0412836	UP	liver
O55229	-0.473342	0.0069968	0.0301324	DOWN	liver		Q99KG5	0.510998	0.000824155	0.0355859	UP	kidney		P31786	0.399601	0.0129031	0.0355225	UP	liver
Q921E6	-0.473925	0.0057745	0.0268809	DOWN	liver		Q99KN1	0.255979	0.00172465	0.047373	UP	kidney		P31938	0.3465	0.0012101	0.00728843	UP	liver
Q3TYX3	-0.475413	0.00157413	0.0128701	DOWN	liver		Q99M28	0.297255	0.00071368	0.0339588	UP	kidney		P32020	1.12734	0.000743979	0.0054968	UP	liver
P61514	-0.475421	0.00531998	0.0257835	DOWN	liver		Q99MP8	0.650075	0.000473647	0.0303	UP	kidney		P32233	0.320488	0.000838484	0.00589883	UP	liver
Q9JIW9	-0.475586	0.0046217	0.0238336	DOWN	liver		Q99NB8	0.46408	0.00115456	0.040564	UP	kidney		P32261	-0.896295	3.49e-07	0.000102164	DOWN	liver
Q9CXJ1	-0.476507	0.00202795	0.0147799	DOWN	liver		Q99PW4	-0.395719	7.11e-05	0.0268444	DOWN	kidney		P32507	0.553849	0.00449467	0.0170199	UP	liver
Q9D4H1	-0.47733	0.00916411	0.0356051	DOWN	liver		Q9CPW4	0.255151	0.000457988	0.0303	UP	kidney		P34022	0.487343	0.000318174	0.00347678	UP	liver
Q8CIE6	-0.477716	0.00935125	0.0360406	DOWN	liver		Q9CPY7	0.301676	5.55e-05	0.0252524	UP	kidney		P34884	0.429973	0.01689	0.0429083	UP	liver
F8VPK0	-0.480284	0.00758984	0.0319874	DOWN	liver		Q9CQ19	0.239623	0.000459845	0.0303	UP	kidney		P35282	-0.521817	0.00512992	0.0185091	DOWN	liver
P51881	-0.480831	0.00659759	0.0291404	DOWN	liver		Q9CQN4	-0.412676	0.00178184	0.0478466	DOWN	kidney		P35285	-0.643053	0.000330537	0.00357039	DOWN	liver
P10126	-0.481527	0.0120005	0.042888	DOWN	liver		Q9CQN6	0.416512	1.82e-05	0.0181114	UP	kidney		P35293	-0.543653	0.00012046	0.00193658	DOWN	liver
Q9ERK4	-0.481529	0.000179586	0.00438264	DOWN	liver		Q9CQP3	0.305756	0.000236967	0.0295339	UP	kidney		P35576	-1.72762	1.97e-05	0.000724181	DOWN	liver
P22437	-0.482624	0.00417418	0.0221926	DOWN	liver		Q9CXF0	-0.273981	0.00168993	0.0472789	DOWN	kidney		P35585	-0.306411	0.00341233	0.0141263	DOWN	liver
Q3UKJ7	-0.483425	0.00470475	0.0240819	DOWN	liver		Q9CY00	0.710804	0.000476605	0.0303	UP	kidney		P35700	0.297015	0.00109886	0.00689984	UP	liver
Q62186	-0.485098	0.00193289	0.0144326	DOWN	liver		Q9D0G0	0.283033	0.0016163	0.0469581	UP	kidney		P35822	0.534264	0.0024553	0.0114644	UP	liver
Q8BZM1	-0.485375	0.00639427	0.0286211	DOWN	liver		Q9D0Q7	0.349649	0.000516449	0.0303	UP	kidney		P35922	0.735839	0.0136522	0.0370693	UP	liver
G3X9B1	-0.485514	0.0105866	0.0392589	DOWN	liver		Q9D132	0.633715	0.000991733	0.0380378	UP	kidney		P35979	0.314151	0.000790793	0.00569478	UP	liver
Q9EPB5	-0.489019	0.00281984	0.0179106	DOWN	liver		Q9D1H6	-0.253048	0.00179321	0.0478466	DOWN	kidney		P36536	0.457904	0.000292241	0.00335917	UP	liver
A8C756	-0.492176	0.000460438	0.00695261	DOWN	liver		Q9D1Z3	-0.75453	0.00166488	0.0470134	DOWN	kidney		P36993	0.325427	0.00607318	0.0209371	UP	liver
Q6PAV2	-0.492187	0.00282577	0.0179106	DOWN	liver		Q9D2P4	-0.477768	2.4e-05	0.0181114	DOWN	kidney		P38647	0.475864	7.1e-05	0.00144908	UP	liver
Q7TT37	-0.493396	0.00790179	0.0326896	DOWN	liver		Q9D394	0.231846	0.000430566	0.0303	UP	kidney		P39039	0.624863	8.87e-07	0.0001387	UP	liver
Q924C1	-0.494586	0.00035069	0.00594091	DOWN	liver		Q9D3B1	2.72261	3.4e-07	0.00205192	UP	kidney		P39053	0.735315	0.00244428	0.0114256	UP	liver
Q9QZN4	-0.495588	0.00314736	0.0190816	DOWN	liver		Q9D9K3	-0.531311	0.0015513	0.0462742	DOWN	kidney		P39447	0.575537	5.6e-05	0.00127271	UP	liver
Q6Q899	-0.495687	0.00862647	0.0342789	DOWN	liver		Q9DCS2	0.371502	0.000182742	0.0282854	UP	kidney		P40124	-0.313245	0.00491415	0.0180715	DOWN	liver
Q9D8T4	-0.497124	0.0056352	0.0265347	DOWN	liver		Q9EPV8	0.237509	0.000538117	0.0309699	UP	kidney		P40336	-0.744175	0.00114983	0.00711375	DOWN	liver
Q9ES56	-0.497994	0.00276824	0.0178586	DOWN	liver		Q9ERV1	0.405789	0.00189387	0.0483744	UP	kidney		P40936	-0.861312	0.00814589	0.025651	DOWN	liver
O89051	-0.500744	0.00801106	0.0328985	DOWN	liver		Q9ERY9	0.595461	0.000187228	0.0282854	UP	kidney		P42567	0.355221	0.00343259	0.0141577	UP	liver
Q8JZZ0	-0.503247	0.00753891	0.0318427	DOWN	liver		Q9JJU8	0.23079	0.000507364	0.0303	UP	kidney		P42703	1.24718	0.000515128	0.00461094	UP	liver
Q60931	-0.503434	0.00659119	0.0291387	DOWN	liver		Q9JLJ5	0.772918	0.000941747	0.037884	UP	kidney		P43274	1.47415	3.33e-05	0.000994476	UP	liver
Q9D0C4	-0.507117	0.00456072	0.0236961	DOWN	liver		Q9QXE0	-0.404569	0.00108639	0.0395485	DOWN	kidney		P43276	3.06054	2.99e-07	0.000102164	UP	liver
Q9D8T2	-0.507425	0.000783363	0.00905552	DOWN	liver		Q9QY93	0.674243	0.000239003	0.0295339	UP	kidney		P43277	2.48821	8.25e-06	0.000413033	UP	liver
Q8BGX2	-0.508083	0.00816182	0.033309	DOWN	liver		Q9QZQ8	0.318851	0.000445299	0.0303	UP	kidney		P45376	-0.347	0.0133413	0.0365409	DOWN	liver
Q8R016	-0.508101	0.00527059	0.0256988	DOWN	liver		Q9WTZ1	0.480347	0.000220113	0.0295339	UP	kidney		P45700	-0.52221	0.000663721	0.00519255	DOWN	liver
O88895	-0.508173	0.000300755	0.00546333	DOWN	liver		Q9WU28	0.24351	0.00141034	0.0449322	UP	kidney		P45878	0.479629	6.02e-06	0.000380347	UP	liver
Q8VCT3	-0.508329	0.00159227	0.0129309	DOWN	liver		Q9WUE3	0.371678	0.000819748	0.0355859	UP	kidney		P46412	-0.602956	0.0128653	0.0354889	DOWN	liver
Q9JJ59	-0.508554	0.00678566	0.0295657	DOWN	liver		Q9WUZ9	0.241102	0.000946827	0.037884	UP	kidney		P46467	0.315971	0.00133654	0.00772638	UP	liver
Q99J47	-0.510976	0.000735112	0.00879223	DOWN	liver		Q9WV27	-1.24892	0.000916846	0.0376795	DOWN	kidney		P46638	-0.436448	0.000416965	0.00406514	DOWN	liver
Q8JZU2	-0.512622	0.00117096	0.0110631	DOWN	liver		Q9WVH9	0.65633	9.1e-05	0.0280155	UP	kidney		P46656	0.722193	0.000460274	0.00437105	UP	liver
P97872	-0.513375	0.00169441	0.0134932	DOWN	liver		Q9WVL7	0.579435	8.95e-07	0.00270404	UP	kidney		P46718	0.60665	0.017521	0.0439016	UP	liver
P47758	-0.518867	0.0143637	0.0481981	DOWN	liver		Q9Z0Y1	0.24006	0.000667348	0.0334502	UP	kidney		P46978	-0.995807	0.000319118	0.00347805	DOWN	liver
P63325	-0.518897	0.00166874	0.0133721	DOWN	liver		A0A0G2JFX6	0.75771	0.0124255	0.0334413	UP	liver		P47740	-0.419519	0.0150113	0.0394704	DOWN	liver
Q99L27	-0.519838	0.00574936	0.0268321	DOWN	liver		A0A0J9YUD5	-0.427525	0.013402	0.0354648	DOWN	liver		P47753	0.348353	0.0171332	0.0432908	UP	liver
P84091	-0.520196	0.00234871	0.0161897	DOWN	liver		A0A140LI88	-0.491688	0.00123473	0.00710285	DOWN	liver		P47915	0.590525	0.0172331	0.043361	UP	liver
P01897	-0.522195	0.00875621	0.0346519	DOWN	liver		A0A1L1STL1;A2AVC7;L7MTT1;Q7TR35	0.470483	2.04e-05	0.000782085	UP	liver		P47934	-0.475226	0.017181	0.0433336	DOWN	liver
Q8K4Q0	-0.522229	0.00147286	0.0125219	DOWN	liver		A0A3B2W3R4	-0.422508	0.00302831	0.0124567	DOWN	liver		P47955	0.443122	0.00767239	0.0246207	UP	liver
Q9QY81	-0.522828	0.010394	0.0387827	DOWN	liver		A1L3P4	0.867497	0.000386479	0.00348986	UP	liver		P47962	0.324104	0.00134772	0.00776693	UP	liver
Q8VDG5	-0.522908	0.000551212	0.00776518	DOWN	liver		A2A5R2	-0.286068	0.0107351	0.0299829	DOWN	liver		P47964	0.379285	0.0157078	0.0407666	UP	liver
Q8BFY6	-0.523175	0.00285072	0.0179826	DOWN	liver		A2A8L5	0.37395	0.00239527	0.0106136	UP	liver		P48024	0.902287	4.05e-05	0.00110738	UP	liver
A2AT37	-0.523834	0.00222353	0.0157078	DOWN	liver		A2ADY9	0.403501	0.00425997	0.0157372	UP	liver		P48410	-0.662985	0.00399525	0.0156499	DOWN	liver
Q9CYI0	-0.524119	0.00318058	0.0191752	DOWN	liver		A2AJL3	-0.275023	0.00605938	0.0199361	DOWN	liver		P48428	0.370215	0.000728446	0.0054581	UP	liver
Q8K3M1	-0.526591	0.0121387	0.0431914	DOWN	liver		A2AKG8	-0.509732	0.0196151	0.0474059	DOWN	liver		P48678	0.317288	0.0135694	0.0369491	UP	liver
Q8BTY1	-0.52816	0.00666844	0.029346	DOWN	liver		A2AKK5	-0.397726	0.00915502	0.0266879	DOWN	liver		P48774	-0.882425	3.94e-05	0.00109075	DOWN	liver
Q9CXY9	-0.529837	0.00117225	0.0110631	DOWN	liver		A2AN08	-0.286127	0.00173919	0.00873062	DOWN	liver		P49312	0.458427	0.00028956	0.00334665	UP	liver
P36371	-0.530165	0.00399197	0.0217004	DOWN	liver		A2AR02	0.620914	0.000471329	0.00390378	UP	liver		P49429	-0.339698	0.0157022	0.0407666	DOWN	liver
Q4VBD2	-0.530665	0.00779816	0.0324834	DOWN	liver		A2AS89	0.308421	0.0048227	0.0170525	UP	liver		P49442	0.371984	0.00243541	0.0114095	UP	liver
Q9CQ80	-0.530741	0.0125663	0.0443006	DOWN	liver		A2ASZ8	-0.334434	0.006612	0.0212398	DOWN	liver		P49698	-0.538689	0.000224578	0.00280183	DOWN	liver
O88343	-0.531903	0.0119899	0.042888	DOWN	liver		A2BDX3	0.447537	4.81e-05	0.00126959	UP	liver		P49722	0.311815	0.00164465	0.00887056	UP	liver
P61967	-0.532165	0.0107362	0.0396312	DOWN	liver		A2BE28	-0.689784	0.00621206	0.0202286	DOWN	liver		P49962	0.376972	0.00263275	0.011974	UP	liver
P51569	-0.533422	0.00371902	0.0209853	DOWN	liver		A2BH40	0.57139	0.00403623	0.0151868	UP	liver		P50172	-1.62781	2.92e-06	0.000294532	DOWN	liver
Q8CFX1	-0.534181	0.0134036	0.0460971	DOWN	liver		A4Q9F4	-0.780672	0.00530803	0.0182559	DOWN	liver		P50247	-0.291008	0.0173269	0.043493	DOWN	liver
Q8R0X7	-0.534275	0.0141168	0.0476743	DOWN	liver		A6H611	-0.325482	0.00102049	0.00634245	DOWN	liver		P50285	-0.975825	4.58e-05	0.00115975	DOWN	liver
P49182	-0.535675	0.00842835	0.0338938	DOWN	liver		B1AUE5	0.588401	0.00585224	0.0195492	UP	liver		P50396	-0.47066	0.0120144	0.0336517	DOWN	liver
Q8C5N3	-0.536439	0.00278912	0.017874	DOWN	liver		B1AY10	0.482921	0.0181304	0.0444723	UP	liver		P50427	0.659479	0.00203593	0.0101974	UP	liver
Q3U2A8	-0.538641	0.00390067	0.021467	DOWN	liver		B1AZI6	-0.942237	0.00468884	0.0167622	DOWN	liver		P50429	0.361104	0.00287578	0.0126549	UP	liver
Q6P5F9	-0.541075	0.00296375	0.0184044	DOWN	liver		B2RPV6	-1.32491	2.57e-05	0.000887712	DOWN	liver		P50431	-0.472556	0.00216104	0.0105592	DOWN	liver
Q91YH5	-0.542005	0.00685293	0.0297515	DOWN	liver		B2RR83	-0.600862	0.00617746	0.0201875	DOWN	liver		P50462	0.672924	0.0021296	0.0104838	UP	liver
P14685	-0.542614	0.0145835	0.0487326	DOWN	liver		B2RT14	-1.08903	0.00169635	0.00860128	DOWN	liver		P51125	0.780244	3.64e-05	0.0010557	UP	liver
Q6PD26	-0.543062	0.00018835	0.00446132	DOWN	liver		B2RY56	0.597094	5.09e-05	0.00127709	UP	liver		P51150	-0.277665	0.0114353	0.0324835	DOWN	liver
Q8BKE6	-0.544849	0.000806481	0.00920759	DOWN	liver		B8JK39	0.480698	0.0055129	0.0187894	UP	liver		P51163	0.340336	0.00512293	0.0184997	UP	liver
P62821	-0.548159	0.0027365	0.0177012	DOWN	liver		D3YTM9	0.714645	0.000442587	0.00375701	UP	liver		P51174	-0.526959	0.00376039	0.0150304	DOWN	liver
Q8CI78	-0.551211	1.27e-05	0.00149632	DOWN	liver		D3YZZ5	-0.451753	4.52e-07	0.000209986	DOWN	liver		P51175	0.328734	0.0138109	0.037317	UP	liver
Q3V1L4	-0.552375	0.0076568	0.0321724	DOWN	liver		D3Z0M9	0.290404	0.00192137	0.00925564	UP	liver		P51859	0.286736	0.0061403	0.0210189	UP	liver
Q91V12	-0.553161	0.00839093	0.0338439	DOWN	liver		D3Z2H9	0.842536	7.78e-06	0.000562315	UP	liver		P51881	-0.565347	4.67e-05	0.00116841	DOWN	liver
Q9JKY7	-0.555817	0.0132082	0.0457833	DOWN	liver		D3Z5D4	-0.444381	0.000230658	0.00258166	DOWN	liver		P52293	0.416014	0.0107252	0.0309955	UP	liver
Q8CIM8	-0.555924	0.0127577	0.0446706	DOWN	liver		D3Z6Q9	0.799146	0.00215461	0.0100482	UP	liver		P52430	-0.812109	0.00181397	0.00950449	DOWN	liver
Q9CRT8	-0.559209	0.000203886	0.00464886	DOWN	liver		D3Z7X0	-0.443109	8.45e-05	0.00158893	DOWN	liver		P52503	0.552969	0.00207534	0.0103447	UP	liver
Q8BVL3	-0.559386	0.0029848	0.0184634	DOWN	liver		E0CZ42	-0.643866	0.00373161	0.0144206	DOWN	liver		P52840	-1.34928	0.000532921	0.0047002	DOWN	liver
Q9DBG1	-0.560227	0.00950978	0.0363844	DOWN	liver		E9PWV0	-2.92709	2.31e-07	0.000207636	DOWN	liver		P53808	-0.968208	0.00448011	0.01698	DOWN	liver
Q80U58	-0.561469	0.00624388	0.0282759	DOWN	liver		E9PXC0	-0.580905	0.00267715	0.0113948	DOWN	liver		P53994	-0.698767	2.83e-05	0.000903499	DOWN	liver
Q8BZQ7	-0.561555	0.00670567	0.0293862	DOWN	liver		E9PXC3	-0.645022	0.0071215	0.0222326	DOWN	liver		P53996	0.497776	0.000778555	0.00562557	UP	liver
Q3UVL3	-0.561756	0.00568637	0.0266665	DOWN	liver		E9PZJ8	-0.380216	0.0162072	0.040756	DOWN	liver		P54276	-0.452285	0.0200599	0.0487251	DOWN	liver
Q8BL86	-0.561765	0.0067674	0.0295127	DOWN	liver		E9Q394	0.469051	0.00237113	0.0105583	UP	liver		P54728	0.407051	0.00201623	0.0101584	UP	liver
Q9EQQ2	-0.563656	0.013095	0.0454236	DOWN	liver		E9Q3G8	0.442437	0.00133436	0.00743105	UP	liver		P54731	0.303331	0.00670671	0.0223752	UP	liver
P24638	-0.56366	0.00953781	0.036461	DOWN	liver		E9Q3H6	0.67612	0.0103781	0.0292018	UP	liver		P54797	-0.262903	0.0178325	0.0445495	DOWN	liver
Q6ZWN5	-0.567092	0.0103892	0.0387827	DOWN	liver		E9Q3L2	-0.423616	0.0209533	0.0497806	DOWN	liver		P54823	-0.452461	0.00642161	0.0215953	DOWN	liver
Q9R0P3	-0.568462	0.00409795	0.0219787	DOWN	liver		E9Q414	-0.300798	2.85e-05	0.000958039	DOWN	liver		P55050	1.02394	3.74e-05	0.00107042	UP	liver
O70152	-0.5685	0.000446158	0.00694746	DOWN	liver		E9Q4P1	-0.603039	0.00190499	0.00921593	DOWN	liver		P55194	0.402932	0.00286211	0.0126251	UP	liver
P58389	-0.568937	0.00602956	0.0276947	DOWN	liver		E9Q555	-0.373249	0.0138498	0.0363738	DOWN	liver		P55264	-0.263629	0.00246545	0.0114863	DOWN	liver
Q99P72	-0.568939	0.00165021	0.0132821	DOWN	liver		E9Q612	0.325827	0.0192488	0.0467855	UP	liver		P55302	0.323058	0.00192139	0.00986972	UP	liver
P62267	-0.569864	0.00243925	0.0164845	DOWN	liver		E9Q616	0.684923	0.00060443	0.00455887	UP	liver		P55937	0.715675	0.00629157	0.0213113	UP	liver
E9Q555	-0.570338	0.000173487	0.00425527	DOWN	liver		E9Q6R7	0.309759	0.00122147	0.00709506	UP	liver		P56183	0.452871	0.0175838	0.0440066	UP	liver
Q9EQH2	-0.572863	0.00564548	0.0265347	DOWN	liver		E9Q7G0	0.566705	1.22e-05	0.000646467	UP	liver		P56213	0.40523	0.000269414	0.0031484	UP	liver
Q059Y8	-0.573349	4.37e-05	0.00254342	DOWN	liver		E9Q8B5	0.870466	0.00741215	0.0228411	UP	liver		P56376	0.293774	0.000628556	0.00509116	UP	liver
P45700	-0.57479	0.00631946	0.0284745	DOWN	liver		E9Q912	0.471721	0.00643582	0.0207789	UP	liver		P56379	-0.87777	0.00103878	0.00668642	DOWN	liver
Q9CQF9	-0.575262	0.00895767	0.0351493	DOWN	liver		E9QA15	0.505914	0.00889212	0.0261305	UP	liver		P56380	-0.28157	0.0188763	0.0464401	DOWN	liver
P27870	-0.575613	0.00924366	0.035847	DOWN	liver		F6ZDS4	0.515603	1.28e-05	0.000650148	UP	liver		P56387	-0.84191	0.00533963	0.0190371	DOWN	liver
Q9D787	-0.576081	0.00491107	0.0248476	DOWN	liver		F8VPN4	-0.530133	0.00476697	0.0169214	DOWN	liver		P56394	1.08349	0.000268224	0.00314322	UP	liver
P97390	-0.576865	0.000571921	0.00785413	DOWN	liver		F8VQ05	0.608398	0.0124945	0.0335731	UP	liver		P56395	0.363135	0.00646829	0.0217349	UP	liver
Q925N2	-0.579589	0.000447093	0.00694746	DOWN	liver		G3UWD9	-0.571144	0.0123483	0.0332985	DOWN	liver		P56593	-0.586141	0.000520479	0.0046391	DOWN	liver
P35293	-0.579873	0.000329889	0.0058081	DOWN	liver		G3X9K3	-0.917189	8.7e-07	0.000219156	DOWN	liver		P56812	0.723232	0.000657631	0.005181	UP	liver
G3X9Y6	-0.581315	0.00525578	0.0256913	DOWN	liver		G3X9Y6	-0.527607	0.0028798	0.0120204	DOWN	liver		P56873	0.454117	0.00938198	0.0282534	UP	liver
Q8R104	-0.58277	0.00263267	0.0173008	DOWN	liver		G5E895	-0.531095	0.0010238	0.0063487	DOWN	liver		P57776	0.447128	0.0017792	0.00940337	UP	liver
Q3TYS2	-0.583088	0.00889811	0.0350654	DOWN	liver		G5E897	0.704229	0.009895	0.0282991	UP	liver		P57780	0.405754	0.00376284	0.0150304	UP	liver
P62315	-0.583203	0.0125696	0.0443006	DOWN	liver		K7N6C2	-0.677402	6.64e-05	0.00144775	DOWN	liver		P58021	-1.00745	3.44e-07	0.000102164	DOWN	liver
P14246	-0.583403	0.0011459	0.0109684	DOWN	liver		K9J7B2	0.36902	0.00107188	0.00651318	UP	liver		P58064	0.946407	4.47e-06	0.000361627	UP	liver
Q91YX5	-0.586903	0.0104813	0.038988	DOWN	liver		O08573	-0.321198	0.0148527	0.0383725	DOWN	liver		P58308	1.10559	6.32e-06	0.000385471	UP	liver
Q61239	-0.587648	0.00842383	0.0338938	DOWN	liver		O08579	0.459364	0.00184062	0.00907209	UP	liver		P58389	-0.701276	0.000883064	0.00604846	DOWN	liver
Q2HXL6	-0.58866	0.0045068	0.023568	DOWN	liver		O08583	0.437464	0.00246257	0.0108272	UP	liver		P58742	-1.07619	0.00262872	0.0119686	DOWN	liver
Q9D8Y0	-0.58887	0.000623684	0.00818077	DOWN	liver		O08600	0.272249	0.000391073	0.00351036	UP	liver		P58871	0.364554	0.000627386	0.00509116	UP	liver
P46638	-0.594875	0.00392049	0.0215059	DOWN	liver		O08601	-0.438245	0.00122186	0.00709506	DOWN	liver		P59017	-0.468122	0.0172162	0.0433445	DOWN	liver
Q91VH6	-0.595172	0.000147344	0.00395758	DOWN	liver		O08609	-0.704608	0.0116223	0.0317949	DOWN	liver		P59235	0.669143	0.0140117	0.0376793	UP	liver
P27048	-0.595504	0.00266654	0.017417	DOWN	liver		O08709	0.302814	0.00184524	0.00907209	UP	liver		P59325	0.574209	7.88e-07	0.000138348	UP	liver
Q9JIZ0	-0.598786	0.000182041	0.0043924	DOWN	liver		O08715	0.333109	0.0018488	0.00907973	UP	liver		P59708	0.286457	0.00255939	0.0117805	UP	liver
Q9CR89	-0.599893	0.00984318	0.037333	DOWN	liver		O08738	-1.0324	0.00478724	0.0169801	DOWN	liver		P59999	-0.308159	0.0090734	0.0276607	DOWN	liver
Q9JKC8	-0.600659	0.00610584	0.0278987	DOWN	liver		O08749	0.292253	0.00148794	0.00787029	UP	liver		P60229	-0.870786	0.000499604	0.00452981	DOWN	liver
Q62431	-0.603362	0.00346867	0.0200726	DOWN	liver		O08756	-0.342251	0.00316365	0.0128733	DOWN	liver		P60335	0.384298	0.000347823	0.00364289	UP	liver
Q8CHY3	-0.603861	0.00182219	0.0139759	DOWN	liver		O08759	-0.386458	0.0029934	0.0123693	DOWN	liver		P60521	-1.35226	0.000248791	0.00303381	DOWN	liver
P62889	-0.606153	0.0106528	0.0394138	DOWN	liver		O08784	0.453103	0.00776105	0.023599	UP	liver		P60603	-0.46566	0.000433779	0.00418557	DOWN	liver
Q78XF5	-0.60964	0.00520421	0.0256156	DOWN	liver		O08788	0.289362	0.000109781	0.00178532	UP	liver		P60605	0.407056	0.00403085	0.0157454	UP	liver
Q8C3J5	-0.610266	0.00192878	0.0144271	DOWN	liver		O08795	0.306714	0.00229447	0.0104008	UP	liver		P60840	1.04786	0.00162057	0.00882782	UP	liver
Q9DBE0	-0.612468	0.0127102	0.044601	DOWN	liver		O08807	0.271018	0.00808785	0.0244089	UP	liver		P60843	-0.342334	0.00515428	0.0185798	DOWN	liver
Q9QYC7	-0.614009	0.00405421	0.0218849	DOWN	liver		O08914	-0.338121	0.000122757	0.00187926	DOWN	liver		P60867	0.343076	2.07e-05	0.00074396	UP	liver
P98200	-0.6149	0.00121955	0.0113762	DOWN	liver		O08915	0.386539	0.00188135	0.00916176	UP	liver		P61021	-0.505661	0.00297489	0.012857	DOWN	liver
O88738	-0.6216	0.00108867	0.0106703	DOWN	liver		O08997	0.535643	0.00057878	0.00445818	UP	liver		P61022	0.290891	0.0183722	0.0455462	UP	liver
P35585	-0.622393	0.000782657	0.00905552	DOWN	liver		O09044	0.528453	0.000874623	0.0057794	UP	liver		P61161	-0.28362	0.00931676	0.028178	DOWN	liver
Q9DC16	-0.62313	0.00220851	0.0156687	DOWN	liver		O09106	-0.591302	0.00118577	0.00698066	DOWN	liver		P61327;Q9CQL1	0.320028	0.00234405	0.0111429	UP	liver
Q9CRA7	-0.62536	0.00281539	0.0179106	DOWN	liver		O09111	0.391095	0.000483794	0.0039537	UP	liver		P61620	-1.45324	0.000758783	0.00555528	DOWN	liver
O54865	-0.625793	0.00182741	0.0139909	DOWN	liver		O09173	-0.369936	0.000178874	0.0022905	DOWN	liver		P61750	-0.400577	0.0101896	0.0298428	DOWN	liver
Q9QX60	-0.628209	0.0122667	0.043551	DOWN	liver		O35129	-0.277549	0.0014452	0.00773448	DOWN	liver		P61759	0.624728	9.61e-05	0.00170257	UP	liver
Q8BY71	-0.628403	0.00352617	0.0202839	DOWN	liver		O35215	0.463525	0.000640011	0.00470206	UP	liver		P61804	-1.75076	6.73e-06	0.000386502	DOWN	liver
F6TUL9	-0.628557	0.0122314	0.0434575	DOWN	liver		O35218	0.664494	0.00185331	0.00909204	UP	liver		P61922	-0.506781	0.00357868	0.0145745	DOWN	liver
Q921M3	-0.629529	0.0145947	0.0487363	DOWN	liver		O35226	0.408594	0.00020224	0.00242528	UP	liver		P61967	-0.615085	0.00586468	0.0203907	DOWN	liver
E9Q5K9	-0.629929	0.00141583	0.0123937	DOWN	liver		O35239	0.479224	0.0024383	0.0107622	UP	liver		P61982	-0.741858	0.00540874	0.0192115	DOWN	liver
Q6ZQ88	-0.630369	0.0051901	0.0256156	DOWN	liver		O35386	0.419404	0.0110454	0.0306232	UP	liver		P62069	0.429965	0.00822959	0.0258565	UP	liver
Q8VCR2	-0.631513	0.00104473	0.0104317	DOWN	liver		O35423	-0.535972	0.00105313	0.00644243	DOWN	liver		P62071	-0.788429	0.00048574	0.00443277	DOWN	liver
Q8BSL7	-0.633728	0.00608752	0.0278987	DOWN	liver		O35435	0.584234	0.00554917	0.0188989	UP	liver		P62073	0.598891	0.00304125	0.0130026	UP	liver
Q9DBG3	-0.636231	0.005648	0.0265347	DOWN	liver		O35465	0.516868	8.69e-05	0.00162058	UP	liver		P62137	-0.575374	0.00016048	0.00227319	DOWN	liver
P61750	-0.637546	0.0116366	0.0419047	DOWN	liver		O35488	-0.46606	0.00124272	0.00712167	DOWN	liver		P62141	-0.720274	0.00906165	0.0276569	DOWN	liver
P28076	-0.639154	0.00849515	0.034029	DOWN	liver		O35551	0.612336	0.0186718	0.0455539	UP	liver		P62257	-0.325596	0.0174131	0.0436833	DOWN	liver
A0A075B5K8;A0A0B4J1I0;A0A140T8M0;A0A140T8N1	-0.64085	0.00689032	0.0298869	DOWN	liver		O35658	0.511996	0.0002162	0.00250758	UP	liver		P62267	-0.325109	0.00802686	0.0254093	DOWN	liver
Q60760	-0.641176	0.00702802	0.0301675	DOWN	liver		O35685	0.264495	0.00210183	0.00986295	UP	liver		P62305	-0.519495	0.00650615	0.0218447	DOWN	liver
Q8BP47	-0.641276	0.00259483	0.0171757	DOWN	liver		O35691	0.463311	0.000405598	0.00359097	UP	liver		P62315	-0.549833	0.0148178	0.0392168	DOWN	liver
Q9EP69	-0.641956	0.00473593	0.0241648	DOWN	liver		O35704	1.05967	0.00776223	0.023599	UP	liver		P62320	-0.466891	0.000570021	0.0048915	DOWN	liver
P62855	-0.645249	0.00320247	0.0191752	DOWN	liver		O35728	-0.984628	0.00328567	0.0130978	DOWN	liver		P62331	-1.06513	5.45e-06	0.000379662	DOWN	liver
P11881	-0.6453	0.0001268	0.00380758	DOWN	liver		O35737	0.431066	3.37e-05	0.00104484	UP	liver		P62342	-1.65046	0.000528078	0.00466728	DOWN	liver
Q9JHS3	-0.645383	0.00407622	0.0219335	DOWN	liver		O35887	0.34642	0.00703836	0.0221073	UP	liver		P62500	1.18579	0.00271413	0.0121757	UP	liver
Q921M7	-0.646544	0.0105485	0.0391477	DOWN	liver		O35900	-0.36778	0.00190378	0.00921593	DOWN	liver		P62627	0.403272	0.0062037	0.0211328	UP	liver
Q78JE5	-0.646674	0.0126658	0.0444775	DOWN	liver		O35945	-0.426631	0.0167098	0.0417331	DOWN	liver		P62715	0.623895	0.000410361	0.00403362	UP	liver
P61021	-0.646991	0.00179343	0.0138465	DOWN	liver		O35969	-0.332775	0.00178315	0.00890202	DOWN	liver		P62717	-0.637544	0.000708007	0.00543538	DOWN	liver
P51863	-0.64791	0.000821561	0.0092752	DOWN	liver		O35972	0.407414	5.01e-05	0.00127161	UP	liver		P62743	-0.742337	0.000122084	0.00194227	DOWN	liver
O08900	-0.653123	1.04e-05	0.00137897	DOWN	liver		O54749	-0.820994	0.00164891	0.00845531	DOWN	liver		P62748	-0.345206	0.00578446	0.0201785	DOWN	liver
P50285	-0.657036	0.00203879	0.014825	DOWN	liver		O54750	-0.638697	0.00170367	0.0086149	DOWN	liver		P62751	0.355708	0.00228229	0.0109568	UP	liver
P08752	-0.657674	0.00431698	0.0227826	DOWN	liver		O54782	-0.461607	0.0023769	0.0105736	DOWN	liver		P62754	0.298161	0.00092178	0.00621463	UP	liver
Q8BH51	-0.659674	0.0139563	0.0474241	DOWN	liver		O54879	0.616805	0.00420461	0.0156353	UP	liver		P62806	2.85559	2.4e-07	0.000102164	UP	liver
P56593	-0.661764	0.00339973	0.0198454	DOWN	liver		O54909	-1.1211	4.62e-06	0.00042868	DOWN	liver		P62821	-0.601999	0.000574859	0.00490742	DOWN	liver
Q8BZA9	-0.661885	0.00075057	0.00889741	DOWN	liver		O54941	0.718202	0.00346841	0.0136425	UP	liver		P62827	-0.343615	0.00596238	0.0206791	DOWN	liver
Q9CQW1	-0.662683	0.000108862	0.0035864	DOWN	liver		O54946	1.20525	0.00134427	0.00743864	UP	liver		P62843	0.727919	0.00994975	0.0294779	UP	liver
Q9EPL0	-0.663815	0.000795237	0.00914901	DOWN	liver		O54983	0.825725	0.00984399	0.0281888	UP	liver		P62849	-0.320528	0.00139836	0.00796063	DOWN	liver
Q8BXQ2	-0.663905	0.000107136	0.00357022	DOWN	liver		O54988	0.532822	3.81e-05	0.00113529	UP	liver		P62852	0.569244	2.84e-06	0.000294532	UP	liver
Q9R1S7	-0.670705	0.00538711	0.0259268	DOWN	liver		O55029	-0.43847	0.000377336	0.00343466	DOWN	liver		P62855	-0.554379	0.00218864	0.0106324	DOWN	liver
P14131	-0.671377	0.0047842	0.0243339	DOWN	liver		O55060	-0.710528	2.91e-05	0.000970451	DOWN	liver		P62858	0.869113	0.00040867	0.0040264	UP	liver
Q9QXG4	-0.672336	0.000853599	0.00943842	DOWN	liver		O55111	0.299654	0.0106047	0.0297167	UP	liver		P62869	0.354634	0.000302816	0.00338815	UP	liver
Q9CZE3	-0.675965	0.000871101	0.00950149	DOWN	liver		O55128	0.274427	0.00555659	0.0189099	UP	liver		P62880	-1.0684	5.73e-06	0.000379662	DOWN	liver
P12265	-0.676747	0.00496232	0.0249241	DOWN	liver		O55142	-0.650873	0.000982389	0.00620219	DOWN	liver		P62889	-0.40919	4.23e-05	0.001124	DOWN	liver
P59481	-0.680324	0.000827557	0.00932111	DOWN	liver		O55234	-0.696724	0.00545527	0.0186351	DOWN	liver		P62897	0.314275	0.00451012	0.0170468	UP	liver
E9PV95	-0.681858	0.00552823	0.0263465	DOWN	liver		O55239	-1.69089	6.7e-05	0.00145168	DOWN	liver		P62908	-0.27002	0.00480984	0.0177656	DOWN	liver
Q99PV0	-0.684202	0.00336859	0.0197607	DOWN	liver		O55240	-0.644278	0.00493017	0.0172708	DOWN	liver		P62918	0.334345	0.000306004	0.00339887	UP	liver
Q9DCY0	-0.685793	0.008507	0.034029	DOWN	liver		O55242	-0.428272	0.00731927	0.0226478	DOWN	liver		P62996	0.470978	0.000947394	0.00631646	UP	liver
Q8VCH8	-0.68806	0.00161082	0.0130377	DOWN	liver		O70152	-0.431892	0.00682233	0.0216414	DOWN	liver		P63001	-0.594779	0.000626503	0.00509116	DOWN	liver
P22892	-0.688151	0.00307352	0.0188707	DOWN	liver		O70251	0.291072	0.0111378	0.0307289	UP	liver		P63005	-0.505917	0.000302227	0.00338815	DOWN	liver
Q9DBK7	-0.690974	0.000121944	0.00377862	DOWN	liver		O70263	0.358539	0.0200352	0.0481037	UP	liver		P63017	0.350355	0.00201402	0.0101584	UP	liver
Q62392	-0.691113	0.00671406	0.0293862	DOWN	liver		O70318	0.39231	0.00111284	0.00669922	UP	liver		P63028	0.589795	0.0032313	0.0135749	UP	liver
Q9EQH3	-0.693533	0.00231188	0.0160416	DOWN	liver		O70324	1.71368	9.13e-05	0.00164874	UP	liver		P63030	-1.80337	7e-05	0.00144908	DOWN	liver
P36423	-0.694351	0.0077812	0.0324687	DOWN	liver		O70325	-0.514684	5.57e-06	0.000474673	DOWN	liver		P63038	0.294666	0.00290507	0.0127309	UP	liver
A0A2I3BQS8	-0.694464	0.00224998	0.0158483	DOWN	liver		O70378	0.273843	0.00361022	0.0140671	UP	liver		P63073	0.322455	0.00782697	0.0249834	UP	liver
P62305	-0.696177	0.00540361	0.0259804	DOWN	liver		O70400	0.446298	0.00903398	0.0264541	UP	liver		P63154	0.428691	0.0049522	0.018148	UP	liver
Q8CG50	-0.696612	0.00124975	0.0115908	DOWN	liver		O70404	0.44317	0.0136422	0.0359327	UP	liver		P63271;Q9Z199	0.743293	0.000903219	0.00611891	UP	liver
Q9R0P6	-0.698059	0.0026262	0.0173008	DOWN	liver		O70439	0.410174	7.5e-05	0.00149873	UP	liver		P63276	0.535447	0.000340687	0.00361025	UP	liver
Q9CZP5	-0.698584	0.00904965	0.0353423	DOWN	liver		O70492	0.41698	0.000115188	0.00181932	UP	liver		P63323	0.597486	2.22e-06	0.000266245	UP	liver
Q9QYA2	-0.699789	0.00602229	0.0276876	DOWN	liver		O70493	0.263851	0.00471002	0.0167982	UP	liver		P63328	-0.308853	0.00967527	0.0288077	DOWN	liver
Q8BK63	-0.700606	0.00107901	0.0105971	DOWN	liver		O70496	-0.398623	0.0127438	0.0340611	DOWN	liver		P63330	0.357525	7.18e-05	0.00146016	UP	liver
P62320	-0.701038	0.00392108	0.0215059	DOWN	liver		O70503	-1.1479	9.85e-07	0.0002266	DOWN	liver		P68037	0.425865	1.39e-05	0.000596531	UP	liver
Q9D8U2	-0.707382	0.0111198	0.0405209	DOWN	liver		O70585	0.27444	0.00230052	0.0104067	UP	liver		P68040	-0.402465	0.0079661	0.025274	DOWN	liver
Q9JHH6	-0.708552	0.000560454	0.0078496	DOWN	liver		O70591	0.347781	0.00165639	0.0084745	UP	liver		P68181	-1.12156	5.51e-05	0.00126672	DOWN	liver
P42225	-0.708734	0.0116777	0.041984	DOWN	liver		O88271	0.948902	2.8e-05	0.000954848	UP	liver		P68254	-0.515173	0.00348704	0.0143148	DOWN	liver
P21958	-0.710114	0.000162214	0.00406124	DOWN	liver		O88291	0.518925	0.0054216	0.0185345	UP	liver		P68368	-0.378211	0.00297664	0.012857	DOWN	liver
Q91Z40	-0.711916	0.000758637	0.00889741	DOWN	liver		O88351	0.460666	0.00271959	0.0115214	UP	liver		P68433;P84228	3.26374	1.07e-06	0.000160108	UP	liver
Q923D4	-0.713695	0.00695059	0.0300405	DOWN	liver		O88447	-0.661106	0.00710512	0.0222263	DOWN	liver		P68510	-0.558984	0.000338227	0.00359324	DOWN	liver
Q8VI84	-0.713828	7.29e-05	0.00304471	DOWN	liver		O88455	-1.11004	0.000156904	0.00212947	DOWN	liver		P70175	0.84722	0.00457686	0.0171899	UP	liver
Q64669	-0.713864	0.014774	0.049064	DOWN	liver		O88487	0.407208	0.00489924	0.0172035	UP	liver		P70227	0.571531	0.00557188	0.0195831	UP	liver
Q9ER41	-0.715595	0.00789061	0.0326713	DOWN	liver		O88520	0.858301	0.000957417	0.0061299	UP	liver		P70245	-2.57272	3.29e-05	0.000989242	DOWN	liver
Q64674	-0.71585	0.0136774	0.046706	DOWN	liver		O88522	0.70818	0.00457125	0.0165375	UP	liver		P70255	0.652524	0.000371835	0.00378024	UP	liver
Q64FW2	-0.716168	0.000354463	0.00596782	DOWN	liver		O88533	-0.471922	0.00204144	0.00967976	DOWN	liver		P70296	0.271888	0.0036383	0.0147602	UP	liver
Q3TRM8	-0.717308	0.00263414	0.0173008	DOWN	liver		O88545	-0.303755	0.000167937	0.00221296	DOWN	liver		P70318	0.290204	0.000124253	0.00194324	UP	liver
Q8BKC5	-0.719169	0.00485237	0.0245772	DOWN	liver		O88569	0.634967	0.00131856	0.00738079	UP	liver		P70372	0.36803	0.000803756	0.00573284	UP	liver
Q91V41	-0.719252	0.00131628	0.0119321	DOWN	liver		O88653	-0.599272	0.00708719	0.0222173	DOWN	liver		P70389	0.431855	0.0060306	0.0208641	UP	liver
Q566J8	-0.719575	0.00100175	0.0102119	DOWN	liver		O88668	-0.638883	0.00124042	0.00712167	DOWN	liver		P70398	-0.288491	0.000662184	0.00519255	DOWN	liver
Q61285	-0.720962	0.00718205	0.0305759	DOWN	liver		O88685	0.446903	1.21e-08	5.47e-05	UP	liver		P70441	0.655677	2.41e-06	0.000282014	UP	liver
Q99J56	-0.721544	0.00484965	0.0245772	DOWN	liver		O88696	0.261735	0.0127656	0.0340992	UP	liver		P70697	0.356558	0.00342575	0.0141573	UP	liver
Q9ERL7	-0.722419	0.00902536	0.0352836	DOWN	liver		O88735	0.526199	0.00841154	0.0250522	UP	liver		P80316	0.271147	0.00329198	0.0137355	UP	liver
Q9R1P3	-0.722516	0.00524691	0.025687	DOWN	liver		O88738	-0.302012	0.00149143	0.00787729	DOWN	liver		P83741	0.504938	0.0153088	0.0399281	UP	liver
Q3URQ0	-0.724688	0.0132329	0.0458361	DOWN	liver		O88746	0.31292	0.0115188	0.0315687	UP	liver		P83882	0.395255	0.000900633	0.00611891	UP	liver
Q9R233	-0.724726	0.000203965	0.00464886	DOWN	liver		O88783	0.679013	0.00373611	0.0144246	UP	liver		P83940	-0.346867	0.00817652	0.025709	DOWN	liver
P53994	-0.725408	0.00352014	0.0202733	DOWN	liver		O88792	-0.286098	0.00516382	0.0179094	DOWN	liver		P84084	-1.27057	0.00040331	0.00399229	DOWN	liver
P62717	-0.726443	0.00538458	0.0259268	DOWN	liver		O88811	0.580141	0.00322221	0.0130297	UP	liver		P84091	-0.529307	0.000123729	0.00194227	DOWN	liver
Q64459	-0.727344	0.000832937	0.00934832	DOWN	liver		O88822	-0.822552	0.00149999	0.00789029	DOWN	liver		P84104	0.38662	0.00442824	0.0168441	UP	liver
Q9Z0W3	-0.727368	0.00427934	0.022673	DOWN	liver		O88833	-0.796842	0.00363939	0.0141487	DOWN	liver		P97352	0.944266	0.00296173	0.0128371	UP	liver
Q6WVG3	-0.727908	0.00209257	0.015069	DOWN	liver		O88876	-0.854809	0.00187726	0.00916176	DOWN	liver		P97372	-0.992985	6.41e-05	0.00136862	DOWN	liver
Q8BFP9	-0.728625	0.00997702	0.0376756	DOWN	liver		O88947	0.464708	0.00214338	0.0100165	UP	liver		P97379	0.360046	0.00367248	0.0147848	UP	liver
Q9D1C3	-0.730797	0.0136045	0.0465559	DOWN	liver		O88952	0.317728	0.0125956	0.0337446	UP	liver		P97432	-1.08114	0.00409449	0.0158913	DOWN	liver
P08103	-0.730832	0.00237951	0.0162858	DOWN	liver		O88958	-0.756078	0.0077776	0.0236299	DOWN	liver		P97433	-0.880067	0.00104299	0.00669902	DOWN	liver
Q8WUR0	-0.736722	0.00200426	0.0147151	DOWN	liver		O88967	0.265012	0.00734823	0.0227059	UP	liver		P97449	-0.486808	0.000935052	0.00628397	DOWN	liver
P48774	-0.737497	0.0062748	0.0283628	DOWN	liver		O88983	0.38951	0.00294818	0.0122197	UP	liver		P97473	0.725955	0.00196032	0.00998436	UP	liver
Q9QXE7	-0.738852	0.00902465	0.0352836	DOWN	liver		O89010	0.272384	0.00222548	0.0102685	UP	liver		P97478	0.468833	0.0011037	0.00690962	UP	liver
D3Z3L3	-0.739409	0.00451271	0.0235734	DOWN	liver		O89020	0.578891	0.01521	0.039007	UP	liver		P97493	0.691889	0.00805934	0.0254547	UP	liver
Q924L1	-0.745227	2.08e-05	0.0016687	DOWN	liver		O89086	0.788105	0.000580779	0.00445818	UP	liver		P97742	-1.12409	5.89e-07	0.000130363	DOWN	liver
Q6P9N8	-0.746831	0.00932429	0.0360406	DOWN	liver		O89116	0.828977	0.0011228	0.00672348	UP	liver		P97792	0.698368	0.000575079	0.00490742	UP	liver
P52430	-0.749035	0.00893343	0.0351231	DOWN	liver		P00186	-0.291422	0.00924812	0.0269074	DOWN	liver		P97807	0.316671	0.00826423	0.0259266	UP	liver
E9PXC3	-0.749488	0.00308138	0.0188896	DOWN	liver		P00329	-0.490025	0.00322848	0.0130318	DOWN	liver		P97855	0.408329	0.000800865	0.00573	UP	liver
P48962	-0.751568	0.00172947	0.0136773	DOWN	liver		P01027	-0.362898	0.0175422	0.0432548	DOWN	liver		P97863	0.349006	0.0128161	0.0354021	UP	liver
G3X9K3	-0.751699	0.00101895	0.0102788	DOWN	liver		P01887	0.438297	0.00736152	0.0227315	UP	liver		P97865	-1.21764	0.00238246	0.0112366	DOWN	liver
Q9DBL2	-0.751724	0.000649741	0.00829868	DOWN	liver		P03899	-2.33303	2.03e-05	0.000782085	DOWN	liver		P97930	0.319567	0.000506049	0.00456321	UP	liver
Q3T9E4;Q62293	-0.751988	0.00555648	0.0263512	DOWN	liver		P03911	-0.986711	6.41e-05	0.00143104	DOWN	liver		P98078	0.6537	0.000858008	0.0059565	UP	liver
Q9CQL6	-0.75319	0.00538112	0.0259268	DOWN	liver		P03921	-1.04201	0.0013854	0.00752096	DOWN	liver		P98083	0.665274	0.0106188	0.0307666	UP	liver
Q8BXV2	-0.753966	0.00130137	0.01182	DOWN	liver		P03930	0.583358	0.000249466	0.00266705	UP	liver		P99027	0.913903	1.81e-08	7.6e-05	UP	liver
Q9D8B4	-0.7544	0.00278828	0.017874	DOWN	liver		P04627	-0.79616	7.51e-05	0.00149873	DOWN	liver		P99028	1.28524	1.18e-05	0.00052392	UP	liver
Q8BZ20	-0.754822	0.0110214	0.0403339	DOWN	liver		P05064	0.346976	0.000632434	0.00467138	UP	liver		P99029	0.469419	0.000506541	0.00456321	UP	liver
Q8VD66	-0.756183	2.71e-07	0.00113394	DOWN	liver		P05201	-0.347041	0.00089391	0.00588967	DOWN	liver		Q00560	0.814248	0.00766997	0.0246207	UP	liver
P63280	-0.756868	7.01e-05	0.00302558	DOWN	liver		P06797	0.842278	1.41e-05	0.000666006	UP	liver		Q00623	0.836198	0.000352731	0.00366405	UP	liver
P02463	-0.758102	0.00545771	0.0261364	DOWN	liver		P06802	-0.27938	0.0093162	0.0270188	DOWN	liver		Q00724	0.373246	0.0118116	0.0332606	UP	liver
Q9D517	-0.758666	0.000247291	0.0049788	DOWN	liver		P06909	0.464257	0.000780968	0.00539654	UP	liver		Q00899	1.57823	3.78e-06	0.000340663	UP	liver
Q9JIF0	-0.758681	0.00314438	0.0190816	DOWN	liver		P07214	0.444721	0.00385854	0.0147601	UP	liver		Q01279	1.37802	4.06e-05	0.00110738	UP	liver
Q9CRB0	-0.758888	0.00104934	0.0104329	DOWN	liver		P07309	0.927464	2.38e-06	0.000348707	UP	liver		Q01730	-0.335956	0.0129103	0.0355225	DOWN	liver
P35821	-0.760543	0.000399138	0.00645028	DOWN	liver		P07356	0.507363	0.000813677	0.00553813	UP	liver		Q01768	0.580248	0.00296619	0.0128382	UP	liver
Q9DC51	-0.762595	0.00177455	0.0138465	DOWN	liver		P07742	-0.544614	0.0130734	0.0347656	DOWN	liver		Q01853	0.521548	0.000262823	0.00310337	UP	liver
Q9CS00	-0.764085	8.67e-05	0.00332314	DOWN	liver		P07759	0.909692	7.34e-05	0.00149873	UP	liver		Q02013	-0.783547	0.000140701	0.00212161	DOWN	liver
Q9CQ91	-0.766706	0.00206902	0.0149663	DOWN	liver		P08003	0.3216	0.00202806	0.0096309	UP	liver		Q02819	0.578566	4.95e-05	0.00118428	UP	liver
Q9D379	-0.768065	0.0099803	0.0376756	DOWN	liver		P08113	0.279256	0.00562813	0.0190609	UP	liver		Q03160	-0.35519	0.0129021	0.0355225	DOWN	liver
P04627	-0.768253	0.00537796	0.0259268	DOWN	liver		P08228	0.447907	0.00362702	0.0141127	UP	liver		Q03311	-0.841739	4.8e-05	0.0011743	DOWN	liver
Q91WC9	-0.776049	0.00179819	0.0138465	DOWN	liver		P08752	-0.58691	3.98e-05	0.00117926	DOWN	liver		Q04750	1.71601	1.83e-05	0.000724181	UP	liver
Q60854	-0.77617	0.00106058	0.01048	DOWN	liver		P09055	0.269312	0.0041546	0.0154875	UP	liver		Q05117	0.331717	0.00710602	0.0233128	UP	liver
Q3U3R4	-0.77734	0.00508168	0.0253402	DOWN	liver		P09103	0.348053	0.000126745	0.00188485	UP	liver		Q05816	0.977956	0.00197683	0.0100441	UP	liver
O88451	-0.778036	0.00178162	0.0138465	DOWN	liver		P09405	0.59125	0.000152039	0.00212059	UP	liver		Q05CL8	0.985322	0.00485507	0.0178855	UP	liver
A0A0J9YUD5	-0.778219	0.00120732	0.0113277	DOWN	liver		P09671	-0.387685	4.46e-05	0.00122501	DOWN	liver		Q06138	-0.46332	0.000635506	0.00510224	DOWN	liver
Q07646	-0.780664	0.00185794	0.0140824	DOWN	liver		P09803	0.467665	6.38e-05	0.00143104	UP	liver		Q07113	0.358968	0.0202363	0.0490687	UP	liver
Q9DBN1	-0.782209	0.00399361	0.0217004	DOWN	liver		P0DN34	-0.52757	7.17e-05	0.00148413	DOWN	liver		Q07456	-0.38993	0.00933149	0.028182	DOWN	liver
P14429	-0.782685	0.00184576	0.0140674	DOWN	liver		P0DP26;P0DP27;P0DP28	-0.580118	0.000304915	0.00299485	DOWN	liver		Q07813	0.281373	0.010031	0.0295729	UP	liver
Q3UEI1	-0.782759	0.000873798	0.00950944	DOWN	liver		P10107	0.509013	0.000993967	0.00624051	UP	liver		Q08481	0.978752	0.00014957	0.00220014	UP	liver
Q6PCM2	-0.783017	0.01444	0.0483535	DOWN	liver		P10126	-0.292497	0.00439277	0.0160973	DOWN	liver		Q08943	0.793435	0.00167638	0.00898412	UP	liver
P62071	-0.783374	0.000696019	0.00851498	DOWN	liver		P10630	-0.266605	0.0124221	0.0334413	DOWN	liver		Q09200	0.679051	0.00625183	0.021228	UP	liver
O55240	-0.789982	0.00494749	0.0249024	DOWN	liver		P10639	0.313774	0.00273428	0.0115628	UP	liver		Q0VBL3	0.297912	0.00607857	0.0209371	UP	liver
Q3UMW8	-0.79163	0.00225976	0.0158748	DOWN	liver		P10711	0.472147	7.04e-05	0.00148346	UP	liver		Q0VGB7	0.515163	0.00349894	0.014347	UP	liver
P56379	-0.795895	0.00405813	0.0218849	DOWN	liver		P10833	-0.630817	0.0178646	0.0438918	DOWN	liver		Q14B80	0.604822	0.000820415	0.00581058	UP	liver
P16675	-0.797022	0.00283188	0.0179106	DOWN	liver		P10922	2.10942	0.000120807	0.00186553	UP	liver		Q14C51	-0.372665	0.00348768	0.0143148	DOWN	liver
A6H6E9	-0.79741	0.00461784	0.0238336	DOWN	liver		P11103	1.44479	0.000109208	0.00178532	UP	liver		Q1EG27	-1.98143	6.01e-05	0.00133146	DOWN	liver
Q9R1Q9	-0.797501	0.000558151	0.00784008	DOWN	liver		P11370	-0.548441	0.0103333	0.0291657	DOWN	liver		Q1HFZ0	0.267539	0.0188101	0.0463589	UP	liver
Q9QZD8	-0.799422	0.00141103	0.012374	DOWN	liver		P11531	0.360646	0.00161011	0.0082914	UP	liver		Q283N4	0.526853	4.86e-05	0.0011743	UP	liver
Q61133	-0.799807	0.00877402	0.034694	DOWN	liver		P11609	-0.505721	0.00533366	0.0183278	DOWN	liver		Q31125	0.48192	0.00063167	0.00509116	UP	liver
Q6PGG2	-0.802284	0.00575348	0.0268321	DOWN	liver		P11714	0.880482	0.00949612	0.0273655	UP	liver		Q3T9X0	-0.692617	0.000103752	0.00177718	DOWN	liver
Q8VHN8	-0.804026	0.00947524	0.0363368	DOWN	liver		P11725	-0.362131	0.000787218	0.00542319	DOWN	liver		Q3TC33	0.530115	0.000594774	0.00497458	UP	liver
Q4FK66	-0.80462	0.00817666	0.0333133	DOWN	liver		P11859	0.495535	0.0102685	0.0290363	UP	liver		Q3TC72	0.290056	0.00932815	0.028182	UP	liver
Q3TYD4	-0.804832	0.00432936	0.0227881	DOWN	liver		P12787	0.406862	0.000216848	0.00250758	UP	liver		Q3TC93	0.465542	0.000387034	0.00387679	UP	liver
Q78KK3	-0.805065	0.000126434	0.00380758	DOWN	liver		P12790	-0.95696	0.00291481	0.012133	DOWN	liver		Q3TDQ1	-0.658093	0.000902232	0.00611891	DOWN	liver
P84084	-0.805601	0.000171398	0.00424716	DOWN	liver		P13597	0.440948	0.0110731	0.0306256	UP	liver		Q3THG9	0.463116	0.00126322	0.00748504	UP	liver
Q9D7N9	-0.806482	0.00633973	0.0285229	DOWN	liver		P14131	-0.477189	3.72e-05	0.00111652	DOWN	liver		Q3THK7	0.358228	4.33e-05	0.00112485	UP	liver
Q80SU7	-0.809115	0.00491812	0.0248476	DOWN	liver		P14211	0.274918	0.0100697	0.0286362	UP	liver		Q3THS6	0.369698	0.00050965	0.00457511	UP	liver
Q68FE6	-0.809594	0.00410823	0.0219833	DOWN	liver		P14246	-0.738078	0.000100529	0.00173474	DOWN	liver		Q3TIV5	0.770406	3.18e-05	0.000981459	UP	liver
Q9Z2D0	-0.815323	0.00360771	0.0205647	DOWN	liver		P14685	-0.372469	0.00131138	0.00738079	DOWN	liver		Q3TIX6	0.562772	0.000147626	0.00218684	UP	liver
Q8K2C9	-0.818906	0.00309983	0.01896	DOWN	liver		P14733	0.47664	0.004065	0.0152791	UP	liver		Q3TJM4	0.7061	2.78e-06	0.000294532	UP	liver
Q9D771	-0.820185	0.00759304	0.0319874	DOWN	liver		P15116	0.4666	0.000874186	0.0057794	UP	liver		Q3TLH4	0.488288	0.000381589	0.00384054	UP	liver
P49698	-0.824089	0.00208772	0.0150565	DOWN	liver		P15532	0.286755	0.00660983	0.0212398	UP	liver		Q3TLP5	0.344234	0.00334286	0.0138829	UP	liver
P54310	-0.825561	0.00943587	0.0362722	DOWN	liver		P15864	2.08225	0.000850508	0.00571163	UP	liver		Q3TMH2	0.382721	0.00107181	0.00681132	UP	liver
O08797	-0.827128	0.0017511	0.0138031	DOWN	liver		P16045	0.538239	0.00825534	0.0247006	UP	liver		Q3TPE9	-0.690251	0.0137001	0.037113	DOWN	liver
Q8QZY1	-0.831054	0.00256888	0.017099	DOWN	liver		P16056	-0.454178	0.00205166	0.00969186	DOWN	liver		Q3TW96	0.399727	0.0135501	0.0369233	UP	liver
Q6P6M5	-0.831472	0.00391004	0.0214941	DOWN	liver		P16110	0.615718	0.013792	0.0362639	UP	liver		Q3TWW8	0.308596	1.61e-05	0.000663524	UP	liver
Q80ZJ6	-0.834076	0.000573388	0.00785413	DOWN	liver		P16254	0.509964	0.00290261	0.0120933	UP	liver		Q3TXS7	-0.404802	0.00480583	0.0177656	DOWN	liver
Q9EPL8	-0.835301	5.88e-05	0.00271341	DOWN	liver		P16460	-0.39987	0.00245496	0.0108042	DOWN	liver		Q3TYX3	-0.328072	0.00133771	0.00772638	DOWN	liver
Q9D2V8	-0.839581	0.00912514	0.0355272	DOWN	liver		P16675	-0.61688	4.14e-06	0.00042868	DOWN	liver		Q3U0V1	0.354731	0.00153434	0.00856099	UP	liver
Q9D8B6	-0.841803	0.00821882	0.0333884	DOWN	liver		P16858	0.363561	0.0012186	0.00709506	UP	liver		Q3U1J4	-0.469427	0.0075704	0.0243864	DOWN	liver
K7N6C2	-0.841957	0.00940777	0.0362218	DOWN	liver		P17047	-0.365548	0.00434441	0.0159588	DOWN	liver		Q3U1V6	-0.599004	0.00547196	0.0193678	DOWN	liver
P07742	-0.846048	0.00393566	0.0215178	DOWN	liver		P17182	0.29838	0.00424361	0.0157128	UP	liver		Q3U2A8	0.462801	0.00156536	0.00865369	UP	liver
G3X8X0	-0.846785	0.00179959	0.0138465	DOWN	liver		P17225	0.392776	0.00257148	0.011112	UP	liver		Q3U2I3	-0.672554	0.00865556	0.0267946	DOWN	liver
Q8CI95	-0.848264	0.00785406	0.0325758	DOWN	liver		P17427	-0.352991	0.000204726	0.0024282	DOWN	liver		Q3U2P1	-0.283014	0.00702973	0.0231953	DOWN	liver
Q9R0Q6	-0.848346	0.00656707	0.0290853	DOWN	liver		P17665	-1.96031	5.79e-07	0.000209986	DOWN	liver		Q3U3R4	-0.735039	0.00253805	0.0117207	DOWN	liver
Q9R1P1	-0.849008	0.00648921	0.0288728	DOWN	liver		P17717	-0.768537	0.00772731	0.0235316	DOWN	liver		Q3U3W5	0.472027	0.0183623	0.0455462	UP	liver
Q02013	-0.852836	0.00270984	0.0175522	DOWN	liver		P17742	0.403575	0.000469919	0.00390136	UP	liver		Q3U6U5	0.807612	0.00306447	0.013062	UP	liver
O54909	-0.854367	0.00459175	0.0237552	DOWN	liver		P17809	-1.50457	0.000186698	0.00232611	DOWN	liver		Q3UCV8	0.391085	0.00429323	0.0164496	UP	liver
D3YZZ5	-0.855736	0.00401408	0.0217344	DOWN	liver		P18572	0.398339	0.000229415	0.00257411	UP	liver		Q3UD82	-0.521747	0.0169996	0.0430828	DOWN	liver
Q8BJL9	-0.857702	0.00381405	0.0212077	DOWN	liver		P18581	-0.605724	0.000820395	0.00556716	DOWN	liver		Q3UDE2	0.300987	0.00966104	0.0288077	UP	liver
P62069	-0.858262	0.00393174	0.0215178	DOWN	liver		P19157	0.651067	0.000419586	0.00362974	UP	liver		Q3UEP4	-0.56883	0.000807645	0.00574917	DOWN	liver
A0A0G2JDV3	-0.858873	0.00443757	0.0232563	DOWN	liver		P19221	0.483301	0.00331484	0.0131508	UP	liver		Q3UFF7	-0.423	0.00243955	0.0114162	DOWN	liver
Q80X98	-0.862485	0.012445	0.0439578	DOWN	liver		P19258	-0.538352	6.53e-05	0.00143736	DOWN	liver		Q3UGC7;Q66JS6	0.380483	0.000254971	0.00306475	UP	liver
Q8BTS3	-0.865624	0.00471774	0.0241229	DOWN	liver		P19324	0.348295	0.00184012	0.00907209	UP	liver		Q3UHN9	-0.481456	0.00758843	0.0244071	DOWN	liver
A2A4P0	-0.86598	0.00634706	0.0285293	DOWN	liver		P20029	0.544867	3.36e-05	0.00104484	UP	liver		Q3UHX2	0.760035	0.000231253	0.00285303	UP	liver
Q8CFD4	-0.867365	0.00512513	0.0254518	DOWN	liver		P20065	2.57462	2.72e-07	0.000207636	UP	liver		Q3UIL6	0.865023	0.00114712	0.00710743	UP	liver
P49290	-0.877838	0.00575846	0.0268321	DOWN	liver		P20108	-0.26197	0.00258868	0.0111544	DOWN	liver		Q3UIU2	-0.405699	0.00893254	0.0273502	DOWN	liver
Q71KT5	-0.88203	0.00590493	0.0272778	DOWN	liver		P20782	-0.541195	0.00575552	0.0192972	DOWN	liver		Q3UJB0	0.432365	0.000949616	0.00632125	UP	liver
Q8VC88	-0.887524	0.00288457	0.0181724	DOWN	liver		P21126	0.602937	0.000998726	0.00626172	UP	liver		Q3UMT1	0.469255	0.00611194	0.0209901	UP	liver
Q8BP07	-0.888511	0.00257617	0.017099	DOWN	liver		P21300	-0.786637	0.000386064	0.00348986	DOWN	liver		Q3UMU9	0.497507	0.00117701	0.00717636	UP	liver
Q9ES97	-0.89072	0.000919423	0.00982887	DOWN	liver		P21447	-0.283442	0.0160877	0.0406271	DOWN	liver		Q3UNZ8	-0.868503	0.000260064	0.00309602	DOWN	liver
Q80YV4	-0.890966	0.000128863	0.00384191	DOWN	liver		P21460	0.912603	0.000770206	0.00535482	UP	liver		Q3UP75	-0.719974	0.00158335	0.00872333	DOWN	liver
Q9JHF5	-0.892075	0.00552048	0.0263465	DOWN	liver		P21995	-0.423879	0.00424358	0.0157128	DOWN	liver		Q3UPF5	0.411469	0.00352373	0.0143926	UP	liver
Q91VU6	-0.89302	0.0026388	0.0173008	DOWN	liver		P22892	-0.502819	0.00116591	0.00693576	DOWN	liver		Q3UQ44	-0.308256	0.0123645	0.0343576	DOWN	liver
Q9JMA7	-0.893457	0.0106859	0.0394819	DOWN	liver		P22907	0.409816	0.00280045	0.011765	UP	liver		Q3UQ84	0.27003	0.017888	0.0446352	UP	liver
Q9DCN2	-0.896861	0.000278909	0.00532549	DOWN	liver		P23198	1.4678	8.91e-05	0.00163569	UP	liver		Q3URS9	0.490141	0.000604987	0.00502712	UP	liver
Q6TEK5	-0.903873	0.00468618	0.0240378	DOWN	liver		P23475	1.21544	0.000449072	0.00378192	UP	liver		Q3UTJ2	0.646145	2.33e-05	0.000803745	UP	liver
Q64435	-0.90501	0.00102456	0.0102925	DOWN	liver		P23492	-0.571912	0.000798206	0.00549054	DOWN	liver		Q3UUQ7	-0.854147	0.000582341	0.00490988	DOWN	liver
Q8VEM8	-0.907534	0.00500173	0.0249932	DOWN	liver		P24526	0.82837	0.000267601	0.00281733	UP	liver		Q3UVL3	-0.401822	0.0107535	0.0310287	DOWN	liver
Q8R4G6	-0.908005	0.0105026	0.0390373	DOWN	liver		P24547	0.362162	0.00143482	0.00770618	UP	liver		Q3UVU3	0.567416	0.0205802	0.0496192	UP	liver
Q9CQB5	-0.909262	0.00102367	0.0102925	DOWN	liver		P24721	-0.367335	0.000165036	0.00218905	DOWN	liver		Q3UWL8	0.548978	7.52e-05	0.00150609	UP	liver
Q9JJL3	-0.909706	0.00188694	0.0142405	DOWN	liver		P25976	0.80648	0.00186978	0.00914959	UP	liver		Q3UZZ6	-0.561419	0.000745246	0.0054968	DOWN	liver
Q9DB43	-0.910282	0.00250677	0.0167999	DOWN	liver		P26039	0.387462	0.000176257	0.00227628	UP	liver		Q3V009	-0.772472	0.0101431	0.0297988	DOWN	liver
Q8R5L3	-0.91095	0.00231839	0.0160473	DOWN	liver		P26043	0.380418	0.00137345	0.00749202	UP	liver		Q3V0B4	-0.93899	4.6e-05	0.00115975	DOWN	liver
P03911	-0.911735	0.00425284	0.0225573	DOWN	liver		P26350	2.08315	8.19e-06	0.000562315	UP	liver		Q3V3R4	-0.339908	0.00048138	0.004432	DOWN	liver
Q9CPX8	-0.914996	0.00442128	0.0231961	DOWN	liver		P26638	0.292142	0.00129667	0.00735646	UP	liver		Q3V4B5	0.295467	0.00298752	0.0128644	UP	liver
P42337	-0.920253	0.00693873	0.0300389	DOWN	liver		P26645	0.517278	0.010871	0.0302878	UP	liver		Q499X9	-0.541258	0.012784	0.0353599	DOWN	liver
P09581	-0.920612	0.00072405	0.0086936	DOWN	liver		P27546	0.526523	4.58e-05	0.00123671	UP	liver		Q4KMM3	0.667678	0.00537453	0.0191453	UP	liver
Q9CZV8	-0.921147	0.00341604	0.0198871	DOWN	liver		P27773	0.414452	0.000262589	0.00278763	UP	liver		Q4QQM4	-0.585372	0.0150595	0.0395164	DOWN	liver
Q8BHC4	-0.924802	0.00375588	0.0210539	DOWN	liver		P27808	-0.885758	1.44e-05	0.000666006	DOWN	liver		Q4U2R1	-0.493857	0.00772221	0.024715	DOWN	liver
P04184	-0.925409	0.000956503	0.0100256	DOWN	liver		P28033	1.40155	0.00011317	0.00180857	UP	liver		Q4VAA2	0.626063	0.000647228	0.00517659	UP	liver
Q9QZ85	-0.929112	0.00155196	0.0127912	DOWN	liver		P28230	-0.72052	0.000439414	0.00374345	DOWN	liver		Q4VBD2	-0.573478	0.0156188	0.0406024	DOWN	liver
O88455	-0.935833	0.000133074	0.00386026	DOWN	liver		P28653	0.754546	4.82e-05	0.00126959	UP	liver		Q4VC33	-0.713995	0.0167877	0.0427517	DOWN	liver
Q9D173	-0.935951	0.000273151	0.00523757	DOWN	liver		P28656	0.724468	0.0018246	0.00903925	UP	liver		Q505F5	0.591481	3.2e-05	0.000981459	UP	liver
Q3TDQ1	-0.936684	0.00308441	0.0188896	DOWN	liver		P28658	-0.748213	7.37e-06	0.000556893	DOWN	liver		Q569Z6	0.443234	0.000120604	0.00193658	UP	liver
Q9WVD5	-0.943659	0.000752647	0.00889741	DOWN	liver		P28798	1.19644	3.43e-06	0.000420296	UP	liver		Q570Y9	0.491131	0.000256588	0.0030754	UP	liver
E9Q4P1	-0.944943	0.00176356	0.0138426	DOWN	liver		P28843	-0.660072	8.29e-05	0.00158893	DOWN	liver		Q5DTH5	0.565196	0.00659358	0.0220853	UP	liver
Q80UU2	-0.945808	0.006944	0.0300389	DOWN	liver		P29341	0.417428	1.35e-06	0.0002266	UP	liver		Q5EBG8	0.716997	0.000646924	0.00517659	UP	liver
O54825	-0.956619	0.000356923	0.00598837	DOWN	liver		P29595	0.576223	0.00899543	0.0263583	UP	liver		Q5F2E7	0.453502	0.00493395	0.0181206	UP	liver
Q7TSQ8	-0.960609	0.000916393	0.0098182	DOWN	liver		P29699	0.603805	0.00283335	0.0118593	UP	liver		Q5F2F2	-0.51343	0.00777365	0.024832	DOWN	liver
Q64464	-0.962437	0.000398139	0.00645028	DOWN	liver		P29758	-0.520908	0.00060629	0.0045653	DOWN	liver		Q5GLZ0	-0.915854	0.00676402	0.0224818	DOWN	liver
Q6ZQI3	-0.962838	0.00253419	0.0169601	DOWN	liver		P30204	1.0062	1.4e-05	0.000666006	UP	liver		Q5HZI1	0.421891	0.0149267	0.0392891	UP	liver
Q9Z1B5	-0.96315	0.00578936	0.0269241	DOWN	liver		P30681	0.949584	0.000932666	0.00605876	UP	liver		Q5IRJ6	0.730794	0.00972303	0.0288672	UP	liver
Q9EQ06	-0.963762	0.00191454	0.014365	DOWN	liver		P30999	0.300201	0.000216331	0.00250758	UP	liver		Q5M8N0	-0.767534	0.00601117	0.020814	DOWN	liver
Q9CX13	-0.969646	0.00241283	0.0163747	DOWN	liver		P31230	0.629046	4.94e-06	0.000430307	UP	liver		Q5M8N4	-0.524312	0.00763571	0.0245404	DOWN	liver
Q8BGF7	-0.96985	0.00109417	0.0106808	DOWN	liver		P31649	0.373706	0.00411493	0.0154157	UP	liver		Q5RKZ7	0.338925	0.000218932	0.00275763	UP	liver
O55242	-0.970511	0.00529229	0.0257267	DOWN	liver		P31650	-2.43794	4.95e-05	0.00127161	DOWN	liver		Q5SSH8	0.704607	0.0107293	0.0309955	UP	liver
O35075	-0.978346	0.00268075	0.0174339	DOWN	liver		P31786	0.580633	0.000228134	0.00257247	UP	liver		Q5SUC9	0.563887	0.0158554	0.0410738	UP	liver
P62331	-0.979174	0.000120442	0.00377862	DOWN	liver		P31809	0.324237	0.0120976	0.0327982	UP	liver		Q5SUR0	0.345942	0.000664034	0.00519255	UP	liver
Q6P1G0	-0.981574	0.00128418	0.011765	DOWN	liver		P31938	0.336041	0.0010214	0.00634245	UP	liver		Q5SWU9	-0.613331	5.31e-05	0.00123348	DOWN	liver
Q61586	-0.982414	0.00027165	0.00522954	DOWN	liver		P32020	0.615325	8.42e-05	0.00158893	UP	liver		Q5U419	-0.964354	0.00456901	0.0171899	DOWN	liver
Q9CR76	-0.983287	0.00289497	0.0182142	DOWN	liver		P32261	-0.775349	0.000340513	0.00323594	DOWN	liver		Q5U5M8	0.460157	0.0187807	0.0463404	UP	liver
O35728	-0.985043	0.00431888	0.0227826	DOWN	liver		P32507	0.320025	0.0118231	0.0321886	UP	liver		Q5XJY4	-0.909364	0.00107072	0.00681132	DOWN	liver
Q8K154	-0.987045	4.75e-05	0.0025533	DOWN	liver		P33267	-0.334052	0.00494778	0.0173178	DOWN	liver		Q5XKN4	-0.650867	0.000123716	0.00194227	DOWN	liver
Q9DB16	-0.988076	0.00295269	0.0183742	DOWN	liver		P34022	0.600203	3.43e-05	0.00104986	UP	liver		Q5YD48	0.265585	0.0103273	0.0300463	UP	liver
O35682	-0.990805	0.00412306	0.0220139	DOWN	liver		P34927	-0.341421	0.00328121	0.0130931	DOWN	liver		Q60598	0.366432	2.52e-05	0.000828695	UP	liver
Q80TN5	-0.992889	0.000137371	0.00386026	DOWN	liver		P35282	-0.52546	7.92e-06	0.000562315	DOWN	liver		Q60610	0.579505	0.000253352	0.00305401	UP	liver
Q8BGS1	-0.999177	0.000136561	0.00386026	DOWN	liver		P35292	-1.11442	0.00152115	0.00796235	DOWN	liver		Q60668	0.279852	0.0100118	0.0295368	UP	liver
P41731	-1.00113	0.00165202	0.0132821	DOWN	liver		P35293	-0.587612	4.63e-06	0.00042868	DOWN	liver		Q60738	0.419532	0.000624941	0.00509116	UP	liver
Q9CR20	-1.00254	0.00291419	0.0182875	DOWN	liver		P35492	-0.271094	0.00265415	0.0113289	DOWN	liver		Q60739	0.708363	0.00558155	0.0195843	UP	liver
Q64481	-1.00423	0.000947643	0.00995437	DOWN	liver		P35564	0.303351	0.00124182	0.00712167	UP	liver		Q60749	0.507896	0.00800171	0.0253488	UP	liver
B1AZI6	-1.01146	0.00236487	0.0162086	DOWN	liver		P35585	-0.455854	0.0103764	0.0292018	DOWN	liver		Q60759	-0.444267	0.00708167	0.0233119	DOWN	liver
P0DW87	-1.02289	0.0017188	0.0136599	DOWN	liver		P35922	0.402877	0.000980295	0.0061976	UP	liver		Q60823	-0.37729	0.00423145	0.016287	DOWN	liver
Q9JKM7	-1.03539	0.000318225	0.00567403	DOWN	liver		P36536	0.522945	0.000763386	0.00533194	UP	liver		Q60854	-0.762409	0.00221982	0.0107387	DOWN	liver
Q7TMR0	-1.04532	0.00220292	0.0156687	DOWN	liver		P36993	0.525816	5.81e-05	0.00134966	UP	liver		Q60864	0.430891	0.00383448	0.0152463	UP	liver
Q9ERY9	-1.04791	0.00350923	0.0202346	DOWN	liver		P38647	0.378926	2.13e-05	0.000806214	UP	liver		Q60865	0.399943	0.00182544	0.00950449	UP	liver
Q8BNI4	-1.05678	9.21e-05	0.00342188	DOWN	liver		P39039	0.459303	0.0142318	0.0370975	UP	liver		Q60866	-0.446449	0.000913603	0.00617931	DOWN	liver
P60229	-1.05734	0.00295462	0.0183742	DOWN	liver		P39447	0.667347	0.00160648	0.00828725	UP	liver		Q60931	-0.519728	0.00116841	0.007155	DOWN	liver
Q8K288	-1.05862	0.000835781	0.00934832	DOWN	liver		P40240	0.636316	0.00212263	0.00993995	UP	liver		Q60936	-0.329259	0.00532125	0.0189877	DOWN	liver
Q60766	-1.06979	0.000214614	0.00469928	DOWN	liver		P40336	-0.489171	0.00240411	0.0106424	DOWN	liver		Q60967	0.559995	0.00787681	0.0250853	UP	liver
O88668	-1.08801	0.00191141	0.0143638	DOWN	liver		P40630	0.403874	0.00207085	0.00973772	UP	liver		Q60974	1.01957	0.000127471	0.00197159	UP	liver
Q1EG27	-1.08848	0.0009701	0.0101044	DOWN	liver		P40936	-0.60797	0.00231497	0.0104124	DOWN	liver		Q60992	-0.507002	0.0132441	0.0362983	DOWN	liver
P24815	-1.08892	0.00155595	0.0127912	DOWN	liver		P41233	-0.406286	0.0169992	0.0422929	DOWN	liver		Q61009	-0.585382	0.000688339	0.00533304	DOWN	liver
Q8BWQ6	-1.09417	0.00100037	0.0102119	DOWN	liver		P41245	0.753309	0.000111355	0.00179851	UP	liver		Q61072	0.296774	0.0148904	0.0392507	UP	liver
Q8BI08	-1.09552	0.000183813	0.00439649	DOWN	liver		P42128	1.36145	6.47e-05	0.00143134	UP	liver		Q61074	0.424716	0.00220856	0.0107044	UP	liver
Q8K3K7	-1.10799	0.000766094	0.00896312	DOWN	liver		P42208	0.292414	0.00126971	0.00723711	UP	liver		Q61081	0.410185	0.00103251	0.00668361	UP	liver
Q9D289	-1.11919	0.00782101	0.0325225	DOWN	liver		P42567	0.449288	3.45e-07	0.000207636	UP	liver		Q61102	-0.323831	0.00365386	0.0147647	DOWN	liver
Q9D1R1	-1.12093	0.000926409	0.00985993	DOWN	liver		P42859	-0.34396	0.011209	0.0308878	DOWN	liver		Q61129	0.485084	0.00563797	0.0197001	UP	liver
Q3TIR3	-1.12441	0.00245876	0.01657	DOWN	liver		P42867	1.00685	0.00302771	0.0124567	UP	liver		Q61133	-1.0822	8.47e-05	0.00161148	DOWN	liver
O70503	-1.12907	6.74e-05	0.00298615	DOWN	liver		P43274	1.79076	0.00104344	0.00641109	UP	liver		Q61144	0.429776	0.00507645	0.0184179	UP	liver
P12246	-1.13941	0.00257249	0.017099	DOWN	liver		P43275	2.7268	1.54e-05	0.000685095	UP	liver		Q61160	0.743214	0.00417805	0.0161257	UP	liver
Q8BMG8	-1.14439	0.000705183	0.00853996	DOWN	liver		P43883	-0.415377	0.0194344	0.047085	DOWN	liver		Q61191	0.261254	0.00274049	0.0122391	UP	liver
P41233	-1.14912	0.00113516	0.0109497	DOWN	liver		P45700	-0.744122	6.73e-05	0.00145168	DOWN	liver		Q61206	-0.277105	0.0165168	0.0421896	DOWN	liver
Q3V0B4	-1.15675	0.000834762	0.00934832	DOWN	liver		P45878	0.475214	0.00265181	0.0113289	UP	liver		Q61249	0.534513	0.00330174	0.0137529	UP	liver
P63030	-1.16824	0.00115533	0.0109684	DOWN	liver		P46467	0.305764	0.00558729	0.0189717	UP	liver		Q61301	0.512943	0.00892843	0.0273502	UP	liver
Q9CR62	-1.16902	0.00131865	0.0119321	DOWN	liver		P46638	-0.445366	2.93e-07	0.000207636	DOWN	liver		Q61390	0.907124	0.000188944	0.00254772	UP	liver
P50172	-1.17357	0.000316637	0.00567403	DOWN	liver		P46656	0.468214	0.00312878	0.0127658	UP	liver		Q61418	-0.551695	0.000812871	0.0057766	DOWN	liver
Q8BHH1	-1.18584	2.26e-05	0.00176509	DOWN	liver		P46978	-0.835708	0.000144805	0.00205125	DOWN	liver		Q61464	0.739973	0.00291131	0.0127444	UP	liver
Q3UZZ4	-1.19072	0.00228052	0.0159241	DOWN	liver		P47740	-0.329389	0.010848	0.0302422	DOWN	liver		Q61469	0.756848	0.00500236	0.0182365	UP	liver
P32261	-1.19596	0.000170673	0.00424716	DOWN	liver		P47753	0.424047	0.000375925	0.00342871	UP	liver		Q61503	-0.958725	0.00131748	0.0076768	DOWN	liver
Q9CWS4	-1.2049	0.00239841	0.0163032	DOWN	liver		P47758	-0.274926	0.00724716	0.0224886	DOWN	liver		Q61508	0.587378	0.00281595	0.0124833	UP	liver
Q3UUQ7	-1.21586	0.00227821	0.0159241	DOWN	liver		P47811	-0.288626	0.00353811	0.0138619	DOWN	liver		Q61545	0.507934	1.93e-05	0.000724181	UP	liver
Q921N7	-1.2207	0.00199586	0.0147012	DOWN	liver		P47941	0.444993	0.00130184	0.0073638	UP	liver		Q61550	0.44543	0.00747644	0.0241675	UP	liver
Q99N18	-1.22251	0.000285451	0.00532549	DOWN	liver		P48024	0.946079	7.16e-05	0.00148413	UP	liver		Q61553	0.281464	0.00390115	0.0154182	UP	liver
Q80TL7	-1.23445	0.000900594	0.00973528	DOWN	liver		P48036	0.32955	0.00353127	0.0138471	UP	liver		Q61581	0.417616	0.00921601	0.0279739	UP	liver
Q8VDG7	-1.24332	6.01e-06	0.00129216	DOWN	liver		P48193	0.338826	0.000776752	0.0053756	UP	liver		Q61586	-1.32759	1.89e-05	0.000724181	DOWN	liver
Q9CQG6	-1.2782	2.11e-05	0.0016687	DOWN	liver		P48428	0.370455	0.00149274	0.00787729	UP	liver		Q61595	0.449301	0.012159	0.033966	UP	liver
Q3TFD2	-1.32038	0.000230097	0.00481195	DOWN	liver		P48774	-0.5806	0.000407984	0.00359105	DOWN	liver		Q61598	-0.397318	0.00476864	0.0176811	DOWN	liver
Q8CFJ7	-1.33127	0.00145096	0.0124608	DOWN	liver		P49182	-0.451924	0.00390657	0.0148561	DOWN	liver		Q61625	-0.315788	0.00864613	0.0267852	DOWN	liver
P68181	-1.33853	0.00045899	0.00695248	DOWN	liver		P49312	0.602371	0.000446271	0.00377415	UP	liver		Q61656	0.291848	0.00705672	0.0232479	UP	liver
Q9CQZ0	-1.35615	0.00236408	0.0162086	DOWN	liver		P49429	-0.399561	0.000233649	0.0025925	DOWN	liver		Q61686	0.640449	0.010844	0.0311618	UP	liver
P53986	-1.41692	0.000448575	0.00694746	DOWN	liver		P49935	0.350036	0.000768645	0.00535218	UP	liver		Q61696	0.906022	0.000205237	0.0026642	UP	liver
Q80ZU0	-1.42095	0.000414386	0.0066083	DOWN	liver		P49962	0.314375	0.00104227	0.00641109	UP	liver		Q61699	0.34926	0.0130371	0.0358245	UP	liver
P48441	-1.46858	0.000333379	0.00583656	DOWN	liver		P50172	-1.31235	2.23e-05	0.000820999	DOWN	liver		Q61712	0.896311	8.73e-05	0.00163885	UP	liver
Q6ZWQ7	-1.50384	0.000641294	0.00829868	DOWN	liver		P50247	-0.343585	0.00452115	0.0164349	DOWN	liver		Q61730	1.20854	0.00248618	0.0115445	UP	liver
Q9Z2Z6	-1.55901	0.000407637	0.00656567	DOWN	liver		P50285	-0.67212	0.000240797	0.00263236	DOWN	liver		Q61768	0.471837	8.24e-05	0.00158217	UP	liver
Q91VS7	-1.56399	8.06e-05	0.00316782	DOWN	liver		P50396	-0.390467	3.49e-06	0.000420296	DOWN	liver		Q61792	0.354781	0.000729527	0.0054581	UP	liver
P43142	-1.59523	3.22e-05	0.0021296	DOWN	liver		P50429	0.340231	0.00134037	0.00743864	UP	liver		Q61823	0.604187	0.0170306	0.0431282	UP	liver
Q9D3B1	-1.68436	0.000158555	0.00401793	DOWN	liver		P50431	-0.306326	7.75e-05	0.00152033	DOWN	liver		Q61830	-0.578482	0.00119105	0.00719934	DOWN	liver
Q9D023	-1.76219	7.04e-07	0.00113394	DOWN	liver		P50462	0.646175	0.00323581	0.0130339	UP	liver		Q61937	0.476972	0.00129849	0.00759773	UP	liver
Q9D154	-2.23781	7.51e-06	0.00134432	DOWN	liver		P51125	0.81858	0.000712108	0.00507545	UP	liver		Q62028	0.658794	0.000375476	0.00379718	UP	liver
P56857	1.2381	1.91e-05	0.0306004	UP	lung		P51150	-0.280951	0.00159149	0.00824483	DOWN	liver		Q62029	0.600133	0.0178777	0.0446352	UP	liver
Q9D115	0.94286	9.29e-05	0.0461206	UP	lung		P51174	-0.414561	0.000808597	0.00552846	DOWN	liver		Q62095	-1.00692	0.00092774	0.0062448	DOWN	liver
P70296	0.535775	5.94e-05	0.0340508	UP	lung		P51859	0.715371	4.35e-05	0.00121361	UP	liver		Q62186	-0.454344	0.000240211	0.00294626	DOWN	liver
Q62280	0.479261	3.04e-05	0.0306004	UP	lung		P51863	-0.390101	0.000410559	0.00359659	DOWN	liver		Q62241	0.883441	0.00398063	0.0156118	UP	liver
P47877	0.460164	5.39e-06	0.0200547	UP	lung		P51881	-0.579986	0.00236404	0.0105371	DOWN	liver		Q62261	0.311656	0.00619697	0.0211328	UP	liver
P60710	0.448857	0.000114003	0.0462708	UP	lung		P51885	0.45719	0.00426324	0.0157372	UP	liver		Q62376	0.287319	0.00705292	0.0232479	UP	liver
Q8C761	0.388945	3.34e-05	0.0306004	UP	lung		P52019	-0.655376	0.0181694	0.04452	DOWN	liver		Q62392	1.44156	0.000364561	0.00373165	UP	liver
Q9D8M4	-0.304032	0.000112985	0.0462708	DOWN	lung		P52430	-0.806119	1.78e-05	0.000748289	DOWN	liver		Q62417	0.501735	0.001715	0.00913291	UP	liver
Q8CFZ4	-0.339778	5.71e-05	0.0340508	DOWN	lung		P52480	0.435389	0.0015974	0.00825655	UP	liver		Q62418	0.471064	0.00184424	0.00957864	UP	liver
Q9D0B6	-0.351877	3.22e-05	0.0306004	DOWN	lung		P52623	-0.360328	0.000514235	0.00411116	DOWN	liver		Q62419	0.474434	0.0148848	0.0392507	UP	liver
Q8BIX3	-0.412127	4.11e-05	0.0306004	DOWN	lung		P52840	-1.07293	0.000330015	0.0031694	DOWN	liver		Q62426	0.684752	2.38e-07	0.000102164	UP	liver
Q9DCA2	-0.549698	3.59e-05	0.0306004	DOWN	lung		P53566	0.565185	0.0196191	0.0474059	UP	liver		Q62446	0.559944	0.00216443	0.0105635	UP	liver
Q8R2Y3	-0.562475	0.000118038	0.0462708	DOWN	lung		P53986	-0.840526	0.00355813	0.0139283	DOWN	liver		Q62452	-1.00522	0.00100707	0.0065788	DOWN	liver
Q8BTE5	-0.694429	7.84e-05	0.0416858	DOWN	lung		P53994	-0.77594	0.000405451	0.00359097	DOWN	liver		Q63739	-0.369456	0.00055009	0.00477808	DOWN	liver
P60060	-1.04611	2.62e-06	0.0194871	DOWN	lung		P53996	0.508205	5.55e-05	0.00132803	UP	liver		Q63829	0.374124	0.000656232	0.005181	UP	liver
P15261	-1.07284	1.46e-05	0.0306004	DOWN	lung		P54071	-0.264009	0.00696553	0.0219873	DOWN	liver		Q63880	0.811061	0.00269667	0.0121466	UP	liver
Q9CPN9	-1.6425	3.91e-05	0.0306004	DOWN	lung		P54227	0.571963	0.020718	0.0493505	UP	liver		Q63932	0.523384	0.000580543	0.00490988	UP	liver
E9Q6D3	2.51525	6.17e-06	8.52e-05	UP	muscle		P54728	0.435861	1.66e-05	0.000717514	UP	liver		Q64010	0.260851	0.00712769	0.0233537	UP	liver
Q6NS46	2.19574	3.35e-05	0.000177383	UP	muscle		P54797	-0.293091	0.0171539	0.0425609	DOWN	liver		Q64152	0.433431	0.00268542	0.0121218	UP	liver
Q8BGS7	2.0808	0.000176474	0.000464024	UP	muscle		P54818	-0.390448	0.0121862	0.0329594	DOWN	liver		Q64176	0.467511	0.00610777	0.0209901	UP	liver
A0A571BF58	1.99124	2.5e-05	0.000158143	UP	muscle		P54823	-0.378423	0.00373901	0.0144246	DOWN	liver		Q64213	0.450516	0.000517752	0.00462459	UP	liver
Q04857	1.88178	1.87e-07	2.99e-05	UP	muscle		P55050	0.780243	0.000382882	0.00347816	UP	liver		Q64310	-1.64207	6.34e-05	0.00136081	DOWN	liver
Q9D958	1.86466	1.8e-06	5.55e-05	UP	muscle		P55302	0.409448	0.00666454	0.0213199	UP	liver		Q64433	0.422024	0.000981575	0.00645232	UP	liver
Q02788	1.7511	1.83e-05	0.000137639	UP	muscle		P55937	0.572674	0.00092296	0.00602445	UP	liver		Q64435	-0.890186	3.79e-05	0.00107042	DOWN	liver
Q9EQF6	1.73372	6.47e-05	0.000250811	UP	muscle		P56212	0.817088	0.000208266	0.00245007	UP	liver		Q64458	-0.318306	0.0204534	0.0495095	DOWN	liver
Q8K3W0	1.72631	5.75e-05	0.000233743	UP	muscle		P56213	0.343116	0.000271567	0.00282343	UP	liver		Q64462	-0.821895	4.13e-05	0.00110738	DOWN	liver
O55242	1.70843	0.000190102	0.000486966	UP	muscle		P56379	-0.852345	0.000588242	0.00448906	DOWN	liver		Q64464	-0.992198	1.96e-05	0.000724181	DOWN	liver
Q8VC65	1.70642	4.22e-05	0.000200313	UP	muscle		P56382	-0.418658	0.000645956	0.00473605	DOWN	liver		Q64471	-0.666417	0.000397846	0.00394749	DOWN	liver
Q9Z0G2	1.69322	1.07e-05	0.000108495	UP	muscle		P56389	0.647564	0.000127795	0.00188695	UP	liver		Q64511	1.50317	8.2e-05	0.00158217	UP	liver
Q8C6K9	1.69134	0.000290353	0.000650023	UP	muscle		P56565	0.538901	0.0110524	0.0306238	UP	liver		Q64516	-0.712533	0.000262568	0.00310337	DOWN	liver
Q924D0	1.63115	0.000279235	0.000634209	UP	muscle		P56593	-0.657908	0.00111812	0.00672209	DOWN	liver		Q64520	0.677782	0.000337648	0.00359324	UP	liver
P62071	1.596	8.09e-05	0.000288099	UP	muscle		P56654	-0.416758	0.0149322	0.038459	DOWN	liver		Q64521	0.456273	0.00861625	0.02674	UP	liver
P10833	1.58869	0.000134509	0.000392386	UP	muscle		P56657	-1.44	0.000722603	0.00512445	DOWN	liver		Q64525	2.40071	2.78e-05	0.000898091	UP	liver
P01869	1.53645	0.000546117	0.00108899	UP	muscle		P56812	0.677243	0.0010506	0.00643565	UP	liver		Q64669	-0.579645	0.00479521	0.0177583	DOWN	liver
Q672J9	1.49633	0.000836477	0.0015547	UP	muscle		P56959	0.605914	0.000224041	0.00254563	UP	liver		Q64727	0.325762	0.0021137	0.0104586	UP	liver
Q920A7	1.48162	0.000166301	0.00044826	UP	muscle		P57776	0.448839	0.000678613	0.00487213	UP	liver		Q66JZ4	0.475277	0.00831596	0.0260501	UP	liver
Q9CQV5	1.43326	0.000859573	0.00159211	UP	muscle		P58021	-0.966405	0.00282736	0.0118451	DOWN	liver		Q66X03	-1.41856	0.000454544	0.0043264	DOWN	liver
P52623	1.43168	1.6e-05	0.00012884	UP	muscle		P58064	0.836479	0.00159343	0.00824543	UP	liver		Q68FD5	-0.542007	0.000522743	0.00463962	DOWN	liver
P35979	1.39703	0.0014386	0.00248764	UP	muscle		P58308	0.756092	0.00223944	0.0103162	UP	liver		Q68FG2	0.541241	0.00425561	0.0163352	UP	liver
O70622	1.39623	0.000213167	0.000521636	UP	muscle		P58404	0.775497	0.00383494	0.0147071	UP	liver		Q68FH4	-0.602776	0.00271472	0.0121757	DOWN	liver
P62700	1.38869	9.9e-06	0.000105755	UP	muscle		P58710	-0.500519	0.000185832	0.00232611	DOWN	liver		Q69ZF3	0.629941	0.00433788	0.0165635	UP	liver
Q80W22	1.38537	0.000207964	0.000515012	UP	muscle		P58735	-0.261935	0.00575519	0.0192972	DOWN	liver		Q69ZQ1	0.572095	0.0148548	0.0392305	UP	liver
P70303	1.37925	0.000115258	0.000356955	UP	muscle		P58802	0.40504	0.0132665	0.0351884	UP	liver		Q69ZX8	0.9858	0.000176858	0.00245062	UP	liver
Q9CQA1	1.37714	0.000127567	0.000379621	UP	muscle		P58871	0.537669	0.000274712	0.00284009	UP	liver		Q69ZZ6	0.471698	0.0121725	0.0339812	UP	liver
Q9R1T4	1.367	0.000306757	0.000680497	UP	muscle		P59017	-0.364787	0.0105674	0.0296607	DOWN	liver		Q6A009	0.75921	0.00209057	0.010396	UP	liver
Q9CR88	1.36017	0.000591854	0.00116375	UP	muscle		P59235	0.568249	0.00743043	0.0228508	UP	liver		Q6A068	0.400974	0.00322878	0.0135749	UP	liver
P52483	1.35757	0.00102497	0.0018549	UP	muscle		P59242	0.8623	0.00765703	0.0233733	UP	liver		Q6A0A2	0.628777	8.12e-05	0.00158006	UP	liver
Q65CL1	1.35483	0.000128097	0.000379621	UP	muscle		P59325	0.517954	7.8e-07	0.000209986	UP	liver		Q6A0A9	0.316108	7.71e-06	0.000395934	UP	liver
Q9DCE5	1.34275	5.68e-05	0.00023303	UP	muscle		P59764	0.798421	0.00862136	0.0255096	UP	liver		Q6DFW4	0.527214	0.00480174	0.0177656	UP	liver
Q80UW8	1.32466	0.000540094	0.00107938	UP	muscle		P59999	-0.427928	0.00040673	0.00359105	DOWN	liver		Q6IRU2	0.509594	0.00072887	0.0054581	UP	liver
Q811I0	1.3	0.00117193	0.00208153	UP	muscle		P60003	0.730714	0.00934221	0.0270423	UP	liver		Q6IRU5	0.669035	5.66e-05	0.0012734	UP	liver
Q9D2R0	1.29641	7.89e-05	0.000283612	UP	muscle		P60229	-0.788809	0.000499032	0.00400374	DOWN	liver		Q6NZF1	0.629392	0.00856493	0.0266711	UP	liver
Q5NBX1	1.29536	0.00149674	0.00256994	UP	muscle		P60521	-0.912679	0.000125691	0.00188485	DOWN	liver		Q6P1F6	-0.2884	0.00953553	0.0285523	DOWN	liver
Q9DBJ1	1.2932	8.65e-05	0.000303255	UP	muscle		P60603	-0.37015	0.00487653	0.0171813	DOWN	liver		Q6P3A8	-0.514631	0.00410075	0.0158913	DOWN	liver
O08911	1.28013	0.00137535	0.00239059	UP	muscle		P60605	0.267417	0.0154284	0.0393346	UP	liver		Q6P549	0.511557	0.00397207	0.0156043	UP	liver
Q99KK9	1.26749	0.00372453	0.00574091	UP	muscle		P60824	0.649381	0.00898485	0.0263443	UP	liver		Q6P5F9	-0.371454	2.22e-05	0.000779375	DOWN	liver
Q9JI46	1.26371	0.00169105	0.00285964	UP	muscle		P60843	-0.340629	0.000614006	0.00460048	DOWN	liver		Q6P6J9	0.260093	0.0200484	0.0487251	UP	liver
P58059	1.26202	2.36e-07	3.19e-05	UP	muscle		P61021	-0.47654	8.39e-05	0.00158893	DOWN	liver		Q6P6M5	-0.777788	0.0102197	0.0298573	DOWN	liver
Q80XB4	1.26075	0.0013105	0.00228975	UP	muscle		P61022	0.381473	0.00139608	0.00756084	UP	liver		Q6P8I4	0.41676	0.000550837	0.00477808	UP	liver
Q3UX10	1.25368	0.000687264	0.00132132	UP	muscle		P61327;Q9CQL1	0.648646	0.00218872	0.0101758	UP	liver		Q6P8I6	0.634542	0.0147146	0.0390701	UP	liver
Q8VE11	1.24745	0.00177609	0.00298276	UP	muscle		P61514	-0.542521	0.00946072	0.0272982	DOWN	liver		Q6P8J2	-0.804732	0.0135417	0.0369233	DOWN	liver
Q9QYF1	1.23495	0.000175583	0.000462586	UP	muscle		P61620	-1.06205	0.000305233	0.00299485	DOWN	liver		Q6P8M1	0.441407	0.000194507	0.00258953	UP	liver
Q8C2E7	1.23391	0.000760223	0.00143687	UP	muscle		P61750	-0.531677	0.00010966	0.00178532	DOWN	liver		Q6P9N8	-0.699257	0.00182394	0.00950449	DOWN	liver
Q8CCM6	1.22942	0.00107911	0.0019359	UP	muscle		P61759	0.768844	0.00010707	0.00177784	UP	liver		Q6PAM1	0.679634	9.67e-05	0.00170257	UP	liver
P43247	1.22244	0.000663203	0.00128334	UP	muscle		P61804	-1.49927	0.000474679	0.00391222	DOWN	liver		Q6PAR5	0.392249	9.64e-05	0.00170257	UP	liver
P62317	1.22211	0.0018336	0.00307165	UP	muscle		P61922	-0.428045	0.00325052	0.013051	DOWN	liver		Q6PB44	0.472582	0.0176367	0.0441128	UP	liver
O08689	1.22098	0.00109858	0.00196819	UP	muscle		P61967	-0.656513	0.00247498	0.0108508	DOWN	liver		Q6PCP5	0.692457	0.00214805	0.0105337	UP	liver
P00015	1.21384	0.00091646	0.00168208	UP	muscle		P61979	0.366329	0.000937864	0.00606063	UP	liver		Q6PDE7	-1.19036	0.000110583	0.00185348	DOWN	liver
P11930	1.20974	8.14e-05	0.00028905	UP	muscle		P62071	-0.588997	5.37e-05	0.00131653	DOWN	liver		Q6PDG5	0.365372	0.0104125	0.0302523	UP	liver
P53762	1.20815	0.000170263	0.000453921	UP	muscle		P62073	0.524877	7.32e-07	0.000209986	UP	liver		Q6PDM2	0.490923	0.0010659	0.0067943	UP	liver
Q9D0L7	1.20639	0.000766784	0.00144349	UP	muscle		P62075	0.367036	0.00101567	0.00633295	UP	liver		Q6PE01	-0.277418	0.0136576	0.0370693	DOWN	liver
A2A8L5	1.20461	0.00122733	0.00216417	UP	muscle		P62137	-0.392436	0.00711325	0.0222263	DOWN	liver		Q6PEE2	0.707635	1.08e-05	0.000493218	UP	liver
Q3URQ0	1.2035	0.00112947	0.00201681	UP	muscle		P62192	0.266492	0.000455487	0.00380945	UP	liver		Q6PFD9	0.278068	0.0111437	0.0318488	UP	liver
Q9ERL9	1.20092	3.85e-05	0.000190057	UP	muscle		P62254	-0.652534	0.0100156	0.0285181	DOWN	liver		Q6PGB6	-0.334065	0.0112072	0.0319653	DOWN	liver
Q9CXA2	1.19876	0.000902363	0.00166391	UP	muscle		P62267	-0.464352	3.56e-05	0.00107543	DOWN	liver		Q6PGH2	0.68049	0.0135511	0.0369233	UP	liver
Q99LS3	1.1956	0.00137233	0.00238844	UP	muscle		P62305	-0.31084	0.00812667	0.0244556	DOWN	liver		Q6PHQ8	-0.401522	0.018268	0.045368	DOWN	liver
Q99NB9	1.19404	0.00137202	0.00238844	UP	muscle		P62307	0.720074	4.76e-06	0.000430307	UP	liver		Q6PHQ9	0.268823	0.00298711	0.0128644	UP	liver
Q80SZ7	1.19366	0.00023835	0.000565158	UP	muscle		P62311	0.37397	0.001228	0.00709506	UP	liver		Q6QD59	0.499021	0.000452388	0.00431564	UP	liver
P97315	1.19291	0.000849702	0.00157819	UP	muscle		P62315	-0.699282	0.00103054	0.00638177	DOWN	liver		Q6RHR9	0.513396	0.0103064	0.0300403	UP	liver
Q9DBD0	1.18655	0.00232633	0.00376537	UP	muscle		P62317	0.41373	0.000812701	0.00553813	UP	liver		Q6TEK5	-0.485316	0.00029888	0.00338008	DOWN	liver
Q8BIA4	1.18641	4.82e-05	0.000215116	UP	muscle		P62320	-0.419779	0.000870638	0.00577834	DOWN	liver		Q6URW6	-0.692401	0.0143047	0.03827	DOWN	liver
P26369	1.18462	0.000434026	0.000907294	UP	muscle		P62331	-1.07595	4.86e-07	0.000209986	DOWN	liver		Q6WKZ7	0.733032	0.0126168	0.0349433	UP	liver
P63154	1.18265	0.000239504	0.000566447	UP	muscle		P62342	-0.986042	0.000443427	0.00375711	DOWN	liver		Q6WVG3	-0.745567	0.00750632	0.0242357	DOWN	liver
Q9ES00	1.18168	0.000584667	0.0011564	UP	muscle		P62500	0.754825	0.000426481	0.00367536	UP	liver		Q6XPS7	0.546117	0.000668278	0.00520638	UP	liver
Q99LC2	1.17914	3.55e-05	0.000181126	UP	muscle		P62627	0.314875	0.0209105	0.0497049	UP	liver		Q6Y7W8	0.443353	0.00141848	0.00804249	UP	liver
P46062	1.17628	0.00023327	0.000554146	UP	muscle		P62700	-0.847818	0.000471933	0.00390378	DOWN	liver		Q6ZPJ0	-0.813825	0.000710157	0.00544195	DOWN	liver
A2A8U2	1.17062	0.00153313	0.00261901	UP	muscle		P62715	0.674572	0.00085784	0.00575235	UP	liver		Q6ZQ38	-0.384617	0.0117217	0.0331302	DOWN	liver
Q80WQ2	1.17042	0.00174755	0.00294036	UP	muscle		P62717	-0.546285	0.000675455	0.0048636	DOWN	liver		Q6ZQI3	-0.844864	2.66e-05	0.000867142	DOWN	liver
Q8BTV2	1.17023	0.00113439	0.00202155	UP	muscle		P62743	-0.688821	9.86e-06	0.000595661	DOWN	liver		Q6ZWN5	-0.260291	0.00826377	0.0259266	DOWN	liver
Q9QYI3	1.16607	0.00387417	0.00593066	UP	muscle		P62774	0.512807	0.00603766	0.0199045	UP	liver		Q6ZWQ7	-1.44234	0.000469336	0.00440736	DOWN	liver
Q8K224	1.15652	0.000173421	0.000458242	UP	muscle		P62821	-0.740577	5.65e-06	0.000474673	DOWN	liver		Q6ZWU9	0.814385	0.000112263	0.00185941	UP	liver
Q9JLB0	1.13153	0.00244621	0.00393093	UP	muscle		P62835	0.387605	0.000992016	0.00623872	UP	liver		Q71KT5	-1.22909	4.11e-07	0.000106482	DOWN	liver
Q63932	1.12712	0.000506451	0.00102436	UP	muscle		P62843	1.09961	7.93e-06	0.000562315	UP	liver		Q71RI9	-0.513148	0.00299336	0.0128661	DOWN	liver
Q8BTY1	1.1227	0.00102587	0.00185529	UP	muscle		P62849	-0.330817	0.0118066	0.0321632	DOWN	liver		Q76KJ5	0.546667	0.019228	0.0471125	UP	liver
P83887	1.12101	0.00209466	0.00343391	UP	muscle		P62852	0.47389	5.68e-05	0.00132803	UP	liver		Q78HU3	0.789611	0.00618759	0.0211328	UP	liver
P63321	1.11918	0.000122074	0.000370246	UP	muscle		P62855	-0.655504	0.000205162	0.0024282	DOWN	liver		Q78IK2	-0.952461	0.000731726	0.0054581	DOWN	liver
Q8BP48	1.11895	0.0018261	0.00306292	UP	muscle		P62858	0.787901	1.6e-05	0.000698655	UP	liver		Q78JW9	0.946708	5.57e-06	0.000379662	UP	liver
Q3UPR9	1.1166	0.00326996	0.00511372	UP	muscle		P62878	-0.864052	0.00205131	0.00969186	DOWN	liver		Q78KK3	-0.677181	0.00304054	0.0130026	DOWN	liver
Q9D1Q4	1.11625	0.00380987	0.00585564	UP	muscle		P62880	-0.750376	0.000280339	0.00286211	DOWN	liver		Q78PY7	0.339694	0.000997294	0.00652506	UP	liver
Q80ZK0	1.11209	0.00107628	0.00193212	UP	muscle		P62889	-0.433901	8.12e-06	0.000562315	DOWN	liver		Q78ZA7	0.369401	0.0031545	0.0133593	UP	liver
Q8C522	1.10888	0.00140479	0.00243388	UP	muscle		P62908	-0.266839	0.00138993	0.00753658	DOWN	liver		Q792Z1	-2.21098	8.04e-05	0.00158006	DOWN	liver
Q9D2N9	1.10859	0.000129481	0.000383298	UP	muscle		P62918	0.30998	0.000867888	0.005777	UP	liver		Q7TMK6	0.868925	0.00235703	0.0111667	UP	liver
Q922S4	1.09187	0.00236675	0.00381697	UP	muscle		P62960	0.530165	0.00751198	0.023008	UP	liver		Q7TN29	0.297711	0.0146236	0.0388883	UP	liver
Q9CXF4	1.0875	0.00119323	0.00211237	UP	muscle		P62996	0.409196	0.000208632	0.00245007	UP	liver		Q7TNG8	0.360232	0.00790116	0.0251439	UP	liver
Q3UMB9	1.08687	0.00139283	0.00241628	UP	muscle		P63001	-0.518435	4.47e-05	0.00122501	DOWN	liver		Q7TNL5	-0.383446	0.00471744	0.0175166	DOWN	liver
Q62283	1.08632	0.000315226	0.000695261	UP	muscle		P63005	-0.38893	9.05e-05	0.00164676	DOWN	liver		Q7TPE5	0.753882	0.000225106	0.00280183	UP	liver
Q9D1P0	1.08119	0.0014495	0.00250487	UP	muscle		P63028	0.488217	0.00134329	0.00743864	UP	liver		Q7TPR4	0.399621	0.00300177	0.0128862	UP	liver
Q9CXI0	1.08113	0.00039998	0.00084802	UP	muscle		P63030	-1.24196	1.15e-05	0.00063042	DOWN	liver		Q7TQ95	0.595853	0.000585137	0.00491352	UP	liver
Q9CX00	1.0764	0.00431924	0.00649702	UP	muscle		P63038	0.287967	0.000194482	0.0023635	UP	liver		Q7TQI3	-0.435949	0.00107524	0.00681256	DOWN	liver
Q69Z99	1.0732	0.000614044	0.00120122	UP	muscle		P63073	0.38513	0.00152723	0.00798493	UP	liver		Q7TQK5	0.462672	0.00539778	0.0191957	UP	liver
Q91Z40	1.06807	0.00415178	0.00626975	UP	muscle		P63087	0.667433	0.013912	0.0364739	UP	liver		Q7TSC1	0.580065	0.00678274	0.0225217	UP	liver
Q8K1M6	1.06525	0.00164552	0.0027897	UP	muscle		P63154	0.552105	0.00454359	0.0164747	UP	liver		Q7TSI3	0.363572	0.0190721	0.0468124	UP	liver
Q8CF66	1.06257	0.00174433	0.00293678	UP	muscle		P63166	0.374774	0.0135289	0.0357173	UP	liver		Q7TT15	-0.935552	0.00382935	0.0152413	DOWN	liver
Q6ZPU9	1.06113	0.000152823	0.000421245	UP	muscle		P63254	0.819943	0.00502145	0.0175308	UP	liver		Q80SZ7	-0.643725	0.00233082	0.0111303	DOWN	liver
Q9CZP5	1.05533	0.00075882	0.00143523	UP	muscle		P63271;Q9Z199	0.873688	0.00734152	0.0227006	UP	liver		Q80TH2	0.478018	0.00550869	0.0194503	UP	liver
Q5GH66	1.05211	9.82e-05	0.000329259	UP	muscle		P63276	0.694452	0.00140149	0.00758111	UP	liver		Q80TL7	-0.616671	0.000311582	0.00344954	DOWN	liver
Q8QZZ7	1.0513	5.07e-05	0.000220227	UP	muscle		P63280	-0.551114	0.000410994	0.00359659	DOWN	liver		Q80U56	-0.545704	4.85e-05	0.0011743	DOWN	liver
Q99KD5	1.0501	0.00149147	0.00256748	UP	muscle		P63323	0.378558	0.000102017	0.00174321	UP	liver		Q80U93	0.448455	0.0180354	0.0448965	UP	liver
Q61879	1.04992	0.00199122	0.00328238	UP	muscle		P63330	0.377746	0.000485984	0.0039537	UP	liver		Q80UU9	-0.358182	0.002033	0.0101974	DOWN	liver
O70370	1.04201	0.00028683	0.000644826	UP	muscle		P68037	0.554978	0.000186787	0.00232611	UP	liver		Q80UY2	0.431026	0.0153741	0.0400488	UP	liver
B9EJR8	1.04176	0.00217873	0.00355003	UP	muscle		P68040	-0.316329	0.0110371	0.030619	DOWN	liver		Q80V94	0.403671	0.0144735	0.0386427	UP	liver
Q6URW6	1.04155	0.00230344	0.00373508	UP	muscle		P68134	0.422801	0.00283608	0.0118597	UP	liver		Q80VJ2	0.639156	0.0125024	0.034695	UP	liver
Q8K4Z3	1.03782	0.00118869	0.00210572	UP	muscle		P68181	-1.19329	0.000266171	0.00281248	DOWN	liver		Q80VJ3	0.52227	0.000699989	0.00538364	UP	liver
Q9ERV1	1.03388	0.00396669	0.0060344	UP	muscle		P68368	-0.299116	0.00137218	0.00749202	DOWN	liver		Q80WC3	0.581097	0.000570888	0.0048915	UP	liver
Q60823	1.02466	0.00073619	0.00140033	UP	muscle		P69566	0.382472	0.0121523	0.0328873	UP	liver		Q80WW9	0.326866	0.0205046	0.049582	UP	liver
Q8BJ03	1.02161	0.000289012	0.00064837	UP	muscle		P70194	0.462788	0.00597327	0.019793	UP	liver		Q80X50	0.707538	1.63e-05	0.000663913	UP	liver
Q99LB6	1.01363	0.00385004	0.00590768	UP	muscle		P70245	-2.39517	8.83e-05	0.00163298	DOWN	liver		Q80X82	0.465521	0.0141011	0.037858	UP	liver
P15327	1.00886	0.000436351	0.000910734	UP	muscle		P70255	0.526373	0.000189273	0.00233781	UP	liver		Q80X90	0.564494	0.00010452	0.00177718	UP	liver
Q61699	1.00778	0.00455892	0.00681931	UP	muscle		P70295	-0.400381	0.0047389	0.0168614	DOWN	liver		Q80X98	-0.836552	0.00450884	0.0170468	DOWN	liver
O35379	1.00694	0.00741608	0.0105517	UP	muscle		P70372	0.371199	0.0013462	0.00743864	UP	liver		Q80XL6	-0.373702	0.0127045	0.035163	DOWN	liver
Q3V384	1.00204	0.00192435	0.00319291	UP	muscle		P70441	0.568833	0.000297548	0.00296092	UP	liver		Q80XP9	0.531258	0.000799199	0.00572782	UP	liver
P46935	1.00017	0.00358848	0.00556319	UP	muscle		P70452	0.338389	0.00386361	0.0147671	UP	liver		Q80XQ2	0.6049	0.0132038	0.0362219	UP	liver
Q9DBR1	0.999006	0.00252683	0.00404836	UP	muscle		P70458	0.985251	0.000154619	0.00212873	UP	liver		Q80XU3	1.73364	0.000115181	0.00187214	UP	liver
Q9Z1T2	0.996488	0.00173372	0.00292627	UP	muscle		P70694	-0.266631	0.00673231	0.0214459	DOWN	liver		Q80Y14	0.611987	0.00156369	0.00865369	UP	liver
P52479	0.995864	0.00266101	0.00422799	UP	muscle		P70697	0.353958	0.00230725	0.0104067	UP	liver		Q80YR4	0.551313	0.00636819	0.0214843	UP	liver
Q6PNC0	0.994596	0.00338485	0.00527493	UP	muscle		P81117	0.615294	0.0019335	0.00928447	UP	liver		Q80YR5	0.439755	0.000656702	0.005181	UP	liver
Q8VIJ6	0.987058	0.00240549	0.0038748	UP	muscle		P82198	-0.71699	0.000565219	0.00439475	DOWN	liver		Q80YX8	1.85304	8.22e-07	0.000138348	UP	liver
B8JJ69	0.984841	0.00114528	0.00203689	UP	muscle		P83741	0.428542	0.0101154	0.0287301	UP	liver		Q80ZQ9	0.275921	0.0122581	0.0341295	UP	liver
Q80VQ0	0.980931	0.000389111	0.000828251	UP	muscle		P83877	0.602937	0.0148698	0.0383725	UP	liver		Q80ZV0	-0.522118	0.0205813	0.0496192	DOWN	liver
Q920I9	0.975157	0.000643287	0.00125022	UP	muscle		P83882	0.292961	0.000163926	0.00218905	UP	liver		Q810A3	0.675446	0.000731234	0.0054581	UP	liver
Q99KR3	0.97153	0.000224675	0.00054043	UP	muscle		P83940	-0.338644	0.0148724	0.0383725	DOWN	liver		Q810D6	0.73369	0.00118584	0.0071956	UP	liver
Q7TSG2	0.97036	0.000123588	0.000373691	UP	muscle		P84084	-1.12661	0.000139588	0.00200238	DOWN	liver		Q8BFP9	-1.03041	0.00124863	0.00745108	DOWN	liver
Q9CR09	0.964527	0.00298093	0.00469457	UP	muscle		P84091	-0.42942	3.05e-05	0.000990118	DOWN	liver		Q8BFQ8	0.468688	0.00058237	0.00490988	UP	liver
P11404	0.961513	0.000563791	0.00112007	UP	muscle		P84104	0.491789	0.000272941	0.00283121	UP	liver		Q8BFT2	0.597487	0.00424971	0.0163274	UP	liver
Q9JMA1	0.95973	0.00123287	0.00217251	UP	muscle		P97352	0.560822	0.00127579	0.00724708	UP	liver		Q8BFU3	1.34447	7.51e-06	0.000395934	UP	liver
Q6PDQ2	0.9568	0.0040058	0.006087	UP	muscle		P97372	-0.345728	0.011493	0.0315201	DOWN	liver		Q8BFV2	0.89862	0.00013124	0.00201506	UP	liver
P97346	0.953393	0.00192503	0.00319291	UP	muscle		P97384	0.613375	0.0125498	0.0336669	UP	liver		Q8BFY6	-0.377269	0.00115245	0.00711717	DOWN	liver
Q8BH57	0.95078	0.00185395	0.00309993	UP	muscle		P97429	0.431007	9.17e-05	0.00164874	UP	liver		Q8BG05	0.352691	0.0144991	0.0386551	UP	liver
Q8BWQ6	0.949693	0.000893921	0.00165231	UP	muscle		P97432	-1.06343	0.000162413	0.00217815	DOWN	liver		Q8BG37	0.665942	0.000549304	0.00477808	UP	liver
Q9D0W5	0.943069	0.00265504	0.00422099	UP	muscle		P97433	-0.985316	0.000811157	0.00553761	DOWN	liver		Q8BG81	0.785118	0.0159499	0.0412422	UP	liver
Q8C163	0.940877	0.00228178	0.00370441	UP	muscle		P97449	-0.264392	0.0114156	0.0313539	DOWN	liver		Q8BGB2	-0.674292	0.00816406	0.025689	DOWN	liver
Q3ULF4	0.940756	0.00516661	0.00764947	UP	muscle		P97450	0.290731	0.00583608	0.019524	UP	liver		Q8BGB7	-1.06035	4.3e-07	0.000106482	DOWN	liver
Q9ERI5	0.938549	0.00914972	0.012781	UP	muscle		P97473	0.601671	0.0126793	0.0339288	UP	liver		Q8BGC4	-0.442235	0.00847762	0.0264384	DOWN	liver
O54833	0.937051	0.00391519	0.00597981	UP	muscle		P97501	-0.793536	1.36e-06	0.0002266	DOWN	liver		Q8BGF9	-1.19674	0.00015425	0.00223769	DOWN	liver
Q8BSK8	0.933819	0.00733989	0.0104655	UP	muscle		P97742	-1.0099	3.8e-06	0.00042868	DOWN	liver		Q8BGG9	-1.56778	0.000206103	0.0026642	DOWN	liver
Q9CPS6	0.933061	0.00270319	0.00429245	UP	muscle		P97792	0.429636	0.00183507	0.00907209	UP	liver		Q8BGH2	-0.444004	0.00213288	0.0104838	DOWN	liver
Q9QZH6	0.933046	0.00239006	0.00385225	UP	muscle		P97822	0.80791	0.00327301	0.0130834	UP	liver		Q8BGQ1	0.95229	0.00200414	0.0101217	UP	liver
P11103	0.929872	0.000210136	0.000518478	UP	muscle		P97855	0.370427	5.19e-05	0.00129314	UP	liver		Q8BGS1	-0.993577	0.000718322	0.0054581	DOWN	liver
Q08879	0.924372	0.00157951	0.00268797	UP	muscle		P97865	-1.06741	0.00090819	0.00594917	DOWN	liver		Q8BGY4	-0.593168	0.002592	0.0118786	DOWN	liver
O35239	0.915553	0.00281653	0.00445135	UP	muscle		P97872	-0.507327	0.00196754	0.00940809	DOWN	liver		Q8BH04	0.391899	0.00724092	0.023651	UP	liver
P70195	0.908068	0.00122655	0.00216417	UP	muscle		P98064	-0.355829	0.000582238	0.00445825	DOWN	liver		Q8BH43	0.457776	0.0102006	0.0298428	UP	liver
P05064	0.907867	0.000454918	0.000939253	UP	muscle		P98078	0.52101	1.52e-05	0.000683267	UP	liver		Q8BH69	0.540385	0.00104744	0.00671735	UP	liver
O88325	0.902498	0.000349336	0.000753151	UP	muscle		P98083	0.628835	0.000192495	0.00236216	UP	liver		Q8BH97	0.690247	0.0086432	0.0267852	UP	liver
Q1HFZ0	0.901875	0.0042863	0.00645472	UP	muscle		P99024	0.347292	0.0005477	0.00431655	UP	liver		Q8BHC4	-0.610869	0.0148472	0.0392305	DOWN	liver
Q8BM55	0.901438	0.000486722	0.000993441	UP	muscle		P99027	0.891293	0.000276898	0.00284009	UP	liver		Q8BHD7	0.325687	0.00148202	0.00832427	UP	liver
Q8BHS3	0.901155	0.00030153	0.000672799	UP	muscle		P99028	1.23053	7.45e-05	0.00149873	UP	liver		Q8BHG2	0.417703	0.0159244	0.0412016	UP	liver
Q04690	0.900788	0.000407363	0.000861631	UP	muscle		P99029	0.352177	0.0111506	0.0307456	UP	liver		Q8BHI7	-1.1046	0.00175004	0.00928428	DOWN	liver
Q8C9S8	0.900078	0.0103526	0.0142974	UP	muscle		Q00560	1.02213	7.35e-05	0.00149873	UP	liver		Q8BHL8	0.858323	6.17e-06	0.00038179	UP	liver
P54923	0.899568	0.00192483	0.00319291	UP	muscle		Q00623	0.809667	6.82e-06	0.000528262	UP	liver		Q8BHN1	0.718457	0.0016403	0.00885849	UP	liver
Q61171	0.897501	0.00149382	0.00256937	UP	muscle		Q00897	0.407025	0.006066	0.0199361	UP	liver		Q8BI08	-0.443999	0.0055225	0.0194746	DOWN	liver
Q9CWX2	0.897185	0.00755562	0.0107388	UP	muscle		Q01279	0.58283	0.000118649	0.00184191	UP	liver		Q8BI84	0.309795	0.000580375	0.00490988	UP	liver
Q9D1M4	0.89698	0.00018915	0.00048592	UP	muscle		Q01339	0.396643	0.0153423	0.0392254	UP	liver		Q8BIG7	0.321557	0.00925155	0.0280413	UP	liver
Q80ZJ1	0.896926	0.00259127	0.00413222	UP	muscle		Q01768	0.621427	0.00100355	0.00627989	UP	liver		Q8BIJ6	-0.334812	0.011432	0.0324835	DOWN	liver
Q61292	0.896631	0.000130646	0.000386321	UP	muscle		Q01853	0.385871	2.28e-05	0.00083289	UP	liver		Q8BIW1	0.375002	0.00386037	0.0153213	UP	liver
Q91WJ7	0.893991	0.021194	0.0274468	UP	muscle		Q02013	-0.819681	5.65e-05	0.00132803	DOWN	liver		Q8BJ71	-0.384437	0.000301733	0.00338815	DOWN	liver
Q8R3K3	0.888064	0.00826924	0.0116482	UP	muscle		Q02819	0.633689	1.29e-05	0.000650791	UP	liver		Q8BJL1	0.741854	5.63e-06	0.000379662	UP	liver
Q64676	0.885946	0.00278746	0.00441059	UP	muscle		Q03311	-0.549478	0.00313963	0.0127985	DOWN	liver		Q8BJM7	-0.510872	0.00510837	0.0184824	DOWN	liver
Q8BWR2	0.885326	1.28e-05	0.000114788	UP	muscle		Q03963	0.352153	0.000176787	0.00227664	UP	liver		Q8BJU0	0.404775	0.00582714	0.0203105	UP	liver
Q8C863	0.880972	0.00379826	0.00584448	UP	muscle		Q04207	-0.728284	0.00668281	0.0213482	DOWN	liver		Q8BJW6	0.285479	0.00207248	0.0103427	UP	liver
Q80T85	0.880965	0.00729453	0.0104063	UP	muscle		Q04736	-0.390124	0.00507221	0.0176321	DOWN	liver		Q8BJZ4	0.588786	0.000487851	0.0044424	UP	liver
Q99M87	0.879832	0.00446105	0.0066841	UP	muscle		Q04750	1.52057	0.000390204	0.00351036	UP	liver		Q8BK63	-0.429871	0.0015904	0.00872333	DOWN	liver
Q9D832	0.878124	0.00209259	0.00343262	UP	muscle		Q05117	0.284976	0.0179391	0.0440509	UP	liver		Q8BK64	-0.271119	0.00517039	0.0186072	DOWN	liver
Q6PDE7	0.877534	8.65e-06	0.000103112	UP	muscle		Q05144	-0.535765	0.00928937	0.0270089	DOWN	liver		Q8BKC5	-0.585108	0.00212245	0.0104679	DOWN	liver
Q91W52	0.86993	0.000946331	0.00172892	UP	muscle		Q05CL8	0.657683	0.0124834	0.033563	UP	liver		Q8BKE6	-0.779323	0.000208064	0.00266868	DOWN	liver
O08808	0.868241	0.00363308	0.00562582	UP	muscle		Q06138	-0.404584	0.00126962	0.00723711	DOWN	liver		Q8BKX6	0.545313	0.00716232	0.0234489	UP	liver
P06909	0.866827	0.00145676	0.00251417	UP	muscle		Q07813	0.273066	0.00302817	0.0124567	UP	liver		Q8BKZ9	0.395572	0.00033381	0.0035825	UP	liver
Q9ET54	0.862656	0.0130931	0.0177562	UP	muscle		Q08481	0.966359	0.00215019	0.0100379	UP	liver		Q8BL66	0.395741	6.08e-05	0.00133146	UP	liver
Q8K1R7	0.859637	0.00218281	0.00355452	UP	muscle		Q08857	-0.515653	0.00871214	0.0257446	DOWN	liver		Q8BL97	0.33338	0.0166298	0.0424267	UP	liver
Q8C050	0.854285	0.00159834	0.00271656	UP	muscle		Q08879	0.82647	0.0105404	0.0296033	UP	liver		Q8BMG1	0.426778	0.000666743	0.00520406	UP	liver
Q8VEB4	0.852783	0.0032973	0.00515048	UP	muscle		Q0VBL3	0.434137	0.0034086	0.0134241	UP	liver		Q8BMG8	-1.07115	2.26e-07	0.000102164	DOWN	liver
P16015	0.852189	0.00698503	0.0100127	UP	muscle		Q14AI6	0.343128	0.0197532	0.0476418	UP	liver		Q8BMS4	0.463938	0.00183178	0.00952571	UP	liver
P24270	0.850306	0.00330644	0.00515875	UP	muscle		Q14C51	-0.278407	0.00716771	0.0223154	DOWN	liver		Q8BNI4	-0.647028	0.0079203	0.0251857	DOWN	liver
Q9D0E1	0.847889	0.00459793	0.00686236	UP	muscle		Q14DH7	-0.287385	0.010129	0.0287506	DOWN	liver		Q8BP07	-0.743912	0.014057	0.0377637	DOWN	liver
Q9CPN8	0.84684	0.00963721	0.0133853	UP	muscle		Q1EG27	-1.96081	5.91e-05	0.00136769	DOWN	liver		Q8BP47	-0.60315	0.00195494	0.00998109	DOWN	liver
Q8VBZ3	0.842125	0.0159118	0.0212009	UP	muscle		Q283N4	0.530011	0.00110277	0.00665369	UP	liver		Q8BP48	0.402536	0.00074606	0.0054968	UP	liver
Q61768	0.8381	0.00846307	0.0118962	UP	muscle		Q2TBA3	0.434662	0.0153837	0.0392869	UP	liver		Q8BP92	0.889418	0.00406875	0.0158493	UP	liver
P49312	0.834086	0.00169429	0.00286331	UP	muscle		Q2TBE6	-0.297817	0.00960174	0.0276347	DOWN	liver		Q8BR90	0.413444	0.0201322	0.0488725	UP	liver
Q9CQG6	0.831914	0.000900646	0.00166245	UP	muscle		Q2TPA8	0.337014	5.68e-05	0.00132803	UP	liver		Q8BSL7	-0.904135	0.000611039	0.00502712	DOWN	liver
P97376	0.829759	0.0108068	0.014894	UP	muscle		Q31125	1.08134	0.00245121	0.0108042	UP	liver		Q8BSV3	-1.45188	9.42e-05	0.00169286	DOWN	liver
Q8C7E7	0.828687	0.0058571	0.00856996	UP	muscle		Q3KNM2	-0.32588	0.0205807	0.0491013	DOWN	liver		Q8BT51	0.702858	0.00741408	0.0239931	UP	liver
P97386	0.827787	0.00478339	0.00711934	UP	muscle		Q3T9X0	-0.731564	0.000191806	0.00236216	DOWN	liver		Q8BTI8	0.403897	0.000758679	0.00555528	UP	liver
P08003	0.826875	0.0101182	0.0140098	UP	muscle		Q3TCJ1	0.330533	0.0133828	0.0354616	UP	liver		Q8BTW3	0.269738	0.004518	0.0170468	UP	liver
Q9CZ04	0.824574	0.00581401	0.00851621	UP	muscle		Q3TDQ1	-0.458555	0.00395193	0.0149616	DOWN	liver		Q8BU31	-0.266841	0.0142905	0.03827	DOWN	liver
P70206	0.821989	0.00728838	0.0104031	UP	muscle		Q3THG9	0.420033	0.000210625	0.00246073	UP	liver		Q8BUE4	-0.454436	0.00251177	0.0116377	DOWN	liver
Q920Q6	0.820519	0.00409256	0.00620127	UP	muscle		Q3THK3	0.893382	0.000624182	0.00465365	UP	liver		Q8BUK6	0.46594	0.00736396	0.0238795	UP	liver
P97858	0.817861	0.00220353	0.0035839	UP	muscle		Q3THK7	0.372974	0.0001321	0.00193164	UP	liver		Q8BUR4	-0.543565	0.0176881	0.044215	DOWN	liver
Q8BSY0	0.816533	0.0137979	0.0186805	UP	muscle		Q3THS6	0.379253	0.00106726	0.00650074	UP	liver		Q8BUY9	-0.94879	0.0029493	0.0128179	DOWN	liver
Q9JJZ4	0.815176	0.02091	0.0271052	UP	muscle		Q3TIX6	0.663544	1.89e-05	0.000768956	UP	liver		Q8BVE3	-0.471875	0.000944338	0.0063161	DOWN	liver
P26040	0.813562	0.00553642	0.00814966	UP	muscle		Q3TJM4	0.762893	0.0143602	0.037325	UP	liver		Q8BVF2	-0.820899	0.0052903	0.0189254	DOWN	liver
Q9CX80	0.812443	0.00131144	0.00228989	UP	muscle		Q3TLH4	0.452472	0.00157339	0.00817911	UP	liver		Q8BVI4	-0.477569	0.000485614	0.00443277	DOWN	liver
P23953	0.810253	0.00287055	0.00453404	UP	muscle		Q3TMH2	0.459849	0.000346102	0.00327532	UP	liver		Q8BVL3	-0.78678	0.0136127	0.0369951	DOWN	liver
B9EJ86	0.807802	0.00254489	0.00407487	UP	muscle		Q3TQI7	1.21359	0.00127085	0.00723711	UP	liver		Q8BVU5	0.524703	2.41e-05	0.000810234	UP	liver
Q9ESX5	0.807786	0.00099421	0.00180167	UP	muscle		Q3TWW8	0.459948	0.000530379	0.00420316	UP	liver		Q8BVY0	0.734066	0.0032218	0.0135749	UP	liver
Q64331	0.801276	0.00309575	0.00485543	UP	muscle		Q3TYS2	-0.295961	0.0133936	0.0354634	DOWN	liver		Q8BVZ1	0.885549	4.9e-06	0.000374803	UP	liver
P23927	0.800779	0.00198118	0.00326986	UP	muscle		Q3U0S6	0.543055	0.00308884	0.0126598	UP	liver		Q8BW75	-0.578539	0.0119753	0.0335917	DOWN	liver
Q9R1S8	0.79651	0.00908975	0.0127039	UP	muscle		Q3U0V1	0.427484	0.00058094	0.00445818	UP	liver		Q8BWN8	-1.55645	0.00116653	0.007155	DOWN	liver
Q9WTZ1	0.796248	0.00264911	0.00421406	UP	muscle		Q3U186	-0.352091	0.0153312	0.0392193	DOWN	liver		Q8BWQ1	-0.622046	0.000286963	0.00333141	DOWN	liver
Q6PDN3	0.79602	0.00549743	0.0080967	UP	muscle		Q3U1J4	-0.429643	0.000671451	0.00485437	DOWN	liver		Q8BWQ6	-0.887238	0.00624835	0.021228	DOWN	liver
Q9D662	0.794413	0.00113411	0.00202155	UP	muscle		Q3U2C5	0.48071	0.00856419	0.0253735	UP	liver		Q8BWS5	0.510038	0.0009662	0.00640127	UP	liver
E9PY62	0.790041	0.00607238	0.00885596	UP	muscle		Q3U2P1	-0.340405	0.00357214	0.0139591	DOWN	liver		Q8BWW4	0.947645	5.06e-05	0.00120294	UP	liver
P28652	0.789985	0.00164952	0.0027947	UP	muscle		Q3U3R4	-0.56558	0.000570288	0.004419	DOWN	liver		Q8BWY3	-0.492778	0.000135756	0.00206183	DOWN	liver
Q8CHY3	0.789176	0.00402757	0.00611661	UP	muscle		Q3UBG2	-0.939997	0.000301973	0.00297718	DOWN	liver		Q8BX10	0.763526	0.000151694	0.00221589	UP	liver
P00375	0.787352	0.00138647	0.00240681	UP	muscle		Q3UCV8	0.469839	0.00131774	0.00738079	UP	liver		Q8BX70	-0.265948	6.08e-05	0.00133146	DOWN	liver
O08791	0.78683	0.000305566	0.000679825	UP	muscle		Q3UDE2	0.349413	0.000390483	0.00351036	UP	liver		Q8BX94	0.536711	0.00668923	0.0223346	UP	liver
Q8VDV3	0.786568	0.00297065	0.00468112	UP	muscle		Q3UEP4	-0.852537	0.00113322	0.00676797	DOWN	liver		Q8BXA1	0.617228	0.00140353	0.00797634	UP	liver
Q8VCM7	0.785557	0.00385034	0.00590768	UP	muscle		Q3UF64	-1.78346	4.49e-05	0.00122501	DOWN	liver		Q8BXB6	0.589642	0.00963331	0.0288041	UP	liver
O70250	0.784622	0.00741334	0.0105517	UP	muscle		Q3UFF7	-0.618327	0.00176509	0.00882154	DOWN	liver		Q8BXQ2	-0.660867	0.00181471	0.00950449	DOWN	liver
Q9D172	0.78442	0.000376336	0.000804892	UP	muscle		Q3UHQ6	-0.53844	0.0103649	0.0292018	DOWN	liver		Q8BYW1	0.612954	0.00165277	0.00890295	UP	liver
Q9JKY7	0.77859	0.00203355	0.00334806	UP	muscle		Q3UHX2	0.764971	1.06e-05	0.000608358	UP	liver		Q8BZ09	-1.04852	6.62e-06	0.000386502	DOWN	liver
Q9QZI9	0.774963	8.95e-06	0.000103486	UP	muscle		Q3UJB0	0.557279	3.07e-06	0.000397078	UP	liver		Q8BZ20	-0.504343	0.00891443	0.0273346	DOWN	liver
Q8VI84	0.773882	0.00424922	0.00640608	UP	muscle		Q3UJB9	0.27509	0.00967162	0.0278182	UP	liver		Q8BZB2	0.632659	0.0155653	0.0405218	UP	liver
Q61418	0.773653	0.002	0.00329483	UP	muscle		Q3UJD6	0.308647	8.39e-05	0.00158893	UP	liver		Q8C0Q2	0.832711	0.00125879	0.00746928	UP	liver
Q7TT50	0.772825	0.00903824	0.012645	UP	muscle		Q3UL36	0.747659	0.0111142	0.0307012	UP	liver		Q8C0S1	0.545376	0.000481441	0.004432	UP	liver
Q6P9R2	0.768492	0.00673654	0.00972411	UP	muscle		Q3UMU9	0.720959	0.000396087	0.00352743	UP	liver		Q8C115	0.316298	0.000979335	0.00644767	UP	liver
Q9JIG8	0.763883	0.0162575	0.0216176	UP	muscle		Q3UNZ8	-0.540156	2.33e-05	0.000846617	DOWN	liver		Q8C165	-0.298932	0.00362464	0.0147332	DOWN	liver
Q6DFZ1	0.763614	0.00020598	0.000512186	UP	muscle		Q3URS9	0.330183	0.00321326	0.0130167	UP	liver		Q8C1Y8	0.47697	0.0138628	0.0374091	UP	liver
O54781	0.763084	0.00783712	0.0111095	UP	muscle		Q3USF0	-0.858535	0.000102596	0.00174321	DOWN	liver		Q8C2Q3	0.452283	0.000296695	0.00337302	UP	liver
O55143	0.762033	0.00905379	0.0126602	UP	muscle		Q3UTJ2	0.455466	8.09e-06	0.000562315	UP	liver		Q8C398	0.461831	0.00323318	0.0135749	UP	liver
Q8BSF4	0.760475	0.00677977	0.00977599	UP	muscle		Q3UUQ7	-0.669078	0.000862345	0.0057625	DOWN	liver		Q8C570	0.303055	0.00181517	0.00950449	UP	liver
P61202	0.7601	0.0125625	0.0170941	UP	muscle		Q3UVL3	-0.423387	1.22e-05	0.000646467	DOWN	liver		Q8C5H8	-0.398713	0.00357725	0.0145745	DOWN	liver
Q9D0M0	0.759061	0.000618395	0.00120796	UP	muscle		Q3UX10	-0.495235	0.00525107	0.0181288	DOWN	liver		Q8C5L3	0.513174	0.0031645	0.01338	UP	liver
Q8BZH4	0.756922	0.000343474	0.000743145	UP	muscle		Q3UZ39	0.446974	0.00103684	0.00641109	UP	liver		Q8C5N3	-0.802599	0.0181454	0.0451434	DOWN	liver
Q91YN5	0.755641	0.000201255	0.000504613	UP	muscle		Q3UZZ6	-0.574311	0.00352546	0.0138363	DOWN	liver		Q8C5P7	1.04074	4.86e-06	0.000374803	UP	liver
Q8CCJ3	0.755442	0.00632594	0.00919054	UP	muscle		Q3V009	-0.571372	0.000183909	0.00232611	DOWN	liver		Q8C5Q4	1.12679	5.58e-05	0.00127271	UP	liver
P35821	0.750573	0.0198105	0.0257921	UP	muscle		Q3V0B4	-0.804677	0.000117596	0.00183815	DOWN	liver		Q8C5W3	0.298112	0.0049361	0.0181206	UP	liver
Q3UGR5	0.746862	0.0225435	0.0289567	UP	muscle		Q3V1L4	-0.635515	0.00557227	0.0189491	DOWN	liver		Q8C650	-0.653573	0.00339753	0.0140822	DOWN	liver
Q61599	0.744195	0.00147172	0.00253511	UP	muscle		Q4KMM3	0.450481	0.00222204	0.0102685	UP	liver		Q8C7E7	0.874875	2.36e-05	0.000808243	UP	liver
Q91VH2	0.744028	0.00493626	0.00732654	UP	muscle		Q4VA53	0.537269	1.92e-05	0.000768956	UP	liver		Q8C7R4	-0.348687	0.000238615	0.00293525	DOWN	liver
Q9CQJ8	0.743752	0.0109004	0.0150076	UP	muscle		Q4VAA2	0.385341	0.000775056	0.0053756	UP	liver		Q8C7X2	-0.660208	0.0021871	0.0106324	DOWN	liver
Q3U2K0	0.740379	0.00351344	0.0054658	UP	muscle		Q4VBD2	-0.387612	0.00737605	0.0227608	DOWN	liver		Q8CAK3	0.643609	0.00292247	0.012754	UP	liver
Q62311	0.736727	0.0187237	0.024532	UP	muscle		Q501J6	0.330567	0.000717194	0.00509567	UP	liver		Q8CDG3	0.492977	4.26e-05	0.001124	UP	liver
Q9Z1K5	0.736415	0.000444475	0.000920771	UP	muscle		Q505B7	-0.502338	0.000186266	0.00232611	DOWN	liver		Q8CDN6	0.371724	0.0016354	0.00885708	UP	liver
Q6P8J7	0.736262	0.00347387	0.00540739	UP	muscle		Q505F5	0.558352	1.98e-06	0.000309947	UP	liver		Q8CEE7	0.840249	0.00391166	0.015423	UP	liver
Q8BTU1	0.734512	0.000627375	0.00122372	UP	muscle		Q566J8	-0.352733	0.00702379	0.0220796	DOWN	liver		Q8CFA2	-0.542926	0.0173134	0.043485	DOWN	liver
Q9DC22	0.733136	0.00890975	0.0124848	UP	muscle		Q569Z6	0.478424	0.000232661	0.0025925	UP	liver		Q8CFE3	1.19065	7.46e-05	0.00150609	UP	liver
Q3UVL4	0.732371	0.0143092	0.0193142	UP	muscle		Q570Y9	0.346021	0.00720694	0.0224221	UP	liver		Q8CFI5	0.526459	0.00876762	0.0270025	UP	liver
Q8CI04	0.731873	0.0146024	0.0196506	UP	muscle		Q58A65	0.279157	0.00586279	0.01957	UP	liver		Q8CFJ7	-1.2869	6.7e-07	0.000137023	DOWN	liver
Q9WUR2	0.729939	0.010066	0.013952	UP	muscle		Q5DTH5	0.659636	0.000491638	0.00396905	UP	liver		Q8CFX1	-0.305803	0.00937949	0.0282534	DOWN	liver
Q9QWV1	0.727927	0.0120883	0.016516	UP	muscle		Q5EBG8	0.611188	0.00131088	0.00738079	UP	liver		Q8CG50	-0.514451	0.0205732	0.0496192	DOWN	liver
Q8R0N6	0.727165	0.0053657	0.00792446	UP	muscle		Q5F2E7	0.312637	0.0023896	0.010601	UP	liver		Q8CGF7	0.342143	0.00213314	0.0104838	UP	liver
P11862	0.726451	0.00392804	0.00599261	UP	muscle		Q5HZI1	0.574064	0.000902801	0.00593101	UP	liver		Q8CH18	0.446584	0.000335525	0.00359174	UP	liver
Q9EPC1	0.721183	0.00875587	0.0122949	UP	muscle		Q5HZI9	-1.02209	0.000243375	0.00263928	DOWN	liver		Q8CH25	0.792119	0.00720381	0.0235481	UP	liver
Q91Z96	0.719701	0.0035274	0.00548434	UP	muscle		Q5M8N0	-0.759542	0.000581245	0.00445818	DOWN	liver		Q8CHS8	0.724696	0.00123676	0.00740404	UP	liver
Q7TQ48	0.719628	0.00566483	0.00831131	UP	muscle		Q5NCF2	-0.472333	0.000156886	0.00212947	DOWN	liver		Q8CI08	0.547619	0.0102195	0.0298573	UP	liver
Q9JII5	0.719233	0.0145634	0.019608	UP	muscle		Q5RKZ7	0.288415	0.000632744	0.00467138	UP	liver		Q8CI32	0.517529	0.00590041	0.020498	UP	liver
Q62432	0.718437	0.00395358	0.0060213	UP	muscle		Q5SGK3	0.629506	0.00146221	0.0077887	UP	liver		Q8CI78	-0.750198	0.000113004	0.00186434	DOWN	liver
Q8VHE0	0.717396	0.00693203	0.00995273	UP	muscle		Q5SSI6	0.636733	0.00724813	0.0224886	UP	liver		Q8CI95	-1.04655	0.000417433	0.00406514	DOWN	liver
Q99NH0	0.716469	0.00393481	0.00599611	UP	muscle		Q5SSK3	-0.375787	0.0159421	0.0403718	DOWN	liver		Q8CIB5	-0.291197	0.00451562	0.0170468	DOWN	liver
O88968	0.714845	0.0214801	0.027777	UP	muscle		Q5SSW2	-0.706925	0.00392547	0.0148905	DOWN	liver		Q8CIE6	-0.305579	0.00367849	0.0147949	DOWN	liver
Q9DBY5	0.71467	0.00543435	0.0080126	UP	muscle		Q5SUR0	0.451547	4.31e-05	0.00121361	UP	liver		Q8CIF6	-0.709758	0.00358221	0.0145748	DOWN	liver
Q9QYC0	0.713824	0.00444311	0.00666094	UP	muscle		Q5SWU9	-0.377796	0.000412144	0.00359971	DOWN	liver		Q8CIP4	0.68899	0.000206448	0.0026642	UP	liver
Q8CAB8	0.709952	0.00118585	0.00210348	UP	muscle		Q5U5M8	0.845439	0.00135121	0.00743864	UP	liver		Q8CIZ8	0.78286	0.00710402	0.0233128	UP	liver
Q8VBT9	0.709286	0.00565632	0.00830336	UP	muscle		Q5U5V2	-0.290081	0.00465775	0.016717	DOWN	liver		Q8JZM7	0.300049	0.00477015	0.0176811	UP	liver
Q62147	0.708644	0.00648059	0.00939003	UP	muscle		Q5XJY4	-0.75798	0.000715617	0.00509246	DOWN	liver		Q8JZN5	-0.57519	0.00272784	0.0122085	DOWN	liver
Q9JI78	0.702233	0.025851	0.032955	UP	muscle		Q5YD48	0.277411	0.000463421	0.00386156	UP	liver		Q8JZN7	0.39551	8.09e-05	0.00158006	UP	liver
P11152	0.701882	0.00124268	0.00218691	UP	muscle		Q60520	0.424088	0.0198816	0.0478614	UP	liver		Q8JZQ9	-0.263672	0.00181806	0.00950449	DOWN	liver
P54729	0.700456	0.0141013	0.0190527	UP	muscle		Q60598	0.334596	2.02e-05	0.000782085	UP	liver		Q8JZU2	-0.386595	0.00103873	0.00668642	DOWN	liver
Q80ZM5	0.695205	0.0152364	0.0203913	UP	muscle		Q60668	0.4879	0.00456481	0.0165274	UP	liver		Q8JZZ0	-0.818315	0.00060878	0.00502712	DOWN	liver
Q9QY06	0.694499	0.000703581	0.0013469	UP	muscle		Q60710	0.287289	0.0141316	0.0368684	UP	liver		Q8K003	-0.422157	0.0139745	0.0376441	DOWN	liver
Q61503	0.690401	0.029955	0.037878	UP	muscle		Q60739	0.793958	0.0013205	0.00738079	UP	liver		Q8K0D2	1.08731	0.00135971	0.00779332	UP	liver
Q9DB43	0.689198	0.00651725	0.00943805	UP	muscle		Q60766	-0.672234	0.00485215	0.0171299	DOWN	liver		Q8K0G8	0.696758	0.000615691	0.00503932	UP	liver
P42859	0.688936	0.0129009	0.0175182	UP	muscle		Q60778	0.781793	0.00219552	0.010197	UP	liver		Q8K0R6	0.431389	0.00273417	0.0122239	UP	liver
Q8BX02	0.688705	0.000671381	0.00129671	UP	muscle		Q60823	-0.519698	0.000120994	0.00186553	DOWN	liver		Q8K0Z7	0.299483	0.00434837	0.0165703	UP	liver
Q99KK2	0.687066	0.00195521	0.00323496	UP	muscle		Q60854	-0.365915	0.00275954	0.0116363	DOWN	liver		Q8K154	-0.857098	2.2e-05	0.000778215	DOWN	liver
P63325	0.684844	0.0182327	0.0239354	UP	muscle		Q60864	0.30668	6.29e-05	0.00142023	UP	liver		Q8K157	-0.478163	0.00520971	0.0187167	DOWN	liver
Q5NCS9	0.683567	0.00567044	0.008315	UP	muscle		Q60865	0.273684	0.00487214	0.0171813	UP	liver		Q8K182	1.66924	2.06e-06	0.000254292	UP	liver
Q80YQ8	0.682724	0.00490078	0.00728193	UP	muscle		Q60872	-0.463267	0.0105983	0.0297167	DOWN	liver		Q8K199	0.460025	0.00148837	0.0083442	UP	liver
Q60960	0.680534	0.00122585	0.00216417	UP	muscle		Q60902	0.327706	0.0140691	0.0368006	UP	liver		Q8K1E0	0.396358	0.00584146	0.0203268	UP	liver
Q9CQ10	0.677192	0.00428474	0.00645472	UP	muscle		Q60930	-0.286544	0.00224735	0.0103162	DOWN	liver		Q8K1E6	0.575726	0.0166092	0.0423999	UP	liver
P83093	0.675463	1.86e-05	0.000137639	UP	muscle		Q60931	-0.408881	0.000828366	0.0055961	DOWN	liver		Q8K1J6	0.2618	0.0146467	0.0389253	UP	liver
Q9CWG8	0.67454	0.0123875	0.0168731	UP	muscle		Q60967	0.540139	0.000598382	0.00454349	UP	liver		Q8K1L5	0.653618	0.0185954	0.045964	UP	liver
Q6P549	0.673923	0.00155861	0.00265578	UP	muscle		Q60974	0.626723	0.00120718	0.0070791	UP	liver		Q8K1N1	-0.581698	0.000717719	0.0054581	DOWN	liver
Q91YJ2	0.671708	0.0170543	0.0225763	UP	muscle		Q61009	-0.501348	0.000415064	0.00360438	DOWN	liver		Q8K211	-0.978957	0.00159369	0.00873001	DOWN	liver
P97823	0.66976	0.00538683	0.00795002	UP	muscle		Q61033	0.572873	0.00323156	0.0130326	UP	liver		Q8K215	-0.554321	0.000436086	0.0041982	DOWN	liver
Q60875	0.669199	0.00796222	0.0112571	UP	muscle		Q61072	0.710302	1.27e-05	0.000650148	UP	liver		Q8K245	0.593502	0.000337035	0.00359324	UP	liver
Q03141	0.668548	0.00697089	0.0100032	UP	muscle		Q61081	0.631162	1.9e-07	0.000207636	UP	liver		Q8K273	0.790048	9.92e-05	0.0017303	UP	liver
P63017	0.66766	0.00774302	0.0109877	UP	muscle		Q61103	0.755518	0.00782105	0.023742	UP	liver		Q8K2C9	-0.755147	1.97e-05	0.000724181	DOWN	liver
Q9CRB0	0.666028	0.0164512	0.0218319	UP	muscle		Q61129	0.422759	0.0074838	0.0229527	UP	liver		Q8K2F8	0.511674	0.000723149	0.0054581	UP	liver
Q5I043	0.665881	0.0173109	0.0228595	UP	muscle		Q61133	-0.791741	0.000636792	0.00469363	DOWN	liver		Q8K2I3	-0.675259	0.011181	0.031912	DOWN	liver
Q91WQ3	0.662637	0.00716728	0.0102575	UP	muscle		Q61144	0.452011	0.0022558	0.0103162	UP	liver		Q8K2K6	0.887965	6.31e-05	0.00136081	UP	liver
P10493	0.661587	0.00631404	0.00917845	UP	muscle		Q61151	-0.342725	0.00586765	0.0195718	DOWN	liver		Q8K2Q5	0.632964	0.00393623	0.0155053	UP	liver
Q3TFQ1	0.661099	0.00888844	0.0124615	UP	muscle		Q61160	0.964777	0.000885347	0.00584175	UP	liver		Q8K2Q9	0.621896	0.000316246	0.00347375	UP	liver
Q8JZM7	0.655457	0.0117224	0.0160569	UP	muscle		Q61164	1.43402	0.00019392	0.00236301	UP	liver		Q8K2Y7	0.311332	0.0118405	0.0333198	UP	liver
Q9CQI6	0.652188	0.0195763	0.0255368	UP	muscle		Q61166	0.354357	0.00609352	0.019958	UP	liver		Q8K363	0.605417	0.0034149	0.0141263	UP	liver
Q3TSG4	0.650954	0.027683	0.0351709	UP	muscle		Q61207	0.343259	0.000523321	0.00416909	UP	liver		Q8K370	-0.307574	0.0140032	0.0376793	DOWN	liver
Q62018	0.65031	0.0384291	0.0478046	UP	muscle		Q61210	0.463164	0.00294912	0.0122197	UP	liver		Q8K385	0.76995	2.9e-05	0.000906029	UP	liver
Q9CXW3	0.649997	0.00396006	0.00602774	UP	muscle		Q61211	0.42558	0.0165317	0.0413567	UP	liver		Q8K3K7	-1.20255	0.000133571	0.00203599	DOWN	liver
Q8JZZ7	0.643548	0.0348376	0.0436406	UP	muscle		Q61249	0.504922	0.00646005	0.0208423	UP	liver		Q8K3M1	-1.60741	8.83e-05	0.00165153	DOWN	liver
P11531	0.641714	0.00561265	0.00824874	UP	muscle		Q61285	-0.575789	0.0115719	0.0316953	DOWN	liver		Q8K4K6	-0.412382	0.0143035	0.03827	DOWN	liver
Q91Z31	0.641013	0.0340792	0.0427905	UP	muscle		Q61301	0.579431	0.00584854	0.0195492	UP	liver		Q8K5B2	0.693288	0.00065081	0.005181	UP	liver
Q9JIZ9	0.636598	0.00634073	0.0092023	UP	muscle		Q61335	0.328238	0.0141357	0.0368684	UP	liver		Q8QZR3	0.811825	0.000694748	0.00535923	UP	liver
Q4VC33	0.632402	0.0123002	0.0167628	UP	muscle		Q61387	-0.344735	0.00488943	0.0171989	DOWN	liver		Q8QZY1	-0.877234	0.000755238	0.0055547	DOWN	liver
Q61001	0.632136	0.00194768	0.00322648	UP	muscle		Q61398	1.25232	0.000751468	0.00527873	UP	liver		Q8QZY2	-0.36054	0.0147942	0.0391935	DOWN	liver
P11798	0.631756	0.0149455	0.0200519	UP	muscle		Q61418	-0.484848	0.00883312	0.0260004	DOWN	liver		Q8QZY9	0.703018	0.00276786	0.0123351	UP	liver
P35700	0.628113	0.00790851	0.0112048	UP	muscle		Q61458	0.826019	0.00372912	0.0144206	UP	liver		Q8R035	0.844789	0.00158904	0.00872333	UP	liver
P61982	0.628018	0.00762751	0.0108295	UP	muscle		Q61464	0.696219	0.00766239	0.0233739	UP	liver		Q8R0A0	0.610232	0.00234934	0.0111554	UP	liver
Q99JY4	0.625974	0.011215	0.0153855	UP	muscle		Q61469	0.53345	0.000929205	0.00605185	UP	liver		Q8R0G7	0.627396	0.00804907	0.0254547	UP	liver
P97821	0.624834	0.000934988	0.00171053	UP	muscle		Q61490	0.271685	0.00335584	0.0132856	UP	liver		Q8R0X7	-0.486847	0.000178625	0.00246385	DOWN	liver
Q8VDC1	0.622639	0.0280845	0.0356303	UP	muscle		Q61503	-0.583855	0.00428055	0.0157882	DOWN	liver		Q8R0Z5	0.56686	0.00531289	0.018974	UP	liver
Q8C0J2	0.618695	0.0105558	0.0145572	UP	muscle		Q61508	0.616453	0.00222333	0.0102685	UP	liver		Q8R104	-0.563211	0.00138463	0.00790384	DOWN	liver
A2AMM0	0.612823	4.11e-05	0.000198438	UP	muscle		Q61543	0.263636	0.0125657	0.0336845	UP	liver		Q8R180	-0.409554	0.00262049	0.011957	DOWN	liver
Q8BUR4	0.611835	0.00312641	0.0048978	UP	muscle		Q61545	0.452619	0.000160419	0.0021578	UP	liver		Q8R1G2	-0.320786	0.0171625	0.0433301	DOWN	liver
P35922	0.611558	0.00734931	0.0104734	UP	muscle		Q61553	0.367624	0.000990042	0.00623872	UP	liver		Q8R1H0	0.309051	0.00906303	0.0276569	UP	liver
P09411	0.609249	0.000611895	0.00119876	UP	muscle		Q61555	-0.641437	0.00458653	0.0165747	DOWN	liver		Q8R1I1	-1.48919	0.000157624	0.00226322	DOWN	liver
[truncated: 5,437 more rows]

## Sheet: 1.1w_sex DEPs Upset
brain_1	heart_1	kidney_1	liver_1	lung_1	muscle_1	skin_1	spleen_1	stomach_1	..set..	..values..	..count..
FALSE	FALSE	FALSE	FALSE	FALSE	TRUE	FALSE	FALSE	FALSE	(muscle_1)∖(brain_1∪heart_1∪kidney_1∪liver_1∪lung_1∪skin_1∪spleen_1∪stomach_1)	A0A075B5N9, A0A075B5U4, A0A087WR45, A0A140T8M1, A0A1W2P872, A0A338P6S8, A0A571BF58, A0A5F8MPH8, A0A6I8MWX0, A2A8L5, A2A8U2, A2AFR2, A2AJT4, A2AKP6, A2AMM0, A2AQP0, A2AR02, A2RTL5, A3KGB4, A6H6E2, A6H8H2, A6X8Z5, A6X935, A9XX86, B1AVP0, B1AXP6, B1AZP2, B2RRE7, B2RVY9, B2RXS4, B9EJ86, B9EJR8, B9EKI3, C0HKD8;C0HKD9, C0HKG5;C0HKG6, D3YZF7, D3YZV8, D3Z1D3, D3Z1U7, D3Z4S3, E0CYQ0, E9PV66, E9PVX6, E9PX6…	1296
FALSE	FALSE	FALSE	TRUE	FALSE	FALSE	FALSE	FALSE	FALSE	(liver_1)∖(brain_1∪heart_1∪kidney_1∪lung_1∪muscle_1∪skin_1∪spleen_1∪stomach_1)	A0A075B5K8;A0A0B4J1I0;A0A140T8M0;A0A140T8N1, A0A0G2JFX6, A0A2I3BR81, A2A6Q5, A2ADA5, A2ADY9, A2AN08, A2AS89, A2AT37, A2BDX3, B1AUE5, B1AY13, B1AZI6, B2RXC1, B2RY56, D3YZZ5, D4AFX7, E9PV95, E9PXC3, E9Q0S6, E9Q238, E9Q4P1, E9Q555, E9Q7G0, E9Q8B5, F6TUL9, G3X8X0, G3X9K3, G3X9Y6, G5E8K5, G5E8Q8, K7N6C2, O08529, O08705, O08749, O08797, O08900, O08914, O09111, O35153, O35423, O35435, O35465, O35490, O3…	593
FALSE	FALSE	FALSE	FALSE	FALSE	FALSE	FALSE	TRUE	FALSE	(spleen_1)∖(brain_1∪heart_1∪kidney_1∪liver_1∪lung_1∪muscle_1∪skin_1∪stomach_1)	A0A087WP46, A0A140T8M3, A0A571BF69, A2AIV8, A2AJA7, A2AKG8, A2ALW5, A2ANY6, A2APY7, A2CG49, A3KFM7, A6H630, A6ZI46, B1AUR6, B2RV77, D3YUB6, D3Z2R5, D7PDD4, E9PV24, E9PYG6, E9PZJ8, E9Q166, E9Q1F5, E9Q368, E9Q3H4, E9Q3L2, E9Q411, E9Q784, E9Q7L1, E9Q912, F7BJB9, G3X8U3, G3X9X1, G5E897, G5E8V9, L7N466, O08573, O09005, O09106, O09126, O09167, O35129, O35250, O35309, O35385, O35638, O35648, O35680, O35…	589
FALSE	FALSE	FALSE	TRUE	FALSE	TRUE	FALSE	FALSE	FALSE	(liver_1∩muscle_1)∖(brain_1∪heart_1∪kidney_1∪lung_1∪skin_1∪spleen_1∪stomach_1)	A2BH40, B1ARW8, B1AVZ0, C0HKE1;C0HKE2;C0HKE3;C0HKE4;C0HKE5;C0HKE6;C0HKE7;C0HKE8;C0HKE9;Q8BFU2;Q8CGP5;Q8CGP6;Q8CGP7;Q8R1M2, D3YXK2, D3YZP9, D3Z3N4, E9PVZ8, E9PWW9, E9Q1P8, E9Q616, E9Q6R7, E9Q7M2, E9QA15, E9QAT4, F6ZDS4, O08539, O08579, O08583, O08585, O08709, O08915, O08997, O09044, O09164, O35326, O35551, O35685, O35691, O35737, O35887, O54786, O54941, O55242, O70251, O70252, O70305, O70318, O704…	435
FALSE	FALSE	FALSE	FALSE	FALSE	FALSE	FALSE	FALSE	TRUE	(stomach_1)∖(brain_1∪heart_1∪kidney_1∪liver_1∪lung_1∪muscle_1∪skin_1∪spleen_1)	A0A140LI88, A2A5Z6, A2ARZ3, A2AV11, B1AXB9, B2RUR8, B2RX14, E0CZ42, E9PWG6, E9PWQ3, E9PZ36, E9PZM4, G3X972, O08638, O35286, O35566, O35864, O55060, O70348, O70422, O70433, O88507, O88574, O88587, O88851, P01639, P01831, P02798, P03888, P03930, P05132, P07356, P07744, P10518, P10630, P13020, P17183, P18165, P22315, P22935, P25785, P27808, P28660, P28741, P32507, P32921, P35802, P36536, P36895, P39…	266
FALSE	FALSE	FALSE	FALSE	FALSE	TRUE	FALSE	TRUE	FALSE	(muscle_1∩spleen_1)∖(brain_1∪heart_1∪kidney_1∪liver_1∪lung_1∪skin_1∪stomach_1)	D0QMC3, E9Q6D3, E9Q6H8, O08715, O08740, O35143, O35239, O35448, O35658, O54824, O70370, O88325, O88746, O89103, P00375, P01901, P0C7N9, P11276, P14069, P14231, P19221, P28656, P30681, P51655, P52479, P55772, P56376, P56528, P58059, P60840, P61148, P62254, P63154, P63254, P81270, P97352, P97371, P97461, Q06180, Q07797, Q08879, Q3UBX0, Q3UFY8, Q3V3N7, Q505B7, Q56A08, Q60605, Q60649, Q60972, Q61205,…	111
FALSE	FALSE	FALSE	TRUE	FALSE	FALSE	FALSE	TRUE	FALSE	(liver_1∩spleen_1)∖(brain_1∪heart_1∪kidney_1∪lung_1∪muscle_1∪skin_1∪stomach_1)	A0A0G2JDV3, A0A0J9YUD5, A3KMP2, A8C756, D3Z3L3, E9Q5K9, F8VPK0, O35075, O55236, O55240, O70152, O88455, O88696, P03911, P0DOV2, P14131, P14685, P19253, P22437, P27046, P28076, P47962, P48193, P48441, P50172, P50396, P51881, P53986, P60229, P62717, P62855, P62918, P63030, P68369, P69566, P70698, P83882, P99024, Q01768, Q3TC72, Q3UE37, Q3UZZ4, Q4VBD2, Q5RKZ7, Q5U5M8, Q61102, Q62431, Q64324, Q69ZA1,…	106
FALSE	FALSE	FALSE	FALSE	FALSE	FALSE	TRUE	FALSE	FALSE	(skin_1)∖(brain_1∪heart_1∪kidney_1∪liver_1∪lung_1∪muscle_1∪spleen_1∪stomach_1)	A0A087WRX0, A1A5B6, A2ASQ1, A6BLY7, D3YUU6, O08632, O35902, O55111, P02535, P04104, P15089, P21812, P21845, P28481, P35550, P50446, P50608, P55258, P55292, P55849, P55850, P60766, P97350, Q02257, Q03401, Q07563, Q0VBK2, Q148V8, Q3TRJ4, Q3U3W5, Q3UBZ5, Q3UMR5, Q3V1H3, Q3V2C1, Q3V2T4, Q505K2, Q5S248, Q61414, Q61495, Q61765, Q61781, Q61789, Q61897, Q61985, Q6IFX4, Q6IFZ6, Q6IME9, Q6IMF0, Q6NXH9, Q6P…	102
FALSE	TRUE	FALSE	FALSE	FALSE	FALSE	FALSE	FALSE	FALSE	(heart_1)∖(brain_1∪kidney_1∪liver_1∪lung_1∪muscle_1∪skin_1∪spleen_1∪stomach_1)	A3KGK3, B1AR10, E9Q2I4, E9Q7L0, O35730, O70343, O70579, O88477, O89112, P01887, P03903, P03921, P10754, P20852, P28651, P47757, P47955, P51942, P53612, P59326, P61014, P61358, P61804, P62342, Q02566, Q03137, Q3TC93, Q3UHC0, Q3UHD6, Q3UIA2, Q3UIU2, Q3USZ8, Q4KMM3, Q5DW34, Q5FWK3, Q64338, Q6DFX2, Q6ZPT1, Q80TP3, Q80WB5, Q80XP9, Q80YD1, Q8BFQ4, Q8BK03, Q8BW56, Q8C4Y3, Q8C963, Q8CHX7, Q8K2Q7, Q8K2X3,…	89
FALSE	FALSE	FALSE	FALSE	FALSE	TRUE	FALSE	FALSE	TRUE	(muscle_1∩stomach_1)∖(brain_1∪heart_1∪kidney_1∪liver_1∪lung_1∪skin_1∪spleen_1)	A0A0G2JFM0, A0A140LJ72, A0A338P6I9, E9PVD3, O08784, O70209, P05977, P06837, P0CG14, P0DJF2, P10833, P11370, P20152, P23440, P29595, P29788, P43883, P54726, P61290, P62774, P63073, P70399, P97355, P97493, Q00915, Q08091, Q3THE2, Q3ULQ2, Q3UM45, Q3UQN2, Q501J7, Q5SRX1, Q5SV85, Q60596, Q60823, Q62000, Q62165, Q62318, Q62433, Q6P2L7, Q6VH22, Q80TZ9, Q8BR90, Q8BTS4, Q8BTV2, Q8C0L0, Q8CGB3, Q8JZL3, Q8K…	79
FALSE	FALSE	FALSE	FALSE	FALSE	FALSE	FALSE	TRUE	TRUE	(spleen_1∩stomach_1)∖(brain_1∪heart_1∪kidney_1∪liver_1∪lung_1∪muscle_1∪skin_1)	A0A1D5RLD8, O08734, O35683, O54940, O55029, O55142, O70293, O88512, O89100, P00397, P17809, P20662, P24369, P27659, P41230, P55096, P56477, P58058, P62274, P62983, P63082, P63139, P63271;Q9Z199, P84099, Q3TTI8, Q3UJD6, Q3UMY5, Q60949, Q61749, Q6DID3, Q6NS82, Q6ZWV7, Q80YQ2, Q8BGB5, Q8BK08, Q8BR70, Q8BU03, Q8BU31, Q8CCP0, Q8CHT3, Q8CIG9, Q8K0T0, Q8R2R3, Q8VDP6, Q91XB0, Q91ZW2, Q920E5, Q924K8, Q99K…	59
FALSE	FALSE	FALSE	TRUE	FALSE	FALSE	FALSE	FALSE	TRUE	(liver_1∩stomach_1)∖(brain_1∪heart_1∪kidney_1∪lung_1∪muscle_1∪skin_1∪spleen_1)	A0A0U1RNF2, D3YTM9, O35682, O54988, O55028, O88487, O88738, P15116, P22892, P27048, P39447, P45700, P48722, P62315, P62320, P62821, P62889, P63085, Q3TYX3, Q62028, Q62392, Q64674, Q6P2K6, Q6P5F9, Q6TEK5, Q76LS9, Q78KK3, Q8BHC4, Q8BP07, Q8BWT1, Q8BXQ2, Q8K1E0, Q8K2C7, Q8R1K1, Q8VCH8, Q8VCM3, Q91WV0, Q91YE6, Q91YH5, Q91YT2, Q921H8, Q9CQF9, Q9CQH3, Q9CR20, Q9CRT8, Q9CZ13, Q9D8Y1, Q9DCN2, Q9EPL8, Q9E…	56
FALSE	FALSE	FALSE	TRUE	FALSE	TRUE	FALSE	FALSE	TRUE	(liver_1∩muscle_1∩stomach_1)∖(brain_1∪heart_1∪kidney_1∪lung_1∪skin_1∪spleen_1)	D3Z2H9, O08677, O35215, O70378, O70439, P10639, P15532, P21460, P24638, P28798, P31230, P31786, P46938, P47878, P54923, P56812, P60003, P97864, P99027, Q05793, Q3TJM4, Q3UHX2, Q60700, Q61879, Q63932, Q6IRU2, Q6Q899, Q80X50, Q80Y14, Q8BFY6, Q8C5Q4, Q8CI51, Q8QZY9, Q8VDT9, Q922F4, Q923D4, Q9CQ80, Q9CSN1, Q9CY57, Q9CY58, Q9D0S9, Q9D1H8, Q9D6J6, Q9DCT8, Q9ERB0, Q9JKB1, Q9QY76, Q9WTQ5, Q9Z239	49
FALSE	TRUE	FALSE	FALSE	FALSE	TRUE	FALSE	FALSE	FALSE	(heart_1∩muscle_1)∖(brain_1∪kidney_1∪liver_1∪lung_1∪skin_1∪spleen_1∪stomach_1)	A0A0J9YTR2, A0A7N9VR94, B8JJ69, O54781, O88968, P15208, Q3U2K0, Q3UA37, Q5FW52, Q5NCS9, Q61069, Q61337, Q8C6I2, Q8CHU3, Q8CJ19, Q91V16, Q91W59, Q99JI1, Q99KK9, Q9CPS6, Q9CQI3, Q9CXV9, Q9D1J1, Q9D1X0, Q9D2P4, Q9D8P4, Q9DBJ1, Q9WUK2, Q9Z0F8	29
FALSE	FALSE	TRUE	FALSE	FALSE	FALSE	FALSE	FALSE	FALSE	(kidney_1)∖(brain_1∪heart_1∪liver_1∪lung_1∪muscle_1∪skin_1∪spleen_1∪stomach_1)	O08675, P17897, P97347, Q0VG18, Q3TGF2, Q3UR70, Q80TN7, Q80X32, Q80Y98, Q8BGH7, Q8BMC1, Q8BRK9, Q8BWT5, Q8C561, Q8K3J9, Q8VE73, Q91VT1, Q91X84, Q99JF5, Q99K99, Q99MQ1, Q9CQI7, Q9CR48, Q9D479, Q9DBJ3, Q9QXW9, Q9R0Q4, Q9R207, Q9Z2C8	29
FALSE	FALSE	FALSE	TRUE	FALSE	TRUE	FALSE	TRUE	FALSE	(liver_1∩muscle_1∩spleen_1)∖(brain_1∪heart_1∪kidney_1∪lung_1∪skin_1∪stomach_1)	G3X9B1, P01897, P09581, P35821, P47915, P62313, P97821, Q3URQ0, Q60598, Q60749, Q61735, Q64010, Q6NXN1, Q80XU3, Q8BM55, Q8CHY3, Q91VJ5, Q91XD7, Q91YL2, Q91Z40, Q9CPQ1, Q9CPW0, Q9CZ83, Q9CZP5, Q9D358, Q9DB43, Q9ER00	27
FALSE	FALSE	FALSE	TRUE	FALSE	FALSE	FALSE	TRUE	TRUE	(liver_1∩spleen_1∩stomach_1)∖(brain_1∪heart_1∪kidney_1∪lung_1∪muscle_1∪skin_1)	O89086, P0C0S6;Q3THW5, P26350, P41233, P62307, P63276, P70697, Q2TPA8, Q566J8, Q5SSI6, Q61390, Q6ZWU9, Q78XF5, Q8BVL3, Q8C0S1, Q91VU6, Q9D023, Q9D173, Q9D517, Q9D7N9, Q9D8B4, Q9JIW9, Q9JMD0	23
FALSE	FALSE	FALSE	FALSE	FALSE	TRUE	FALSE	TRUE	TRUE	(muscle_1∩spleen_1∩stomach_1)∖(brain_1∪heart_1∪kidney_1∪liver_1∪lung_1∪skin_1)	A2A4U6, O55186, P0CW02, P11031, P43276, P60898, P62852, P67984, P68372, Q7TQI3, Q80V86, Q8VEB4, Q8VEK0, Q9CQH7, Q9CQM5, Q9CQS8, Q9D7M8, Q9JJ94, Q9QUI0	19
FALSE	TRUE	FALSE	FALSE	FALSE	FALSE	FALSE	TRUE	FALSE	(heart_1∩spleen_1)∖(brain_1∪kidney_1∪liver_1∪lung_1∪muscle_1∪skin_1∪stomach_1)	O88653, P00158, P03899, P58021, Q5ND34, Q62348, Q8BLF1, Q8R123, Q8R1I1, Q8VEB1, Q921V7, Q99J95, Q9CPQ8, Q9CQS2, Q9CR60, Q9D6Y7, Q9QUQ5	17
FALSE	TRUE	FALSE	FALSE	FALSE	FALSE	FALSE	FALSE	TRUE	(heart_1∩stomach_1)∖(brain_1∪kidney_1∪liver_1∪lung_1∪muscle_1∪skin_1∪spleen_1)	P23249, P53702, P83877, Q7TNC9, Q8BFQ8, Q8BLY2, Q8BXZ1, Q8VE96, Q8VEK2, Q91WK1, Q91YR5, Q9CQ02, Q9CQL4, Q9ESJ0, Q9QXS6, Q9Z1X2	16
FALSE	FALSE	FALSE	FALSE	FALSE	TRUE	TRUE	FALSE	FALSE	(muscle_1∩skin_1)∖(brain_1∪heart_1∪kidney_1∪liver_1∪lung_1∪spleen_1∪stomach_1)	A2A863, O88286, P10493, P28653, Q04750, Q61292, Q61739, Q6URW6, Q7TT18, Q8BR92, Q8C863, Q91X96, Q9D9K3, Q9DAM7, Q9JHJ3, Q9JIL6	16
FALSE	TRUE	FALSE	TRUE	FALSE	FALSE	FALSE	FALSE	FALSE	(heart_1∩liver_1)∖(brain_1∪kidney_1∪lung_1∪muscle_1∪skin_1∪spleen_1∪stomach_1)	A6H6E9, O88986, P52875, P59481, Q61908, Q64525, Q6P9N8, Q6PGD0, Q7TPR4, Q80U58, Q8BH51, Q8K2C9, Q9D1R1, Q9WV85, Q9Z1B5	15
FALSE	FALSE	TRUE	FALSE	FALSE	TRUE	FALSE	FALSE	FALSE	(kidney_1∩muscle_1)∖(brain_1∪heart_1∪liver_1∪lung_1∪skin_1∪spleen_1∪stomach_1)	O35988, O54931, P35569, P59598, P62915, Q08093, Q6PIU9, Q80WR5, Q8BGT6, Q8K2F8, Q8K2Q5, Q8K3A0, Q8VCF0, Q91VX2	14
FALSE	FALSE	FALSE	TRUE	FALSE	TRUE	FALSE	TRUE	TRUE	(liver_1∩muscle_1∩spleen_1∩stomach_1)∖(brain_1∪heart_1∪kidney_1∪lung_1∪skin_1)	O35226, P15864, P23198, P26883, P43274, Q61074, Q810U5, Q8BWQ6, Q8K194, Q9D8Y0, Q9QXT0	11
FALSE	FALSE	TRUE	TRUE	FALSE	TRUE	FALSE	FALSE	FALSE	(kidney_1∩liver_1∩muscle_1)∖(brain_1∪heart_1∪lung_1∪skin_1∪spleen_1∪stomach_1)	A2AJI0, E9PZM7, P56212, P98078, Q6PGH2, Q7TSC1, Q80WJ7, Q8BGD9, Q8C5P7, Q9D6S7, Q9QYY0	11
FALSE	TRUE	FALSE	FALSE	FALSE	TRUE	FALSE	FALSE	TRUE	(heart_1∩muscle_1∩stomach_1)∖(brain_1∪kidney_1∪liver_1∪lung_1∪skin_1∪spleen_1)	P00015, P0DP26;P0DP27;P0DP28, P84102, Q3V384, Q6PDE7, Q8BMJ3, Q99KR3, Q9Z1K5	8
TRUE	FALSE	FALSE	FALSE	FALSE	FALSE	FALSE	FALSE	FALSE	(brain_1)∖(heart_1∪kidney_1∪liver_1∪lung_1∪muscle_1∪skin_1∪spleen_1∪stomach_1)	A2ABV5, P05532, P33175, Q60932, Q62420, Q8K0E1, Q8VCD6, Q91VA3	8
FALSE	TRUE	FALSE	FALSE	FALSE	FALSE	FALSE	TRUE	TRUE	(heart_1∩spleen_1∩stomach_1)∖(brain_1∪kidney_1∪liver_1∪lung_1∪muscle_1∪skin_1)	P62892, Q8BFZ3, Q99J27, Q99LG2, Q9CR64, Q9D2C7, Q9DBY1	7
FALSE	FALSE	FALSE	TRUE	FALSE	TRUE	TRUE	FALSE	FALSE	(liver_1∩muscle_1∩skin_1)∖(brain_1∪heart_1∪kidney_1∪lung_1∪spleen_1∪stomach_1)	O88983, P10922, Q3UMF0, Q8K1L5, Q99M28, Q9CPZ8, Q9CRB0	7
FALSE	TRUE	FALSE	TRUE	FALSE	FALSE	FALSE	TRUE	TRUE	(heart_1∩liver_1∩spleen_1∩stomach_1)∖(brain_1∪kidney_1∪lung_1∪muscle_1∪skin_1)	P16858, P35980, Q0VBL3, Q7TMR0, Q8BHD7, Q8QZY1	6
FALSE	FALSE	FALSE	FALSE	FALSE	FALSE	TRUE	FALSE	TRUE	(skin_1∩stomach_1)∖(brain_1∪heart_1∪kidney_1∪liver_1∪lung_1∪muscle_1∪spleen_1)	E9Q557, P62849, Q2VPD4, Q8K4L4, Q8R0W0, Q99PS0	6
FALSE	TRUE	FALSE	TRUE	FALSE	FALSE	FALSE	FALSE	TRUE	(heart_1∩liver_1∩stomach_1)∖(brain_1∪kidney_1∪lung_1∪muscle_1∪skin_1∪spleen_1)	O35704, P62267, P68134, Q8K288, Q8VHN8, Q9Z2Z6	6
FALSE	FALSE	TRUE	FALSE	FALSE	TRUE	FALSE	TRUE	FALSE	(kidney_1∩muscle_1∩spleen_1)∖(brain_1∪heart_1∪liver_1∪lung_1∪skin_1∪stomach_1)	P15379, Q3UQA7, Q5SQY2, Q7TNS2, Q9D8N2, Q9QY93	6
FALSE	FALSE	FALSE	FALSE	TRUE	FALSE	FALSE	FALSE	FALSE	(lung_1)∖(brain_1∪heart_1∪kidney_1∪liver_1∪muscle_1∪skin_1∪spleen_1∪stomach_1)	P56857, P60060, Q8BIX3, Q8CFZ4, Q9CPN9, Q9DCA2	6
FALSE	TRUE	FALSE	FALSE	FALSE	TRUE	FALSE	TRUE	TRUE	(heart_1∩muscle_1∩spleen_1∩stomach_1)∖(brain_1∪kidney_1∪liver_1∪lung_1∪skin_1)	P63028, Q99N91, Q9JIQ3, Q9Z130, Q9Z1D1	5
FALSE	FALSE	FALSE	FALSE	FALSE	FALSE	TRUE	TRUE	FALSE	(skin_1∩spleen_1)∖(brain_1∪heart_1∪kidney_1∪liver_1∪lung_1∪muscle_1∪stomach_1)	O35955, P61211, P62245, Q80UK8, Q9QWL7	5
FALSE	TRUE	FALSE	TRUE	FALSE	TRUE	FALSE	FALSE	TRUE	(heart_1∩liver_1∩muscle_1∩stomach_1)∖(brain_1∪kidney_1∪lung_1∪skin_1∪spleen_1)	O35127, P58771, Q91XV3, Q9D892	4
FALSE	TRUE	FALSE	FALSE	FALSE	TRUE	FALSE	TRUE	FALSE	(heart_1∩muscle_1∩spleen_1)∖(brain_1∪kidney_1∪liver_1∪lung_1∪skin_1∪stomach_1)	O35943, O55101, Q3UX10, Q60876	4
FALSE	FALSE	FALSE	TRUE	FALSE	FALSE	TRUE	FALSE	FALSE	(liver_1∩skin_1)∖(brain_1∪heart_1∪kidney_1∪lung_1∪muscle_1∪spleen_1∪stomach_1)	P08030, P62331, Q80TN5, Q8BSL7	4
FALSE	FALSE	FALSE	FALSE	TRUE	TRUE	FALSE	FALSE	FALSE	(lung_1∩muscle_1)∖(brain_1∪heart_1∪kidney_1∪liver_1∪skin_1∪spleen_1∪stomach_1)	P15261, P47877, Q8BTE5, Q8R2Y3	4
FALSE	TRUE	FALSE	TRUE	FALSE	TRUE	FALSE	FALSE	FALSE	(heart_1∩liver_1∩muscle_1)∖(brain_1∪kidney_1∪lung_1∪skin_1∪spleen_1∪stomach_1)	A0A2I3BQS8, P51125, P57780, Q9CQ40	4
FALSE	FALSE	TRUE	TRUE	FALSE	FALSE	FALSE	FALSE	FALSE	(kidney_1∩liver_1)∖(brain_1∪heart_1∪lung_1∪muscle_1∪skin_1∪spleen_1∪stomach_1)	A2A4P0, Q6P1G0, Q80W47, Q9CQW1	4
FALSE	FALSE	FALSE	FALSE	FALSE	FALSE	TRUE	TRUE	TRUE	(skin_1∩spleen_1∩stomach_1)∖(brain_1∪heart_1∪kidney_1∪liver_1∪lung_1∪muscle_1)	Q8VBU8, Q9R1Q7	2
FALSE	FALSE	TRUE	TRUE	FALSE	TRUE	FALSE	TRUE	TRUE	(kidney_1∩liver_1∩muscle_1∩spleen_1∩stomach_1)∖(brain_1∪heart_1∪lung_1∪skin_1)	P99028, Q9CQX8	2
FALSE	TRUE	FALSE	TRUE	FALSE	TRUE	FALSE	TRUE	TRUE	(heart_1∩liver_1∩muscle_1∩spleen_1∩stomach_1)∖(brain_1∪kidney_1∪lung_1∪skin_1)	P12787, Q99020	2
FALSE	FALSE	FALSE	FALSE	FALSE	TRUE	TRUE	FALSE	TRUE	(muscle_1∩skin_1∩stomach_1)∖(brain_1∪heart_1∪kidney_1∪liver_1∪lung_1∪spleen_1)	P51885, Q9D485	2
FALSE	FALSE	TRUE	FALSE	FALSE	FALSE	FALSE	FALSE	TRUE	(kidney_1∩stomach_1)∖(brain_1∪heart_1∪liver_1∪lung_1∪muscle_1∪skin_1∪spleen_1)	O70494, P68433;P84228	2
TRUE	FALSE	FALSE	FALSE	FALSE	TRUE	FALSE	FALSE	FALSE	(brain_1∩muscle_1)∖(heart_1∪kidney_1∪liver_1∪lung_1∪skin_1∪spleen_1∪stomach_1)	Q03958, Q8K0V2	2
FALSE	TRUE	FALSE	TRUE	TRUE	FALSE	FALSE	TRUE	TRUE	(heart_1∩liver_1∩lung_1∩spleen_1∩stomach_1)∖(brain_1∪kidney_1∪muscle_1∪skin_1)	Q9D115	1
FALSE	FALSE	TRUE	TRUE	FALSE	FALSE	FALSE	TRUE	TRUE	(kidney_1∩liver_1∩spleen_1∩stomach_1)∖(brain_1∪heart_1∪lung_1∪muscle_1∪skin_1)	Q91WK5	1
FALSE	FALSE	FALSE	TRUE	FALSE	FALSE	TRUE	FALSE	TRUE	(liver_1∩skin_1∩stomach_1)∖(brain_1∪heart_1∪kidney_1∪lung_1∪muscle_1∪spleen_1)	Q8BI08	1
FALSE	FALSE	FALSE	TRUE	TRUE	TRUE	FALSE	FALSE	TRUE	(liver_1∩lung_1∩muscle_1∩stomach_1)∖(brain_1∪heart_1∪kidney_1∪skin_1∪spleen_1)	P70296	1
FALSE	FALSE	FALSE	FALSE	TRUE	TRUE	FALSE	FALSE	TRUE	(lung_1∩muscle_1∩stomach_1)∖(brain_1∪heart_1∪kidney_1∪liver_1∪skin_1∪spleen_1)	Q8C761	1
FALSE	FALSE	TRUE	TRUE	FALSE	TRUE	FALSE	FALSE	TRUE	(kidney_1∩liver_1∩muscle_1∩stomach_1)∖(brain_1∪heart_1∪lung_1∪skin_1∪spleen_1)	Q9ERR7	1
FALSE	FALSE	TRUE	FALSE	FALSE	TRUE	FALSE	FALSE	TRUE	(kidney_1∩muscle_1∩stomach_1)∖(brain_1∪heart_1∪liver_1∪lung_1∪skin_1∪spleen_1)	Q9DAW9	1
FALSE	TRUE	FALSE	FALSE	TRUE	FALSE	FALSE	FALSE	TRUE	(heart_1∩lung_1∩stomach_1)∖(brain_1∪kidney_1∪liver_1∪muscle_1∪skin_1∪spleen_1)	P60710	1
FALSE	FALSE	FALSE	FALSE	TRUE	FALSE	FALSE	FALSE	TRUE	(lung_1∩stomach_1)∖(brain_1∪heart_1∪kidney_1∪liver_1∪muscle_1∪skin_1∪spleen_1)	Q9D8M4	1
FALSE	FALSE	TRUE	TRUE	FALSE	FALSE	FALSE	FALSE	TRUE	(kidney_1∩liver_1∩stomach_1)∖(brain_1∪heart_1∪lung_1∪muscle_1∪skin_1∪spleen_1)	Q9WVL7	1
FALSE	FALSE	FALSE	FALSE	FALSE	TRUE	TRUE	TRUE	FALSE	(muscle_1∩skin_1∩spleen_1)∖(brain_1∪heart_1∪kidney_1∪liver_1∪lung_1∪stomach_1)	Q9WTZ1	1
FALSE	FALSE	TRUE	TRUE	FALSE	TRUE	FALSE	TRUE	FALSE	(kidney_1∩liver_1∩muscle_1∩spleen_1)∖(brain_1∪heart_1∪lung_1∪skin_1∪stomach_1)	Q4KML4	1
FALSE	FALSE	FALSE	FALSE	TRUE	FALSE	FALSE	TRUE	FALSE	(lung_1∩spleen_1)∖(brain_1∪heart_1∪kidney_1∪liver_1∪muscle_1∪skin_1∪stomach_1)	Q62280	1
FALSE	TRUE	FALSE	TRUE	FALSE	FALSE	FALSE	TRUE	FALSE	(heart_1∩liver_1∩spleen_1)∖(brain_1∪kidney_1∪lung_1∪muscle_1∪skin_1∪stomach_1)	P19157	1
FALSE	FALSE	TRUE	FALSE	FALSE	FALSE	FALSE	TRUE	FALSE	(kidney_1∩spleen_1)∖(brain_1∪heart_1∪liver_1∪lung_1∪muscle_1∪skin_1∪stomach_1)	Q9D6V8	1
FALSE	FALSE	TRUE	FALSE	TRUE	TRUE	FALSE	FALSE	FALSE	(kidney_1∩lung_1∩muscle_1)∖(brain_1∪heart_1∪liver_1∪skin_1∪spleen_1∪stomach_1)	Q9D0B6	1
TRUE	FALSE	FALSE	TRUE	FALSE	FALSE	FALSE	FALSE	FALSE	(brain_1∩liver_1)∖(heart_1∪kidney_1∪lung_1∪muscle_1∪skin_1∪spleen_1∪stomach_1)	Q8BZQ7	1

## Sheet: 2.4w_sex DEPs Upset
brain_4	heart_4	intestine_4	kidney_4	liver_4	lung_4	muscle_4	spleen_4	..set..	..values..	..count..
FALSE	FALSE	FALSE	FALSE	TRUE	FALSE	FALSE	FALSE	(liver_4)∖(brain_4∪heart_4∪intestine_4∪kidney_4∪lung_4∪muscle_4∪spleen_4)	A0A0G2JFX6, A0A0J9YUD5, A0A1L1STL1;A2AVC7;L7MTT1;Q7TR35, A1L3P4, A2A5R2, A2A8L5, A2ADY9, A2AJL3, A2AKG8, A2AKK5, A2AR02, A2AS89, A2ASZ8, A2BDX3, A2BE28, A4Q9F4, A6H611, B1AUE5, B1AY10, B2RPV6, B2RR83, B2RT14, B2RY56, B8JK39, D3Z0M9, D3Z5D4, D3Z7X0, E0CZ42, E9PWV0, E9PXC0, E9PXC3, E9PZJ8, E9Q394, E9Q3G8, E9Q3H6, E9Q3L2, E9Q4P1, E9Q555, E9Q616, E9Q6R7, E9Q8B5, E9Q912, E9QA15, F6ZDS4, F8VPN4, G3UWD9…	1165
FALSE	FALSE	TRUE	FALSE	FALSE	FALSE	FALSE	FALSE	(intestine_4)∖(brain_4∪heart_4∪kidney_4∪liver_4∪lung_4∪muscle_4∪spleen_4)	A0A0J9YUX7, A0A140LJ72, A0A1W2P7S8, A2AFR2, A2ARV4, A3KGB4, A6H8H2, B1ARD6, B1AVZ0, B1AXP6, B2RRE7, D3YXK2, E9PVX6, E9PYD1, E9PZM7, E9Q1P8, E9Q3M9, E9Q5C9, E9Q6H8, E9Q7L0, F7BWT7, F8VPU2, G5E829, O08529, O08599, O08663, O08808, O08856, O09164, O35207, O35286, O35295, O35350, O35448, O35593, O35643, O35648, O35864, O54734, O54984, O54998, O55023, O55106, O55125, O55131, O55143, O70133, O70145, O70…	554
FALSE	FALSE	FALSE	FALSE	FALSE	FALSE	FALSE	TRUE	(spleen_4)∖(brain_4∪heart_4∪intestine_4∪kidney_4∪liver_4∪lung_4∪muscle_4)	A0A075B5R7, A0A140T8N9, A0A1D5RLD8, A2ABU4, A2AGH6, A2AKX3, A2AWR3, A2RSJ4, A6H6E9, A6ZI46, A8C756, B1AXB9, B2RVB9, B7ZMP1, D3Z0K6, D3Z3L3, E9PY16, E9Q368, E9Q634, E9Q7M2, F8VQ29, G3X8X0, K7N6Z2, O35075, O35242, O35343, O54788, O54833, O54940, O54942, O55057, O55229, O70138, O70167, O70546, O88942, O88974, O89013, P00397, P02104, P03893, P07903, P09925, P0C0S6;Q3THW5, P11031, P14069, P15702, P166…	284
FALSE	FALSE	TRUE	FALSE	TRUE	FALSE	FALSE	FALSE	(intestine_4∩liver_4)∖(brain_4∪heart_4∪kidney_4∪lung_4∪muscle_4∪spleen_4)	A2AN08, A2BH40, D3YZZ5, D3Z6Q9, E9Q612, E9Q7G0, O08573, O08749, O08756, O08807, O08915, O09106, O35685, O54988, O55128, O55142, O70152, O70318, O70378, O70404, O70503, O88271, O88291, O88569, O88668, O88685, P07356, P08113, P08752, P09405, P10126, P14131, P14211, P14685, P14733, P17047, P20029, P20108, P21447, P24547, P27808, P31786, P31938, P35282, P35293, P36993, P45700, P46467, P47941, P48774,…	219
FALSE	FALSE	FALSE	TRUE	FALSE	FALSE	FALSE	FALSE	(kidney_4)∖(brain_4∪heart_4∪intestine_4∪liver_4∪lung_4∪muscle_4∪spleen_4)	A0A2I3BR81, A2CG49, A2VDH3, A3KGS3, B9EJI9, E9PWQ3, E9Q6L7, J3QP37, O08638, O35730, O54962, O55186, O70577, P02468, P06800, P10648, P11276, P11930, P17932, P20152, P24472, P36552, P38575, P39061, P49718, P50295, P51655, P51880, P56395, P60330, P62962, P63268, P83917, P97310, P97311, P97315, P97447, P97797, P98197, Q00915, Q04857, Q4KML4, Q5SSN7, Q60737, Q60847, Q61881, Q6ZPR5, Q80ZV0, Q8BGT6, Q8B…	98
FALSE	FALSE	FALSE	FALSE	TRUE	FALSE	FALSE	TRUE	(liver_4∩spleen_4)∖(brain_4∪heart_4∪intestine_4∪kidney_4∪lung_4∪muscle_4)	A0A140LI88, A0A3B2W3R4, B1AZI6, D3Z2H9, E9Q414, F8VQ05, G5E897, O09044, O54782, O70251, O88653, O88696, P11609, P16110, P17809, P19324, P26350, P29341, P35564, P41233, P48024, P51125, P60003, P60605, P62254, P62960, P63271;Q9Z199, P63276, P70245, P97352, P97822, P97865, P99028, Q3THK3, Q3TQI7, Q3UHX2, Q3V0B4, Q566J8, Q5U5M8, Q60778, Q61490, Q61555, Q61735, Q6P6M7, Q80SZ7, Q80XU3, Q8BUY9, Q8C0S1, …	80
FALSE	FALSE	FALSE	FALSE	FALSE	TRUE	FALSE	FALSE	(lung_4)∖(brain_4∪heart_4∪intestine_4∪kidney_4∪liver_4∪muscle_4∪spleen_4)	A2AIV8, B1ART2, D3YXG0, O08547, O35912, P09242, P0C8K7, P22315, P23819, P49446, P54726, P56857, P61290, P62301, P63034, P67871, P70158, P97440, P97479, P97504, Q3TYD4, Q3UBZ5, Q3UHH8, Q3ULQ2, Q3UQ28, Q5NCP0, Q5ND28, Q60870, Q60980, Q61189, Q61835, Q62095, Q62189, Q69Z37, Q6NSQ9, Q6P5C5, Q7TPW1, Q80U28, Q80W00, Q80Z96, Q8BH66, Q8BMD6, Q8BR65, Q8BSU7, Q8C2A2, Q8CG70, Q8JZY2, Q8K2L8, Q8K337, Q8R2K4,…	80
FALSE	TRUE	FALSE	FALSE	FALSE	FALSE	FALSE	FALSE	(heart_4)∖(brain_4∪intestine_4∪kidney_4∪liver_4∪lung_4∪muscle_4∪spleen_4)	A0A087WP46, A2AQP0, A2AWA9, A6H5Z3, B2RUP2, B2RXC1, B2RXC8, B8JJ69, E9PWG6, F6XLV1, O55126, O70468, O88736, P02802, P14115, P25444, P31750, P45591, P47955, P48787, P50752, P51637, P51667, P60060, P62264, P62702, P97823, P97858, P98086, Q32KI9;Q8BM89, Q3TMP8, Q3U213, Q3V3Q7, Q5FW52, Q5NCS9, Q60770, Q61337, Q64511, Q80YV3, Q8BH15, Q8BUV3, Q8BW56, Q8CC27, Q8K4G5, Q8R404, Q8VE91, Q8VHE0, Q91W86, Q91Y…	65
FALSE	FALSE	FALSE	FALSE	FALSE	FALSE	TRUE	FALSE	(muscle_4)∖(brain_4∪heart_4∪intestine_4∪kidney_4∪liver_4∪lung_4∪spleen_4)	A2AJI0, A6X935, E9PV24, G5E8Q8, P04186, P24452, P34884, P50427, P52194, P62313, P70202, P70460, P70670, P82350, P97461, Q00898, Q04447, Q18PE0, Q2KN98, Q3UI43, Q3UQN2, Q5U419, Q60649, Q60760, Q6P2B1, Q6P9J9, Q78J03, Q810A7, Q8BQ30, Q8BTZ4, Q8BX80, Q8BXR9, Q8BYJ6, Q8C7V8, Q8CGB6, Q8K0E1, Q8K0L0, Q8R5C5, Q99M71, Q9CQE5, Q9CQV7, Q9CYR6, Q9CZR2, Q9D883, Q9DCI9, Q9ES28, Q9ESB3, Q9ET80, Q9JIG7, Q9JIL6,…	54
TRUE	FALSE	FALSE	FALSE	FALSE	FALSE	FALSE	FALSE	(brain_4)∖(heart_4∪intestine_4∪kidney_4∪liver_4∪lung_4∪muscle_4∪spleen_4)	B1AWN6, O09172, O35127, O88712, P01831, P05532, P0DP60, P27671, P28652, P61329, P63040, P97825, P97952, Q03958, Q3TZX3, Q3USJ8, Q61292, Q62393, Q6PIC6, Q6RT24, Q8BFU3, Q8BMQ2, Q8BTG3, Q8C4G9, Q8C6E0, Q8CAB8, Q8CBY8, Q8CFP6, Q8K2P7, Q8R2L5, Q8R317, Q8R555, Q8VCD6, Q91VF5, Q99JT6, Q9CQZ6, Q9CRB8, Q9D0W5, Q9D3P8, Q9DCU2, Q9JIF0, Q9JJJ7, Q9JL61, Q9QX60, Q9Z2M6	45
FALSE	FALSE	FALSE	TRUE	TRUE	FALSE	FALSE	FALSE	(kidney_4∩liver_4)∖(brain_4∪heart_4∪intestine_4∪lung_4∪muscle_4∪spleen_4)	O54749, O54909, O88520, P07214, P54227, P62075, P62835, Q3UL36, Q4VAA2, Q5U5V2, Q61081, Q61503, Q62241, Q62523, Q64152, Q64435, Q7TMR0, Q7TNS2, Q8CIM7, Q8K021, Q8K0C4, Q91XD7, Q99M28, Q99NB8, Q9CQP3, Q9CXF0, Q9DCS2, Q9EPV8, Q9QY93, Q9WU28, Q9WUZ9, Q9WVL7	32
FALSE	TRUE	FALSE	FALSE	TRUE	FALSE	FALSE	FALSE	(heart_4∩liver_4)∖(brain_4∪intestine_4∪kidney_4∪lung_4∪muscle_4∪spleen_4)	D3YTM9, O35215, P17182, P31230, P50462, P62774, Q3TDQ1, Q3UF64, Q6NZB0, Q6PDE7, Q6Q899, Q6WVG3, Q7TQI3, Q80XP9, Q8BR90, Q8QZY1, Q8VD65, Q91YR7, Q921H8, Q921M4, Q9CQ00, Q9CQL6, Q9D6K8, Q9JL35, Q9QY76, Q9Z2Z6	26
FALSE	FALSE	FALSE	FALSE	FALSE	TRUE	FALSE	TRUE	(lung_4∩spleen_4)∖(brain_4∪heart_4∪intestine_4∪kidney_4∪liver_4∪muscle_4)	E9Q3H4, O35683, P47962, P62274, P62892, P63139, Q61532, Q6GYP7, Q8BH97, Q8BK30, Q8CI51, Q8CIG9, Q8K2A8, Q8VEL2, Q922E4, Q924K8, Q99J27, Q9CPN9, Q9CQH7, Q9D6V8, Q9R1Q8, Q9Z1E3, Q9Z2A0, Q9Z2C4	24
FALSE	FALSE	TRUE	FALSE	FALSE	FALSE	FALSE	TRUE	(intestine_4∩spleen_4)∖(brain_4∪heart_4∪kidney_4∪liver_4∪lung_4∪muscle_4)	E9PWW6, E9PWW9, O08734, P42669, P61211, P97760, Q60972, Q76LS9, Q80XC3, Q8BIK6, Q8BXN9, Q8K1A6, Q9CQE3, Q9CQV5, Q9CQW2, Q9CWR0, Q9CXP8, Q9JJX6, Q9JJX7, Q9Z1D1	20
FALSE	FALSE	TRUE	FALSE	TRUE	FALSE	FALSE	TRUE	(intestine_4∩liver_4∩spleen_4)∖(brain_4∪heart_4∪kidney_4∪lung_4∪muscle_4)	O55029, P47753, P58021, P61750, P63030, P99024, Q06138, Q3UJD6, Q60739, Q80W22, Q8CDN6, Q99020, Q99K70, Q9CR64, Q9CRA5, Q9D023, Q9DC51, Q9R0Q3	18
TRUE	FALSE	FALSE	FALSE	TRUE	FALSE	FALSE	FALSE	(brain_4∩liver_4)∖(heart_4∪intestine_4∪kidney_4∪lung_4∪muscle_4∪spleen_4)	O35239, O88958, P0DN34, P39447, P40336, P62305, P62627, Q8BFY6, Q8VDL9, Q91VC3, Q922D4, Q99KF1, Q9CQA1, Q9D7N9, Q9JKY7, Q9QYY8, Q9R020, Q9Z0W3	18
FALSE	TRUE	FALSE	FALSE	TRUE	FALSE	FALSE	TRUE	(heart_4∩liver_4∩spleen_4)∖(brain_4∪intestine_4∪kidney_4∪lung_4∪muscle_4)	P03899, P12787, P15864, P16858, P19157, P43274, P62311, P62852, P68134, P99027, Q3UX10, Q60872, Q9CPQ1, Q9D6J6	14
FALSE	TRUE	FALSE	FALSE	FALSE	FALSE	FALSE	TRUE	(heart_4∩spleen_4)∖(brain_4∪intestine_4∪kidney_4∪liver_4∪lung_4∪muscle_4)	O35943, P03888, P58771, Q3U9N9, Q6P4S6, Q6W8Q3, Q8BVL3, Q8K3D3, Q99LG2, Q9CQP0, Q9D8T4, Q9JLB4, Q9QUI0	13
FALSE	FALSE	FALSE	FALSE	TRUE	TRUE	FALSE	FALSE	(liver_4∩lung_4)∖(brain_4∪heart_4∪intestine_4∪kidney_4∪muscle_4∪spleen_4)	P03921, P40630, P62331, P62996, Q6P1G0, Q6PDJ6, Q8BGB7, Q91VS7, Q91X52, Q921J2, Q99ML4, Q9D710, Q9JKJ9	13
FALSE	FALSE	TRUE	TRUE	FALSE	FALSE	FALSE	FALSE	(intestine_4∩kidney_4)∖(brain_4∪heart_4∪liver_4∪lung_4∪muscle_4∪spleen_4)	P10493, P51855, P62245, Q05793, Q5SS00, Q64522, Q64525, Q8BP67, Q8R016, Q91YJ3, Q99K28, Q9QZQ8, Q9Z0Y1	13
FALSE	FALSE	FALSE	FALSE	TRUE	FALSE	TRUE	FALSE	(liver_4∩muscle_4)∖(brain_4∪heart_4∪intestine_4∪kidney_4∪lung_4∪spleen_4)	P70295, Q5SSK3, Q61543, Q78JE5, Q8BZM1, Q8C181, Q8CFE3, Q8JZX4, Q9DB25, Q9QUH0	10
FALSE	TRUE	TRUE	FALSE	TRUE	FALSE	FALSE	FALSE	(heart_4∩intestine_4∩liver_4)∖(brain_4∪kidney_4∪lung_4∪muscle_4∪spleen_4)	P62849, P62908, Q6ZWN5, Q8BWY3, Q8K003, Q9CVB6, Q9CY27, Q9CY57, Q9CZM2	9
FALSE	TRUE	TRUE	FALSE	FALSE	FALSE	FALSE	FALSE	(heart_4∩intestine_4)∖(brain_4∪kidney_4∪liver_4∪lung_4∪muscle_4∪spleen_4)	P23591, P39054, P59708, P62141, P62242, P62754, P62827, Q8BT60, Q8K273	9
FALSE	FALSE	TRUE	FALSE	FALSE	FALSE	TRUE	FALSE	(intestine_4∩muscle_4)∖(brain_4∪heart_4∪kidney_4∪liver_4∪lung_4∪spleen_4)	E9QAT4, P35762, Q59J78, Q62086, Q8BGQ1, Q9JIM1, Q9Z0S9	7
FALSE	FALSE	TRUE	FALSE	FALSE	TRUE	FALSE	FALSE	(intestine_4∩lung_4)∖(brain_4∪heart_4∪kidney_4∪liver_4∪muscle_4∪spleen_4)	O09117, P84102, Q3TLS3, Q8C0T5, Q8N7N5, Q9D0M3	6
TRUE	FALSE	FALSE	FALSE	TRUE	FALSE	FALSE	TRUE	(brain_4∩liver_4∩spleen_4)∖(heart_4∪intestine_4∪kidney_4∪lung_4∪muscle_4)	P03911, P53986, P62342, Q9CR62, Q9CXV1	5
TRUE	FALSE	FALSE	FALSE	FALSE	FALSE	FALSE	TRUE	(brain_4∩spleen_4)∖(heart_4∪intestine_4∪kidney_4∪liver_4∪lung_4∪muscle_4)	A2A4U6, P00158, Q61074, Q8CCX5, Q8K2X3	5
TRUE	FALSE	TRUE	FALSE	FALSE	FALSE	FALSE	FALSE	(brain_4∩intestine_4)∖(heart_4∪kidney_4∪liver_4∪lung_4∪muscle_4∪spleen_4)	A2AJA7, P97765, Q62311, Q62348, Q8BX09	5
FALSE	FALSE	FALSE	TRUE	TRUE	FALSE	FALSE	TRUE	(kidney_4∩liver_4∩spleen_4)∖(brain_4∪heart_4∪intestine_4∪lung_4∪muscle_4)	P26645, P28656, P62307, Q9WVH9	4
FALSE	FALSE	FALSE	TRUE	FALSE	FALSE	FALSE	TRUE	(kidney_4∩spleen_4)∖(brain_4∪heart_4∪intestine_4∪liver_4∪lung_4∪muscle_4)	Q5QD14, Q8BFZ3, Q8R4S0, Q9D3B1	4
FALSE	FALSE	TRUE	FALSE	TRUE	TRUE	FALSE	FALSE	(intestine_4∩liver_4∩lung_4)∖(brain_4∪heart_4∪kidney_4∪muscle_4∪spleen_4)	P29595, Q61133, Q99L20, Q9CQR2	4
FALSE	FALSE	TRUE	TRUE	TRUE	FALSE	FALSE	FALSE	(intestine_4∩kidney_4∩liver_4)∖(brain_4∪heart_4∪lung_4∪muscle_4∪spleen_4)	P11103, P56379, P62878, Q0VBL3	4
FALSE	TRUE	TRUE	FALSE	TRUE	TRUE	FALSE	TRUE	(heart_4∩intestine_4∩liver_4∩lung_4∩spleen_4)∖(brain_4∪kidney_4∪muscle_4)	O35226, Q9D0M5, Q9D1G1	3
FALSE	FALSE	FALSE	FALSE	TRUE	TRUE	FALSE	TRUE	(liver_4∩lung_4∩spleen_4)∖(brain_4∪heart_4∪intestine_4∪kidney_4∪muscle_4)	O89086, P42867, Q8R5I6	3
FALSE	FALSE	TRUE	FALSE	FALSE	TRUE	FALSE	TRUE	(intestine_4∩lung_4∩spleen_4)∖(brain_4∪heart_4∪kidney_4∪liver_4∪muscle_4)	P02463, Q7TR96, Q9R1Q7	3
FALSE	TRUE	FALSE	FALSE	FALSE	TRUE	FALSE	TRUE	(heart_4∩lung_4∩spleen_4)∖(brain_4∪intestine_4∪kidney_4∪liver_4∪muscle_4)	E9Q6D3, O55101, Q9D115	3
TRUE	FALSE	TRUE	FALSE	TRUE	FALSE	FALSE	TRUE	(brain_4∩intestine_4∩liver_4∩spleen_4)∖(heart_4∪kidney_4∪lung_4∪muscle_4)	Q8R1I1, Q9CR51	2
FALSE	FALSE	FALSE	TRUE	FALSE	FALSE	TRUE	FALSE	(kidney_4∩muscle_4)∖(brain_4∪heart_4∪intestine_4∪liver_4∪lung_4∪spleen_4)	P17439, Q61554	2
FALSE	FALSE	FALSE	TRUE	FALSE	TRUE	FALSE	FALSE	(kidney_4∩lung_4)∖(brain_4∪heart_4∪intestine_4∪liver_4∪muscle_4∪spleen_4)	P14094, Q99KN1	2
FALSE	TRUE	FALSE	FALSE	FALSE	TRUE	FALSE	FALSE	(heart_4∩lung_4)∖(brain_4∪intestine_4∪kidney_4∪liver_4∪muscle_4∪spleen_4)	P70296, Q9DB20	2
TRUE	FALSE	FALSE	FALSE	FALSE	TRUE	FALSE	FALSE	(brain_4∩lung_4)∖(heart_4∪intestine_4∪kidney_4∪liver_4∪muscle_4∪spleen_4)	Q8R2Y3, Q99J83	2
FALSE	TRUE	FALSE	TRUE	TRUE	FALSE	FALSE	FALSE	(heart_4∩kidney_4∩liver_4)∖(brain_4∪intestine_4∪lung_4∪muscle_4∪spleen_4)	P03930, P29758	2
TRUE	FALSE	TRUE	FALSE	TRUE	FALSE	FALSE	FALSE	(brain_4∩intestine_4∩liver_4)∖(heart_4∪kidney_4∪lung_4∪muscle_4∪spleen_4)	P62315, Q9D024	2
FALSE	TRUE	TRUE	TRUE	FALSE	FALSE	FALSE	FALSE	(heart_4∩intestine_4∩kidney_4)∖(brain_4∪liver_4∪lung_4∪muscle_4∪spleen_4)	P62806, Q9CQN6	2
TRUE	FALSE	FALSE	FALSE	TRUE	FALSE	TRUE	TRUE	(brain_4∩liver_4∩muscle_4∩spleen_4)∖(heart_4∪intestine_4∪kidney_4∪lung_4)	Q9DBS2	1
FALSE	FALSE	FALSE	FALSE	TRUE	FALSE	TRUE	TRUE	(liver_4∩muscle_4∩spleen_4)∖(brain_4∪heart_4∪intestine_4∪kidney_4∪lung_4)	Q9D892	1
FALSE	FALSE	FALSE	FALSE	FALSE	FALSE	TRUE	TRUE	(muscle_4∩spleen_4)∖(brain_4∪heart_4∪intestine_4∪kidney_4∪liver_4∪lung_4)	Q9CZY3	1
FALSE	FALSE	FALSE	TRUE	TRUE	TRUE	FALSE	TRUE	(kidney_4∩liver_4∩lung_4∩spleen_4)∖(brain_4∪heart_4∪intestine_4∪muscle_4)	P43275	1
TRUE	TRUE	TRUE	FALSE	TRUE	TRUE	FALSE	TRUE	(brain_4∩heart_4∩intestine_4∩liver_4∩lung_4∩spleen_4)∖(kidney_4∪muscle_4)	P28798	1
FALSE	TRUE	FALSE	FALSE	TRUE	TRUE	FALSE	TRUE	(heart_4∩liver_4∩lung_4∩spleen_4)∖(brain_4∪intestine_4∪kidney_4∪muscle_4)	P63028	1
TRUE	FALSE	TRUE	TRUE	FALSE	TRUE	FALSE	TRUE	(brain_4∩intestine_4∩kidney_4∩lung_4∩spleen_4)∖(heart_4∪liver_4∪muscle_4)	P63082	1
TRUE	FALSE	FALSE	FALSE	FALSE	TRUE	FALSE	TRUE	(brain_4∩lung_4∩spleen_4)∖(heart_4∪intestine_4∪kidney_4∪liver_4∪muscle_4)	Q9DB10	1
FALSE	FALSE	TRUE	TRUE	TRUE	FALSE	FALSE	TRUE	(intestine_4∩kidney_4∩liver_4∩spleen_4)∖(brain_4∪heart_4∪lung_4∪muscle_4)	P23198	1
FALSE	TRUE	TRUE	FALSE	TRUE	FALSE	FALSE	TRUE	(heart_4∩intestine_4∩liver_4∩spleen_4)∖(brain_4∪kidney_4∪lung_4∪muscle_4)	Q9D2C7	1
TRUE	TRUE	FALSE	FALSE	TRUE	FALSE	FALSE	TRUE	(brain_4∩heart_4∩liver_4∩spleen_4)∖(intestine_4∪kidney_4∪lung_4∪muscle_4)	Q8VDP6	1
FALSE	TRUE	FALSE	TRUE	FALSE	FALSE	FALSE	TRUE	(heart_4∩kidney_4∩spleen_4)∖(brain_4∪intestine_4∪liver_4∪lung_4∪muscle_4)	Q99JH8	1
TRUE	FALSE	FALSE	TRUE	FALSE	FALSE	FALSE	TRUE	(brain_4∩kidney_4∩spleen_4)∖(heart_4∪intestine_4∪liver_4∪lung_4∪muscle_4)	P0CW02	1
TRUE	TRUE	FALSE	FALSE	FALSE	FALSE	FALSE	TRUE	(brain_4∩heart_4∩spleen_4)∖(intestine_4∪kidney_4∪liver_4∪lung_4∪muscle_4)	Q9CR60	1
FALSE	FALSE	FALSE	FALSE	TRUE	TRUE	TRUE	FALSE	(liver_4∩lung_4∩muscle_4)∖(brain_4∪heart_4∪intestine_4∪kidney_4∪spleen_4)	Q8CHY3	1
FALSE	FALSE	FALSE	FALSE	FALSE	TRUE	TRUE	FALSE	(lung_4∩muscle_4)∖(brain_4∪heart_4∪intestine_4∪kidney_4∪liver_4∪spleen_4)	P70318	1
FALSE	FALSE	FALSE	TRUE	TRUE	FALSE	TRUE	FALSE	(kidney_4∩liver_4∩muscle_4)∖(brain_4∪heart_4∪intestine_4∪lung_4∪spleen_4)	Q9D394	1
FALSE	FALSE	TRUE	FALSE	TRUE	FALSE	TRUE	FALSE	(intestine_4∩liver_4∩muscle_4)∖(brain_4∪heart_4∪kidney_4∪lung_4∪spleen_4)	O35737	1
FALSE	FALSE	TRUE	TRUE	TRUE	TRUE	FALSE	FALSE	(intestine_4∩kidney_4∩liver_4∩lung_4)∖(brain_4∪heart_4∪muscle_4∪spleen_4)	Q61686	1
TRUE	FALSE	FALSE	TRUE	TRUE	TRUE	FALSE	FALSE	(brain_4∩kidney_4∩liver_4∩lung_4)∖(heart_4∪intestine_4∪muscle_4∪spleen_4)	Q8C570	1
FALSE	FALSE	FALSE	TRUE	TRUE	TRUE	FALSE	FALSE	(kidney_4∩liver_4∩lung_4)∖(brain_4∪heart_4∪intestine_4∪muscle_4∪spleen_4)	P63254	1
TRUE	FALSE	FALSE	FALSE	TRUE	TRUE	FALSE	FALSE	(brain_4∩liver_4∩lung_4)∖(heart_4∪intestine_4∪kidney_4∪muscle_4∪spleen_4)	Q9DCF9	1
FALSE	TRUE	TRUE	FALSE	FALSE	TRUE	FALSE	FALSE	(heart_4∩intestine_4∩lung_4)∖(brain_4∪kidney_4∪liver_4∪muscle_4∪spleen_4)	Q91WE4	1
TRUE	FALSE	FALSE	TRUE	TRUE	FALSE	FALSE	FALSE	(brain_4∩kidney_4∩liver_4)∖(heart_4∪intestine_4∪lung_4∪muscle_4∪spleen_4)	P53996	1
TRUE	TRUE	FALSE	FALSE	TRUE	FALSE	FALSE	FALSE	(brain_4∩heart_4∩liver_4)∖(intestine_4∪kidney_4∪lung_4∪muscle_4∪spleen_4)	P01887	1
FALSE	TRUE	FALSE	TRUE	FALSE	FALSE	FALSE	FALSE	(heart_4∩kidney_4)∖(brain_4∪intestine_4∪liver_4∪lung_4∪muscle_4∪spleen_4)	Q5PRF0	1
TRUE	FALSE	FALSE	TRUE	FALSE	FALSE	FALSE	FALSE	(brain_4∩kidney_4)∖(heart_4∪intestine_4∪liver_4∪lung_4∪muscle_4∪spleen_4)	A2ASQ1	1

## Sheet: 3.8w_sex DEPs Upset
heart_8	kidney_8	liver_8	lung_8	muscle_8	skin_8	spleen_8	stomach_8	..set..	..values..	..count..
FALSE	FALSE	FALSE	FALSE	FALSE	TRUE	FALSE	FALSE	(skin_8)∖(heart_8∪kidney_8∪liver_8∪lung_8∪muscle_8∪spleen_8∪stomach_8)	A0A075B5K2, A0A075B6A1, A0A0G2JG52, A0A0N4SUJ3, A0A0U1RNF2, A0A140T8M2, A0A286YCX6, A0A2I3BR81, A0A494BB10, A0A571BEN1, A2A432, A2A559, A2AAY5, A2AJI0, A2ALW5, A2ASQ1, A2AWP8, A2BE28, A3KGB4, A6H611, A6H8H2, B1AR13, B1AR17, B1ART2, B2RRE7, B2RWD2, B2RXC8, B2RXQ2, B2RXS4, B9EJ86, B9EKF4, C0HKG5;C0HKG6, D0QMC3, D3YUE4, D3YXK2, D3YZF7, E2JF22, E9PVA8, E9PZ36, E9Q137, E9Q394, E9Q3C1, E9Q3H6, E9Q411, …	1052
FALSE	FALSE	TRUE	FALSE	FALSE	FALSE	FALSE	FALSE	(liver_8)∖(heart_8∪kidney_8∪lung_8∪muscle_8∪skin_8∪spleen_8∪stomach_8)	A0A140LI88, A0A1D5RLM8, A0A338P6I9, A1L3P4, A2A5R2, A2A7S8, A2AJA7, A2AJL3, A2AN08, A2ATU0, A2BDX3, A2BI40;Q3TKR2;Q9JJQ7, A2CE44, B1AZI6, D3Z5D4, E9PV38, E9PWV0, E9PZJ8, E9Q5C9, E9Q612, E9Q616, E9Q7G0, E9Q8B5, E9Q8D0, E9Q912, F6ZDS4, F8VPN4, G3X8X0, O08580, O08705, O08738, O08759, O08797, O08915, O08997, O09044, O35075, O35127, O35286, O35423, O35609, O35680, O35900, O35972, O54824, O54865, O5507…	606
FALSE	FALSE	FALSE	FALSE	FALSE	FALSE	TRUE	FALSE	(spleen_8)∖(heart_8∪kidney_8∪liver_8∪lung_8∪muscle_8∪skin_8∪stomach_8)	A0A075B5L0, A0A075B5N4, A0A075B5R1, A0A075B5R2, A0A075B5R5, A0A075B5T6, A0A075B5Y4, A0A075B663, A0A0B4J1H6, A0A140T8M1, A0A140T8M4, A0A494B9V8, A2A4U6, A2A6P4, A2A716, A2AKX3, A2RSY1, A2RTL5, A3KGV1, A6PWY4, A6X935, B1AWN6, B1AXH1, B1AY10, B2RVB9, B2RY04, B9EJ80, B9EKI3, D3YWC7, D3YZP9, D3Z0K6, E9PVX6, E9PWG6, E9PWR4, E9PWW6, E9Q166, E9Q1P8, E9Q3M9, E9Q6D3, E9Q7M2, G3X9Z4, G3XA30, K7N6Y5, K7N6Z2,…	603
FALSE	FALSE	TRUE	FALSE	FALSE	TRUE	FALSE	FALSE	(liver_8∩skin_8)∖(heart_8∪kidney_8∪lung_8∪muscle_8∪spleen_8∪stomach_8)	A0A0J9YUD5, A6X919, D3YZZ5, E9PXC0, E9QAM5, E9QAT4, G3X9K3, G5E897, O08573, O35326, O35691, O35945, O54754, O54950, O55029, O55126, O55142, O55242, O70325, O70362, O88428, O88532, O88824, O88958, O88983, O89116, P05202, P08113, P09103, P09671, P10639, P10711, P11438, P13707, P14211, P16254, P16675, P17047, P17225, P17426, P17427, P17751, P19536, P20029, P22892, P25976, P26638, P27048, P27773, P27…	304
FALSE	FALSE	FALSE	TRUE	FALSE	FALSE	FALSE	FALSE	(lung_8)∖(heart_8∪kidney_8∪liver_8∪muscle_8∪skin_8∪spleen_8∪stomach_8)	A2AIV8, A2ALK8, A2AWR3, A2RSX7, A6H6E9, B1AUY3, B1AVK5, B2KF05, D3YXG0, D3YZG8, D3Z286, E9PZM4, E9Q2E4, E9Q4D1, E9Q4Y4, E9QAP7, F8VQG4, G3UWE2, O08675, O08692, O08760, O35206, O35295, O54825, O54918, O55134, O55236, O70172, O70458, O70469, O70579, O70585, O88322, O88441, O88512, O88559, O88573, O88593, O88622, O88809, O88833, O89110, P05784, P06800, P06869, P08071, P09581, P10833, P11087, P11672,…	284
FALSE	FALSE	FALSE	FALSE	TRUE	FALSE	FALSE	FALSE	(muscle_8)∖(heart_8∪kidney_8∪liver_8∪lung_8∪skin_8∪spleen_8∪stomach_8)	A0A571BF58, A2AMZ4, D3Z7P3, E0CYV9, E9PV95, E9Q3E1, E9Q735, F6XLV1, G5E829, O08553, O09165, O35379, O35566, O54724, O54931, O55023, O55100, O70250, O70591, O88342, O88456, O88737, O88746, O88952, O89104, O89112, P00920, P01872, P01887, P01898, P02104, P05977, P07310, P07724, P07934, P14602, P14733, P14824, P17897, P18654, P20357, P21550, P21812, P26040, P26231, P27601, P27612, P27641, P29758, P32…	244
FALSE	TRUE	FALSE	FALSE	FALSE	FALSE	FALSE	FALSE	(kidney_8)∖(heart_8∪liver_8∪lung_8∪muscle_8∪skin_8∪spleen_8∪stomach_8)	A0A087WQ89, A0A0G2JE99, A0A571BF69, A2A8Z1, A2ARV4, B1AR10, B1AXP6, B2RX12, B9EJI9, D3YXJ5, E9PY03, E9Q6L7, E9Q7C4, E9Q7P9, G3X9G9, G3X9Y6, O08581, O08691, O08808, O09043, O09053, O35082, O35409, O35678, O35704, O35730, O54965, O54983, O54990, O70370, O70551, O70572, O70577, O70589, O88533, O88552, O88576, O88587, O88643, O88851, O88909, O89106, P08101, P08226, P10648, P11714, P11862, P12023, P12…	233
TRUE	FALSE	FALSE	FALSE	FALSE	FALSE	FALSE	FALSE	(heart_8)∖(kidney_8∪liver_8∪lung_8∪muscle_8∪skin_8∪spleen_8∪stomach_8)	A0A087WP46, A0A1W2P6U8, A0A338P6S8, A0A5F8MPH8, A2AQP0, A6ZI47, B8JJ69, B8JK39, D3Z1D3, D3Z689, E9PWZ3, E9PYD1, E9Q557, O09114, O35459, O35682, O70373, O70468, O88986, O89086, P01132, P03903, P08207, P0C5K1, P11688, P13597, P15508, P15626, P28352, P35283, P35761, P39054, P47738, P48787, P50752, P51667, P55088, P59913, P61600, P63268, P70268, P70452, P80317, P97364, Q00PI9, Q01065, Q01341, Q02357,…	137
FALSE	FALSE	TRUE	FALSE	FALSE	FALSE	TRUE	FALSE	(liver_8∩spleen_8)∖(heart_8∪kidney_8∪lung_8∪muscle_8∪skin_8∪stomach_8)	A0A1D5RLD8, A2ADY9, B1AUN2, E0CZ42, O35658, O54879, O54988, O70480, O70503, O88271, O88425, O88668, O88967, P10518, P11609, P15116, P17932, P18572, P21126, P23198, P26350, P31230, P35922, P39447, P46718, P48024, P48774, P51163, P51175, P52430, P54276, P54731, P56183, P56394, P57776, P58742, P59325, P62869, P70245, P70318, P70697, P97493, P97930, P98083, Q0VBL3, Q3TC93, Q3TPE9, Q3UDE2, Q3UHN9, Q3U…	134
FALSE	FALSE	FALSE	FALSE	TRUE	TRUE	FALSE	FALSE	(muscle_8∩skin_8)∖(heart_8∪kidney_8∪liver_8∪lung_8∪spleen_8∪stomach_8)	A0A286YCV9, A3KMP2, D3Z0M9, G5E895, O08749, O08807, O09106, O09161, O35219, O35690, O35841, O35855, O35857, O54734, O70305, O70439, O88447, O88543, P00015, P05132, P05201, P10630, P10637, P11404, P11531, P14142, P14152, P14576, P14869, P16627, P20108, P24369, P31001, P35550, P45952, P47757, P50136, P52633, P52825, P56375, P56382, P56391, P56501, P57746, P60202, P60487, P60766, P61080, P61924, P62…	133
FALSE	FALSE	FALSE	FALSE	FALSE	TRUE	TRUE	FALSE	(skin_8∩spleen_8)∖(heart_8∪kidney_8∪liver_8∪lung_8∪muscle_8∪stomach_8)	A0A075B5K8;A0A0B4J1I0;A0A140T8M0;A0A140T8N1, A0A075B5M2, A0A075B5T2, B1AXB9, B2RQC6, E9Q5F9, O08791, O09159, O35623, O54692, O54782, O89013, P10126, P12367, P23298, P29452, P30285, P30993, P41731, P42337, P47968, P49282, P58252, P58774, P58802, P61358, P70211, P97401, P97461, P97821, Q04447, Q3TVP5, Q3UL36, Q3UM18, Q5DW34, Q5SWT3, Q60809, Q60949, Q60963, Q61136, Q61466, Q62193, Q64277, Q69ZN7, Q6…	116
FALSE	FALSE	TRUE	FALSE	TRUE	FALSE	FALSE	FALSE	(liver_8∩muscle_8)∖(heart_8∪kidney_8∪lung_8∪skin_8∪spleen_8∪stomach_8)	D3Z7Q2, E9Q4Z2, O08709, O08715, O35435, O35969, O70435, O88455, P11103, P14685, P16546, P17742, P23475, P31938, P45878, P46467, P46638, P49722, P51881, P55302, P60603, P61021, P62627, P62827, P63017, P63330, P68254, P68368, P83741, Q01730, Q3THK7, Q3TXS7, Q3UPF5, Q569Z6, Q60739, Q60864, Q61696, Q61712, Q64727, Q8BIJ6, Q8BJW6, Q8BK64, Q8BXQ2, Q8C7E7, Q8CIB5, Q8K2I3, Q8VDC1, Q99KH8, Q99KP3, Q99KV1,…	84
FALSE	TRUE	TRUE	FALSE	FALSE	FALSE	FALSE	FALSE	(kidney_8∩liver_8)∖(heart_8∪lung_8∪muscle_8∪skin_8∪spleen_8∪stomach_8)	A2AKK5, A8DUK4, B2RT89;Q96LX3, E9Q3G8, G3UWD9, O09174, O35386, O35453, O54749, O54909, P00329, P03930, P06802, P15532, P30115, P32261, P47740, P50431, P97449, P97865, Q01768, Q03160, Q3UCV8, Q3UFF7, Q3UP75, Q4QQM4, Q5M8N0, Q60738, Q60854, Q61133, Q61730, Q64435, Q64471, Q66JZ4, Q78KK3, Q8BW75, Q8BZ09, Q8JZZ0, Q8K154, Q8K385, Q8K3M1, Q8R1T4, Q8VC12, Q8VCA0, Q8VDT9, Q8VHG0, Q91V01, Q91V12, Q91XC9, …	66
FALSE	TRUE	FALSE	FALSE	FALSE	TRUE	FALSE	FALSE	(kidney_8∩skin_8)∖(heart_8∪liver_8∪lung_8∪muscle_8∪spleen_8∪stomach_8)	D4AFX7, E9Q236, E9Q6P5, E9Q7L0, G5E8Y4, P05063, P06151, P06801, P12265, P16330, P17156, P24472, P36552, P39749, P48758, P50295, P52760, P57759, P61226, Q08122, Q3U0V2, Q3UBX0, Q3UV70, Q3UW53, Q571E4, Q5SSW2, Q5U5V2, Q60737, Q6DYE8, Q6ZQM8, Q80U87, Q811U4, Q8BH60, Q8BM55, Q8BTY1, Q8BXA5, Q8BZF8, Q8CD26, Q8K023, Q8K0D7, Q8K297, Q8R3G9, Q8R464, Q8VDD8, Q8VED9, Q91V16, Q91WM1, Q91WT9, Q91YR1, Q99KR3,…	61
FALSE	FALSE	FALSE	TRUE	FALSE	FALSE	TRUE	FALSE	(lung_8∩spleen_8)∖(heart_8∪kidney_8∪liver_8∪muscle_8∪skin_8∪stomach_8)	A1L314, A3KGF7, B1AZA5, O09117, O35250, O35385, O70138, O70167, P05555, P11031, P14094, P14873, P39428, P40201, P42867, P49446, P55772, P62307, P70248, P97315, P97369, P97371, Q09014, Q3UMB9, Q3V1T4, Q566J8, Q5F285, Q60787, Q61093, Q61462, Q61576, Q64324, Q6NXN1, Q6P6M7, Q76LS9, Q80WR5, Q8BMD8, Q8BU03, Q8C3J5, Q8R242, Q91VX9, Q99MS7, Q9CQ71, Q9CX84, Q9D0D5, Q9D3G5, Q9D6V8, Q9D8M4, Q9D8U6, Q9D8Z1,…	58
FALSE	FALSE	FALSE	TRUE	FALSE	TRUE	FALSE	FALSE	(lung_8∩skin_8)∖(heart_8∪kidney_8∪liver_8∪muscle_8∪spleen_8∪stomach_8)	A0A5F8MPU3, A2ABU4, A2AIV2, O88708, P08121, P10404, P17439, P20152, P21981, P26883, P49935, P51410, P51949, Q3THE2, Q3UU94, Q4QY64, Q61087, Q62356, Q6NZL1, Q6PCM2, Q7TQJ1, Q80UW2, Q80X19, Q8BGV0, Q8BIJ7, Q8BMK4, Q8BMQ2, Q8BTG3, Q8BVF7, Q8BX57, Q8C4X2, Q8CBQ5, Q8CIL4, Q8JZY2, Q8K202, Q8R3T5, Q8VBT6, Q91ZN5, Q921E6, Q922B1, Q99N17, Q9CSB4, Q9CYD3, Q9CYI0, Q9CZH7, Q9D6J5, Q9D6K7, Q9D6N5, Q9D6Z1, Q9D…	58
FALSE	FALSE	TRUE	FALSE	FALSE	TRUE	TRUE	FALSE	(liver_8∩skin_8∩spleen_8)∖(heart_8∪kidney_8∪lung_8∪muscle_8∪stomach_8)	B2RY56, E9PVZ8, O35737, O54941, O88487, O88968, P29341, P35979, P43277, P45700, P47915, P61161, P61620, P62500, P62858, P63030, P63271;Q9Z199, P97807, P99027, Q3TIX6, Q3TJM4, Q61074, Q61464, Q6P549, Q6ZWQ7, Q7TQ95, Q80X50, Q8BH04, Q8BIW1, Q8BP92, Q8BWQ6, Q8C115, Q8CIF6, Q8K211, Q8R1I1, Q8VDW0, Q8VHR5, Q91XF0, Q99020, Q99M71, Q99N84, Q9CQB5, Q9CQJ6, Q9CR51, Q9CR62, Q9CRA5, Q9CSN1, Q9D3D9, Q9D855, …	53
FALSE	FALSE	TRUE	FALSE	TRUE	TRUE	FALSE	FALSE	(liver_8∩muscle_8∩skin_8)∖(heart_8∪kidney_8∪lung_8∪spleen_8∪stomach_8)	O70492, P06909, P08228, P09803, P14148, P36536, P46412, P47934, P56376, P57780, P60229, P60840, P61750, P62073, P62305, P62748, P63328, P68181, P70255, P83882, P84091, P97863, Q60866, Q60931, Q61550, Q61598, Q69ZQ1, Q6IRU2, Q78IK2, Q78PY7, Q8BGH2, Q8CIE6, Q8VDJ3, Q99J39, Q9CPP6, Q9CPW0, Q9CQ91, Q9CQQ7, Q9CQU3, Q9CZ30, Q9D5T0, Q9DBG3, Q9DBG6, Q9EQH2, Q9JHS3, Q9JLT4, Q9QY76, Q9QZD8	48
TRUE	FALSE	FALSE	FALSE	FALSE	TRUE	FALSE	FALSE	(heart_8∩skin_8)∖(kidney_8∪liver_8∪lung_8∪muscle_8∪spleen_8∪stomach_8)	A6H6E2, O88736, P07356, P12815, P14115, P17563, P18242, P19253, P25444, P27659, P35486, P53395, P54822, P61255, P63011, P82198, P97429, Q3ULD5, Q3V384, Q62433, Q8BGT5, Q8BK72, Q8BMJ3, Q8C0L0, Q8C0M9, Q8CGB3, Q8R050, Q8R3Q0, Q8VE91, Q91VC4, Q99KU0, Q99KW9, Q99LG0, Q9CQF8, Q9D1R9, Q9D273, Q9D8N0, Q9ESD7, Q9JHI5, Q9JI39, Q9JIF9, Q9JJZ2, Q9R0E1, Q9R1Z7	44
TRUE	FALSE	TRUE	FALSE	FALSE	FALSE	FALSE	FALSE	(heart_8∩liver_8)∖(kidney_8∪lung_8∪muscle_8∪skin_8∪spleen_8∪stomach_8)	O35129, O54962, P15864, P28650, P42703, P48678, P62342, P70389, P99029, Q3TC33, Q5U5M8, Q7TNG8, Q7TQI3, Q80YR5, Q8JZN5, Q8JZN7, Q8K182, Q8K2Y7, Q91WC0, Q91YY4, Q99JY4, Q99N89, Q99N92, Q99N96, Q9CQ40, Q9CQ89, Q9CQN7, Q9CQV5, Q9CY16, Q9D0G0, Q9D1C3, Q9D1H8, Q9D1I5, Q9D1I6, Q9D773, Q9D8P4, Q9D967, Q9DCA2, Q9DCU6, Q9JKF7, Q9QZQ8, Q9Z1Q5, Q9Z2Q5, Q9Z2Z6	44
FALSE	FALSE	TRUE	TRUE	FALSE	FALSE	FALSE	FALSE	(liver_8∩lung_8)∖(heart_8∪kidney_8∪muscle_8∪skin_8∪spleen_8∪stomach_8)	A4Q9F4, B1AY13, D3YTM9, E9Q3L2, E9QA15, O88597, P03921, P20060, P28843, P50247, P52293, P62315, Q05CL8, Q09200, Q61160, Q61206, Q62392, Q64464, Q6WVG3, Q8BFY6, Q8BGB7, Q8BHI7, Q8BI08, Q8C0S1, Q8C5Q4, Q8K157, Q8K1E6, Q8R0A0, Q8R0Z5, Q91VC3, Q99LG2, Q9CQF4, Q9D2R6, Q9D7E4, Q9D9J7, Q9DBJ1, Q9EPA7, Q9ESU6, Q9JHE7	39
FALSE	FALSE	FALSE	FALSE	TRUE	FALSE	TRUE	FALSE	(muscle_8∩spleen_8)∖(heart_8∪kidney_8∪liver_8∪lung_8∪skin_8∪stomach_8)	O35343, O35344, O55003, O55057, O70209, P11499, P14069, P35564, P47809, P49586, P54818, P59281, P61087, P61219, Q505B7, Q60972, Q61334, Q64442, Q64735, Q64737, Q8BFS6, Q8BP40, Q8BU85, Q8CGY8, Q8R010, Q8VDI7, Q8VDM4, Q99J99, Q9CQ06, Q9CQZ1, Q9DB10, Q9DBB5, Q9DCB8, Q9JM96, Q9JMA1	35
FALSE	TRUE	TRUE	FALSE	FALSE	TRUE	FALSE	FALSE	(kidney_8∩liver_8∩skin_8)∖(heart_8∪lung_8∪muscle_8∪spleen_8∪stomach_8)	O08912, O09111, P26150, P60843, Q07113, Q3TW96, Q60865, Q6ZQI3, Q80WC3, Q8BHN1, Q8BVI4, Q8K003, Q8R1G2, Q8VCH7, Q8VHH5, Q91V04, Q91WG0, Q91X51, Q91XD7, Q91Z53, Q99P30, Q9CPT4, Q9CPY7, Q9CQ48, Q9DCS2, Q9JLF6, Q9QXG4, Q9QXT0	28
TRUE	FALSE	TRUE	FALSE	FALSE	TRUE	FALSE	FALSE	(heart_8∩liver_8∩skin_8)∖(kidney_8∪lung_8∪muscle_8∪spleen_8∪stomach_8)	A2A8U2, D3Z7X0, O35215, O88531, P17182, P17710, P27661, P51150, P61327;Q9CQL1, P62754, P62821, Q14B80, Q3U2P1, Q61792, Q61830, Q6ZWN5, Q8BFP9, Q8BTW3, Q8CI95, Q8K370, Q9CQ02, Q9CZM2, Q9D8Y1, Q9DCM2, Q9QYE6	25
TRUE	FALSE	FALSE	FALSE	TRUE	FALSE	FALSE	FALSE	(heart_8∩muscle_8)∖(kidney_8∪liver_8∪lung_8∪skin_8∪spleen_8∪stomach_8)	P11983, P19157, P42669, P51637, P53810, P53811, P56695, P61222, P67778, Q02788, Q64514, Q8BHG1, Q8BT60, Q91W89, Q91YE8, Q921H8, Q99KK7, Q99M07, Q9CQ56, Q9CQL5, Q9D142, Q9D338, Q9DBC7, Q9Z1K5	24
FALSE	FALSE	TRUE	TRUE	FALSE	FALSE	TRUE	FALSE	(liver_8∩lung_8∩spleen_8)∖(heart_8∪kidney_8∪muscle_8∪skin_8∪stomach_8)	A0A3B2W3R4, B2RUQ2, O35226, P03911, P04627, P16858, P68037, Q4VBD2, Q61390, Q80Y14, Q810A3, Q8VDP6, Q9CQS2, Q9CR16, Q9D0M5, Q9D2C7, Q9D892, Q9D8Y0, Q9EP75, Q9WVH9, Q9Z0M5, Q9Z1D1	22
FALSE	FALSE	FALSE	FALSE	TRUE	TRUE	TRUE	FALSE	(muscle_8∩skin_8∩spleen_8)∖(heart_8∪kidney_8∪liver_8∪lung_8∪stomach_8)	P10852, P12970, P14206, P46935, P53026, P61971, P62270, P62911, P68134, P70670, P84099, Q61655, Q6ZWV3, Q8K4Z3, Q8R5I6, Q9CPQ1, Q9CQD1, Q9CQN1, Q9D2G2, Q9R0P6, Q9Z2Y3	21
FALSE	FALSE	TRUE	FALSE	TRUE	FALSE	TRUE	FALSE	(liver_8∩muscle_8∩spleen_8)∖(heart_8∪kidney_8∪lung_8∪skin_8∪stomach_8)	P24547, P29595, P56380, P62257, P62843, P62996, P68433;P84228, Q61081, Q8BG05, Q8BVU5, Q8K3K7, Q923D2, Q9CQL4, Q9CS42, Q9CWE0, Q9D0B5, Q9D358, Q9DCH4, Q9QYI5, Q9WU84, Q9Z239	21
FALSE	TRUE	FALSE	FALSE	FALSE	FALSE	TRUE	FALSE	(kidney_8∩spleen_8)∖(heart_8∪liver_8∪lung_8∪muscle_8∪skin_8∪stomach_8)	A8C756, E9PZM7, O35744, P01027, P04919, P26645, P41245, P52479, P62960, Q69ZR2, Q80TE0, Q8BLF1, Q8C7K6, Q8CCH2, Q8VBZ3, Q99MD9, Q9DAD6, Q9DBS9, Q9EPQ7, Q9ERA0, Q9JKP7	21
FALSE	FALSE	TRUE	FALSE	TRUE	TRUE	TRUE	FALSE	(liver_8∩muscle_8∩skin_8∩spleen_8)∖(heart_8∪kidney_8∪lung_8∪stomach_8)	O08583, P08003, P14131, P15331, P46978, P47753, P47962, P60605, P62071, P62897, P68040, P99028, Q64525, Q6XPS7, Q6ZWU9, Q9CXV1, Q9CXW4, Q9D6J6, Q9DCJ5	19
FALSE	FALSE	FALSE	TRUE	FALSE	TRUE	TRUE	FALSE	(lung_8∩skin_8∩spleen_8)∖(heart_8∪kidney_8∪liver_8∪muscle_8∪stomach_8)	C0HKE1;C0HKE2;C0HKE3;C0HKE4;C0HKE5;C0HKE6;C0HKE7;C0HKE8;C0HKE9;Q8BFU2;Q8CGP5;Q8CGP6;Q8CGP7;Q8R1M2, O08999, O35683, O88199, O88508, P00397, P60710, P62274, P67871, Q5SXC4, Q60700, Q68FF0, Q8BXN9, Q8CGP0;Q9D2U9, Q8CHK3, Q8VI59, Q9D1X0, Q9JL18	18
TRUE	FALSE	FALSE	FALSE	FALSE	FALSE	TRUE	FALSE	(heart_8∩spleen_8)∖(kidney_8∪liver_8∪lung_8∪muscle_8∪skin_8∪stomach_8)	A6H5Y3, A6H5Z3, O35943, O88520, P08032, P50637, P85094, Q0VF55, Q6A4J8, Q6W8Q3, Q8C963, Q8CAK1, Q8CHY3, Q8K2M0, Q8VID5, Q99N91, Q99N95, Q9JIQ3	18
TRUE	FALSE	FALSE	FALSE	TRUE	TRUE	FALSE	FALSE	(heart_8∩muscle_8∩skin_8)∖(kidney_8∪liver_8∪lung_8∪spleen_8∪stomach_8)	O09167, O89023, P03888, P47963, P48771, P62242, P62702, P62830, P62900, Q62165, Q6ZWV7, Q8BH61, Q8CGC7, Q9D8X1, Q9JK42, Q9WUM4	16
FALSE	TRUE	FALSE	FALSE	TRUE	FALSE	FALSE	FALSE	(kidney_8∩muscle_8)∖(heart_8∪liver_8∪lung_8∪skin_8∪spleen_8∪stomach_8)	P09470, P51807, P51855, P62075, P62254, Q3U9G9, Q61147, Q6R0H7, Q8BSK8, Q8JZK9, Q99JW2, Q9CPQ3, Q9CQI6, Q9DB16, Q9EQ61	15
FALSE	TRUE	TRUE	FALSE	FALSE	FALSE	TRUE	FALSE	(kidney_8∩liver_8∩spleen_8)∖(heart_8∪lung_8∪muscle_8∪skin_8∪stomach_8)	E9PVZ3, O08914, O35465, P11930, P50172, P50429, Q3V0B4, Q6PHQ9, Q8K215, Q8WTY4, Q91YR9, Q9CR00, Q9CR64	13
TRUE	FALSE	TRUE	FALSE	TRUE	TRUE	FALSE	FALSE	(heart_8∩liver_8∩muscle_8∩skin_8)∖(kidney_8∪lung_8∪spleen_8∪stomach_8)	P62743, P62751, P62855, P62908, P62918, Q8BK63, Q8QZY1, Q91VR2, Q91WK1, Q921M4, Q9CRB9, Q9DBB8, Q9WUL7	13
FALSE	FALSE	TRUE	TRUE	FALSE	TRUE	FALSE	FALSE	(liver_8∩lung_8∩skin_8)∖(heart_8∪kidney_8∪muscle_8∪spleen_8∪stomach_8)	O08547, P28798, P59999, Q8R4R6, Q8VCT4, Q99KN9, Q99M87, Q9DB85, Q9DCF9, Q9ERR7, Q9JHW4	11
FALSE	FALSE	FALSE	TRUE	TRUE	FALSE	FALSE	FALSE	(lung_8∩muscle_8)∖(heart_8∪kidney_8∪liver_8∪skin_8∪spleen_8∪stomach_8)	P07091, P11247, P11835, P70265, Q05144, Q8VBT0, Q91VJ2, Q91WM2, Q9CPT5, Q9CZ42, Q9D2N9	11
TRUE	TRUE	FALSE	FALSE	FALSE	FALSE	FALSE	FALSE	(heart_8∩kidney_8)∖(liver_8∪lung_8∪muscle_8∪skin_8∪spleen_8∪stomach_8)	O55060, P17095, Q00519, Q3UN02, Q61941, Q8CFX3, Q8VCL2, Q9CR88, Q9CZR3, Q9D0Q7, Q9WUA3	11
FALSE	TRUE	FALSE	FALSE	FALSE	TRUE	TRUE	FALSE	(kidney_8∩skin_8∩spleen_8)∖(heart_8∪liver_8∪lung_8∪muscle_8∪stomach_8)	E9PY16, P41216, P60003, P60762, Q61207, Q811S7, Q8R2V5, Q99JH8, Q9CY45, Q9WUU7	10
TRUE	FALSE	TRUE	FALSE	FALSE	FALSE	TRUE	FALSE	(heart_8∩liver_8∩spleen_8)∖(kidney_8∪lung_8∪muscle_8∪skin_8∪stomach_8)	O55234, P03899, P08030, Q64669, Q8BJZ4, Q8R035, Q99JR5, Q9D1B9, Q9D1P0, Q9R0U0	10
FALSE	TRUE	FALSE	TRUE	FALSE	FALSE	FALSE	FALSE	(kidney_8∩lung_8)∖(heart_8∪liver_8∪muscle_8∪skin_8∪spleen_8∪stomach_8)	O54901, O70475, P02469, P08905, Q8JZM2, Q8K337, Q8R4S0, Q91V76, Q9QZS0	9
FALSE	FALSE	TRUE	TRUE	FALSE	TRUE	TRUE	FALSE	(liver_8∩lung_8∩skin_8∩spleen_8)∖(heart_8∪kidney_8∪muscle_8∪stomach_8)	O35887, P00158, P62852, P63073, Q60749, Q91W90, Q9D0S9, Q9D8T2	8
FALSE	FALSE	FALSE	TRUE	TRUE	TRUE	FALSE	FALSE	(lung_8∩muscle_8∩skin_8)∖(heart_8∪kidney_8∪liver_8∪spleen_8∪stomach_8)	P31750, P61793, P82347, Q8K2A7, Q8VE47, Q91YP0, Q9JI75, Q9QZZ6	8
FALSE	TRUE	TRUE	FALSE	TRUE	FALSE	FALSE	FALSE	(kidney_8∩liver_8∩muscle_8)∖(heart_8∪lung_8∪skin_8∪spleen_8∪stomach_8)	O08601, P56379, Q60936, Q8CFX1, Q8WUR0, Q920E5, Q9CQC9, Q9JKV1	8
TRUE	TRUE	TRUE	FALSE	FALSE	FALSE	FALSE	FALSE	(heart_8∩kidney_8∩liver_8)∖(lung_8∪muscle_8∪skin_8∪spleen_8∪stomach_8)	P10922, P32020, P61922, Q6URW6, Q8CHS8, Q91XE4, Q99JB8, Q9CR59	8
TRUE	FALSE	FALSE	TRUE	FALSE	TRUE	TRUE	FALSE	(heart_8∩lung_8∩skin_8∩spleen_8)∖(kidney_8∪liver_8∪muscle_8∪stomach_8)	P03893, P30412, P99024, Q3UQ28, Q61337, Q61735, Q9R0P9	7
TRUE	FALSE	TRUE	FALSE	FALSE	TRUE	TRUE	FALSE	(heart_8∩liver_8∩skin_8∩spleen_8)∖(kidney_8∪lung_8∪muscle_8∪stomach_8)	P12787, P49312, P61804, Q3TMH2, Q8VE22, Q9CPR4, Q9EQI8	7
TRUE	FALSE	FALSE	FALSE	FALSE	TRUE	TRUE	FALSE	(heart_8∩skin_8∩spleen_8)∖(kidney_8∪liver_8∪lung_8∪muscle_8∪stomach_8)	O08734, P62264, P67984, Q3UJD6, Q8BP67, Q9EQ06, Q9R257	7
TRUE	TRUE	FALSE	FALSE	FALSE	TRUE	FALSE	FALSE	(heart_8∩kidney_8∩skin_8)∖(liver_8∪lung_8∪muscle_8∪spleen_8∪stomach_8)	O08600, P62301, Q05920, Q80V26, Q99L88, Q9JHP7, Q9Z2D6	7
TRUE	FALSE	FALSE	TRUE	TRUE	FALSE	FALSE	FALSE	(heart_8∩lung_8∩muscle_8)∖(kidney_8∪liver_8∪skin_8∪spleen_8∪stomach_8)	P02463, P02468, P10493, P21460, Q60675, Q61292, Q9JIF0	7
TRUE	FALSE	FALSE	TRUE	FALSE	FALSE	FALSE	FALSE	(heart_8∩lung_8)∖(kidney_8∪liver_8∪muscle_8∪skin_8∪spleen_8∪stomach_8)	E9PWQ3, Q04857, Q61001, Q61554, Q8N7N6, Q99KK9, Q9CS72	7
FALSE	TRUE	FALSE	TRUE	FALSE	TRUE	FALSE	FALSE	(kidney_8∩lung_8∩skin_8)∖(heart_8∪liver_8∪muscle_8∪spleen_8∪stomach_8)	Q7TSQ8, Q8K007, Q8R016, Q8VEK0, Q9CQG6, Q9JKY7	6
TRUE	FALSE	TRUE	FALSE	TRUE	FALSE	FALSE	FALSE	(heart_8∩liver_8∩muscle_8)∖(kidney_8∪lung_8∪skin_8∪spleen_8∪stomach_8)	O08756, P43274, Q62417, Q922D4, Q9CPR5, Q9DB15	6
TRUE	FALSE	FALSE	FALSE	TRUE	TRUE	TRUE	FALSE	(heart_8∩muscle_8∩skin_8∩spleen_8)∖(kidney_8∪liver_8∪lung_8∪stomach_8)	P62281, P97351, Q5XPI3, Q6P1B1, Q8BH86	5
FALSE	TRUE	FALSE	TRUE	FALSE	FALSE	TRUE	FALSE	(kidney_8∩lung_8∩spleen_8)∖(heart_8∪liver_8∪muscle_8∪skin_8∪stomach_8)	Q3UQA7, Q5QD14, Q99J27, Q9EPL9, Q9JKW0	5
TRUE	FALSE	FALSE	TRUE	FALSE	FALSE	TRUE	FALSE	(heart_8∩lung_8∩spleen_8)∖(kidney_8∪liver_8∪muscle_8∪skin_8∪stomach_8)	P08122, Q60634, Q6VGS5, Q91YI4, Q9CRY7	5
FALSE	TRUE	FALSE	FALSE	TRUE	TRUE	FALSE	FALSE	(kidney_8∩muscle_8∩skin_8)∖(heart_8∪liver_8∪lung_8∪spleen_8∪stomach_8)	O08911, P97823, Q62425, Q6ZWY3, Q9Z1J3	5
TRUE	FALSE	TRUE	TRUE	FALSE	TRUE	FALSE	FALSE	(heart_8∩liver_8∩lung_8∩skin_8)∖(kidney_8∪muscle_8∪spleen_8∪stomach_8)	P22315, Q61553, Q922E4, Q9D115, Q9EQ20	5
FALSE	TRUE	TRUE	TRUE	FALSE	FALSE	FALSE	FALSE	(kidney_8∩liver_8∩lung_8)∖(heart_8∪muscle_8∪skin_8∪spleen_8∪stomach_8)	P11276, Q64462, Q8C165, Q91VS7, Q9R0Q9	5
FALSE	FALSE	FALSE	TRUE	TRUE	TRUE	TRUE	FALSE	(lung_8∩muscle_8∩skin_8∩spleen_8)∖(heart_8∪kidney_8∪liver_8∪stomach_8)	O09110, P62082, Q9CR60, Q9D0M3	4
FALSE	FALSE	FALSE	TRUE	TRUE	FALSE	TRUE	FALSE	(lung_8∩muscle_8∩spleen_8)∖(heart_8∪kidney_8∪liver_8∪skin_8∪stomach_8)	O55101, Q62084, Q8C3W1, Q9D023	4
FALSE	TRUE	TRUE	TRUE	FALSE	FALSE	TRUE	FALSE	(kidney_8∩liver_8∩lung_8∩spleen_8)∖(heart_8∪muscle_8∪skin_8∪stomach_8)	P17809, P56387, Q8BH97, Q9CQX8	4
TRUE	TRUE	FALSE	FALSE	FALSE	FALSE	TRUE	FALSE	(heart_8∩kidney_8∩spleen_8)∖(liver_8∪lung_8∪muscle_8∪skin_8∪stomach_8)	F6TQW2, P24452, P58059, Q8BGA9	4
FALSE	FALSE	TRUE	TRUE	TRUE	FALSE	FALSE	FALSE	(liver_8∩lung_8∩muscle_8)∖(heart_8∪kidney_8∪skin_8∪spleen_8∪stomach_8)	P60521, Q63739, Q99J36, Q9R1P3	4
TRUE	FALSE	TRUE	TRUE	FALSE	FALSE	FALSE	FALSE	(heart_8∩liver_8∩lung_8)∖(kidney_8∪muscle_8∪skin_8∪spleen_8∪stomach_8)	D3Z2H9, P35282, Q05816, Q921J2	4
FALSE	FALSE	TRUE	TRUE	TRUE	TRUE	TRUE	FALSE	(liver_8∩lung_8∩muscle_8∩skin_8∩spleen_8)∖(heart_8∪kidney_8∪stomach_8)	P63028, P63276, Q9CQR2	3
FALSE	TRUE	FALSE	TRUE	FALSE	TRUE	TRUE	FALSE	(kidney_8∩lung_8∩skin_8∩spleen_8)∖(heart_8∪liver_8∪muscle_8∪stomach_8)	Q61235, Q64449, Q8K4G1	3
FALSE	TRUE	TRUE	FALSE	FALSE	TRUE	TRUE	FALSE	(kidney_8∩liver_8∩skin_8∩spleen_8)∖(heart_8∪lung_8∪muscle_8∪stomach_8)	P28656, P97855, Q61503	3
FALSE	FALSE	TRUE	TRUE	TRUE	FALSE	TRUE	FALSE	(liver_8∩lung_8∩muscle_8∩spleen_8)∖(heart_8∪kidney_8∪skin_8∪stomach_8)	P70296, Q6PAR5, Q9ES97	3
TRUE	FALSE	FALSE	TRUE	TRUE	FALSE	TRUE	FALSE	(heart_8∩lung_8∩muscle_8∩spleen_8)∖(kidney_8∪liver_8∪skin_8∪stomach_8)	O54940, P11352, Q05793	3
TRUE	FALSE	TRUE	FALSE	TRUE	FALSE	TRUE	FALSE	(heart_8∩liver_8∩muscle_8∩spleen_8)∖(kidney_8∪lung_8∪skin_8∪stomach_8)	Q91VH6, Q9CQF0, Q9CXY9	3
TRUE	FALSE	FALSE	FALSE	TRUE	FALSE	TRUE	FALSE	(heart_8∩muscle_8∩spleen_8)∖(kidney_8∪liver_8∪lung_8∪skin_8∪stomach_8)	O08663, P58771, Q9D517	3
FALSE	TRUE	TRUE	FALSE	TRUE	TRUE	FALSE	FALSE	(kidney_8∩liver_8∩muscle_8∩skin_8)∖(heart_8∪lung_8∪spleen_8∪stomach_8)	P40936, Q60967, Q9WVT6	3
FALSE	TRUE	TRUE	TRUE	FALSE	TRUE	TRUE	FALSE	(kidney_8∩liver_8∩lung_8∩skin_8∩spleen_8)∖(heart_8∪muscle_8∪stomach_8)	O70251, Q9ET01	2
TRUE	TRUE	FALSE	TRUE	FALSE	TRUE	TRUE	FALSE	(heart_8∩kidney_8∩lung_8∩skin_8∩spleen_8)∖(liver_8∪muscle_8∪stomach_8)	P09528, P29391	2
FALSE	TRUE	FALSE	FALSE	TRUE	FALSE	TRUE	FALSE	(kidney_8∩muscle_8∩spleen_8)∖(heart_8∪liver_8∪lung_8∪skin_8∪stomach_8)	Q6ZWY6, Q9WTX5	2
TRUE	TRUE	TRUE	TRUE	FALSE	FALSE	TRUE	FALSE	(heart_8∩kidney_8∩liver_8∩lung_8∩spleen_8)∖(muscle_8∪skin_8∪stomach_8)	P07214, P24526	2
TRUE	FALSE	TRUE	TRUE	FALSE	FALSE	TRUE	FALSE	(heart_8∩liver_8∩lung_8∩spleen_8)∖(kidney_8∪muscle_8∪skin_8∪stomach_8)	P0C0S6;Q3THW5, P62806	2
TRUE	TRUE	FALSE	TRUE	FALSE	FALSE	TRUE	FALSE	(heart_8∩kidney_8∩lung_8∩spleen_8)∖(liver_8∪muscle_8∪skin_8∪stomach_8)	P19324, Q9CQH7	2
TRUE	FALSE	TRUE	TRUE	TRUE	FALSE	FALSE	FALSE	(heart_8∩liver_8∩lung_8∩muscle_8)∖(kidney_8∪skin_8∪spleen_8∪stomach_8)	P62267, Q6PDE7	2
TRUE	TRUE	TRUE	FALSE	TRUE	FALSE	FALSE	FALSE	(heart_8∩kidney_8∩liver_8∩muscle_8)∖(lung_8∪skin_8∪spleen_8∪stomach_8)	A0A1L1STL1;A2AVC7;L7MTT1;Q7TR35, P62141	2
TRUE	TRUE	TRUE	TRUE	FALSE	FALSE	FALSE	FALSE	(heart_8∩kidney_8∩liver_8∩lung_8)∖(muscle_8∪skin_8∪spleen_8∪stomach_8)	P56395, Q8VCI0	2
TRUE	TRUE	FALSE	TRUE	FALSE	FALSE	FALSE	FALSE	(heart_8∩kidney_8∩lung_8)∖(liver_8∪muscle_8∪skin_8∪spleen_8∪stomach_8)	P21619, Q9D666	2
TRUE	FALSE	FALSE	FALSE	FALSE	FALSE	TRUE	TRUE	(heart_8∩spleen_8∩stomach_8)∖(kidney_8∪liver_8∪lung_8∪muscle_8∪skin_8)	P01867	1
FALSE	TRUE	TRUE	FALSE	TRUE	TRUE	TRUE	FALSE	(kidney_8∩liver_8∩muscle_8∩skin_8∩spleen_8)∖(heart_8∪lung_8∪stomach_8)	P47964	1
TRUE	FALSE	TRUE	FALSE	TRUE	TRUE	TRUE	FALSE	(heart_8∩liver_8∩muscle_8∩skin_8∩spleen_8)∖(kidney_8∪lung_8∪stomach_8)	P63323	1
TRUE	TRUE	FALSE	FALSE	TRUE	TRUE	TRUE	FALSE	(heart_8∩kidney_8∩muscle_8∩skin_8∩spleen_8)∖(liver_8∪lung_8∪stomach_8)	P62245	1
FALSE	TRUE	FALSE	TRUE	TRUE	FALSE	TRUE	FALSE	(kidney_8∩lung_8∩muscle_8∩spleen_8)∖(heart_8∪liver_8∪skin_8∪stomach_8)	Q5SQX6	1
FALSE	TRUE	TRUE	FALSE	TRUE	FALSE	TRUE	FALSE	(kidney_8∩liver_8∩muscle_8∩spleen_8)∖(heart_8∪lung_8∪skin_8∪stomach_8)	Q02013	1
TRUE	TRUE	FALSE	FALSE	TRUE	FALSE	TRUE	FALSE	(heart_8∩kidney_8∩muscle_8∩spleen_8)∖(liver_8∪lung_8∪skin_8∪stomach_8)	O89103	1
TRUE	TRUE	TRUE	FALSE	FALSE	FALSE	TRUE	FALSE	(heart_8∩kidney_8∩liver_8∩spleen_8)∖(lung_8∪muscle_8∪skin_8∪stomach_8)	A0A075B5V6	1
TRUE	FALSE	TRUE	TRUE	TRUE	TRUE	FALSE	FALSE	(heart_8∩liver_8∩lung_8∩muscle_8∩skin_8)∖(kidney_8∪spleen_8∪stomach_8)	P62849	1
FALSE	FALSE	TRUE	TRUE	TRUE	TRUE	FALSE	FALSE	(liver_8∩lung_8∩muscle_8∩skin_8)∖(heart_8∪kidney_8∪spleen_8∪stomach_8)	Q6P3A8	1
TRUE	TRUE	TRUE	FALSE	TRUE	TRUE	FALSE	FALSE	(heart_8∩kidney_8∩liver_8∩muscle_8∩skin_8)∖(lung_8∪spleen_8∪stomach_8)	P10649	1
TRUE	TRUE	TRUE	TRUE	FALSE	TRUE	FALSE	FALSE	(heart_8∩kidney_8∩liver_8∩lung_8∩skin_8)∖(muscle_8∪spleen_8∪stomach_8)	Q71RI9	1
TRUE	FALSE	FALSE	TRUE	FALSE	TRUE	FALSE	FALSE	(heart_8∩lung_8∩skin_8)∖(kidney_8∪liver_8∪muscle_8∪spleen_8∪stomach_8)	Q9D2N4	1
TRUE	TRUE	TRUE	FALSE	FALSE	TRUE	FALSE	FALSE	(heart_8∩kidney_8∩liver_8∩skin_8)∖(lung_8∪muscle_8∪spleen_8∪stomach_8)	Q9R0H0	1

## Sheet: 4.1w_muscle liver co-exp
GroupID	Category	Term	Description	LogP	Log(q-value)	InTerm_InList	Genes	Symbols
1_Summary	WikiPathways	WP310	mRNA processing	-17.1655	-12.8965	43/455	11991,12696,14030,14105,15381,17975,18139,18148,19317,19655,20382,20384,20630,20637,20658,20813,20826,21681,27041,53379,54127,54196,56215,57320,59013,66645,66810,67996,68598,70233,71514,75062,76936,107686,108014,108062,110809,208718,224902,233908,236732,269261,319322,16549,18949,20227,56070,60321,66070,66978,68045,70650,230753,66118,66899,98053,108989,11820,70470,75137,19182,20042,20054,66481,670…	Hnrnpd,Cirbp,Ewsr1,Srsf10,Hnrnpc,Ncl,Zfp638,Npm1,Qki,Rbmx,Srsf2,Srsf5,Snrpc,Snrnp70,Son,Srp14,Snu13,Alyref,G3bp1,Hnrnpa2b1,Rps28,Pabpn1,Acin1,Park7,Hnrnph1,Pspc1,Rbm22,Srsf6,Dnajc8,Cd2bp2,Sfpq,Sf3a3,Hnrnpm,Snrpd2,Srsf9,Cstf2,Srsf1,Dis3l2,Safb2,Fus,Rbm10,Rpl12,Sf3b2,Khsrp,Pnn,Sart1,Tcerg1,Wbp11,Cwc15,Luc7l,Rtraf,Zcchc8,Thrap3,Sarnp,Fip1l1,Gtf2f1,Tpr,App,Rprd1b,Rprd2,Psmc3,Rps12,Rps15,Rps21,Rps10,P…
1_Member	WikiPathways	WP310	mRNA processing	-17.1655	-12.8965	43/455	11991,12696,14030,14105,15381,17975,18139,18148,19317,19655,20382,20384,20630,20637,20658,20813,20826,21681,27041,53379,54127,54196,56215,57320,59013,66645,66810,67996,68598,70233,71514,75062,76936,107686,108014,108062,110809,208718,224902,233908,236732,269261,319322	Hnrnpd,Cirbp,Ewsr1,Srsf10,Hnrnpc,Ncl,Zfp638,Npm1,Qki,Rbmx,Srsf2,Srsf5,Snrpc,Snrnp70,Son,Srp14,Snu13,Alyref,G3bp1,Hnrnpa2b1,Rps28,Pabpn1,Acin1,Park7,Hnrnph1,Pspc1,Rbm22,Srsf6,Dnajc8,Cd2bp2,Sfpq,Sf3a3,Hnrnpm,Snrpd2,Srsf9,Cstf2,Srsf1,Dis3l2,Safb2,Fus,Rbm10,Rpl12,Sf3b2
1_Member	GO Biological Processes	GO:0008380	RNA splicing	-16.6363	-12.6684	37/344	14105,15381,16549,18139,18949,19317,19655,20227,20382,20384,20630,20637,20658,20826,21681,53379,56070,56215,59013,60321,66070,66810,66978,67996,68045,70233,70650,71514,75062,76936,107686,108014,110809,230753,233908,236732,319322	Srsf10,Hnrnpc,Khsrp,Zfp638,Pnn,Qki,Rbmx,Sart1,Srsf2,Srsf5,Snrpc,Snrnp70,Son,Snu13,Alyref,Hnrnpa2b1,Tcerg1,Acin1,Hnrnph1,Wbp11,Cwc15,Rbm22,Luc7l,Srsf6,Rtraf,Cd2bp2,Zcchc8,Sfpq,Sf3a3,Hnrnpm,Snrpd2,Srsf9,Srsf1,Thrap3,Fus,Rbm10,Sf3b2
1_Member	Reactome Gene Sets	R-MMU-72203	Processing of Capped Intron-Containing Pre-mRNA	-15.8487	-12.0568	32/266	11991,14105,15381,18949,19655,20227,20382,20384,20630,20637,20826,21681,53379,54196,56070,56215,59013,60321,66070,66118,66810,66899,75062,98053,107686,108014,108062,108989,110809,233908,236732,319322	Hnrnpd,Srsf10,Hnrnpc,Pnn,Rbmx,Sart1,Srsf2,Srsf5,Snrpc,Snrnp70,Snu13,Alyref,Hnrnpa2b1,Pabpn1,Tcerg1,Acin1,Hnrnph1,Wbp11,Cwc15,Sarnp,Rbm22,Fip1l1,Sf3a3,Gtf2f1,Snrpd2,Srsf9,Cstf2,Tpr,Srsf1,Fus,Rbm10,Sf3b2
1_Member	GO Biological Processes	GO:0006397	mRNA processing	-15.6424	-11.9755	40/433	11820,14105,15381,16549,18949,19317,19655,20227,20382,20384,20630,20637,20658,20826,21681,53379,54196,56070,56215,59013,60321,66070,66810,66899,66978,67996,70233,70470,70650,71514,75062,75137,76936,107686,108014,108062,110809,230753,236732,319322	App,Srsf10,Hnrnpc,Khsrp,Pnn,Qki,Rbmx,Sart1,Srsf2,Srsf5,Snrpc,Snrnp70,Son,Snu13,Alyref,Hnrnpa2b1,Pabpn1,Tcerg1,Acin1,Hnrnph1,Wbp11,Cwc15,Rbm22,Fip1l1,Luc7l,Srsf6,Cd2bp2,Rprd1b,Zcchc8,Sfpq,Sf3a3,Rprd2,Hnrnpm,Snrpd2,Srsf9,Cstf2,Srsf1,Thrap3,Rbm10,Sf3b2
1_Member	Reactome Gene Sets	R-MMU-72163	mRNA Splicing - Major Pathway	-15.1539	-11.584	27/192	11991,14105,15381,18949,19655,20227,20382,20384,20630,20637,20826,21681,53379,56070,56215,59013,60321,66070,66810,75062,98053,107686,108014,110809,233908,236732,319322	Hnrnpd,Srsf10,Hnrnpc,Pnn,Rbmx,Sart1,Srsf2,Srsf5,Snrpc,Snrnp70,Snu13,Alyref,Hnrnpa2b1,Tcerg1,Acin1,Hnrnph1,Wbp11,Cwc15,Rbm22,Sf3a3,Gtf2f1,Snrpd2,Srsf9,Srsf1,Fus,Rbm10,Sf3b2
1_Member	Reactome Gene Sets	R-MMU-72172	mRNA Splicing	-14.8125	-11.3575	27/198	11991,14105,15381,18949,19655,20227,20382,20384,20630,20637,20826,21681,53379,56070,56215,59013,60321,66070,66810,75062,98053,107686,108014,110809,233908,236732,319322	Hnrnpd,Srsf10,Hnrnpc,Pnn,Rbmx,Sart1,Srsf2,Srsf5,Snrpc,Snrnp70,Snu13,Alyref,Hnrnpa2b1,Tcerg1,Acin1,Hnrnph1,Wbp11,Cwc15,Rbm22,Sf3a3,Gtf2f1,Snrpd2,Srsf9,Srsf1,Fus,Rbm10,Sf3b2
1_Member	Reactome Gene Sets	R-MMU-8953854	Metabolism of RNA	-14.4899	-11.124	45/588	11991,14105,15381,16549,17975,18949,19182,19655,20042,20054,20227,20382,20384,20630,20637,20826,21681,53379,54127,54196,56070,56215,59013,60321,66070,66118,66481,66810,66899,67097,67151,72544,75062,98053,107686,108014,108062,108989,110809,228140,228769,233908,236732,269261,319322	Hnrnpd,Srsf10,Hnrnpc,Khsrp,Ncl,Pnn,Psmc3,Rbmx,Rps12,Rps15,Sart1,Srsf2,Srsf5,Snrpc,Snrnp70,Snu13,Alyref,Hnrnpa2b1,Rps28,Pabpn1,Tcerg1,Acin1,Hnrnph1,Wbp11,Cwc15,Sarnp,Rps21,Rbm22,Fip1l1,Rps10,Psmd9,Exosc6,Sf3a3,Gtf2f1,Snrpd2,Srsf9,Cstf2,Tpr,Srsf1,Tnks1bp1,Psmf1,Fus,Rbm10,Rpl12,Sf3b2
1_Member	GO Biological Processes	GO:0016071	mRNA metabolic process	-14.3021	-10.9874	45/595	11820,11991,14105,15381,16549,18949,19317,19655,20227,20382,20384,20630,20637,20658,20826,21681,53379,54196,56070,56215,59013,60321,66070,66656,66810,66899,66978,67996,70233,70470,70650,71514,72544,75062,75137,76936,107686,108014,108062,110809,208718,230753,233871,236732,319322	App,Hnrnpd,Srsf10,Hnrnpc,Khsrp,Pnn,Qki,Rbmx,Sart1,Srsf2,Srsf5,Snrpc,Snrnp70,Son,Snu13,Alyref,Hnrnpa2b1,Pabpn1,Tcerg1,Acin1,Hnrnph1,Wbp11,Cwc15,Eef1d,Rbm22,Fip1l1,Luc7l,Srsf6,Cd2bp2,Rprd1b,Zcchc8,Sfpq,Exosc6,Sf3a3,Rprd2,Hnrnpm,Snrpd2,Srsf9,Cstf2,Srsf1,Dis3l2,Thrap3,Atxn2l,Rbm10,Sf3b2
1_Member	KEGG Pathway	mmu03040	Spliceosome - Mus musculus (house mouse)	-13.6875	-10.4186	23/152	14105,15381,19655,20227,20382,20384,20630,20637,20826,21681,56070,56215,60321,66070,66810,67996,75062,76936,107686,108014,110809,233908,319322	Srsf10,Hnrnpc,Rbmx,Sart1,Srsf2,Srsf5,Snrpc,Snrnp70,Snu13,Alyref,Tcerg1,Acin1,Wbp11,Cwc15,Rbm22,Srsf6,Sf3a3,Hnrnpm,Snrpd2,Srsf9,Srsf1,Fus,Sf3b2
1_Member	GO Biological Processes	GO:0000375	RNA splicing, via transesterification reactions	-9.62931	-6.5908	22/216	14105,15381,19655,20227,20382,20384,20630,20637,20826,53379,66070,66810,66978,67996,71514,75062,76936,107686,108014,110809,236732,319322	Srsf10,Hnrnpc,Rbmx,Sart1,Srsf2,Srsf5,Snrpc,Snrnp70,Snu13,Hnrnpa2b1,Cwc15,Rbm22,Luc7l,Srsf6,Sfpq,Sf3a3,Hnrnpm,Snrpd2,Srsf9,Srsf1,Rbm10,Sf3b2
1_Member	GO Biological Processes	GO:0000377	RNA splicing, via transesterification reactions with bulged adenosine as nucleophile	-9.62931	-6.5908	22/216	14105,15381,19655,20227,20382,20384,20630,20637,20826,53379,66070,66810,66978,67996,71514,75062,76936,107686,108014,110809,236732,319322	Srsf10,Hnrnpc,Rbmx,Sart1,Srsf2,Srsf5,Snrpc,Snrnp70,Snu13,Hnrnpa2b1,Cwc15,Rbm22,Luc7l,Srsf6,Sfpq,Sf3a3,Hnrnpm,Snrpd2,Srsf9,Srsf1,Rbm10,Sf3b2
1_Member	GO Biological Processes	GO:0000398	mRNA splicing, via spliceosome	-9.62931	-6.5908	22/216	14105,15381,19655,20227,20382,20384,20630,20637,20826,53379,66070,66810,66978,67996,71514,75062,76936,107686,108014,110809,236732,319322	Srsf10,Hnrnpc,Rbmx,Sart1,Srsf2,Srsf5,Snrpc,Snrnp70,Snu13,Hnrnpa2b1,Cwc15,Rbm22,Luc7l,Srsf6,Sfpq,Sf3a3,Hnrnpm,Snrpd2,Srsf9,Srsf1,Rbm10,Sf3b2
1_Member	GO Biological Processes	GO:0006376	mRNA splice site selection	-4.98156	-2.53215	6/27	14105,19655,20630,66978,67996,110809	Srsf10,Rbmx,Snrpc,Luc7l,Srsf6,Srsf1
1_Member	GO Biological Processes	GO:0000245	spliceosomal complex assembly	-4.70879	-2.29626	7/44	14105,19655,20630,66978,67996,75062,110809	Srsf10,Rbmx,Snrpc,Luc7l,Srsf6,Sf3a3,Srsf1
1_Member	GO Biological Processes	GO:0071826	ribonucleoprotein complex subunit organization	-4.43168	-2.11212	13/175	14105,16573,19655,20054,20630,20826,54127,66978,67996,75062,107686,110809,217869	Srsf10,Kif5b,Rbmx,Rps15,Snrpc,Snu13,Rps28,Luc7l,Srsf6,Sf3a3,Snrpd2,Srsf1,Eif5
1_Member	GO Biological Processes	GO:0022618	ribonucleoprotein complex assembly	-3.99627	-1.8101	12/167	14105,19655,20054,20630,20826,54127,66978,67996,75062,107686,110809,217869	Srsf10,Rbmx,Rps15,Snrpc,Snu13,Rps28,Luc7l,Srsf6,Sf3a3,Snrpd2,Srsf1,Eif5
1_Member	GO Biological Processes	GO:0022613	ribonucleoprotein complex biogenesis	-3.87137	-1.72299	20/406	14105,18148,19655,20054,20227,20630,20826,54127,60321,66481,66978,67996,68040,69713,72544,75062,75593,107686,110809,217869	Srsf10,Npm1,Rbmx,Rps15,Sart1,Snrpc,Snu13,Rps28,Wbp11,Rps21,Luc7l,Srsf6,Zfp593,Pin4,Exosc6,Sf3a3,Malsu1,Snrpd2,Srsf1,Eif5
2_Summary	GO Biological Processes	GO:0006457	protein folding	-14.7813	-11.3575	25/166	11632,12017,13347,13418,14827,14828,15510,15526,15528,17713,18221,18453,18637,19298,20867,21371,22327,22791,52551,56612,67738,70356,72170,83945,268373,29810,108989	Aip,Bag1,Dffa,Dnajc1,Pdia3,Hspa5,Hspd1,Hspa9,Hspe1,Grpel1,Nudc,P4hb,Pfdn2,Pex19,Stip1,Tbca,Vbp1,Dnajc2,Sgta,Pfdn5,Ppid,St13,Chchd4,Dnaja3,Ppia,Bag3,Tpr
2_Member	GO Biological Processes	GO:0006457	protein folding	-14.7813	-11.3575	25/166	11632,12017,13347,13418,14827,14828,15510,15526,15528,17713,18221,18453,18637,19298,20867,21371,22327,22791,52551,56612,67738,70356,72170,83945,268373	Aip,Bag1,Dffa,Dnajc1,Pdia3,Hspa5,Hspd1,Hspa9,Hspe1,Grpel1,Nudc,P4hb,Pfdn2,Pex19,Stip1,Tbca,Vbp1,Dnajc2,Sgta,Pfdn5,Ppid,St13,Chchd4,Dnaja3,Ppia
2_Member	GO Biological Processes	GO:0061077	chaperone-mediated protein folding	-5.49576	-2.88956	9/63	12017,13347,14828,15526,15528,19298,52551,67738,70356	Bag1,Dffa,Hspa5,Hspa9,Hspe1,Pex19,Sgta,Ppid,St13
2_Member	GO Biological Processes	GO:0006458	'de novo' protein folding	-5.1479	-2.64885	7/38	12017,14828,15526,15528,22791,70356,72170	Bag1,Hspa5,Hspa9,Hspe1,Dnajc2,St13,Chchd4
2_Member	GO Biological Processes	GO:0051084	'de novo' post-translational protein folding	-4.15725	-1.92573	6/37	12017,14828,15526,15528,70356,72170	Bag1,Hspa5,Hspa9,Hspe1,St13,Chchd4
2_Member	Reactome Gene Sets	R-MMU-3371453	Regulation of HSF1-mediated heat shock response	-3.77463	-1.66259	7/61	12017,14828,15526,22791,29810,70356,108989	Bag1,Hspa5,Hspa9,Dnajc2,Bag3,St13,Tpr
2_Member	GO Biological Processes	GO:0051085	chaperone cofactor-dependent protein refolding	-3.46623	-1.43782	5/32	12017,14828,15526,15528,70356	Bag1,Hspa5,Hspa9,Hspe1,St13
2_Member	Reactome Gene Sets	R-MMU-3371556	Cellular response to heat stress	-3.08089	-1.16988	7/79	12017,14828,15526,22791,29810,70356,108989	Bag1,Hspa5,Hspa9,Dnajc2,Bag3,St13,Tpr
3_Summary	GO Biological Processes	GO:0043484	regulation of RNA splicing	-12.6855	-9.45789	24/186	11758,12696,14105,17975,18139,18148,19317,19655,20382,20384,20637,20658,53379,56215,59013,66395,66810,67996,108014,110809,230753,233908,236732,432467,75553,224902,224903,11991,15381,16549	Prdx6,Cirbp,Srsf10,Ncl,Zfp638,Npm1,Qki,Rbmx,Srsf2,Srsf5,Snrnp70,Son,Hnrnpa2b1,Acin1,Hnrnph1,Ahnak,Rbm22,Srsf6,Srsf9,Srsf1,Thrap3,Fus,Rbm10,Hnrnph3,Zc3h14,Safb2,Safb,Hnrnpd,Hnrnpc,Khsrp
3_Member	GO Biological Processes	GO:0043484	regulation of RNA splicing	-12.6855	-9.45789	24/186	11758,12696,14105,17975,18139,18148,19317,19655,20382,20384,20637,20658,53379,56215,59013,66395,66810,67996,108014,110809,230753,233908,236732,432467	Prdx6,Cirbp,Srsf10,Ncl,Zfp638,Npm1,Qki,Rbmx,Srsf2,Srsf5,Snrnp70,Son,Hnrnpa2b1,Acin1,Hnrnph1,Ahnak,Rbm22,Srsf6,Srsf9,Srsf1,Thrap3,Fus,Rbm10,Hnrnph3
3_Member	GO Biological Processes	GO:0050684	regulation of mRNA processing	-10.2277	-7.07267	19/146	11758,12696,14105,17975,18148,19317,19655,20382,20637,20658,53379,56215,67996,75553,108014,224902,224903,230753,236732	Prdx6,Cirbp,Srsf10,Ncl,Npm1,Qki,Rbmx,Srsf2,Snrnp70,Son,Hnrnpa2b1,Acin1,Srsf6,Zc3h14,Srsf9,Safb2,Safb,Thrap3,Rbm10
3_Member	GO Biological Processes	GO:0048024	regulation of mRNA splicing, via spliceosome	-9.14282	-6.1749	16/115	11758,12696,14105,17975,18148,19317,19655,20382,20637,20658,53379,56215,67996,108014,230753,236732	Prdx6,Cirbp,Srsf10,Ncl,Npm1,Qki,Rbmx,Srsf2,Snrnp70,Son,Hnrnpa2b1,Acin1,Srsf6,Srsf9,Thrap3,Rbm10
3_Member	GO Biological Processes	GO:1903311	regulation of mRNA metabolic process	-8.11674	-5.22799	24/307	11758,11991,12696,14105,15381,16549,17975,18148,19317,19655,20382,20637,20658,53379,56215,67996,75553,108014,110809,224902,224903,230753,233908,236732	Prdx6,Hnrnpd,Cirbp,Srsf10,Hnrnpc,Khsrp,Ncl,Npm1,Qki,Rbmx,Srsf2,Snrnp70,Son,Hnrnpa2b1,Acin1,Srsf6,Zc3h14,Srsf9,Srsf1,Safb2,Safb,Thrap3,Fus,Rbm10
3_Member	GO Biological Processes	GO:0050686	negative regulation of mRNA processing	-7.83753	-4.98355	8/25	14105,18148,53379,56215,67996,75553,108014,236732	Srsf10,Npm1,Hnrnpa2b1,Acin1,Srsf6,Zc3h14,Srsf9,Rbm10
3_Member	GO Biological Processes	GO:0048025	negative regulation of mRNA splicing, via spliceosome	-6.60859	-3.84479	7/24	14105,18148,53379,56215,67996,108014,236732	Srsf10,Npm1,Hnrnpa2b1,Acin1,Srsf6,Srsf9,Rbm10
3_Member	GO Biological Processes	GO:0033119	negative regulation of RNA splicing	-5.99063	-3.33446	7/29	14105,18148,53379,56215,67996,108014,236732	Srsf10,Npm1,Hnrnpa2b1,Acin1,Srsf6,Srsf9,Rbm10
3_Member	GO Biological Processes	GO:0000381	regulation of alternative mRNA splicing, via spliceosome	-2.22399	-0.529071	5/60	19655,20382,67996,230753,236732	Rbmx,Srsf2,Srsf6,Thrap3,Rbm10
4_Summary	GO Biological Processes	GO:0051668	localization within membrane	-10.7487	-7.55892	38/558	12028,12215,13858,14828,16905,16906,16907,17356,18483,19156,19298,20280,20619,20813,22343,26941,27643,30055,30059,52551,52892,53611,54189,54214,54411,54645,55988,56430,65962,68818,71648,75608,83945,83997,105782,106039,227648,268566,18453,27277,30960,56440,77038,99412,338366	Bax,Bsg,Eps15,Hspa5,Lmna,Lmnb1,Lmnb2,Afdn,Palm,Psap,Pex19,Scp2,Snap23,Srp14,Lin7c,Nherf1,Ubl4a,Timm13,Timm10,Sgta,Sco1,Vti1a,Rabep1,Golga4,Atp6ap1,Gripap1,Snx12,Clip1,Nherf2,Zfand2b,Optn,Chmp4b,Dnaja3,Slmap,Scrib,Gga1,Sec16a,Gphn,P4hb,Golga5,Vapa,Snx1,Arfgap2,Golga2,Mia3
4_Member	GO Biological Processes	GO:0051668	localization within membrane	-10.7487	-7.55892	38/558	12028,12215,13858,14828,16905,16906,16907,17356,18483,19156,19298,20280,20619,20813,22343,26941,27643,30055,30059,52551,52892,53611,54189,54214,54411,54645,55988,56430,65962,68818,71648,75608,83945,83997,105782,106039,227648,268566	Bax,Bsg,Eps15,Hspa5,Lmna,Lmnb1,Lmnb2,Afdn,Palm,Psap,Pex19,Scp2,Snap23,Srp14,Lin7c,Nherf1,Ubl4a,Timm13,Timm10,Sgta,Sco1,Vti1a,Rabep1,Golga4,Atp6ap1,Gripap1,Snx12,Clip1,Nherf2,Zfand2b,Optn,Chmp4b,Dnaja3,Slmap,Scrib,Gga1,Sec16a,Gphn
4_Member	GO Biological Processes	GO:0072657	protein localization to membrane	-8.28137	-5.37414	31/481	12028,12215,14828,17356,18483,19298,20280,20619,20813,22343,26941,27643,30055,30059,52551,52892,54189,54214,54411,54645,56430,65962,68818,71648,75608,83945,83997,105782,106039,227648,268566	Bax,Bsg,Hspa5,Afdn,Palm,Pex19,Scp2,Snap23,Srp14,Lin7c,Nherf1,Ubl4a,Timm13,Timm10,Sgta,Sco1,Rabep1,Golga4,Atp6ap1,Gripap1,Clip1,Nherf2,Zfand2b,Optn,Chmp4b,Dnaja3,Slmap,Scrib,Gga1,Sec16a,Gphn
4_Member	GO Biological Processes	GO:0090150	establishment of protein localization to membrane	-7.48429	-4.6625	19/212	12028,14828,17356,19298,20619,20813,27643,30055,30059,52551,54214,54411,54645,56430,68818,71648,75608,105782,106039	Bax,Hspa5,Afdn,Pex19,Snap23,Srp14,Ubl4a,Timm13,Timm10,Sgta,Golga4,Atp6ap1,Gripap1,Clip1,Zfand2b,Optn,Chmp4b,Scrib,Gga1
4_Member	GO Biological Processes	GO:1990778	protein localization to cell periphery	-6.38088	-3.63044	20/274	12215,17356,18483,20280,20619,22343,26941,52892,54189,54214,54411,54645,56430,65962,71648,83997,105782,106039,227648,268566	Bsg,Afdn,Palm,Scp2,Snap23,Lin7c,Nherf1,Sco1,Rabep1,Golga4,Atp6ap1,Gripap1,Clip1,Nherf2,Optn,Slmap,Scrib,Gga1,Sec16a,Gphn
4_Member	GO Biological Processes	GO:0098876	vesicle-mediated transport to the plasma membrane	-5.07595	-2.59233	12/130	13858,20619,53611,54189,54214,54411,54645,55988,71648,105782,106039,227648	Eps15,Snap23,Vti1a,Rabep1,Golga4,Atp6ap1,Gripap1,Snx12,Optn,Scrib,Gga1,Sec16a
4_Member	GO Biological Processes	GO:0072659	protein localization to plasma membrane	-4.67623	-2.27466	15/216	12215,17356,18483,20280,26941,52892,54214,54411,54645,65962,71648,83997,105782,106039,227648	Bsg,Afdn,Palm,Scp2,Nherf1,Sco1,Golga4,Atp6ap1,Gripap1,Nherf2,Optn,Slmap,Scrib,Gga1,Sec16a
4_Member	GO Biological Processes	GO:0048193	Golgi vesicle transport	-3.69176	-1.58811	15/264	13858,18453,27277,30960,53611,54189,54214,55988,56440,71648,77038,99412,106039,227648,338366	Eps15,P4hb,Golga5,Vapa,Vti1a,Rabep1,Golga4,Snx12,Snx1,Optn,Arfgap2,Golga2,Gga1,Sec16a,Mia3
4_Member	GO Biological Processes	GO:0006892	post-Golgi vesicle-mediated transport	-2.74803	-0.916828	7/90	13858,53611,54189,54214,71648,106039,227648	Eps15,Vti1a,Rabep1,Golga4,Optn,Gga1,Sec16a
4_Member	GO Biological Processes	GO:0006893	Golgi to plasma membrane transport	-2.56729	-0.769631	5/50	54189,54214,71648,106039,227648	Rabep1,Golga4,Optn,Gga1,Sec16a
5_Summary	GO Biological Processes	GO:0033365	protein localization to organelle	-10.0119	-6.88904	43/733	11632,12017,12028,14828,15191,15510,16211,16905,16906,16907,17713,19298,20813,27643,28006,30055,30059,30960,52551,54189,56208,56274,57320,65098,66437,66725,68585,68818,69654,70572,71648,72170,75608,105782,106039,108989,110809,224139,227648,240832,268566,320191,338366,15526,16573,19042,19156,20615,53611,54411,54645,56430,56440,59079,74325	Aip,Bag1,Bax,Hspa5,Hdgf,Hspd1,Kpnb1,Lmna,Lmnb1,Lmnb2,Grpel1,Pex19,Srp14,Ubl4a,Washc2,Timm13,Timm10,Vapa,Sgta,Rabep1,Becn1,Stk3,Park7,Zfand6,Fis1,Lrrk2,Rtn4,Zfand2b,Dctn2,Ipo5,Optn,Chchd4,Chmp4b,Scrib,Gga1,Tpr,Srsf1,Golgb1,Sec16a,Tor1aip2,Gphn,Hook3,Mia3,Hspa9,Kif5b,Ppm1a,Psap,Snapin,Vti1a,Atp6ap1,Gripap1,Clip1,Snx1,Erbin,Cltb
5_Member	GO Biological Processes	GO:0033365	protein localization to organelle	-10.0119	-6.88904	43/733	11632,12017,12028,14828,15191,15510,16211,16905,16906,16907,17713,19298,20813,27643,28006,30055,30059,30960,52551,54189,56208,56274,57320,65098,66437,66725,68585,68818,69654,70572,71648,72170,75608,105782,106039,108989,110809,224139,227648,240832,268566,320191,338366	Aip,Bag1,Bax,Hspa5,Hdgf,Hspd1,Kpnb1,Lmna,Lmnb1,Lmnb2,Grpel1,Pex19,Srp14,Ubl4a,Washc2,Timm13,Timm10,Vapa,Sgta,Rabep1,Becn1,Stk3,Park7,Zfand6,Fis1,Lrrk2,Rtn4,Zfand2b,Dctn2,Ipo5,Optn,Chchd4,Chmp4b,Scrib,Gga1,Tpr,Srsf1,Golgb1,Sec16a,Tor1aip2,Gphn,Hook3,Mia3
5_Member	GO Biological Processes	GO:0006886	intracellular protein transport	-8.57575	-5.62901	38/665	11632,12028,14828,15510,15526,16211,16573,16905,17713,19042,19156,19298,20615,20813,27643,30055,30059,52551,53611,54411,54645,56208,56274,56430,56440,59079,65098,66437,66725,68818,70572,72170,74325,75608,105782,106039,108989,227648	Aip,Bax,Hspa5,Hspd1,Hspa9,Kpnb1,Kif5b,Lmna,Grpel1,Ppm1a,Psap,Pex19,Snapin,Srp14,Ubl4a,Timm13,Timm10,Sgta,Vti1a,Atp6ap1,Gripap1,Becn1,Stk3,Clip1,Snx1,Erbin,Zfand6,Fis1,Lrrk2,Zfand2b,Ipo5,Chchd4,Cltb,Chmp4b,Scrib,Gga1,Tpr,Sec16a
5_Member	GO Biological Processes	GO:0072594	establishment of protein localization to organelle	-7.26561	-4.47377	24/340	11632,12028,14828,15510,16211,16905,17713,19298,20813,27643,30055,30059,52551,56208,56274,65098,66437,66725,68818,70572,72170,75608,105782,108989	Aip,Bax,Hspa5,Hspd1,Kpnb1,Lmna,Grpel1,Pex19,Srp14,Ubl4a,Timm13,Timm10,Sgta,Becn1,Stk3,Zfand6,Fis1,Lrrk2,Zfand2b,Ipo5,Chchd4,Chmp4b,Scrib,Tpr
5_Member	GO Biological Processes	GO:0070972	protein localization to endoplasmic reticulum	-5.81564	-3.18015	10/74	14828,20813,27643,30960,52551,66725,68818,75608,227648,338366	Hspa5,Srp14,Ubl4a,Vapa,Sgta,Lrrk2,Zfand2b,Chmp4b,Sec16a,Mia3
5_Member	GO Biological Processes	GO:0006605	protein targeting	-5.38522	-2.82129	17/238	11632,14828,15510,17713,19298,20813,27643,30055,30059,52551,56208,59079,65098,66437,68818,72170,75608	Aip,Hspa5,Hspd1,Grpel1,Pex19,Srp14,Ubl4a,Timm13,Timm10,Sgta,Becn1,Erbin,Zfand6,Fis1,Zfand2b,Chchd4,Chmp4b
5_Member	GO Biological Processes	GO:0045047	protein targeting to ER	-3.61553	-1.54523	6/46	14828,20813,27643,52551,68818,75608	Hspa5,Srp14,Ubl4a,Sgta,Zfand2b,Chmp4b
5_Member	GO Biological Processes	GO:0072599	establishment of protein localization to endoplasmic reticulum	-3.41413	-1.40999	6/50	14828,20813,27643,52551,68818,75608	Hspa5,Srp14,Ubl4a,Sgta,Zfand2b,Chmp4b
5_Member	GO Biological Processes	GO:0006620	post-translational protein targeting to endoplasmic reticulum membrane	-3.20081	-1.2723	4/21	14828,27643,52551,75608	Hspa5,Ubl4a,Sgta,Chmp4b
5_Member	GO Biological Processes	GO:0006612	protein targeting to membrane	-2.77608	-0.932014	7/89	14828,19298,20813,27643,52551,68818,75608	Hspa5,Pex19,Srp14,Ubl4a,Sgta,Zfand2b,Chmp4b
6_Summary	GO Biological Processes	GO:0098760	response to interleukin-7	-9.42701	-6.43682	8/17	12929,14827,15191,15510,18453,19359,20867,59013	Crkl,Pdia3,Hdgf,Hspd1,P4hb,Rad23b,Stip1,Hnrnph1
6_Member	GO Biological Processes	GO:0098760	response to interleukin-7	-9.42701	-6.43682	8/17	12929,14827,15191,15510,18453,19359,20867,59013	Crkl,Pdia3,Hdgf,Hspd1,P4hb,Rad23b,Stip1,Hnrnph1
6_Member	GO Biological Processes	GO:0098761	cellular response to interleukin-7	-9.42701	-6.43682	8/17	12929,14827,15191,15510,18453,19359,20867,59013	Crkl,Pdia3,Hdgf,Hspd1,P4hb,Rad23b,Stip1,Hnrnph1
7_Summary	GO Biological Processes	GO:1903312	negative regulation of mRNA metabolic process	-8.5316	-5.60507	14/93	11991,12696,14105,15381,18148,53379,56215,67996,75553,108014,110809,230753,233908,236732,13347,13649,23988,52551,52892,55988,56208,57320,66725,75608,99412,225896,228769,16549,11808,11820,12028,14080,17281,19359,29810,67490,71648	Hnrnpd,Cirbp,Srsf10,Hnrnpc,Npm1,Hnrnpa2b1,Acin1,Srsf6,Zc3h14,Srsf9,Srsf1,Thrap3,Fus,Rbm10,Dffa,Egfr,Pin1,Sgta,Sco1,Snx12,Becn1,Park7,Lrrk2,Chmp4b,Golga2,Ubxn1,Psmf1,Khsrp,Apoa4,App,Bax,Fabp1,Fyco1,Rad23b,Bag3,Ufl1,Optn
7_Member	GO Biological Processes	GO:1903312	negative regulation of mRNA metabolic process	-8.5316	-5.60507	14/93	11991,12696,14105,15381,18148,53379,56215,67996,75553,108014,110809,230753,233908,236732	Hnrnpd,Cirbp,Srsf10,Hnrnpc,Npm1,Hnrnpa2b1,Acin1,Srsf6,Zc3h14,Srsf9,Srsf1,Thrap3,Fus,Rbm10
7_Member	GO Biological Processes	GO:0009895	negative regulation of catabolic process	-5.12079	-2.62999	20/331	11991,12696,13347,13649,15381,23988,52551,52892,55988,56208,57320,66725,75608,99412,110809,225896,228769,230753,233908,236732	Hnrnpd,Cirbp,Dffa,Egfr,Hnrnpc,Pin1,Sgta,Sco1,Snx12,Becn1,Park7,Lrrk2,Chmp4b,Golga2,Srsf1,Ubxn1,Psmf1,Thrap3,Fus,Rbm10
7_Member	GO Biological Processes	GO:0031330	negative regulation of cellular catabolic process	-4.21114	-1.96338	15/237	11991,12696,13347,15381,52551,56208,57320,66725,75608,99412,110809,225896,230753,233908,236732	Hnrnpd,Cirbp,Dffa,Hnrnpc,Sgta,Becn1,Park7,Lrrk2,Chmp4b,Golga2,Srsf1,Ubxn1,Thrap3,Fus,Rbm10
7_Member	GO Biological Processes	GO:0048255	mRNA stabilization	-3.96345	-1.78792	7/57	11991,12696,15381,110809,230753,233908,236732	Hnrnpd,Cirbp,Hnrnpc,Srsf1,Thrap3,Fus,Rbm10
7_Member	GO Biological Processes	GO:0043489	RNA stabilization	-3.478	-1.4395	7/68	11991,12696,15381,110809,230753,233908,236732	Hnrnpd,Cirbp,Hnrnpc,Srsf1,Thrap3,Fus,Rbm10
7_Member	GO Biological Processes	GO:1902373	negative regulation of mRNA catabolic process	-3.4387	-1.4205	7/69	11991,12696,15381,110809,230753,233908,236732	Hnrnpd,Cirbp,Hnrnpc,Srsf1,Thrap3,Fus,Rbm10
7_Member	GO Biological Processes	GO:1902369	negative regulation of RNA catabolic process	-2.95337	-1.06643	7/83	11991,12696,15381,110809,230753,233908,236732	Hnrnpd,Cirbp,Hnrnpc,Srsf1,Thrap3,Fus,Rbm10
7_Member	GO Biological Processes	GO:0043488	regulation of mRNA stability	-2.93067	-1.04554	10/161	11991,12696,15381,16549,18148,75553,110809,230753,233908,236732	Hnrnpd,Cirbp,Hnrnpc,Khsrp,Npm1,Zc3h14,Srsf1,Thrap3,Fus,Rbm10
7_Member	GO Biological Processes	GO:0031329	regulation of cellular catabolic process	-2.80592	-0.949512	27/752	11808,11820,11991,12028,12696,13347,14080,15381,16549,17281,18148,19359,29810,52551,56208,57320,66725,67490,71648,75553,75608,99412,110809,225896,230753,233908,236732	Apoa4,App,Hnrnpd,Bax,Cirbp,Dffa,Fabp1,Hnrnpc,Khsrp,Fyco1,Npm1,Rad23b,Bag3,Sgta,Becn1,Park7,Lrrk2,Ufl1,Optn,Zc3h14,Chmp4b,Golga2,Srsf1,Ubxn1,Thrap3,Fus,Rbm10
7_Member	GO Biological Processes	GO:0043487	regulation of RNA stability	-2.62511	-0.820052	10/177	11991,12696,15381,16549,18148,75553,110809,230753,233908,236732	Hnrnpd,Cirbp,Hnrnpc,Khsrp,Npm1,Zc3h14,Srsf1,Thrap3,Fus,Rbm10
7_Member	GO Biological Processes	GO:0061013	regulation of mRNA catabolic process	-2.50353	-0.724532	10/184	11991,12696,15381,16549,18148,75553,110809,230753,233908,236732	Hnrnpd,Cirbp,Hnrnpc,Khsrp,Npm1,Zc3h14,Srsf1,Thrap3,Fus,Rbm10
8_Summary	Reactome Gene Sets	R-MMU-72766	Translation	-7.91884	-5.04783	20/221	18100,20042,20054,20813,54127,55949,56282,64659,66481,66656,66973,67097,74776,94061,94064,102060,107733,121022,217869,269261,13405,13649,18453,20655,20918,50887,56208,57320,66084,69082,76366,27402,30960,21780,19042,19043,99412	Mrpl40,Rps12,Rps15,Srp14,Rps28,Eef1b2,Mrpl12,Mrps14,Rps21,Eef1d,Mrps18b,Rps10,Ppa2,Mrpl1,Mrpl27,Gadd45gip1,Mrpl41,Mrps6,Eif5,Rpl12,Dmd,Egfr,P4hb,Sod1,Eif1,Hmgn5,Becn1,Park7,Rmnd1,Zc3h15,Mtif3,Pdhx,Vapa,Tfam,Ppm1a,Ppm1b,Golga2
8_Member	Reactome Gene Sets	R-MMU-72766	Translation	-7.91884	-5.04783	20/221	18100,20042,20054,20813,54127,55949,56282,64659,66481,66656,66973,67097,74776,94061,94064,102060,107733,121022,217869,269261	Mrpl40,Rps12,Rps15,Srp14,Rps28,Eef1b2,Mrpl12,Mrps14,Rps21,Eef1d,Mrps18b,Rps10,Ppa2,Mrpl1,Mrpl27,Gadd45gip1,Mrpl41,Mrps6,Eif5,Rpl12
8_Member	GO Biological Processes	GO:0006518	peptide metabolic process	-5.77273	-3.14723	29/561	13405,13649,18100,18453,20042,20054,20655,20918,50887,54127,55949,56208,56282,57320,64659,66084,66481,66656,66973,67097,69082,76366,94061,94064,102060,107733,121022,217869,269261	Dmd,Egfr,Mrpl40,P4hb,Rps12,Rps15,Sod1,Eif1,Hmgn5,Rps28,Eef1b2,Becn1,Mrpl12,Park7,Mrps14,Rmnd1,Rps21,Eef1d,Mrps18b,Rps10,Zc3h15,Mtif3,Mrpl1,Mrpl27,Gadd45gip1,Mrpl41,Mrps6,Eif5,Rpl12
8_Member	GO Biological Processes	GO:0043043	peptide biosynthetic process	-5.55274	-2.937	24/423	13405,13649,18100,20042,20054,20918,54127,55949,56282,64659,66084,66481,66656,66973,67097,69082,76366,94061,94064,102060,107733,121022,217869,269261	Dmd,Egfr,Mrpl40,Rps12,Rps15,Eif1,Rps28,Eef1b2,Mrpl12,Mrps14,Rmnd1,Rps21,Eef1d,Mrps18b,Rps10,Zc3h15,Mtif3,Mrpl1,Mrpl27,Gadd45gip1,Mrpl41,Mrps6,Eif5,Rpl12
8_Member	GO Biological Processes	GO:0006412	translation	-5.459	-2.86215	23/399	13649,18100,20042,20054,20918,54127,55949,56282,64659,66084,66481,66656,66973,67097,69082,76366,94061,94064,102060,107733,121022,217869,269261	Egfr,Mrpl40,Rps12,Rps15,Eif1,Rps28,Eef1b2,Mrpl12,Mrps14,Rmnd1,Rps21,Eef1d,Mrps18b,Rps10,Zc3h15,Mtif3,Mrpl1,Mrpl27,Gadd45gip1,Mrpl41,Mrps6,Eif5,Rpl12
8_Member	GO Biological Processes	GO:0043604	amide biosynthetic process	-4.87577	-2.44567	26/527	13405,13649,18100,20042,20054,20918,27402,30960,54127,55949,56282,64659,66084,66481,66656,66973,67097,69082,76366,94061,94064,102060,107733,121022,217869,269261	Dmd,Egfr,Mrpl40,Rps12,Rps15,Eif1,Pdhx,Vapa,Rps28,Eef1b2,Mrpl12,Mrps14,Rmnd1,Rps21,Eef1d,Mrps18b,Rps10,Zc3h15,Mtif3,Mrpl1,Mrpl27,Gadd45gip1,Mrpl41,Mrps6,Eif5,Rpl12
8_Member	Reactome Gene Sets	R-MMU-5389840	Mitochondrial translation elongation	-4.5005	-2.17106	9/83	18100,56282,64659,66973,94061,94064,102060,107733,121022	Mrpl40,Mrpl12,Mrps14,Mrps18b,Mrpl1,Mrpl27,Gadd45gip1,Mrpl41,Mrps6
8_Member	Reactome Gene Sets	R-MMU-5419276	Mitochondrial translation termination	-4.41738	-2.10747	9/85	18100,56282,64659,66973,94061,94064,102060,107733,121022	Mrpl40,Mrpl12,Mrps14,Mrps18b,Mrpl1,Mrpl27,Gadd45gip1,Mrpl41,Mrps6
8_Member	Reactome Gene Sets	R-MMU-5368287	Mitochondrial translation	-4.37673	-2.0809	9/86	18100,56282,64659,66973,94061,94064,102060,107733,121022	Mrpl40,Mrpl12,Mrps14,Mrps18b,Mrpl1,Mrpl27,Gadd45gip1,Mrpl41,Mrps6
8_Member	GO Biological Processes	GO:0032543	mitochondrial translation	-4.26808	-2.00345	10/110	18100,56282,64659,66973,76366,94061,94064,102060,107733,121022	Mrpl40,Mrpl12,Mrps14,Mrps18b,Mtif3,Mrpl1,Mrpl27,Gadd45gip1,Mrpl41,Mrps6
8_Member	GO Biological Processes	GO:0140053	mitochondrial gene expression	-3.97214	-1.7931	11/143	18100,21780,56282,64659,66973,76366,94061,94064,102060,107733,121022	Mrpl40,Tfam,Mrpl12,Mrps14,Mrps18b,Mtif3,Mrpl1,Mrpl27,Gadd45gip1,Mrpl41,Mrps6
8_Member	GO Biological Processes	GO:0034645	cellular macromolecule biosynthetic process	-2.34474	-0.607837	26/773	13649,18100,19042,19043,20042,20054,20918,54127,55949,56282,64659,66084,66481,66656,66973,67097,69082,76366,94061,94064,99412,102060,107733,121022,217869,269261	Egfr,Mrpl40,Ppm1a,Ppm1b,Rps12,Rps15,Eif1,Rps28,Eef1b2,Mrpl12,Mrps14,Rmnd1,Rps21,Eef1d,Mrps18b,Rps10,Zc3h15,Mtif3,Mrpl1,Mrpl27,Golga2,Gadd45gip1,Mrpl41,Mrps6,Eif5,Rpl12
9_Summary	KEGG Pathway	mmu05014	Amyotrophic lateral sclerosis - Mus musculus (house mouse)	-7.80851	-4.97092	26/369	11957,12028,12460,14828,16573,17993,18391,19182,20239,20655,21681,22428,53379,56208,66043,66091,67126,67151,68202,69654,71648,71679,108989,233871,233908,407785,11820,22195,22213,57320,66725,67738,54411,12856,66290,74776,21780,74325,52469,57376,67892,69893,72508,93760,11637,14923,27402,66588,331487,67914,66170,76824,52892,72170,16195,52331,20867,14148,66171,13026,20280,30960,103711,268566,18537,22…	Atp5j,Bax,Ccs,Hspa5,Kif5b,Ndufs4,Sigmar1,Psmc3,Atxn2,Sod1,Alyref,Dctn6,Hnrnpa2b1,Becn1,Atp5d,Ndufa3,Atp5e,Psmd9,Ndufa5,Dctn2,Optn,Atp5h,Tpr,Atxn2l,Fus,Ndufs6,App,Ube2l3,Ube2g2,Park7,Lrrk2,Ppid,Atp6ap1,Cox17,Atp6v1g1,Ppa2,Tfam,Cltb,Coa3,Smarce1,Coa6,Coa7,Rps6kb1,Arid1a,Ak2,Guk1,Pdhx,Cmpk1,Uprt,Coq9,Chchd5,Mtfr1l,Sco1,Chchd4,Il6st,Stbd1,Stip1,Fdx1,Pgls,Pcyt1a,Scp2,Vapa,Pnpo,Gphn,Pcmt1,Ttr,Nudt9,Rtn4
9_Member	KEGG Pathway	mmu05014	Amyotrophic lateral sclerosis - Mus musculus (house mouse)	-7.80851	-4.97092	26/369	11957,12028,12460,14828,16573,17993,18391,19182,20239,20655,21681,22428,53379,56208,66043,66091,67126,67151,68202,69654,71648,71679,108989,233871,233908,407785	Atp5j,Bax,Ccs,Hspa5,Kif5b,Ndufs4,Sigmar1,Psmc3,Atxn2,Sod1,Alyref,Dctn6,Hnrnpa2b1,Becn1,Atp5d,Ndufa3,Atp5e,Psmd9,Ndufa5,Dctn2,Optn,Atp5h,Tpr,Atxn2l,Fus,Ndufs6
9_Member	KEGG Pathway	mmu05022	Pathways of neurodegeneration - multiple diseases - Mus musculus (house mouse)	-7.34769	-4.54114	29/471	11820,11957,12028,12460,14828,16573,17993,18391,19182,20239,20655,22195,22213,22428,56208,57320,66043,66091,66725,67126,67151,67738,68202,69654,71648,71679,233871,233908,407785	App,Atp5j,Bax,Ccs,Hspa5,Kif5b,Ndufs4,Sigmar1,Psmc3,Atxn2,Sod1,Ube2l3,Ube2g2,Dctn6,Becn1,Park7,Atp5d,Ndufa3,Lrrk2,Atp5e,Psmd9,Ppid,Ndufa5,Dctn2,Optn,Atp5h,Atxn2l,Fus,Ndufs6
9_Member	KEGG Pathway	mmu05012	Parkinson disease - Mus musculus (house mouse)	-5.38268	-2.82129	18/264	11957,12028,14828,16573,17993,19182,20655,22195,22213,57320,66043,66091,66725,67126,67151,68202,71679,407785	Atp5j,Bax,Hspa5,Kif5b,Ndufs4,Psmc3,Sod1,Ube2l3,Ube2g2,Park7,Atp5d,Ndufa3,Lrrk2,Atp5e,Psmd9,Ndufa5,Atp5h,Ndufs6
9_Member	WikiPathways	WP1248	Oxidative phosphorylation	-5.06673	-2.59017	8/54	11957,17993,54411,66043,67126,68202,71679,407785	Atp5j,Ndufs4,Atp6ap1,Atp5d,Atp5e,Ndufa5,Atp5h,Ndufs6
9_Member	KEGG Pathway	mmu00190	Oxidative phosphorylation - Mus musculus (house mouse)	-4.90811	-2.46523	12/135	11957,12856,17993,54411,66043,66091,66290,67126,68202,71679,74776,407785	Atp5j,Cox17,Ndufs4,Atp6ap1,Atp5d,Ndufa3,Atp6v1g1,Atp5e,Ndufa5,Atp5h,Ppa2,Ndufs6
9_Member	GO Biological Processes	GO:0042776	proton motive force-driven mitochondrial ATP synthesis	-4.61327	-2.2308	8/62	11957,17993,66043,66091,67126,68202,71679,407785	Atp5j,Ndufs4,Atp5d,Ndufa3,Atp5e,Ndufa5,Atp5h,Ndufs6
9_Member	KEGG Pathway	mmu05016	Huntington disease - Mus musculus (house mouse)	-4.58789	-2.21103	18/302	11957,12028,16573,17993,19182,20655,21780,22428,56208,66043,66091,67126,67151,68202,69654,71679,74325,407785	Atp5j,Bax,Kif5b,Ndufs4,Psmc3,Sod1,Tfam,Dctn6,Becn1,Atp5d,Ndufa3,Atp5e,Psmd9,Ndufa5,Dctn2,Atp5h,Cltb,Ndufs6
9_Member	GO Biological Processes	GO:0015986	proton motive force-driven ATP synthesis	-4.36435	-2.07312	8/67	11957,17993,66043,66091,67126,68202,71679,407785	Atp5j,Ndufs4,Atp5d,Ndufa3,Atp5e,Ndufa5,Atp5h,Ndufs6
9_Member	KEGG Pathway	mmu04714	Thermogenesis - Mus musculus (house mouse)	-4.33803	-2.05135	15/231	11957,12856,17993,52469,57376,66043,66091,67126,67892,68202,69893,71679,72508,93760,407785	Atp5j,Cox17,Ndufs4,Coa3,Smarce1,Atp5d,Ndufa3,Atp5e,Coa6,Ndufa5,Coa7,Atp5h,Rps6kb1,Arid1a,Ndufs6
9_Member	GO Biological Processes	GO:0009260	ribonucleotide biosynthetic process	-4.23057	-1.97865	13/183	11637,11957,14923,17993,27402,66043,66091,66588,67126,68202,71679,331487,407785	Ak2,Atp5j,Guk1,Ndufs4,Pdhx,Atp5d,Ndufa3,Cmpk1,Atp5e,Ndufa5,Atp5h,Uprt,Ndufs6
9_Member	GO Biological Processes	GO:0006119	oxidative phosphorylation	-4.13596	-1.9084	10/114	11957,17993,66043,66091,67126,67892,67914,68202,71679,407785	Atp5j,Ndufs4,Atp5d,Ndufa3,Atp5e,Coa6,Coq9,Ndufa5,Atp5h,Ndufs6
9_Member	GO Biological Processes	GO:0045333	cellular respiration	-4.11079	-1.88795	13/188	11957,12028,17993,66043,66091,66170,67126,67892,67914,68202,71679,76824,407785	Atp5j,Bax,Ndufs4,Atp5d,Ndufa3,Chchd5,Atp5e,Coa6,Coq9,Ndufa5,Atp5h,Mtfr1l,Ndufs6
9_Member	WikiPathways	WP295	Electron transport chain	-4.10768	-1.88795	9/93	11957,12856,17993,52892,66043,67126,68202,71679,407785	Atp5j,Cox17,Ndufs4,Sco1,Atp5d,Atp5e,Ndufa5,Atp5h,Ndufs6
9_Member	GO Biological Processes	GO:0046390	ribose phosphate biosynthetic process	-4.01803	-1.82826	13/192	11637,11957,14923,17993,27402,66043,66091,66588,67126,68202,71679,331487,407785	Ak2,Atp5j,Guk1,Ndufs4,Pdhx,Atp5d,Ndufa3,Cmpk1,Atp5e,Ndufa5,Atp5h,Uprt,Ndufs6
9_Member	GO Biological Processes	GO:0033108	mitochondrial respiratory chain complex assembly	-3.86289	-1.72104	9/100	12856,17993,21780,52469,52892,66091,68202,72170,407785	Cox17,Ndufs4,Tfam,Coa3,Sco1,Ndufa3,Ndufa5,Chchd4,Ndufs6
9_Member	GO Biological Processes	GO:0015980	energy derivation by oxidation of organic compounds	-3.80041	-1.68068	15/258	11957,12028,16195,17993,52331,66043,66091,66170,67126,67892,67914,68202,71679,76824,407785	Atp5j,Bax,Il6st,Ndufs4,Stbd1,Atp5d,Ndufa3,Chchd5,Atp5e,Coa6,Coq9,Ndufa5,Atp5h,Mtfr1l,Ndufs6
9_Member	GO Biological Processes	GO:0006754	ATP biosynthetic process	-3.77318	-1.66259	8/81	11957,17993,66043,66091,67126,68202,71679,407785	Atp5j,Ndufs4,Atp5d,Ndufa3,Atp5e,Ndufa5,Atp5h,Ndufs6
9_Member	GO Biological Processes	GO:0009060	aerobic respiration	-3.71211	-1.60452	11/153	11957,17993,66043,66091,67126,67892,67914,68202,71679,76824,407785	Atp5j,Ndufs4,Atp5d,Ndufa3,Atp5e,Coa6,Coq9,Ndufa5,Atp5h,Mtfr1l,Ndufs6
9_Member	KEGG Pathway	mmu05020	Prion disease - Mus musculus (house mouse)	-3.6213	-1.54523	15/268	11957,12028,14828,16573,17993,19182,20655,20867,66043,66091,67126,67151,68202,71679,407785	Atp5j,Bax,Hspa5,Kif5b,Ndufs4,Psmc3,Sod1,Stip1,Atp5d,Ndufa3,Atp5e,Psmd9,Ndufa5,Atp5h,Ndufs6
9_Member	GO Biological Processes	GO:0009142	nucleoside triphosphate biosynthetic process	-3.60845	-1.54278	9/108	11957,17993,66043,66091,66588,67126,68202,71679,407785	Atp5j,Ndufs4,Atp5d,Ndufa3,Cmpk1,Atp5e,Ndufa5,Atp5h,Ndufs6
9_Member	Reactome Gene Sets	R-MMU-163210	Formation of ATP by chemiosmotic coupling	-3.57479	-1.52068	4/17	11957,66043,67126,71679	Atp5j,Atp5d,Atp5e,Atp5h
9_Member	Reactome Gene Sets	R-MMU-8949613	Cristae formation	-3.57479	-1.52068	4/17	11957,66043,67126,71679	Atp5j,Atp5d,Atp5e,Atp5h
9_Member	GO Biological Processes	GO:0009206	purine ribonucleoside triphosphate biosynthetic process	-3.39145	-1.40067	8/92	11957,17993,66043,66091,67126,68202,71679,407785	Atp5j,Ndufs4,Atp5d,Ndufa3,Atp5e,Ndufa5,Atp5h,Ndufs6
9_Member	GO Biological Processes	GO:0009145	purine nucleoside triphosphate biosynthetic process	-3.35962	-1.38071	8/93	11957,17993,66043,66091,67126,68202,71679,407785	Atp5j,Ndufs4,Atp5d,Ndufa3,Atp5e,Ndufa5,Atp5h,Ndufs6
9_Member	Reactome Gene Sets	R-MMU-163200	Respiratory electron transport, ATP synthesis by chemiosmotic coupling, and heat production by uncoupling proteins.	-3.32256	-1.35566	9/118	11957,17993,52892,66043,66091,67126,68202,71679,407785	Atp5j,Ndufs4,Sco1,Atp5d,Ndufa3,Atp5e,Ndufa5,Atp5h,Ndufs6
9_Member	GO Biological Processes	GO:0009152	purine ribonucleotide biosynthetic process	-3.29713	-1.33567	11/171	11637,11957,14923,17993,27402,66043,66091,67126,68202,71679,407785	Ak2,Atp5j,Guk1,Ndufs4,Pdhx,Atp5d,Ndufa3,Atp5e,Ndufa5,Atp5h,Ndufs6
9_Member	GO Biological Processes	GO:0009165	nucleotide biosynthetic process	-3.27067	-1.31511	13/229	11637,11957,14923,17993,27402,66043,66091,66588,67126,68202,71679,331487,407785	Ak2,Atp5j,Guk1,Ndufs4,Pdhx,Atp5d,Ndufa3,Cmpk1,Atp5e,Ndufa5,Atp5h,Uprt,Ndufs6
9_Member	GO Biological Processes	GO:0006091	generation of precursor metabolites and energy	-3.2638	-1.31511	17/353	11957,12028,14148,16195,17993,52331,66043,66091,66170,66171,67126,67892,67914,68202,71679,76824,407785	Atp5j,Bax,Fdx1,Il6st,Ndufs4,Stbd1,Atp5d,Ndufa3,Chchd5,Pgls,Atp5e,Coa6,Coq9,Ndufa5,Atp5h,Mtfr1l,Ndufs6
9_Member	GO Biological Processes	GO:0009201	ribonucleoside triphosphate biosynthetic process	-3.23656	-1.30127	8/97	11957,17993,66043,66091,67126,68202,71679,407785	Atp5j,Ndufs4,Atp5d,Ndufa3,Atp5e,Ndufa5,Atp5h,Ndufs6
9_Member	GO Biological Processes	GO:1901293	nucleoside phosphate biosynthetic process	-3.1656	-1.24689	13/235	11637,11957,14923,17993,27402,66043,66091,66588,67126,68202,71679,331487,407785	Ak2,Atp5j,Guk1,Ndufs4,Pdhx,Atp5d,Ndufa3,Cmpk1,Atp5e,Ndufa5,Atp5h,Uprt,Ndufs6
9_Member	GO Biological Processes	GO:0009141	nucleoside triphosphate metabolic process	-3.06827	-1.15915	12/211	11637,11957,14923,17993,66043,66091,66588,66725,67126,68202,71679,407785	Ak2,Atp5j,Guk1,Ndufs4,Atp5d,Ndufa3,Cmpk1,Lrrk2,Atp5e,Ndufa5,Atp5h,Ndufs6
9_Member	GO Biological Processes	GO:0009205	purine ribonucleoside triphosphate metabolic process	-2.99475	-1.10237	11/186	11637,11957,14923,17993,66043,66091,66725,67126,68202,71679,407785	Ak2,Atp5j,Guk1,Ndufs4,Atp5d,Ndufa3,Lrrk2,Atp5e,Ndufa5,Atp5h,Ndufs6
9_Member	GO Biological Processes	GO:0046034	ATP metabolic process	-2.91035	-1.02923	10/162	11637,11957,14923,17993,66043,66091,67126,68202,71679,407785	Ak2,Atp5j,Guk1,Ndufs4,Atp5d,Ndufa3,Atp5e,Ndufa5,Atp5h,Ndufs6
9_Member	GO Biological Processes	GO:0009144	purine nucleoside triphosphate metabolic process	-2.88325	-1.00875	11/192	11637,11957,14923,17993,66043,66091,66725,67126,68202,71679,407785	Ak2,Atp5j,Guk1,Ndufs4,Atp5d,Ndufa3,Lrrk2,Atp5e,Ndufa5,Atp5h,Ndufs6
9_Member	GO Biological Processes	GO:0009199	ribonucleoside triphosphate metabolic process	-2.86515	-0.994142	11/193	11637,11957,14923,17993,66043,66091,66725,67126,68202,71679,407785	Ak2,Atp5j,Guk1,Ndufs4,Atp5d,Ndufa3,Lrrk2,Atp5e,Ndufa5,Atp5h,Ndufs6
9_Member	Reactome Gene Sets	R-MMU-1428517	The citric acid (TCA) cycle and respiratory electron transport	-2.85039	-0.984561	10/165	11957,17993,27402,52892,66043,66091,67126,68202,71679,407785	Atp5j,Ndufs4,Pdhx,Sco1,Atp5d,Ndufa3,Atp5e,Ndufa5,Atp5h,Ndufs6
9_Member	GO Biological Processes	GO:0006164	purine nucleotide biosynthetic process	-2.79408	-0.941772	11/197	11637,11957,14923,17993,27402,66043,66091,67126,68202,71679,407785	Ak2,Atp5j,Guk1,Ndufs4,Pdhx,Atp5d,Ndufa3,Atp5e,Ndufa5,Atp5h,Ndufs6
9_Member	Reactome Gene Sets	R-MMU-1592230	Mitochondrial biogenesis	-2.77324	-0.931475	4/27	11957,66043,67126,71679	Atp5j,Atp5d,Atp5e,Atp5h
9_Member	GO Biological Processes	GO:0090407	organophosphate biosynthetic process	-2.66899	-0.848749	19/471	11637,11957,13026,14923,17993,20280,27402,30960,56208,66043,66091,66588,67126,68202,71679,103711,268566,331487,407785	Ak2,Atp5j,Pcyt1a,Guk1,Ndufs4,Scp2,Pdhx,Vapa,Becn1,Atp5d,Ndufa3,Cmpk1,Atp5e,Ndufa5,Atp5h,Pnpo,Gphn,Uprt,Ndufs6
9_Member	GO Biological Processes	GO:0072522	purine-containing compound biosynthetic process	-2.65803	-0.843569	11/205	11637,11957,14923,17993,27402,66043,66091,67126,68202,71679,407785	Ak2,Atp5j,Guk1,Ndufs4,Pdhx,Atp5d,Ndufa3,Atp5e,Ndufa5,Atp5h,Ndufs6
9_Member	CORUM	CORUM:381	Respiratory chain complex I, mitochondrial	-2.26338	-0.550717	4/37	17993,66091,68202,407785	Ndufs4,Ndufa3,Ndufa5,Ndufs6
9_Member	GO Biological Processes	GO:0055086	nucleobase-containing small molecule metabolic process	-2.25685	-0.550717	20/552	11637,11957,14148,14923,17993,18537,22139,27402,57320,66043,66091,66171,66588,66725,67126,68202,71679,74167,331487,407785	Ak2,Atp5j,Fdx1,Guk1,Ndufs4,Pcmt1,Ttr,Pdhx,Park7,Atp5d,Ndufa3,Pgls,Cmpk1,Lrrk2,Atp5e,Ndufa5,Atp5h,Nudt9,Uprt,Ndufs6
9_Member	GO Biological Processes	GO:0009259	ribonucleotide metabolic process	-2.14551	-0.474304	15/379	11637,11957,14923,17993,27402,66043,66091,66588,66725,67126,68202,71679,74167,331487,407785	Ak2,Atp5j,Guk1,Ndufs4,Pdhx,Atp5d,Ndufa3,Cmpk1,Lrrk2,Atp5e,Ndufa5,Atp5h,Nudt9,Uprt,Ndufs6
9_Member	CORUM	CORUM:382	Respiratory chain complex I, mitochondrial	-2.14195	-0.474304	4/40	17993,66091,68202,407785	Ndufs4,Ndufa3,Ndufa5,Ndufs6
9_Member	GO Biological Processes	GO:0009117	nucleotide metabolic process	-2.12414	-0.467077	18/492	11637,11957,14148,14923,17993,27402,57320,66043,66091,66171,66588,66725,67126,68202,71679,74167,331487,407785	Ak2,Atp5j,Fdx1,Guk1,Ndufs4,Pdhx,Park7,Atp5d,Ndufa3,Pgls,Cmpk1,Lrrk2,Atp5e,Ndufa5,Atp5h,Nudt9,Uprt,Ndufs6
9_Member	KEGG Pathway	mmu05010	Alzheimer disease - Mus musculus (house mouse)	-2.10567	-0.452995	15/383	11820,11957,16573,17993,19182,56208,66043,66091,67126,67151,67738,68202,68585,71679,407785	App,Atp5j,Kif5b,Ndufs4,Psmc3,Becn1,Atp5d,Ndufa3,Atp5e,Psmd9,Ppid,Ndufa5,Rtn4,Atp5h,Ndufs6
9_Member	GO Biological Processes	GO:0006753	nucleoside phosphate metabolic process	-2.06443	-0.425906	18/499	11637,11957,14148,14923,17993,27402,57320,66043,66091,66171,66588,66725,67126,68202,71679,74167,331487,407785	Ak2,Atp5j,Fdx1,Guk1,Ndufs4,Pdhx,Park7,Atp5d,Ndufa3,Pgls,Cmpk1,Lrrk2,Atp5e,Ndufa5,Atp5h,Nudt9,Uprt,Ndufs6
9_Member	GO Biological Processes	GO:0019693	ribose phosphate metabolic process	-2.0377	-0.403977	15/390	11637,11957,14923,17993,27402,66043,66091,66588,66725,67126,68202,71679,74167,331487,407785	Ak2,Atp5j,Guk1,Ndufs4,Pdhx,Atp5d,Ndufa3,Cmpk1,Lrrk2,Atp5e,Ndufa5,Atp5h,Nudt9,Uprt,Ndufs6
10_Summary	GO Biological Processes	GO:0010256	endomembrane system organization	-6.77652	-3.99893	29/501	13726,15463,16905,16906,16907,19156,20324,20615,20619,20655,26941,27277,27643,30948,52551,53611,66700,66725,68053,68585,71648,75608,99412,227648,240832,319277,320191,338366,386649,12028,30055,30059,30960,56208,56430,66075,77038,83945,216238,268566,16211,16573,17281,17758,18148,18221,20054,69654,105782,13405,13858,54645,71514	Emd,Agfg1,Lmna,Lmnb1,Lmnb2,Psap,Cavin2,Snapin,Snap23,Sod1,Nherf1,Golga5,Ubl4a,Bin1,Sgta,Vti1a,Chmp3,Lrrk2,Ubxn2b,Rtn4,Optn,Chmp4b,Golga2,Sec16a,Tor1aip2,Washc4,Hook3,Mia3,Nsfl1c,Bax,Timm13,Timm10,Vapa,Becn1,Clip1,Chchd3,Arfgap2,Dnaja3,Eea1,Gphn,Kpnb1,Kif5b,Fyco1,Map4,Npm1,Nudc,Rps15,Dctn2,Scrib,Dmd,Eps15,Gripap1,Sfpq
10_Member	GO Biological Processes	GO:0010256	endomembrane system organization	-6.77652	-3.99893	29/501	13726,15463,16905,16906,16907,19156,20324,20615,20619,20655,26941,27277,27643,30948,52551,53611,66700,66725,68053,68585,71648,75608,99412,227648,240832,319277,320191,338366,386649	Emd,Agfg1,Lmna,Lmnb1,Lmnb2,Psap,Cavin2,Snapin,Snap23,Sod1,Nherf1,Golga5,Ubl4a,Bin1,Sgta,Vti1a,Chmp3,Lrrk2,Ubxn2b,Rtn4,Optn,Chmp4b,Golga2,Sec16a,Tor1aip2,Washc4,Hook3,Mia3,Nsfl1c
10_Member	GO Biological Processes	GO:0061024	membrane organization	-5.83296	-3.18726	33/684	12028,13726,16905,16906,16907,19156,20324,20615,20619,20655,26941,27643,30055,30059,30948,30960,52551,53611,56208,56430,66075,66700,68053,68585,75608,77038,83945,216238,227648,240832,268566,338366,386649	Bax,Emd,Lmna,Lmnb1,Lmnb2,Psap,Cavin2,Snapin,Snap23,Sod1,Nherf1,Ubl4a,Timm13,Timm10,Bin1,Vapa,Sgta,Vti1a,Becn1,Clip1,Chchd3,Chmp3,Ubxn2b,Rtn4,Chmp4b,Arfgap2,Dnaja3,Eea1,Sec16a,Tor1aip2,Gphn,Mia3,Nsfl1c
10_Member	GO Biological Processes	GO:0051656	establishment of organelle localization	-5.02818	-2.5654	22/394	16211,16573,16905,16906,16907,17281,17758,18148,18221,20054,20615,20619,26941,56208,68053,69654,75608,77038,105782,227648,320191,386649	Kpnb1,Kif5b,Lmna,Lmnb1,Lmnb2,Fyco1,Map4,Npm1,Nudc,Rps15,Snapin,Snap23,Nherf1,Becn1,Ubxn2b,Dctn2,Chmp4b,Arfgap2,Scrib,Sec16a,Hook3,Nsfl1c
10_Member	GO Biological Processes	GO:0051640	organelle localization	-4.80486	-2.38101	26/532	13405,16211,16573,16905,16906,16907,17281,17758,18148,18221,20054,20615,20619,26941,30948,56208,66725,68053,69654,75608,77038,99412,105782,227648,320191,386649	Dmd,Kpnb1,Kif5b,Lmna,Lmnb1,Lmnb2,Fyco1,Map4,Npm1,Nudc,Rps15,Snapin,Snap23,Nherf1,Bin1,Becn1,Lrrk2,Ubxn2b,Dctn2,Chmp4b,Arfgap2,Golga2,Scrib,Sec16a,Hook3,Nsfl1c
10_Member	GO Biological Processes	GO:0031503	protein-containing complex localization	-4.23057	-1.97865	13/183	13858,16573,16905,16906,16907,18148,20054,20615,20619,54645,71514,105782,268566	Eps15,Kif5b,Lmna,Lmnb1,Lmnb2,Npm1,Rps15,Snapin,Snap23,Gripap1,Sfpq,Scrib,Gphn
11_Summary	Reactome Gene Sets	R-MMU-2262752	Cellular responses to stress	-6.31991	-3.58244	26/439	11758,12017,12460,14080,14828,15369,15526,16906,18453,19182,20655,20657,20867,22428,22791,29810,52892,66290,66440,67151,67923,69654,70356,108989,228769,233016	Prdx6,Bag1,Ccs,Fabp1,Hspa5,Hmox2,Hspa9,Lmnb1,P4hb,Psmc3,Sod1,Sod3,Stip1,Dctn6,Dnajc2,Bag3,Sco1,Atp6v1g1,Cdc26,Psmd9,Eloc,Dctn2,St13,Tpr,Psmf1,Blvrb
11_Member	Reactome Gene Sets	R-MMU-2262752	Cellular responses to stress	-6.31991	-3.58244	26/439	11758,12017,12460,14080,14828,15369,15526,16906,18453,19182,20655,20657,20867,22428,22791,29810,52892,66290,66440,67151,67923,69654,70356,108989,228769,233016	Prdx6,Bag1,Ccs,Fabp1,Hspa5,Hmox2,Hspa9,Lmnb1,P4hb,Psmc3,Sod1,Sod3,Stip1,Dctn6,Dnajc2,Bag3,Sco1,Atp6v1g1,Cdc26,Psmd9,Eloc,Dctn2,St13,Tpr,Psmf1,Blvrb
11_Member	Reactome Gene Sets	R-MMU-8953897	Cellular responses to stimuli	-6.26373	-3.53885	26/442	11758,12017,12460,14080,14828,15369,15526,16906,18453,19182,20655,20657,20867,22428,22791,29810,52892,66290,66440,67151,67923,69654,70356,108989,228769,233016	Prdx6,Bag1,Ccs,Fabp1,Hspa5,Hmox2,Hspa9,Lmnb1,P4hb,Psmc3,Sod1,Sod3,Stip1,Dctn6,Dnajc2,Bag3,Sco1,Atp6v1g1,Cdc26,Psmd9,Eloc,Dctn2,St13,Tpr,Psmf1,Blvrb
11_Member	Reactome Gene Sets	R-MMU-9711123	Cellular response to chemical stress	-4.28179	-2.00566	12/156	11758,12460,14080,15369,18453,19182,20655,20657,52892,67151,228769,233016	Prdx6,Ccs,Fabp1,Hmox2,P4hb,Psmc3,Sod1,Sod3,Sco1,Psmd9,Psmf1,Blvrb
12_Summary	GO Biological Processes	GO:0051647	nucleus localization	-6.18522	-3.47257	8/39	13405,16905,16906,16907,18221,26941,30948,320191,13726,68053,75608,386649,240832,16211,22196,66700,12028,13347,14272,22195,56215,15463,68585,15191,56274,57320,66725,70572,108989,110809,11857	Dmd,Lmna,Lmnb1,Lmnb2,Nudc,Nherf1,Bin1,Hook3,Emd,Ubxn2b,Chmp4b,Nsfl1c,Tor1aip2,Kpnb1,Ube2i,Chmp3,Bax,Dffa,Fnta,Ube2l3,Acin1,Agfg1,Rtn4,Hdgf,Stk3,Park7,Lrrk2,Ipo5,Tpr,Srsf1,Arhgdib
12_Member	GO Biological Processes	GO:0051647	nucleus localization	-6.18522	-3.47257	8/39	13405,16905,16906,16907,18221,26941,30948,320191	Dmd,Lmna,Lmnb1,Lmnb2,Nudc,Nherf1,Bin1,Hook3
12_Member	GO Biological Processes	GO:0051664	nuclear pore localization	-4.55117	-2.19071	3/4	16905,16906,16907	Lmna,Lmnb1,Lmnb2
12_Member	GO Biological Processes	GO:0007097	nuclear migration	-4.45099	-2.12652	6/33	16905,16906,16907,18221,26941,320191	Lmna,Lmnb1,Lmnb2,Nudc,Nherf1,Hook3
12_Member	GO Biological Processes	GO:0006998	nuclear envelope organization	-4.27897	-2.00566	7/51	13726,16905,16906,16907,68053,75608,386649	Emd,Lmna,Lmnb1,Lmnb2,Ubxn2b,Chmp4b,Nsfl1c
[truncated: 82 more rows]

## Sheet: 5.4w_liver-intestine co-exp
GroupID	Category	Term	Description	LogP	Log(q-value)	InTerm_InList	Genes	Symbols
[truncated: 330 more rows]

## Sheet: 6.8w_skin-liver co-exp
GroupID	Category	Term	Description	LogP	Log(q-value)	InTerm_InList	Genes	Symbols
[truncated: 268 more rows]

[truncated: 6 more sheets: 7.liver_148_sex DEPs, 8.liver_148_sex DEPs_Enrichment, 9.stomach_1w_sex DownDEP , 10.stomach_1w_sex UpDEP, 11.intestine_4w_sex DownDEP , 12.intestine_4w_sex UpDEP ]
