# Supplementary material for: The mouse multi-organ proteome from infancy to adulthood
Source: Nat Commun. 2024 Jul 9;15:5752. doi: 10.1038/s41467-024-50183-6 (PMC11233712; doi:10.1038/s41467-024-50183-6)
Supplement: Supplementary file 22 — Source data [file 41467_2024_50183_MOESM22_ESM.xlsx]

## Sheet: Figure 1 b
Figure 1b	sample ID	number of PGs	average	sd
	brain_1w_F_5	7968
	brain_1w_F_7	8070
	brain_1w_F_8	7836
	brain_1w_F_10	8063
	brain_1w_M_1	7905
	brain_1w_M_3	8083
	brain_1w_M_4	8044
	brain_1w_M_7	8139
	brain_1w_M_12	8145	8028.11	98.8112
	brain_4w_F_1	7355
	brain_4w_F_2	7449
	brain_4w_F_4	7283
	brain_4w_F_5	7499
	brain_4w_F_6	7427
	brain_4w_M_1	7486
	brain_4w_M_2	7576
	brain_4w_M_3	7554
	brain_4w_M_5	7478
	brain_4w_M_6	7544	7465.1	86.7023
	brain_8w_F_1	7188
	brain_8w_F_3	7269
	brain_8w_F_4	7158
	brain_8w_F_5	7016
	brain_8w_F_6	7262
	brain_8w_M_1	7260
	brain_8w_M_2	7291
	brain_8w_M_3	7635
	brain_8w_M_4	7458
	brain_8w_M_5	7425	7296.2	164.353
	heart_1w_F_5	7220
	heart_1w_F_7	6973
	heart_1w_F_8	7173
	heart_1w_F_10	7237
	heart_1w_F_11	7108
	heart_1w_M_1	7209
	heart_1w_M_3	7190
	heart_1w_M_4	7256
	heart_1w_M_9	7397
	heart_1w_M_12	7171	7193.4	102.48
	heart_4w_F_1	6082
	heart_4w_F_2	6108
	heart_4w_F_4	5789
	heart_4w_F_5	5843
	heart_4w_F_6	6061
	heart_4w_M_1	6039
	heart_4w_M_2	6085
	heart_4w_M_3	5993
	heart_4w_M_5	5967
	heart_4w_M_6	5958	5992.5	101.175
	heart_8w_F_1	5558
	heart_8w_F_3	5701
	heart_8w_F_4	5773
	heart_8w_F_5	5809
	heart_8w_F_6	5616
	heart_8w_M_1	5589
	heart_8w_M_2	5729
	heart_8w_M_3	5778
	heart_8w_M_4	5721
	heart_8w_M_5	5616	5689	83.6445
	lung_1w_F_5	8516
	lung_1w_F_7	8559
	lung_1w_F_8	8576
	lung_1w_F_10	8582
	lung_1w_F_11	8361
	lung_1w_M_1	8598
	lung_1w_M_3	8496
	lung_1w_M_4	8515
	lung_1w_M_7	8532
	lung_1w_M_12	8671	8540.6	76.9314
	lung_4w_F_1	8371
	lung_4w_F_2	8335
	lung_4w_F_4	8169
	lung_4w_F_5	8242
	lung_4w_F_6	8306
	lung_4w_M_1	8491
	lung_4w_M_2	8467
	lung_4w_M_3	8224
	lung_4w_M_5	8380
	lung_4w_M_6	8216	8320.1	103.145
	lung_8w_F_1	8289
	lung_8w_F_3	7911
	lung_8w_F_4	8361
	lung_8w_F_5	8354
	lung_8w_F_6	8305
	lung_8w_M_1	8073
	lung_8w_M_2	8252
	lung_8w_M_3	8226
	lung_8w_M_4	8153
	lung_8w_M_5	7740	8166.4	193.425
	kidney1w_F_5	8164
	kidney1w_F_7	8230
	kidney1w_F_8	8255
	kidney1w_F_10	8140
	kidney1w_F_11	8213
	kidney1w_M_1	8260
	kidney1w_M_3	8264
	kidney1w_M_4	8315
	kidney1w_M_7	8322
	kidney1w_M_12	8316	8247.9	59.4196
	kidney4w_F_1	7010
	kidney4w_F_2	6881
	kidney4w_F_4	7106
	kidney4w_F_5	7033
	kidney4w_F_6	7140
	kidney4w_M_1	7279
	kidney4w_M_2	7237
	kidney4w_M_3	7311
	kidney4w_M_5	7261
	kidney4w_M_6	7425	7168.3	155.697
	kidney8w_F_1	7016
	kidney8w_F_3	6918
	kidney8w_F_4	6727
	kidney8w_F_5	6971
	kidney8w_F_6	7099
	kidney8w_M_1	7035
	kidney8w_M_2	6924
	kidney8w_M_3	6998
	kidney8w_M_4	7050
	kidney8w_M_5	6779	6951.7	112.769
	spleen1w_F_5	7722
	spleen1w_F_7	7601
	spleen1w_F_8	7731
	spleen1w_F_10	7666
	spleen1w_F_11	7626
	spleen1w_M_1	7531
	spleen1w_M_3	7500
	spleen1w_M_4	7527
	spleen1w_M_7	7564
	spleen1w_M_12	7494	7596.2	83.4
	spleen4w_F_1	7721
	spleen4w_F_2	7701
	spleen4w_F_4	7811
	spleen4w_F_5	7798
	spleen4w_F_6	7728
	spleen4w_M_1	7729
	spleen4w_M_2	7653
	spleen4w_M_3	7700
	spleen4w_M_5	7662
	spleen4w_M_6	7547	7705	71.2769
	spleen8w_F_1	7644
	spleen8w_F_3	7584
	spleen8w_F_4	7488
	spleen8w_F_5	7194
	spleen8w_F_6	7381
	spleen8w_M_1	7695
	spleen8w_M_2	7741
	spleen8w_M_3	7657
	spleen8w_M_4	7660
	spleen8w_M_5	7657	7570.1	160.498
	live1w_F_5	6583
	live1w_F_7	6605
	live1w_F_8	6946
	live1w_F_10	7057
	live1w_F_11	6787
	live1w_M_1	6722
	live1w_M_3	6430
	live1w_M_4	6465
	live1w_M_7	6832
	live1w_M_12	6793	6722	191.857
	live4w_F_1	5950
	live4w_F_2	6067
	live4w_F_4	5909
	live4w_F_5	5846
	live4w_F_6	5980
	live4w_M_1	6252
	live4w_M_2	5974
	live4w_M_3	6166
	live4w_M_5	6211
	live4w_M_6	6166	6052.1	132.686
	live8w_F_1	5689
	live8w_F_3	5907
	live8w_F_4	5831
	live8w_F_5	5792
	live8w_F_6	6052
	live8w_M_1	5828
	live8w_M_2	5849
	live8w_M_3	5966
	live8w_M_4	5700
	live8w_M_5	5748	5836.2	108.922
	Stomach1w_F_5	8464
	Stomach1w_F_7	8055
	Stomach1w_F_8	8078
	Stomach1w_F_10	8290
	Stomach1w_F_11	8101
	Stomach1w_M_1	8569
	Stomach1w_M_3	8585
	Stomach1w_M_4	8271
	Stomach1w_M_7	8552
	Stomach1w_M_12	8361	8332.6	196.705
	Stomach4w_F_1	7912
	Stomach4w_F_2	7864
	Stomach4w_F_4	7809
	Stomach4w_F_5	7756
	Stomach4w_F_6	7750
	Stomach4w_M_1	8016
	Stomach4w_M_2	7905
	Stomach4w_M_3	7922
	Stomach4w_M_5	8072
	Stomach4w_M_6	7948	7895.4	99.2967
	Stomach8w_F_1	8139
	Stomach8w_F_3	7735
	Stomach8w_F_4	8112
	Stomach8w_F_5	7965
	Stomach8w_F_6	8184
	Stomach8w_M_1	7996
	Stomach8w_M_2	7914
	Stomach8w_M_3	8118
	Stomach8w_M_4	7663
	Stomach8w_M_5	7949	7977.5	164.199
	Intestin1w_F_5	7877
	Intestin1w_F_7	7720
	Intestin1w_F_8	6784
	Intestin1w_F_10	8133
	Intestin1w_F_11	6946
	Intestin1w_M_1	7840
	Intestin1w_M_3	7538
	Intestin1w_M_4	7671
	Intestin1w_M_7	7591
	Intestin1w_M_12	7085	7518.5	416.432
	Intestin4w_F_1	7163
	Intestin4w_F_2	6415
	Intestin4w_F_4	6552
	Intestin4w_F_5	6799
	Intestin4w_F_6	6368
	Intestin4w_M_1	7002
	Intestin4w_M_2	6559
	Intestin4w_M_3	7464
	Intestin4w_M_5	7532
	Intestin4w_M_6	7032	6888.6	397.373
	Intestin8w_F_1	5864
	Intestin8w_F_3	7616
	Intestin8w_F_4	7959
	Intestin8w_F_5	7709
	Intestin8w_F_6	7893
	Intestin8w_M_1	8092
	Intestin8w_M_2	7400
	Intestin8w_M_3	7848
	Intestin8w_M_4	7712
	Intestin8w_M_5	7590	7568.3	598.893
	Skin1w_F_5	8352
	Skin1w_F_7	8428
	Skin1w_F_8	8119
	Skin1w_F_10	8404
	Skin1w_F_11	8167
	Skin1w_M_1	8514
	Skin1w_M_3	8443
	Skin1w_M_4	8336
	Skin1w_M_7	8572
	Skin1w_M_12	8427	8376.2	134.143
	Skin4w_F_1	8303
	Skin4w_F_2	8083
	Skin4w_F_4	8134
	Skin4w_F_5	8279
	Skin4w_F_6	8272
	Skin4w_M_1	8485
	Skin4w_M_2	8218
	Skin4w_M_3	8163
	Skin4w_M_5	8496
	Skin4w_M_6	8556	8298.9	154.77
	Skin8w_F_1	7460
	Skin8w_F_3	7126
	Skin8w_F_4	7216
	Skin8w_F_5	7769
	Skin8w_F_6	7538
	Skin8w_M_1	8161
	Skin8w_M_2	8064
	Skin8w_M_3	8358
	Skin8w_M_4	8175
	Skin8w_M_5	7853	7772	403.424
	Muscle1w_F_5	5372
	Muscle1w_F_7	6433
	Muscle1w_F_8	5703
	Muscle1w_F_10	5993
	Muscle1w_F_11	4833
	Muscle1w_M_1	6855
	Muscle1w_M_3	6387
	Muscle1w_M_4	6789
	Muscle1w_M_7	6594
	Muscle1w_M_12	7271	6223	707.554
	Muscle4w_F_1	3365
	Muscle4w_F_2	3772
	Muscle4w_F_4	3059
	Muscle4w_F_5	4780
	Muscle4w_F_6	4234
	Muscle4w_M_1	4747
	Muscle4w_M_2	4976
	Muscle4w_M_3	4644
	Muscle4w_M_5	4832
	Muscle4w_M_6	4962	4337.1	664.114
	Muscle8w_F_1	4327
	Muscle8w_F_3	3804
	Muscle8w_F_4	4249
	Muscle8w_F_5	3637
	Muscle8w_F_6	3574
	Muscle8w_M_1	4407
	Muscle8w_M_2	4458
	Muscle8w_M_3	4230
	Muscle8w_M_4	4126
	Muscle8w_M_5	4162	4097.4	299.359

## Sheet: Figure 1 c
Figure 1c	PGs	brain1w	brain4w	brain8w	heart1w	heart4w	heart8w	lung1w	lung4w	lung8w	kidney1w	kidney4w	kidney8w	spleen1w	spleen4w	spleen8w	live1w	live4w	live8w	Stomach1w	Stomach4w	Stomach8w	Intestin1w	Intestin4w	Intestin8w	Skin1w	Skin4w	Skin8w	Muscle1w	Muscle4w	Muscle8w
	1	9.38031	9.32634	9.38981	10.2909	10.4073	10.405	9.80482	9.64909	9.62349	9.79744	9.46845	9.46519	10.0757	10.219	10.3253	9.26048	9.41043	9.37098	9.85005	9.85385	9.90247	9.84837	9.8106	9.8449	9.75693	9.67846	9.99518	9.92757	10.2919	10.2946
	2	9.26757	9.29039	9.35974	9.79079	9.56844	9.59283	9.78194	9.57302	9.58305	9.72064	9.44286	9.39631	10.075	9.98969	10.1294	9.26003	9.2792	9.30959	9.75201	9.5354	9.52683	9.35101	9.21064	9.43369	9.74647	9.67211	9.67685	9.80612	10.2371	10.2643
	3	9.24726	9.26375	9.17311	9.73475	9.56329	9.56324	9.54106	9.50484	9.5016	9.35248	9.26807	9.24378	9.87822	9.91035	9.87263	9.24662	9.12299	9.15532	9.73263	9.49804	9.50189	9.21848	9.16572	9.27916	9.3304	9.65525	9.63584	9.7597	10.2304	10.145
	4	9.24503	9.2014	9.16323	9.58976	9.54767	9.49808	9.40715	9.44698	9.48345	9.26755	9.20531	9.21599	9.84294	9.74305	9.77828	9.15438	9.0847	9.00958	9.34707	9.48627	9.21699	9.13621	9.14994	9.23858	9.27879	9.35546	9.54467	9.67594	10.2019	10.0068
	5	9.19256	9.17375	9.15615	9.45463	9.52806	9.45002	9.35184	9.41209	9.38614	9.20899	9.15729	9.18562	9.5778	9.48024	9.52557	9.08657	9.04356	8.98871	9.22218	9.26359	9.2143	9.10871	9.12062	9.18022	9.11805	9.27477	9.35155	9.66132	10.1805	9.96464
	6	9.18805	9.17201	9.14748	9.44652	9.50033	9.44137	9.31052	9.34334	9.38581	9.10005	9.131	9.14572	9.43076	9.42075	9.47236	9.05563	8.99832	8.97919	9.18441	9.23136	9.18266	9.01255	8.98999	9.17068	9.09009	9.11067	9.32081	9.62476	9.7062	9.94665
	7	9.09346	9.16998	9.1114	9.29587	9.45543	9.43745	9.3103	9.31954	9.36378	8.99354	9.11542	9.10136	9.355	9.40158	9.45254	9.02909	8.98731	8.9741	9.1778	9.14916	9.13669	9.00925	8.96919	9.02894	9.05022	8.96588	9.22754	9.5141	9.61415	9.83579
	8	9.06525	9.13059	9.10351	9.29352	9.39652	9.35899	9.2511	9.20815	9.36218	8.97642	9.03746	9.0113	9.21793	9.38636	9.38766	8.97869	8.9703	8.96651	9.07763	9.10647	9.13079	9.00879	8.95822	9.02627	8.93758	8.92543	9.21473	9.42389	9.57741	9.81458
	9	8.93442	9.12916	9.09056	9.21176	9.35183	9.346	8.92418	9.12458	9.13383	8.93113	9.00003	9.00829	9.14858	8.98201	8.93837	8.96306	8.9526	8.96112	8.9833	9.0889	9.05727	8.98692	8.94368	9.01463	8.90459	8.84783	9.15626	9.39748	9.57544	9.77542
	10	8.8946	9.11384	9.05969	9.19956	9.31996	9.29838	8.90343	9.01999	9.12184	8.89585	8.99856	8.97507	9.07275	8.97604	8.92723	8.92703	8.94825	8.92481	8.96394	9.07125	9.03108	8.93684	8.91331	8.96449	8.88056	8.82776	9.1042	9.25025	9.56133	9.69826
	11	8.8794	9.11251	9.01938	9.16934	9.29633	9.28005	8.86324	8.85379	8.91112	8.81386	8.94245	8.96535	9.01134	8.90742	8.90343	8.92061	8.92924	8.92019	8.9024	9.03578	8.97912	8.91902	8.90373	8.9252	8.82981	8.748	9.10137	9.20785	9.4998	9.66214
	12	8.87722	9.10302	8.95159	9.12743	9.27506	9.26791	8.82906	8.82786	8.87431	8.80059	8.93764	8.93407	8.97481	8.78627	8.83643	8.87504	8.88552	8.91643	8.89039	8.98038	8.97708	8.88644	8.88134	8.925	8.74557	8.72964	9.0991	9.16769	9.45644	9.58749
	13	8.85077	9.02831	8.88132	9.11452	9.24214	9.24237	8.81303	8.80734	8.77328	8.77637	8.92565	8.90441	8.79044	8.70739	8.7524	8.84929	8.87345	8.88147	8.89001	8.96579	8.97687	8.88277	8.87936	8.90342	8.73745	8.72237	9.04789	9.1386	9.44958	9.56906
	14	8.77295	8.93491	8.87204	9.11037	9.21658	9.24211	8.77894	8.71266	8.72825	8.74472	8.90785	8.90308	8.78516	8.6721	8.75027	8.83096	8.84722	8.86853	8.87721	8.93598	8.97395	8.88265	8.86332	8.87968	8.73114	8.70731	9.04597	9.05762	9.41727	9.53677
	15	8.74039	8.85935	8.85142	9.06856	9.19952	9.18694	8.73278	8.70387	8.71367	8.73803	8.89755	8.8757	8.72121	8.64271	8.71932	8.82715	8.83386	8.85263	8.83653	8.92445	8.95446	8.87414	8.85679	8.87665	8.70443	8.69342	9.02821	9.05115	9.40043	9.53076
	16	8.70036	8.83863	8.79773	9.0592	9.17852	9.1737	8.70741	8.70185	8.70347	8.73033	8.89543	8.86665	8.67578	8.63828	8.71588	8.82237	8.77797	8.84337	8.83576	8.91626	8.92954	8.84036	8.85076	8.86819	8.67146	8.67666	8.97033	9.00737	9.38528	9.51917
	17	8.66945	8.83675	8.77745	9.01031	9.17196	9.16097	8.70532	8.68405	8.66424	8.71205	8.83751	8.85187	8.56027	8.61249	8.65987	8.81842	8.77363	8.83984	8.81926	8.88661	8.92489	8.81751	8.78189	8.81729	8.65952	8.661	8.95889	9.00379	9.38324	9.50016
	18	8.65198	8.81062	8.73164	8.97654	9.16936	9.15855	8.69243	8.63429	8.63761	8.65858	8.83154	8.83903	8.54584	8.55409	8.59633	8.79847	8.75819	8.77717	8.75733	8.88641	8.91037	8.78871	8.78025	8.81686	8.64593	8.64017	8.93213	8.99695	9.35833	9.48249
	19	8.63175	8.78186	8.72641	8.97515	9.15702	9.12731	8.68121	8.63403	8.62708	8.56732	8.79812	8.81071	8.51209	8.55173	8.59417	8.79057	8.74602	8.76973	8.70479	8.87981	8.82904	8.75468	8.75282	8.79014	8.61904	8.62763	8.91604	8.93989	9.28153	9.41407
	20	8.62796	8.76538	8.71723	8.93929	9.12513	9.1271	8.56248	8.6022	8.62648	8.52386	8.79416	8.79936	8.50777	8.49825	8.54543	8.78138	8.73208	8.72601	8.68075	8.87228	8.75807	8.72753	8.71958	8.75679	8.59841	8.62308	8.87273	8.92075	9.21229	9.39087
	21	8.5754	8.75902	8.70578	8.90885	9.11443	9.11612	8.55054	8.59525	8.62454	8.49108	8.78047	8.79197	8.46546	8.47898	8.50724	8.77992	8.68811	8.7199	8.67777	8.84219	8.74743	8.71376	8.71538	8.74948	8.51101	8.60902	8.86457	8.9187	9.20828	9.38833
	22	8.52315	8.71061	8.69453	8.90433	9.10052	9.10727	8.53529	8.57498	8.59713	8.48059	8.77469	8.745	8.45772	8.46389	8.5055	8.74657	8.68438	8.70318	8.67638	8.8346	8.73976	8.67422	8.71086	8.73623	8.49642	8.60759	8.85478	8.88985	9.20527	9.36358
	23	8.47966	8.706	8.69377	8.85326	9.08928	9.10569	8.50193	8.56666	8.59688	8.46367	8.76268	8.74015	8.45561	8.4396	8.47264	8.71851	8.6808	8.69005	8.63161	8.79731	8.72737	8.6557	8.68193	8.71377	8.49571	8.57473	8.84466	8.87644	9.16196	9.29986
	24	8.46161	8.69159	8.69126	8.84919	9.08915	9.08492	8.49791	8.54379	8.55301	8.46079	8.75439	8.71439	8.41718	8.43864	8.42141	8.71511	8.6754	8.68766	8.62996	8.79015	8.71887	8.61689	8.67522	8.70211	8.49484	8.55565	8.84003	8.86916	9.13786	9.29813
	25	8.44786	8.67793	8.68454	8.82781	9.06589	9.08028	8.47296	8.54078	8.5472	8.45383	8.73164	8.69894	8.40772	8.42689	8.38402	8.70631	8.66413	8.68763	8.62843	8.7768	8.71686	8.61216	8.66338	8.67588	8.49052	8.51497	8.82485	8.85293	9.12332	9.18783
	26	8.4456	8.67714	8.65993	8.8241	9.03809	9.06861	8.44797	8.52451	8.54056	8.44323	8.70243	8.68492	8.39895	8.41312	8.36901	8.69441	8.66163	8.68669	8.61799	8.7522	8.71514	8.59328	8.64898	8.66541	8.48807	8.50058	8.8247	8.80748	9.10908	9.1566
	27	8.44281	8.67602	8.65325	8.80631	9.00858	9.02695	8.43482	8.51812	8.54025	8.43677	8.70043	8.6687	8.38723	8.41039	8.36145	8.63708	8.64161	8.66819	8.60413	8.75072	8.71134	8.58931	8.63686	8.65186	8.46348	8.45999	8.77173	8.80506	8.99829	9.15334
	28	8.43967	8.65992	8.6479	8.79076	8.99078	9.02199	8.39763	8.50323	8.53193	8.41033	8.69979	8.66007	8.36819	8.39967	8.35232	8.63312	8.64014	8.66761	8.59663	8.71696	8.69424	8.57913	8.61031	8.65059	8.4446	8.45235	8.7683	8.79753	8.99723	9.14824
	29	8.40384	8.65633	8.64672	8.79007	8.97665	9.02183	8.38292	8.49504	8.52903	8.40869	8.68193	8.65237	8.3592	8.3773	8.33231	8.62908	8.63219	8.65577	8.57864	8.71643	8.69392	8.57749	8.60391	8.64789	8.44157	8.44287	8.75432	8.73858	8.90804	9.13364
	30	8.38319	8.65453	8.64282	8.78634	8.97603	8.98394	8.37334	8.46443	8.52836	8.39817	8.67202	8.65233	8.33573	8.35554	8.32792	8.60476	8.62849	8.65103	8.56885	8.70943	8.68251	8.54665	8.5889	8.622	8.44066	8.43747	8.71827	8.69695	8.89575	9.13265
	31	8.38113	8.64889	8.62941	8.74776	8.97151	8.97548	8.34423	8.44593	8.5229	8.38672	8.64612	8.63312	8.32476	8.32102	8.31741	8.58934	8.6228	8.65009	8.55719	8.70498	8.65824	8.5379	8.58175	8.60286	8.42631	8.42653	8.71076	8.65032	8.88366	9.09006
	32	8.35234	8.61253	8.6266	8.74185	8.9547	8.96928	8.33828	8.44131	8.48825	8.37667	8.64086	8.62813	8.31134	8.31951	8.31446	8.56071	8.61429	8.64637	8.54649	8.70263	8.65101	8.53033	8.58036	8.60086	8.4252	8.42579	8.68257	8.63907	8.8241	9.06007
	33	8.33732	8.60321	8.61609	8.73205	8.94089	8.94489	8.33188	8.4238	8.47769	8.36911	8.63461	8.61679	8.2965	8.30519	8.31278	8.55835	8.60921	8.61441	8.54426	8.69477	8.65081	8.519	8.54874	8.59746	8.42513	8.42092	8.67973	8.63897	8.77491	9.03886
	34	8.33724	8.59644	8.61138	8.72441	8.94003	8.94347	8.31095	8.4222	8.45591	8.36641	8.62172	8.59028	8.27239	8.28176	8.29735	8.54068	8.59374	8.61411	8.52521	8.68064	8.64961	8.49514	8.53635	8.59304	8.41518	8.41574	8.64684	8.63387	8.72925	9.03451
	35	8.3322	8.58348	8.60805	8.72409	8.92527	8.93458	8.29514	8.40548	8.44472	8.35764	8.59848	8.59018	8.26206	8.26512	8.2909	8.49732	8.59218	8.59694	8.52234	8.67667	8.63247	8.47699	8.53321	8.58497	8.40279	8.4132	8.6275	8.626	8.72187	9.03114
	36	8.3017	8.56546	8.57444	8.71427	8.90916	8.89797	8.27713	8.38812	8.41446	8.35122	8.5882	8.58371	8.25709	8.26422	8.28849	8.49718	8.56173	8.59239	8.50718	8.66324	8.61707	8.47328	8.53021	8.56866	8.40202	8.40862	8.61258	8.62143	8.72164	9.01165
	37	8.29575	8.5485	8.5525	8.70635	8.88752	8.88462	8.27317	8.38341	8.39745	8.33847	8.54486	8.57225	8.24648	8.26375	8.28472	8.49664	8.56039	8.58682	8.50417	8.62693	8.58708	8.45549	8.52423	8.55172	8.38329	8.40391	8.61053	8.61552	8.7205	8.99995
	38	8.28501	8.47021	8.5045	8.70144	8.87243	8.87053	8.26902	8.35258	8.38728	8.33564	8.53803	8.54855	8.23003	8.24296	8.28184	8.49417	8.55317	8.58319	8.50027	8.61223	8.57305	8.45174	8.52182	8.5357	8.37403	8.39494	8.60866	8.60947	8.70464	8.99954
	39	8.28301	8.4512	8.46245	8.69999	8.84387	8.84026	8.26261	8.34286	8.36939	8.33405	8.51728	8.5389	8.22231	8.2423	8.27879	8.49194	8.54767	8.58312	8.48863	8.5957	8.54925	8.44674	8.50816	8.52807	8.35787	8.38354	8.60738	8.6058	8.70327	8.98934
	40	8.28233	8.45067	8.4403	8.69384	8.83941	8.83026	8.254	8.33067	8.36308	8.32327	8.51236	8.53779	8.21767	8.22327	8.27664	8.47796	8.54678	8.58199	8.48504	8.59058	8.52816	8.42823	8.50582	8.50728	8.35727	8.37884	8.59533	8.60483	8.67157	8.98721
	41	8.27375	8.43969	8.44011	8.6838	8.8332	8.82569	8.24369	8.32377	8.36083	8.30049	8.51052	8.53484	8.18688	8.22308	8.27578	8.47508	8.53763	8.55826	8.46364	8.57905	8.52791	8.42801	8.5055	8.5052	8.35061	8.37866	8.59407	8.55371	8.66908	8.95867
	42	8.27306	8.43909	8.43836	8.68308	8.82655	8.81958	8.23873	8.31297	8.35623	8.29532	8.50215	8.52975	8.18012	8.21868	8.26186	8.4739	8.53584	8.5526	8.4275	8.57125	8.52609	8.42108	8.46875	8.50517	8.3235	8.36553	8.57206	8.54598	8.65691	8.95808
	43	8.26209	8.43854	8.43402	8.68307	8.82611	8.80921	8.23741	8.31119	8.3529	8.29531	8.50208	8.51882	8.17554	8.21496	8.23746	8.46992	8.52808	8.55193	8.42254	8.54872	8.51531	8.41948	8.454	8.50456	8.31797	8.36382	8.56533	8.54476	8.63877	8.95429
	44	8.2586	8.42785	8.42361	8.67025	8.82	8.80883	8.23133	8.27799	8.34909	8.28666	8.49841	8.50888	8.167	8.21494	8.23215	8.46518	8.52371	8.54049	8.40817	8.52334	8.51196	8.39551	8.44898	8.49199	8.31762	8.35592	8.56084	8.5392	8.63636	8.95231
	45	8.25732	8.41386	8.42107	8.65949	8.81102	8.80759	8.22147	8.27735	8.34329	8.27672	8.48992	8.50291	8.16634	8.21396	8.23172	8.46398	8.51553	8.51516	8.4061	8.51928	8.49783	8.39232	8.44102	8.47426	8.31559	8.31816	8.55575	8.53633	8.62642	8.91087
	46	8.23941	8.41041	8.41733	8.6577	8.78106	8.79238	8.21035	8.27087	8.32853	8.27618	8.47308	8.50225	8.15047	8.21029	8.21702	8.46393	8.5054	8.51047	8.40168	8.51056	8.48268	8.38376	8.43229	8.47389	8.30797	8.31578	8.52113	8.52592	8.62595	8.89795
	47	8.22478	8.39132	8.41495	8.6382	8.78095	8.76544	8.20669	8.26237	8.30559	8.27009	8.46989	8.49894	8.14	8.19633	8.21474	8.45931	8.504	8.50581	8.3853	8.49898	8.44994	8.38206	8.42958	8.46906	8.29944	8.31411	8.50722	8.47313	8.61838	8.89421
	48	8.22185	8.3911	8.3979	8.63684	8.76265	8.76016	8.18616	8.2592	8.28826	8.26096	8.46333	8.47974	8.13869	8.19525	8.21176	8.45561	8.50351	8.50323	8.37438	8.49827	8.44078	8.37952	8.42941	8.4602	8.29225	8.30656	8.49492	8.46866	8.61311	8.8856
	49	8.21061	8.3755	8.38988	8.63651	8.76169	8.73928	8.18279	8.2584	8.27914	8.24658	8.45994	8.47231	8.13701	8.17638	8.20951	8.44995	8.49163	8.49841	8.37197	8.4837	8.43712	8.37649	8.42534	8.44969	8.26433	8.27698	8.49436	8.46037	8.55464	8.86981
	50	8.18826	8.37495	8.38043	8.63478	8.75592	8.72265	8.17144	8.24957	8.27883	8.2409	8.45608	8.46332	8.12987	8.16952	8.20406	8.44596	8.45464	8.49424	8.36706	8.48076	8.43295	8.36551	8.42339	8.42864	8.25773	8.27348	8.45322	8.45051	8.55306	8.86654
	51	8.18029	8.37108	8.3707	8.62089	8.75127	8.72156	8.17109	8.24789	8.27403	8.23236	8.45475	8.4579	8.12085	8.16744	8.19978	8.43788	8.44784	8.49368	8.34833	8.47452	8.4266	8.35622	8.40057	8.41991	8.25749	8.2714	8.42575	8.44771	8.54189	8.85904
	52	8.17945	8.36151	8.36053	8.5974	8.72736	8.72117	8.14866	8.24216	8.2678	8.22311	8.44189	8.45585	8.10998	8.1389	8.19928	8.43584	8.44489	8.49338	8.34007	8.46713	8.41727	8.33702	8.39996	8.41487	8.24233	8.25531	8.40504	8.44112	8.51145	8.84987
	53	8.17562	8.35113	8.35697	8.59684	8.7146	8.7181	8.14824	8.24054	8.25815	8.21745	8.44148	8.45481	8.10596	8.12767	8.18544	8.42688	8.44	8.48139	8.3383	8.45823	8.41099	8.3333	8.36296	8.40517	8.23514	8.24467	8.39966	8.42396	8.49265	8.83746
	54	8.17249	8.3446	8.3512	8.58185	8.71133	8.70578	8.14547	8.23708	8.2498	8.21372	8.42271	8.43385	8.10521	8.12225	8.17571	8.39234	8.43803	8.48139	8.32943	8.45247	8.40298	8.33152	8.35573	8.40495	8.23199	8.24447	8.39792	8.40635	8.49257	8.82902
	55	8.16868	8.34051	8.34465	8.57251	8.70899	8.7034	8.14154	8.23035	8.24497	8.21076	8.4042	8.4301	8.10338	8.11592	8.17436	8.39161	8.43704	8.47415	8.32371	8.43866	8.40185	8.30367	8.3517	8.40106	8.22896	8.23329	8.39566	8.39831	8.48838	8.82623
	56	8.16571	8.33849	8.33643	8.55933	8.70415	8.69802	8.13292	8.21359	8.2198	8.20758	8.40164	8.42954	8.10084	8.11176	8.17062	8.38966	8.43532	8.46664	8.31628	8.42436	8.39645	8.27924	8.34498	8.40019	8.218	8.22603	8.39476	8.39782	8.48183	8.81821
	57	8.16406	8.3337	8.32972	8.55758	8.69861	8.69536	8.11775	8.20574	8.21263	8.1994	8.3962	8.42811	8.10048	8.09971	8.16888	8.38922	8.42874	8.46004	8.29846	8.40472	8.39589	8.27865	8.34071	8.37274	8.21489	8.2259	8.38188	8.39019	8.47649	8.81378
	58	8.16117	8.3316	8.32967	8.54432	8.69121	8.69463	8.09984	8.20165	8.20997	8.19516	8.39577	8.4211	8.08931	8.09514	8.1587	8.38861	8.41993	8.42936	8.29584	8.40392	8.39094	8.27547	8.32917	8.35982	8.20643	8.22362	8.37774	8.38578	8.46897	8.8096
	59	8.1508	8.33024	8.32215	8.54283	8.68946	8.69003	8.08489	8.20098	8.20811	8.19159	8.39435	8.42016	8.08785	8.08617	8.15236	8.38438	8.41723	8.42103	8.28392	8.40192	8.39054	8.2738	8.32817	8.35981	8.20461	8.21968	8.36973	8.36804	8.45942	8.79422
	60	8.12053	8.31272	8.32107	8.51839	8.68733	8.68184	8.07931	8.19969	8.20125	8.18849	8.39316	8.41643	8.08748	8.08608	8.13646	8.38238	8.40663	8.41995	8.28022	8.39715	8.38155	8.26317	8.32362	8.34641	8.20389	8.21831	8.36736	8.35998	8.45866	8.79079
	61	8.1107	8.29994	8.3207	8.49322	8.68168	8.6793	8.06026	8.19826	8.19916	8.17736	8.38376	8.41422	8.07826	8.08523	8.13446	8.38163	8.40459	8.41786	8.26974	8.38133	8.37129	8.26245	8.3163	8.3451	8.20239	8.21334	8.36371	8.35854	8.45774	8.78367
	62	8.10543	8.29702	8.3174	8.48815	8.67699	8.67757	8.05871	8.18848	8.19724	8.16605	8.38241	8.41316	8.06649	8.07771	8.12491	8.3801	8.39601	8.40702	8.26355	8.37894	8.36144	8.25699	8.31581	8.33709	8.19004	8.21324	8.36135	8.35391	8.44497	8.77146
	63	8.09932	8.29122	8.31282	8.47749	8.66035	8.67393	8.05409	8.18283	8.19682	8.14148	8.38223	8.41135	8.05854	8.07446	8.12373	8.37423	8.39314	8.40318	8.25287	8.37679	8.35901	8.25338	8.30466	8.33144	8.18826	8.21201	8.35589	8.34206	8.43768	8.76776
	64	8.08005	8.28508	8.29641	8.46275	8.65919	8.66157	8.04809	8.17358	8.19625	8.13788	8.37813	8.40792	8.05697	8.07428	8.12009	8.37337	8.37901	8.38842	8.25251	8.36831	8.35316	8.24724	8.30131	8.3238	8.18773	8.2097	8.35242	8.33869	8.43103	8.75937
	65	8.07936	8.27473	8.2927	8.46208	8.65334	8.65793	8.04615	8.17186	8.19456	8.13529	8.37312	8.39497	8.05525	8.06065	8.11909	8.35938	8.37403	8.37451	8.25176	8.368	8.34613	8.2433	8.29597	8.31869	8.18537	8.1965	8.34757	8.32816	8.43041	8.75567
	66	8.07796	8.26375	8.28971	8.46115	8.64913	8.64651	8.04485	8.16673	8.19311	8.13377	8.37283	8.39116	8.0545	8.06049	8.11897	8.35064	8.369	8.37322	8.24578	8.36646	8.34211	8.24033	8.28513	8.31321	8.17402	8.19207	8.33566	8.31136	8.41778	8.74528
	67	8.06525	8.26134	8.27882	8.45896	8.64722	8.64482	8.0389	8.16664	8.19291	8.1291	8.3715	8.38638	8.04321	8.05808	8.11091	8.34658	8.36164	8.36972	8.23995	8.36498	8.34094	8.22901	8.2835	8.31115	8.16735	8.18985	8.33118	8.30796	8.41614	8.73801
	68	8.06409	8.26113	8.27697	8.43951	8.645	8.64041	8.03708	8.15486	8.19087	8.12392	8.35637	8.37795	8.04078	8.05786	8.09442	8.34206	8.35763	8.36857	8.23565	8.36109	8.33951	8.22724	8.27251	8.3102	8.16492	8.18453	8.31786	8.30703	8.40353	8.71707
	69	8.05795	8.26087	8.26793	8.42098	8.64078	8.63758	8.03327	8.14874	8.18075	8.12127	8.35249	8.37292	8.03674	8.05764	8.09188	8.32601	8.35751	8.36328	8.21438	8.35824	8.33534	8.21758	8.26328	8.30473	8.16155	8.18299	8.30048	8.29446	8.40203	8.69172
	70	8.05662	8.25455	8.26647	8.41678	8.64022	8.60569	8.02775	8.14759	8.17952	8.11939	8.34792	8.37068	8.03605	8.04851	8.09168	8.3176	8.35448	8.35779	8.21253	8.35786	8.33523	8.21578	8.24569	8.29872	8.15642	8.17917	8.2955	8.27968	8.38864	8.66755
	71	8.04034	8.25125	8.26494	8.4102	8.64002	8.58643	8.01902	8.14643	8.17127	8.10385	8.33839	8.36965	8.03576	8.04293	8.09045	8.31253	8.35446	8.35747	8.21044	8.34543	8.33199	8.21319	8.24029	8.29584	8.15509	8.17099	8.29356	8.26967	8.38006	8.66675
	72	8.03562	8.2484	8.26039	8.40893	8.63404	8.5832	7.98334	8.14376	8.16564	8.10079	8.33355	8.36498	8.03398	8.04085	8.08955	8.306	8.35218	8.34763	8.20251	8.34335	8.32771	8.20508	8.23934	8.29073	8.14572	8.16701	8.28963	8.26872	8.37734	8.64691
	73	8.03531	8.24694	8.25168	8.40695	8.61699	8.57739	7.98073	8.13534	8.15649	8.09947	8.32401	8.36458	8.03379	8.03445	8.08738	8.30355	8.34344	8.33687	8.20229	8.34122	8.32653	8.19848	8.23915	8.28541	8.14225	8.16543	8.28728	8.25836	8.3755	8.63553
	74	8.02477	8.24552	8.25047	8.40274	8.61239	8.57155	7.97782	8.13356	8.15432	8.09156	8.3164	8.34945	8.03217	8.02913	8.08295	8.30245	8.3305	8.33608	8.19532	8.33609	8.32237	8.1957	8.23891	8.27984	8.14148	8.14548	8.28595	8.25822	8.37505	8.62914
	75	8.00517	8.23996	8.24673	8.40076	8.60534	8.56839	7.96403	8.13029	8.15387	8.08615	8.31582	8.34771	8.02909	8.02795	8.07595	8.29527	8.32558	8.33595	8.18121	8.33463	8.31848	8.19331	8.23289	8.27259	8.13661	8.14076	8.27402	8.25197	8.37079	8.60707
	76	8.00002	8.23982	8.24004	8.38878	8.59727	8.56702	7.95507	8.12955	8.1439	8.08421	8.31579	8.33926	8.02644	8.01524	8.07348	8.29394	8.31734	8.32398	8.17991	8.33185	8.31515	8.19187	8.23039	8.26198	8.13436	8.1403	8.27254	8.2507	8.36366	8.6054
	77	7.996	8.23588	8.23911	8.37753	8.59267	8.56574	7.95223	8.1268	8.13701	8.08094	8.31424	8.33663	8.02507	8.00535	8.07203	8.29026	8.31584	8.30314	8.1776	8.32976	8.31428	8.19015	8.22892	8.25901	8.12736	8.13992	8.2697	8.24419	8.36069	8.57798
	78	7.99158	8.23553	8.23016	8.37751	8.5919	8.56048	7.95216	8.12344	8.13321	8.07038	8.30948	8.33653	8.02072	8.00036	8.06998	8.27907	8.29409	8.27591	8.1745	8.32453	8.30136	8.18723	8.22454	8.25535	8.12435	8.13722	8.26302	8.22802	8.35676	8.56263
	79	7.98989	8.23544	8.22435	8.37723	8.58636	8.5542	7.9512	8.12187	8.12805	8.06489	8.30395	8.32857	8.0199	7.99615	8.06935	8.27071	8.28515	8.27397	8.17388	8.31493	8.29043	8.18039	8.22431	8.25358	8.1205	8.13387	8.25565	8.22133	8.35655	8.55539
	80	7.98256	8.23156	8.21974	8.37707	8.57217	8.55128	7.94979	8.11602	8.12587	8.064	8.30367	8.32726	8.01967	7.99583	8.06448	8.26544	8.28502	8.27131	8.16876	8.31277	8.27502	8.17715	8.22296	8.2416	8.11953	8.13252	8.24529	8.22031	8.31555	8.54192
	81	7.97519	8.22736	8.20897	8.37465	8.55622	8.54227	7.94585	8.11328	8.11765	8.05809	8.3034	8.32079	8.01874	7.99475	8.06168	8.25782	8.28263	8.26787	8.16062	8.30649	8.27403	8.17587	8.22225	8.24159	8.11143	8.13036	8.23841	8.21457	8.31006	8.54048
	82	7.97429	8.21115	8.20349	8.36843	8.55469	8.53554	7.9458	8.09695	8.11558	8.05299	8.29987	8.31967	8.01813	7.99453	8.06119	8.24179	8.26226	8.26675	8.15836	8.2851	8.26732	8.17385	8.19912	8.23641	8.11086	8.12008	8.23367	8.20587	8.30706	8.53224
	83	7.96974	8.20088	8.19739	8.36206	8.54531	8.53367	7.94419	8.09421	8.10744	8.0475	8.29734	8.31777	8.01673	7.99398	8.0587	8.23609	8.26216	8.26592	8.15829	8.28323	8.25981	8.17081	8.19512	8.23596	8.1089	8.11794	8.23031	8.20141	8.30013	8.50916
	84	7.9692	8.19698	8.19436	8.35272	8.54459	8.52906	7.94237	8.09177	8.10682	8.04261	8.29294	8.31254	8.01121	7.98962	8.05816	8.23583	8.25791	8.26098	8.15501	8.27993	8.25687	8.16847	8.19198	8.23307	8.10454	8.11602	8.22762	8.19931	8.29049	8.50136
	85	7.96767	8.19371	8.1883	8.34946	8.5337	8.52666	7.93399	8.07423	8.10071	8.03972	8.28664	8.31124	8.00658	7.98628	8.0548	8.23341	8.25443	8.26019	8.15309	8.27114	8.25158	8.16475	8.19145	8.23184	8.10135	8.1106	8.21592	8.19666	8.29015	8.50035
	86	7.95796	8.18845	8.18716	8.33546	8.53322	8.52293	7.92777	8.06563	8.0895	8.03583	8.28206	8.30846	8.00291	7.98608	8.04375	8.23175	8.25079	8.25977	8.14736	8.26308	8.24259	8.15499	8.18462	8.2318	8.09988	8.1096	8.2098	8.19479	8.28822	8.49977
	87	7.95612	8.18649	8.18533	8.33207	8.52814	8.52235	7.9227	8.06559	8.08787	8.03219	8.28097	8.30711	7.99837	7.97718	8.03943	8.23086	8.24702	8.25793	8.14693	8.26136	8.23433	8.1493	8.18003	8.22662	8.09901	8.10542	8.2057	8.19233	8.28369	8.47328
	88	7.9547	8.17912	8.17959	8.32999	8.52764	8.52103	7.91378	8.06198	8.08463	8.03157	8.28083	8.30549	7.98927	7.97696	8.03919	8.22452	8.24509	8.25377	8.13799	8.25559	8.23248	8.14709	8.17882	8.22141	8.09774	8.10524	8.19256	8.18897	8.26394	8.46565
	89	7.94589	8.1786	8.17609	8.32819	8.51494	8.51034	7.9135	8.0551	8.08433	8.03095	8.27791	8.30413	7.98914	7.96972	8.02964	8.21851	8.24478	8.24715	8.13361	8.25483	8.22775	8.1439	8.17413	8.21667	8.09378	8.09879	8.18557	8.18183	8.25807	8.46261
	90	7.94541	8.17722	8.17584	8.32657	8.5141	8.50558	7.90776	8.05483	8.08336	8.02846	8.27666	8.29694	7.98634	7.968	8.02408	8.21289	8.23383	8.24678	8.13014	8.25132	8.22078	8.14339	8.17118	8.21575	8.08298	8.09106	8.17426	8.17695	8.25804	8.45672
	91	7.9403	8.16309	8.17575	8.3252	8.5018	8.49751	7.90573	8.05469	8.07764	8.02661	8.26313	8.29352	7.98424	7.96598	8.02349	8.21248	8.23291	8.24022	8.12602	8.24935	8.21731	8.14167	8.16658	8.20713	8.08233	8.088	8.17196	8.15887	8.25709	8.45297
	92	7.93971	8.16085	8.17545	8.3229	8.49803	8.49212	7.90512	8.04861	8.07438	8.02614	8.25874	8.28557	7.98288	7.9651	8.0149	8.20875	8.23245	8.22495	8.11762	8.24748	8.21116	8.13727	8.1649	8.20287	8.08159	8.08414	8.17112	8.15377	8.25134	8.44632
	93	7.93915	8.15929	8.16953	8.31455	8.49646	8.49127	7.90297	8.04788	8.06885	8.02484	8.25818	8.28425	7.98066	7.96467	8.0144	8.20855	8.2294	8.2231	8.1175	8.23058	8.2071	8.13055	8.16393	8.2007	8.08043	8.08178	8.16512	8.14495	8.24696	8.44164
	94	7.93138	8.15735	8.1657	8.30369	8.48687	8.48798	7.90243	8.04276	8.06347	8.02243	8.25715	8.28156	7.98064	7.96279	8.00663	8.19901	8.22662	8.22206	8.11362	8.22588	8.20461	8.12946	8.1563	8.19868	8.07473	8.0809	8.16181	8.14115	8.24665	8.43457
	95	7.91452	8.1546	8.16047	8.30336	8.48649	8.48458	7.89982	8.04219	8.06305	8.02188	8.25446	8.28041	7.97625	7.95924	8.00324	8.17665	8.22414	8.21808	8.09459	8.22494	8.20433	8.12058	8.15578	8.1961	8.07461	8.07675	8.15797	8.14055	8.24289	8.43297
	96	7.91222	8.15224	8.15476	8.30288	8.48481	8.48351	7.89485	8.03789	8.06277	8.01923	8.25378	8.28035	7.97255	7.95845	7.99513	8.16703	8.21257	8.20271	8.09196	8.2249	8.19535	8.11884	8.14384	8.1958	8.0737	8.06686	8.14916	8.13954	8.23043	8.43199
	97	7.90541	8.14897	8.15428	8.30231	8.48425	8.4827	7.89253	8.03754	8.0607	8.01613	8.25075	8.27274	7.97157	7.95496	7.99472	8.16522	8.21171	8.20228	8.08395	8.22078	8.19449	8.11757	8.14215	8.19042	8.06409	8.06143	8.14823	8.13924	8.22843	8.42002
	98	7.90517	8.14867	8.15254	8.29611	8.47979	8.47754	7.89227	8.03552	8.06052	8.01536	8.24927	8.27221	7.9688	7.95425	7.99089	8.16509	8.19406	8.20037	8.08373	8.21267	8.18793	8.11187	8.14086	8.18678	8.05736	8.05942	8.14455	8.13698	8.22174	8.41836
	99	7.89559	8.14691	8.15049	8.28869	8.47964	8.47234	7.89145	8.02872	8.05923	8.00995	8.24513	8.26553	7.96647	7.95324	7.98314	8.16252	8.18992	8.1991	8.0823	8.20673	8.1849	8.11058	8.13879	8.17552	8.0549	8.05725	8.14445	8.13683	8.22031	8.41025
	100	7.89556	8.14326	8.14832	8.28853	8.47379	8.46781	7.88191	8.02246	8.05861	8.00235	8.24084	8.26415	7.96264	7.94589	7.98188	8.15461	8.18988	8.19643	8.08169	8.20205	8.18263	8.10767	8.13093	8.17166	8.04194	8.05696	8.13204	8.13624	8.21657	8.40971
	101	7.89547	8.14169	8.14807	8.28044	8.46672	8.46664	7.87592	8.02171	8.04867	7.99945	8.24001	8.26408	7.96151	7.93927	7.98015	8.15375	8.18896	8.18059	8.06902	8.20187	8.18029	8.10693	8.11346	8.16882	8.04183	8.05091	8.13158	8.13563	8.21299	8.40732
	102	7.89538	8.13318	8.14669	8.27315	8.45287	8.46295	7.87563	8.016	8.03992	7.99424	8.2374	8.26366	7.95704	7.93781	7.96808	8.14753	8.18268	8.17462	8.06482	8.19914	8.17383	8.1068	8.1133	8.1682	8.03698	8.04039	8.13147	8.12869	8.20785	8.40376
	103	7.88964	8.13244	8.12086	8.26571	8.4443	8.45681	7.8744	8.01518	8.0388	7.99385	8.23576	8.26298	7.95531	7.93391	7.96145	8.14658	8.17412	8.17385	8.05109	8.19764	8.15825	8.10617	8.10663	8.16222	8.03688	8.04007	8.13128	8.12219	8.20659	8.40201
	104	7.88845	8.11935	8.11735	8.26475	8.44291	8.42857	7.87434	8.01349	8.03673	7.9924	8.23399	8.25777	7.95436	7.92877	7.95989	8.14423	8.17041	8.17319	8.04952	8.1959	8.1566	8.07716	8.10641	8.16065	8.03659	8.03316	8.12478	8.12126	8.20409	8.40114
	105	7.88737	8.11857	8.11547	8.2625	8.44118	8.42758	7.86396	8.00836	8.03136	7.98074	8.23332	8.25569	7.95333	7.92357	7.95954	8.14364	8.16672	8.17311	8.04863	8.19297	8.15372	8.0739	8.10224	8.16034	8.03284	8.03305	8.12339	8.12116	8.19298	8.39967
	106	7.88505	8.11303	8.11016	8.26202	8.44114	8.42656	7.86359	8.00631	8.02565	7.98037	8.22414	8.25375	7.94654	7.91916	7.95478	8.14206	8.16593	8.17191	8.04838	8.19241	8.15064	8.07235	8.10016	8.15765	8.03149	8.0296	8.12245	8.1186	8.19114	8.39376
	107	7.88168	8.10783	8.10953	8.25931	8.43736	8.42219	7.86075	8.00334	8.02131	7.97821	8.22407	8.24672	7.93578	7.91441	7.95371	8.13699	8.16044	8.17168	8.04745	8.18601	8.14942	8.06999	8.09801	8.15608	8.03039	8.02903	8.12172	8.11859	8.17277	8.39259
	108	7.87846	8.10762	8.10517	8.25299	8.42697	8.41058	7.8553	7.99444	8.00427	7.97804	8.22335	8.24082	7.93105	7.91286	7.94812	8.12431	8.15566	8.16521	8.03918	8.1842	8.14747	8.06843	8.09723	8.15474	8.0222	8.02103	8.11696	8.11371	8.16774	8.38667
	109	7.87607	8.1035	8.10336	8.25253	8.41909	8.4042	7.85519	7.99408	7.99897	7.97737	8.22097	8.23805	7.93004	7.91237	7.94772	8.12108	8.15426	8.15916	8.03625	8.18178	8.14511	8.06673	8.09473	8.15342	8.02199	8.01985	8.11687	8.11198	8.16746	8.38607
	110	7.87322	8.10166	8.09587	8.24912	8.4085	8.39839	7.85431	7.99381	7.99888	7.97664	8.2205	8.23386	7.91875	7.91131	7.93298	8.11955	8.15057	8.15376	8.03348	8.17627	8.13978	8.06667	8.08765	8.1525	8.02062	8.01722	8.11613	8.11115	8.15742	8.37575
	111	7.86814	8.09802	8.09584	8.24711	8.40657	8.39677	7.85379	7.98726	7.99367	7.97297	8.21577	8.22946	7.91721	7.91094	7.92921	8.11382	8.15016	8.14617	8.02992	8.17186	8.13788	8.06172	8.08138	8.14634	8.01966	8.01661	8.11373	8.09852	8.15711	8.36581
	112	7.86489	8.09715	8.09237	8.2462	8.40325	8.37173	7.85319	7.98552	7.99323	7.96242	8.20913	8.22929	7.91638	7.90947	7.92746	8.1115	8.14318	8.14066	8.02991	8.16147	8.13601	8.06119	8.0804	8.14605	8.01924	8.01199	8.11	8.09839	8.1492	8.36519
	113	7.86484	8.09668	8.09121	8.24063	8.39836	8.37099	7.85219	7.97796	7.98878	7.96237	8.20772	8.22771	7.91611	7.90404	7.92492	8.10243	8.13988	8.13099	8.02938	8.15812	8.13177	8.05973	8.06986	8.14595	8.01557	8.00603	8.1062	8.09475	8.14081	8.36039
	114	7.86394	8.09572	8.09035	8.24025	8.38889	8.37018	7.8456	7.96696	7.98825	7.96124	8.20689	8.22508	7.91328	7.90313	7.92436	8.10141	8.13713	8.12857	8.02926	8.14909	8.13007	8.05685	8.06042	8.14419	8.00309	8.00173	8.10264	8.093	8.1399	8.34755
	115	7.86106	8.09306	8.08978	8.23503	8.38716	8.37011	7.8446	7.9626	7.98805	7.9583	8.20608	8.22401	7.91162	7.89716	7.92413	8.10041	8.13371	8.12807	8.02564	8.14791	8.13005	8.05164	8.05959	8.13841	8.00278	8.00014	8.10078	8.09287	8.13303	8.34556
	116	7.85919	8.09156	8.08877	8.23045	8.38397	8.36575	7.84401	7.96169	7.98604	7.95028	8.20495	8.21404	7.906	7.89708	7.91961	8.09919	8.12623	8.12346	8.02126	8.14075	8.12487	8.05097	8.05946	8.12839	8.00191	7.99682	8.10063	8.08561	8.12965	8.34418
	117	7.8578	8.09078	8.08823	8.22951	8.37614	8.36173	7.83741	7.95414	7.98135	7.94742	8.19805	8.21178	7.90179	7.89591	7.91751	8.09535	8.12617	8.11987	8.01878	8.13819	8.12236	8.05091	8.05278	8.12815	8.00075	7.99633	8.09967	8.07944	8.12929	8.33778
	118	7.85685	8.09044	8.08554	8.22909	8.37312	8.35947	7.83183	7.95361	7.97368	7.94707	8.19537	8.20607	7.90163	7.88907	7.90283	8.09421	8.11481	8.10851	8.01858	8.13655	8.12059	8.04976	8.05074	8.1271	8.00025	7.99453	8.09856	8.07616	8.1209	8.33773
	119	7.85151	8.08525	8.08269	8.22789	8.36464	8.34928	7.83077	7.95207	7.96612	7.94475	8.19295	8.19839	7.89814	7.88844	7.90218	8.09015	8.10924	8.10709	8.01848	8.13586	8.12011	8.04484	8.04826	8.11913	7.99988	7.99235	8.09266	8.07012	8.1146	8.33686
	120	7.84544	8.08289	8.08105	8.22613	8.35751	8.3465	7.82683	7.94512	7.96005	7.94435	8.19196	8.19678	7.89351	7.88738	7.90062	8.0886	8.10828	8.1069	8.01788	8.13437	8.11795	8.04356	8.04271	8.11109	7.99809	7.99141	8.08636	8.06532	8.11131	8.33424
	121	7.83945	8.07511	8.07894	8.21998	8.35578	8.34464	7.82283	7.93508	7.95594	7.94308	8.18283	8.19451	7.88448	7.88708	7.89869	8.08801	8.10256	8.10415	8.00645	8.13385	8.11191	8.03722	8.04185	8.10928	7.9953	7.99053	8.08097	8.06328	8.10677	8.33393
	122	7.8334	8.06801	8.07693	8.21906	8.35464	8.34303	7.8227	7.93169	7.95439	7.94276	8.1803	8.19051	7.88254	7.88585	7.89552	8.08673	8.09911	8.10412	8.00343	8.12559	8.11024	8.03457	8.03768	8.10694	7.9943	7.98707	8.07101	8.05082	8.10435	8.33198
	123	7.8276	8.06245	8.07562	8.2172	8.35279	8.33873	7.82267	7.92998	7.95435	7.94231	8.17828	8.18868	7.87665	7.88039	7.89102	8.08624	8.09442	8.10407	8.0009	8.12492	8.09478	8.02758	8.03234	8.099	7.9912	7.98544	8.05983	8.04752	8.10329	8.32966
	124	7.82572	8.05789	8.07246	8.20975	8.34812	8.32832	7.82088	7.92731	7.94504	7.94096	8.17213	8.18656	7.87591	7.8797	7.88689	8.08227	8.0934	8.10319	7.99981	8.12275	8.08882	8.02623	8.03112	8.09732	7.98707	7.98445	8.05953	8.04697	8.10037	8.32151
	125	7.82297	8.05455	8.0699	8.20462	8.34788	8.32604	7.82039	7.92664	7.93909	7.93953	8.1661	8.18541	7.874	7.8795	7.8858	8.08044	8.09245	8.10259	7.99774	8.12002	8.08528	8.02436	8.02673	8.08797	7.96084	7.98316	8.0536	8.03889	8.09991	8.32082
	126	7.81224	8.0523	8.06619	8.20369	8.34066	8.32226	7.81575	7.92536	7.93528	7.93614	8.16439	8.17756	7.8735	7.8749	7.88217	8.07946	8.08991	8.09829	7.99087	8.11511	8.08496	8.01628	8.02468	8.08534	7.96084	7.97304	8.04951	8.03389	8.09613	8.31967
	127	7.80951	8.04696	8.06527	8.19792	8.33987	8.31963	7.81182	7.91609	7.9338	7.93592	8.15634	8.17478	7.87234	7.87439	7.88181	8.07251	8.08974	8.09449	7.98994	8.11294	8.083	8.01294	8.02181	8.08196	7.96002	7.97148	8.04586	8.03277	8.08903	8.31849
	128	7.80853	8.04646	8.06484	8.19736	8.33855	8.31674	7.81096	7.91043	7.92622	7.93312	8.1558	8.1743	7.87111	7.86163	7.87813	8.06419	8.08929	8.09365	7.98811	8.11025	8.07907	8.01207	8.01465	8.08	7.95461	7.96939	8.04584	8.02553	8.07966	8.3056
	129	7.80834	8.04471	8.05577	8.18875	8.33734	8.3158	7.81015	7.90305	7.92484	7.93242	8.1522	8.1734	7.87064	7.86129	7.87774	8.06134	8.0892	8.08956	7.988	8.10869	8.07679	8.00906	8.01162	8.07593	7.95117	7.96604	8.04409	8.02446	8.07507	8.30362
	130	7.80701	8.04112	8.0535	8.17945	8.33132	8.31392	7.80981	7.90116	7.92186	7.93172	8.15181	8.17201	7.86372	7.8607	7.87479	8.06015	8.08341	8.08495	7.98452	8.10843	8.07535	8.00809	8.0085	8.05711	7.94167	7.96245	8.03874	8.02135	8.06316	8.30106
	131	7.80411	8.03968	8.0496	8.17689	8.32983	8.31316	7.80957	7.89883	7.91679	7.92837	8.14982	8.17193	7.86248	7.86027	7.8738	8.05538	8.08174	8.08174	7.97945	8.10463	8.07197	7.99734	8.00803	8.05222	7.94071	7.95856	8.03743	8.00971	8.06291	8.29823
	132	7.79706	8.03224	8.04016	8.17144	8.32794	8.31268	7.80847	7.89811	7.91613	7.92683	8.14867	8.17093	7.85516	7.85994	7.87339	8.04906	8.07551	8.07991	7.97628	8.10239	8.06992	7.99406	8.00314	8.04199	7.93709	7.95723	8.03708	8.00824	8.05629	8.29635
	133	7.79454	8.03059	8.03946	8.17071	8.32759	8.30542	7.80828	7.89102	7.90672	7.92396	8.14512	8.1694	7.85423	7.85548	7.87242	8.0468	8.07222	8.07988	7.97352	8.09581	8.06953	7.99284	8.00292	8.03866	7.93029	7.95693	8.03661	8.00299	8.05097	8.29612
	134	7.79106	8.02961	8.03434	8.16532	8.32711	8.30515	7.80503	7.89075	7.90601	7.92338	8.14029	8.16137	7.85135	7.85494	7.8718	8.04437	8.07146	8.07942	7.97325	8.09234	8.06915	7.99256	7.99895	8.03537	7.92692	7.95279	8.0356	8.00202	8.05063	8.2854
	135	7.79098	8.02943	8.03309	8.16425	8.32489	8.30291	7.80313	7.89051	7.90473	7.91959	8.13765	8.15992	7.84989	7.84981	7.87157	8.04378	8.07083	8.07528	7.9717	8.08453	8.06834	7.9886	7.99788	8.03497	7.92573	7.93968	8.03396	8.00044	8.04899	8.28477
	136	7.79059	8.02908	8.03193	8.15517	8.32387	8.30186	7.80276	7.88948	7.90124	7.91366	8.13077	8.15836	7.84365	7.8484	7.86751	8.03462	8.06907	8.07471	7.97102	8.08328	8.06323	7.98688	7.99763	8.03058	7.9239	7.93515	8.03171	8.00022	8.0464	8.27928
	137	7.78921	8.02741	8.03155	8.15502	8.31775	8.29963	7.80208	7.88624	7.90102	7.90865	8.13033	8.15335	7.84212	7.8483	7.8633	8.03451	8.06145	8.07164	7.97048	8.08276	8.06224	7.98626	7.99301	8.02748	7.92354	7.93298	8.02783	7.99723	8.04379	8.2775
	138	7.78797	8.02669	8.02341	8.15318	8.31648	8.29828	7.802	7.88078	7.89839	7.90231	8.13016	8.15302	7.83971	7.84229	7.85717	8.03381	8.05928	8.07089	7.97014	8.08152	8.06059	7.98335	7.99239	8.02156	7.92332	7.93241	8.02482	7.99648	8.0345	8.27416
	139	7.78588	8.0251	8.01891	8.15011	8.30759	8.29271	7.80157	7.88008	7.89413	7.9013	8.12869	8.15299	7.83936	7.84092	7.85635	8.03314	8.05698	8.06942	7.96861	8.07803	8.05958	7.98324	7.9886	8.01742	7.92267	7.93235	8.02296	7.98986	8.02619	8.27345
	140	7.78288	8.01151	8.01595	8.1497	8.30499	8.28387	7.80068	7.87415	7.89371	7.89917	8.12654	8.14972	7.8389	7.83782	7.85592	8.03266	8.05332	8.06581	7.96627	8.06891	8.05886	7.98151	7.98723	8.01453	7.91948	7.92965	8.01839	7.98443	8.02057	8.269
	141	7.78064	8.00782	8.0143	8.14847	8.30239	8.27933	7.79902	7.87257	7.89275	7.8981	8.12616	8.14751	7.8364	7.836	7.85429	8.02568	8.05011	8.06558	7.95958	8.06819	8.05476	7.97878	7.98501	8.00873	7.91856	7.92687	8.01779	7.98325	8.01863	8.26769
	142	7.7806	8.00752	8.0082	8.14641	8.30149	8.27625	7.79724	7.86858	7.89023	7.89673	8.12128	8.14493	7.83474	7.83562	7.85375	8.0248	8.04947	8.06198	7.95754	8.0675	8.05328	7.97761	7.98424	8.00721	7.91832	7.92574	8.01536	7.97836	8.01475	8.26383
	143	7.77984	8.00522	8.00477	8.13637	8.30058	8.2753	7.79651	7.86495	7.88331	7.89504	8.12	8.14025	7.83366	7.83169	7.85287	8.02338	8.04392	8.06182	7.9573	8.06557	8.05308	7.9755	7.98348	8.0042	7.91821	7.92423	8.01407	7.97729	8.0132	8.25753
	144	7.77723	7.99248	8.00357	8.13511	8.2976	8.27459	7.79645	7.86334	7.88235	7.89453	8.11833	8.13931	7.83017	7.83036	7.85202	8.02129	8.04372	8.05827	7.95399	8.06288	8.05302	7.97288	7.97915	8.00295	7.91537	7.92404	8.01395	7.97646	8.01029	8.25283
	145	7.77619	7.99135	8.0015	8.12996	8.29588	8.27168	7.7956	7.86101	7.8821	7.89422	8.11708	8.13685	7.82802	7.82657	7.8488	8.01743	8.03981	8.05509	7.95205	8.0607	8.05276	7.9699	7.97702	8.00208	7.91277	7.92287	8.00876	7.97504	8.00914	8.25096
	146	7.77273	7.9905	8.00014	8.1235	8.27883	8.26987	7.79448	7.85786	7.88004	7.89064	8.11481	8.13676	7.82573	7.82278	7.84736	8.01474	8.03822	8.05438	7.94331	8.06056	8.05071	7.96514	7.96475	8.0003	7.90581	7.9158	8.00719	7.97419	8.00809	8.24722
	147	7.77009	7.97899	7.99962	8.11369	8.26996	8.2686	7.79369	7.85543	7.87953	7.88715	8.1134	8.12958	7.81914	7.82047	7.8459	8.01449	8.03466	8.05308	7.94037	8.05992	8.04651	7.96473	7.96105	7.9938	7.90437	7.91516	8.00668	7.97319	8.00468	8.24255
	148	7.76784	7.97819	7.99791	8.09644	8.26928	8.26841	7.79007	7.85256	7.87633	7.88513	8.10495	8.12776	7.81908	7.82037	7.84338	8.0089	8.03052	8.04883	7.93651	8.05823	8.04616	7.9645	7.95909	7.99139	7.90249	7.91248	8.00585	7.97304	7.99809	8.23635
	149	7.76754	7.97421	7.99338	8.09499	8.26362	8.26691	7.78947	7.85174	7.8725	7.88501	8.104	8.12544	7.81413	7.81749	7.84335	8.0085	8.0302	8.04099	7.93351	8.05329	8.03442	7.96377	7.95866	7.98989	7.899	7.91037	8.00432	7.96697	7.99278	8.23546
	150	7.76704	7.97321	7.98307	8.08412	8.26354	8.25719	7.78902	7.85001	7.86426	7.88115	8.10278	8.12474	7.81154	7.8166	7.84167	8.00642	8.01856	8.03901	7.93021	8.05205	8.03313	7.95709	7.94927	7.98498	7.89874	7.90904	8.0034	7.96644	7.9921	8.23126
	151	7.76605	7.96355	7.9818	8.07958	8.25931	8.25377	7.78899	7.84631	7.86253	7.87617	8.09685	8.12232	7.80798	7.8155	7.83644	8.00459	8.01093	8.03805	7.92951	8.04845	8.0313	7.95695	7.94448	7.98403	7.89525	7.908	8.00193	7.96403	7.98416	8.22863
	152	7.76594	7.96124	7.97761	8.07825	8.25519	8.2535	7.78803	7.84368	7.86168	7.87463	8.09462	8.12212	7.80684	7.81381	7.83151	8.00186	8.00674	8.03801	7.92726	8.04629	8.02716	7.95491	7.94332	7.97886	7.89294	7.90642	7.99721	7.96287	7.98081	8.22283
	153	7.76497	7.95779	7.97488	8.07768	8.2545	8.25258	7.78732	7.84052	7.85383	7.87269	8.08636	8.12201	7.8049	7.81259	7.83005	8.0005	8.0058	8.03381	7.92613	8.04509	8.02613	7.94694	7.9432	7.97508	7.88504	7.9057	7.99643	7.9607	7.97631	8.22112
	154	7.76118	7.95775	7.96838	8.07753	8.24618	8.24442	7.78375	7.83598	7.85136	7.87086	8.08201	8.10631	7.80187	7.81216	7.8299	7.9975	8.00415	8.02975	7.92578	8.04325	8.02341	7.94275	7.94005	7.97481	7.88423	7.90552	7.99625	7.95729	7.9722	8.20759
	155	7.75974	7.95727	7.95813	8.07519	8.24492	8.24348	7.77329	7.83415	7.84628	7.87047	8.07804	8.10545	7.79931	7.81129	7.82946	7.99568	8.00199	8.02901	7.92373	8.03748	8.01676	7.93762	7.93972	7.96927	7.88128	7.90454	7.99539	7.94756	7.97018	8.20575
	156	7.75955	7.95726	7.95655	8.07435	8.24224	8.24335	7.7713	7.83401	7.84451	7.87026	8.07416	8.10359	7.79852	7.81099	7.82768	7.99536	8.0012	8.02852	7.92207	8.03512	8.01513	7.93463	7.92324	7.96585	7.88017	7.90127	7.99315	7.9454	7.96708	8.20426
	157	7.75932	7.95237	7.95494	8.07115	8.24011	8.24304	7.77119	7.83282	7.84295	7.86995	8.07406	8.10051	7.79662	7.81097	7.82672	7.99497	8.00062	8.02698	7.92045	8.03261	8.01466	7.93314	7.91676	7.95961	7.8765	7.89938	7.98772	7.94353	7.95836	8.20385
	158	7.75868	7.9513	7.95351	8.07004	8.23914	8.23671	7.77032	7.83257	7.84277	7.86982	8.07311	8.09872	7.79615	7.80887	7.82669	7.99185	7.99748	8.02323	7.91259	8.03116	8.01439	7.93247	7.91404	7.95914	7.87352	7.89761	7.98468	7.93624	7.958	8.20299
	159	7.75742	7.94968	7.95284	8.05852	8.23783	8.23596	7.76928	7.8322	7.83821	7.86765	8.07013	8.0955	7.79313	7.80712	7.82538	7.98938	7.99565	8.02188	7.91144	8.02908	8.01149	7.932	7.91217	7.95795	7.873	7.897	7.98125	7.93519	7.95772	8.20051
	160	7.75675	7.94395	7.95177	8.0508	8.23319	8.23036	7.76673	7.8259	7.83808	7.8667	8.07002	8.09417	7.79245	7.80653	7.82196	7.98602	7.99513	8.02086	7.91114	8.02703	8.00699	7.92702	7.909	7.95405	7.86841	7.894	7.98101	7.92915	7.9548	8.18471
	161	7.7547	7.94354	7.95073	8.04908	8.2329	8.23002	7.76483	7.82482	7.83198	7.86423	8.06662	8.08867	7.79191	7.80526	7.81878	7.98449	7.99316	8.01955	7.91078	8.02478	8.00576	7.92227	7.89055	7.94599	7.86466	7.89011	7.97997	7.92856	7.95314	8.18358
	162	7.75454	7.94075	7.94619	8.0484	8.23175	8.22722	7.76383	7.81885	7.82852	7.85896	8.06635	8.08793	7.78841	7.80494	7.81836	7.98398	7.99038	8.01497	7.90864	8.02368	8.00498	7.9215	7.88991	7.94562	7.86444	7.88899	7.97868	7.92573	7.95305	8.183
	163	7.75289	7.93999	7.93925	8.04389	8.22975	8.22547	7.76231	7.81823	7.82671	7.85682	8.06346	8.0856	7.78828	7.80204	7.8142	7.98272	7.98851	8.01284	7.90578	8.02165	8.00298	7.91945	7.88184	7.94406	7.86426	7.88476	7.97774	7.92509	7.95043	8.18097
	164	7.75048	7.93738	7.9349	8.04102	8.22771	8.22528	7.76205	7.81492	7.81959	7.85644	8.06329	8.08255	7.78741	7.79686	7.81417	7.982	7.98704	8.00863	7.90415	8.01963	8.00086	7.91707	7.87967	7.94012	7.86172	7.88464	7.97153	7.92469	7.94755	8.17385
	165	7.74901	7.93447	7.92393	8.03142	8.22489	8.22055	7.76087	7.81338	7.81923	7.85643	8.06212	8.08243	7.78561	7.79675	7.80596	7.97643	7.98601	8.00857	7.90214	8.0195	7.99756	7.91646	7.87354	7.94006	7.8602	7.88031	7.97114	7.92364	7.94652	8.17255
	166	7.74868	7.93354	7.92356	8.0311	8.22155	8.21889	7.76046	7.81157	7.81846	7.85636	8.05854	8.08047	7.78479	7.79401	7.8052	7.97611	7.9811	8.00723	7.8988	8.01947	7.99429	7.9125	7.87035	7.93312	7.85971	7.87968	7.96774	7.904	7.94044	8.17239
	167	7.74815	7.93166	7.91581	8.02717	8.21955	8.21544	7.75965	7.80911	7.81844	7.85604	8.05757	8.07359	7.77881	7.79326	7.80218	7.97566	7.97763	8.00716	7.89845	8.01905	7.99269	7.91031	7.86625	7.92737	7.85743	7.87845	7.9671	7.90204	7.93761	8.16436
	168	7.74767	7.92884	7.91151	8.02712	8.21829	8.21484	7.75921	7.8079	7.81431	7.85099	8.05405	8.07298	7.77772	7.79216	7.80194	7.97324	7.97641	8.00163	7.89676	8.0186	7.99136	7.91019	7.86573	7.92366	7.85586	7.87558	7.96597	7.90163	7.93497	8.16365
	169	7.744	7.92464	7.91089	8.02172	8.21695	8.20887	7.758	7.80059	7.80718	7.85071	8.05356	8.07286	7.77532	7.79161	7.79879	7.97287	7.97151	7.99951	7.892	8.01382	7.98994	7.90876	7.86425	7.91887	7.8537	7.8667	7.95854	7.89642	7.92714	8.16217
	170	7.74334	7.91939	7.90997	8.0167	8.21481	8.20783	7.75768	7.80059	7.80255	7.84943	8.05212	8.07231	7.77447	7.7903	7.79644	7.96895	7.97096	7.99091	7.89015	8.01193	7.98526	7.89649	7.86261	7.9187	7.85041	7.86627	7.95688	7.89629	7.92624	8.16101
	171	7.73859	7.91668	7.90901	8.0165	8.21457	8.20289	7.75751	7.7995	7.80253	7.84845	8.0494	8.07046	7.77429	7.78865	7.79441	7.96715	7.97015	7.99073	7.8878	8.0117	7.9814	7.89613	7.85778	7.91383	7.84819	7.86304	7.95593	7.89621	7.92548	8.16001
	172	7.73806	7.91644	7.90622	8.01328	8.20611	8.20284	7.75663	7.79947	7.79912	7.84743	8.04532	8.06829	7.7684	7.78626	7.79416	7.96333	7.96927	7.98847	7.88774	8.01166	7.97795	7.89262	7.85748	7.91293	7.84689	7.86286	7.954	7.89428	7.92387	8.155
	173	7.7316	7.91563	7.9061	8.01315	8.20591	8.19693	7.7566	7.7959	7.79843	7.8465	8.04162	8.06602	7.76335	7.78524	7.79383	7.96073	7.96719	7.98712	7.88297	8.01164	7.97696	7.89131	7.85628	7.91171	7.84187	7.86229	7.9522	7.89114	7.92294	8.15455
	174	7.72947	7.91225	7.90523	8.0086	8.20412	8.196	7.75565	7.79475	7.7935	7.84489	8.04016	8.06408	7.76121	7.78469	7.7937	7.96036	7.9656	7.98584	7.88193	8.00535	7.97641	7.89029	7.85154	7.91031	7.84082	7.8608	7.94946	7.88951	7.92262	8.14635
	175	7.72637	7.91018	7.90503	8.00371	8.2027	8.18994	7.75417	7.79219	7.79197	7.84469	8.03529	8.06037	7.75553	7.78339	7.79172	7.95877	7.96534	7.98568	7.87909	8.00428	7.97397	7.88921	7.85041	7.91003	7.83952	7.85967	7.93956	7.88783	7.91968	8.13987
	176	7.72562	7.90237	7.9009	8.00175	8.20116	8.18567	7.75279	7.7901	7.79181	7.84285	8.03235	8.05352	7.75486	7.77755	7.78968	7.95676	7.96518	7.98471	7.87779	7.99689	7.97101	7.88416	7.85003	7.90893	7.83868	7.85936	7.93771	7.88348	7.91903	8.13856
	177	7.71894	7.9006	7.90079	8.0016	8.20063	8.18436	7.7475	7.78958	7.79151	7.84135	8.032	8.04988	7.75361	7.77721	7.78913	7.95461	7.9644	7.98167	7.87631	7.99565	7.96941	7.88375	7.84885	7.90652	7.83778	7.85801	7.93238	7.88097	7.91712	8.13653
	178	7.71877	7.9006	7.89977	7.99446	8.19996	8.18247	7.74703	7.78923	7.78994	7.84126	8.02941	8.04267	7.7474	7.77683	7.78904	7.9546	7.96399	7.97753	7.87287	7.99213	7.96929	7.88331	7.84426	7.90448	7.83672	7.85673	7.92867	7.88007	7.91521	8.12993
	179	7.71628	7.89761	7.89342	7.99425	8.19579	8.1801	7.74411	7.78696	7.78948	7.84058	8.02302	8.04099	7.74511	7.77681	7.78848	7.95438	7.96056	7.9748	7.87218	7.99122	7.96916	7.88249	7.8442	7.9005	7.83536	7.85456	7.92674	7.87823	7.91399	8.12483
	180	7.71377	7.89427	7.89086	7.99037	8.19406	8.17995	7.74391	7.78294	7.78757	7.833	8.01449	8.03641	7.74094	7.77444	7.78803	7.95434	7.96004	7.9747	7.87153	7.98991	7.96816	7.88105	7.84342	7.8968	7.82937	7.85	7.92648	7.87791	7.91265	8.12082
	181	7.71213	7.8916	7.88872	7.98986	8.18357	8.17825	7.73966	7.78131	7.78663	7.83165	8.0123	8.03529	7.7382	7.77328	7.78691	7.95158	7.95631	7.97226	7.86481	7.98928	7.96417	7.88023	7.84073	7.89395	7.82915	7.84832	7.92573	7.87624	7.90815	8.11879
	182	7.71015	7.89079	7.88722	7.98905	8.18078	8.17382	7.73956	7.77703	7.78427	7.82999	8.01153	8.03525	7.73357	7.77143	7.78614	7.95092	7.95216	7.97168	7.86309	7.98806	7.96169	7.87869	7.83423	7.89211	7.82654	7.84807	7.92454	7.87054	7.90266	8.11626
	183	7.70559	7.88773	7.886	7.98387	8.17849	8.17355	7.73652	7.77384	7.78404	7.82964	8.01063	8.03499	7.73243	7.76734	7.7785	7.94906	7.9495	7.96797	7.86055	7.9817	7.961	7.87383	7.83295	7.88969	7.82326	7.84466	7.92436	7.86973	7.90216	8.11394
	184	7.70438	7.88638	7.8848	7.98101	8.1757	8.16981	7.73626	7.77342	7.78385	7.82935	8.0106	8.03403	7.72898	7.76701	7.77846	7.9478	7.9495	7.96324	7.85983	7.98061	7.9591	7.86977	7.83261	7.88865	7.82235	7.84452	7.92186	7.86932	7.90146	8.11295
	185	7.70355	7.88148	7.88124	7.97653	8.1716	8.16751	7.73614	7.76806	7.78384	7.8282	8.00857	8.03372	7.72854	7.76332	7.77408	7.94628	7.94802	7.96302	7.85861	7.9762	7.95864	7.86914	7.83252	7.88623	7.82131	7.84401	7.92093	7.86717	7.89777	8.11197
	186	7.70347	7.87828	7.87867	7.97479	8.17066	8.16725	7.73279	7.76586	7.77964	7.82727	8.00758	8.02715	7.72724	7.76094	7.77371	7.942	7.94791	7.96036	7.85265	7.97334	7.94578	7.86241	7.83143	7.88544	7.82003	7.8439	7.92061	7.86119	7.89718	8.11194
	187	7.7021	7.87679	7.87541	7.97457	8.16732	8.16428	7.72919	7.76207	7.77617	7.82613	8.00502	8.02644	7.72372	7.76045	7.77277	7.9414	7.94573	7.95749	7.85048	7.96963	7.9455	7.86015	7.82474	7.87564	7.8126	7.83822	7.92031	7.86086	7.8967	8.10804
	188	7.69818	7.87351	7.87169	7.97356	8.16195	8.15912	7.72879	7.76146	7.77553	7.82433	8.00495	8.0254	7.72315	7.75972	7.77198	7.93928	7.94348	7.95533	7.84833	7.96841	7.94528	7.85819	7.82296	7.87545	7.80827	7.83739	7.92	7.85539	7.88566	8.10795
	189	7.697	7.87019	7.87088	7.97103	8.15948	8.15258	7.72877	7.75622	7.77185	7.82424	7.99772	8.02451	7.72297	7.75926	7.77125	7.93866	7.93561	7.95395	7.84683	7.96706	7.94523	7.85795	7.82137	7.87305	7.80705	7.83562	7.91874	7.85041	7.88561	8.10623
	190	7.69668	7.86947	7.87074	7.96842	8.15664	8.14769	7.72833	7.75615	7.77154	7.82362	7.99645	8.02254	7.72005	7.75812	7.76903	7.93854	7.93341	7.95368	7.8465	7.96681	7.94502	7.85659	7.82125	7.86523	7.80197	7.83465	7.91616	7.84854	7.8828	8.09571
	191	7.69461	7.86881	7.86999	7.96698	8.1549	8.14583	7.72783	7.75119	7.7698	7.82274	7.99362	8.02217	7.71936	7.75265	7.76428	7.93701	7.92751	7.94796	7.84481	7.96591	7.94217	7.85262	7.82067	7.86443	7.8011	7.83339	7.91453	7.84562	7.87832	8.09511
	192	7.6941	7.86789	7.86696	7.96497	8.15258	8.14059	7.72678	7.7497	7.76949	7.82066	7.99309	8.02164	7.71814	7.74745	7.76196	7.93551	7.92642	7.94506	7.84454	7.96573	7.94093	7.85241	7.82066	7.86102	7.79816	7.83312	7.91401	7.83267	7.87663	8.08671
	193	7.69369	7.86541	7.86326	7.95891	8.14907	8.13354	7.72529	7.74709	7.76832	7.81934	7.99305	8.0149	7.71659	7.74616	7.76103	7.93508	7.92597	7.9424	7.84267	7.96378	7.94088	7.85168	7.81589	7.85967	7.7978	7.83097	7.91375	7.82872	7.87272	8.08502
	194	7.69266	7.86522	7.85953	7.95633	8.1483	8.12934	7.72509	7.74437	7.76207	7.81878	7.99288	8.01417	7.71578	7.7439	7.75764	7.93073	7.92469	7.94174	7.84242	7.96369	7.93986	7.85071	7.81338	7.85788	7.79739	7.83059	7.91373	7.82751	7.86647	8.08468
	195	7.69218	7.86258	7.85794	7.9493	8.1354	8.12737	7.72484	7.74368	7.75878	7.81539	7.99124	8.01378	7.71368	7.74306	7.75448	7.93044	7.92393	7.94019	7.84175	7.9595	7.93874	7.84324	7.81194	7.85784	7.79712	7.82888	7.91365	7.82553	7.86578	8.08455
	196	7.69192	7.85778	7.85738	7.94798	8.1322	8.1271	7.72453	7.74341	7.75513	7.81445	7.9894	8.01308	7.70603	7.74157	7.75231	7.92751	7.92147	7.93862	7.841	7.95817	7.93792	7.84312	7.80572	7.85012	7.79623	7.82762	7.91335	7.81752	7.86402	8.0832
	197	7.6898	7.85498	7.84944	7.94497	8.13001	8.12651	7.72278	7.74171	7.75443	7.81319	7.98556	8.01237	7.704	7.74104	7.75208	7.92266	7.92059	7.93154	7.83672	7.95615	7.93773	7.83969	7.80376	7.84907	7.79577	7.82591	7.90939	7.81457	7.85865	8.08181
	198	7.68833	7.85365	7.8492	7.94287	8.1269	8.12624	7.7222	7.74137	7.75103	7.81288	7.98537	8.00977	7.70308	7.74017	7.749	7.91521	7.91291	7.93129	7.83476	7.95338	7.9372	7.83903	7.80315	7.84654	7.79379	7.82482	7.90885	7.80973	7.85673	8.08126
	199	7.6882	7.84517	7.84887	7.941	8.12401	8.12522	7.72194	7.7398	7.75095	7.81267	7.98479	8.00956	7.7019	7.7381	7.74808	7.91247	7.91233	7.93042	7.83149	7.95252	7.93394	7.83683	7.80308	7.84482	7.79348	7.82214	7.90695	7.80791	7.85374	8.07986
	200	7.68693	7.84406	7.84785	7.94082	8.11896	8.12012	7.72046	7.73947	7.74965	7.8126	7.98471	8.0055	7.70046	7.73432	7.7479	7.91214	7.91196	7.93025	7.82667	7.95164	7.93193	7.83049	7.79874	7.84353	7.79273	7.82212	7.89693	7.80162	7.85363	8.07852
	201	7.68547	7.84302	7.84448	7.93971	8.11161	8.10452	7.71216	7.73884	7.74949	7.81071	7.98367	8.00332	7.70012	7.73075	7.74721	7.91183	7.91174	7.92978	7.82513	7.95133	7.93029	7.82669	7.79363	7.84234	7.7919	7.82193	7.89658	7.80146	7.85286	8.07767
	202	7.68331	7.83878	7.84426	7.93934	8.1089	8.10403	7.71046	7.73658	7.74814	7.80797	7.9823	8.00303	7.69789	7.73051	7.74619	7.90965	7.91136	7.92854	7.82365	7.95037	7.92899	7.82633	7.79235	7.8406	7.79158	7.81571	7.8927	7.79697	7.85114	8.07608
	203	7.6823	7.8373	7.83815	7.93736	8.1044	8.10088	7.71003	7.73368	7.74777	7.80715	7.97882	8.00137	7.69718	7.72706	7.74461	7.90782	7.91071	7.92266	7.8226	7.94872	7.92827	7.82413	7.79204	7.8393	7.78968	7.81424	7.89131	7.79481	7.85094	8.07512
	204	7.68164	7.83668	7.8378	7.93529	8.1015	8.09876	7.70857	7.7333	7.74036	7.8064	7.9781	7.99944	7.69537	7.72655	7.74408	7.90752	7.90952	7.92223	7.82067	7.94546	7.92789	7.8225	7.7882	7.83877	7.789	7.81353	7.88479	7.79386	7.84767	8.06492
	205	7.68111	7.83503	7.83524	7.92975	8.10118	8.09746	7.70709	7.7317	7.73929	7.80385	7.9779	7.99449	7.69522	7.72628	7.74216	7.90692	7.90877	7.92037	7.82058	7.94508	7.92697	7.81291	7.78784	7.83745	7.7886	7.81327	7.88444	7.79301	7.84542	8.06402
	206	7.68106	7.83315	7.83212	7.9284	8.09942	8.09426	7.70364	7.72902	7.7379	7.80149	7.97606	7.9941	7.6946	7.72621	7.7414	7.90638	7.90725	7.91913	7.81976	7.94345	7.92523	7.81257	7.78708	7.83663	7.78597	7.80905	7.88199	7.79118	7.84166	8.06347
	207	7.6806	7.83152	7.83093	7.92613	8.09837	8.09146	7.70352	7.72806	7.73395	7.79985	7.97405	7.99392	7.69422	7.72328	7.74072	7.90433	7.90611	7.91814	7.81898	7.93917	7.92433	7.81118	7.78391	7.83235	7.78495	7.80695	7.88032	7.79101	7.83932	8.06302
	208	7.6763	7.83047	7.83077	7.92571	8.09588	8.08915	7.70193	7.72512	7.73356	7.79925	7.97283	7.99304	7.69316	7.72238	7.73878	7.9034	7.90531	7.91803	7.81584	7.93602	7.91875	7.8019	7.7826	7.83111	7.78475	7.80555	7.87907	7.78949	7.83817	8.0615
	209	7.67577	7.83005	7.8278	7.92396	8.09202	8.08578	7.70156	7.72453	7.73328	7.79759	7.97084	7.98982	7.67911	7.7215	7.73789	7.90279	7.90366	7.91605	7.81283	7.93594	7.91517	7.80094	7.78094	7.82688	7.78344	7.80389	7.87831	7.78689	7.83692	8.06047
	210	7.67572	7.82948	7.8255	7.9219	8.09058	8.08215	7.69898	7.7232	7.73326	7.79664	7.9704	7.98821	7.67628	7.72139	7.7344	7.90266	7.90241	7.91498	7.81173	7.93243	7.91258	7.8002	7.77892	7.82491	7.7807	7.80359	7.87763	7.78561	7.83611	8.05581
	211	7.67551	7.82869	7.82052	7.92153	8.08955	8.07729	7.6979	7.72277	7.72741	7.79517	7.96865	7.98797	7.67588	7.72026	7.73437	7.90244	7.90229	7.91085	7.80906	7.9312	7.91227	7.7986	7.77811	7.82263	7.77885	7.80045	7.8773	7.78543	7.83391	8.05541
	212	7.67491	7.82748	7.82012	7.91663	8.08338	8.07198	7.6955	7.72263	7.72694	7.79012	7.96835	7.98717	7.67549	7.7192	7.73157	7.90037	7.90229	7.9108	7.8062	7.92946	7.9064	7.79849	7.77682	7.8214	7.77752	7.80025	7.87436	7.78368	7.83372	8.04966
	213	7.67269	7.8196	7.81869	7.91558	8.07931	8.0681	7.69092	7.72009	7.72603	7.78848	7.96399	7.98304	7.67433	7.7188	7.73096	7.89748	7.89739	7.90886	7.80441	7.92945	7.90626	7.78991	7.77562	7.82107	7.77581	7.7991	7.87107	7.78361	7.83303	8.04813
	214	7.66723	7.81885	7.81737	7.91535	8.06851	8.06753	7.6901	7.71898	7.72565	7.78649	7.96104	7.98288	7.67134	7.71634	7.72899	7.8961	7.8966	7.90831	7.80291	7.92909	7.90369	7.78824	7.7741	7.81937	7.77401	7.79505	7.87013	7.78122	7.83108	8.04683
	215	7.66704	7.81644	7.81273	7.91401	8.06811	8.06291	7.68866	7.71824	7.72379	7.78479	7.95714	7.98114	7.67038	7.71375	7.72874	7.89442	7.8963	7.90716	7.80221	7.92826	7.90339	7.78203	7.77125	7.81782	7.77148	7.79377	7.86918	7.77804	7.83061	8.04643
	216	7.66646	7.81578	7.81264	7.91031	8.06731	8.0589	7.68526	7.71722	7.72203	7.78475	7.95306	7.97924	7.67	7.71286	7.7214	7.89391	7.89604	7.90527	7.80084	7.92413	7.90284	7.78198	7.76676	7.81765	7.77137	7.79266	7.86513	7.77764	7.8232	8.04356
	217	7.66594	7.81142	7.80957	7.90984	8.06648	8.05808	7.68318	7.71638	7.71947	7.78391	7.95112	7.97692	7.66761	7.71237	7.72034	7.8932	7.896	7.90078	7.79672	7.91984	7.90021	7.78198	7.76085	7.81674	7.77072	7.79247	7.86231	7.77693	7.81762	8.04023
	218	7.66439	7.81031	7.80927	7.90814	8.06229	8.0576	7.68271	7.71389	7.71816	7.78385	7.94513	7.97179	7.66727	7.71095	7.71767	7.89131	7.89486	7.89931	7.79387	7.91635	7.88942	7.77758	7.75477	7.81617	7.77064	7.79105	7.85942	7.7736	7.81661	8.04013
	219	7.66395	7.80968	7.80834	7.90782	8.06189	8.05245	7.67886	7.71324	7.71342	7.78331	7.944	7.97152	7.66587	7.70957	7.71386	7.88914	7.89335	7.89677	7.79157	7.91014	7.88893	7.77471	7.75092	7.81534	7.76848	7.78921	7.85928	7.77203	7.81325	8.03878
	220	7.66366	7.80924	7.80761	7.90718	8.06093	8.05079	7.67713	7.71151	7.71326	7.78113	7.94392	7.96939	7.66555	7.70883	7.71344	7.88741	7.8921	7.89513	7.79061	7.90719	7.88643	7.77226	7.75035	7.81455	7.76741	7.7885	7.85927	7.76903	7.80823	8.03713
	221	7.66331	7.802	7.80436	7.90698	8.0607	8.0491	7.67601	7.71024	7.70971	7.78095	7.94304	7.96873	7.66046	7.70795	7.71317	7.88654	7.89172	7.89233	7.78912	7.90282	7.88638	7.77047	7.74467	7.81252	7.76466	7.78839	7.85664	7.76828	7.79861	8.0356
	222	7.66329	7.80139	7.80251	7.90684	8.0607	8.04358	7.67527	7.70955	7.70902	7.77974	7.94303	7.96513	7.65973	7.70646	7.7124	7.88397	7.89166	7.88912	7.78847	7.90198	7.88315	7.76776	7.74329	7.81145	7.76459	7.78795	7.85652	7.76705	7.79716	8.03517
	223	7.66139	7.8006	7.80187	7.90176	8.05862	8.04341	7.67305	7.70941	7.70892	7.77825	7.941	7.96155	7.65787	7.70272	7.71072	7.88362	7.88968	7.88423	7.78818	7.90035	7.88036	7.76613	7.73912	7.81062	7.7595	7.78791	7.8548	7.76632	7.79155	8.03191
	224	7.65906	7.80059	7.79931	7.89811	8.04983	8.03067	7.67219	7.70872	7.7084	7.77691	7.93924	7.96149	7.6553	7.7027	7.71002	7.87746	7.88967	7.88322	7.78789	7.89729	7.8783	7.76204	7.73483	7.80943	7.75875	7.78553	7.85454	7.76499	7.78612	8.02869
	225	7.65783	7.79974	7.79608	7.8957	8.04694	8.02934	7.6716	7.70771	7.70695	7.77576	7.93581	7.95922	7.65387	7.70239	7.70798	7.8771	7.88891	7.88274	7.78734	7.89317	7.87465	7.76183	7.73357	7.80747	7.75709	7.7809	7.85374	7.76482	7.78502	8.02571
	226	7.65748	7.79611	7.79289	7.89376	8.04618	8.02093	7.67117	7.70343	7.70509	7.77462	7.93534	7.95823	7.6499	7.70179	7.70456	7.87678	7.885	7.88031	7.78707	7.89226	7.87284	7.76172	7.73203	7.80637	7.75237	7.78038	7.85353	7.76382	7.78205	8.02508
	227	7.6538	7.79373	7.79149	7.89227	8.04035	8.01748	7.6707	7.69966	7.70442	7.77371	7.93506	7.95604	7.64834	7.70009	7.70296	7.87651	7.88327	7.88028	7.78438	7.89121	7.8666	7.75955	7.73149	7.80477	7.74755	7.7801	7.85223	7.76295	7.77996	8.02376
	228	7.65064	7.78924	7.7903	7.88747	8.03812	8.01743	7.67059	7.69806	7.70355	7.77138	7.93384	7.95446	7.64715	7.69705	7.69888	7.8743	7.88077	7.87915	7.78303	7.89071	7.86634	7.7572	7.73058	7.80382	7.74533	7.77583	7.85164	7.76201	7.77852	8.02326
	229	7.64979	7.78729	7.786	7.88413	8.02713	8.01346	7.66993	7.69557	7.70325	7.76987	7.93154	7.95106	7.64713	7.69592	7.69883	7.87334	7.8722	7.87898	7.78108	7.88759	7.86489	7.75457	7.72855	7.80241	7.74497	7.77215	7.84872	7.7606	7.77674	8.0201
	230	7.64943	7.78496	7.78288	7.8818	8.02149	8.01198	7.66968	7.69484	7.70242	7.76878	7.92971	7.9499	7.64658	7.69068	7.69717	7.86771	7.87183	7.87894	7.78103	7.88625	7.8647	7.75285	7.72427	7.79251	7.74243	7.77175	7.84625	7.7596	7.77653	8.01973
	231	7.64889	7.78416	7.7823	7.88148	8.01366	8.01147	7.66918	7.69316	7.70061	7.76806	7.92869	7.94723	7.64654	7.69063	7.69618	7.86767	7.87173	7.87721	7.78009	7.8855	7.86287	7.74677	7.72141	7.79098	7.74238	7.76962	7.84234	7.75864	7.77225	8.01879
	232	7.64671	7.78359	7.78188	7.88098	8.01192	7.99739	7.66749	7.69083	7.69948	7.76718	7.92756	7.94557	7.64492	7.69008	7.69536	7.86665	7.87053	7.87502	7.77867	7.88294	7.86183	7.74663	7.7209	7.789	7.74133	7.76932	7.83718	7.7562	7.77211	8.01767
	233	7.64632	7.78247	7.77751	7.87803	8.00855	7.99387	7.6667	7.68729	7.69704	7.7662	7.92702	7.94433	7.6449	7.68839	7.69138	7.86399	7.86861	7.87472	7.77441	7.88246	7.86079	7.74146	7.71841	7.78168	7.74097	7.76747	7.83177	7.7527	7.76969	8.01399
	234	7.64626	7.78184	7.77654	7.87655	8.00198	7.99202	7.6666	7.68658	7.69679	7.76612	7.92481	7.94103	7.64459	7.6883	7.69099	7.86316	7.86801	7.87092	7.77124	7.87859	7.8575	7.74105	7.71442	7.7806	7.73806	7.76468	7.83156	7.75152	7.76567	8.01387
	235	7.64537	7.78151	7.77088	7.87634	7.99638	7.99178	7.66288	7.68538	7.69627	7.76581	7.92472	7.93944	7.63983	7.68819	7.68833	7.86019	7.86588	7.87007	7.77062	7.8775	7.85749	7.73939	7.71435	7.78043	7.73378	7.76375	7.83099	7.73571	7.7647	8.01032
	236	7.64424	7.77675	7.77008	7.87602	7.99473	7.98677	7.66246	7.68271	7.6962	7.76314	7.92368	7.93389	7.63905	7.68636	7.68675	7.85914	7.86448	7.86744	7.77053	7.87669	7.85675	7.73687	7.71416	7.77867	7.73288	7.76301	7.82814	7.72823	7.76343	8.00947
	237	7.64423	7.77359	7.76955	7.87305	7.99442	7.9808	7.66054	7.68127	7.69572	7.76151	7.92321	7.92802	7.63899	7.6863	7.68651	7.8585	7.8615	7.86642	7.76887	7.87597	7.85292	7.73664	7.71375	7.77733	7.72969	7.76093	7.82329	7.72807	7.7615	8.00713
	238	7.64417	7.7729	7.76954	7.87189	7.99415	7.96412	7.65837	7.68052	7.69553	7.76116	7.92234	7.92319	7.6378	7.68046	7.68574	7.85349	7.86143	7.86628	7.76862	7.87591	7.85284	7.73251	7.71107	7.77695	7.728	7.76023	7.82292	7.72666	7.75891	8.00678
	239	7.64293	7.77237	7.76817	7.87171	7.98866	7.9547	7.65801	7.67737	7.69407	7.75976	7.92087	7.92192	7.6361	7.68043	7.68436	7.85309	7.86103	7.86578	7.76777	7.87497	7.8511	7.73208	7.71065	7.77557	7.7269	7.75895	7.82289	7.72393	7.75842	8.00645
	240	7.63999	7.76814	7.76812	7.87151	7.98493	7.9545	7.6569	7.67732	7.69325	7.75907	7.91882	7.91972	7.63566	7.67713	7.6838	7.8518	7.86072	7.86217	7.76765	7.87331	7.84965	7.72871	7.70857	7.77386	7.7211	7.75723	7.82089	7.72357	7.75607	8.00378
	241	7.63987	7.76459	7.76781	7.86626	7.97596	7.95323	7.65495	7.67598	7.69251	7.75879	7.91516	7.91958	7.63471	7.67569	7.68314	7.85168	7.86029	7.86209	7.76749	7.87289	7.84882	7.72803	7.70678	7.77289	7.7208	7.75648	7.82012	7.71955	7.75358	7.99855
	242	7.63727	7.76398	7.76726	7.86421	7.96335	7.94925	7.65489	7.67584	7.69166	7.7568	7.91458	7.9182	7.63297	7.67546	7.68097	7.84902	7.8598	7.86087	7.76721	7.8725	7.84747	7.7271	7.70588	7.76762	7.71825	7.7564	7.81735	7.71754	7.75276	7.99817
	243	7.63701	7.76396	7.76703	7.86395	7.96318	7.94803	7.65474	7.67486	7.687	7.75604	7.91143	7.91349	7.63241	7.67515	7.68077	7.84753	7.85718	7.85907	7.767	7.86088	7.84651	7.72481	7.70482	7.76526	7.71563	7.75597	7.81551	7.717	7.75192	7.99696
	244	7.63677	7.762	7.76528	7.86012	7.95929	7.93957	7.65468	7.67001	7.68439	7.75598	7.9113	7.91215	7.62875	7.67309	7.67885	7.84683	7.85549	7.85872	7.76663	7.85941	7.84533	7.7221	7.7031	7.76374	7.71548	7.75471	7.81544	7.71652	7.75145	7.99423
	245	7.63413	7.76175	7.76451	7.85867	7.95423	7.93448	7.6542	7.66999	7.68418	7.7548	7.90997	7.91108	7.62801	7.66425	7.67803	7.84577	7.85428	7.85536	7.76591	7.8555	7.84509	7.7153	7.70131	7.76351	7.71533	7.75467	7.81242	7.71637	7.74979	7.99279
	246	7.63373	7.76075	7.76446	7.85536	7.95207	7.93429	7.65352	7.66924	7.68347	7.75384	7.90717	7.91106	7.62694	7.6623	7.67547	7.84545	7.85126	7.85524	7.76537	7.85529	7.84187	7.71145	7.69975	7.76342	7.71469	7.75288	7.81167	7.7154	7.74759	7.99081
	247	7.63124	7.76031	7.76202	7.84999	7.94861	7.92478	7.65324	7.66902	7.68267	7.75179	7.90643	7.91045	7.62674	7.66201	7.6728	7.84289	7.85009	7.85522	7.7643	7.85073	7.83852	7.71116	7.69965	7.76016	7.71415	7.74959	7.80838	7.71487	7.74295	7.98874
	248	7.63113	7.75923	7.76175	7.84727	7.94781	7.9193	7.6521	7.6686	7.68168	7.75076	7.90502	7.90918	7.62661	7.66095	7.67153	7.84246	7.84814	7.85442	7.76206	7.84896	7.83677	7.70889	7.69227	7.75969	7.71308	7.7448	7.8065	7.71276	7.73398	7.9875
	249	7.62695	7.75901	7.76032	7.84426	7.93674	7.91893	7.64717	7.66462	7.67842	7.75004	7.89947	7.90848	7.62456	7.65799	7.67108	7.84142	7.84385	7.85151	7.75731	7.84521	7.83375	7.70784	7.69213	7.75698	7.71257	7.74381	7.80451	7.71218	7.73133	7.98462
	250	7.62676	7.75675	7.75826	7.84347	7.93095	7.91805	7.64666	7.66123	7.67842	7.74393	7.89916	7.90818	7.6232	7.65241	7.66871	7.84045	7.84277	7.85055	7.75729	7.84403	7.83368	7.70755	7.68717	7.75307	7.71253	7.74144	7.80413	7.71209	7.72923	7.98453
	251	7.62225	7.75626	7.7578	7.84109	7.92538	7.9165	7.64619	7.66086	7.67546	7.74299	7.894	7.90812	7.6227	7.65219	7.66778	7.83841	7.83885	7.85039	7.7563	7.8412	7.82987	7.70415	7.68649	7.74941	7.71252	7.73918	7.80366	7.71162	7.72415	7.98408
	252	7.62027	7.75499	7.75709	7.84105	7.92444	7.91108	7.64252	7.65809	7.67498	7.74282	7.89235	7.90745	7.62136	7.65004	7.6675	7.83468	7.83798	7.84955	7.75554	7.84092	7.82913	7.70131	7.68641	7.74887	7.71244	7.73905	7.80218	7.71033	7.72297	7.98325
	253	7.61849	7.75467	7.75698	7.8396	7.92273	7.90998	7.6399	7.65432	7.67215	7.7428	7.89212	7.90706	7.62128	7.64919	7.66565	7.83465	7.8376	7.84583	7.75436	7.83951	7.82848	7.70047	7.6847	7.74676	7.71192	7.73417	7.80155	7.70634	7.7192	7.98271
	254	7.61815	7.75365	7.74819	7.83608	7.91814	7.90526	7.63908	7.65403	7.67045	7.74268	7.88966	7.90658	7.62126	7.64773	7.66352	7.83439	7.83569	7.84514	7.75348	7.83582	7.82813	7.69934	7.67804	7.74521	7.71117	7.73153	7.7995	7.70466	7.71204	7.9826
	255	7.61785	7.75088	7.74766	7.83459	7.91688	7.90512	7.63771	7.65321	7.66993	7.74164	7.88838	7.90621	7.61632	7.64741	7.66271	7.83332	7.83541	7.84474	7.7511	7.83471	7.8277	7.69796	7.67602	7.74273	7.70959	7.72449	7.79852	7.70413	7.70535	7.98202
	256	7.61765	7.75034	7.74581	7.83265	7.91678	7.90355	7.63766	7.65245	7.66886	7.74043	7.88203	7.90435	7.61583	7.6455	7.66129	7.83184	7.83517	7.83897	7.75075	7.83455	7.8274	7.69649	7.67077	7.74172	7.70478	7.72303	7.79703	7.69315	7.70451	7.98029
	257	7.617	7.74896	7.74143	7.83243	7.91232	7.90291	7.63682	7.65061	7.66624	7.73911	7.88132	7.89816	7.61573	7.64529	7.65884	7.83143	7.83269	7.8382	7.75031	7.83325	7.82669	7.69409	7.66559	7.73826	7.70437	7.72224	7.79694	7.68848	7.7045	7.9752
	258	7.61368	7.74866	7.7413	7.83186	7.90894	7.89937	7.63614	7.65019	7.66288	7.73895	7.87968	7.89754	7.61572	7.6413	7.65855	7.83082	7.83077	7.83513	7.74963	7.83316	7.82489	7.68625	7.66272	7.73556	7.70415	7.71713	7.7956	7.68572	7.70431	7.97356
	259	7.61272	7.74677	7.73382	7.83103	7.90533	7.89866	7.63541	7.64963	7.66089	7.7376	7.87962	7.89518	7.61511	7.63973	7.65709	7.82807	7.82945	7.83427	7.74825	7.8291	7.82341	7.68308	7.65957	7.73299	7.7034	7.71693	7.79507	7.68537	7.70346	7.97181
	260	7.6106	7.74636	7.73252	7.82662	7.90312	7.89649	7.63432	7.64914	7.66012	7.73728	7.8776	7.89484	7.61481	7.63766	7.65609	7.82765	7.82881	7.83377	7.74623	7.82818	7.82238	7.68118	7.6578	7.73239	7.69724	7.71239	7.79462	7.68499	7.70272	7.97141
	261	7.6104	7.74501	7.7322	7.8255	7.89686	7.89317	7.63201	7.64769	7.65764	7.73556	7.87398	7.89187	7.61321	7.63251	7.65605	7.82617	7.82847	7.83343	7.74603	7.82803	7.82147	7.67884	7.65669	7.72909	7.69716	7.70988	7.79383	7.68428	7.70195	7.97042
	262	7.60838	7.74461	7.73152	7.82366	7.89122	7.89102	7.62927	7.64689	7.65603	7.7343	7.87376	7.891	7.61253	7.63052	7.65577	7.82601	7.82737	7.83249	7.74505	7.82658	7.82109	7.67234	7.65415	7.72893	7.69585	7.70986	7.79044	7.6824	7.70025	7.96757
	263	7.60808	7.74313	7.73152	7.82323	7.8859	7.89029	7.62674	7.64615	7.65575	7.73394	7.87217	7.8905	7.61078	7.62653	7.65494	7.8244	7.82299	7.83016	7.74489	7.82607	7.81964	7.66998	7.65071	7.72737	7.69216	7.7096	7.78767	7.68134	7.69806	7.95648
	264	7.60681	7.74033	7.73119	7.82031	7.8811	7.88883	7.62601	7.64603	7.65575	7.72935	7.87171	7.88809	7.60538	7.62477	7.65454	7.82286	7.82264	7.8298	7.74481	7.82589	7.81881	7.66854	7.64611	7.72518	7.69189	7.70868	7.78564	7.68127	7.69495	7.95629
	265	7.60447	7.73586	7.73063	7.81945	7.88061	7.88877	7.62447	7.64422	7.65527	7.72926	7.87036	7.8876	7.60212	7.62287	7.65321	7.82202	7.81958	7.82763	7.73989	7.82545	7.81799	7.6682	7.6456	7.72044	7.69181	7.70719	7.78552	7.6809	7.68903	7.95532
	266	7.60418	7.73114	7.73058	7.81771	7.87243	7.88201	7.622	7.64394	7.65422	7.72835	7.87031	7.88446	7.60011	7.62234	7.65006	7.82197	7.81869	7.82738	7.73828	7.82036	7.81522	7.66812	7.64519	7.71668	7.68934	7.70616	7.78153	7.68002	7.68787	7.95388
	267	7.60271	7.72764	7.72829	7.81568	7.8715	7.88175	7.61388	7.64235	7.65029	7.72734	7.86806	7.87982	7.59938	7.61878	7.64877	7.82107	7.81786	7.82658	7.73774	7.81988	7.81434	7.66797	7.64366	7.71459	7.6848	7.70395	7.78126	7.67956	7.68707	7.95093
	268	7.60229	7.72451	7.72443	7.80789	7.87089	7.88071	7.61323	7.64191	7.64738	7.72526	7.86545	7.8795	7.59734	7.61796	7.6481	7.82056	7.8165	7.82618	7.73767	7.81388	7.81291	7.66749	7.63798	7.71432	7.68194	7.69984	7.78033	7.67605	7.68605	7.94805
	269	7.5985	7.7233	7.72422	7.80764	7.8704	7.87998	7.61311	7.64154	7.64688	7.72476	7.86479	7.87656	7.59532	7.61656	7.64808	7.81945	7.81349	7.82616	7.73577	7.81322	7.81287	7.66748	7.63556	7.71196	7.68065	7.69609	7.77934	7.66656	7.6858	7.9479
	270	7.5976	7.72309	7.72386	7.80748	7.86958	7.87917	7.60743	7.64067	7.64632	7.72426	7.8636	7.87362	7.59239	7.61597	7.64754	7.81761	7.81282	7.81952	7.73528	7.81176	7.81109	7.6662	7.63306	7.71156	7.68043	7.69463	7.77817	7.66557	7.68565	7.94687
	271	7.59655	7.72053	7.71715	7.80697	7.86687	7.87609	7.60672	7.64042	7.6461	7.72354	7.86348	7.87222	7.5896	7.61501	7.64606	7.81301	7.8094	7.81917	7.73405	7.81137	7.80912	7.66532	7.63296	7.70702	7.68007	7.6913	7.77702	7.65951	7.68529	7.94557
	272	7.59471	7.71693	7.71712	7.80436	7.86681	7.86982	7.60654	7.63697	7.64542	7.72241	7.85585	7.87151	7.58936	7.61223	7.64583	7.8122	7.80871	7.81613	7.73324	7.81128	7.80574	7.66478	7.62929	7.70695	7.67922	7.68781	7.7765	7.65607	7.6828	7.94456
	273	7.5947	7.71427	7.71635	7.8028	7.86469	7.86363	7.60405	7.63631	7.64535	7.72218	7.85583	7.87062	7.5847	7.61105	7.64513	7.81147	7.80608	7.81513	7.7323	7.81073	7.7987	7.6596	7.62229	7.70689	7.67885	7.68529	7.77549	7.65304	7.6827	7.94255
	274	7.59461	7.71367	7.71479	7.80173	7.86165	7.86271	7.60279	7.63623	7.64353	7.72031	7.85529	7.87035	7.57784	7.61097	7.64453	7.81052	7.80592	7.81359	7.73188	7.81044	7.79592	7.65892	7.62056	7.7022	7.67605	7.68455	7.77492	7.6506	7.68133	7.94184
	275	7.59263	7.71057	7.71429	7.79934	7.86147	7.86022	7.59907	7.63621	7.64315	7.71993	7.85505	7.8693	7.57341	7.61096	7.64411	7.80893	7.80333	7.81206	7.72975	7.80645	7.79588	7.65435	7.61852	7.69966	7.67576	7.68294	7.77487	7.65051	7.67724	7.94132
	276	7.59154	7.7092	7.71229	7.79721	7.86041	7.85484	7.59866	7.63437	7.6427	7.7192	7.85209	7.86903	7.57272	7.61043	7.64207	7.80816	7.80317	7.81162	7.72537	7.80614	7.79529	7.65293	7.6177	7.69804	7.67497	7.6768	7.77365	7.64352	7.67612	7.93902
	277	7.59128	7.70899	7.71019	7.79719	7.85895	7.85248	7.59822	7.63391	7.64265	7.7183	7.8499	7.86725	7.57262	7.60954	7.64066	7.80723	7.80298	7.8115	7.72481	7.80124	7.7951	7.64844	7.61688	7.69773	7.67095	7.67655	7.77278	7.63675	7.67566	7.93659
	278	7.59064	7.70698	7.70702	7.79198	7.85801	7.85127	7.59696	7.63312	7.64133	7.71697	7.84802	7.86709	7.57248	7.60923	7.63978	7.80683	7.80182	7.81125	7.72403	7.80042	7.79265	7.64695	7.61529	7.6958	7.66928	7.67296	7.76588	7.63638	7.67425	7.93574
	279	7.58909	7.70672	7.70451	7.78924	7.85407	7.84416	7.59551	7.63301	7.64053	7.71495	7.84721	7.86567	7.57028	7.60661	7.63789	7.80681	7.80176	7.81034	7.72402	7.79763	7.79135	7.64525	7.61474	7.69457	7.66195	7.67074	7.76569	7.6337	7.67142	7.93406
	280	7.58882	7.70533	7.70357	7.78903	7.85285	7.83855	7.59525	7.62986	7.6391	7.71482	7.84647	7.86517	7.56971	7.60121	7.63501	7.80665	7.8005	7.80949	7.72019	7.79737	7.78888	7.64468	7.61071	7.69433	7.66014	7.6704	7.76537	7.63254	7.67089	7.93247
	281	7.58862	7.70398	7.70152	7.78744	7.84888	7.83136	7.59389	7.62779	7.6382	7.71268	7.84307	7.85995	7.56751	7.59811	7.63286	7.80658	7.79881	7.8076	7.71898	7.79625	7.78847	7.64205	7.60864	7.69346	7.65981	7.66937	7.76471	7.63188	7.67088	7.929
	282	7.58781	7.7023	7.70108	7.78717	7.84872	7.82724	7.59218	7.62686	7.63605	7.71249	7.84248	7.85893	7.56694	7.59591	7.63267	7.80554	7.79851	7.80704	7.71798	7.79467	7.78748	7.63985	7.60839	7.69269	7.65807	7.66645	7.76363	7.63068	7.66932	7.92748
	283	7.58754	7.70062	7.69708	7.78532	7.8482	7.80469	7.5908	7.62633	7.63582	7.7111	7.83836	7.85891	7.56665	7.59547	7.63147	7.80101	7.79617	7.80682	7.71518	7.79412	7.78716	7.63678	7.60648	7.68676	7.65803	7.66441	7.76095	7.63051	7.66808	7.92349
	284	7.58751	7.70012	7.69707	7.78453	7.83984	7.79901	7.59043	7.62631	7.63491	7.71024	7.83682	7.85634	7.56602	7.59543	7.63133	7.79751	7.79513	7.80583	7.71261	7.79294	7.78489	7.63306	7.60593	7.68553	7.65242	7.66372	7.7606	7.62914	7.66637	7.92185
	285	7.58423	7.69852	7.69208	7.78388	7.83759	7.79588	7.59007	7.62404	7.63409	7.70985	7.83669	7.85592	7.56574	7.59482	7.62791	7.79713	7.79396	7.80571	7.71232	7.79291	7.78122	7.63252	7.60227	7.68226	7.64931	7.66321	7.76034	7.62842	7.65963	7.92052
	286	7.58394	7.69668	7.69129	7.78237	7.83506	7.79575	7.58959	7.62399	7.63401	7.7096	7.83643	7.85516	7.56464	7.59037	7.62162	7.79619	7.79314	7.80544	7.71008	7.79061	7.78093	7.63058	7.60114	7.67922	7.64921	7.66178	7.76022	7.62832	7.65949	7.91696
	287	7.58118	7.69465	7.68496	7.7804	7.83498	7.79518	7.5884	7.62376	7.63347	7.70857	7.83051	7.85467	7.56358	7.58794	7.61694	7.79582	7.79309	7.80536	7.70913	7.78722	7.78077	7.62909	7.59965	7.67879	7.64708	7.65998	7.75976	7.62786	7.6587	7.91667
	288	7.58073	7.69161	7.68156	7.7796	7.83286	7.79364	7.5882	7.62214	7.6331	7.70732	7.83033	7.85265	7.56352	7.58055	7.61657	7.79519	7.79269	7.803	7.70872	7.78647	7.78072	7.62899	7.59738	7.67821	7.64599	7.6587	7.7582	7.62748	7.65741	7.91427
	289	7.58019	7.68987	7.68009	7.77798	7.83162	7.79341	7.58766	7.61967	7.63297	7.70664	7.82897	7.85248	7.56244	7.57939	7.61608	7.79408	7.79202	7.80222	7.7081	7.78498	7.78023	7.62896	7.59496	7.67767	7.64562	7.65862	7.75515	7.62721	7.65689	7.91317
	290	7.5793	7.68795	7.67735	7.77733	7.83137	7.79139	7.58743	7.6195	7.6324	7.70467	7.8273	7.8517	7.5608	7.57806	7.61574	7.79394	7.79199	7.79935	7.70757	7.7842	7.77902	7.62768	7.59407	7.67687	7.64507	7.65622	7.75476	7.62699	7.65584	7.91295
	291	7.5759	7.68574	7.67597	7.77432	7.82687	7.78615	7.58624	7.61232	7.6315	7.70189	7.82619	7.85162	7.56058	7.57218	7.61419	7.79111	7.79034	7.79838	7.70558	7.78343	7.7778	7.62718	7.59384	7.6767	7.64315	7.65613	7.75434	7.62634	7.65528	7.91018
	292	7.57436	7.68386	7.67561	7.77389	7.82482	7.77613	7.58533	7.61221	7.63107	7.69951	7.82504	7.85095	7.55631	7.57127	7.61332	7.7903	7.7899	7.79809	7.70533	7.78303	7.77754	7.62326	7.5923	7.67395	7.63689	7.65562	7.75294	7.62419	7.65419	7.90585
	293	7.57423	7.67868	7.67386	7.77363	7.82188	7.77413	7.58493	7.61094	7.63042	7.69889	7.82412	7.84924	7.55575	7.57033	7.61163	7.78719	7.78975	7.79427	7.70454	7.77744	7.77646	7.62181	7.59075	7.67309	7.63604	7.65036	7.7506	7.62369	7.65418	7.90581
	294	7.57333	7.67614	7.67131	7.77299	7.82116	7.76988	7.58308	7.61077	7.62902	7.69756	7.82206	7.84686	7.55288	7.56768	7.61101	7.78694	7.78888	7.79401	7.70423	7.77499	7.77552	7.61926	7.5872	7.67087	7.63393	7.64959	7.75057	7.62224	7.6536	7.90382
	295	7.57259	7.67609	7.67104	7.77159	7.81742	7.76921	7.58245	7.60792	7.62489	7.69701	7.82131	7.84572	7.54822	7.56438	7.60804	7.78444	7.78867	7.79055	7.70387	7.77494	7.772	7.61761	7.58717	7.67032	7.63384	7.64895	7.74879	7.62014	7.65322	7.90091
	296	7.57047	7.67452	7.67084	7.76877	7.81735	7.7692	7.58119	7.60759	7.6245	7.69172	7.82091	7.84185	7.547	7.56417	7.60784	7.78247	7.78755	7.79039	7.7012	7.77435	7.77197	7.61539	7.58566	7.66985	7.63289	7.64879	7.74843	7.61813	7.6496	7.90047
	297	7.56926	7.67018	7.67056	7.76801	7.81349	7.76388	7.58054	7.60719	7.62277	7.68832	7.81963	7.84113	7.54585	7.56392	7.60731	7.78162	7.78723	7.78984	7.69894	7.77395	7.77036	7.61337	7.58467	7.66667	7.63145	7.64369	7.74587	7.61752	7.64796	7.89939
	298	7.5688	7.66991	7.6686	7.76722	7.81006	7.75893	7.58053	7.6048	7.62276	7.68693	7.81947	7.84015	7.54172	7.56349	7.6015	7.77973	7.78465	7.78864	7.69719	7.77327	7.76812	7.61303	7.58178	7.6664	7.62958	7.64174	7.74489	7.61735	7.64638	7.89303
	299	7.56676	7.66578	7.66448	7.76713	7.80416	7.75358	7.58039	7.60288	7.61776	7.68567	7.81934	7.83826	7.54158	7.56218	7.60119	7.77811	7.78456	7.7879	7.69677	7.7731	7.76708	7.60739	7.57909	7.66617	7.62852	7.63913	7.74404	7.61548	7.64497	7.89252
	300	7.56543	7.66341	7.66058	7.76708	7.80234	7.75251	7.57965	7.60282	7.61765	7.68098	7.8187	7.838	7.53688	7.55863	7.60061	7.77669	7.78394	7.78606	7.69055	7.77269	7.7663	7.60532	7.57796	7.6643	7.62619	7.63813	7.74303	7.61484	7.64172	7.89219
	301	7.56468	7.66133	7.66036	7.76456	7.78955	7.74149	7.57956	7.60258	7.61254	7.67451	7.81779	7.83664	7.53595	7.55654	7.59789	7.77595	7.78165	7.78575	7.68996	7.77216	7.76557	7.60457	7.57445	7.66362	7.62339	7.63776	7.74189	7.61297	7.64033	7.89204
	302	7.56458	7.65877	7.65992	7.75989	7.78876	7.73862	7.57791	7.60068	7.61179	7.67382	7.81729	7.83597	7.53346	7.5562	7.59735	7.77489	7.78153	7.78475	7.68951	7.77192	7.76477	7.60259	7.57276	7.66272	7.62321	7.63662	7.74086	7.61258	7.63906	7.89107
	303	7.56205	7.65846	7.65827	7.75986	7.77845	7.73438	7.57455	7.60046	7.61145	7.67188	7.8172	7.8357	7.53304	7.55405	7.59599	7.77448	7.78129	7.78448	7.68907	7.77145	7.76279	7.60198	7.57003	7.66109	7.6133	7.63248	7.73979	7.60905	7.63815	7.89036
	304	7.56164	7.65774	7.65488	7.75906	7.77556	7.73282	7.57404	7.59865	7.61104	7.67166	7.81615	7.83316	7.53244	7.5537	7.59307	7.77267	7.78069	7.78251	7.68839	7.77134	7.76245	7.60076	7.56854	7.6606	7.6129	7.63204	7.73943	7.60539	7.63616	7.88958
	305	7.56157	7.65738	7.65476	7.75753	7.77536	7.73117	7.57164	7.59863	7.61064	7.67018	7.81453	7.82692	7.53124	7.55144	7.59203	7.76705	7.7786	7.78005	7.68649	7.76934	7.76196	7.59538	7.56707	7.65939	7.60619	7.63046	7.7366	7.60514	7.63237	7.88874
	306	7.5613	7.6567	7.65451	7.75677	7.77346	7.72286	7.57073	7.59852	7.60709	7.6671	7.81341	7.82522	7.53111	7.55142	7.5917	7.76641	7.77795	7.77969	7.68623	7.76668	7.76182	7.59355	7.56662	7.65897	7.60417	7.6298	7.73612	7.60367	7.62973	7.88858
	307	7.56088	7.65587	7.65345	7.75636	7.76967	7.72029	7.57072	7.59713	7.6069	7.66477	7.81249	7.82358	7.53102	7.55042	7.59148	7.76272	7.7776	7.77826	7.68224	7.76585	7.76167	7.59262	7.55872	7.65885	7.6025	7.62612	7.73088	7.60343	7.62857	7.8883
	308	7.56041	7.65382	7.65245	7.75485	7.76574	7.71685	7.56943	7.59697	7.60604	7.66466	7.81245	7.82333	7.5307	7.5466	7.59109	7.76053	7.77753	7.77759	7.68058	7.76361	7.7616	7.59209	7.55752	7.65853	7.60083	7.6239	7.72997	7.60341	7.62803	7.88634
	309	7.55903	7.6536	7.64972	7.75085	7.75987	7.71539	7.56747	7.59536	7.60471	7.66207	7.812	7.82263	7.5302	7.54524	7.59077	7.75892	7.77671	7.77675	7.67967	7.76238	7.76061	7.59202	7.55598	7.6585	7.60054	7.62366	7.72737	7.59655	7.6276	7.88366
	310	7.55896	7.65207	7.64954	7.75003	7.74993	7.70519	7.56733	7.59506	7.60259	7.65946	7.81135	7.81885	7.52442	7.54438	7.58938	7.75812	7.77642	7.77553	7.67948	7.75854	7.75919	7.5914	7.55464	7.65695	7.59781	7.62053	7.72298	7.59634	7.62737	7.88271
	311	7.55722	7.64848	7.64772	7.74943	7.74741	7.70272	7.56668	7.59506	7.60154	7.6591	7.80959	7.81762	7.52366	7.54301	7.58784	7.75802	7.77583	7.77484	7.67932	7.75683	7.75826	7.59103	7.55439	7.6567	7.595	7.61927	7.72027	7.59449	7.62597	7.88244
	312	7.55641	7.6478	7.64733	7.74778	7.74367	7.70023	7.56434	7.59454	7.59766	7.65638	7.80909	7.81582	7.52259	7.54166	7.58601	7.75534	7.77323	7.77426	7.67326	7.75504	7.7576	7.59092	7.55259	7.65527	7.5939	7.6186	7.72025	7.59114	7.62531	7.88138
	313	7.55636	7.64299	7.64636	7.74715	7.74248	7.70004	7.56417	7.59075	7.59614	7.65569	7.80865	7.81546	7.52138	7.53986	7.58259	7.7552	7.77305	7.77411	7.67281	7.75194	7.75496	7.59075	7.55181	7.64834	7.59335	7.61611	7.71781	7.58622	7.6253	7.87787
	314	7.55541	7.6427	7.64625	7.74698	7.73942	7.69468	7.56271	7.58883	7.59196	7.65537	7.80805	7.8151	7.51949	7.53922	7.582	7.75489	7.77243	7.77332	7.67188	7.7507	7.75478	7.59054	7.54823	7.64773	7.59089	7.61485	7.71734	7.58535	7.6217	7.87678
	315	7.55381	7.64249	7.64608	7.74556	7.73753	7.69147	7.5624	7.58771	7.59008	7.65483	7.80739	7.81436	7.51941	7.53796	7.58193	7.75322	7.77199	7.77315	7.67174	7.74689	7.75435	7.58973	7.54812	7.64726	7.58972	7.61358	7.71702	7.58244	7.61603	7.8758
	316	7.55314	7.64173	7.64593	7.74364	7.73673	7.69042	7.56027	7.58714	7.58955	7.6515	7.80704	7.80742	7.51767	7.53735	7.58014	7.75034	7.76915	7.77261	7.67163	7.74671	7.7532	7.58941	7.54661	7.64496	7.58943	7.6132	7.71333	7.58157	7.60874	7.87441
	317	7.55124	7.64022	7.64341	7.7435	7.73585	7.69036	7.5598	7.58565	7.5892	7.65118	7.80495	7.80613	7.51246	7.53566	7.57644	7.74874	7.76865	7.76975	7.66992	7.7466	7.74879	7.58871	7.54465	7.64274	7.58921	7.61185	7.71078	7.57837	7.60675	7.87374
	318	7.54994	7.6399	7.64303	7.74099	7.73577	7.68798	7.55821	7.5835	7.58909	7.64844	7.80404	7.80526	7.51163	7.53198	7.57552	7.74709	7.76677	7.76887	7.66817	7.74641	7.74871	7.58841	7.54307	7.64239	7.58891	7.61181	7.71026	7.57613	7.60602	7.87325
	319	7.54807	7.63967	7.64279	7.73868	7.73535	7.68634	7.55759	7.58203	7.58735	7.64633	7.80387	7.80487	7.51074	7.52736	7.57387	7.74609	7.76668	7.76818	7.66547	7.74556	7.74383	7.58796	7.54142	7.64234	7.58827	7.61168	7.70789	7.57585	7.60526	7.87207
	320	7.54673	7.63888	7.6421	7.73734	7.73403	7.68147	7.55757	7.58195	7.587	7.64526	7.80297	7.80451	7.50837	7.52692	7.57345	7.74592	7.76652	7.76807	7.66539	7.74503	7.74214	7.58665	7.53933	7.63921	7.58773	7.61166	7.70711	7.57038	7.60517	7.86787
	321	7.54601	7.63888	7.64101	7.73174	7.73302	7.68022	7.55684	7.57901	7.5866	7.64452	7.80072	7.80434	7.50713	7.52507	7.57081	7.74583	7.76614	7.76756	7.66398	7.74484	7.74193	7.58204	7.53729	7.638	7.58684	7.6071	7.70621	7.56966	7.60501	7.86673
	322	7.54435	7.63567	7.64003	7.72848	7.7329	7.67955	7.55258	7.5788	7.58603	7.64236	7.79977	7.80263	7.50632	7.52114	7.57055	7.74556	7.76567	7.76684	7.66311	7.7445	7.73796	7.58089	7.53723	7.63775	7.5849	7.60702	7.70554	7.56744	7.60487	7.86566
	323	7.54414	7.63149	7.63838	7.72457	7.72928	7.6779	7.55201	7.57749	7.58435	7.64094	7.79929	7.80219	7.50478	7.51962	7.56959	7.74352	7.76552	7.76663	7.66307	7.74336	7.73663	7.57864	7.53681	7.63749	7.58304	7.60689	7.70503	7.56731	7.60361	7.86073
	324	7.54184	7.62995	7.63748	7.72332	7.72242	7.67766	7.55133	7.57604	7.58408	7.63998	7.79835	7.80131	7.49554	7.51833	7.56802	7.74337	7.765	7.76535	7.66211	7.74279	7.73621	7.57725	7.53479	7.63564	7.58113	7.60684	7.7013	7.56729	7.60132	7.86049
	325	7.54085	7.62994	7.63675	7.7201	7.72241	7.6729	7.54999	7.576	7.58407	7.63618	7.79383	7.80007	7.49333	7.51808	7.56749	7.74158	7.76492	7.76478	7.66157	7.7409	7.73472	7.57708	7.53334	7.63305	7.58091	7.60539	7.70026	7.56208	7.59934	7.86034
	326	7.53825	7.62803	7.63585	7.71856	7.71826	7.66431	7.54938	7.57467	7.58379	7.63554	7.79291	7.79964	7.4933	7.51364	7.56693	7.73841	7.76462	7.76268	7.66095	7.74024	7.734	7.57471	7.53067	7.63302	7.58036	7.6012	7.69858	7.56151	7.59776	7.85832
	327	7.53822	7.62636	7.63535	7.71746	7.71618	7.66416	7.54866	7.57458	7.58348	7.63483	7.79113	7.79896	7.4908	7.51057	7.56428	7.73785	7.76457	7.75983	7.65963	7.74005	7.73377	7.57437	7.53036	7.63055	7.57988	7.60008	7.69631	7.56027	7.59705	7.85305
	328	7.53791	7.62566	7.63357	7.71745	7.71568	7.66366	7.54847	7.57039	7.5834	7.63218	7.78986	7.79829	7.48999	7.50851	7.56348	7.73611	7.76418	7.7585	7.65903	7.74003	7.73342	7.57406	7.52632	7.63046	7.57969	7.59826	7.69553	7.55818	7.59632	7.85266
	329	7.53699	7.62528	7.63055	7.71624	7.7129	7.66231	7.54647	7.56968	7.58303	7.63095	7.78782	7.79808	7.48934	7.50843	7.56081	7.73415	7.76375	7.75801	7.65644	7.7399	7.72981	7.56952	7.52548	7.62569	7.57916	7.59662	7.69505	7.55703	7.59574	7.84903
	330	7.53533	7.6242	7.62848	7.71555	7.70775	7.6622	7.54603	7.56935	7.58248	7.63091	7.78734	7.79569	7.48878	7.50459	7.56061	7.73351	7.76336	7.75358	7.65551	7.73958	7.72873	7.56778	7.52424	7.62528	7.57628	7.59553	7.69364	7.55596	7.59226	7.84349
	331	7.53123	7.62363	7.62801	7.71474	7.7066	7.66209	7.54413	7.56857	7.58214	7.63077	7.78247	7.79207	7.488	7.50366	7.55937	7.73281	7.76113	7.7535	7.65499	7.7387	7.72856	7.56609	7.52422	7.62358	7.5689	7.59545	7.69355	7.55507	7.59134	7.84008
	332	7.5294	7.62271	7.62463	7.71354	7.70332	7.65626	7.5435	7.5682	7.58192	7.62846	7.782	7.79116	7.48688	7.50316	7.55909	7.73239	7.75778	7.7489	7.65334	7.73816	7.7285	7.56402	7.5232	7.62297	7.56853	7.59413	7.69219	7.55352	7.58998	7.83939
	333	7.52922	7.61956	7.62169	7.71294	7.69988	7.65486	7.54283	7.56635	7.58082	7.62576	7.7816	7.78985	7.48531	7.50265	7.55689	7.73051	7.75767	7.74483	7.65282	7.73809	7.72849	7.56345	7.51869	7.62098	7.5685	7.59092	7.69108	7.55267	7.58942	7.83832
	334	7.52817	7.61553	7.61785	7.70618	7.69983	7.65444	7.54275	7.56628	7.57965	7.62516	7.7793	7.78973	7.48147	7.5016	7.55531	7.73043	7.75228	7.74478	7.65249	7.73794	7.72847	7.5627	7.51588	7.61561	7.56662	7.59057	7.69062	7.55069	7.58638	7.83804
	335	7.52637	7.61209	7.61666	7.7052	7.69591	7.65388	7.5426	7.56568	7.57882	7.62485	7.77785	7.78882	7.47738	7.50106	7.55254	7.72984	7.75192	7.74244	7.65174	7.73751	7.72745	7.56139	7.51586	7.61307	7.56536	7.58846	7.68982	7.55012	7.58535	7.83231
	336	7.52598	7.60542	7.61639	7.70387	7.68798	7.64813	7.53828	7.56439	7.57862	7.62266	7.77771	7.78879	7.47072	7.5009	7.55233	7.72934	7.75166	7.74205	7.6473	7.73732	7.7259	7.5595	7.51258	7.61101	7.56524	7.58667	7.68973	7.54449	7.58298	7.82995
	337	7.52548	7.60533	7.61634	7.70385	7.68758	7.64522	7.53814	7.56384	7.57754	7.62098	7.77741	7.78622	7.46956	7.49893	7.54899	7.72791	7.75091	7.74144	7.64673	7.73494	7.72192	7.55901	7.51244	7.60945	7.56452	7.58659	7.68921	7.54289	7.58164	7.82744
	338	7.52426	7.60452	7.61622	7.70305	7.68583	7.63869	7.53762	7.56333	7.57689	7.62024	7.77596	7.78376	7.46832	7.49777	7.54787	7.72751	7.7467	7.73906	7.6463	7.7344	7.71888	7.55856	7.51175	7.60796	7.56402	7.58574	7.68882	7.54217	7.57926	7.82712
	339	7.52395	7.60446	7.61608	7.70215	7.68395	7.63812	7.53329	7.56234	7.57625	7.61832	7.77581	7.78363	7.4678	7.4961	7.54614	7.72506	7.74503	7.73808	7.64626	7.73374	7.7146	7.55569	7.51121	7.60421	7.56131	7.58218	7.68678	7.5419	7.57833	7.82556
	340	7.52377	7.60383	7.61527	7.70098	7.67806	7.62896	7.53209	7.5623	7.57261	7.61665	7.77428	7.7828	7.46753	7.4934	7.54455	7.72443	7.74351	7.73799	7.64454	7.73125	7.71209	7.55493	7.51029	7.60394	7.5577	7.58089	7.68615	7.54061	7.57572	7.82519
	341	7.52341	7.60185	7.61425	7.70066	7.67755	7.62889	7.53169	7.55981	7.56938	7.61636	7.77263	7.78127	7.46719	7.48702	7.54398	7.72316	7.74313	7.73799	7.64359	7.73097	7.70996	7.55293	7.50941	7.60285	7.55661	7.58051	7.68394	7.54005	7.57561	7.82492
	342	7.52245	7.60123	7.61283	7.69957	7.66818	7.62793	7.53162	7.55968	7.56848	7.61629	7.77123	7.78059	7.46691	7.48475	7.54188	7.72216	7.74269	7.73735	7.64288	7.72784	7.70827	7.54877	7.50789	7.60203	7.55624	7.57892	7.6838	7.53774	7.57522	7.81681
	343	7.52214	7.60053	7.61277	7.69949	7.66806	7.6252	7.53153	7.55832	7.56619	7.61514	7.77084	7.77875	7.46486	7.48437	7.54076	7.7186	7.74089	7.73716	7.64241	7.72769	7.7077	7.54852	7.50572	7.60124	7.55242	7.57853	7.68292	7.5368	7.57337	7.81655
	344	7.52149	7.60015	7.61209	7.69916	7.66717	7.61986	7.53007	7.5576	7.56492	7.61334	7.77025	7.77817	7.46464	7.48366	7.54031	7.71624	7.74063	7.73695	7.64211	7.72646	7.70689	7.54698	7.50381	7.59681	7.5504	7.57822	7.68166	7.53467	7.57207	7.81531
	345	7.51775	7.60008	7.61183	7.69714	7.66672	7.61837	7.52928	7.55685	7.56216	7.61164	7.7697	7.77661	7.46141	7.48108	7.5398	7.7158	7.74036	7.73578	7.64184	7.72637	7.7065	7.54602	7.50152	7.59556	7.55035	7.57729	7.68116	7.53334	7.569	7.81529
	346	7.51508	7.5992	7.61081	7.69583	7.66297	7.61753	7.52894	7.55648	7.56153	7.61159	7.76943	7.77022	7.46124	7.47877	7.53928	7.71149	7.74022	7.73288	7.63833	7.72597	7.70576	7.54514	7.50063	7.59436	7.55027	7.57653	7.6804	7.53195	7.56881	7.81351
	347	7.5148	7.59883	7.60925	7.6952	7.66129	7.61296	7.52661	7.55499	7.56105	7.61124	7.76818	7.76972	7.46117	7.47822	7.53926	7.71114	7.73396	7.7328	7.63654	7.72429	7.70524	7.544	7.49922	7.59351	7.54845	7.576	7.68027	7.53169	7.5677	7.81313
	348	7.5134	7.59827	7.60904	7.69025	7.66043	7.60791	7.52323	7.55302	7.56006	7.60915	7.7679	7.76956	7.45946	7.47776	7.53831	7.7098	7.73379	7.73195	7.63367	7.71943	7.70397	7.5422	7.49761	7.59239	7.54657	7.57344	7.6795	7.53142	7.56691	7.81244
	349	7.51327	7.59656	7.60904	7.68414	7.65855	7.60787	7.52153	7.55297	7.55674	7.60863	7.76781	7.76625	7.45677	7.47756	7.5379	7.70783	7.73335	7.72923	7.6312	7.71892	7.70349	7.54113	7.49705	7.59073	7.54548	7.57043	7.67666	7.53042	7.56264	7.81024
	350	7.51177	7.59506	7.6043	7.68412	7.65548	7.6068	7.5213	7.55163	7.5567	7.60734	7.76747	7.76548	7.45642	7.47691	7.53681	7.70627	7.73316	7.72906	7.62976	7.71888	7.70232	7.53947	7.49505	7.5902	7.54544	7.5699	7.67563	7.53038	7.56044	7.80845
	351	7.51093	7.59483	7.60378	7.68398	7.64956	7.60566	7.52092	7.55126	7.5553	7.60635	7.76695	7.76532	7.45637	7.47515	7.53561	7.70435	7.73199	7.72903	7.62509	7.71811	7.70212	7.53782	7.49489	7.58975	7.54432	7.5694	7.6745	7.52815	7.55745	7.80792
	352	7.5106	7.59359	7.60184	7.68059	7.6484	7.60524	7.52022	7.54943	7.55212	7.60568	7.76492	7.76523	7.45246	7.4738	7.5354	7.70345	7.73081	7.7288	7.62214	7.71254	7.70031	7.53779	7.49347	7.58911	7.54343	7.56921	7.67324	7.52767	7.55731	7.80194
	353	7.50651	7.59187	7.60059	7.67927	7.64688	7.60368	7.51821	7.5489	7.55117	7.6056	7.76187	7.76438	7.45218	7.47295	7.53153	7.70341	7.73067	7.72482	7.62167	7.7112	7.70012	7.53539	7.49247	7.58291	7.54183	7.56902	7.67285	7.52319	7.55708	7.80178
	354	7.5022	7.59104	7.60029	7.67852	7.64558	7.60167	7.51577	7.54838	7.5493	7.60497	7.75673	7.76405	7.45196	7.47079	7.52595	7.70144	7.72981	7.7221	7.61892	7.70946	7.69976	7.53499	7.49045	7.58225	7.54116	7.56827	7.67241	7.52197	7.55624	7.79688
	355	7.50142	7.59003	7.60013	7.67602	7.64379	7.5991	7.51402	7.54795	7.54925	7.6026	7.75664	7.76329	7.45129	7.47064	7.52458	7.69358	7.72888	7.72179	7.61848	7.70822	7.69886	7.53482	7.49011	7.58206	7.54019	7.56701	7.67143	7.5219	7.55569	7.79611
	356	7.49993	7.58991	7.59887	7.67466	7.64041	7.59174	7.51384	7.54764	7.549	7.60034	7.75578	7.7613	7.44963	7.46946	7.52316	7.6935	7.72718	7.72112	7.61679	7.70423	7.6987	7.53367	7.48543	7.58127	7.53706	7.56664	7.66709	7.52155	7.55327	7.79421
	357	7.49711	7.58758	7.59879	7.67428	7.63811	7.59166	7.51348	7.54587	7.54842	7.59642	7.75506	7.76037	7.44688	7.46828	7.52202	7.69337	7.72423	7.72062	7.61392	7.7023	7.69834	7.53193	7.48439	7.57978	7.53665	7.56572	7.66708	7.52038	7.5491	7.79231
	358	7.49392	7.5864	7.59748	7.67316	7.6342	7.58764	7.5134	7.54569	7.54813	7.59498	7.75441	7.75823	7.44499	7.46755	7.52083	7.69248	7.72421	7.71889	7.61375	7.70222	7.69831	7.53055	7.48371	7.57407	7.53642	7.56563	7.66617	7.51825	7.54758	7.79172
	359	7.49355	7.58562	7.59218	7.67307	7.63243	7.58515	7.51224	7.54543	7.54801	7.5939	7.75354	7.75614	7.44251	7.46705	7.52082	7.69209	7.72192	7.71888	7.61247	7.70083	7.6981	7.52755	7.48366	7.57331	7.5337	7.5653	7.66463	7.51683	7.54695	7.79164
	360	7.49349	7.58433	7.59177	7.6715	7.63092	7.58081	7.51033	7.5452	7.54786	7.59365	7.7532	7.75587	7.44245	7.46686	7.52076	7.69198	7.72175	7.71755	7.61054	7.7008	7.69783	7.52658	7.48298	7.57039	7.53346	7.56312	7.66183	7.51643	7.54427	7.78872
	361	7.4906	7.58237	7.59069	7.67123	7.63079	7.57916	7.50828	7.54497	7.54616	7.59072	7.75284	7.75459	7.44227	7.46674	7.51834	7.69006	7.72162	7.7168	7.60991	7.69918	7.69681	7.52203	7.4829	7.56697	7.53111	7.56062	7.66129	7.5155	7.54407	7.78677
	362	7.48766	7.58206	7.58976	7.66983	7.62987	7.57895	7.50669	7.54336	7.5438	7.58938	7.75218	7.75359	7.44076	7.46642	7.51524	7.68993	7.72089	7.71541	7.60788	7.6983	7.69477	7.51938	7.48117	7.56696	7.53108	7.55971	7.6612	7.51327	7.54407	7.78641
	363	7.48717	7.58174	7.58514	7.66965	7.62971	7.57868	7.50574	7.54305	7.54339	7.58796	7.75002	7.75166	7.43954	7.46568	7.5152	7.68978	7.72018	7.71479	7.60703	7.69744	7.69266	7.5169	7.47977	7.56584	7.53076	7.5572	7.65964	7.51074	7.54148	7.78591
	364	7.48602	7.58047	7.58283	7.66852	7.6286	7.57584	7.50563	7.5419	7.54129	7.58766	7.74868	7.74871	7.4391	7.4651	7.51498	7.68887	7.71929	7.71409	7.60657	7.69683	7.69229	7.51412	7.47926	7.56466	7.53061	7.55586	7.65897	7.51065	7.54038	7.78518
	365	7.48539	7.57553	7.58282	7.66616	7.62534	7.57401	7.5032	7.54126	7.53964	7.58642	7.74611	7.7478	7.43887	7.46494	7.51376	7.68689	7.71692	7.71371	7.60538	7.69663	7.69223	7.5131	7.47833	7.56156	7.52934	7.55542	7.65613	7.50782	7.5385	7.78445
	366	7.48462	7.57444	7.58222	7.66512	7.62452	7.57241	7.50258	7.54068	7.53818	7.58534	7.7451	7.74683	7.43802	7.46448	7.51322	7.68532	7.71291	7.71345	7.60495	7.69482	7.69107	7.51305	7.47788	7.55935	7.5293	7.55438	7.65607	7.50633	7.53659	7.78357
	367	7.48301	7.57338	7.58093	7.66422	7.62445	7.57096	7.50214	7.53942	7.538	7.58045	7.74256	7.74641	7.43656	7.46395	7.51302	7.6847	7.71218	7.71258	7.60302	7.69441	7.69092	7.51233	7.47331	7.55906	7.52739	7.55422	7.65595	7.50572	7.5302	7.78174
	368	7.48136	7.57239	7.57731	7.66369	7.61911	7.57055	7.50194	7.53787	7.53724	7.57898	7.74198	7.7459	7.43252	7.4635	7.51229	7.68396	7.71082	7.71205	7.6023	7.69297	7.69012	7.51131	7.47185	7.55474	7.52691	7.5537	7.65522	7.50545	7.52953	7.77516
	369	7.48093	7.56923	7.57726	7.66233	7.61876	7.57054	7.49992	7.53772	7.53444	7.57864	7.73952	7.74365	7.43041	7.45932	7.51135	7.68251	7.70826	7.71189	7.59945	7.69273	7.68832	7.50948	7.47131	7.55294	7.52595	7.55338	7.65519	7.50351	7.5284	7.775
	370	7.48025	7.56915	7.57643	7.66215	7.61866	7.56852	7.49913	7.53761	7.53307	7.57789	7.73843	7.74355	7.43015	7.45919	7.51023	7.68058	7.70578	7.70831	7.59908	7.69215	7.68506	7.50703	7.47124	7.55076	7.52561	7.55084	7.65418	7.50251	7.52813	7.77348
	371	7.47958	7.56813	7.57515	7.66208	7.61782	7.56739	7.49707	7.53651	7.53257	7.57733	7.73838	7.74284	7.42954	7.45548	7.51021	7.67807	7.70428	7.70731	7.59823	7.69099	7.68351	7.50569	7.47061	7.5493	7.52526	7.54996	7.65384	7.50201	7.52654	7.77293
	372	7.47869	7.56618	7.57468	7.66138	7.6132	7.56553	7.49441	7.53648	7.53166	7.57668	7.7376	7.74156	7.42934	7.45531	7.51012	7.67807	7.70379	7.70721	7.59761	7.69076	7.68196	7.50467	7.4704	7.54845	7.52479	7.54961	7.65335	7.50158	7.52574	7.77037
	373	7.47713	7.56535	7.57142	7.6602	7.60961	7.56478	7.48989	7.53518	7.53162	7.57583	7.73717	7.74054	7.4285	7.45401	7.50864	7.67766	7.70257	7.70616	7.5951	7.69052	7.68164	7.49939	7.46893	7.5477	7.52432	7.54713	7.65302	7.50156	7.5255	7.77001
	374	7.47679	7.56339	7.57068	7.65598	7.6092	7.5627	7.48988	7.53494	7.53094	7.57447	7.73662	7.73747	7.42696	7.45343	7.5086	7.67697	7.69967	7.70502	7.59491	7.68767	7.6792	7.49696	7.46549	7.54681	7.52304	7.54505	7.65184	7.50154	7.52391	7.76527
	375	7.47569	7.56327	7.56873	7.64952	7.60717	7.5563	7.48893	7.53488	7.53058	7.57427	7.73602	7.73667	7.42647	7.45335	7.50801	7.67642	7.69908	7.70404	7.59351	7.68726	7.67546	7.4959	7.46499	7.54221	7.51911	7.54322	7.65147	7.5015	7.52349	7.76496
	376	7.47529	7.56287	7.56863	7.64735	7.60669	7.55435	7.48733	7.53448	7.52774	7.57351	7.73574	7.73661	7.42397	7.45257	7.50669	7.67575	7.69565	7.70279	7.59335	7.68521	7.673	7.49545	7.46467	7.5418	7.51529	7.54129	7.65077	7.50125	7.52114	7.76214
	377	7.47471	7.56183	7.56828	7.64685	7.6038	7.55267	7.48533	7.53415	7.52718	7.57334	7.73433	7.73593	7.42375	7.44949	7.50148	7.67531	7.69478	7.70055	7.59208	7.68424	7.67144	7.49148	7.46393	7.53986	7.51521	7.53915	7.64933	7.49869	7.51983	7.75997
	378	7.47401	7.55937	7.56783	7.6461	7.60195	7.54989	7.48368	7.53409	7.52621	7.56973	7.73372	7.73458	7.4228	7.44929	7.50131	7.67283	7.69425	7.69948	7.59006	7.68384	7.67082	7.49064	7.46278	7.53945	7.51506	7.53806	7.64901	7.49558	7.51668	7.7585
	379	7.47217	7.559	7.56731	7.64504	7.60073	7.54944	7.48333	7.53376	7.52617	7.56938	7.73182	7.73186	7.42262	7.44872	7.49645	7.67232	7.69348	7.69756	7.58923	7.68315	7.66971	7.48661	7.46231	7.53934	7.51499	7.53717	7.64818	7.49471	7.51624	7.75748
	380	7.47035	7.55736	7.56624	7.64274	7.60023	7.54411	7.48191	7.53357	7.52455	7.56885	7.7312	7.73149	7.42168	7.4466	7.49543	7.6722	7.69304	7.69486	7.58918	7.67742	7.66966	7.48514	7.46088	7.53912	7.51107	7.53683	7.64781	7.49336	7.51541	7.7565
	381	7.47013	7.55732	7.5636	7.64224	7.60019	7.54343	7.47947	7.53246	7.52375	7.56769	7.73081	7.7292	7.42105	7.44646	7.49276	7.67125	7.69271	7.69426	7.58835	7.67697	7.66857	7.48483	7.45713	7.53778	7.51044	7.53556	7.64776	7.49281	7.51497	7.75485
	382	7.4701	7.55654	7.55994	7.64147	7.59649	7.54302	7.47903	7.53136	7.52336	7.5663	7.73054	7.72754	7.42019	7.44477	7.49207	7.67048	7.69085	7.6925	7.58737	7.67674	7.66685	7.4847	7.45558	7.53726	7.50921	7.53338	7.64672	7.49123	7.51322	7.75435
	383	7.46915	7.55636	7.55968	7.63985	7.59621	7.54297	7.47843	7.53041	7.52321	7.56613	7.72711	7.72749	7.41987	7.44378	7.49201	7.66722	7.68948	7.69164	7.58635	7.67521	7.66656	7.48448	7.45346	7.53673	7.50791	7.53204	7.64462	7.49097	7.50511	7.75295
	384	7.46909	7.55227	7.5586	7.63826	7.59527	7.54171	7.47693	7.5281	7.52306	7.56457	7.72624	7.72648	7.41952	7.44201	7.4915	7.66448	7.68932	7.69098	7.58633	7.66824	7.66619	7.48378	7.45345	7.53645	7.50626	7.53201	7.64419	7.48999	7.50269	7.75235
	385	7.46906	7.55147	7.55657	7.63809	7.59186	7.54132	7.47405	7.52751	7.52198	7.56348	7.72624	7.72635	7.41921	7.44076	7.49091	7.66413	7.68928	7.69074	7.58583	7.66815	7.66276	7.48311	7.45092	7.53642	7.50612	7.53113	7.64225	7.48773	7.50159	7.75053
	386	7.46884	7.55099	7.55607	7.63743	7.59148	7.53954	7.47395	7.52597	7.52087	7.56288	7.72428	7.7234	7.41912	7.43977	7.488	7.66279	7.68859	7.68843	7.58275	7.6639	7.66269	7.48247	7.44975	7.53594	7.50561	7.52974	7.63985	7.48728	7.50127	7.74967
	387	7.46782	7.55046	7.5559	7.63728	7.59019	7.5384	7.47129	7.52429	7.51918	7.56199	7.72348	7.72327	7.41903	7.43659	7.48478	7.66244	7.68807	7.68726	7.58251	7.66273	7.66249	7.48244	7.44792	7.53484	7.50431	7.5291	7.63925	7.48653	7.50008	7.74329
	388	7.46653	7.54972	7.55307	7.63609	7.58885	7.53834	7.47063	7.52297	7.51883	7.55709	7.7231	7.72222	7.41892	7.434	7.48445	7.6618	7.68741	7.68612	7.58208	7.66073	7.66089	7.48078	7.44739	7.53115	7.50215	7.5285	7.63865	7.48566	7.4996	7.74093
	389	7.46644	7.54908	7.55242	7.6338	7.58523	7.537	7.46988	7.5226	7.51648	7.55681	7.72271	7.7215	7.41796	7.43302	7.48426	7.66064	7.68701	7.6851	7.581	7.65925	7.66071	7.47993	7.44577	7.52983	7.49923	7.5277	7.63823	7.48509	7.49785	7.74043
	390	7.46643	7.54622	7.55129	7.63312	7.58443	7.53149	7.46982	7.52246	7.51517	7.5541	7.72204	7.72032	7.41787	7.43011	7.48094	7.66019	7.68661	7.68335	7.58074	7.65849	7.66012	7.47934	7.44577	7.52972	7.49827	7.5268	7.63795	7.48478	7.49776	7.73893
	391	7.46636	7.54566	7.55065	7.62724	7.58367	7.53103	7.46981	7.52235	7.51508	7.55364	7.72145	7.72022	7.4174	7.4294	7.47981	7.66005	7.68656	7.68267	7.58041	7.6573	7.65904	7.47934	7.44566	7.52939	7.49591	7.52558	7.63678	7.48464	7.49775	7.73865
	392	7.46599	7.54513	7.54889	7.62532	7.58315	7.53066	7.46951	7.52195	7.51412	7.5512	7.72063	7.71912	7.41728	7.42916	7.47957	7.65913	7.68648	7.68181	7.58028	7.65685	7.659	7.476	7.44451	7.5288	7.4954	7.52344	7.63423	7.48135	7.49256	7.73684
	393	7.4656	7.54425	7.54794	7.62462	7.57989	7.52752	7.46944	7.5218	7.51378	7.55114	7.72026	7.71564	7.41628	7.42896	7.47834	7.65753	7.68484	7.68038	7.57849	7.65481	7.65523	7.4758	7.44418	7.52742	7.49446	7.52268	7.63411	7.47729	7.49221	7.73345
	394	7.46498	7.54407	7.54758	7.62378	7.57965	7.52603	7.46889	7.52143	7.51328	7.5488	7.71877	7.71527	7.41619	7.42889	7.47649	7.65695	7.68338	7.67617	7.57526	7.65253	7.65503	7.47548	7.44395	7.52519	7.49401	7.52232	7.63333	7.47728	7.49208	7.73326
	395	7.46124	7.54098	7.54746	7.6235	7.57844	7.52511	7.46763	7.52126	7.51294	7.5485	7.71806	7.71468	7.41528	7.42875	7.47182	7.65303	7.68285	7.67608	7.57389	7.64892	7.64968	7.47524	7.44386	7.52315	7.49353	7.52116	7.63319	7.47675	7.49178	7.73323
	396	7.46104	7.54046	7.54461	7.62301	7.57521	7.52462	7.46726	7.52114	7.51255	7.54732	7.71694	7.71464	7.40688	7.42791	7.47113	7.65016	7.68254	7.67381	7.573	7.64597	7.64959	7.47482	7.44334	7.52286	7.49336	7.52041	7.63145	7.47453	7.48855	7.73294
	397	7.45987	7.5393	7.54411	7.62117	7.57415	7.52421	7.46661	7.51964	7.51202	7.54652	7.71692	7.71392	7.40615	7.42774	7.46915	7.64649	7.68196	7.67258	7.57151	7.64476	7.64848	7.47444	7.44287	7.5219	7.49159	7.52032	7.63055	7.47429	7.48832	7.73261
	398	7.4576	7.53769	7.54315	7.62091	7.57271	7.5241	7.46653	7.5191	7.51167	7.54487	7.71659	7.71381	7.40596	7.42766	7.46872	7.64618	7.68154	7.67101	7.56842	7.64441	7.64753	7.47422	7.44082	7.52062	7.49158	7.5167	7.62958	7.47367	7.48508	7.72671
	399	7.45757	7.53698	7.54251	7.62	7.5726	7.52289	7.46466	7.51886	7.51124	7.54415	7.71536	7.71115	7.40132	7.42737	7.46413	7.64574	7.68032	7.66962	7.56519	7.6422	7.64631	7.47328	7.43927	7.51893	7.48983	7.51544	7.62936	7.47363	7.48271	7.72636
	400	7.45587	7.53554	7.54157	7.61989	7.57204	7.52283	7.46394	7.51836	7.51116	7.54268	7.71508	7.71031	7.40096	7.42627	7.46363	7.64427	7.67872	7.66927	7.56496	7.6419	7.644	7.47225	7.43884	7.51851	7.48789	7.51119	7.62911	7.47328	7.48162	7.72301
	401	7.45577	7.53529	7.54057	7.61942	7.57184	7.52271	7.4615	7.5178	7.51106	7.5393	7.71399	7.70995	7.40065	7.42502	7.46241	7.6437	7.67729	7.668	7.56482	7.641	7.64345	7.47218	7.43838	7.51622	7.48546	7.51015	7.62901	7.47312	7.48079	7.72268
	402	7.45571	7.53474	7.53489	7.61904	7.57155	7.52094	7.46055	7.51677	7.50935	7.53883	7.71256	7.70908	7.39864	7.42181	7.4613	7.6421	7.67654	7.66776	7.56405	7.64087	7.64312	7.47207	7.43469	7.51582	7.48526	7.50846	7.62745	7.47276	7.48074	7.72239
	403	7.4554	7.53447	7.5328	7.61805	7.57153	7.51947	7.45163	7.51637	7.50871	7.53782	7.7101	7.70835	7.39796	7.42036	7.4609	7.64167	7.67331	7.66675	7.5628	7.64006	7.64095	7.47144	7.4323	7.51536	7.48407	7.5081	7.62654	7.47189	7.48048	7.72226
	404	7.45334	7.53281	7.5324	7.61642	7.57112	7.51823	7.4515	7.51447	7.50809	7.5375	7.70994	7.70799	7.39782	7.41626	7.4581	7.64138	7.67166	7.66487	7.56254	7.64006	7.63636	7.47064	7.43011	7.51509	7.48369	7.50715	7.62639	7.47185	7.47672	7.72104
	405	7.45288	7.53172	7.53007	7.61628	7.5698	7.51765	7.45135	7.51335	7.50778	7.53699	7.70533	7.70547	7.39775	7.41378	7.458	7.64093	7.67096	7.66442	7.56245	7.63696	7.63517	7.46747	7.42975	7.51465	7.48359	7.50669	7.62606	7.47002	7.47599	7.72064
	406	7.45056	7.53148	7.52963	7.61625	7.56885	7.51746	7.44789	7.51326	7.50709	7.53614	7.70396	7.70502	7.39525	7.41365	7.45723	7.6405	7.66979	7.66219	7.56243	7.6353	7.63434	7.46623	7.42903	7.51258	7.48105	7.50631	7.62573	7.46943	7.47499	7.71487
	407	7.4485	7.52735	7.52816	7.61585	7.56564	7.51679	7.44662	7.51248	7.50601	7.53546	7.7021	7.70472	7.39469	7.4114	7.45702	7.63772	7.66936	7.65904	7.56234	7.63468	7.62633	7.46601	7.4284	7.51029	7.48047	7.50484	7.62537	7.46796	7.47192	7.71473
	408	7.44739	7.52685	7.52814	7.61567	7.56542	7.51574	7.44498	7.51237	7.50544	7.53496	7.70159	7.70231	7.39445	7.41097	7.45583	7.63464	7.66887	7.65893	7.55975	7.63373	7.62355	7.46467	7.42291	7.50939	7.4745	7.50369	7.62536	7.46705	7.47111	7.71368
	409	7.44652	7.52505	7.52686	7.61431	7.56481	7.515	7.44473	7.51134	7.50325	7.53275	7.7006	7.70037	7.39439	7.40978	7.4541	7.63361	7.66883	7.65765	7.5596	7.63291	7.62326	7.46383	7.42281	7.50914	7.47161	7.50113	7.62352	7.46704	7.47093	7.71161
	410	7.44591	7.52102	7.52412	7.61321	7.5646	7.51194	7.44364	7.50899	7.50322	7.53104	7.6997	7.69947	7.39436	7.40788	7.45373	7.63347	7.66869	7.65754	7.55803	7.63209	7.61783	7.46267	7.42177	7.50808	7.47087	7.5006	7.62167	7.46687	7.46831	7.71088
	411	7.44547	7.51475	7.52377	7.61314	7.5638	7.51175	7.4414	7.50757	7.50268	7.53023	7.6982	7.69864	7.39382	7.40654	7.45349	7.62983	7.66836	7.65739	7.55485	7.63207	7.61676	7.46083	7.42155	7.50516	7.46982	7.49965	7.62038	7.46673	7.46603	7.70994
	412	7.4447	7.51141	7.5234	7.61092	7.56162	7.51079	7.44054	7.50757	7.50184	7.52962	7.69667	7.69782	7.39222	7.40653	7.45333	7.6293	7.66679	7.65661	7.55469	7.63197	7.61647	7.45867	7.42053	7.50493	7.4695	7.49928	7.6188	7.46299	7.46593	7.708
	413	7.44454	7.51124	7.52011	7.60874	7.5611	7.51043	7.43795	7.50676	7.50173	7.5296	7.69629	7.69723	7.3911	7.40596	7.45331	7.62674	7.65939	7.65427	7.55214	7.62948	7.61634	7.45848	7.41903	7.50324	7.46758	7.49909	7.6183	7.46294	7.46311	7.70413
	414	7.44333	7.50963	7.51976	7.60792	7.56109	7.50943	7.43787	7.50633	7.50118	7.52832	7.69594	7.69649	7.38919	7.4052	7.45237	7.62634	7.65813	7.6521	7.55047	7.62895	7.61604	7.45624	7.41871	7.50225	7.46709	7.49883	7.61792	7.4628	7.46264	7.70335
	415	7.44299	7.50944	7.51943	7.607	7.56086	7.50913	7.43408	7.50406	7.50115	7.52654	7.69226	7.69574	7.38888	7.40508	7.45211	7.62631	7.65765	7.65032	7.54984	7.62891	7.61388	7.45434	7.41751	7.50106	7.46687	7.49854	7.61536	7.46278	7.46216	7.69852
	416	7.44275	7.50934	7.51872	7.60691	7.55996	7.50856	7.43335	7.50264	7.50081	7.52636	7.69179	7.69481	7.38834	7.40384	7.45044	7.62451	7.6553	7.64925	7.54878	7.62859	7.61385	7.45087	7.41368	7.49733	7.46647	7.49743	7.61411	7.46259	7.46188	7.69792
	417	7.44209	7.5092	7.51843	7.60531	7.55991	7.50848	7.43327	7.50228	7.49953	7.526	7.69082	7.6946	7.38758	7.40213	7.45029	7.6244	7.65436	7.64798	7.54847	7.62625	7.61291	7.44814	7.41295	7.4935	7.46543	7.49523	7.60818	7.46177	7.46067	7.69604
	418	7.44189	7.50901	7.51681	7.60314	7.55615	7.50786	7.43268	7.50083	7.49938	7.52571	7.68943	7.69439	7.38621	7.40188	7.44974	7.62387	7.65315	7.64791	7.54786	7.62285	7.61288	7.44646	7.41032	7.49249	7.46527	7.49496	7.60756	7.46019	7.46032	7.69436
	419	7.44001	7.5088	7.51439	7.60271	7.55532	7.50625	7.43203	7.50046	7.49909	7.52528	7.68831	7.69329	7.38521	7.40127	7.44818	7.62171	7.65196	7.64703	7.54757	7.62225	7.61262	7.44642	7.40737	7.49214	7.46521	7.49369	7.60701	7.46009	7.45964	7.69257
	420	7.43976	7.508	7.51402	7.60146	7.55309	7.50508	7.43147	7.49892	7.4984	7.52473	7.68585	7.69321	7.38429	7.40106	7.44803	7.62125	7.65096	7.6464	7.54552	7.61871	7.61179	7.44638	7.40661	7.49181	7.46403	7.49321	7.6044	7.4598	7.45867	7.69108
	421	7.43633	7.50731	7.51399	7.59814	7.55046	7.50434	7.43094	7.49808	7.49747	7.52436	7.68565	7.69318	7.38351	7.40079	7.44578	7.61862	7.65082	7.64573	7.54129	7.61848	7.61125	7.44543	7.40306	7.49099	7.46387	7.48808	7.60365	7.45694	7.45805	7.69023
	422	7.43606	7.50518	7.51279	7.59773	7.54811	7.50356	7.42989	7.49551	7.49709	7.5194	7.683	7.69304	7.38156	7.39755	7.44245	7.61661	7.64951	7.64569	7.54066	7.61766	7.61083	7.4442	7.40247	7.4906	7.46303	7.48723	7.60325	7.45463	7.45704	7.68695
	423	7.43595	7.50419	7.51215	7.59386	7.54709	7.50135	7.42812	7.49371	7.49656	7.51793	7.68197	7.68951	7.38067	7.39632	7.44177	7.61563	7.64936	7.6428	7.53906	7.61748	7.61079	7.44294	7.40185	7.49029	7.4616	7.4871	7.60154	7.45459	7.45594	7.68672
	424	7.43297	7.50414	7.51165	7.59384	7.54685	7.50008	7.42786	7.4931	7.49605	7.51471	7.68114	7.68819	7.38022	7.3941	7.44102	7.61504	7.64689	7.64083	7.53701	7.61663	7.6105	7.44074	7.40095	7.48985	7.46038	7.48521	7.60046	7.45418	7.45562	7.68484
	425	7.43273	7.50389	7.51145	7.59345	7.54627	7.4982	7.42689	7.49241	7.49588	7.5121	7.68085	7.68674	7.37954	7.39174	7.44043	7.61319	7.64472	7.64019	7.53531	7.61654	7.60837	7.44018	7.40015	7.48938	7.45991	7.48503	7.59997	7.45345	7.45486	7.68275
	426	7.43262	7.5016	7.51059	7.59334	7.54391	7.49681	7.42628	7.49213	7.49521	7.50925	7.68035	7.68644	7.3767	7.38837	7.43755	7.61192	7.6425	7.63943	7.53463	7.61631	7.60729	7.43907	7.39738	7.48611	7.45785	7.48446	7.59934	7.45085	7.45272	7.6793
	427	7.43107	7.501	7.5091	7.59132	7.54377	7.4965	7.42588	7.49037	7.49462	7.5084	7.6783	7.6862	7.37175	7.38803	7.43625	7.61076	7.64018	7.63918	7.53212	7.61421	7.60457	7.43887	7.39688	7.48565	7.45648	7.48431	7.59917	7.45072	7.45025	7.67923
	428	7.42795	7.49816	7.50683	7.58933	7.54294	7.49525	7.4252	7.49025	7.49391	7.50824	7.67791	7.68564	7.36801	7.38676	7.43555	7.61045	7.63999	7.63864	7.53013	7.61283	7.60072	7.43579	7.39681	7.48419	7.45541	7.48387	7.59907	7.4497	7.44944	7.67763
	429	7.42768	7.49695	7.50433	7.58721	7.54294	7.49438	7.42482	7.48815	7.4933	7.50624	7.67683	7.68503	7.36782	7.3852	7.43439	7.60928	7.6396	7.63728	7.52815	7.61003	7.60014	7.43392	7.39627	7.48386	7.45507	7.48365	7.59858	7.44772	7.44861	7.67749
	430	7.42723	7.49628	7.50099	7.58688	7.54259	7.49397	7.42034	7.48738	7.49299	7.50587	7.67516	7.68371	7.36648	7.38366	7.43264	7.60907	7.6394	7.63692	7.52447	7.60976	7.59988	7.43387	7.39443	7.48335	7.4547	7.48163	7.59579	7.4477	7.44853	7.67709
	431	7.42677	7.49594	7.50001	7.58686	7.54158	7.49358	7.42002	7.48459	7.49102	7.50478	7.67487	7.68334	7.36575	7.38197	7.43225	7.60687	7.63769	7.63615	7.5175	7.60905	7.59934	7.43305	7.39365	7.48307	7.45405	7.48027	7.59549	7.44464	7.44814	7.67669
	432	7.42655	7.49473	7.49986	7.58567	7.53964	7.49276	7.42001	7.48457	7.49035	7.50299	7.67444	7.68326	7.36549	7.3814	7.42931	7.60487	7.63504	7.63538	7.51661	7.60888	7.59801	7.43285	7.3933	7.48229	7.45359	7.4799	7.59406	7.44384	7.44727	7.67599
	433	7.42592	7.49373	7.4993	7.58505	7.53895	7.49084	7.41923	7.48314	7.49033	7.50293	7.67249	7.683	7.36491	7.38045	7.42675	7.60479	7.63399	7.63281	7.5159	7.60722	7.59695	7.43245	7.39105	7.48212	7.4512	7.47785	7.59389	7.44374	7.4462	7.6738
	434	7.42567	7.49352	7.49909	7.58371	7.53821	7.48967	7.4187	7.48294	7.48907	7.50269	7.67185	7.68166	7.36322	7.3804	7.42564	7.60423	7.62627	7.63125	7.51435	7.60675	7.59637	7.43152	7.38924	7.47836	7.45111	7.47775	7.5934	7.44308	7.44619	7.67266
	435	7.42539	7.49332	7.49862	7.58368	7.53782	7.48764	7.41768	7.48199	7.48895	7.50223	7.67169	7.68105	7.36319	7.38028	7.42358	7.60328	7.62361	7.63065	7.51412	7.60623	7.59489	7.43136	7.38913	7.4754	7.44878	7.47666	7.593	7.44238	7.44607	7.66839
	436	7.4252	7.49306	7.49581	7.58303	7.53681	7.48581	7.41489	7.48085	7.48851	7.50199	7.67167	7.68035	7.36088	7.37918	7.42307	7.60245	7.62246	7.63	7.51151	7.60618	7.59243	7.43105	7.38889	7.47142	7.4485	7.47637	7.59244	7.44206	7.4456	7.66823
	437	7.42338	7.49296	7.49269	7.58282	7.53525	7.48505	7.41377	7.48025	7.48805	7.50054	7.6707	7.67952	7.36026	7.37918	7.42105	7.60173	7.62172	7.62993	7.51111	7.60454	7.59176	7.43033	7.38877	7.4705	7.44813	7.47439	7.59239	7.44123	7.44496	7.66764
	438	7.4225	7.48928	7.49156	7.58024	7.53419	7.4824	7.41371	7.48011	7.48787	7.49968	7.67021	7.67872	7.35891	7.3784	7.42103	7.6006	7.6198	7.62848	7.51106	7.60326	7.58867	7.42924	7.3881	7.46968	7.4461	7.47293	7.59105	7.44091	7.44401	7.66751
	439	7.42051	7.48903	7.49056	7.57976	7.53409	7.48136	7.41284	7.47832	7.48709	7.49872	7.6697	7.67869	7.35826	7.37713	7.4177	7.59848	7.61791	7.6282	7.51097	7.59986	7.58786	7.42689	7.38693	7.46959	7.44366	7.47115	7.59092	7.44041	7.44335	7.66536
	440	7.42008	7.48799	7.49035	7.5796	7.53291	7.48126	7.41249	7.47708	7.48701	7.49849	7.66897	7.67748	7.35802	7.37596	7.4161	7.59507	7.61281	7.62637	7.51007	7.59806	7.58356	7.42604	7.38513	7.46889	7.44229	7.47013	7.59029	7.43854	7.44231	7.66469
	441	7.41932	7.48622	7.48886	7.57864	7.53182	7.48075	7.41072	7.47384	7.4851	7.49669	7.66852	7.67635	7.35214	7.37421	7.4131	7.59352	7.61199	7.62608	7.50939	7.59699	7.58334	7.42519	7.38419	7.46744	7.44043	7.46963	7.59008	7.43716	7.44135	7.66428
	442	7.41854	7.48606	7.48702	7.57749	7.53057	7.47187	7.40989	7.47325	7.48424	7.49631	7.66841	7.67611	7.34978	7.37308	7.41115	7.59271	7.61095	7.62249	7.50521	7.59585	7.58294	7.42512	7.383	7.46736	7.44012	7.46943	7.58966	7.43643	7.4403	7.66151
	443	7.41683	7.48601	7.48627	7.57742	7.52859	7.47125	7.40879	7.47307	7.48422	7.49511	7.66812	7.67595	7.34968	7.37291	7.41047	7.59187	7.61058	7.62012	7.50399	7.59518	7.58133	7.42418	7.37953	7.46691	7.43942	7.46803	7.58901	7.4341	7.43787	7.66123
	444	7.41519	7.48499	7.48473	7.57535	7.52763	7.46892	7.40838	7.47273	7.48155	7.49383	7.6667	7.67587	7.3494	7.3727	7.41045	7.59025	7.60961	7.62005	7.50114	7.5921	7.58115	7.42331	7.3787	7.4668	7.4381	7.46728	7.58685	7.43137	7.43702	7.658
	445	7.41483	7.48391	7.48377	7.57435	7.52651	7.46688	7.40552	7.47268	7.48111	7.49259	7.66599	7.67427	7.34911	7.37208	7.41026	7.58787	7.60431	7.61876	7.49922	7.59111	7.57885	7.4231	7.37865	7.46515	7.43802	7.4663	7.58681	7.42978	7.43644	7.65724
	446	7.41374	7.48336	7.47777	7.57309	7.52616	7.46643	7.40461	7.47189	7.48096	7.49193	7.6657	7.67395	7.34876	7.37201	7.4095	7.58395	7.60056	7.61502	7.49887	7.59094	7.57873	7.42206	7.3786	7.46432	7.43666	7.46548	7.58588	7.42909	7.43365	7.65706
	447	7.41347	7.48293	7.47756	7.57039	7.52531	7.4642	7.40449	7.47061	7.48053	7.49175	7.66431	7.67383	7.34854	7.37174	7.40919	7.58206	7.59982	7.61162	7.49684	7.59086	7.57849	7.41996	7.3781	7.46418	7.43626	7.46391	7.58535	7.42772	7.43233	7.6561
	448	7.41306	7.4811	7.4774	7.56904	7.52428	7.46159	7.40433	7.4695	7.47945	7.49111	7.66238	7.67347	7.34804	7.36897	7.40872	7.57868	7.59814	7.61053	7.49534	7.59051	7.57847	7.41964	7.37686	7.46381	7.4362	7.46384	7.58515	7.4263	7.43167	7.65129
	449	7.41261	7.481	7.47608	7.56885	7.52291	7.46148	7.40392	7.46847	7.47713	7.48954	7.65866	7.67087	7.34619	7.36817	7.40722	7.57671	7.59792	7.60831	7.49238	7.5901	7.57792	7.41916	7.37649	7.46308	7.43615	7.46366	7.58345	7.42626	7.43051	7.6496
	450	7.41198	7.4788	7.47559	7.56714	7.52285	7.46082	7.40332	7.4682	7.47665	7.48862	7.65761	7.67063	7.34531	7.3676	7.40611	7.57637	7.59358	7.60656	7.49168	7.58861	7.57758	7.41897	7.37645	7.46266	7.43416	7.46079	7.58299	7.42371	7.43023	7.64957
	451	7.41067	7.47857	7.47494	7.56666	7.52189	7.46034	7.40167	7.46581	7.47617	7.48743	7.65733	7.67007	7.34389	7.36721	7.40577	7.57552	7.59233	7.6063	7.4909	7.58844	7.57561	7.41506	7.37471	7.46251	7.43249	7.46074	7.58274	7.42239	7.42974	7.64942
	452	7.40982	7.47856	7.4746	7.56565	7.52021	7.45937	7.40124	7.46474	7.4757	7.48721	7.65488	7.66696	7.3436	7.36605	7.40382	7.57487	7.59115	7.60616	7.48778	7.5883	7.57533	7.41022	7.37462	7.46237	7.43008	7.46028	7.58242	7.42237	7.4292	7.64903
	453	7.40943	7.47846	7.47414	7.56428	7.51982	7.45934	7.40092	7.46351	7.47437	7.48659	7.65469	7.66603	7.34148	7.36548	7.4031	7.57243	7.59079	7.60432	7.48402	7.58346	7.57479	7.40676	7.37287	7.45969	7.42963	7.45956	7.58217	7.42135	7.42813	7.64499
	454	7.40807	7.477	7.46872	7.56425	7.5169	7.45909	7.39997	7.46322	7.474	7.48658	7.65321	7.66438	7.34143	7.36536	7.39492	7.5702	7.5905	7.60304	7.48377	7.58208	7.57318	7.40636	7.37155	7.459	7.42804	7.45761	7.58167	7.41996	7.42745	7.64378
	455	7.40612	7.47604	7.46849	7.56325	7.51411	7.45669	7.39797	7.4618	7.4738	7.48621	7.65222	7.66359	7.34007	7.36525	7.3931	7.56958	7.58979	7.60271	7.48238	7.58158	7.57223	7.40532	7.37083	7.45773	7.42766	7.45688	7.58086	7.41988	7.42489	7.64349
	456	7.4023	7.47598	7.46721	7.56319	7.5124	7.45644	7.39736	7.45956	7.47332	7.48286	7.65173	7.66024	7.33962	7.3651	7.38887	7.5675	7.58897	7.60113	7.4797	7.58061	7.57185	7.40436	7.36832	7.45749	7.42758	7.45544	7.57938	7.41929	7.42349	7.64312
	457	7.39884	7.47323	7.46672	7.56312	7.50926	7.45505	7.39304	7.45919	7.47039	7.48253	7.64955	7.65915	7.33878	7.36163	7.38739	7.56344	7.58889	7.60022	7.47885	7.57983	7.57106	7.40355	7.36312	7.45718	7.4274	7.45534	7.57869	7.41849	7.42255	7.64246
	458	7.39752	7.47322	7.46563	7.56215	7.50872	7.45423	7.39173	7.45813	7.47026	7.4817	7.64902	7.65792	7.33802	7.3613	7.38682	7.56203	7.58844	7.59978	7.47877	7.57731	7.5707	7.4032	7.3631	7.45618	7.42714	7.4551	7.57812	7.41762	7.42252	7.64245
	459	7.39679	7.47159	7.46389	7.56049	7.50774	7.44693	7.39115	7.45611	7.47003	7.47824	7.64555	7.6555	7.33776	7.36033	7.38598	7.56154	7.58833	7.5954	7.47806	7.5756	7.57019	7.40148	7.3591	7.45422	7.42369	7.45454	7.57728	7.4174	7.42094	7.64237
	460	7.39612	7.47145	7.46331	7.56029	7.50548	7.44449	7.39059	7.45575	7.46836	7.47734	7.6449	7.64929	7.33651	7.35813	7.38472	7.56065	7.58821	7.59517	7.47783	7.57485	7.56817	7.40131	7.35787	7.45334	7.42318	7.45357	7.57589	7.41707	7.41948	7.63804
	461	7.39566	7.47099	7.4615	7.5591	7.50542	7.44313	7.3891	7.45508	7.46782	7.47727	7.644	7.64915	7.33647	7.35621	7.3842	7.56027	7.58756	7.59484	7.476	7.57461	7.56637	7.40095	7.35443	7.45308	7.42142	7.45294	7.57538	7.41573	7.41735	7.63722
	462	7.3955	7.47079	7.45892	7.55752	7.50491	7.43954	7.38825	7.45417	7.46688	7.47641	7.64365	7.64692	7.33621	7.35417	7.3826	7.55916	7.58614	7.59381	7.47483	7.57342	7.5663	7.40077	7.35356	7.4516	7.4211	7.45264	7.57407	7.4131	7.41642	7.63575
	463	7.39416	7.47042	7.45886	7.55729	7.50474	7.43931	7.38704	7.45353	7.46418	7.47481	7.64361	7.64502	7.33533	7.35241	7.38256	7.55726	7.58585	7.59203	7.47397	7.57227	7.56539	7.4007	7.35285	7.45111	7.42031	7.45197	7.57336	7.41173	7.41606	7.63238
	464	7.39394	7.46899	7.45829	7.55511	7.5045	7.43865	7.38474	7.45251	7.4613	7.47472	7.64295	7.64202	7.33291	7.35097	7.3822	7.55568	7.58548	7.59096	7.47347	7.57157	7.56298	7.40068	7.35114	7.45049	7.42009	7.45138	7.57233	7.41161	7.41369	7.63078
	465	7.39376	7.46732	7.45704	7.55499	7.50393	7.43771	7.38413	7.45192	7.46047	7.47362	7.64192	7.64136	7.33224	7.34924	7.3784	7.5556	7.58351	7.58995	7.46946	7.57109	7.56078	7.40042	7.34942	7.44986	7.41962	7.44984	7.57114	7.41132	7.41365	7.63024
	466	7.39352	7.46721	7.45608	7.55494	7.50245	7.43645	7.38188	7.45117	7.46047	7.47289	7.64174	7.64061	7.3299	7.34897	7.37837	7.55401	7.5829	7.58969	7.46359	7.56981	7.56022	7.39984	7.34764	7.44881	7.41957	7.44972	7.57079	7.40666	7.4133	7.62846
	467	7.39273	7.46632	7.45529	7.55403	7.49942	7.43554	7.38142	7.4502	7.45903	7.47166	7.64166	7.64032	7.32927	7.34821	7.3779	7.55267	7.5807	7.58752	7.46229	7.56937	7.5592	7.39947	7.34722	7.4478	7.41757	7.44739	7.56837	7.40642	7.41173	7.6282
	468	7.39177	7.46339	7.45428	7.55396	7.49934	7.43509	7.38044	7.44908	7.45712	7.47162	7.64012	7.6401	7.32914	7.34757	7.37762	7.55267	7.57765	7.58733	7.46207	7.568	7.55612	7.39834	7.34156	7.44732	7.41486	7.44717	7.56826	7.40429	7.41086	7.62789
	469	7.3911	7.46285	7.45344	7.55262	7.49831	7.43366	7.37722	7.44903	7.4571	7.47016	7.63961	7.63676	7.32754	7.3455	7.37555	7.55006	7.57184	7.58642	7.46164	7.56649	7.55579	7.39827	7.34151	7.44578	7.41395	7.44625	7.56807	7.40335	7.4099	7.62781
	470	7.39035	7.46284	7.45336	7.551	7.49642	7.43331	7.3772	7.4478	7.45692	7.47008	7.63584	7.63588	7.32725	7.34461	7.37552	7.5491	7.57143	7.58638	7.46136	7.56257	7.55577	7.39794	7.33813	7.44568	7.41211	7.44463	7.56789	7.40241	7.4096	7.6236
	471	7.38984	7.46255	7.45304	7.5482	7.49541	7.43275	7.37617	7.44615	7.45654	7.46931	7.63413	7.63525	7.3271	7.34263	7.37515	7.54863	7.57057	7.5809	7.45962	7.56248	7.55535	7.39719	7.338	7.44425	7.41154	7.44341	7.56637	7.40172	7.40897	7.62273
	472	7.38841	7.46201	7.45187	7.54423	7.49479	7.43271	7.37488	7.44519	7.45618	7.46851	7.63061	7.63463	7.32694	7.34076	7.37508	7.54832	7.56791	7.5807	7.45847	7.56147	7.55497	7.39688	7.3378	7.44126	7.4114	7.44321	7.56387	7.40137	7.40887	7.62189
	473	7.38676	7.45924	7.44974	7.54407	7.4945	7.43265	7.37475	7.4437	7.45266	7.46525	7.62963	7.63271	7.32612	7.34053	7.37489	7.54746	7.56633	7.57978	7.4581	7.56005	7.55398	7.39648	7.33755	7.44091	7.41056	7.44281	7.56364	7.40037	7.40814	7.62171
	474	7.3847	7.45918	7.44893	7.54	7.49153	7.43217	7.37447	7.44368	7.45189	7.46489	7.62879	7.63181	7.32584	7.33643	7.37419	7.54567	7.56585	7.57898	7.45695	7.55968	7.55378	7.39415	7.33334	7.44075	7.40927	7.44239	7.56281	7.40009	7.40765	7.61934
	475	7.38467	7.45854	7.44885	7.53908	7.49032	7.43149	7.37393	7.44248	7.45162	7.46454	7.62656	7.63157	7.32489	7.33631	7.37326	7.54327	7.5646	7.57875	7.45584	7.55861	7.55251	7.39218	7.33291	7.44037	7.40894	7.4416	7.56264	7.39859	7.4076	7.61844
	476	7.38207	7.45809	7.44853	7.53646	7.48776	7.43141	7.37337	7.44017	7.45148	7.46377	7.62628	7.63123	7.32428	7.33608	7.37157	7.54015	7.56305	7.57791	7.45557	7.5554	7.55198	7.3919	7.33213	7.43985	7.40855	7.44113	7.56229	7.39851	7.40547	7.61702
	477	7.38126	7.45697	7.44688	7.53504	7.48537	7.43078	7.37334	7.43901	7.45089	7.46298	7.62437	7.63025	7.32312	7.33602	7.37066	7.53979	7.56285	7.57718	7.4545	7.55484	7.55066	7.3899	7.33134	7.4381	7.40615	7.43678	7.56086	7.39752	7.40483	7.61595
	478	7.38028	7.45576	7.44672	7.53468	7.4851	7.42915	7.37206	7.43784	7.44924	7.46187	7.6238	7.62678	7.32279	7.33445	7.36999	7.53946	7.56234	7.57588	7.4536	7.55377	7.5501	7.38971	7.3309	7.43809	7.40545	7.43581	7.56061	7.39551	7.40284	7.61277
	479	7.37996	7.45553	7.44626	7.53284	7.48248	7.42676	7.37152	7.43746	7.44809	7.46044	7.62206	7.62609	7.32156	7.33345	7.36944	7.53729	7.56009	7.57354	7.45297	7.55286	7.54997	7.38925	7.33007	7.43779	7.40532	7.4357	7.55795	7.39445	7.4011	7.61189
	480	7.37987	7.45549	7.4462	7.52531	7.47979	7.42626	7.37145	7.43554	7.44734	7.46012	7.62196	7.6243	7.32149	7.33157	7.36813	7.53605	7.55867	7.57302	7.45226	7.55213	7.54903	7.38822	7.32848	7.43776	7.40481	7.4356	7.55651	7.39435	7.40022	7.61164
	481	7.37966	7.45425	7.44459	7.52509	7.47967	7.42596	7.36752	7.43496	7.4459	7.45892	7.62036	7.62389	7.31858	7.33085	7.3664	7.5329	7.5561	7.5728	7.45132	7.55097	7.54752	7.38804	7.32785	7.43657	7.40465	7.43468	7.5555	7.39363	7.40006	7.6097
	482	7.3796	7.45179	7.44256	7.52491	7.47706	7.42562	7.36368	7.43486	7.44496	7.45775	7.61986	7.62184	7.31802	7.32857	7.36609	7.53226	7.55503	7.57178	7.44988	7.55089	7.54685	7.38746	7.32769	7.43631	7.40236	7.43212	7.55472	7.39186	7.39894	7.60625
	483	7.37788	7.45144	7.44228	7.51779	7.47701	7.42437	7.36262	7.43353	7.44494	7.45772	7.61848	7.62044	7.31737	7.32813	7.36583	7.53196	7.55489	7.57084	7.4484	7.55086	7.54469	7.38583	7.32722	7.43612	7.40142	7.43162	7.55373	7.39176	7.39621	7.60599
	484	7.37631	7.44908	7.44139	7.51757	7.47695	7.42401	7.36242	7.43288	7.44332	7.45639	7.61633	7.61997	7.31698	7.32699	7.36448	7.53174	7.55323	7.56819	7.44815	7.54821	7.54192	7.38578	7.32495	7.43544	7.40077	7.43154	7.55281	7.39133	7.39509	7.60255
	485	7.37613	7.44887	7.43999	7.51727	7.47413	7.42382	7.36225	7.43031	7.44295	7.45633	7.61565	7.6199	7.31685	7.32645	7.36433	7.53097	7.55231	7.568	7.44812	7.54769	7.54174	7.38401	7.32426	7.4351	7.40023	7.43119	7.5514	7.39026	7.39482	7.60097
	486	7.37513	7.44859	7.43819	7.51664	7.47344	7.42242	7.36182	7.43019	7.44232	7.45432	7.61493	7.61929	7.3164	7.32521	7.36408	7.53053	7.55178	7.56791	7.44794	7.54696	7.54107	7.38002	7.32108	7.43487	7.39983	7.43106	7.55113	7.38995	7.39365	7.59921
	487	7.37496	7.44783	7.43803	7.5153	7.47221	7.41998	7.36002	7.42988	7.43964	7.45355	7.61424	7.61401	7.31416	7.32396	7.36329	7.53035	7.54954	7.56768	7.44775	7.54681	7.54059	7.37954	7.32047	7.43437	7.39839	7.42956	7.55059	7.38932	7.39293	7.59906
	488	7.37214	7.44719	7.43586	7.51505	7.47199	7.41888	7.35924	7.42979	7.43923	7.44992	7.61322	7.61321	7.31365	7.3232	7.36268	7.53023	7.54884	7.56509	7.44734	7.54203	7.54013	7.37917	7.3187	7.43433	7.39816	7.4294	7.55036	7.38886	7.39181	7.5969
	489	7.3721	7.44565	7.43563	7.5141	7.47159	7.4183	7.35915	7.42976	7.43886	7.44922	7.60978	7.611	7.31289	7.32291	7.36177	7.52965	7.54794	7.56474	7.44424	7.54135	7.53877	7.37808	7.31818	7.43311	7.39648	7.42888	7.54929	7.38769	7.39143	7.5964
	490	7.37137	7.44459	7.43322	7.51392	7.46955	7.41785	7.3589	7.42961	7.43762	7.44799	7.60881	7.61055	7.31224	7.31838	7.36154	7.52914	7.54717	7.56473	7.44401	7.53943	7.53226	7.37707	7.31679	7.43153	7.39608	7.4283	7.54871	7.38611	7.38942	7.59538
	491	7.37117	7.4432	7.43241	7.51116	7.46757	7.41713	7.35865	7.42869	7.43674	7.44784	7.60853	7.60525	7.31189	7.31783	7.36134	7.52804	7.54684	7.56394	7.44285	7.53511	7.53198	7.37438	7.31562	7.43074	7.39522	7.42733	7.54857	7.38531	7.38921	7.59491
	492	7.37052	7.44257	7.43206	7.51004	7.46681	7.41695	7.35829	7.42661	7.43663	7.4466	7.60761	7.60507	7.31133	7.3175	7.36119	7.52577	7.54638	7.56318	7.44246	7.53419	7.5302	7.37426	7.31106	7.43002	7.3946	7.42624	7.54416	7.38426	7.38588	7.59294
	493	7.37006	7.44057	7.43159	7.50998	7.46625	7.41682	7.3562	7.42643	7.4366	7.44575	7.60743	7.60454	7.31054	7.31747	7.35987	7.52419	7.54271	7.55991	7.44237	7.53268	7.52927	7.37372	7.30994	7.42866	7.39277	7.42584	7.54303	7.38356	7.3857	7.5926
	494	7.3698	7.43913	7.42881	7.50646	7.46267	7.41341	7.35607	7.42564	7.43621	7.44571	7.60652	7.60316	7.31036	7.31665	7.35933	7.52368	7.54081	7.55947	7.44085	7.53256	7.52874	7.37323	7.30975	7.42781	7.39093	7.42572	7.54302	7.38242	7.3838	7.59224
	495	7.36944	7.43849	7.42614	7.50314	7.46235	7.41306	7.35388	7.42515	7.43616	7.44395	7.60531	7.60299	7.31005	7.31612	7.35849	7.51964	7.54066	7.55779	7.44082	7.53135	7.52827	7.37255	7.30828	7.42755	7.3902	7.42546	7.53976	7.38167	7.38348	7.59137
	496	7.36819	7.4381	7.42529	7.50265	7.46011	7.41255	7.3537	7.42408	7.43584	7.44306	7.60442	7.60232	7.30999	7.31571	7.35846	7.51868	7.54055	7.55753	7.44024	7.52927	7.52717	7.37122	7.30775	7.42645	7.38989	7.42366	7.53968	7.38113	7.38094	7.58998
	497	7.36817	7.4375	7.42394	7.50192	7.45927	7.41094	7.35368	7.42307	7.435	7.44211	7.60433	7.6007	7.30997	7.31555	7.3583	7.51792	7.5405	7.55666	7.43917	7.52785	7.52509	7.37119	7.30591	7.42554	7.38915	7.42351	7.53884	7.38109	7.37927	7.58904
	498	7.36795	7.43726	7.42373	7.50039	7.45788	7.41011	7.35258	7.42216	7.43303	7.44065	7.60408	7.60029	7.30889	7.31535	7.35822	7.51771	7.53705	7.55388	7.43761	7.52757	7.52402	7.37057	7.30442	7.42525	7.38722	7.42245	7.53866	7.38085	7.3784	7.58892
	499	7.3675	7.43666	7.41996	7.49994	7.45752	7.40931	7.35203	7.42213	7.43095	7.44022	7.60396	7.59997	7.30843	7.31504	7.35596	7.51685	7.53459	7.55384	7.43757	7.52637	7.52327	7.36997	7.30386	7.42481	7.38695	7.41819	7.53793	7.38056	7.37821	7.58667
	500	7.36553	7.43653	7.41956	7.4989	7.45665	7.40782	7.35181	7.4218	7.42931	7.43855	7.60202	7.59988	7.30723	7.31464	7.35503	7.51195	7.53433	7.55369	7.43745	7.5255	7.52241	7.36807	7.302	7.42183	7.38396	7.41808	7.53581	7.38036	7.37788	7.58273
	501	7.35873	7.43645	7.41885	7.49879	7.45637	7.40725	7.35078	7.4216	7.4288	7.43782	7.60184	7.59952	7.30615	7.31352	7.35498	7.50753	7.53412	7.55317	7.43691	7.52539	7.521	7.36643	7.30097	7.42098	7.38387	7.41789	7.53542	7.37959	7.37765	7.58181
	502	7.35602	7.43644	7.41874	7.49777	7.45598	7.40703	7.35001	7.42156	7.42848	7.43738	7.60103	7.59879	7.30551	7.31099	7.3524	7.50734	7.53368	7.55115	7.43678	7.52511	7.52097	7.36547	7.30035	7.4188	7.38375	7.41788	7.53462	7.37894	7.37659	7.57863
	503	7.35418	7.43598	7.4187	7.4949	7.45498	7.40581	7.34916	7.42041	7.42727	7.43605	7.60097	7.5978	7.30535	7.31086	7.3518	7.50722	7.53357	7.55068	7.43663	7.52455	7.52057	7.36365	7.29949	7.4183	7.38333	7.41782	7.53422	7.37767	7.37273	7.57736
	504	7.35383	7.43372	7.41763	7.49446	7.45436	7.40501	7.3483	7.42032	7.4272	7.43592	7.59754	7.59712	7.30444	7.31082	7.35177	7.50621	7.533	7.54886	7.43609	7.5238	7.51673	7.36321	7.29944	7.4179	7.38288	7.41664	7.53371	7.37463	7.36922	7.57672
	505	7.35286	7.4313	7.41497	7.49361	7.45245	7.40391	7.34775	7.41921	7.42685	7.43529	7.59496	7.59672	7.30209	7.31053	7.35152	7.5048	7.52965	7.54429	7.43514	7.52354	7.51658	7.36207	7.29748	7.41547	7.38234	7.41646	7.53305	7.37343	7.36866	7.57653
	506	7.35277	7.43073	7.41439	7.49279	7.45226	7.40368	7.34743	7.41766	7.42619	7.43418	7.5948	7.59566	7.30042	7.3092	7.35121	7.50399	7.52695	7.54249	7.43489	7.5206	7.516	7.36207	7.29701	7.41461	7.38154	7.41537	7.53247	7.3722	7.3674	7.57595
	507	7.35273	7.42978	7.41404	7.49134	7.45147	7.40311	7.34598	7.41683	7.42602	7.43145	7.59442	7.59454	7.29874	7.30864	7.35111	7.50382	7.52512	7.54081	7.43106	7.51858	7.51585	7.36135	7.29652	7.41435	7.37957	7.41481	7.53241	7.37065	7.36728	7.5752
	508	7.35246	7.42854	7.41391	7.49079	7.44942	7.39992	7.34593	7.41611	7.42546	7.42853	7.59152	7.59439	7.29661	7.3062	7.34615	7.50328	7.52436	7.53892	7.43101	7.51483	7.51497	7.36001	7.29647	7.4137	7.37842	7.4138	7.52676	7.3694	7.36711	7.57516
	509	7.35183	7.42723	7.41389	7.48909	7.44871	7.3996	7.34541	7.41536	7.42414	7.42821	7.59115	7.59265	7.29606	7.30505	7.345	7.50287	7.52306	7.53637	7.43058	7.51422	7.51468	7.35962	7.29523	7.40888	7.3775	7.4135	7.52633	7.36872	7.36673	7.57484
	510	7.35007	7.42718	7.4128	7.48902	7.44871	7.39727	7.34505	7.41464	7.42186	7.42649	7.59111	7.5918	7.29418	7.30325	7.3443	7.50131	7.52005	7.5348	7.43032	7.51248	7.51236	7.35867	7.29476	7.40578	7.37669	7.41264	7.52421	7.36741	7.36672	7.57243
	511	7.35005	7.42656	7.41189	7.48734	7.44831	7.39675	7.34474	7.41346	7.42137	7.42624	7.58968	7.59077	7.29382	7.3032	7.34315	7.49884	7.51842	7.53384	7.43028	7.51202	7.5107	7.35717	7.29465	7.40511	7.37645	7.41229	7.52354	7.36725	7.36639	7.57126
	512	7.34921	7.42644	7.40874	7.48549	7.44715	7.39611	7.34404	7.41207	7.4181	7.42588	7.58773	7.59071	7.29285	7.30317	7.34229	7.49882	7.51823	7.53344	7.42932	7.51147	7.5091	7.3566	7.2941	7.40442	7.3746	7.41121	7.52332	7.3668	7.36569	7.57095
	513	7.34648	7.42542	7.40815	7.48287	7.44659	7.39489	7.34364	7.41187	7.41672	7.4244	7.58696	7.59037	7.2925	7.3025	7.34199	7.4978	7.51727	7.53308	7.42904	7.51055	7.50876	7.35597	7.29358	7.40439	7.37375	7.40891	7.52285	7.36633	7.36411	7.57049
	514	7.34639	7.42502	7.40702	7.48182	7.44633	7.39367	7.34201	7.41162	7.41613	7.42316	7.58688	7.58909	7.29125	7.30108	7.34154	7.49749	7.51555	7.53275	7.42893	7.50879	7.5084	7.35477	7.28984	7.40419	7.37303	7.40881	7.52005	7.36456	7.36185	7.56511
	515	7.34574	7.42294	7.40675	7.48156	7.44619	7.3932	7.34166	7.41099	7.41516	7.42283	7.58578	7.58885	7.2907	7.30098	7.34064	7.49693	7.51362	7.53147	7.42842	7.50782	7.50762	7.35296	7.28968	7.40339	7.37289	7.40762	7.51993	7.36455	7.36058	7.56498
	516	7.34405	7.42221	7.40565	7.48134	7.44562	7.39217	7.34161	7.41048	7.41514	7.42163	7.58509	7.5843	7.29042	7.30075	7.34057	7.49655	7.51061	7.53134	7.42367	7.50731	7.50734	7.35273	7.2888	7.40158	7.37274	7.40729	7.51965	7.36385	7.36005	7.56367
	517	7.34363	7.42054	7.4039	7.48006	7.44554	7.39171	7.34151	7.40929	7.41444	7.42037	7.58359	7.58351	7.28869	7.29976	7.34057	7.49429	7.50937	7.53133	7.42364	7.5073	7.5071	7.35201	7.28658	7.39999	7.37152	7.4071	7.51907	7.36159	7.3595	7.56316
	518	7.34358	7.42012	7.40378	7.47834	7.44545	7.39134	7.34143	7.40838	7.41439	7.42026	7.58268	7.58278	7.28783	7.29952	7.33785	7.49257	7.50898	7.52766	7.42249	7.50716	7.50542	7.35198	7.28627	7.39838	7.37033	7.40681	7.51859	7.3608	7.35893	7.56304
	519	7.34232	7.41984	7.40357	7.47769	7.44457	7.38734	7.34013	7.40718	7.41325	7.42007	7.58119	7.58122	7.28673	7.29936	7.33687	7.49215	7.50842	7.52711	7.42154	7.50539	7.50487	7.35125	7.28335	7.39769	7.36828	7.406	7.51758	7.36074	7.35436	7.56217
	520	7.34174	7.41767	7.40337	7.47725	7.44328	7.38689	7.33981	7.40633	7.4117	7.41852	7.58107	7.5809	7.28494	7.29842	7.33659	7.49095	7.50837	7.52656	7.42114	7.50529	7.50118	7.35116	7.28307	7.39744	7.3668	7.40582	7.51756	7.35995	7.35145	7.55929
	521	7.34173	7.41692	7.40161	7.47518	7.4428	7.38545	7.33929	7.4048	7.41153	7.41517	7.58008	7.58068	7.28427	7.29816	7.33573	7.49076	7.50728	7.52306	7.42062	7.50523	7.50103	7.35042	7.28221	7.39722	7.3666	7.40582	7.51742	7.35971	7.35025	7.55833
	522	7.34139	7.41622	7.39994	7.47455	7.44071	7.3834	7.3391	7.40468	7.41145	7.41497	7.57973	7.58059	7.28405	7.29789	7.33559	7.48996	7.50498	7.5216	7.42014	7.50481	7.50055	7.34943	7.28122	7.39714	7.36597	7.4043	7.51672	7.35823	7.35003	7.55779
	523	7.34084	7.41613	7.39985	7.47442	7.44046	7.38332	7.33517	7.40012	7.40899	7.41393	7.57811	7.57993	7.28349	7.29765	7.33544	7.48908	7.50494	7.52015	7.41987	7.50395	7.50051	7.34933	7.28035	7.39666	7.36438	7.40347	7.5125	7.35733	7.34986	7.55779
	524	7.3404	7.41578	7.3987	7.47292	7.43974	7.38064	7.33455	7.39435	7.4078	7.41233	7.57665	7.57806	7.28342	7.29583	7.33454	7.48876	7.50236	7.51983	7.41896	7.50385	7.50009	7.3468	7.27972	7.39661	7.36391	7.40185	7.51143	7.35643	7.34838	7.55675
	525	7.34011	7.41431	7.39865	7.47255	7.43764	7.37448	7.33443	7.39285	7.4066	7.41228	7.57525	7.57715	7.28065	7.29559	7.33415	7.4887	7.50124	7.51821	7.41881	7.50301	7.49984	7.34672	7.27875	7.39648	7.36308	7.39944	7.51056	7.35518	7.3483	7.55505
	526	7.33983	7.413	7.39854	7.47244	7.43583	7.3744	7.33418	7.39269	7.40653	7.41203	7.57519	7.57566	7.27949	7.29369	7.33314	7.48673	7.49906	7.51738	7.41826	7.50249	7.49927	7.34612	7.2776	7.39443	7.36162	7.39937	7.50989	7.35471	7.34686	7.5548
	527	7.33927	7.41226	7.39818	7.47215	7.43459	7.37436	7.33357	7.39265	7.40617	7.41184	7.57377	7.57517	7.27901	7.29366	7.33295	7.48573	7.499	7.51731	7.41786	7.5016	7.49613	7.34379	7.27716	7.39359	7.36152	7.39825	7.50945	7.354	7.34558	7.5539
	528	7.33884	7.41124	7.39793	7.47183	7.43442	7.37418	7.33315	7.39258	7.40413	7.41117	7.57265	7.57152	7.27843	7.29329	7.33176	7.48317	7.49878	7.51518	7.41588	7.50158	7.49565	7.34348	7.27529	7.39227	7.35962	7.3973	7.50943	7.35234	7.34462	7.55381
	529	7.33804	7.40915	7.3962	7.47069	7.43431	7.37357	7.33245	7.39168	7.40379	7.41113	7.57171	7.57094	7.2784	7.29172	7.32964	7.4809	7.49853	7.51278	7.41552	7.50018	7.49314	7.34281	7.27417	7.39181	7.3557	7.39682	7.50931	7.35226	7.34439	7.5538
	530	7.3372	7.40765	7.3962	7.47008	7.43278	7.37354	7.33171	7.39148	7.40369	7.4105	7.57142	7.56482	7.2763	7.29157	7.3292	7.48068	7.49797	7.51173	7.41433	7.49624	7.49166	7.34271	7.27416	7.39171	7.35435	7.39628	7.5092	7.35086	7.3441	7.55298
	531	7.33713	7.40651	7.39541	7.46982	7.43136	7.37287	7.33059	7.39147	7.40147	7.40858	7.57109	7.56335	7.27609	7.29139	7.32853	7.48022	7.49611	7.5112	7.41377	7.49569	7.49075	7.34178	7.27409	7.39152	7.35279	7.39544	7.50913	7.35078	7.34322	7.55207
	532	7.33569	7.40589	7.39537	7.46444	7.43038	7.37174	7.32697	7.3912	7.40015	7.40819	7.56632	7.56263	7.27435	7.28977	7.32837	7.47916	7.4959	7.50939	7.41288	7.49224	7.4906	7.34153	7.27392	7.39135	7.35242	7.39282	7.50832	7.35036	7.34281	7.55122
	533	7.33523	7.40567	7.39492	7.46241	7.43033	7.37111	7.32684	7.38879	7.39994	7.40817	7.56473	7.56234	7.27418	7.28857	7.32476	7.47848	7.49348	7.50674	7.41284	7.4916	7.4903	7.34034	7.27163	7.39113	7.35162	7.39219	7.50438	7.35018	7.34242	7.5505
	534	7.3348	7.40466	7.39364	7.46219	7.43008	7.37098	7.32672	7.38879	7.39864	7.40775	7.56388	7.56122	7.27338	7.28799	7.32202	7.4781	7.49333	7.50225	7.41126	7.48965	7.49028	7.34017	7.26839	7.39095	7.3515	7.38957	7.50248	7.35008	7.34037	7.54839
	535	7.33377	7.40445	7.39134	7.46129	7.42968	7.37066	7.32528	7.38848	7.39847	7.40559	7.5631	7.56042	7.27296	7.28707	7.3208	7.47712	7.49229	7.50131	7.41109	7.48956	7.49014	7.33698	7.26838	7.38977	7.34879	7.38775	7.50182	7.34879	7.34015	7.54819
	536	7.33192	7.40395	7.38876	7.46113	7.42764	7.3692	7.32447	7.38831	7.39797	7.40436	7.56109	7.56031	7.27262	7.28686	7.31895	7.47611	7.49223	7.50083	7.41058	7.48935	7.48989	7.33629	7.26822	7.38841	7.3483	7.38746	7.5006	7.34801	7.33989	7.54545
	537	7.33188	7.40276	7.38763	7.4604	7.42578	7.36831	7.32359	7.38601	7.39732	7.40339	7.56051	7.55822	7.2725	7.28636	7.31874	7.4757	7.49045	7.50033	7.41002	7.48757	7.48882	7.33497	7.26617	7.38781	7.34645	7.38709	7.50002	7.34713	7.33987	7.54449
	538	7.3314	7.40156	7.38708	7.45669	7.42218	7.36793	7.32293	7.38527	7.3967	7.40271	7.56038	7.55688	7.27243	7.28572	7.31821	7.47356	7.48942	7.49973	7.40991	7.48752	7.48832	7.33277	7.26518	7.38758	7.3453	7.3859	7.49875	7.34703	7.33932	7.54432
	539	7.33035	7.3997	7.3868	7.45638	7.42183	7.36733	7.32151	7.38516	7.39617	7.40224	7.56007	7.55618	7.27132	7.28556	7.31749	7.47319	7.4878	7.49707	7.40834	7.48697	7.48738	7.3327	7.26407	7.3871	7.34488	7.38548	7.49775	7.34411	7.33844	7.54404
	540	7.32913	7.39828	7.38602	7.45397	7.42076	7.36667	7.32058	7.385	7.39471	7.40085	7.55957	7.5554	7.26951	7.28395	7.31707	7.47255	7.48515	7.49684	7.40762	7.4847	7.48669	7.33257	7.26205	7.38474	7.34405	7.38531	7.49762	7.3436	7.33697	7.54281
	541	7.32838	7.3979	7.38522	7.45332	7.41947	7.36657	7.32009	7.38483	7.39469	7.3956	7.5584	7.55489	7.2677	7.28233	7.31567	7.47204	7.48451	7.49584	7.40702	7.48419	7.48632	7.33223	7.26071	7.38367	7.34059	7.38455	7.49754	7.34302	7.33605	7.53827
	542	7.32765	7.39744	7.38446	7.45278	7.41934	7.36477	7.31964	7.38454	7.39469	7.39531	7.55759	7.55458	7.2664	7.28189	7.31501	7.47069	7.48335	7.49555	7.40615	7.4839	7.48553	7.33212	7.25975	7.38305	7.34033	7.3837	7.4969	7.34279	7.33493	7.53757
	543	7.3268	7.39732	7.38267	7.45177	7.41884	7.36294	7.31933	7.38349	7.39445	7.39518	7.55728	7.55353	7.26634	7.28157	7.31387	7.47053	7.48139	7.49302	7.40615	7.48306	7.48522	7.33073	7.25951	7.38243	7.33971	7.38268	7.4941	7.34193	7.33381	7.5362
	544	7.32422	7.39565	7.38064	7.4494	7.41752	7.36288	7.31876	7.38334	7.39392	7.39436	7.5554	7.55322	7.2647	7.28038	7.31367	7.47034	7.48131	7.49147	7.40465	7.48302	7.48509	7.33062	7.25926	7.38229	7.33874	7.38207	7.49357	7.34128	7.33276	7.53601
	545	7.32401	7.39527	7.37703	7.44862	7.41644	7.36155	7.31829	7.38306	7.39383	7.3938	7.55468	7.55313	7.26464	7.27987	7.31303	7.46993	7.48105	7.48996	7.4033	7.48167	7.48309	7.33024	7.25922	7.38122	7.33814	7.38199	7.4922	7.34125	7.33246	7.53529
	546	7.32375	7.39443	7.37696	7.44829	7.41584	7.36092	7.31757	7.38101	7.39362	7.39286	7.55328	7.55173	7.26447	7.27919	7.31179	7.46991	7.48101	7.48984	7.40227	7.48164	7.4827	7.32991	7.25904	7.38064	7.3379	7.38094	7.49151	7.34124	7.33171	7.53368
	547	7.32295	7.39261	7.37692	7.44505	7.41351	7.35828	7.31705	7.38068	7.39243	7.39239	7.55305	7.55096	7.26335	7.27867	7.31054	7.46832	7.47353	7.48915	7.4009	7.48144	7.48209	7.32978	7.2577	7.38026	7.33677	7.38061	7.49126	7.34046	7.33143	7.53208
	548	7.32017	7.39244	7.37637	7.44407	7.41028	7.35799	7.31704	7.38048	7.39189	7.392	7.55275	7.55013	7.25982	7.27796	7.31046	7.4682	7.47275	7.48892	7.4007	7.47973	7.48092	7.32974	7.25762	7.38005	7.3367	7.38004	7.48952	7.34031	7.33041	7.53116
	549	7.32004	7.39237	7.37632	7.44193	7.40859	7.35671	7.31627	7.37994	7.38961	7.39179	7.55214	7.54977	7.25953	7.27794	7.31016	7.4672	7.47148	7.48799	7.4005	7.47971	7.47871	7.32971	7.25608	7.37901	7.33548	7.37965	7.48797	7.33921	7.33028	7.52984
	550	7.31938	7.39058	7.37609	7.44091	7.40788	7.3556	7.31597	7.37826	7.389	7.39133	7.55028	7.54963	7.25821	7.27764	7.3095	7.46406	7.47072	7.48624	7.39967	7.47969	7.47857	7.32932	7.25564	7.37764	7.33454	7.37931	7.48685	7.33866	7.32707	7.52586
	551	7.31867	7.38942	7.3755	7.43966	7.4059	7.3553	7.31344	7.37824	7.3876	7.39099	7.55011	7.54888	7.25798	7.27748	7.30754	7.46193	7.47016	7.4829	7.39611	7.47663	7.47795	7.32909	7.25506	7.37751	7.33441	7.37908	7.48636	7.33843	7.32602	7.52494
	552	7.31748	7.38938	7.37373	7.43933	7.40521	7.35526	7.31331	7.37624	7.38714	7.39049	7.55006	7.54856	7.25768	7.2768	7.30729	7.4609	7.46819	7.48265	7.39455	7.4752	7.47499	7.32883	7.25453	7.37748	7.33431	7.37789	7.48538	7.33582	7.3255	7.52472
	553	7.31578	7.38908	7.37266	7.43926	7.40086	7.3533	7.31293	7.37558	7.38603	7.39004	7.54817	7.54768	7.25766	7.27446	7.30686	7.4588	7.46604	7.48231	7.39434	7.47497	7.47455	7.32863	7.25451	7.37453	7.33385	7.37606	7.48145	7.33573	7.32543	7.52444
	554	7.31505	7.38877	7.3706	7.43793	7.40065	7.35319	7.31226	7.37478	7.38497	7.38912	7.54771	7.54762	7.25704	7.27381	7.30622	7.45846	7.46586	7.48205	7.39402	7.47481	7.474	7.32697	7.25419	7.3737	7.3336	7.37339	7.4812	7.33518	7.32411	7.52384
	555	7.31163	7.3878	7.36913	7.43722	7.40055	7.35217	7.31091	7.37254	7.38185	7.38836	7.54407	7.54679	7.25697	7.27327	7.30618	7.45731	7.46547	7.47776	7.39368	7.47464	7.47384	7.32574	7.25396	7.37265	7.33088	7.37295	7.48099	7.33479	7.32284	7.52152
	556	7.30898	7.38566	7.36833	7.43672	7.3993	7.3504	7.31075	7.37154	7.38178	7.3878	7.54335	7.54643	7.25685	7.27325	7.30178	7.45676	7.46298	7.47734	7.39262	7.47446	7.47346	7.32515	7.2533	7.37216	7.33053	7.3718	7.47844	7.33463	7.32152	7.52108
	557	7.30889	7.38516	7.36825	7.43612	7.39714	7.35008	7.31052	7.37121	7.38136	7.38746	7.54316	7.5442	7.25639	7.27161	7.30128	7.45514	7.46183	7.47452	7.39172	7.47422	7.47309	7.32421	7.25317	7.37048	7.33046	7.3718	7.47743	7.32851	7.32104	7.52091
	558	7.30485	7.38387	7.36778	7.4359	7.39709	7.35004	7.30971	7.37056	7.38091	7.3869	7.5423	7.54295	7.25584	7.27069	7.29818	7.45487	7.46164	7.47449	7.39147	7.47382	7.47151	7.32409	7.25313	7.36993	7.33002	7.36696	7.47459	7.32809	7.32103	7.52076
	559	7.30472	7.38384	7.36699	7.43497	7.39655	7.34914	7.30939	7.3697	7.38054	7.38597	7.54172	7.53905	7.25355	7.27021	7.29593	7.45468	7.46028	7.47187	7.39119	7.47329	7.47143	7.32404	7.24974	7.36959	7.32883	7.3669	7.47418	7.32806	7.32074	7.52039
	560	7.3044	7.38073	7.36686	7.43348	7.3962	7.34782	7.30875	7.36838	7.38047	7.38582	7.54016	7.53889	7.25266	7.26901	7.29558	7.45416	7.4591	7.47098	7.39111	7.4728	7.46974	7.32298	7.24857	7.36934	7.32867	7.36666	7.47409	7.32765	7.32044	7.51831
	561	7.30405	7.38049	7.36635	7.43248	7.39562	7.34628	7.30848	7.36597	7.37901	7.38562	7.54001	7.53866	7.25234	7.26837	7.29557	7.45156	7.45615	7.47016	7.39096	7.47238	7.46943	7.32133	7.24673	7.36932	7.32845	7.3663	7.47218	7.32634	7.31806	7.5173
	562	7.30165	7.37805	7.36616	7.43047	7.39508	7.34604	7.30843	7.36595	7.37863	7.38561	7.53854	7.5383	7.25172	7.26747	7.29486	7.45025	7.45557	7.46939	7.38919	7.47238	7.46921	7.32095	7.24557	7.36898	7.32832	7.36605	7.47198	7.32611	7.3179	7.51054
	563	7.30112	7.37797	7.36381	7.4304	7.39477	7.34568	7.30824	7.36337	7.3783	7.38423	7.53842	7.53812	7.25114	7.26674	7.29339	7.45011	7.45408	7.46852	7.38791	7.47181	7.46761	7.32057	7.24487	7.3679	7.32831	7.36451	7.4715	7.32522	7.31775	7.50996
	564	7.29935	7.37722	7.36309	7.42796	7.39182	7.34554	7.30657	7.36295	7.37617	7.38249	7.53837	7.53787	7.249	7.26448	7.29279	7.44859	7.45327	7.46775	7.38705	7.4708	7.46674	7.31924	7.24432	7.36786	7.32688	7.36203	7.47042	7.32482	7.31625	7.5092
	565	7.29884	7.37642	7.36307	7.42743	7.39173	7.34553	7.30434	7.36263	7.37497	7.381	7.53831	7.5376	7.24878	7.26416	7.29275	7.44856	7.45102	7.46618	7.38619	7.46872	7.46629	7.31889	7.24219	7.36667	7.32602	7.36068	7.46953	7.32393	7.31532	7.50882
	566	7.2966	7.37641	7.36214	7.42605	7.38923	7.34393	7.304	7.36251	7.37496	7.38016	7.53815	7.53536	7.24757	7.26395	7.29253	7.44807	7.4496	7.46574	7.38513	7.46734	7.46333	7.31823	7.24112	7.36627	7.32475	7.36056	7.46854	7.32339	7.31387	7.5083
	567	7.29603	7.37529	7.36129	7.42555	7.38834	7.34368	7.30274	7.36226	7.37333	7.379	7.537	7.53485	7.24665	7.26386	7.29176	7.44745	7.44952	7.46546	7.38478	7.46678	7.46253	7.31781	7.23941	7.36576	7.32451	7.35927	7.46613	7.32327	7.31335	7.50536
	568	7.29573	7.37519	7.36117	7.42404	7.38826	7.34345	7.30162	7.36205	7.37256	7.37803	7.53477	7.53448	7.24613	7.26264	7.29072	7.44685	7.44926	7.46451	7.38438	7.46627	7.46225	7.31753	7.23909	7.36453	7.32294	7.35906	7.46496	7.32323	7.31212	7.50459
	569	7.29563	7.3746	7.35984	7.42242	7.38733	7.34305	7.30077	7.3603	7.37037	7.377	7.53476	7.53208	7.24577	7.25924	7.29064	7.44627	7.44459	7.46242	7.38437	7.46615	7.46221	7.31585	7.23886	7.3645	7.32222	7.35733	7.46468	7.32252	7.30817	7.50267
	570	7.29411	7.37306	7.35952	7.42119	7.38702	7.33986	7.29981	7.36017	7.36781	7.37636	7.53442	7.53206	7.24415	7.25882	7.28771	7.44185	7.44453	7.46159	7.38353	7.46349	7.46188	7.31515	7.23862	7.36384	7.32197	7.35595	7.4645	7.32153	7.30779	7.50202
	571	7.29396	7.37255	7.359	7.42097	7.38528	7.33846	7.29786	7.35955	7.36768	7.37634	7.5342	7.52956	7.24404	7.25877	7.28706	7.44165	7.44256	7.46105	7.38295	7.46142	7.46144	7.31492	7.23841	7.36347	7.32129	7.35539	7.4625	7.32141	7.30716	7.50179
	572	7.29367	7.37186	7.35852	7.42022	7.38522	7.33563	7.29774	7.35899	7.36675	7.37602	7.53407	7.52942	7.24331	7.25836	7.28572	7.44146	7.44248	7.4584	7.38262	7.46083	7.46082	7.31453	7.23756	7.36285	7.32055	7.35483	7.46246	7.32104	7.30692	7.5017
	573	7.29356	7.37136	7.35788	7.41869	7.38434	7.33416	7.29739	7.35829	7.36472	7.37558	7.53367	7.5292	7.24303	7.25769	7.28556	7.43996	7.4423	7.45779	7.38195	7.46044	7.46005	7.31407	7.23711	7.36092	7.31799	7.35419	7.46185	7.32078	7.30395	7.50149
	574	7.29353	7.37034	7.35554	7.41778	7.38318	7.33393	7.297	7.35698	7.3646	7.37552	7.53334	7.52819	7.24289	7.25762	7.28534	7.43915	7.44211	7.45777	7.3812	7.46019	7.45689	7.31349	7.23604	7.35974	7.31769	7.35374	7.46144	7.3202	7.3039	7.50081
	575	7.29325	7.36954	7.35485	7.41774	7.38297	7.33377	7.296	7.35653	7.36255	7.37482	7.53301	7.52796	7.24279	7.25731	7.28466	7.43894	7.44124	7.45637	7.38091	7.45995	7.45516	7.31299	7.23544	7.35954	7.31761	7.35357	7.46098	7.32017	7.30332	7.50057
	576	7.29194	7.36921	7.35472	7.41691	7.38261	7.33207	7.29389	7.35624	7.3617	7.37475	7.5328	7.52677	7.24211	7.25577	7.28422	7.43688	7.44086	7.45619	7.37997	7.45961	7.45438	7.31138	7.23428	7.35954	7.31739	7.35308	7.46003	7.31923	7.30109	7.50024
	577	7.29163	7.36769	7.35393	7.41434	7.38197	7.33137	7.29382	7.35579	7.36149	7.37376	7.53152	7.52628	7.24205	7.25516	7.28397	7.43665	7.4405	7.4559	7.37869	7.45921	7.45313	7.31122	7.23414	7.35953	7.31598	7.35292	7.45981	7.31822	7.30098	7.50023
	578	7.29043	7.36751	7.35389	7.41404	7.38043	7.33124	7.29368	7.35491	7.36093	7.37338	7.53128	7.52423	7.24186	7.25502	7.2836	7.43603	7.44032	7.45488	7.3786	7.45807	7.45309	7.31104	7.23395	7.35952	7.31452	7.35238	7.45788	7.31731	7.2997	7.5
	579	7.28964	7.36638	7.35323	7.41243	7.37801	7.33057	7.29266	7.35365	7.36069	7.37315	7.52904	7.52375	7.24099	7.25409	7.28331	7.4336	7.4401	7.45463	7.37825	7.45634	7.45292	7.31095	7.23294	7.35823	7.31448	7.35168	7.45769	7.31724	7.29894	7.49667
	580	7.28838	7.3654	7.35313	7.41142	7.37787	7.32905	7.29114	7.35346	7.36057	7.37186	7.52839	7.52078	7.24051	7.25394	7.28302	7.43289	7.43858	7.4528	7.37764	7.45446	7.45291	7.31063	7.23273	7.35817	7.31445	7.35097	7.4539	7.31701	7.29847	7.49464
	581	7.2877	7.36473	7.35179	7.40906	7.37545	7.32823	7.29086	7.3529	7.35921	7.37184	7.52795	7.52039	7.24014	7.25285	7.28248	7.43221	7.43855	7.4527	7.37682	7.4543	7.45273	7.30698	7.23181	7.35809	7.31381	7.35008	7.45156	7.3165	7.2975	7.49461
	582	7.28517	7.36472	7.35155	7.40792	7.37524	7.32655	7.28993	7.35152	7.35845	7.37132	7.52412	7.51629	7.23992	7.25207	7.28247	7.43205	7.43853	7.45211	7.37592	7.45428	7.45203	7.30683	7.23168	7.35782	7.31346	7.34579	7.45152	7.31549	7.2972	7.49382
	583	7.28405	7.36369	7.3514	7.4071	7.37515	7.32436	7.28838	7.35114	7.35726	7.37056	7.52391	7.51281	7.23884	7.25103	7.28237	7.43162	7.43621	7.45165	7.37579	7.45409	7.45104	7.30678	7.23061	7.35775	7.31233	7.3446	7.45104	7.31534	7.29446	7.49362
	584	7.2833	7.36248	7.35099	7.40695	7.37477	7.32013	7.28823	7.34728	7.35656	7.37044	7.52246	7.51255	7.23809	7.25074	7.28168	7.43008	7.43593	7.45016	7.37542	7.45313	7.45082	7.30475	7.23032	7.35707	7.31146	7.34434	7.45095	7.31494	7.29422	7.49276
	585	7.28285	7.36073	7.34981	7.40543	7.37193	7.31981	7.28784	7.34686	7.35642	7.36906	7.5216	7.51236	7.23805	7.24832	7.28083	7.42982	7.43457	7.44995	7.37398	7.45204	7.45034	7.30473	7.23016	7.35597	7.31106	7.34424	7.45035	7.31387	7.29405	7.49198
	586	7.2823	7.36011	7.34968	7.40343	7.37007	7.31883	7.2875	7.34481	7.35624	7.36842	7.5208	7.51174	7.23786	7.24797	7.28059	7.42931	7.43402	7.44989	7.37379	7.45186	7.44904	7.30424	7.22789	7.35595	7.3103	7.3436	7.45001	7.31132	7.29228	7.49001
	587	7.28176	7.3599	7.34892	7.40163	7.36882	7.31862	7.28659	7.34442	7.35284	7.36728	7.51972	7.50991	7.23756	7.24797	7.28044	7.42837	7.43327	7.44647	7.37316	7.45069	7.44811	7.30402	7.22767	7.35554	7.30718	7.34324	7.44952	7.31121	7.29226	7.48927
	588	7.28115	7.35729	7.34863	7.40129	7.36834	7.31854	7.28493	7.34425	7.35245	7.3658	7.51903	7.50958	7.23756	7.24787	7.27975	7.42816	7.43245	7.44627	7.37291	7.45003	7.44705	7.30366	7.22694	7.35518	7.30621	7.34193	7.44943	7.31041	7.29226	7.48898
	589	7.28072	7.35574	7.34833	7.39924	7.36803	7.31824	7.28311	7.34373	7.35143	7.36542	7.51737	7.50866	7.23675	7.24485	7.27964	7.42325	7.43138	7.44321	7.37208	7.44849	7.44703	7.30175	7.22627	7.35508	7.30588	7.33933	7.44793	7.30923	7.29198	7.4889
	590	7.27886	7.35495	7.34763	7.39914	7.36745	7.31572	7.28287	7.34282	7.35067	7.36484	7.51491	7.50765	7.23668	7.24482	7.27721	7.42189	7.43135	7.4429	7.37029	7.44754	7.447	7.30166	7.226	7.35427	7.30528	7.33913	7.4476	7.30918	7.29072	7.48754
	591	7.27876	7.35426	7.34728	7.39274	7.36698	7.31529	7.28213	7.33998	7.34989	7.36171	7.51467	7.50617	7.23663	7.24383	7.27646	7.42185	7.43112	7.44162	7.36975	7.44727	7.44679	7.30132	7.22578	7.35347	7.30369	7.33818	7.44606	7.30742	7.28732	7.48669
	592	7.27863	7.35402	7.34556	7.39189	7.36683	7.31479	7.28213	7.33992	7.34913	7.36146	7.51419	7.50577	7.23585	7.24357	7.27642	7.42106	7.43024	7.44071	7.36877	7.44653	7.44664	7.29984	7.22481	7.35322	7.30277	7.33792	7.44588	7.30737	7.28713	7.48539
	593	7.27856	7.35355	7.34511	7.39086	7.36665	7.31382	7.28133	7.33903	7.34897	7.36094	7.51284	7.5052	7.23377	7.24307	7.27585	7.42085	7.42829	7.4394	7.36875	7.44402	7.44501	7.29946	7.22196	7.35044	7.30233	7.33763	7.44273	7.30676	7.28695	7.48406
	594	7.27737	7.35248	7.34367	7.39078	7.36623	7.31349	7.28076	7.33887	7.34813	7.35978	7.51261	7.50515	7.23327	7.24236	7.27535	7.42077	7.42731	7.43868	7.36777	7.44208	7.44442	7.29619	7.22191	7.34985	7.3007	7.33678	7.44071	7.30577	7.28627	7.4834
	595	7.27713	7.35228	7.34295	7.38963	7.3654	7.312	7.28007	7.33758	7.34704	7.3593	7.51135	7.50482	7.233	7.24158	7.2752	7.42057	7.42503	7.438	7.36665	7.44179	7.44389	7.29492	7.22045	7.34929	7.29959	7.33391	7.43961	7.30537	7.28544	7.48306
	596	7.27529	7.35173	7.34286	7.38944	7.36525	7.31191	7.2793	7.33656	7.34689	7.35902	7.51082	7.50257	7.23242	7.24114	7.27439	7.42039	7.424	7.43771	7.36632	7.44085	7.44372	7.29486	7.22031	7.34891	7.29671	7.33332	7.43952	7.30454	7.28537	7.48287
	597	7.27351	7.35131	7.3415	7.38827	7.36504	7.31191	7.27802	7.33103	7.34645	7.35844	7.51045	7.5017	7.23147	7.24046	7.27326	7.42021	7.42315	7.43645	7.36616	7.43998	7.4433	7.2928	7.21866	7.34768	7.29643	7.33244	7.43902	7.30435	7.28515	7.48237
	598	7.27284	7.35044	7.34145	7.38627	7.36359	7.31189	7.27793	7.3306	7.34642	7.35828	7.51039	7.50088	7.23045	7.24016	7.27249	7.41841	7.42275	7.43563	7.36534	7.43819	7.44259	7.28961	7.21568	7.34737	7.29612	7.33216	7.43854	7.30301	7.28391	7.48217
	599	7.27275	7.3504	7.34042	7.38587	7.36329	7.31121	7.27545	7.32969	7.34641	7.3579	7.50856	7.50067	7.22943	7.24	7.27183	7.41695	7.42189	7.43477	7.36468	7.438	7.44197	7.28866	7.21405	7.34707	7.29601	7.33179	7.43742	7.30265	7.28384	7.48086
	600	7.27087	7.35032	7.33936	7.38576	7.35967	7.30813	7.27521	7.32837	7.3459	7.35718	7.50841	7.49961	7.22918	7.2394	7.27085	7.41542	7.42126	7.43472	7.36457	7.43775	7.43841	7.28841	7.21219	7.34698	7.29551	7.33178	7.43597	7.30103	7.28136	7.47958
	601	7.26981	7.35025	7.33935	7.3853	7.35908	7.30598	7.27425	7.32836	7.34523	7.35685	7.50837	7.49906	7.22833	7.23916	7.26951	7.41388	7.42066	7.43277	7.36384	7.43588	7.43608	7.28754	7.2109	7.34685	7.29538	7.33078	7.43515	7.30014	7.27912	7.47904
	602	7.26905	7.34978	7.3389	7.38281	7.35806	7.3052	7.27414	7.32784	7.34357	7.35652	7.50461	7.49894	7.22717	7.23901	7.26766	7.41301	7.42002	7.43137	7.36312	7.4355	7.43588	7.28751	7.21046	7.34624	7.29528	7.33015	7.43461	7.29985	7.27902	7.47893
	603	7.26805	7.347	7.33874	7.38236	7.35717	7.30495	7.27403	7.32782	7.34317	7.35603	7.50418	7.49732	7.22706	7.239	7.26633	7.41257	7.41852	7.43129	7.36296	7.43467	7.43546	7.2874	7.20988	7.34512	7.29456	7.32961	7.43368	7.29858	7.27891	7.47694
	604	7.26781	7.34695	7.33858	7.38162	7.35666	7.3046	7.27371	7.32716	7.34285	7.35547	7.50373	7.4973	7.22661	7.23853	7.26518	7.4117	7.4185	7.43024	7.3628	7.4341	7.43255	7.2841	7.20958	7.34471	7.29447	7.32916	7.43276	7.29818	7.27845	7.47675
	605	7.26636	7.3463	7.33812	7.38051	7.35595	7.30398	7.27366	7.32645	7.34249	7.35547	7.50294	7.49566	7.22538	7.2369	7.26455	7.41157	7.41842	7.42975	7.36177	7.4337	7.43217	7.28393	7.20864	7.34443	7.29442	7.32853	7.43117	7.297	7.27801	7.47519
	606	7.26547	7.34572	7.33754	7.3799	7.35587	7.30236	7.27119	7.32593	7.34226	7.35236	7.50227	7.49557	7.22536	7.23571	7.26437	7.40962	7.41382	7.42957	7.36162	7.43367	7.43164	7.28335	7.20784	7.34333	7.29308	7.32809	7.43064	7.29689	7.27765	7.4743
	607	7.26473	7.34508	7.33727	7.37981	7.35555	7.30153	7.27105	7.32468	7.3422	7.35069	7.50179	7.49479	7.22339	7.23456	7.26433	7.40921	7.4099	7.429	7.36148	7.4325	7.42984	7.28332	7.20744	7.34276	7.29256	7.3231	7.43043	7.29613	7.27758	7.47378
	608	7.26454	7.34282	7.33716	7.37942	7.35431	7.30095	7.27054	7.32428	7.34193	7.34976	7.50162	7.49444	7.22219	7.23325	7.26359	7.40919	7.40905	7.42445	7.36044	7.43173	7.42898	7.28169	7.20681	7.34179	7.29176	7.32287	7.43011	7.2954	7.27754	7.4737
	609	7.26361	7.34158	7.33549	7.37857	7.35412	7.30055	7.26951	7.32405	7.34042	7.34946	7.50153	7.49235	7.22189	7.23316	7.26238	7.40869	7.40831	7.42252	7.35578	7.43168	7.42882	7.28132	7.20609	7.34171	7.29132	7.32156	7.42871	7.2952	7.27676	7.4722
	610	7.26322	7.34044	7.33534	7.3768	7.35267	7.29995	7.26919	7.32383	7.33984	7.34915	7.50026	7.48956	7.22164	7.23176	7.26145	7.40866	7.40811	7.42239	7.35508	7.43071	7.42828	7.28119	7.20466	7.34112	7.29075	7.32017	7.42826	7.29506	7.27671	7.47124
	611	7.26245	7.33943	7.33409	7.37622	7.35123	7.29972	7.26913	7.322	7.33831	7.34833	7.50016	7.48914	7.2213	7.23051	7.26119	7.40845	7.40747	7.4218	7.35434	7.42969	7.4282	7.28113	7.20442	7.34108	7.28888	7.31974	7.42666	7.29496	7.27646	7.47018
	612	7.26083	7.33902	7.3333	7.37612	7.35112	7.29885	7.26911	7.32188	7.33718	7.34826	7.49932	7.48773	7.22108	7.22987	7.2609	7.40595	7.40699	7.41969	7.35336	7.42967	7.42799	7.27992	7.20282	7.34071	7.28875	7.31892	7.42644	7.29147	7.27478	7.46828
	613	7.25931	7.33868	7.33328	7.37569	7.34929	7.29883	7.26873	7.32143	7.33552	7.34688	7.49927	7.48728	7.21734	7.22895	7.26028	7.40119	7.40668	7.41895	7.35268	7.42954	7.42676	7.27747	7.20258	7.34053	7.28807	7.31811	7.42546	7.29134	7.27478	7.46485
	614	7.25649	7.33812	7.3319	7.37377	7.34806	7.29541	7.26571	7.31985	7.33445	7.34603	7.49711	7.48656	7.21688	7.22869	7.26012	7.40039	7.40497	7.41775	7.35266	7.42947	7.42482	7.2748	7.20232	7.34044	7.28664	7.31774	7.42488	7.29114	7.2744	7.46389
	615	7.25597	7.33794	7.33173	7.37283	7.34804	7.29447	7.26501	7.31962	7.33339	7.34549	7.49682	7.48535	7.21635	7.22789	7.26009	7.39978	7.40375	7.41704	7.35179	7.42774	7.42395	7.27391	7.20119	7.33934	7.28643	7.31721	7.42382	7.2901	7.27389	7.46337
	616	7.25502	7.33694	7.32988	7.37077	7.34701	7.29447	7.26472	7.3196	7.33298	7.34494	7.49534	7.48533	7.21324	7.22746	7.25922	7.3995	7.40201	7.41605	7.35173	7.42583	7.42281	7.27264	7.20059	7.33846	7.28556	7.31623	7.42354	7.28996	7.27246	7.46286
	617	7.25313	7.33489	7.32956	7.36945	7.34654	7.29414	7.26382	7.31904	7.33271	7.34337	7.49416	7.48402	7.21314	7.22628	7.25882	7.39835	7.40198	7.41555	7.35127	7.42553	7.42124	7.2722	7.20054	7.33798	7.2853	7.31553	7.42279	7.28783	7.27184	7.4627
	618	7.25245	7.33416	7.32949	7.36928	7.34537	7.29363	7.26361	7.31873	7.33155	7.34327	7.49369	7.48274	7.21293	7.22575	7.25874	7.39728	7.4016	7.41547	7.34874	7.42514	7.42119	7.27173	7.20021	7.3353	7.28464	7.31548	7.42096	7.28712	7.27181	7.46171
	619	7.25195	7.33265	7.3262	7.36904	7.3449	7.29167	7.26269	7.31841	7.33148	7.34312	7.49366	7.48076	7.21108	7.22503	7.25859	7.39482	7.40139	7.41504	7.34864	7.42453	7.41975	7.26835	7.19936	7.33528	7.28232	7.31478	7.42038	7.28608	7.27159	7.46122
	620	7.25153	7.33188	7.32594	7.36904	7.34403	7.29059	7.26213	7.31722	7.3307	7.34288	7.49292	7.47947	7.20702	7.22349	7.25636	7.39472	7.39436	7.41501	7.34831	7.42372	7.41963	7.2674	7.19935	7.33427	7.28048	7.31422	7.42032	7.28608	7.27053	7.46073
	621	7.25111	7.33081	7.32562	7.36865	7.34211	7.28959	7.26208	7.31557	7.32916	7.34175	7.49242	7.47878	7.20683	7.22212	7.25559	7.39334	7.39428	7.41324	7.34815	7.42289	7.4191	7.26732	7.19909	7.33324	7.27911	7.31399	7.41935	7.28455	7.26982	7.46043
	622	7.25024	7.32953	7.32559	7.36844	7.34101	7.28863	7.2615	7.31528	7.32887	7.34154	7.49176	7.47719	7.20497	7.22209	7.25439	7.39312	7.39187	7.41226	7.34709	7.42251	7.41826	7.26663	7.19806	7.33312	7.27799	7.31393	7.41886	7.28319	7.26952	7.46033
	623	7.24908	7.3292	7.3241	7.36759	7.34087	7.2878	7.26131	7.31472	7.32838	7.34128	7.49079	7.47657	7.20397	7.22184	7.25373	7.39184	7.3913	7.41056	7.34661	7.42237	7.41815	7.26592	7.1972	7.33261	7.27772	7.31143	7.4188	7.28292	7.26841	7.4597
	624	7.24843	7.32912	7.32363	7.36221	7.34037	7.28746	7.26047	7.3143	7.32747	7.34122	7.48981	7.47634	7.20358	7.22183	7.25295	7.39169	7.39043	7.40953	7.34574	7.42165	7.41662	7.26553	7.19713	7.33258	7.27662	7.31123	7.41822	7.28248	7.26832	7.45875
	625	7.24715	7.32903	7.32339	7.3616	7.34005	7.28633	7.25934	7.3142	7.32736	7.34112	7.48962	7.4763	7.20112	7.22129	7.25291	7.39164	7.3895	7.40865	7.34306	7.42115	7.41629	7.26552	7.1959	7.33214	7.27617	7.31115	7.4182	7.28103	7.26767	7.45723
	626	7.24617	7.32887	7.32309	7.35671	7.33951	7.28627	7.25923	7.31298	7.32674	7.33913	7.48944	7.47574	7.20066	7.22007	7.25255	7.3914	7.38846	7.40677	7.3391	7.42052	7.4159	7.26463	7.19473	7.32893	7.27538	7.31051	7.41781	7.28103	7.2644	7.45716
	627	7.24601	7.32829	7.32306	7.35628	7.33914	7.28615	7.25907	7.31248	7.32525	7.33679	7.48928	7.47401	7.20031	7.21971	7.25182	7.39121	7.38786	7.40482	7.3357	7.41794	7.41382	7.2646	7.19378	7.3287	7.27531	7.30862	7.41745	7.27779	7.26405	7.45674
	628	7.2454	7.3281	7.3221	7.3562	7.33846	7.28596	7.25858	7.31122	7.32482	7.33433	7.48924	7.47302	7.19977	7.21859	7.25113	7.38929	7.3877	7.40136	7.33486	7.41658	7.41365	7.26424	7.19376	7.32866	7.27524	7.30852	7.41728	7.27695	7.26306	7.45635
	629	7.24505	7.32701	7.32111	7.35565	7.33798	7.28592	7.25848	7.31103	7.32476	7.33431	7.48653	7.47257	7.1971	7.21784	7.2486	7.3887	7.38635	7.40132	7.33475	7.4161	7.41285	7.26401	7.19376	7.32639	7.27524	7.30542	7.41589	7.27694	7.26038	7.45577
	630	7.24461	7.32671	7.32101	7.35524	7.33712	7.28576	7.2577	7.30995	7.32468	7.33396	7.48542	7.47224	7.19656	7.21769	7.2486	7.38868	7.38565	7.39989	7.33467	7.41563	7.41255	7.26374	7.19332	7.32629	7.27373	7.30369	7.41528	7.27501	7.25953	7.45554
	631	7.24442	7.32592	7.32074	7.35469	7.33493	7.28444	7.25723	7.30994	7.32428	7.33388	7.48461	7.471	7.19642	7.21741	7.2482	7.38783	7.38391	7.39948	7.33442	7.41465	7.41187	7.26178	7.19235	7.32603	7.27315	7.30272	7.41456	7.27461	7.25797	7.45433
	632	7.244	7.32339	7.32036	7.35362	7.3349	7.2841	7.2568	7.30888	7.32133	7.33193	7.48247	7.4707	7.1963	7.21677	7.24797	7.38739	7.38351	7.39907	7.33416	7.41294	7.41015	7.26092	7.1923	7.3251	7.2731	7.30253	7.41351	7.27279	7.25523	7.4543
	633	7.24366	7.32232	7.31907	7.35332	7.33445	7.28331	7.25572	7.30884	7.32045	7.33113	7.48198	7.47002	7.19565	7.21586	7.24732	7.38696	7.38344	7.39789	7.33407	7.41275	7.40999	7.2597	7.19184	7.32413	7.27245	7.30167	7.41345	7.27269	7.25448	7.45349
	634	7.24339	7.32191	7.31808	7.35078	7.33374	7.28104	7.25361	7.30742	7.31982	7.33065	7.48069	7.46993	7.19524	7.21583	7.24725	7.38683	7.3823	7.39672	7.33386	7.41181	7.40982	7.25869	7.19143	7.32179	7.26934	7.30057	7.41297	7.27226	7.25428	7.45225
	635	7.24224	7.32182	7.31773	7.3499	7.32904	7.27733	7.25352	7.306	7.31942	7.33063	7.48001	7.4684	7.19471	7.21404	7.24536	7.38598	7.37857	7.39654	7.33271	7.4104	7.40918	7.25851	7.19115	7.32109	7.26934	7.30044	7.41224	7.27082	7.25416	7.4519
	636	7.24206	7.32062	7.31729	7.34988	7.32784	7.2768	7.25336	7.30573	7.31935	7.3303	7.47979	7.4678	7.19412	7.2131	7.24521	7.38558	7.3784	7.39599	7.33262	7.4095	7.40863	7.25778	7.18988	7.31839	7.26915	7.29937	7.4113	7.27015	7.253	7.45115
	637	7.24186	7.32024	7.31674	7.34983	7.32782	7.27566	7.25279	7.3047	7.31839	7.32905	7.47958	7.46641	7.1936	7.21061	7.24337	7.38486	7.37788	7.39529	7.32928	7.4073	7.40816	7.25745	7.18955	7.31834	7.2683	7.29841	7.41021	7.26957	7.25234	7.4511
	638	7.24091	7.31993	7.31658	7.34838	7.32508	7.27542	7.25275	7.3043	7.31793	7.32902	7.47893	7.46582	7.19352	7.21014	7.24209	7.38476	7.37758	7.39464	7.32704	7.40386	7.40781	7.25612	7.18848	7.31803	7.26769	7.29598	7.40993	7.26839	7.25142	7.44809
	639	7.24074	7.31911	7.31598	7.34746	7.32494	7.27537	7.25209	7.30367	7.3179	7.32744	7.47819	7.46462	7.19312	7.20946	7.24169	7.3825	7.37734	7.3935	7.32685	7.40201	7.40736	7.25542	7.18744	7.31761	7.2672	7.29541	7.40751	7.26816	7.25117	7.44585
	640	7.24056	7.31681	7.31492	7.34644	7.32109	7.27504	7.25109	7.3032	7.3168	7.3274	7.47799	7.46399	7.19297	7.20895	7.24131	7.38232	7.37726	7.39295	7.3263	7.40192	7.40681	7.25493	7.18731	7.3175	7.26714	7.29521	7.40656	7.26808	7.24831	7.4456
	641	7.24055	7.31654	7.31491	7.34465	7.31924	7.27498	7.24903	7.30248	7.31621	7.32704	7.47789	7.46302	7.19287	7.20873	7.24016	7.38208	7.37712	7.39154	7.32406	7.40027	7.40543	7.254	7.18666	7.31717	7.2667	7.29432	7.40621	7.26733	7.24783	7.4454
	642	7.24038	7.31641	7.31438	7.34414	7.31792	7.27236	7.24797	7.30212	7.3144	7.32698	7.47779	7.46156	7.19277	7.20854	7.23968	7.38094	7.37239	7.39145	7.32342	7.39843	7.40497	7.25323	7.18524	7.31654	7.26581	7.29238	7.4061	7.2665	7.24677	7.44479
	643	7.23898	7.31607	7.3143	7.34394	7.31763	7.27217	7.24718	7.30192	7.31306	7.32678	7.47685	7.46123	7.19066	7.20841	7.23897	7.38062	7.3723	7.39136	7.32246	7.39785	7.40409	7.25276	7.18435	7.31601	7.26569	7.29232	7.40359	7.26584	7.24579	7.44404
	644	7.23841	7.31518	7.31375	7.34389	7.31313	7.27143	7.24685	7.3007	7.3127	7.32578	7.47485	7.46073	7.18963	7.20793	7.23843	7.37947	7.37214	7.38902	7.32173	7.39715	7.40227	7.25113	7.18358	7.31561	7.26487	7.29003	7.40346	7.26541	7.2447	7.44368
	645	7.23836	7.31454	7.31222	7.34343	7.3124	7.2711	7.24662	7.29994	7.31256	7.3257	7.47418	7.46009	7.18955	7.20765	7.23803	7.37919	7.37003	7.38861	7.32125	7.39673	7.40159	7.25064	7.182	7.3143	7.26439	7.28984	7.40179	7.26527	7.24456	7.44231
	646	7.2379	7.31423	7.31197	7.34058	7.3124	7.27079	7.24648	7.29923	7.31208	7.32433	7.4735	7.45966	7.18917	7.20566	7.23761	7.3781	7.36978	7.38448	7.32055	7.39562	7.40151	7.24942	7.18153	7.31347	7.26418	7.28863	7.4014	7.2648	7.24434	7.44217
	647	7.23172	7.31412	7.31174	7.34052	7.30982	7.27057	7.24589	7.29901	7.31158	7.32329	7.47183	7.45947	7.18898	7.20564	7.23737	7.37627	7.36961	7.38183	7.32035	7.39441	7.40132	7.24814	7.17957	7.31216	7.26373	7.28699	7.4012	7.2645	7.24382	7.44215
	648	7.23103	7.31371	7.31141	7.34031	7.3096	7.26999	7.24543	7.29823	7.31121	7.32122	7.47154	7.45775	7.18868	7.20505	7.2371	7.37618	7.36918	7.37929	7.31948	7.39177	7.39987	7.24781	7.17793	7.31139	7.26328	7.28417	7.39923	7.26376	7.24347	7.44142
	649	7.23018	7.31244	7.31116	7.34025	7.30931	7.26953	7.24537	7.29751	7.30925	7.32118	7.46917	7.45724	7.18829	7.20459	7.23619	7.37605	7.36799	7.37875	7.31937	7.39076	7.3992	7.24728	7.17673	7.31036	7.26273	7.28321	7.39847	7.26351	7.24306	7.43993
	650	7.22868	7.31228	7.3108	7.34008	7.30809	7.26765	7.2445	7.29617	7.30843	7.32059	7.46897	7.45653	7.18708	7.20428	7.23605	7.37599	7.36718	7.37874	7.3189	7.38989	7.3979	7.24554	7.17519	7.31008	7.26224	7.28277	7.39789	7.26009	7.24253	7.43984
	651	7.22783	7.31164	7.30909	7.33905	7.3075	7.26762	7.24203	7.29488	7.30796	7.31921	7.46577	7.45603	7.18654	7.20225	7.23564	7.37466	7.36662	7.3784	7.31658	7.38988	7.39728	7.24157	7.17457	7.30855	7.26191	7.28254	7.39728	7.26	7.24203	7.43907
	652	7.22764	7.30978	7.30875	7.33872	7.30575	7.26727	7.24038	7.29476	7.30564	7.31766	7.46571	7.45576	7.18565	7.20172	7.23542	7.37397	7.36633	7.37791	7.31557	7.38975	7.39688	7.24148	7.17363	7.30824	7.25969	7.28206	7.39726	7.25957	7.24185	7.43896
	653	7.2267	7.30972	7.30725	7.33559	7.30541	7.26445	7.23915	7.29416	7.30381	7.31745	7.46161	7.45549	7.18556	7.2014	7.23542	7.37343	7.36615	7.37594	7.31384	7.38963	7.39659	7.23927	7.17197	7.3077	7.25923	7.27963	7.3962	7.2594	7.24169	7.4379
	654	7.22668	7.30963	7.30701	7.3355	7.30521	7.26328	7.23871	7.29165	7.3033	7.31715	7.46117	7.45353	7.18436	7.20107	7.23316	7.37188	7.36424	7.37498	7.31163	7.38806	7.39529	7.23876	7.17066	7.3067	7.2577	7.27946	7.39526	7.25896	7.24069	7.43629
	655	7.22663	7.30853	7.3056	7.3348	7.30504	7.26303	7.23784	7.29155	7.29997	7.31681	7.45958	7.45317	7.18422	7.2007	7.23004	7.36964	7.36388	7.3749	7.31158	7.38602	7.39337	7.23862	7.16853	7.30576	7.25731	7.27794	7.39508	7.25875	7.23934	7.43558
	656	7.22599	7.30838	7.30533	7.33327	7.30502	7.26274	7.2371	7.29103	7.29952	7.31539	7.4541	7.45174	7.18417	7.20025	7.23	7.36928	7.36284	7.37458	7.31146	7.38555	7.39328	7.23861	7.1664	7.30551	7.25664	7.27753	7.39302	7.25769	7.23899	7.43543
	657	7.22398	7.30833	7.30486	7.33322	7.30356	7.26262	7.23596	7.29066	7.29929	7.31479	7.45399	7.45164	7.18409	7.19982	7.22862	7.36843	7.3609	7.37366	7.31007	7.38524	7.39276	7.23847	7.16585	7.30535	7.25592	7.27352	7.39264	7.25722	7.23762	7.43479
	658	7.22398	7.30643	7.30469	7.33171	7.3032	7.26103	7.23562	7.29036	7.29925	7.31423	7.4529	7.45049	7.18361	7.1983	7.22822	7.36807	7.35925	7.37364	7.30863	7.38513	7.39251	7.23668	7.16534	7.30355	7.2551	7.27336	7.39182	7.25679	7.23662	7.43478
	659	7.22378	7.30626	7.3016	7.3316	7.30147	7.26069	7.23431	7.28982	7.29901	7.3135	7.4514	7.45007	7.18203	7.19763	7.22638	7.36774	7.3592	7.37318	7.30796	7.38373	7.39199	7.23637	7.16491	7.30346	7.25434	7.27288	7.39137	7.25481	7.23661	7.43259
	660	7.2237	7.306	7.29856	7.33138	7.30025	7.25915	7.23348	7.28932	7.29884	7.31339	7.44616	7.44964	7.18128	7.19599	7.22622	7.36686	7.35898	7.37271	7.30757	7.38272	7.39084	7.23636	7.16476	7.30111	7.25353	7.27286	7.39055	7.25381	7.23649	7.43173
	661	7.2225	7.30542	7.29661	7.33135	7.29884	7.25768	7.23313	7.28882	7.29881	7.31276	7.44616	7.44904	7.18114	7.19475	7.22504	7.36642	7.3585	7.37135	7.30543	7.38251	7.39039	7.23501	7.16361	7.30098	7.25323	7.27153	7.38972	7.25317	7.23424	7.43135
	662	7.22189	7.30484	7.29606	7.33015	7.29883	7.25631	7.23158	7.2876	7.298	7.31208	7.4457	7.44891	7.18076	7.19364	7.22453	7.36601	7.35845	7.37089	7.30528	7.38247	7.38951	7.23409	7.16353	7.3003	7.25011	7.27128	7.38942	7.25221	7.23399	7.43032
	663	7.22146	7.3032	7.29471	7.32977	7.29792	7.25525	7.23147	7.28707	7.29798	7.31194	7.44466	7.44854	7.18046	7.19311	7.22232	7.36495	7.35743	7.37065	7.3027	7.38223	7.38935	7.23249	7.16292	7.3002	7.24943	7.27107	7.38637	7.25136	7.23379	7.42988
	664	7.21945	7.30309	7.29338	7.32972	7.29787	7.25262	7.23128	7.28704	7.29791	7.31174	7.44442	7.44818	7.18	7.192	7.22212	7.36455	7.35683	7.37018	7.3018	7.38146	7.38898	7.23213	7.16263	7.29936	7.24907	7.27099	7.38498	7.2506	7.23369	7.42974
	665	7.21918	7.30287	7.29215	7.32794	7.29693	7.25209	7.23125	7.28702	7.29776	7.31012	7.44419	7.44811	7.17969	7.19054	7.22176	7.3645	7.3537	7.36986	7.30168	7.37904	7.38897	7.23175	7.16235	7.29933	7.24785	7.27089	7.38256	7.2497	7.23045	7.42917
	666	7.21885	7.30282	7.29145	7.32618	7.29653	7.25195	7.23072	7.2865	7.29644	7.30906	7.44271	7.44761	7.17865	7.19004	7.22152	7.36367	7.35327	7.36896	7.30108	7.3789	7.38888	7.23016	7.16103	7.29867	7.24762	7.27083	7.38212	7.24939	7.22944	7.42863
	667	7.21799	7.30258	7.29123	7.32548	7.29631	7.25129	7.22977	7.28614	7.29636	7.3087	7.44268	7.44712	7.17821	7.1888	7.22079	7.36341	7.35309	7.36715	7.30041	7.37829	7.38835	7.22996	7.16021	7.29789	7.24723	7.267	7.38045	7.24456	7.22933	7.42815
	668	7.21773	7.30181	7.29037	7.3247	7.29472	7.2489	7.22948	7.28535	7.29351	7.30754	7.44124	7.44477	7.17819	7.18795	7.21939	7.36197	7.35257	7.36708	7.29991	7.37759	7.38829	7.22722	7.15876	7.29699	7.24636	7.26686	7.37854	7.24427	7.22814	7.42813
	669	7.21726	7.30147	7.29007	7.32427	7.29408	7.24728	7.22929	7.28419	7.29178	7.30739	7.4398	7.44398	7.17817	7.18725	7.21938	7.36135	7.35073	7.366	7.29991	7.37734	7.38755	7.22681	7.15768	7.29655	7.24622	7.26564	7.37693	7.24326	7.22747	7.42762
	670	7.2171	7.30111	7.2897	7.32346	7.29356	7.24718	7.22748	7.28396	7.29166	7.30721	7.43978	7.44383	7.17803	7.18595	7.21771	7.36127	7.34939	7.36576	7.29964	7.37668	7.38692	7.22671	7.15695	7.2957	7.24579	7.26511	7.37577	7.24207	7.22531	7.4252
	671	7.21709	7.29931	7.28915	7.32301	7.2935	7.24644	7.22439	7.28363	7.2878	7.30689	7.43917	7.44352	7.17666	7.18548	7.21626	7.36067	7.346	7.36495	7.29862	7.37657	7.38652	7.22647	7.15691	7.29481	7.24497	7.26501	7.37573	7.24092	7.22414	7.42488
	672	7.21579	7.29837	7.28854	7.32267	7.29249	7.24478	7.22359	7.28171	7.28735	7.3068	7.43865	7.44254	7.17524	7.18513	7.21576	7.36041	7.34473	7.36408	7.29812	7.37622	7.38519	7.22637	7.15558	7.29478	7.24416	7.265	7.37242	7.2408	7.22287	7.42442
	673	7.21511	7.29671	7.28815	7.32243	7.29246	7.24279	7.22181	7.28153	7.28649	7.30644	7.43828	7.44158	7.175	7.18351	7.21505	7.35915	7.3439	7.36346	7.29689	7.37501	7.38503	7.22531	7.15444	7.29415	7.24377	7.2644	7.37069	7.24	7.22275	7.42309
	674	7.215	7.29655	7.2878	7.32129	7.29087	7.24257	7.2183	7.28091	7.28534	7.3064	7.43731	7.44033	7.17445	7.18302	7.21479	7.35898	7.34371	7.36245	7.29606	7.37474	7.38419	7.22346	7.15219	7.29403	7.24339	7.26387	7.37013	7.23867	7.22225	7.42286
	675	7.21461	7.29649	7.28773	7.32125	7.29076	7.24062	7.21788	7.28069	7.28414	7.30527	7.43702	7.44024	7.17401	7.18251	7.21366	7.35819	7.34234	7.36084	7.29575	7.37393	7.38417	7.2216	7.15107	7.29373	7.24289	7.26337	7.36939	7.23857	7.2221	7.4216
	676	7.21456	7.29639	7.28748	7.31934	7.29015	7.23858	7.21754	7.28064	7.28404	7.30497	7.43477	7.43942	7.17346	7.18239	7.2115	7.3568	7.34092	7.36048	7.29568	7.37366	7.38275	7.22124	7.15045	7.29365	7.24284	7.2614	7.3691	7.23843	7.22179	7.42029
	677	7.2144	7.29616	7.28693	7.31907	7.28815	7.2376	7.215	7.28	7.28254	7.30491	7.43437	7.43795	7.17345	7.18091	7.21108	7.35663	7.33911	7.36034	7.29511	7.37355	7.38199	7.22052	7.14999	7.29292	7.24254	7.26056	7.36888	7.23701	7.22166	7.42028
	678	7.21405	7.29591	7.28671	7.31905	7.286	7.23605	7.21453	7.2794	7.28228	7.30476	7.43387	7.43684	7.17303	7.18054	7.21103	7.35467	7.33895	7.36024	7.29313	7.37122	7.3802	7.2201	7.14858	7.29266	7.24028	7.26049	7.36593	7.23689	7.22157	7.41932
	679	7.21079	7.29548	7.2861	7.31693	7.28468	7.23579	7.21267	7.27925	7.28216	7.30412	7.43369	7.43457	7.17294	7.17927	7.21083	7.35411	7.33875	7.36018	7.29264	7.37037	7.37934	7.21929	7.14854	7.29146	7.2396	7.26045	7.36569	7.23664	7.21882	7.41922
	680	7.20953	7.29507	7.28547	7.31611	7.28408	7.23564	7.21228	7.27857	7.28195	7.30398	7.43317	7.43417	7.17238	7.17783	7.20944	7.35349	7.33767	7.35929	7.29221	7.37024	7.3793	7.21924	7.14826	7.29013	7.23859	7.26042	7.36412	7.2356	7.21861	7.4191
	681	7.20817	7.29497	7.28507	7.31544	7.28336	7.23553	7.21096	7.27746	7.28169	7.30342	7.43223	7.4332	7.17053	7.17767	7.20843	7.35201	7.33758	7.35911	7.29116	7.36954	7.37922	7.21873	7.14805	7.28977	7.23634	7.26012	7.36268	7.2347	7.21748	7.41852
	682	7.20684	7.29387	7.28487	7.31414	7.28324	7.23254	7.21013	7.27497	7.28099	7.30187	7.43187	7.43273	7.16879	7.17734	7.20824	7.35108	7.33678	7.3587	7.28862	7.36888	7.37798	7.21791	7.14758	7.28945	7.23533	7.25961	7.36171	7.2347	7.21565	7.41795
	683	7.20684	7.29348	7.28405	7.31242	7.28256	7.23251	7.20958	7.27378	7.28054	7.29909	7.43147	7.4327	7.16838	7.17685	7.20752	7.35008	7.33584	7.35765	7.28778	7.36845	7.37782	7.21739	7.14624	7.28846	7.23523	7.25938	7.3612	7.23436	7.21518	7.41754
	684	7.20683	7.29314	7.28403	7.31239	7.28099	7.23212	7.20809	7.27283	7.28049	7.29885	7.43083	7.43226	7.16794	7.1768	7.20687	7.34935	7.33507	7.35752	7.28749	7.36746	7.37534	7.21694	7.14613	7.28824	7.23507	7.25742	7.36101	7.2333	7.21514	7.41724
	685	7.20661	7.29265	7.2833	7.31015	7.28073	7.23129	7.20774	7.27271	7.27989	7.29775	7.43065	7.4315	7.16737	7.17632	7.20609	7.34902	7.33499	7.35611	7.28705	7.36707	7.37419	7.21634	7.1454	7.28738	7.234	7.2572	7.35985	7.23184	7.21505	7.41621
	686	7.20566	7.29155	7.28254	7.31002	7.27939	7.23106	7.20748	7.27191	7.27832	7.29557	7.43033	7.42871	7.1669	7.17602	7.20597	7.34849	7.33462	7.35484	7.28661	7.36639	7.37314	7.21454	7.14494	7.28732	7.2339	7.25683	7.35978	7.23172	7.21411	7.41557
	687	7.20523	7.29029	7.28213	7.30976	7.27911	7.22813	7.20706	7.2707	7.27827	7.29524	7.42779	7.42842	7.16661	7.17563	7.20504	7.34839	7.33373	7.35461	7.28658	7.36634	7.37304	7.21429	7.14388	7.28589	7.23357	7.25639	7.35875	7.2307	7.21311	7.41456
	688	7.20415	7.29015	7.28197	7.30915	7.27787	7.22789	7.20664	7.27003	7.27825	7.29424	7.42747	7.4261	7.1663	7.17523	7.20459	7.34709	7.33371	7.35411	7.28605	7.36532	7.37296	7.2141	7.14132	7.28495	7.23198	7.25624	7.35854	7.22989	7.2114	7.4144
	689	7.20385	7.28934	7.28187	7.30729	7.27599	7.22665	7.20466	7.27003	7.27787	7.29394	7.4267	7.42571	7.16599	7.17413	7.20411	7.34696	7.33367	7.35383	7.28556	7.36399	7.37182	7.21409	7.14125	7.28457	7.23158	7.25615	7.3579	7.22923	7.21127	7.41389
	690	7.20366	7.28915	7.28125	7.30607	7.27583	7.22582	7.20391	7.2682	7.27743	7.29387	7.42668	7.4245	7.16474	7.17403	7.20393	7.34676	7.3336	7.35152	7.28549	7.36376	7.37147	7.21404	7.13891	7.28362	7.23049	7.25495	7.35757	7.2291	7.2089	7.41349
	691	7.20328	7.28764	7.2811	7.3048	7.27526	7.22272	7.20379	7.26699	7.27648	7.29305	7.42651	7.42449	7.16433	7.173	7.20366	7.34667	7.33301	7.35036	7.28444	7.36348	7.3713	7.21392	7.13844	7.28032	7.23032	7.25439	7.35749	7.22909	7.20843	7.41268
	692	7.20213	7.28753	7.27952	7.30478	7.27398	7.22066	7.20318	7.26506	7.27495	7.29268	7.42334	7.42277	7.1635	7.172	7.20349	7.34586	7.33285	7.34982	7.28203	7.36324	7.3697	7.21079	7.13742	7.28009	7.23011	7.25419	7.35743	7.229	7.20603	7.40937
	693	7.20209	7.28741	7.27937	7.30359	7.27315	7.22039	7.20204	7.26502	7.27403	7.29241	7.42102	7.42204	7.16311	7.17166	7.20162	7.34391	7.33184	7.34971	7.28108	7.36322	7.36778	7.20866	7.13611	7.27998	7.22862	7.25415	7.35743	7.22855	7.20468	7.40872
	694	7.20143	7.28655	7.27859	7.30255	7.27128	7.21986	7.2014	7.26445	7.2717	7.2915	7.41996	7.42089	7.16292	7.17154	7.20152	7.34306	7.33171	7.34807	7.28089	7.36309	7.36772	7.20862	7.13514	7.27966	7.22819	7.25409	7.35733	7.22789	7.2043	7.40763
	695	7.2014	7.28594	7.27751	7.30216	7.27062	7.2194	7.20113	7.263	7.26966	7.29138	7.41951	7.42081	7.16274	7.17122	7.20115	7.34262	7.33162	7.34688	7.28065	7.36307	7.3677	7.20774	7.13507	7.27957	7.22803	7.25246	7.35682	7.22771	7.20404	7.40693
	696	7.20102	7.28517	7.27634	7.29802	7.27046	7.21849	7.20059	7.26281	7.26902	7.29119	7.41843	7.42033	7.16252	7.17098	7.2007	7.34164	7.33093	7.34405	7.28061	7.36253	7.36758	7.20708	7.13333	7.27925	7.22741	7.25143	7.35676	7.22669	7.20403	7.40569
	697	7.20063	7.2844	7.27587	7.29641	7.27012	7.21679	7.19823	7.26248	7.26849	7.29108	7.4182	7.41957	7.16149	7.16896	7.20028	7.34163	7.33036	7.34381	7.28012	7.36197	7.36723	7.20529	7.13235	7.27912	7.22679	7.25067	7.3559	7.22626	7.20325	7.40522
	698	7.20026	7.28421	7.27564	7.29636	7.2695	7.21583	7.1977	7.26196	7.26822	7.2903	7.41816	7.41941	7.16119	7.16895	7.19989	7.34122	7.33028	7.34336	7.27998	7.36193	7.36638	7.20423	7.13063	7.27865	7.22562	7.25052	7.35588	7.22513	7.20312	7.40484
	699	7.2002	7.28314	7.2749	7.2958	7.26924	7.21485	7.19745	7.2616	7.26671	7.28926	7.41751	7.41768	7.16081	7.16729	7.19862	7.34092	7.32899	7.33916	7.27975	7.36155	7.36571	7.20403	7.13	7.27851	7.22455	7.2504	7.35537	7.22376	7.20153	7.40448
	700	7.19904	7.28308	7.2748	7.29397	7.26717	7.21463	7.19601	7.26001	7.26646	7.28893	7.41675	7.41638	7.16005	7.16679	7.19821	7.33958	7.32778	7.33886	7.27783	7.36152	7.36211	7.20381	7.12897	7.27755	7.2244	7.24964	7.3551	7.22295	7.20146	7.4024
	701	7.19866	7.28287	7.27343	7.29316	7.26369	7.21456	7.1959	7.25951	7.26541	7.28861	7.41569	7.41551	7.16004	7.16662	7.19733	7.33846	7.32616	7.33781	7.27669	7.36095	7.36191	7.20343	7.12746	7.2755	7.2228	7.24921	7.35427	7.22276	7.19935	7.40012
	702	7.19814	7.28214	7.27274	7.29287	7.26339	7.21394	7.1954	7.25828	7.26538	7.28821	7.41542	7.4133	7.15998	7.16592	7.19709	7.33748	7.325	7.337	7.27498	7.35994	7.3616	7.20288	7.12689	7.27362	7.22024	7.24882	7.35426	7.22177	7.19904	7.40009
	703	7.19793	7.28193	7.27201	7.29253	7.26011	7.21356	7.19373	7.25773	7.26438	7.28813	7.41508	7.41149	7.15981	7.16352	7.19462	7.33716	7.32415	7.33692	7.27377	7.35898	7.36121	7.20275	7.12687	7.2713	7.21925	7.24865	7.35367	7.22151	7.19834	7.39921
	704	7.19754	7.28193	7.27196	7.28854	7.26007	7.21302	7.19336	7.25725	7.26429	7.28654	7.41502	7.41122	7.15979	7.16325	7.19379	7.3369	7.32383	7.33679	7.27315	7.35855	7.3611	7.20261	7.12527	7.26808	7.21887	7.24815	7.35365	7.22148	7.19784	7.39867
	705	7.19686	7.28192	7.2719	7.28755	7.25998	7.21196	7.19317	7.25569	7.26381	7.2863	7.41445	7.41119	7.15974	7.1631	7.19336	7.33684	7.32356	7.33577	7.27143	7.35764	7.3602	7.2022	7.12219	7.26762	7.21756	7.2474	7.35362	7.21933	7.19752	7.39717
	706	7.19653	7.2804	7.27184	7.28747	7.25908	7.20913	7.19206	7.25541	7.26327	7.28496	7.41133	7.41067	7.15899	7.16304	7.19229	7.33648	7.32336	7.33523	7.27135	7.35749	7.35966	7.20113	7.12142	7.26758	7.21756	7.24711	7.35289	7.21821	7.1974	7.39681
	707	7.19531	7.28015	7.2718	7.2866	7.25845	7.20913	7.19195	7.2552	7.2625	7.28451	7.40988	7.41045	7.15817	7.16205	7.19087	7.33626	7.32286	7.33485	7.27051	7.35682	7.35941	7.20106	7.12076	7.26698	7.21578	7.24684	7.35118	7.21808	7.19719	7.39441
	708	7.19414	7.27976	7.27131	7.28417	7.25765	7.20836	7.19051	7.2547	7.26222	7.28433	7.40902	7.41017	7.15709	7.16149	7.1899	7.33459	7.32247	7.33342	7.269	7.3568	7.35877	7.20104	7.12	7.26663	7.2153	7.24678	7.3501	7.21733	7.19714	7.39416
	709	7.19381	7.27862	7.27111	7.28253	7.2565	7.20669	7.18985	7.25377	7.26213	7.28414	7.40832	7.40925	7.15491	7.16104	7.18968	7.33445	7.32161	7.33221	7.2689	7.35603	7.35849	7.20046	7.11951	7.26659	7.21485	7.24648	7.34992	7.21709	7.19696	7.3927
	710	7.19348	7.27732	7.27003	7.28178	7.25522	7.20579	7.18981	7.25299	7.26211	7.28409	7.40726	7.4065	7.15491	7.1603	7.18913	7.33407	7.3216	7.33192	7.2688	7.35585	7.35848	7.20023	7.11936	7.26585	7.21384	7.24635	7.34915	7.21501	7.1968	7.39229
	711	7.19312	7.27646	7.26815	7.28088	7.25483	7.20472	7.18924	7.25237	7.26182	7.28397	7.40721	7.40592	7.15472	7.16024	7.18804	7.33288	7.32138	7.33185	7.2676	7.35521	7.3584	7.19924	7.11919	7.26581	7.21355	7.24542	7.34883	7.2149	7.19585	7.39208
	712	7.19312	7.27569	7.26804	7.27999	7.25301	7.20326	7.18913	7.25183	7.26136	7.28344	7.40707	7.40532	7.15311	7.15988	7.18717	7.33161	7.31974	7.33168	7.26735	7.35416	7.3573	7.19861	7.11871	7.26447	7.21339	7.24533	7.34861	7.21354	7.19282	7.39152
	713	7.19297	7.27522	7.26564	7.27751	7.25276	7.20064	7.18673	7.25172	7.26065	7.28297	7.40658	7.40512	7.153	7.15917	7.18696	7.33066	7.31963	7.32996	7.26627	7.35332	7.35583	7.19857	7.11816	7.26373	7.21091	7.24521	7.3482	7.21237	7.19246	7.39145
	714	7.19266	7.27495	7.26557	7.27715	7.25232	7.20042	7.18653	7.25132	7.26011	7.2827	7.40391	7.4039	7.15263	7.15784	7.18668	7.33001	7.31921	7.32994	7.26541	7.35112	7.35445	7.19847	7.11812	7.2614	7.21089	7.24492	7.34805	7.21211	7.19126	7.39055
	715	7.19252	7.27415	7.2654	7.27685	7.25127	7.19953	7.18641	7.24972	7.25832	7.28255	7.4038	7.40292	7.15247	7.15695	7.18637	7.32882	7.31913	7.32889	7.26459	7.35083	7.35338	7.1983	7.11806	7.26089	7.21083	7.24478	7.34778	7.2121	7.18961	7.39055
	716	7.19244	7.27393	7.26408	7.27649	7.25042	7.19904	7.18619	7.24962	7.2583	7.28193	7.40312	7.4016	7.1523	7.15657	7.18611	7.3287	7.31891	7.32888	7.26458	7.3504	7.35108	7.19699	7.11728	7.26084	7.21078	7.24269	7.34743	7.21167	7.18934	7.39022
	717	7.19222	7.27343	7.26397	7.27626	7.24868	7.19701	7.18567	7.24791	7.25793	7.28166	7.4019	7.40118	7.15083	7.1561	7.18595	7.32694	7.31714	7.3285	7.26428	7.35016	7.35062	7.19276	7.11709	7.25885	7.20848	7.24224	7.34598	7.2103	7.18763	7.38843
	718	7.19134	7.27321	7.2633	7.27612	7.24854	7.19595	7.18515	7.24654	7.25738	7.28163	7.40136	7.40104	7.14973	7.15579	7.18591	7.3266	7.316	7.32799	7.26343	7.34923	7.35039	7.19216	7.11657	7.25874	7.20771	7.24198	7.34499	7.20952	7.18691	7.38839
	719	7.18938	7.27227	7.26322	7.27603	7.24834	7.1959	7.18495	7.2461	7.25495	7.28112	7.4013	7.3973	7.14971	7.1551	7.18469	7.32604	7.31581	7.32781	7.26258	7.34823	7.35039	7.19001	7.1151	7.25772	7.20725	7.24075	7.3449	7.20948	7.18658	7.38752
	720	7.18857	7.27134	7.26236	7.27543	7.24797	7.19471	7.18494	7.24584	7.2544	7.28103	7.39976	7.3972	7.14964	7.15401	7.18461	7.32533	7.31464	7.32737	7.26255	7.3476	7.35024	7.18941	7.11439	7.25771	7.20723	7.2387	7.34482	7.20822	7.18639	7.38747
	721	7.18826	7.27122	7.26139	7.2747	7.24723	7.19446	7.18443	7.24563	7.25405	7.28013	7.39937	7.395	7.14929	7.15331	7.1845	7.32472	7.31377	7.32732	7.26242	7.34757	7.3488	7.18892	7.11308	7.25755	7.20689	7.23822	7.34482	7.20789	7.18627	7.38699
	722	7.18798	7.271	7.26086	7.27206	7.24709	7.1944	7.18157	7.24528	7.25365	7.27927	7.39824	7.39434	7.14876	7.1533	7.18307	7.3236	7.31315	7.32714	7.26159	7.34517	7.34793	7.18791	7.11254	7.25574	7.20644	7.23822	7.34481	7.20711	7.18492	7.38677
	723	7.18697	7.2694	7.26084	7.27184	7.24585	7.19435	7.1813	7.24504	7.2533	7.27834	7.39782	7.39391	7.1465	7.15307	7.18224	7.32323	7.31281	7.32273	7.26068	7.34461	7.34714	7.1877	7.11188	7.25558	7.20629	7.23803	7.34467	7.20683	7.18349	7.38545
	724	7.18685	7.26838	7.26069	7.27017	7.24414	7.19371	7.18106	7.24438	7.25265	7.27796	7.39572	7.39385	7.14633	7.15242	7.18184	7.32322	7.31181	7.32138	7.26011	7.34453	7.34585	7.18702	7.11132	7.25554	7.20535	7.23802	7.34443	7.20573	7.18341	7.38442
	725	7.18638	7.26726	7.25798	7.26998	7.24364	7.19261	7.17929	7.24371	7.25235	7.27771	7.3945	7.39338	7.14592	7.15226	7.18166	7.32295	7.31175	7.31949	7.25931	7.34424	7.34549	7.18572	7.10761	7.25481	7.20512	7.23719	7.34432	7.20466	7.18228	7.38403
	726	7.18558	7.26645	7.25782	7.26968	7.24304	7.19159	7.17872	7.24236	7.2518	7.27763	7.39349	7.39247	7.14584	7.15006	7.18135	7.32212	7.31068	7.31931	7.25911	7.34411	7.34529	7.18389	7.10733	7.25465	7.20499	7.23706	7.34425	7.20299	7.18133	7.38385
	727	7.18434	7.26267	7.25651	7.26951	7.24298	7.19067	7.17733	7.24217	7.25081	7.27701	7.39242	7.3909	7.14535	7.14997	7.18129	7.3221	7.31055	7.31901	7.25864	7.34408	7.34484	7.18363	7.10729	7.25382	7.20482	7.23626	7.3442	7.2027	7.18121	7.38374
	728	7.18254	7.26176	7.25648	7.26931	7.24293	7.19002	7.17609	7.2412	7.2507	7.27631	7.39202	7.39064	7.14336	7.14979	7.18077	7.322	7.31008	7.31868	7.25772	7.34318	7.34445	7.18346	7.10597	7.25377	7.20461	7.23486	7.34372	7.20202	7.18077	7.38371
	729	7.18161	7.26071	7.25526	7.26879	7.24262	7.18987	7.17537	7.23966	7.2502	7.27551	7.39192	7.39018	7.14273	7.1494	7.18041	7.32118	7.31001	7.3186	7.25705	7.34196	7.34234	7.18313	7.10556	7.25282	7.20444	7.23431	7.34355	7.20195	7.18045	7.38264
	730	7.18132	7.26058	7.25301	7.26877	7.24172	7.18914	7.17459	7.23759	7.24945	7.27425	7.3917	7.38967	7.14227	7.1486	7.17995	7.31987	7.30963	7.31851	7.25565	7.33921	7.34143	7.18279	7.10552	7.25245	7.20429	7.23377	7.34153	7.20181	7.17942	7.38254
	731	7.181	7.26023	7.25213	7.26854	7.24166	7.18841	7.17429	7.23717	7.2491	7.27416	7.39162	7.38942	7.14225	7.1481	7.17898	7.31943	7.30937	7.31832	7.25558	7.33906	7.34094	7.18027	7.10258	7.25164	7.20369	7.23331	7.34141	7.20169	7.17876	7.38057
	732	7.18034	7.25993	7.25188	7.26827	7.24145	7.18527	7.17382	7.23633	7.24831	7.27326	7.39153	7.38879	7.14201	7.14801	7.17832	7.31933	7.30916	7.31788	7.25294	7.33799	7.33997	7.18016	7.10247	7.25096	7.20132	7.23071	7.34087	7.20146	7.17872	7.3803
	733	7.18013	7.25953	7.25112	7.26812	7.24137	7.18513	7.17174	7.23541	7.24828	7.27219	7.39131	7.3881	7.1411	7.14785	7.17818	7.31835	7.30903	7.31726	7.25273	7.33767	7.33981	7.17863	7.10187	7.25048	7.20132	7.23015	7.34053	7.20132	7.17845	7.38021
	734	7.17904	7.25778	7.24919	7.26763	7.24115	7.1848	7.17142	7.23529	7.24809	7.2716	7.38959	7.38804	7.14065	7.1478	7.17772	7.31806	7.30891	7.3172	7.25229	7.33755	7.33932	7.17795	7.10117	7.24927	7.20096	7.23005	7.33974	7.19687	7.17792	7.37911
	735	7.17838	7.25758	7.24831	7.26679	7.24098	7.18449	7.17099	7.23528	7.24796	7.27121	7.38895	7.38772	7.14038	7.14776	7.17729	7.31748	7.30665	7.31707	7.25127	7.33655	7.33837	7.17619	7.10077	7.24833	7.2007	7.22859	7.33935	7.19597	7.17781	7.37809
	736	7.17739	7.25633	7.24779	7.26637	7.23969	7.18389	7.17056	7.23485	7.24738	7.27013	7.38801	7.38765	7.14003	7.14731	7.17712	7.31686	7.30431	7.3167	7.25075	7.33565	7.33805	7.17598	7.1005	7.24832	7.20002	7.22759	7.33644	7.1959	7.17759	7.37792
	737	7.17697	7.25528	7.24763	7.26532	7.23842	7.18384	7.17039	7.23436	7.2458	7.26963	7.38792	7.38748	7.1391	7.14725	7.17606	7.3166	7.30406	7.3167	7.24991	7.33448	7.33764	7.17521	7.09942	7.24824	7.19955	7.22521	7.33582	7.19365	7.17742	7.3778
	738	7.17619	7.25514	7.24699	7.26215	7.23566	7.18298	7.17026	7.23393	7.24556	7.26891	7.38739	7.38727	7.13805	7.14658	7.17591	7.31612	7.30166	7.31664	7.24938	7.33418	7.33723	7.17499	7.09826	7.24812	7.19893	7.22471	7.33521	7.19323	7.17673	7.37712
	739	7.17569	7.25428	7.2467	7.26192	7.2344	7.18291	7.16933	7.23375	7.24512	7.26874	7.38708	7.38561	7.13754	7.14655	7.17276	7.31607	7.30159	7.31513	7.24925	7.33373	7.33638	7.17487	7.09799	7.24811	7.19863	7.2228	7.33487	7.19299	7.17619	7.37711
	740	7.17535	7.25331	7.24661	7.26174	7.23391	7.18212	7.16891	7.23294	7.2435	7.26867	7.38633	7.38523	7.13714	7.14645	7.17164	7.31598	7.30121	7.31421	7.24894	7.33269	7.33622	7.17448	7.09504	7.24806	7.19817	7.22111	7.3333	7.19276	7.17565	7.37658
	741	7.17494	7.25224	7.24629	7.25981	7.233	7.18087	7.16732	7.2324	7.24304	7.26777	7.38626	7.38348	7.13604	7.14613	7.17021	7.31597	7.30025	7.31188	7.24797	7.33259	7.33604	7.17295	7.094	7.2476	7.19804	7.22105	7.33277	7.19069	7.17544	7.37406
	742	7.17445	7.25182	7.24505	7.2594	7.23282	7.1791	7.16728	7.23189	7.24229	7.26605	7.38593	7.38236	7.1352	7.14595	7.16984	7.31553	7.30012	7.31061	7.24766	7.3309	7.33598	7.17197	7.0939	7.24639	7.19766	7.22102	7.33275	7.19035	7.17472	7.37367
	743	7.17358	7.25126	7.24457	7.25916	7.23217	7.17903	7.16723	7.23101	7.24025	7.26594	7.38192	7.38222	7.13441	7.1458	7.16982	7.31539	7.30007	7.30888	7.24753	7.33032	7.33265	7.17065	7.0938	7.24546	7.19732	7.22065	7.33268	7.19028	7.17466	7.37332
	744	7.17355	7.25126	7.24423	7.25841	7.23192	7.17818	7.16679	7.23012	7.24012	7.26571	7.37998	7.3817	7.13433	7.14576	7.16938	7.31392	7.29885	7.30884	7.24743	7.33029	7.33226	7.17045	7.09322	7.24507	7.19721	7.21995	7.33033	7.18983	7.173	7.37287
	745	7.17348	7.25113	7.24389	7.25792	7.23092	7.176	7.16627	7.22944	7.2399	7.26506	7.37979	7.38166	7.13415	7.14562	7.16908	7.31379	7.29772	7.30789	7.24687	7.32978	7.32864	7.16969	7.09264	7.24459	7.1972	7.21931	7.32916	7.18968	7.17273	7.37239
	746	7.173	7.24962	7.2436	7.2572	7.23049	7.17523	7.16602	7.22926	7.23852	7.2649	7.37967	7.38152	7.13414	7.14464	7.16868	7.31285	7.29724	7.30599	7.2468	7.32906	7.32843	7.16783	7.0926	7.2445	7.19717	7.21861	7.32883	7.18878	7.17253	7.3722
	747	7.17293	7.2491	7.2404	7.25717	7.22785	7.17522	7.16515	7.22915	7.23803	7.26478	7.37946	7.38139	7.13393	7.1445	7.16778	7.31245	7.29631	7.30526	7.24599	7.32754	7.32839	7.1664	7.09048	7.2428	7.1954	7.21753	7.32819	7.18875	7.17213	7.37149
	748	7.17202	7.24895	7.2396	7.2564	7.22762	7.17513	7.16505	7.22914	7.23754	7.26429	7.37858	7.38117	7.13363	7.1435	7.16767	7.31223	7.29585	7.30462	7.24539	7.32695	7.32822	7.16533	7.08969	7.2422	7.19475	7.2172	7.32743	7.1875	7.17024	7.37058
	749	7.17181	7.24787	7.23928	7.2561	7.22672	7.17451	7.16495	7.22872	7.2375	7.26421	7.37856	7.38081	7.13318	7.14255	7.16749	7.31191	7.29326	7.3032	7.24538	7.32573	7.32789	7.16531	7.08816	7.24036	7.19374	7.21637	7.32743	7.18728	7.17013	7.37051
	750	7.17164	7.24759	7.23832	7.25597	7.22662	7.17373	7.16461	7.2279	7.23628	7.26365	7.37804	7.37927	7.13308	7.14254	7.16627	7.31145	7.29166	7.30203	7.24533	7.32569	7.32597	7.16484	7.08755	7.2396	7.19285	7.21576	7.32742	7.18694	7.17005	7.37026
	751	7.17131	7.24722	7.23733	7.25586	7.22612	7.1726	7.16392	7.22775	7.23499	7.26339	7.37651	7.37792	7.13299	7.14195	7.16611	7.31136	7.29023	7.30125	7.24447	7.32543	7.32575	7.16467	7.08715	7.23824	7.19278	7.21457	7.32732	7.18683	7.16967	7.36887
	752	7.16999	7.24666	7.23648	7.2556	7.226	7.1712	7.16322	7.22753	7.23494	7.26239	7.37633	7.37779	7.13288	7.14172	7.1651	7.30674	7.28882	7.30103	7.24322	7.3231	7.32362	7.16404	7.08673	7.23754	7.19214	7.21434	7.32686	7.18629	7.16926	7.36885
	753	7.1684	7.24582	7.23507	7.25493	7.22596	7.17	7.16287	7.22718	7.23473	7.26105	7.37627	7.37696	7.13282	7.13977	7.16504	7.30605	7.28727	7.30089	7.24222	7.32204	7.3228	7.16161	7.08507	7.23745	7.19211	7.21397	7.32655	7.18625	7.16732	7.36773
	754	7.16828	7.24533	7.23402	7.25388	7.22588	7.16888	7.16275	7.22627	7.23415	7.26059	7.37584	7.37678	7.13135	7.1397	7.16479	7.3046	7.28722	7.29997	7.2419	7.32143	7.32279	7.16003	7.08456	7.23745	7.19173	7.21234	7.32547	7.18516	7.16419	7.36731
	755	7.16816	7.24304	7.23258	7.25317	7.22539	7.16777	7.16183	7.22434	7.23364	7.2593	7.37461	7.37514	7.1309	7.13954	7.16468	7.30157	7.28482	7.2997	7.24124	7.32139	7.32264	7.15996	7.08312	7.23725	7.18843	7.21227	7.32533	7.18502	7.16267	7.36612
	756	7.16674	7.24245	7.23128	7.25272	7.22531	7.16729	7.1613	7.22429	7.23134	7.25927	7.37127	7.37405	7.13089	7.13941	7.16435	7.29937	7.28419	7.29859	7.24029	7.32099	7.32226	7.15982	7.08257	7.23564	7.18752	7.21204	7.32518	7.1839	7.16235	7.36553
	757	7.16636	7.24231	7.23009	7.25215	7.22507	7.16707	7.16122	7.22374	7.23038	7.25895	7.37124	7.3734	7.13065	7.13921	7.16385	7.29767	7.28399	7.298	7.24027	7.32006	7.32189	7.15932	7.08168	7.23483	7.18745	7.21195	7.3251	7.1834	7.16215	7.36462
	758	7.16604	7.24209	7.22984	7.25167	7.22487	7.16416	7.16014	7.2237	7.2303	7.25848	7.37082	7.37331	7.13063	7.13827	7.16381	7.29762	7.28382	7.29791	7.23559	7.3198	7.32082	7.1576	7.0772	7.23477	7.18739	7.21161	7.32507	7.17948	7.16137	7.36421
	759	7.1656	7.23998	7.22941	7.25152	7.22465	7.16325	7.16002	7.22344	7.22964	7.2584	7.37062	7.37323	7.13029	7.1379	7.1632	7.29667	7.28314	7.29756	7.2352	7.31954	7.32015	7.15548	7.07704	7.23467	7.18729	7.21146	7.32506	7.17923	7.16126	7.36331
	760	7.1655	7.23933	7.22829	7.25106	7.22407	7.16176	7.15988	7.22188	7.22946	7.25749	7.36824	7.37138	7.12987	7.13785	7.16245	7.29609	7.28303	7.29564	7.23516	7.31947	7.31908	7.15528	7.07681	7.23209	7.18541	7.21029	7.32501	7.17872	7.16099	7.3632
	761	7.1642	7.23798	7.22803	7.25082	7.22403	7.16171	7.1595	7.22	7.22924	7.25714	7.36823	7.3706	7.12944	7.13718	7.16197	7.29609	7.28159	7.29554	7.23511	7.31823	7.31804	7.15468	7.07579	7.23192	7.18538	7.21021	7.32447	7.1778	7.16087	7.363
	762	7.16326	7.23783	7.22635	7.24974	7.22378	7.16147	7.15918	7.2196	7.22917	7.25547	7.36796	7.36699	7.1286	7.13647	7.16184	7.29528	7.28121	7.29542	7.23501	7.31808	7.31752	7.1546	7.07543	7.23033	7.18497	7.20952	7.3231	7.17749	7.15989	7.36246
	763	7.16259	7.2378	7.22536	7.24964	7.22264	7.16137	7.1581	7.21836	7.22871	7.25414	7.36766	7.36632	7.12822	7.13614	7.16177	7.29104	7.28057	7.29505	7.23462	7.31716	7.31737	7.15433	7.0729	7.22997	7.18492	7.20919	7.32203	7.17579	7.15958	7.3623
	764	7.16178	7.2377	7.22357	7.24898	7.22098	7.16052	7.15801	7.21806	7.22779	7.25312	7.36732	7.36591	7.12796	7.13549	7.16177	7.28989	7.27977	7.29335	7.23432	7.31568	7.31731	7.15374	7.07286	7.22935	7.1846	7.20615	7.32144	7.17537	7.15923	7.36169
	765	7.15924	7.23622	7.22283	7.2481	7.21815	7.16039	7.15793	7.21757	7.22653	7.25303	7.36599	7.3658	7.12753	7.13499	7.16137	7.28784	7.2794	7.2904	7.23221	7.31467	7.31646	7.15297	7.0696	7.22642	7.18445	7.20606	7.32124	7.17521	7.15785	7.36168
	766	7.15896	7.23406	7.22207	7.24756	7.21619	7.15947	7.15747	7.21748	7.2253	7.25283	7.36546	7.36545	7.12681	7.13455	7.16103	7.2878	7.27936	7.29006	7.2321	7.31442	7.31644	7.15229	7.06786	7.22594	7.18377	7.2058	7.32041	7.17505	7.15738	7.36061
	767	7.1579	7.23368	7.22194	7.24552	7.2154	7.15858	7.15661	7.21722	7.22488	7.25183	7.3654	7.36496	7.12673	7.13446	7.16063	7.28759	7.27874	7.28938	7.23204	7.31387	7.31597	7.15184	7.06639	7.22459	7.18363	7.20503	7.31992	7.17437	7.15728	7.36038
	768	7.15734	7.23283	7.22179	7.24505	7.2141	7.15838	7.15447	7.21609	7.22381	7.25169	7.36473	7.36372	7.12523	7.134	7.16013	7.28691	7.27841	7.28891	7.23175	7.31379	7.31503	7.15154	7.06637	7.22277	7.18297	7.20335	7.31987	7.17399	7.15714	7.36037
	769	7.1572	7.23259	7.22173	7.24475	7.21396	7.15686	7.15381	7.21581	7.22241	7.25066	7.36468	7.36361	7.12438	7.13354	7.16002	7.28682	7.27835	7.28597	7.22979	7.31189	7.31326	7.15148	7.06479	7.22158	7.18278	7.20263	7.31968	7.17081	7.15706	7.36025
	770	7.15709	7.232	7.21962	7.24315	7.21341	7.15533	7.15245	7.21566	7.22159	7.25001	7.36427	7.36278	7.12402	7.1321	7.15994	7.2865	7.27804	7.28534	7.22965	7.31055	7.31299	7.15062	7.06438	7.22091	7.18254	7.2019	7.31961	7.17021	7.157	7.35891
	771	7.15615	7.23105	7.21933	7.24221	7.2116	7.15531	7.15239	7.21535	7.22107	7.24999	7.3636	7.36252	7.12333	7.13178	7.15978	7.28611	7.27787	7.28519	7.22946	7.30947	7.31286	7.14975	7.0641	7.2203	7.18184	7.20145	7.31915	7.16995	7.15696	7.35833
	772	7.15608	7.23025	7.21908	7.24184	7.21125	7.1529	7.15226	7.21519	7.22103	7.24952	7.3632	7.36214	7.123	7.13172	7.1594	7.285	7.27758	7.28456	7.22925	7.30875	7.31241	7.14963	7.06391	7.21975	7.18109	7.20091	7.31804	7.16866	7.15602	7.35811
	773	7.15493	7.23004	7.21885	7.2415	7.21095	7.15244	7.15222	7.2128	7.2199	7.24873	7.36315	7.3621	7.12292	7.13104	7.15861	7.28466	7.27683	7.28391	7.22798	7.30731	7.31227	7.14919	7.06366	7.21878	7.18096	7.2003	7.31772	7.16849	7.15555	7.35793
	774	7.154	7.22951	7.21862	7.24139	7.21018	7.15229	7.15176	7.21088	7.21939	7.24848	7.36236	7.36179	7.12216	7.12765	7.15765	7.28361	7.27672	7.28386	7.22748	7.3071	7.31223	7.14865	7.06334	7.21858	7.18085	7.19995	7.31695	7.168	7.15488	7.3577
	775	7.15343	7.22887	7.21834	7.24119	7.20957	7.15217	7.15173	7.20941	7.2192	7.24847	7.36221	7.36104	7.12188	7.1271	7.15716	7.28303	7.27583	7.28385	7.22605	7.3067	7.31107	7.14764	7.06313	7.21828	7.18077	7.19988	7.31686	7.16717	7.15068	7.35686
	776	7.15245	7.22867	7.21788	7.24024	7.20913	7.15203	7.1508	7.20893	7.21905	7.24833	7.36216	7.36001	7.12063	7.1251	7.15688	7.28292	7.27422	7.28355	7.22587	7.30591	7.3108	7.14748	7.06164	7.21767	7.18061	7.19984	7.31675	7.16705	7.15027	7.35667
	777	7.15175	7.22816	7.2178	7.24016	7.20854	7.15096	7.15073	7.20734	7.21892	7.24814	7.36166	7.35872	7.12057	7.12453	7.15629	7.28266	7.27399	7.2827	7.22579	7.30468	7.31062	7.14739	7.06109	7.2175	7.17984	7.19963	7.31568	7.16397	7.14955	7.35617
	778	7.15138	7.22787	7.21689	7.23917	7.2077	7.1503	7.15061	7.20718	7.21775	7.24751	7.36064	7.35817	7.12046	7.12442	7.15583	7.28262	7.27375	7.28262	7.22523	7.30451	7.30896	7.1466	7.0555	7.21577	7.17908	7.19921	7.31506	7.16351	7.14816	7.35562
	779	7.15119	7.2277	7.21655	7.23904	7.20589	7.14867	7.14781	7.20701	7.21541	7.24657	7.35972	7.35721	7.11829	7.12397	7.1552	7.28145	7.27312	7.28243	7.22422	7.30411	7.30874	7.14603	7.05541	7.21542	7.17881	7.19881	7.31393	7.16313	7.14744	7.35471
	780	7.15108	7.2253	7.21626	7.23795	7.20538	7.14824	7.1478	7.20609	7.21514	7.24642	7.35947	7.35411	7.11818	7.12364	7.1544	7.28099	7.27306	7.28217	7.22383	7.30285	7.30752	7.14592	7.05513	7.21402	7.17864	7.19808	7.3121	7.16302	7.14719	7.35443
	781	7.15042	7.22506	7.2152	7.23727	7.20531	7.14753	7.14758	7.206	7.21501	7.24522	7.35866	7.35399	7.11772	7.1236	7.15437	7.28096	7.27255	7.28167	7.2233	7.30279	7.30695	7.14568	7.05353	7.21371	7.1786	7.19748	7.31177	7.16184	7.14684	7.35362
	782	7.14964	7.22503	7.2149	7.23703	7.20516	7.14742	7.14738	7.20536	7.21488	7.24378	7.35794	7.35389	7.11587	7.12303	7.1543	7.28084	7.27077	7.2816	7.22264	7.30038	7.30632	7.14469	7.05309	7.21339	7.1781	7.19639	7.31106	7.16106	7.1467	7.35332
	783	7.14951	7.22484	7.21283	7.23687	7.20508	7.14625	7.14639	7.20473	7.21427	7.24242	7.35676	7.35297	7.11544	7.12301	7.15426	7.28023	7.26967	7.27952	7.22156	7.30022	7.30595	7.14456	7.05308	7.21279	7.1781	7.19623	7.30921	7.16032	7.14656	7.35307
	784	7.14874	7.22443	7.21052	7.23665	7.2036	7.14577	7.14547	7.2045	7.21338	7.2415	7.35423	7.35123	7.11514	7.12253	7.15322	7.27789	7.26883	7.27875	7.21948	7.29939	7.30594	7.14391	7.05279	7.21237	7.17773	7.19553	7.30875	7.15965	7.14642	7.35307
	785	7.14849	7.22227	7.20805	7.2352	7.20351	7.14415	7.14493	7.20422	7.21319	7.24089	7.35414	7.34965	7.115	7.12232	7.15287	7.27728	7.26773	7.27833	7.21941	7.2992	7.30559	7.14301	7.05253	7.21164	7.17735	7.19537	7.30819	7.1586	7.14613	7.35304
	786	7.14837	7.22114	7.20683	7.23381	7.20313	7.14371	7.14406	7.20399	7.21311	7.24086	7.35322	7.34846	7.11404	7.12154	7.15215	7.27685	7.2672	7.27727	7.21911	7.29905	7.30557	7.14195	7.05212	7.2098	7.17561	7.19515	7.30804	7.15802	7.14613	7.35243
	787	7.14832	7.22076	7.20632	7.23315	7.20242	7.14217	7.14348	7.20382	7.21237	7.24076	7.35314	7.34563	7.11382	7.12047	7.15079	7.27646	7.26642	7.27651	7.2179	7.29802	7.30273	7.14123	7.04943	7.20935	7.17515	7.19392	7.30718	7.15749	7.14595	7.34958
	788	7.14829	7.22011	7.20584	7.2321	7.20103	7.14171	7.14292	7.20351	7.21116	7.23912	7.35227	7.34533	7.11311	7.12	7.15075	7.27646	7.26639	7.27632	7.21754	7.29735	7.30268	7.14095	7.04902	7.20764	7.17474	7.19341	7.30687	7.15676	7.14564	7.34951
	789	7.14687	7.21993	7.20515	7.22933	7.20092	7.14168	7.14208	7.20322	7.21073	7.23841	7.35214	7.34442	7.11257	7.11983	7.15056	7.27563	7.26535	7.27595	7.21741	7.29728	7.3014	7.14034	7.04772	7.20498	7.17457	7.1932	7.30676	7.15675	7.1436	7.34858
	790	7.14681	7.21756	7.20406	7.22901	7.19925	7.14123	7.14154	7.20199	7.21053	7.23817	7.35037	7.34434	7.1117	7.1197	7.14949	7.27522	7.26509	7.27569	7.21732	7.29671	7.30029	7.13941	7.04646	7.20452	7.17426	7.19316	7.30594	7.15668	7.14217	7.34713
	791	7.14655	7.21732	7.20385	7.22812	7.19833	7.14012	7.14059	7.20184	7.21051	7.23638	7.34987	7.34374	7.11166	7.11946	7.14891	7.27353	7.2647	7.27416	7.21648	7.2961	7.29975	7.13656	7.04594	7.20428	7.17394	7.19315	7.3056	7.15588	7.14096	7.34681
	792	7.1453	7.21687	7.20325	7.22579	7.19827	7.14007	7.14049	7.20173	7.21024	7.23615	7.34954	7.34316	7.11154	7.1167	7.1488	7.27249	7.26245	7.27372	7.21599	7.29451	7.29921	7.1357	7.04542	7.20347	7.17238	7.19218	7.3043	7.15534	7.13927	7.34402
	793	7.1448	7.21626	7.2029	7.22523	7.19811	7.13988	7.14043	7.20127	7.20967	7.2354	7.34849	7.34204	7.10972	7.11639	7.14777	7.27248	7.26059	7.2722	7.21591	7.29416	7.29883	7.13513	7.0441	7.20294	7.16965	7.19181	7.30408	7.15534	7.13915	7.34241
	794	7.14435	7.21444	7.20275	7.22317	7.19673	7.13945	7.13988	7.20063	7.2088	7.23411	7.34811	7.3404	7.10729	7.11605	7.14767	7.27083	7.25914	7.27113	7.21544	7.29414	7.29711	7.13413	7.04305	7.19948	7.16885	7.19179	7.30386	7.15254	7.13733	7.34202
	795	7.14434	7.21406	7.2014	7.22299	7.196	7.13912	7.13986	7.20047	7.20755	7.23409	7.34807	7.3404	7.10701	7.11575	7.14682	7.2699	7.25804	7.26954	7.21537	7.29411	7.29625	7.13407	7.0422	7.19937	7.16866	7.1909	7.30351	7.15205	7.13715	7.34182
	796	7.14433	7.2139	7.20083	7.22279	7.1959	7.13713	7.13959	7.20032	7.20727	7.23214	7.34743	7.34037	7.10689	7.11564	7.14614	7.26928	7.25517	7.26723	7.21506	7.29302	7.29576	7.13354	7.04149	7.19924	7.16792	7.19077	7.30307	7.15146	7.13672	7.34158
	797	7.14339	7.21389	7.20053	7.22267	7.19578	7.13661	7.13843	7.19916	7.20548	7.23179	7.34699	7.33964	7.1068	7.115	7.14495	7.2692	7.25344	7.26681	7.21428	7.2926	7.29422	7.13205	7.04147	7.19905	7.16757	7.19034	7.30149	7.15083	7.13623	7.34087
	798	7.14179	7.21348	7.20052	7.22257	7.1939	7.1357	7.13772	7.19865	7.20481	7.23062	7.34699	7.33839	7.10658	7.11432	7.14429	7.26832	7.25207	7.2655	7.21417	7.2917	7.2927	7.13203	7.04103	7.19903	7.16727	7.18977	7.30108	7.15081	7.13558	7.34051
	799	7.14168	7.21342	7.19886	7.22234	7.19342	7.13563	7.13748	7.19707	7.20424	7.23008	7.34435	7.33829	7.10572	7.11354	7.14256	7.26757	7.25164	7.26482	7.21409	7.29079	7.29199	7.13109	7.0397	7.199	7.16679	7.18948	7.30049	7.15045	7.13458	7.33981
	800	7.14165	7.21335	7.1986	7.22207	7.19327	7.13538	7.13712	7.19682	7.20304	7.22948	7.3441	7.33651	7.10491	7.11313	7.14203	7.26606	7.25026	7.26482	7.21389	7.29012	7.29159	7.1307	7.0391	7.1966	7.16672	7.18882	7.29922	7.14985	7.13354	7.33846
	801	7.14156	7.2122	7.19834	7.2218	7.19312	7.13418	7.13612	7.19651	7.20132	7.22933	7.34377	7.33495	7.10401	7.11278	7.14116	7.26482	7.25023	7.26439	7.21251	7.28923	7.2915	7.12985	7.03878	7.19631	7.1666	7.18858	7.29885	7.1494	7.1323	7.3375
	802	7.14054	7.21141	7.19797	7.22141	7.19312	7.13354	7.13602	7.19522	7.20117	7.22899	7.3433	7.33395	7.10281	7.11277	7.1402	7.2647	7.24992	7.26422	7.21031	7.28753	7.29135	7.12982	7.03805	7.19581	7.16454	7.18722	7.29842	7.1489	7.13161	7.33723
	803	7.1401	7.21035	7.19778	7.2205	7.19246	7.13302	7.13516	7.19486	7.20064	7.22844	7.3429	7.33371	7.10199	7.11205	7.13973	7.26351	7.24889	7.26419	7.20994	7.28742	7.29103	7.12953	7.03735	7.19411	7.16453	7.18713	7.29723	7.1487	7.12988	7.33722
	804	7.13993	7.20955	7.19699	7.22017	7.18949	7.13264	7.13463	7.19471	7.20062	7.22818	7.34209	7.33352	7.10182	7.11176	7.1395	7.26245	7.24796	7.26001	7.20987	7.28705	7.29097	7.12895	7.0371	7.19396	7.16331	7.1864	7.29639	7.14837	7.12945	7.33644
	805	7.13992	7.20947	7.19588	7.21947	7.18697	7.13211	7.13388	7.19393	7.19967	7.22813	7.34167	7.33342	7.10079	7.1114	7.13934	7.26242	7.24363	7.25908	7.20984	7.2866	7.29063	7.12881	7.03613	7.19264	7.16228	7.18602	7.29616	7.14833	7.12804	7.33521
	806	7.1393	7.20932	7.19571	7.21875	7.18678	7.13203	7.1331	7.1938	7.19888	7.22806	7.34134	7.33206	7.09956	7.11094	7.13896	7.26229	7.24331	7.25771	7.20864	7.28626	7.29019	7.12655	7.03549	7.19192	7.1621	7.18523	7.29581	7.14724	7.12729	7.33496
	807	7.13891	7.20908	7.19476	7.21748	7.18566	7.13098	7.13169	7.19327	7.19868	7.22794	7.33888	7.33061	7.09936	7.11093	7.13769	7.2615	7.24311	7.2576	7.20851	7.2841	7.28997	7.12566	7.03499	7.19149	7.16016	7.18437	7.29504	7.14415	7.1269	7.33366
	808	7.13694	7.20806	7.19428	7.21729	7.18469	7.1299	7.13122	7.19258	7.19781	7.22789	7.33842	7.33022	7.09908	7.10963	7.13706	7.26102	7.24268	7.25742	7.20775	7.2829	7.28916	7.12521	7.03426	7.1914	7.15918	7.18424	7.29421	7.14395	7.12661	7.33287
	809	7.13691	7.20558	7.19422	7.21604	7.18441	7.12977	7.1311	7.1911	7.19746	7.22782	7.33828	7.32929	7.09847	7.10905	7.13697	7.25925	7.24233	7.25742	7.2069	7.28278	7.28891	7.12414	7.03309	7.18978	7.1589	7.18382	7.29411	7.14353	7.12634	7.33284
	810	7.13672	7.20472	7.19358	7.21486	7.18421	7.12965	7.13097	7.19058	7.19646	7.22499	7.33825	7.32838	7.09735	7.109	7.13684	7.25693	7.24079	7.25474	7.20675	7.28201	7.28851	7.12396	7.03261	7.18968	7.15868	7.1831	7.29377	7.14344	7.12329	7.33197
	811	7.13661	7.20446	7.19306	7.21452	7.1829	7.12956	7.13041	7.18887	7.19632	7.22492	7.33362	7.32833	7.09715	7.1087	7.13684	7.25613	7.24055	7.2546	7.2061	7.28155	7.28657	7.12317	7.03206	7.18949	7.15868	7.18269	7.29325	7.14301	7.12184	7.33181
	812	7.13626	7.20329	7.19296	7.21399	7.18205	7.12941	7.13026	7.1884	7.19566	7.22455	7.33356	7.32749	7.09681	7.10863	7.13666	7.25556	7.23963	7.25443	7.2055	7.27999	7.28601	7.12283	7.03205	7.18825	7.15815	7.18192	7.29282	7.1429	7.12078	7.33103
	813	7.1356	7.20327	7.19245	7.21395	7.18194	7.12828	7.12977	7.18821	7.19513	7.2243	7.33295	7.3263	7.09669	7.10843	7.13609	7.25413	7.23869	7.25437	7.2053	7.27971	7.28544	7.12253	7.03044	7.18797	7.15645	7.18191	7.29262	7.14288	7.12061	7.33102
	814	7.13552	7.20297	7.19242	7.21277	7.18115	7.12818	7.12951	7.18735	7.19501	7.22419	7.33219	7.32604	7.09653	7.1076	7.13608	7.25404	7.23829	7.25033	7.20478	7.27871	7.28434	7.12248	7.02921	7.18689	7.15468	7.1818	7.29249	7.14287	7.12057	7.33023
	815	7.13496	7.20248	7.19209	7.21219	7.18068	7.12789	7.12938	7.18699	7.19409	7.22406	7.33186	7.32582	7.09427	7.10722	7.13442	7.25387	7.23625	7.24929	7.20445	7.27775	7.2829	7.12243	7.02866	7.18658	7.15226	7.18144	7.29189	7.14251	7.1203	7.3286
	816	7.13412	7.20173	7.19165	7.21105	7.18053	7.12776	7.129	7.18657	7.19357	7.22333	7.3317	7.32561	7.09353	7.10689	7.13406	7.25315	7.23577	7.24877	7.20387	7.27648	7.28219	7.1215	7.02846	7.18588	7.15176	7.18143	7.29152	7.14227	7.11917	7.32797
	817	7.13393	7.2011	7.19118	7.2109	7.17943	7.12699	7.12853	7.18644	7.19273	7.2225	7.33165	7.3255	7.09334	7.10649	7.13401	7.25304	7.23567	7.24698	7.20316	7.27574	7.28169	7.12118	7.0271	7.18571	7.15003	7.18102	7.2915	7.14223	7.11848	7.32794
	818	7.13354	7.19964	7.19095	7.21068	7.17898	7.12638	7.12819	7.18412	7.19233	7.22189	7.33155	7.32451	7.09319	7.10527	7.13399	7.25104	7.23502	7.24557	7.2029	7.27545	7.28115	7.12092	7.02673	7.18568	7.14914	7.18078	7.2912	7.14127	7.11836	7.32729
	819	7.13305	7.1994	7.19065	7.21047	7.17819	7.12616	7.12719	7.18217	7.19142	7.22112	7.33145	7.32356	7.09241	7.10439	7.13255	7.24931	7.23495	7.2455	7.20283	7.27539	7.2793	7.12011	7.02644	7.1852	7.14864	7.18056	7.29043	7.14112	7.11819	7.32712
	820	7.13242	7.19884	7.18959	7.20902	7.17736	7.1252	7.12615	7.18203	7.19142	7.2207	7.33083	7.32297	7.09211	7.10376	7.1323	7.2483	7.23394	7.24469	7.20174	7.27494	7.27876	7.11952	7.02595	7.18504	7.14837	7.17994	7.28875	7.14026	7.11643	7.32674
	821	7.13206	7.19866	7.18893	7.209	7.17693	7.1246	7.12536	7.18164	7.1899	7.22052	7.33063	7.32261	7.09157	7.10153	7.1318	7.24808	7.23327	7.24415	7.20086	7.27334	7.27867	7.11901	7.02595	7.18493	7.14831	7.17949	7.28871	7.13922	7.11415	7.32639
	822	7.13044	7.1977	7.18891	7.20842	7.17615	7.12377	7.12527	7.18102	7.18888	7.22011	7.33002	7.31865	7.09035	7.10089	7.1316	7.24688	7.23273	7.24361	7.20047	7.27206	7.27737	7.11727	7.02552	7.18423	7.14771	7.17924	7.28863	7.13883	7.1141	7.32587
	823	7.12993	7.19628	7.18865	7.20837	7.17569	7.12361	7.12452	7.18102	7.1888	7.2192	7.32866	7.31856	7.08991	7.10074	7.1312	7.24643	7.23173	7.24171	7.20038	7.27156	7.27669	7.11716	7.02546	7.18378	7.1477	7.17909	7.28822	7.13865	7.11407	7.3242
	824	7.12837	7.19532	7.18719	7.2081	7.17458	7.12262	7.12374	7.18043	7.18823	7.21835	7.32777	7.31806	7.08974	7.09969	7.12987	7.24628	7.22884	7.24074	7.20009	7.27121	7.27664	7.11678	7.02531	7.18131	7.14677	7.17894	7.28783	7.13671	7.11394	7.32419
	825	7.12725	7.19482	7.18633	7.20702	7.17431	7.12094	7.12225	7.17953	7.18795	7.21818	7.32684	7.31797	7.08904	7.09949	7.12802	7.24607	7.22665	7.24055	7.19896	7.27026	7.27661	7.11649	7.02495	7.18074	7.1465	7.17845	7.28775	7.13454	7.11331	7.32396
	826	7.12672	7.19478	7.18454	7.20534	7.17349	7.11988	7.12203	7.17839	7.18576	7.21804	7.32661	7.31794	7.08875	7.09914	7.12711	7.24526	7.22627	7.24049	7.19804	7.2699	7.27597	7.11527	7.02266	7.18041	7.14633	7.17764	7.28655	7.13198	7.11244	7.32262
	827	7.12531	7.19456	7.1843	7.20298	7.17317	7.11985	7.12186	7.17769	7.18568	7.21792	7.32612	7.31616	7.08826	7.09864	7.12584	7.24279	7.22625	7.23943	7.19801	7.26959	7.27554	7.11504	7.02179	7.17877	7.14549	7.17614	7.28628	7.13066	7.10917	7.32254
	828	7.12453	7.19376	7.18426	7.20239	7.17197	7.1197	7.12149	7.17753	7.18531	7.21771	7.32587	7.31577	7.08817	7.09785	7.1258	7.24242	7.22552	7.23933	7.19793	7.26922	7.27276	7.11492	7.01883	7.17781	7.14541	7.17526	7.28624	7.13063	7.10881	7.32108
	829	7.1234	7.19343	7.18396	7.20239	7.1718	7.11957	7.11989	7.17647	7.18478	7.21531	7.32585	7.31576	7.08801	7.09697	7.12553	7.24204	7.22509	7.23717	7.19783	7.26903	7.27122	7.11462	7.01613	7.17744	7.14499	7.17389	7.28439	7.13045	7.1088	7.32046
	830	7.12272	7.19285	7.1838	7.20151	7.17065	7.11943	7.11877	7.17641	7.18428	7.21528	7.32582	7.31539	7.08795	7.09679	7.12533	7.24166	7.22407	7.23672	7.19778	7.26863	7.27048	7.11388	7.016	7.17686	7.14417	7.17353	7.28375	7.13029	7.10832	7.32015
	831	7.12236	7.1914	7.18324	7.20112	7.17043	7.1177	7.11752	7.17625	7.18392	7.21519	7.32499	7.31479	7.08758	7.09649	7.12473	7.24161	7.2233	7.23566	7.19762	7.26843	7.26933	7.11382	7.0147	7.17655	7.14372	7.17312	7.282	7.13013	7.10776	7.31986
	832	7.12182	7.19062	7.18258	7.2005	7.16986	7.11607	7.11747	7.17586	7.18343	7.21491	7.3237	7.31443	7.08691	7.09625	7.12462	7.2416	7.22315	7.23354	7.19733	7.26717	7.26915	7.11375	7.01447	7.17548	7.14361	7.17193	7.28173	7.12861	7.10729	7.31806
	833	7.12169	7.18901	7.18105	7.19921	7.16968	7.11591	7.11744	7.1758	7.18287	7.21462	7.32361	7.31324	7.08669	7.09531	7.12455	7.24027	7.22312	7.23336	7.19673	7.26664	7.26898	7.11313	7.01445	7.17512	7.14331	7.17182	7.28163	7.12809	7.1059	7.31768
	834	7.12127	7.18899	7.18015	7.19853	7.16917	7.11576	7.11636	7.17546	7.1824	7.21443	7.32103	7.30881	7.08613	7.09492	7.12382	7.23999	7.22297	7.23172	7.19653	7.26605	7.26836	7.11294	7.01328	7.1749	7.14312	7.17145	7.28143	7.12765	7.10564	7.31763
	835	7.12036	7.18883	7.17954	7.19815	7.16902	7.11535	7.1159	7.17513	7.18236	7.21163	7.31815	7.30851	7.08609	7.09481	7.12294	7.23984	7.22289	7.23108	7.19569	7.26569	7.26818	7.11289	7.0131	7.1741	7.14264	7.17039	7.28117	7.12716	7.1055	7.31698
	836	7.12032	7.1887	7.17905	7.19798	7.16887	7.11488	7.11585	7.17303	7.18176	7.21119	7.31788	7.30827	7.08596	7.09453	7.12231	7.23925	7.2224	7.22999	7.19521	7.26505	7.26793	7.11286	7.01302	7.17354	7.14227	7.16931	7.27913	7.1271	7.10529	7.31597
	837	7.12021	7.18859	7.17751	7.19762	7.16788	7.11483	7.11553	7.17243	7.17947	7.21119	7.31677	7.30821	7.08488	7.09449	7.12156	7.23854	7.22166	7.22771	7.19488	7.26471	7.26706	7.11263	7.01213	7.17321	7.14138	7.16911	7.27812	7.12492	7.10523	7.31409
	838	7.11821	7.188	7.17737	7.19662	7.16767	7.11443	7.11529	7.17148	7.1791	7.21104	7.31661	7.30693	7.08465	7.09423	7.1206	7.23805	7.22096	7.22674	7.19414	7.26456	7.26692	7.11239	7.01199	7.17314	7.14088	7.1681	7.27804	7.12339	7.10515	7.31267
	839	7.11736	7.18666	7.17596	7.19645	7.16716	7.11394	7.11517	7.17016	7.17853	7.21068	7.31659	7.3059	7.08453	7.09414	7.12057	7.23805	7.22078	7.22586	7.1938	7.26435	7.26673	7.11127	7.01131	7.17292	7.1403	7.16793	7.278	7.12322	7.105	7.3111
	840	7.11703	7.1863	7.17592	7.19481	7.16542	7.11282	7.11482	7.16983	7.17836	7.2103	7.3161	7.30548	7.08417	7.09404	7.12057	7.23781	7.22051	7.22555	7.19374	7.26433	7.26583	7.11088	7.01119	7.1725	7.13983	7.16766	7.27732	7.12204	7.10415	7.31058
	841	7.11628	7.18605	7.17436	7.19322	7.16536	7.11208	7.11465	7.16966	7.17831	7.21012	7.31588	7.30546	7.0836	7.09392	7.12051	7.23646	7.21906	7.22538	7.19357	7.26429	7.26482	7.11063	7.00977	7.1722	7.13975	7.16752	7.27731	7.12009	7.10412	7.31044
	842	7.11611	7.18503	7.17417	7.19278	7.16413	7.11181	7.11437	7.16712	7.17696	7.21007	7.31489	7.30522	7.08352	7.0939	7.12011	7.23582	7.21871	7.22479	7.19288	7.26404	7.26417	7.11051	7.00948	7.17156	7.13903	7.16734	7.27703	7.12004	7.10391	7.31
	843	7.11508	7.18468	7.17396	7.1924	7.16404	7.11145	7.11398	7.1662	7.17666	7.20917	7.31481	7.30497	7.0828	7.09353	7.11978	7.23573	7.21785	7.22421	7.19262	7.26313	7.26408	7.10957	7.00934	7.1715	7.13749	7.1665	7.27455	7.11958	7.10331	7.30904
	844	7.11477	7.18455	7.17388	7.19214	7.164	7.11107	7.11361	7.16574	7.17634	7.20915	7.31394	7.30497	7.08271	7.09268	7.1197	7.23445	7.21765	7.22417	7.19139	7.26261	7.2628	7.10933	7.0084	7.17092	7.13672	7.16607	7.27299	7.11866	7.09987	7.30794
	845	7.11411	7.1844	7.17348	7.19085	7.16394	7.11095	7.11312	7.16475	7.17627	7.20914	7.3133	7.30461	7.08203	7.09214	7.11936	7.23427	7.21749	7.22396	7.19036	7.26248	7.26179	7.10913	7.00774	7.17084	7.13662	7.16523	7.27177	7.1177	7.09974	7.30648
	846	7.11314	7.1841	7.17172	7.19019	7.16365	7.1109	7.11295	7.16462	7.17584	7.20902	7.3113	7.30457	7.08165	7.09211	7.1184	7.23378	7.21686	7.22229	7.19008	7.26227	7.26148	7.10904	7.00728	7.16882	7.13657	7.16413	7.27159	7.11682	7.09778	7.3061
	847	7.11292	7.18409	7.17161	7.18933	7.16265	7.11046	7.1123	7.16389	7.17582	7.20899	7.31116	7.30335	7.08053	7.09199	7.1183	7.23375	7.21608	7.2221	7.19003	7.26218	7.26136	7.10799	7.00702	7.16853	7.13531	7.164	7.27155	7.11557	7.09745	7.30485
	848	7.11257	7.18359	7.17117	7.18923	7.16121	7.1104	7.11215	7.16332	7.174	7.20873	7.31115	7.30334	7.08036	7.09196	7.11753	7.2336	7.21581	7.22112	7.18612	7.26196	7.2606	7.1069	7.00657	7.16798	7.13409	7.16296	7.27051	7.11419	7.09712	7.30479
	849	7.11186	7.18345	7.17079	7.18857	7.16073	7.11004	7.11192	7.16225	7.17375	7.20786	7.31037	7.30293	7.07918	7.0911	7.11723	7.23307	7.21484	7.21912	7.18608	7.2592	7.25819	7.10674	7.00629	7.16762	7.13366	7.16293	7.26946	7.11394	7.09691	7.30362
	850	7.11118	7.18233	7.17059	7.18766	7.16071	7.10991	7.11044	7.1621	7.17335	7.20741	7.30994	7.30246	7.07841	7.09101	7.11701	7.23175	7.21463	7.21781	7.18591	7.25899	7.25765	7.10611	7.00568	7.16758	7.1332	7.16203	7.26933	7.1138	7.09629	7.30314
	851	7.10941	7.18103	7.16983	7.18763	7.15995	7.10868	7.10961	7.16088	7.17332	7.20709	7.3099	7.30166	7.07809	7.09025	7.11692	7.23148	7.21424	7.21768	7.18284	7.25842	7.25744	7.10599	7.00514	7.16581	7.13317	7.16151	7.26917	7.11362	7.09575	7.30243
	852	7.10933	7.18102	7.16857	7.18683	7.15982	7.10715	7.10959	7.16034	7.17319	7.20685	7.30969	7.30053	7.07791	7.08924	7.11646	7.22968	7.21389	7.21606	7.18275	7.25753	7.25681	7.10581	7.0045	7.16528	7.13246	7.16096	7.26907	7.11324	7.09515	7.30218
	853	7.10926	7.18016	7.16846	7.18679	7.15977	7.10642	7.10925	7.16032	7.17303	7.20581	7.30943	7.299	7.07778	7.08923	7.11527	7.22961	7.21273	7.21508	7.18217	7.25723	7.25668	7.10572	7.00447	7.16512	7.13197	7.16068	7.26898	7.11225	7.09496	7.30106
	854	7.10924	7.17999	7.16783	7.18673	7.15904	7.10633	7.10849	7.15937	7.17245	7.20575	7.30769	7.29845	7.07726	7.08819	7.11461	7.22919	7.21219	7.21436	7.18129	7.2571	7.25642	7.10521	7.00444	7.16486	7.13166	7.16062	7.26789	7.10948	7.09464	7.30025
	855	7.10913	7.17974	7.16684	7.18432	7.15904	7.10604	7.10805	7.15891	7.17139	7.20449	7.30713	7.29843	7.07719	7.08793	7.11264	7.2291	7.21196	7.2133	7.18068	7.25613	7.25641	7.10503	7.00404	7.16456	7.13159	7.1606	7.26749	7.10897	7.09448	7.29989
	856	7.10881	7.17949	7.16652	7.18414	7.15901	7.10553	7.10768	7.15715	7.17004	7.20386	7.30568	7.29766	7.07659	7.08731	7.11224	7.2281	7.21159	7.21237	7.17903	7.25329	7.25526	7.10443	7.00393	7.16412	7.13153	7.16013	7.26734	7.10787	7.09402	7.2997
	857	7.10851	7.17907	7.16641	7.1839	7.15886	7.10459	7.10768	7.15645	7.16948	7.2037	7.30478	7.2967	7.07658	7.08712	7.11217	7.228	7.21151	7.2114	7.17901	7.25309	7.25479	7.10435	7.00388	7.16369	7.13137	7.16004	7.26722	7.10771	7.09197	7.29968
	858	7.10782	7.17898	7.16608	7.18355	7.1588	7.10428	7.10737	7.15556	7.16862	7.20343	7.30233	7.29667	7.07625	7.08685	7.1118	7.22695	7.21117	7.21129	7.17889	7.25291	7.25443	7.1038	7.00338	7.1636	7.13129	7.15888	7.26686	7.10764	7.0917	7.29956
	859	7.10721	7.17858	7.16575	7.18243	7.15824	7.1042	7.10722	7.15514	7.16793	7.20237	7.30111	7.29662	7.07555	7.08643	7.11179	7.22677	7.2099	7.21003	7.17883	7.25132	7.25398	7.10354	7.00295	7.16326	7.13123	7.15823	7.2661	7.10745	7.09061	7.29855
	860	7.10615	7.17798	7.16568	7.18161	7.15806	7.10419	7.10606	7.15433	7.16775	7.20236	7.30073	7.29646	7.07493	7.08606	7.11104	7.22659	7.20986	7.20956	7.17747	7.2508	7.25382	7.10146	7.00278	7.16321	7.13099	7.15773	7.26535	7.10587	7.09	7.29834
	861	7.10304	7.17753	7.16565	7.18142	7.15758	7.10341	7.10552	7.15404	7.1676	7.20153	7.30068	7.29526	7.07423	7.08599	7.11094	7.22615	7.20966	7.20819	7.17692	7.24924	7.25354	7.1014	7.00203	7.16224	7.13073	7.15724	7.26457	7.10582	7.08992	7.29805
	862	7.10271	7.17618	7.16336	7.17935	7.15739	7.10307	7.10527	7.15335	7.16732	7.20039	7.30055	7.29415	7.07423	7.08518	7.11073	7.22537	7.20895	7.20781	7.1763	7.24912	7.25336	7.09928	7.00183	7.16141	7.13067	7.15564	7.26441	7.10541	7.08986	7.29667
	863	7.10178	7.17407	7.16249	7.17909	7.1566	7.10284	7.10471	7.15226	7.16634	7.20032	7.29925	7.29366	7.07369	7.08512	7.1104	7.22493	7.20831	7.20739	7.17533	7.24895	7.25269	7.09922	7.00017	7.16112	7.13018	7.1553	7.26265	7.10495	7.08873	7.29442
	864	7.10157	7.1719	7.16213	7.17863	7.15557	7.10284	7.10426	7.15211	7.16632	7.19947	7.29836	7.29342	7.07149	7.08502	7.11033	7.22468	7.20819	7.2062	7.17322	7.24787	7.25099	7.09896	6.99975	7.1605	7.12952	7.15494	7.26166	7.10468	7.08757	7.29351
	865	7.10139	7.17177	7.16137	7.17856	7.15473	7.10236	7.10378	7.15201	7.16566	7.19914	7.29806	7.29332	7.07099	7.08401	7.10911	7.22419	7.20774	7.20579	7.17302	7.24713	7.25091	7.0989	6.99971	7.15995	7.12842	7.15416	7.26106	7.10382	7.08727	7.29086
	866	7.10114	7.17137	7.16137	7.17782	7.15461	7.0992	7.10319	7.15195	7.1649	7.19848	7.2978	7.29184	7.06982	7.08361	7.10873	7.22345	7.20697	7.20477	7.17283	7.24683	7.25086	7.09889	6.99953	7.15975	7.1276	7.15375	7.25805	7.1038	7.08686	7.29055
	867	7.09911	7.1687	7.16126	7.17764	7.15435	7.09793	7.10187	7.15044	7.16422	7.19749	7.29766	7.28999	7.06741	7.08279	7.10865	7.22072	7.20684	7.20455	7.17266	7.24544	7.2505	7.09797	6.99883	7.15926	7.12706	7.15334	7.25793	7.1038	7.08636	7.29053
	868	7.09797	7.16826	7.16073	7.17709	7.15375	7.09714	7.1009	7.15016	7.16353	7.19682	7.29678	7.28965	7.06647	7.0825	7.10844	7.22014	7.20683	7.20403	7.17208	7.2453	7.24925	7.09757	6.99878	7.15836	7.12698	7.15312	7.25768	7.10375	7.08555	7.28918
	869	7.09797	7.16824	7.15722	7.17612	7.15229	7.09691	7.10074	7.15015	7.16295	7.19677	7.29591	7.28774	7.06516	7.0822	7.10766	7.22011	7.20678	7.20235	7.17126	7.24329	7.24772	7.09669	6.99843	7.1581	7.12655	7.15309	7.25751	7.10342	7.08299	7.2889
	870	7.09728	7.16803	7.15572	7.17609	7.15187	7.09666	7.10011	7.15	7.16243	7.19674	7.29352	7.28624	7.06392	7.07964	7.10722	7.22009	7.20422	7.20132	7.17039	7.24284	7.24678	7.09546	6.99804	7.15786	7.12618	7.15306	7.25655	7.10339	7.08297	7.2889
	871	7.09694	7.16714	7.1547	7.1756	7.15023	7.09579	7.09963	7.1493	7.16159	7.1966	7.29339	7.28589	7.06272	7.0789	7.10672	7.21961	7.20325	7.20097	7.17012	7.24208	7.2465	7.09545	6.99566	7.15744	7.12563	7.15227	7.25648	7.10261	7.08294	7.2883
	872	7.0963	7.1671	7.1542	7.17537	7.14978	7.09568	7.09948	7.14923	7.16034	7.19652	7.29244	7.28566	7.06271	7.07881	7.10661	7.21954	7.20187	7.19903	7.16972	7.24177	7.24579	7.09514	6.9952	7.15713	7.12439	7.15226	7.2563	7.10145	7.08243	7.28639
	873	7.09623	7.16544	7.15362	7.17537	7.14956	7.09564	7.09839	7.14807	7.16002	7.19644	7.29044	7.28527	7.05952	7.07706	7.10608	7.21729	7.2016	7.19886	7.16953	7.24177	7.24559	7.09513	6.99443	7.15669	7.12405	7.15205	7.25615	7.10046	7.0823	7.28621
	874	7.09585	7.16517	7.15044	7.17528	7.14939	7.09549	7.0977	7.14748	7.15994	7.19635	7.28991	7.28495	7.05947	7.07699	7.10565	7.21711	7.20119	7.19866	7.16951	7.24112	7.24386	7.09422	6.99317	7.15551	7.12381	7.15179	7.25585	7.10041	7.08094	7.28548
	875	7.09519	7.16451	7.14761	7.17466	7.14892	7.0953	7.09755	7.14739	7.15963	7.19629	7.28937	7.28381	7.05929	7.07682	7.10559	7.21565	7.19957	7.19782	7.16861	7.24099	7.24313	7.09405	6.99247	7.15479	7.12371	7.14979	7.25579	7.10037	7.08068	7.28475
	876	7.09441	7.16443	7.14741	7.17464	7.14625	7.09524	7.09664	7.14664	7.15876	7.19515	7.28882	7.28294	7.05898	7.07594	7.10538	7.21484	7.19891	7.197	7.16834	7.24064	7.24295	7.09401	6.99234	7.15437	7.12359	7.14939	7.25549	7.10011	7.08029	7.28467
	877	7.09298	7.16384	7.14724	7.17403	7.14575	7.0946	7.09661	7.14659	7.15868	7.19475	7.28859	7.28226	7.0579	7.07589	7.10527	7.21467	7.19879	7.19675	7.16688	7.23942	7.24215	7.09344	6.99196	7.15424	7.12316	7.14913	7.25535	7.10005	7.08013	7.28421
	878	7.092	7.16312	7.14562	7.17347	7.14515	7.09341	7.0966	7.14564	7.15491	7.1925	7.28845	7.28213	7.05748	7.07555	7.10491	7.21414	7.19765	7.19669	7.16648	7.23914	7.24207	7.09311	6.99193	7.15279	7.12285	7.14908	7.25274	7.09959	7.07801	7.28403
	879	7.09128	7.16205	7.14278	7.17342	7.14368	7.09269	7.09646	7.14466	7.15482	7.19112	7.28833	7.27942	7.05714	7.07441	7.10342	7.2139	7.19486	7.19646	7.16526	7.23902	7.2412	7.09308	6.99147	7.15253	7.12254	7.14874	7.25268	7.09958	7.07765	7.28402
	880	7.09113	7.16055	7.14266	7.17261	7.14352	7.09256	7.09609	7.14462	7.15334	7.19085	7.28725	7.27909	7.0565	7.07402	7.10307	7.21357	7.19391	7.19623	7.16422	7.23588	7.24061	7.09182	6.99128	7.15217	7.12246	7.14807	7.25222	7.09867	7.0767	7.28311
	881	7.08895	7.16019	7.14184	7.17248	7.14319	7.0916	7.09535	7.14445	7.15267	7.19029	7.28662	7.27902	7.05595	7.07392	7.10267	7.21152	7.1937	7.19399	7.16391	7.23485	7.24038	7.0914	6.99021	7.15157	7.12242	7.14652	7.25196	7.09852	7.07608	7.28273
	882	7.08831	7.16006	7.14178	7.17104	7.14302	7.09088	7.09415	7.14397	7.15249	7.18992	7.2854	7.27727	7.0552	7.0736	7.10266	7.21116	7.1937	7.19345	7.16367	7.23468	7.24026	7.09026	6.98946	7.1514	7.12193	7.14647	7.25139	7.09792	7.07481	7.28135
	883	7.08797	7.15947	7.14067	7.17	7.14295	7.09084	7.09411	7.14366	7.15244	7.18834	7.28307	7.27568	7.05492	7.07307	7.1022	7.21064	7.19083	7.19255	7.16294	7.23442	7.23849	7.08921	6.98871	7.15081	7.12141	7.14576	7.25121	7.09786	7.07479	7.28103
	884	7.08791	7.15902	7.1406	7.16978	7.1425	7.09039	7.09371	7.14343	7.15241	7.18786	7.28288	7.27338	7.05408	7.07273	7.10167	7.20785	7.18881	7.19199	7.1617	7.2338	7.23834	7.08879	6.9886	7.15042	7.12041	7.14561	7.25107	7.09778	7.07267	7.28085
	885	7.08614	7.15876	7.14025	7.16815	7.14158	7.08943	7.09277	7.14096	7.15117	7.18738	7.28166	7.27177	7.05396	7.07241	7.10141	7.20776	7.18826	7.19118	7.1615	7.23212	7.23694	7.08731	6.98778	7.15032	7.11879	7.14442	7.25087	7.0969	7.07058	7.28078
	886	7.0861	7.15873	7.14011	7.16807	7.14095	7.08937	7.0918	7.14071	7.15055	7.18712	7.27967	7.27049	7.05336	7.07197	7.10138	7.20743	7.18684	7.19062	7.16072	7.23108	7.23689	7.08712	6.98772	7.15002	7.11874	7.14404	7.25044	7.09671	7.06996	7.28014
	887	7.08609	7.15853	7.14003	7.16696	7.14055	7.08879	7.09156	7.14071	7.14816	7.18692	7.27918	7.26975	7.05308	7.07185	7.10079	7.20683	7.18677	7.19033	7.16054	7.23088	7.23688	7.08636	6.98705	7.14945	7.11792	7.14386	7.24997	7.09668	7.06928	7.27964
	888	7.08594	7.15826	7.13966	7.16683	7.14039	7.08869	7.09081	7.14062	7.14814	7.18616	7.27587	7.26951	7.05267	7.07153	7.10076	7.2068	7.18556	7.18947	7.15961	7.23064	7.23668	7.08636	6.98626	7.14932	7.11791	7.14369	7.24972	7.09653	7.06897	7.27757
	889	7.08594	7.15782	7.13923	7.16547	7.14022	7.08802	7.09069	7.14023	7.14701	7.18557	7.27546	7.26933	7.05105	7.07096	7.09971	7.2066	7.18391	7.18814	7.15879	7.22854	7.23648	7.08617	6.98617	7.1487	7.11732	7.14362	7.2491	7.09587	7.06878	7.27721
	890	7.08517	7.15752	7.13922	7.1638	7.13988	7.08791	7.09033	7.14007	7.14642	7.18362	7.27525	7.2684	7.05072	7.07063	7.09947	7.20602	7.18232	7.1858	7.15809	7.2279	7.23629	7.08589	6.98574	7.14858	7.11508	7.14212	7.24856	7.09576	7.06853	7.27713
	891	7.08502	7.15697	7.13863	7.16373	7.13835	7.08783	7.08978	7.13861	7.1462	7.18336	7.27467	7.26793	7.05037	7.06981	7.09859	7.20478	7.18216	7.18569	7.15728	7.22773	7.2361	7.08372	6.98567	7.14858	7.11502	7.14205	7.24841	7.09561	7.06834	7.27676
	892	7.08458	7.15582	7.13743	7.16348	7.13832	7.08703	7.08962	7.13751	7.14537	7.18303	7.27429	7.26771	7.05032	7.06962	7.09851	7.20467	7.18124	7.18554	7.15722	7.22734	7.23473	7.08338	6.98299	7.14702	7.11481	7.1417	7.24836	7.09553	7.06819	7.27624
	893	7.08453	7.15526	7.13694	7.16278	7.13762	7.08698	7.08831	7.13714	7.14506	7.18258	7.27409	7.26718	7.04977	7.06956	7.09818	7.20447	7.1811	7.18489	7.15648	7.22619	7.23442	7.08295	6.9824	7.14639	7.11456	7.14036	7.2443	7.09408	7.06808	7.27552
	894	7.08381	7.1539	7.13663	7.16271	7.13751	7.08668	7.0883	7.13709	7.14487	7.1803	7.2737	7.26647	7.04973	7.06839	7.09782	7.2038	7.18034	7.1842	7.15615	7.22618	7.23305	7.08211	6.98199	7.14611	7.11338	7.13851	7.24412	7.09262	7.06802	7.27489
	895	7.08357	7.15291	7.13609	7.16218	7.13606	7.08504	7.08728	7.13648	7.14382	7.17912	7.27348	7.26569	7.04967	7.06805	7.09744	7.20363	7.17953	7.18355	7.15604	7.2247	7.23263	7.08102	6.98159	7.14553	7.11307	7.13787	7.24336	7.09211	7.06668	7.27301
	896	7.08345	7.1524	7.13549	7.16124	7.13352	7.08308	7.08724	7.1356	7.14331	7.17909	7.2715	7.2654	7.04943	7.06766	7.09703	7.20057	7.17928	7.18332	7.15518	7.22433	7.23132	7.08065	6.9808	7.1452	7.1127	7.1377	7.24314	7.09094	7.06648	7.27266
	897	7.0828	7.15211	7.1335	7.16107	7.13263	7.08279	7.08678	7.13493	7.14301	7.17896	7.2712	7.26455	7.04903	7.06749	7.09506	7.19975	7.17789	7.17955	7.15453	7.22432	7.23094	7.08015	6.98073	7.14513	7.11186	7.13742	7.24287	7.09044	7.06508	7.27257
	898	7.08257	7.1516	7.13221	7.16081	7.13202	7.08274	7.08658	7.13422	7.14291	7.17884	7.27106	7.26378	7.04885	7.0674	7.09439	7.19909	7.17776	7.17882	7.15372	7.22398	7.23062	7.08011	6.98053	7.14498	7.11183	7.13723	7.24117	7.08989	7.06477	7.27242
	899	7.08252	7.15138	7.13166	7.15983	7.1313	7.08245	7.08638	7.13234	7.1428	7.17824	7.27063	7.26312	7.04814	7.06711	7.09396	7.19876	7.17578	7.17683	7.15301	7.22314	7.23061	7.07938	6.97919	7.14472	7.11132	7.13686	7.24073	7.08901	7.06366	7.27231
	900	7.08184	7.15001	7.13113	7.15976	7.13073	7.0823	7.08454	7.13108	7.14154	7.17688	7.2703	7.26286	7.04796	7.06709	7.0936	7.19742	7.17567	7.17638	7.15234	7.22267	7.23031	7.07931	6.97822	7.14469	7.11024	7.13604	7.23999	7.08868	7.06268	7.27115
	901	7.0818	7.14996	7.13033	7.15935	7.13073	7.08188	7.08425	7.13092	7.13757	7.17632	7.27006	7.26274	7.04788	7.06688	7.09232	7.19741	7.17263	7.17621	7.1514	7.22253	7.22903	7.07929	6.97811	7.14426	7.10983	7.13556	7.2398	7.08776	7.06232	7.27088
	902	7.08139	7.14945	7.12914	7.15901	7.1301	7.07995	7.08314	7.13017	7.13667	7.17623	7.26962	7.26236	7.04784	7.066	7.09128	7.19648	7.17234	7.17582	7.14894	7.22007	7.2279	7.07918	6.97777	7.14291	7.10965	7.135	7.23964	7.08769	7.06128	7.27043
	903	7.08108	7.1489	7.12843	7.15836	7.12961	7.07957	7.08279	7.13011	7.13514	7.17496	7.26894	7.26144	7.04731	7.06565	7.08868	7.19619	7.17053	7.17529	7.14654	7.21889	7.22771	7.07903	6.97648	7.14288	7.10904	7.13362	7.23865	7.08635	7.0591	7.27015
	904	7.08084	7.14729	7.12703	7.15795	7.12946	7.07939	7.08271	7.12981	7.13316	7.17468	7.26892	7.25955	7.04727	7.0656	7.08859	7.19587	7.16967	7.17479	7.14541	7.21835	7.22682	7.07895	6.97599	7.14204	7.10852	7.13359	7.23745	7.0862	7.0589	7.26976
	905	7.08075	7.14637	7.12651	7.1575	7.12867	7.07929	7.08244	7.12898	7.13305	7.1746	7.26848	7.25815	7.04685	7.06493	7.08661	7.19567	7.16931	7.17479	7.1454	7.21819	7.22645	7.07838	6.9756	7.14196	7.10823	7.13344	7.23695	7.08551	7.05825	7.26951
	906	7.07973	7.14592	7.12603	7.15676	7.12866	7.0779	7.08241	7.12871	7.13204	7.17439	7.26546	7.25725	7.04579	7.06455	7.0866	7.19536	7.16853	7.17432	7.14467	7.21804	7.22565	7.07763	6.97528	7.14183	7.10748	7.13337	7.23652	7.08337	7.0566	7.26895
	907	7.07958	7.14533	7.12562	7.15655	7.1279	7.0766	7.08191	7.12828	7.13184	7.17434	7.26545	7.25626	7.04569	7.06407	7.0866	7.19524	7.16836	7.17357	7.14451	7.21781	7.22431	7.07732	6.97469	7.14172	7.10527	7.13335	7.23553	7.08333	7.05521	7.26713
	908	7.07795	7.14504	7.1255	7.15533	7.12758	7.07611	7.08138	7.12821	7.12992	7.17433	7.26375	7.25603	7.04549	7.06407	7.0865	7.19514	7.16711	7.17258	7.14443	7.21619	7.22408	7.07567	6.9745	7.14167	7.10505	7.13218	7.23528	7.0831	7.0546	7.26699
	909	7.07778	7.14457	7.12536	7.15502	7.12677	7.07605	7.08116	7.12722	7.12977	7.17401	7.26372	7.25582	7.04517	7.06397	7.08642	7.19472	7.16631	7.17236	7.1444	7.21535	7.22375	7.07423	6.97431	7.14144	7.10446	7.13199	7.23493	7.08252	7.05428	7.2664
	910	7.07771	7.14355	7.12459	7.15459	7.12638	7.07589	7.08082	7.1271	7.12954	7.17397	7.26362	7.2542	7.04394	7.06393	7.08628	7.19437	7.16606	7.17149	7.14411	7.21466	7.22247	7.07235	6.9743	7.14136	7.10427	7.13198	7.23452	7.08185	7.05419	7.26482
	911	7.07711	7.14193	7.12386	7.15451	7.12556	7.07555	7.08033	7.12673	7.12953	7.1729	7.26325	7.25352	7.04275	7.06373	7.08566	7.19434	7.16576	7.17097	7.14369	7.21414	7.22226	7.07188	6.97291	7.14054	7.10254	7.13159	7.23439	7.08105	7.05315	7.26426
	912	7.07664	7.14179	7.12385	7.15439	7.12532	7.07475	7.08031	7.12615	7.12841	7.17283	7.26216	7.25208	7.04177	7.06288	7.08425	7.19399	7.16355	7.17086	7.14367	7.21356	7.22136	7.07125	6.97187	7.13894	7.10236	7.13097	7.233	7.08103	7.04991	7.26297
	913	7.07655	7.14171	7.12331	7.15232	7.12385	7.07398	7.08003	7.12508	7.12831	7.17255	7.26131	7.25094	7.04156	7.0627	7.0837	7.19355	7.16324	7.17026	7.14322	7.21219	7.22128	7.07054	6.97121	7.13888	7.1017	7.13075	7.23261	7.08084	7.04906	7.26221
	914	7.07592	7.14162	7.12289	7.15124	7.12371	7.07349	7.07997	7.12488	7.12824	7.17211	7.26081	7.25068	7.04127	7.06147	7.08369	7.19315	7.16137	7.17026	7.14287	7.21193	7.2209	7.06978	6.97103	7.13828	7.10097	7.13071	7.23227	7.07871	7.04896	7.26169
	915	7.07549	7.14158	7.12237	7.15082	7.12365	7.07323	7.07995	7.12436	7.1272	7.1717	7.25891	7.25023	7.04073	7.0613	7.08298	7.193	7.16137	7.16973	7.14227	7.21071	7.21904	7.06973	6.97022	7.13827	7.1008	7.13022	7.23127	7.07836	7.04724	7.26095
	916	7.07422	7.14084	7.12198	7.15061	7.12317	7.07278	7.07987	7.124	7.12684	7.17131	7.2586	7.24979	7.03991	7.06104	7.08279	7.19295	7.16065	7.16892	7.14226	7.21063	7.21848	7.06908	6.97011	7.13807	7.09988	7.12996	7.23126	7.07807	7.04657	7.26074
	917	7.07412	7.14073	7.12145	7.1496	7.123	7.07272	7.07939	7.12363	7.12559	7.17102	7.25693	7.24963	7.03943	7.06003	7.08279	7.19102	7.15985	7.16829	7.14133	7.20982	7.21753	7.06905	6.96954	7.13774	7.09987	7.12991	7.2306	7.07805	7.04645	7.26069
	918	7.07304	7.13988	7.12058	7.14956	7.12273	7.07257	7.07895	7.12329	7.12506	7.17097	7.25653	7.24956	7.03881	7.05916	7.08247	7.19087	7.15955	7.16715	7.1413	7.20944	7.21694	7.06766	6.96936	7.1375	7.09978	7.12886	7.23055	7.07704	7.04638	7.25998
	919	7.07276	7.1398	7.11984	7.14946	7.12232	7.07139	7.07877	7.1223	7.12504	7.17066	7.2565	7.24867	7.0384	7.05914	7.08242	7.19042	7.15857	7.16487	7.14107	7.20925	7.21685	7.06702	6.96924	7.13748	7.09956	7.12873	7.23023	7.0767	7.04409	7.25848
	920	7.07256	7.13941	7.11977	7.14922	7.1219	7.07106	7.07873	7.12061	7.1246	7.17012	7.25569	7.24862	7.03727	7.05902	7.08124	7.18917	7.15751	7.16364	7.14079	7.20872	7.21663	7.06699	6.96914	7.13709	7.09951	7.12775	7.22972	7.0766	7.04387	7.2583
	921	7.07229	7.13797	7.11945	7.14857	7.12154	7.06819	7.07795	7.12058	7.12453	7.16992	7.25532	7.24818	7.03726	7.0583	7.08089	7.18772	7.15734	7.16318	7.14006	7.20728	7.21606	7.06691	6.96887	7.13685	7.09784	7.12693	7.22926	7.07597	7.04374	7.25779
	922	7.06886	7.13735	7.11923	7.14813	7.12101	7.06722	7.07752	7.12019	7.12414	7.16983	7.25496	7.24771	7.03622	7.05825	7.08049	7.18752	7.15708	7.16211	7.13945	7.20688	7.21587	7.06667	6.9688	7.13671	7.09724	7.12662	7.22912	7.07552	7.04366	7.25742
	923	7.06707	7.1371	7.11899	7.14785	7.12075	7.06698	7.07555	7.11727	7.12395	7.16981	7.25488	7.24713	7.03618	7.0579	7.08006	7.18693	7.15633	7.16127	7.13917	7.20458	7.21504	7.06666	6.96708	7.13568	7.09694	7.12645	7.22896	7.07472	7.04341	7.25666
	924	7.06609	7.13691	7.11797	7.14778	7.12057	7.06676	7.07532	7.1171	7.12368	7.16928	7.25376	7.24686	7.03616	7.05742	7.07926	7.18661	7.15626	7.16039	7.13888	7.20329	7.21493	7.06617	6.96661	7.13556	7.09593	7.12615	7.22834	7.07445	7.0434	7.25606
	925	7.06605	7.13657	7.11768	7.14721	7.12044	7.06669	7.07469	7.11594	7.1233	7.16874	7.25362	7.24679	7.03609	7.0569	7.07917	7.18388	7.15335	7.16003	7.13802	7.20178	7.21489	7.06524	6.96592	7.13452	7.09559	7.12612	7.22771	7.07368	7.04252	7.25579
	926	7.06537	7.13579	7.11739	7.14698	7.12027	7.06632	7.07451	7.11578	7.1221	7.16772	7.25245	7.24546	7.03564	7.05682	7.07917	7.18331	7.15277	7.15983	7.13758	7.20172	7.21464	7.06491	6.96582	7.13423	7.09491	7.12591	7.22616	7.07355	7.04238	7.2557
	927	7.06433	7.13569	7.11629	7.14662	7.11881	7.06571	7.07448	7.11453	7.12153	7.16751	7.25212	7.24515	7.03528	7.05672	7.07906	7.18298	7.15259	7.15919	7.13672	7.20162	7.2119	7.06446	6.96542	7.13407	7.09476	7.12477	7.22582	7.07226	7.04223	7.25526
	928	7.06419	7.13537	7.11445	7.14584	7.11843	7.06537	7.07432	7.1143	7.12092	7.16728	7.2508	7.24447	7.03432	7.05656	7.07886	7.18276	7.15183	7.15871	7.13647	7.2014	7.21016	7.06446	6.96531	7.13369	7.09475	7.12437	7.22548	7.07188	7.042	7.25342
	929	7.0639	7.13458	7.11432	7.14571	7.11785	7.06397	7.07397	7.11413	7.11978	7.16697	7.25028	7.24444	7.03408	7.05639	7.0777	7.17936	7.15177	7.15787	7.13622	7.20133	7.20854	7.06439	6.96453	7.13345	7.09468	7.12432	7.22513	7.07119	7.04148	7.25176
	930	7.06281	7.13438	7.11361	7.14554	7.11777	7.06395	7.07383	7.11307	7.11934	7.1668	7.24984	7.24404	7.034	7.05604	7.07765	7.17905	7.15144	7.15753	7.1361	7.20122	7.20763	7.06432	6.96381	7.13283	7.09418	7.12385	7.22499	7.07004	7.03982	7.25153
	931	7.06239	7.13371	7.11348	7.14441	7.11757	7.06322	7.07285	7.11306	7.1182	7.16659	7.24906	7.2424	7.03388	7.05591	7.07725	7.17871	7.14929	7.1573	7.13555	7.20101	7.2061	7.06431	6.96292	7.13233	7.09356	7.12374	7.22448	7.06995	7.03963	7.2505
	932	7.06236	7.13333	7.11333	7.14422	7.11727	7.06297	7.07237	7.11287	7.11748	7.16545	7.24727	7.242	7.03316	7.05576	7.07641	7.17833	7.14782	7.15637	7.13553	7.20065	7.2059	7.06291	6.96274	7.13218	7.09336	7.12371	7.22366	7.06806	7.03911	7.25015
	933	7.06219	7.13174	7.11241	7.14409	7.1171	7.06283	7.07213	7.11221	7.11734	7.16484	7.24684	7.24177	7.03304	7.05512	7.0764	7.17607	7.14718	7.15589	7.13528	7.19909	7.20571	7.06203	6.96261	7.13183	7.09294	7.1236	7.22348	7.06711	7.03827	7.24977
	934	7.06197	7.1305	7.11177	7.14341	7.11687	7.06281	7.07207	7.11141	7.11639	7.16394	7.24581	7.24172	7.03298	7.05353	7.07603	7.17574	7.14659	7.15537	7.13508	7.19869	7.20507	7.06104	6.96173	7.13161	7.09143	7.12203	7.22178	7.06619	7.03802	7.24937
	935	7.06117	7.13025	7.11165	7.14228	7.11572	7.06271	7.07098	7.11114	7.11594	7.16354	7.24579	7.2417	7.03036	7.0535	7.07556	7.17528	7.1455	7.15405	7.13399	7.19845	7.20502	7.061	6.96146	7.13113	7.09018	7.122	7.22154	7.06517	7.03772	7.24678
	936	7.06097	7.13011	7.1113	7.14226	7.11522	7.06263	7.07097	7.10978	7.1155	7.16256	7.2453	7.24091	7.02938	7.05341	7.0754	7.17524	7.14547	7.15387	7.13385	7.19842	7.205	7.06094	6.96092	7.13103	7.09001	7.12118	7.21886	7.06464	7.0373	7.24522
	937	7.06054	7.12984	7.11098	7.14221	7.11467	7.06248	7.07088	7.10964	7.11545	7.1625	7.24413	7.24084	7.02912	7.05335	7.07473	7.17521	7.1443	7.15386	7.13363	7.19791	7.20487	7.06028	6.96001	7.13089	7.0899	7.12057	7.21874	7.06463	7.03652	7.24494
	938	7.05965	7.12915	7.10936	7.14211	7.1136	7.06179	7.06961	7.10962	7.11514	7.1618	7.24398	7.24068	7.02852	7.05311	7.0746	7.17291	7.14214	7.15351	7.13339	7.19763	7.20481	7.05863	6.95914	7.13022	7.08903	7.12021	7.21809	7.06418	7.03603	7.24357
	939	7.0593	7.12905	7.10932	7.14127	7.11338	7.06171	7.06823	7.1096	7.11455	7.1614	7.2436	7.24055	7.02765	7.05308	7.07348	7.17173	7.14159	7.15224	7.13263	7.19691	7.20402	7.05832	6.95778	7.13013	7.08828	7.11987	7.21736	7.06266	7.03561	7.24355
	940	7.05846	7.12828	7.10923	7.14103	7.11219	7.06137	7.06804	7.10793	7.11425	7.16054	7.24188	7.24018	7.02727	7.05286	7.07247	7.17103	7.14055	7.15128	7.13252	7.19691	7.20358	7.05687	6.95774	7.13008	7.0877	7.11961	7.21655	7.06248	7.03455	7.24304
	941	7.05831	7.12747	7.10886	7.1404	7.11124	7.06137	7.06741	7.10721	7.1139	7.16011	7.24167	7.24003	7.02644	7.05242	7.07244	7.1709	7.13929	7.15017	7.13223	7.19641	7.20353	7.05677	6.95593	7.13007	7.0876	7.11885	7.21653	7.0617	7.03402	7.24202
	942	7.05793	7.12719	7.10827	7.14003	7.11059	7.06129	7.0672	7.10671	7.11361	7.15943	7.24033	7.23979	7.02622	7.05193	7.07188	7.17037	7.13875	7.1501	7.13058	7.1962	7.2032	7.0555	6.95511	7.12932	7.0873	7.11882	7.21649	7.06063	7.03393	7.24109
	943	7.05742	7.12595	7.10759	7.13913	7.10941	7.0607	7.0667	7.1063	7.11352	7.15804	7.24003	7.23902	7.02589	7.05151	7.07159	7.17026	7.13859	7.14922	7.13045	7.19515	7.20225	7.05488	6.955	7.12931	7.08626	7.1187	7.21559	7.06048	7.03382	7.24084
	944	7.0569	7.12486	7.10718	7.13892	7.10924	7.05795	7.06627	7.10614	7.11256	7.15803	7.23819	7.23898	7.02559	7.05109	7.0702	7.17012	7.13823	7.14877	7.13023	7.19501	7.20202	7.05464	6.95489	7.12831	7.08476	7.11855	7.21438	7.06033	7.03343	7.24071
	945	7.05639	7.12375	7.10685	7.13855	7.10892	7.05773	7.06616	7.10547	7.1117	7.15801	7.23805	7.23841	7.02481	7.05072	7.0699	7.16928	7.13672	7.14851	7.1296	7.19499	7.20126	7.05458	6.95485	7.12807	7.08471	7.11829	7.21395	7.06016	7.03339	7.24055
	946	7.05576	7.12323	7.10674	7.13836	7.10834	7.05631	7.06612	7.105	7.11143	7.15793	7.23678	7.23805	7.02307	7.05038	7.06927	7.16808	7.13633	7.14772	7.12945	7.19456	7.20114	7.05377	6.95475	7.12721	7.08401	7.11737	7.21325	7.05845	7.03252	7.24027
	947	7.05524	7.12312	7.10663	7.13827	7.10822	7.05598	7.06602	7.10468	7.11109	7.15704	7.23661	7.23698	7.0218	7.05031	7.0691	7.16732	7.13589	7.14746	7.12812	7.19412	7.20093	7.05349	6.95441	7.12718	7.08309	7.11664	7.2123	7.05839	7.03239	7.24
	948	7.0546	7.123	7.10633	7.13606	7.1075	7.05583	7.06594	7.10455	7.11088	7.15679	7.23627	7.23663	7.02179	7.05003	7.0688	7.16695	7.13587	7.14692	7.12731	7.19358	7.20032	7.05347	6.95313	7.12682	7.08305	7.11659	7.21195	7.05772	7.0319	7.23871
	949	7.05378	7.12092	7.10629	7.13589	7.10721	7.05508	7.06562	7.10349	7.11073	7.1545	7.23585	7.23644	7.02154	7.04829	7.06847	7.16654	7.13362	7.14608	7.12661	7.19209	7.20027	7.05264	6.95256	7.12637	7.08287	7.11618	7.21175	7.05768	7.03165	7.23731
	950	7.05366	7.11977	7.10609	7.13469	7.1041	7.05464	7.06454	7.10281	7.11013	7.15367	7.23553	7.23628	7.02152	7.04821	7.06811	7.16532	7.13354	7.14565	7.1265	7.19143	7.20015	7.05211	6.95082	7.12552	7.0827	7.11603	7.2115	7.05666	7.03159	7.23716
	951	7.05324	7.11975	7.10507	7.13414	7.10378	7.05308	7.06348	7.10245	7.10985	7.15353	7.23536	7.23618	7.02142	7.04774	7.06778	7.16435	7.13352	7.14486	7.12629	7.19088	7.19966	7.05154	6.95019	7.12429	7.08236	7.11594	7.21148	7.05587	7.03101	7.23702
	952	7.05316	7.11972	7.10487	7.13267	7.1033	7.05236	7.06294	7.10236	7.10894	7.15273	7.23528	7.23606	7.02103	7.04709	7.0677	7.16354	7.13257	7.1436	7.12626	7.19012	7.19903	7.05151	6.9494	7.12384	7.08218	7.11588	7.21141	7.05535	7.03023	7.23677
	953	7.05267	7.11948	7.1046	7.13224	7.10328	7.05159	7.06183	7.10057	7.1078	7.1522	7.23456	7.23522	7.0208	7.04589	7.0668	7.16233	7.1324	7.14349	7.12617	7.19004	7.19884	7.05114	6.94815	7.12338	7.08155	7.11584	7.21113	7.05512	7.02896	7.23661
	954	7.05237	7.11892	7.1038	7.13169	7.1023	7.05157	7.06119	7.1002	7.10761	7.15164	7.23451	7.23518	7.02072	7.04586	7.06613	7.16231	7.13167	7.14236	7.12539	7.18992	7.19865	7.05052	6.94813	7.12055	7.08122	7.11572	7.20977	7.05464	7.02863	7.23608
	955	7.05201	7.11813	7.10284	7.13141	7.10214	7.05142	7.06041	7.09947	7.10689	7.1515	7.23441	7.23482	7.0198	7.04559	7.06493	7.16206	7.13147	7.14213	7.12409	7.1894	7.19821	7.05028	6.94796	7.1205	7.08044	7.11377	7.20965	7.05287	7.02786	7.23593
	956	7.05194	7.11726	7.10013	7.13128	7.102	7.05079	7.05996	7.09679	7.10662	7.15103	7.23298	7.23477	7.01819	7.04532	7.06391	7.16203	7.1312	7.14182	7.12385	7.18784	7.19538	7.05008	6.94685	7.12048	7.08041	7.11317	7.20958	7.05284	7.02606	7.23565
	957	7.05112	7.11579	7.10013	7.13049	7.1005	7.04894	7.05938	7.09614	7.10653	7.15004	7.23189	7.23459	7.01703	7.04514	7.0638	7.16188	7.13109	7.14139	7.1235	7.18779	7.19496	7.04926	6.94684	7.12014	7.08038	7.11284	7.20929	7.05093	7.02531	7.23553
	958	7.05077	7.11467	7.09962	7.13004	7.10037	7.04862	7.05885	7.09593	7.10629	7.14992	7.23011	7.23279	7.0165	7.04512	7.06354	7.16137	7.13019	7.14099	7.12286	7.18702	7.19468	7.04922	6.94665	7.11907	7.08004	7.11282	7.20918	7.05063	7.02531	7.23538
	959	7.05043	7.11286	7.09862	7.12879	7.09975	7.04859	7.05792	7.0959	7.10571	7.1497	7.23007	7.23233	7.01632	7.04398	7.06337	7.16134	7.12943	7.13867	7.12263	7.18693	7.19415	7.04756	6.94648	7.11888	7.07937	7.1128	7.20913	7.04932	7.02507	7.23392
	960	7.04951	7.11142	7.09837	7.12879	7.09955	7.0485	7.05786	7.09566	7.10513	7.14942	7.22917	7.23226	7.01602	7.04303	7.0629	7.16133	7.12853	7.13864	7.12237	7.1862	7.19376	7.04754	6.94613	7.11862	7.07931	7.11204	7.20903	7.04828	7.02427	7.23346
	961	7.04922	7.11054	7.09791	7.12809	7.09846	7.04805	7.05784	7.09519	7.10497	7.14904	7.22828	7.23096	7.01579	7.04303	7.06262	7.16085	7.12852	7.13856	7.12237	7.186	7.19287	7.04734	6.94585	7.11824	7.07881	7.11112	7.20887	7.04735	7.02316	7.23338
	962	7.04922	7.11008	7.09764	7.12766	7.09804	7.04678	7.05662	7.09464	7.10463	7.14858	7.22814	7.23072	7.0155	7.04291	7.06255	7.16051	7.12751	7.13805	7.12233	7.18506	7.19264	7.04652	6.94563	7.118	7.07871	7.10938	7.20887	7.04618	7.02309	7.233
	963	7.04824	7.10994	7.0959	7.1271	7.09765	7.04468	7.05655	7.09406	7.10388	7.14856	7.22787	7.23058	7.01518	7.04203	7.06246	7.16018	7.1271	7.1376	7.1221	7.1844	7.1926	7.04649	6.94524	7.11739	7.07835	7.1087	7.20884	7.04584	7.02292	7.2317
	964	7.04799	7.10908	7.09578	7.12563	7.09757	7.04463	7.05638	7.09363	7.10337	7.14806	7.22759	7.22991	7.01506	7.03966	7.06224	7.15981	7.12669	7.13626	7.12074	7.18417	7.19229	7.04369	6.94504	7.11727	7.07789	7.10766	7.20791	7.04532	7.02246	7.23153
	965	7.04706	7.1088	7.09573	7.12491	7.09502	7.04406	7.05637	7.09318	7.1033	7.14717	7.22685	7.22944	7.01372	7.03891	7.0614	7.15935	7.12606	7.13616	7.12065	7.1829	7.19099	7.04352	6.94432	7.11717	7.07738	7.10724	7.20719	7.04506	7.02244	7.23111
	966	7.04647	7.10879	7.09546	7.12411	7.09441	7.04391	7.05572	7.09295	7.10236	7.14714	7.22523	7.2294	7.01351	7.0387	7.06105	7.15913	7.12596	7.13501	7.11982	7.18258	7.19052	7.04219	6.94377	7.1168	7.07726	7.10722	7.20544	7.04449	7.02165	7.23109
	967	7.04578	7.10859	7.09531	7.12399	7.09387	7.04388	7.05568	7.09272	7.10232	7.14602	7.2245	7.22771	7.01347	7.0386	7.06098	7.15883	7.12571	7.13492	7.11972	7.18122	7.19	7.04058	6.94369	7.11644	7.0772	7.1063	7.20523	7.04448	7.02087	7.22987
	968	7.04491	7.10758	7.09499	7.12388	7.09365	7.0438	7.05515	7.09234	7.1022	7.14594	7.22311	7.22581	7.01324	7.03805	7.06065	7.15793	7.12394	7.13409	7.11885	7.18094	7.18902	7.0404	6.94312	7.11629	7.07627	7.10612	7.20519	7.04249	7.01986	7.22914
	969	7.04441	7.10746	7.09454	7.1233	7.09347	7.04248	7.05426	7.09188	7.10165	7.14565	7.22267	7.22531	7.01252	7.03774	7.06012	7.15779	7.12246	7.13295	7.11874	7.1807	7.18828	7.03946	6.94294	7.11606	7.07583	7.10593	7.20411	7.04108	7.01984	7.22905
	970	7.0443	7.10648	7.09394	7.12153	7.09346	7.04208	7.05301	7.09159	7.10155	7.14523	7.22183	7.22523	7.01191	7.03763	7.05965	7.1574	7.12231	7.13136	7.11855	7.1799	7.18746	7.03924	6.94202	7.11604	7.07487	7.1054	7.20342	7.04053	7.01974	7.22872
	971	7.04304	7.10579	7.09371	7.12046	7.09299	7.04201	7.0529	7.09125	7.10145	7.14512	7.22173	7.22307	7.01136	7.03675	7.05906	7.15733	7.12192	7.12987	7.11854	7.17921	7.18489	7.03908	6.94196	7.11498	7.07456	7.10529	7.20299	7.04042	7.01879	7.22829
	972	7.04303	7.10442	7.09339	7.11956	7.09298	7.04114	7.0529	7.09096	7.1012	7.1451	7.22163	7.22008	7.01131	7.03672	7.0585	7.15705	7.12184	7.1295	7.11768	7.17921	7.18365	7.03898	6.94193	7.11475	7.07439	7.1041	7.20223	7.04009	7.01865	7.22789
	973	7.04251	7.10384	7.09295	7.11846	7.09145	7.04104	7.05286	7.09002	7.09999	7.14499	7.22149	7.21993	7.00804	7.03493	7.0569	7.15624	7.12175	7.12934	7.11731	7.1792	7.18321	7.03894	6.94131	7.11303	7.07434	7.10308	7.20136	7.03979	7.018	7.22665
	974	7.04245	7.10359	7.09221	7.11757	7.09138	7.04077	7.05249	7.08935	7.09968	7.14405	7.22092	7.21933	7.00641	7.03478	7.05662	7.15623	7.12115	7.12875	7.11691	7.17911	7.18317	7.03836	6.94126	7.11301	7.0735	7.10292	7.2011	7.03931	7.01692	7.22584
	975	7.04235	7.10346	7.09065	7.11712	7.09129	7.04057	7.05225	7.08838	7.09965	7.14401	7.21964	7.21929	7.00547	7.03322	7.05635	7.15617	7.12101	7.12838	7.1168	7.17862	7.1814	7.03826	6.94082	7.11265	7.0733	7.1028	7.20054	7.03845	7.0167	7.22538
	976	7.04176	7.10318	7.09059	7.11673	7.09099	7.04041	7.0522	7.08795	7.09962	7.14316	7.21847	7.21907	7.00492	7.0327	7.05589	7.15604	7.12096	7.12784	7.1166	7.17808	7.18106	7.03763	6.94061	7.11256	7.07312	7.10262	7.20021	7.03824	7.01628	7.22358
	977	7.04166	7.10313	7.08961	7.11561	7.09088	7.03885	7.05167	7.08749	7.09946	7.14258	7.218	7.21904	7.00459	7.0325	7.05495	7.15572	7.1209	7.12749	7.11602	7.17705	7.18051	7.03745	6.93999	7.11173	7.07227	7.1021	7.20005	7.0367	7.01572	7.22285
	978	7.04157	7.10309	7.08933	7.11465	7.09045	7.03828	7.05074	7.08741	7.09907	7.14132	7.21748	7.21842	7.00449	7.03174	7.05441	7.15534	7.11951	7.12747	7.11558	7.17694	7.17912	7.03636	6.93979	7.11168	7.07184	7.10205	7.1997	7.03614	7.01537	7.22272
	979	7.04128	7.10234	7.08925	7.11369	7.08966	7.03815	7.0505	7.08647	7.09805	7.14088	7.21636	7.21796	7.00335	7.03007	7.05389	7.15449	7.11917	7.12678	7.11502	7.1766	7.17828	7.03634	6.93892	7.11125	7.07131	7.10157	7.19815	7.03502	7.01284	7.22272
	980	7.04104	7.10105	7.08918	7.11146	7.08915	7.03685	7.05049	7.08597	7.09785	7.14055	7.21522	7.21631	7.003	7.02935	7.05252	7.15343	7.11856	7.12648	7.11491	7.17652	7.17821	7.03611	6.93598	7.11042	7.07109	7.10012	7.19742	7.03479	7.01166	7.22183
	981	7.04093	7.10074	7.0891	7.11117	7.08906	7.03672	7.04932	7.08568	7.09685	7.14001	7.21519	7.21484	7.00291	7.02906	7.05186	7.15289	7.11833	7.12573	7.11389	7.17637	7.1764	7.03378	6.93557	7.11022	7.07064	7.09984	7.19683	7.03464	7.01142	7.22069
	982	7.04084	7.10012	7.08873	7.1111	7.08852	7.03603	7.04833	7.0846	7.09642	7.13934	7.21488	7.21322	7.00274	7.02882	7.0515	7.15277	7.11818	7.12493	7.1135	7.17528	7.1764	7.0335	6.93537	7.10986	7.0706	7.09916	7.19602	7.03408	7.01104	7.22034
	983	7.04081	7.09966	7.08804	7.11099	7.08745	7.03599	7.04761	7.0844	7.09625	7.13874	7.21455	7.21241	7.00223	7.02881	7.05109	7.15238	7.11797	7.1247	7.11338	7.17406	7.17625	7.03274	6.93526	7.10984	7.07025	7.09912	7.19588	7.03362	7.011	7.22031
	984	7.0407	7.09965	7.08686	7.11099	7.08718	7.03538	7.04738	7.08382	7.09614	7.13848	7.21441	7.21237	7.00222	7.02871	7.0505	7.15193	7.11717	7.12462	7.1132	7.17365	7.17604	7.03189	6.93516	7.10984	7.0698	7.09892	7.19579	7.03292	7.01096	7.22006
	985	7.04065	7.09938	7.08636	7.11085	7.08647	7.03342	7.04676	7.0832	7.09562	7.13809	7.21392	7.21218	7.00171	7.02833	7.0505	7.15163	7.11702	7.12412	7.11251	7.17338	7.17512	7.03171	6.93404	7.10916	7.0692	7.09863	7.19437	7.03163	7.01053	7.22
	986	7.04052	7.09796	7.08516	7.11072	7.08636	7.03341	7.04658	7.08282	7.09545	7.13777	7.21372	7.21054	7.0009	7.02724	7.04922	7.15163	7.11611	7.12364	7.11173	7.17338	7.17496	7.03055	6.9333	7.10884	7.06816	7.09838	7.19357	7.03137	7.01043	7.21877
	987	7.04033	7.09686	7.08497	7.10977	7.08636	7.03322	7.04652	7.08279	7.0951	7.13774	7.21241	7.2089	7.00005	7.02718	7.04892	7.15014	7.11517	7.12349	7.11149	7.17297	7.17491	7.03023	6.9333	7.10874	7.06797	7.09824	7.19337	7.0304	7.00941	7.21871
	988	7.03873	7.09591	7.08356	7.10954	7.08584	7.03255	7.04651	7.08261	7.09342	7.13643	7.21168	7.20787	6.9991	7.02646	7.04891	7.14977	7.11509	7.1232	7.1113	7.17279	7.17462	7.02993	6.93294	7.10853	7.06788	7.09686	7.19271	7.02979	7.00935	7.21861
	989	7.03847	7.09569	7.08314	7.10874	7.08558	7.03111	7.04532	7.08157	7.0914	7.13606	7.21056	7.20747	6.9981	7.02604	7.04715	7.14924	7.11502	7.12233	7.11081	7.17216	7.17459	7.02969	6.93205	7.10795	7.06699	7.09663	7.19186	7.02871	7.00931	7.21844
	990	7.03814	7.09551	7.08254	7.10871	7.0855	7.03048	7.04506	7.08153	7.09103	7.13604	7.20913	7.20494	6.9972	7.025	7.04684	7.14619	7.11491	7.12197	7.11057	7.17201	7.1743	7.02777	6.93155	7.10743	7.06645	7.09661	7.19132	7.02641	7.00922	7.21839
	991	7.0375	7.0952	7.08174	7.10865	7.08538	7.03022	7.04392	7.08122	7.09096	7.13508	7.20858	7.20476	6.99635	7.02374	7.04642	7.14483	7.11442	7.12112	7.10973	7.17174	7.17341	7.02764	6.93074	7.10734	7.06643	7.09434	7.19122	7.0261	7.00871	7.21806
	992	7.03707	7.09503	7.08171	7.10798	7.08506	7.03001	7.04359	7.0809	7.08826	7.13507	7.20763	7.20458	6.9959	7.02245	7.04612	7.14404	7.11369	7.11955	7.10951	7.17166	7.17333	7.02694	6.93064	7.10701	7.06639	7.09382	7.19118	7.02546	7.00835	7.21753
	993	7.03595	7.0938	7.08069	7.10769	7.08496	7.0295	7.04353	7.08072	7.08739	7.135	7.20684	7.20412	6.9959	7.02119	7.04577	7.14389	7.11355	7.11869	7.1082	7.17153	7.17238	7.02629	6.92894	7.10627	7.06581	7.09176	7.19109	7.02422	7.00808	7.21669
	994	7.03537	7.0934	7.08017	7.10712	7.08434	7.0294	7.04342	7.07962	7.08738	7.13325	7.20629	7.20277	6.9953	7.021	7.04552	7.14329	7.11254	7.11856	7.10803	7.17094	7.17217	7.02531	6.9286	7.10474	7.06518	7.09174	7.19098	7.02403	7.00806	7.21651
	995	7.03488	7.09258	7.08016	7.10633	7.08367	7.02938	7.04261	7.07942	7.08674	7.1327	7.20532	7.20157	6.99498	7.01946	7.04529	7.14248	7.11216	7.11854	7.10769	7.17049	7.17217	7.02523	6.92831	7.10466	7.06517	7.09079	7.19074	7.02379	7.00645	7.21638
	996	7.03433	7.09181	7.07979	7.10619	7.08322	7.02845	7.04232	7.07933	7.08613	7.13245	7.20506	7.19945	6.99458	7.01935	7.04483	7.1418	7.11004	7.117	7.10632	7.17033	7.17173	7.02403	6.92755	7.10408	7.06505	7.09001	7.19038	7.02119	7.00627	7.21593
	997	7.0341	7.0907	7.07961	7.10607	7.08279	7.02829	7.04215	7.07926	7.08584	7.13215	7.20395	7.19924	6.99404	7.01912	7.04464	7.14177	7.10996	7.11667	7.10621	7.16948	7.1717	7.0229	6.92737	7.10383	7.06386	7.08989	7.18973	7.02032	7.00591	7.21568
	998	7.03342	7.08991	7.07941	7.106	7.08167	7.02669	7.04201	7.07902	7.08513	7.13211	7.20308	7.19829	6.99388	7.01894	7.04439	7.14169	7.10989	7.1149	7.1062	7.16899	7.17155	7.02247	6.92709	7.10142	7.06376	7.08887	7.18948	7.02004	7.00444	7.21526
	999	7.0332	7.08917	7.07939	7.10578	7.07918	7.02636	7.04143	7.07843	7.08504	7.13207	7.20307	7.1982	6.99222	7.01847	7.0443	7.14155	7.10972	7.11489	7.10598	7.16898	7.17077	7.02246	6.92693	7.10131	7.06328	7.08884	7.18934	7.01886	7.00379	7.21513
	1000	7.0323	7.08788	7.0785	7.10493	7.07615	7.02635	7.04135	7.07838	7.08484	7.13182	7.20298	7.19758	6.99188	7.0176	7.04424	7.14102	7.10756	7.11484	7.10528	7.1686	7.1693	7.02153	6.92673	7.10115	7.0632	7.088	7.1887	7.01881	7.00351	7.21399
	1001	7.03213	7.08629	7.07724	7.10492	7.07555	7.02633	7.04107	7.07814	7.08481	7.13171	7.20235	7.19726	6.99143	7.01701	7.04351	7.1403	7.10742	7.11394	7.10247	7.168	7.16922	7.02032	6.92671	7.10078	7.06317	7.08661	7.18816	7.01815	7.00323	7.21399
	1002	7.03193	7.08551	7.07696	7.1038	7.07549	7.02598	7.04076	7.077	7.08439	7.13042	7.19953	7.19707	6.99102	7.01565	7.0435	7.13953	7.10728	7.11332	7.10239	7.16782	7.16915	7.02004	6.92657	7.10008	7.06237	7.08531	7.18796	7.01764	7.00304	7.21352
	1003	7.03073	7.08543	7.07679	7.1027	7.07495	7.0258	7.03983	7.07598	7.08418	7.12993	7.19866	7.19623	6.98988	7.01546	7.0433	7.13774	7.1072	7.11329	7.10239	7.16761	7.16902	7.01984	6.92479	7.09912	7.0613	7.08276	7.18772	7.01719	7.00217	7.21345
	1004	7.03066	7.08445	7.07636	7.10226	7.07489	7.02494	7.03962	7.07557	7.08372	7.12953	7.1982	7.19608	6.98986	7.01473	7.04298	7.13688	7.107	7.11311	7.10145	7.1676	7.16885	7.01867	6.92449	7.09804	7.05964	7.08168	7.18745	7.0158	7.00187	7.21333
	1005	7.03058	7.08397	7.07628	7.10192	7.07478	7.02494	7.03957	7.07532	7.0836	7.12911	7.1981	7.19598	6.9895	7.01439	7.04275	7.13672	7.10555	7.11114	7.10136	7.16736	7.16825	7.0184	6.92309	7.09794	7.05946	7.08158	7.18709	7.01465	7.00164	7.21215
	1006	7.0304	7.08199	7.07586	7.1018	7.07469	7.02346	7.0394	7.0753	7.08192	7.12908	7.19759	7.19595	6.98916	7.01375	7.04215	7.13617	7.10525	7.11096	7.10037	7.16591	7.16821	7.01833	6.92228	7.09329	7.05936	7.0795	7.18675	7.014	7.00096	7.21191
	1007	7.02995	7.08113	7.07551	7.10147	7.07469	7.02324	7.03863	7.07505	7.08179	7.1283	7.19705	7.1959	6.98811	7.01337	7.04108	7.1325	7.10524	7.10872	7.09984	7.16532	7.16786	7.0183	6.9215	7.0924	7.05912	7.07923	7.18656	7.01362	7.00003	7.21163
	1008	7.02961	7.08044	7.07547	7.10114	7.07465	7.02273	7.0382	7.0747	7.08057	7.12824	7.19695	7.19585	6.98764	7.01326	7.04098	7.13159	7.10422	7.1077	7.09979	7.16515	7.16741	7.01825	6.92137	7.09116	7.05902	7.07891	7.18544	7.0136	6.99939	7.21137
	1009	7.02877	7.08039	7.07497	7.1011	7.07415	7.0225	7.03817	7.07461	7.07993	7.12765	7.19685	7.19583	6.98725	7.01303	7.04094	7.13074	7.10327	7.10721	7.09968	7.16473	7.16714	7.01824	6.92131	7.09093	7.05737	7.07873	7.1847	7.01306	6.99938	7.21038
	1010	7.02834	7.08003	7.07489	7.10099	7.0739	7.02231	7.03775	7.0746	7.07918	7.12702	7.19678	7.19579	6.98687	7.01297	7.04069	7.13014	7.10195	7.10684	7.09908	7.16443	7.16707	7.01633	6.92127	7.09044	7.05723	7.07845	7.18083	7.01282	6.99921	7.21001
	1011	7.02769	7.0782	7.07471	7.09894	7.0721	7.02149	7.03721	7.07434	7.07871	7.12609	7.19597	7.19508	6.98681	7.01264	7.04068	7.12917	7.10082	7.10678	7.099	7.16411	7.16603	7.0148	6.9212	7.09019	7.0569	7.07781	7.18067	7.01264	6.99901	7.20951
	1012	7.02688	7.07743	7.07441	7.0984	7.07188	7.02149	7.03599	7.07254	7.0786	7.12531	7.19569	7.19503	6.9865	7.01147	7.0406	7.1288	7.10009	7.10621	7.09891	7.16349	7.16601	7.01466	6.92098	7.09018	7.05687	7.07731	7.18046	7.01202	6.9982	7.20846
	1013	7.02659	7.07642	7.07354	7.09804	7.07188	7.02126	7.03528	7.07186	7.07845	7.12479	7.19496	7.19501	6.98629	7.01131	7.03919	7.12786	7.09988	7.10511	7.09774	7.16307	7.16498	7.01443	6.92098	7.08985	7.05637	7.07729	7.18039	7.01188	6.99798	7.20683
	1014	7.02527	7.07598	7.07242	7.09795	7.07142	7.02121	7.03478	7.07117	7.07739	7.12465	7.19462	7.19476	6.98389	7.01128	7.03915	7.12701	7.09962	7.10269	7.09693	7.16304	7.16489	7.01302	6.92079	7.08947	7.05605	7.07712	7.18022	7.01148	6.99791	7.20656
	1015	7.02519	7.0752	7.07203	7.09778	7.07099	7.01942	7.03467	7.07097	7.07712	7.12429	7.19413	7.19454	6.98386	7.01124	7.03904	7.12681	7.09938	7.1016	7.09622	7.16302	7.16421	7.01259	6.91994	7.08903	7.05601	7.07674	7.18014	7.01074	6.99749	7.20602
	1016	7.02482	7.07422	7.0716	7.09691	7.07082	7.01915	7.0345	7.07078	7.07682	7.12424	7.19403	7.19421	6.98269	7.01105	7.03893	7.12608	7.09825	7.10125	7.09561	7.16198	7.16361	7.0125	6.91986	7.08874	7.05569	7.07649	7.18	7.00991	6.9966	7.206
	1017	7.02458	7.07359	7.07144	7.09605	7.07047	7.01843	7.03312	7.07055	7.07671	7.12087	7.19312	7.19343	6.98263	7.01067	7.03866	7.12555	7.09809	7.10057	7.09508	7.16159	7.16321	7.01247	6.9197	7.08813	7.05449	7.07568	7.17968	7.00969	6.99527	7.20596
	1018	7.02381	7.07312	7.06955	7.09516	7.07038	7.0181	7.03263	7.07009	7.07609	7.12075	7.19302	7.19316	6.98198	7.01046	7.03859	7.12518	7.09604	7.09857	7.09472	7.16124	7.16249	7.01238	6.91943	7.08606	7.0544	7.07526	7.17916	7.00944	6.99447	7.20457
	1019	7.02222	7.07311	7.06687	7.09506	7.06844	7.01809	7.03244	7.06964	7.07592	7.12074	7.19279	7.19287	6.98127	7.0097	7.03836	7.12495	7.09567	7.09667	7.09395	7.16065	7.16215	7.01179	6.91916	7.08594	7.05436	7.07493	7.17894	7.00918	6.99406	7.20354
	1020	7.02209	7.07269	7.06657	7.09487	7.06825	7.01727	7.03224	7.06873	7.07432	7.12073	7.19156	7.19185	6.9812	7.00873	7.03819	7.12421	7.09477	7.09634	7.09387	7.15839	7.16187	7.0114	6.91846	7.08556	7.05429	7.0748	7.17881	7.00902	6.99391	7.20215
	1021	7.02158	7.07245	7.06635	7.09444	7.06781	7.01703	7.03135	7.06819	7.07421	7.12032	7.19154	7.1916	6.98091	7.0086	7.0365	7.12385	7.09465	7.09509	7.09351	7.15805	7.16169	7.01132	6.91796	7.0855	7.05416	7.07459	7.17798	7.00736	6.993	7.20205
	1022	7.02086	7.07188	7.0652	7.09342	7.06739	7.01699	7.03103	7.06818	7.07378	7.11964	7.19093	7.19155	6.97981	7.00856	7.03588	7.12362	7.09439	7.09482	7.09335	7.1573	7.16055	7.01117	6.91697	7.08391	7.05349	7.07443	7.17783	7.00718	6.99291	7.20172
	1023	7.02032	7.0717	7.06495	7.09323	7.06693	7.01677	7.03097	7.06797	7.07374	7.11949	7.19054	7.19148	6.9787	7.00783	7.03579	7.1228	7.09416	7.09413	7.09328	7.15726	7.16052	7.01079	6.91612	7.0811	7.05249	7.07428	7.17739	7.00554	6.99235	7.19844
	1024	7.01974	7.07132	7.06489	7.09253	7.06672	7.01666	7.02987	7.0678	7.07368	7.11733	7.19033	7.19114	6.97767	7.00759	7.03577	7.12101	7.09342	7.09234	7.09325	7.15717	7.16019	7.00991	6.91595	7.07934	7.05219	7.07399	7.17686	7.00547	6.99224	7.19803
	1025	7.01939	7.07059	7.06449	7.09251	7.06591	7.01568	7.02969	7.0671	7.0728	7.11728	7.18876	7.19052	6.97669	7.00736	7.03572	7.121	7.09342	7.09173	7.09306	7.15662	7.15932	7.00987	6.91519	7.07886	7.05171	7.07284	7.17642	7.0051	6.99096	7.19781
	1026	7.01824	7.07014	7.06446	7.0919	7.06569	7.01491	7.02874	7.06695	7.07238	7.11506	7.18808	7.19005	6.97663	7.00684	7.03496	7.11985	7.09287	7.09124	7.09229	7.15531	7.15904	7.00952	6.91509	7.07856	7.05122	7.07251	7.17614	7.00472	6.99055	7.19608
	1027	7.01805	7.07008	7.0644	7.09093	7.06489	7.01355	7.02868	7.06498	7.07203	7.11489	7.18757	7.18787	6.97637	7.00675	7.03493	7.11966	7.09103	7.09104	7.0921	7.15517	7.15857	7.00951	6.91466	7.07841	7.05084	7.07165	7.17579	7.00402	6.99054	7.196
	1028	7.01726	7.06976	7.06386	7.09077	7.06454	7.01342	7.02596	7.06357	7.07203	7.11478	7.1873	7.18747	6.97586	7.00669	7.0349	7.11934	7.09073	7.09102	7.09109	7.15477	7.15823	7.00943	6.91421	7.07822	7.05079	7.07022	7.17481	7.004	6.99034	7.19595
	1029	7.01695	7.06968	7.06353	7.09073	7.06393	7.01284	7.02575	7.06307	7.07188	7.11458	7.18723	7.18698	6.97549	7.00666	7.03461	7.11924	7.09067	7.09069	7.09068	7.154	7.1582	7.00942	6.91268	7.07719	7.04885	7.06941	7.17478	7.00201	6.98998	7.19585
	1030	7.01584	7.0696	7.06236	7.08977	7.06356	7.01216	7.02537	7.06282	7.07112	7.11423	7.18716	7.18677	6.97513	7.00362	7.034	7.11893	7.09066	7.08954	7.09038	7.15316	7.15671	7.00918	6.91196	7.07479	7.04789	7.06937	7.17363	7.00174	6.98985	7.19554
	1031	7.01567	7.06948	7.06079	7.08953	7.06212	7.0119	7.02531	7.06111	7.07048	7.11293	7.18704	7.18486	6.97495	7.00351	7.03281	7.11876	7.08999	7.08924	7.08973	7.15293	7.15654	7.00833	6.91143	7.07413	7.0473	7.0692	7.17314	7.00032	6.98974	7.19493
	1032	7.01493	7.06893	7.06031	7.08942	7.06102	7.01153	7.02524	7.06103	7.07044	7.11283	7.18651	7.18429	6.9744	7.00272	7.03275	7.11866	7.08937	7.08853	7.08892	7.15188	7.15635	7.00823	6.91077	7.07341	7.04723	7.06905	7.17262	7	6.98751	7.19396
	1033	7.01477	7.06821	7.05985	7.08906	7.0605	7.0111	7.02522	7.06073	7.07006	7.1124	7.18594	7.18238	6.97407	7.00204	7.03159	7.11849	7.08808	7.08844	7.08877	7.15122	7.15497	7.00711	6.90997	7.0712	7.04707	7.06898	7.17229	6.99875	6.98728	7.19323
	1034	7.01425	7.06798	7.05974	7.08793	7.06049	7.01083	7.0241	7.0607	7.06993	7.11156	7.18441	7.18158	6.97374	7.00202	7.03115	7.11848	7.08555	7.08816	7.08842	7.151	7.15464	7.00567	6.90905	7.07095	7.04697	7.06836	7.17163	6.99841	6.98723	7.19263
	1035	7.01275	7.06783	7.05962	7.08695	7.05847	7.0108	7.02374	7.06062	7.06866	7.11113	7.18437	7.18151	6.97308	7.00197	7.0308	7.11766	7.08536	7.0874	7.08813	7.14995	7.15463	7.00561	6.90877	7.07092	7.04685	7.06618	7.17072	6.99825	6.98589	7.19198
	1036	7.01267	7.06754	7.05842	7.08621	7.05692	7.00907	7.02345	7.06053	7.06854	7.11059	7.18379	7.18114	6.973	7.00191	7.0304	7.1167	7.08518	7.08636	7.08796	7.1497	7.15425	7.00557	6.9077	7.07076	7.04662	7.06606	7.16829	6.99788	6.98519	7.1918
	1037	7.01232	7.06735	7.05835	7.08463	7.05645	7.0088	7.02273	7.05915	7.06693	7.10971	7.18367	7.18019	6.97275	7.0017	7.02987	7.11664	7.08473	7.08418	7.08691	7.14885	7.15349	7.00542	6.90747	7.06992	7.04654	7.06592	7.16695	6.99751	6.98516	7.19179
	1038	7.0123	7.066	7.0582	7.08442	7.05599	7.0086	7.02235	7.05903	7.06684	7.1095	7.18269	7.18011	6.97269	7.0016	7.02804	7.1166	7.0847	7.08342	7.0863	7.14863	7.15314	7.00449	6.90715	7.06946	7.04644	7.06514	7.16611	6.99742	6.98493	7.19137
	1039	7.01189	7.06553	7.05785	7.08436	7.05598	7.00859	7.02074	7.05856	7.06644	7.10948	7.18177	7.1801	6.97119	7.00156	7.02767	7.11601	7.08453	7.08263	7.08554	7.14724	7.15312	7.00444	6.90685	7.06896	7.04618	7.06446	7.1651	6.99659	6.98487	7.19136
	1040	7.01159	7.06475	7.05757	7.08425	7.05538	7.00574	7.02011	7.05747	7.0657	7.10856	7.181	7.17991	6.97116	7.00128	7.02756	7.1157	7.083	7.08256	7.08547	7.1455	7.15307	7.00263	6.90672	7.06884	7.04516	7.06297	7.16489	6.99624	6.98431	7.19022
	1041	7.01088	7.06446	7.05736	7.08418	7.05493	7.0057	7.01928	7.05745	7.06559	7.10749	7.18026	7.17988	6.97081	6.99956	7.02741	7.11438	7.08295	7.08221	7.08511	7.14506	7.15285	7.0015	6.90644	7.06861	7.04396	7.06291	7.16443	6.99619	6.98421	7.18997
	1042	7.01033	7.06419	7.0571	7.08363	7.05457	7.00546	7.01926	7.05714	7.06556	7.10732	7.17922	7.17949	6.97079	6.99951	7.02706	7.11271	7.08288	7.08216	7.08376	7.14494	7.15218	7.00069	6.90615	7.06851	7.04357	7.06271	7.16432	6.99554	6.9841	7.18971
	1043	7.01018	7.06401	7.05687	7.08348	7.05356	7.0044	7.01867	7.05642	7.06473	7.1059	7.17886	7.17931	6.9704	6.99885	7.02671	7.11244	7.08266	7.08206	7.08372	7.14477	7.15202	7.00022	6.90562	7.06819	7.04348	7.06211	7.16326	6.99497	6.98386	7.18928
	1044	7.00889	7.06381	7.05631	7.08244	7.0528	7.00397	7.01785	7.05603	7.06365	7.10441	7.17875	7.17919	6.97011	6.99779	7.02587	7.11237	7.08216	7.08186	7.08279	7.14472	7.15155	6.99999	6.90532	7.06738	7.04341	7.06208	7.16308	6.99416	6.98379	7.18865
	1045	7.0086	7.06371	7.05622	7.08092	7.05277	7.00375	7.01747	7.05536	7.06342	7.10418	7.17864	7.17916	6.96983	6.99771	7.02546	7.1121	7.0819	7.08105	7.0817	7.14416	7.15112	6.99988	6.90515	7.06658	7.04263	7.06192	7.16292	6.99388	6.98207	7.18804
	1046	7.00851	7.06202	7.05614	7.08082	7.05244	7.00145	7.01657	7.05474	7.06293	7.10213	7.17841	7.17913	6.96968	6.99671	7.02536	7.11112	7.08151	7.08	7.08153	7.1436	7.15083	6.99933	6.90502	7.0665	7.04132	7.06124	7.16282	6.99384	6.98206	7.18784
	1047	7.0075	7.06166	7.05573	7.08063	7.05242	7.00121	7.0157	7.05422	7.06283	7.10212	7.1784	7.1791	6.96961	6.99608	7.02527	7.11063	7.08119	7.07919	7.08071	7.14344	7.15083	6.99911	6.90489	7.06562	7.04131	7.06065	7.1621	6.9921	6.98186	7.18756
	1048	7.00661	7.05984	7.05504	7.08023	7.05125	6.99927	7.01542	7.05378	7.06258	7.10203	7.17825	7.17898	6.96938	6.99594	7.0248	7.10943	7.08088	7.07908	7.08028	7.1412	7.15009	6.99847	6.90448	7.06516	7.04114	7.06045	7.16157	6.9921	6.9814	7.18752
	1049	7.00486	7.05952	7.05477	7.07986	7.05108	6.99848	7.01525	7.05358	7.06247	7.10196	7.17722	7.17712	6.96802	6.99561	7.02399	7.10693	7.08082	7.07854	7.08001	7.14105	7.14976	6.99774	6.90431	7.06455	7.04096	7.06011	7.16114	6.99126	6.98133	7.1875
	1050	7.00432	7.05905	7.05418	7.07893	7.05092	6.99734	7.01329	7.05313	7.0617	7.10093	7.17721	7.1761	6.96796	6.99556	7.0235	7.10639	7.08081	7.07852	7.07973	7.14097	7.14973	6.99695	6.90399	7.0638	7.04003	7.06002	7.16074	6.99064	6.98087	7.18696
	1051	7.00402	7.05901	7.05262	7.07847	7.05083	6.99639	7.01301	7.05236	7.06126	7.10005	7.17652	7.17609	6.96796	6.99532	7.02254	7.10582	7.07952	7.07819	7.07964	7.14089	7.14956	6.9961	6.90343	7.06341	7.03966	7.05893	7.15959	6.99057	6.98045	7.18664
	1052	7.00354	7.05767	7.05186	7.07745	7.05006	6.99556	7.01291	7.05216	7.06116	7.09858	7.17478	7.17597	6.96654	6.99483	7.02174	7.10444	7.07904	7.07752	7.07877	7.14058	7.14917	6.99594	6.90272	7.06257	7.03939	7.058	7.15682	6.9903	6.98031	7.18639
	1053	7.00289	7.05754	7.05153	7.07711	7.04922	6.99544	7.01274	7.05163	7.06067	7.09789	7.17444	7.17551	6.96603	6.99429	7.02059	7.10419	7.07882	7.07748	7.07845	7.14021	7.14883	6.99569	6.90215	7.06238	7.03934	7.0575	7.15645	6.98877	6.97977	7.18593
	1054	7.0028	7.05743	7.05152	7.07466	7.04916	6.99486	7.01227	7.05037	7.05943	7.09708	7.17405	7.17531	6.96495	6.9942	7.01922	7.10402	7.07881	7.07745	7.07801	7.13978	7.14875	6.99529	6.89999	7.06188	7.03807	7.05748	7.15616	6.98875	6.97957	7.18541
	1055	7.0028	7.05717	7.05114	7.07436	7.04892	6.9944	7.01125	7.04986	7.05877	7.09691	7.17307	7.1752	6.96489	6.99419	7.01896	7.1038	7.07836	7.07729	7.07737	7.1391	7.14791	6.9942	6.8999	7.06186	7.03762	7.05745	7.15599	6.98851	6.97952	7.18537
	1056	7.00263	7.05675	7.05029	7.07401	7.04892	6.99435	7.01122	7.04897	7.05838	7.0966	7.17142	7.17476	6.96391	6.99387	7.01861	7.1038	7.07748	7.07555	7.07717	7.13877	7.14706	6.99399	6.89968	7.06163	7.03677	7.05722	7.15587	6.98849	6.97901	7.18456
	1057	7.00238	7.05668	7.04995	7.07343	7.04819	6.99433	7.01065	7.04881	7.05736	7.09632	7.17131	7.17422	6.96293	6.993	7.01757	7.10339	7.07623	7.07517	7.07699	7.13753	7.14703	6.9927	6.8996	7.06106	7.03583	7.05668	7.15537	6.98811	6.97786	7.18406
	1058	7.00185	7.05647	7.04968	7.0731	7.04738	6.99409	7.01018	7.04821	7.0569	7.09481	7.17022	7.17379	6.96259	6.99268	7.01733	7.10288	7.07522	7.07416	7.07674	7.13714	7.14694	6.99254	6.89928	7.06089	7.03556	7.05646	7.15533	6.98807	6.97461	7.18303
	1059	7.00172	7.05519	7.04944	7.07215	7.04382	6.99293	7.01008	7.04794	7.05625	7.09373	7.16969	7.1732	6.96252	6.99165	7.01703	7.10287	7.074	7.07387	7.07674	7.13708	7.14662	6.99223	6.89867	7.06086	7.03387	7.05597	7.15516	6.98734	6.97431	7.18249
	1060	7.0015	7.05518	7.04923	7.07181	7.04376	6.99061	7.00956	7.04738	7.05591	7.09364	7.16927	7.17308	6.96233	6.99117	7.01684	7.10238	7.07189	7.07325	7.07674	7.13564	7.14494	6.99218	6.89835	7.05977	7.03386	7.05491	7.15403	6.98606	6.97371	7.18234
	1061	7.00147	7.05327	7.04682	7.07166	7.04322	6.99028	7.00862	7.04725	7.05588	7.0935	7.16889	7.1727	6.96205	6.99113	7.01678	7.10044	7.07169	7.07242	7.07672	7.13562	7.14485	6.99211	6.8983	7.05932	7.03331	7.05358	7.154	6.98487	6.97367	7.18233
	1062	7.00056	7.05308	7.04663	7.07134	7.04249	6.99028	7.0078	7.04707	7.05572	7.09328	7.16862	7.17217	6.96161	6.9894	7.01678	7.10037	7.07134	7.07196	7.07625	7.13516	7.14454	6.99113	6.89764	7.05706	7.03319	7.0529	7.15336	6.98454	6.97312	7.18184
	1063	7.00043	7.05266	7.04617	7.07106	7.04169	6.98977	7.00732	7.04638	7.05541	7.09299	7.1686	7.17113	6.96151	6.98863	7.01637	7.09989	7.07005	7.07106	7.07599	7.13422	7.14321	6.99081	6.89751	7.05687	7.03294	7.05252	7.15163	6.98437	6.97311	7.18121
	1064	7.00008	7.05186	7.04488	7.0702	7.04153	6.98977	7.00726	7.04451	7.05501	7.09187	7.16825	7.17009	6.96133	6.98814	7.01606	7.0998	7.06983	7.07094	7.07576	7.13378	7.14259	6.99003	6.89724	7.05676	7.03251	7.05143	7.15062	6.98426	6.97267	7.17981
	1065	6.9989	7.05163	7.04466	7.06941	7.04117	6.98859	7.00719	7.0441	7.05473	7.09121	7.16824	7.16965	6.9612	6.98799	7.01581	7.09955	7.06941	7.06843	7.07524	7.13267	7.14075	6.98989	6.89629	7.05539	7.03249	7.05128	7.15045	6.98379	6.97261	7.17843
	1066	6.99888	7.05137	7.04292	7.06935	7.04102	6.98833	7.00706	7.04398	7.05469	7.09051	7.16787	7.16882	6.96116	6.98792	7.01546	7.09907	7.06888	7.06809	7.07386	7.13242	7.14004	6.98954	6.89623	7.05496	7.03212	7.05122	7.14951	6.98374	6.97174	7.17818
	1067	6.99857	7.05127	7.04163	7.0693	7.04062	6.98818	7.00705	7.04197	7.05427	7.09042	7.16571	7.16865	6.96099	6.98704	7.01521	7.09887	7.06799	7.06662	7.07329	7.13228	7.13982	6.98912	6.89595	7.05397	7.0312	7.0508	7.14935	6.98355	6.9717	7.17799
	1068	6.9978	7.05056	7.04094	7.06921	7.04001	6.98773	7.00559	7.04187	7.05321	7.08877	7.16565	7.16858	6.96082	6.98645	7.01476	7.09849	7.06745	7.06584	7.07268	7.13108	7.13935	6.98809	6.89553	7.05395	7.03004	7.05066	7.14928	6.98329	6.97126	7.17766
	1069	6.99767	7.0505	7.04034	7.06916	7.03968	6.98771	7.00504	7.04166	7.05305	7.08875	7.16548	7.16765	6.96031	6.98588	7.0145	7.09827	7.06719	7.06446	7.07248	7.13047	7.13853	6.98793	6.89507	7.05308	7.02966	7.04985	7.14922	6.98249	6.97064	7.17638
	1070	6.99687	7.05002	7.04032	7.06857	7.03931	6.98652	7.00436	7.04138	7.05305	7.08859	7.1647	7.16647	6.95986	6.98568	7.01421	7.09796	7.06697	7.06446	7.07201	7.1303	7.13834	6.98785	6.89472	7.05276	7.02827	7.04956	7.14908	6.98238	6.9703	7.17609
	1071	6.99643	7.04907	7.03909	7.06809	7.03823	6.98641	7.00426	7.04117	7.05293	7.08751	7.16432	7.16565	6.95918	6.98545	7.01417	7.09788	7.06645	7.06401	7.07181	7.13026	7.13819	6.98778	6.89443	7.05245	7.02822	7.0488	7.14907	6.98225	6.96994	7.17563
	1072	6.99597	7.04898	7.03902	7.06788	7.03808	6.9862	7.00419	7.04062	7.0528	7.08734	7.16272	7.16548	6.95878	6.98538	7.01342	7.0978	7.06634	7.06391	7.07168	7.13026	7.13811	6.98765	6.89396	7.05178	7.02822	7.04813	7.1489	6.98088	6.96988	7.17527
	1073	6.99574	7.04828	7.03895	7.06695	7.03773	6.98532	7.00399	7.04017	7.05267	7.0868	7.16254	7.16543	6.95837	6.98468	7.01289	7.09765	7.06627	7.06175	7.07152	7.13009	7.13781	6.98743	6.89362	7.0514	7.02819	7.04643	7.14817	6.98076	6.9687	7.17515
	1074	6.99572	7.04798	7.03866	7.06662	7.03748	6.98525	7.00383	7.03965	7.05193	7.08652	7.16235	7.16456	6.95817	6.98467	7.01284	7.09745	7.06586	7.06153	7.07143	7.12983	7.13755	6.9868	6.89342	7.05136	7.02727	7.04637	7.1479	6.98042	6.9679	7.17497
	1075	6.9957	7.04787	7.03847	7.06545	7.03675	6.98523	7.00227	7.0389	7.05103	7.08651	7.16234	7.16453	6.95783	6.98457	7.01274	7.0974	7.06572	7.06049	7.07109	7.12977	7.13739	6.98677	6.89334	7.05069	7.02705	7.0459	7.14663	6.97977	6.96772	7.17441
	1076	6.99534	7.04746	7.03806	7.06536	7.03667	6.98496	7.00151	7.0388	7.0497	7.08648	7.16171	7.16364	6.95727	6.98437	7.01262	7.09683	7.06446	7.06029	7.07089	7.12928	7.13717	6.98605	6.89334	7.04947	7.026	7.04551	7.14659	6.97955	6.9671	7.17419
	1077	6.99503	7.04732	7.03805	7.06479	7.03586	6.98474	7.00141	7.03866	7.04954	7.08623	7.16113	7.16361	6.95693	6.98402	7.01222	7.09537	7.06444	7.05971	7.07087	7.12894	7.1365	6.98596	6.89329	7.04818	7.02593	7.04493	7.14649	6.97954	6.96708	7.17369
	1078	6.99483	7.04642	7.03695	7.06436	7.03552	6.98358	7.00126	7.03835	7.04921	7.08604	7.16078	7.16258	6.95671	6.98364	7.01222	7.09446	7.06366	7.05932	7.07018	7.12866	7.13627	6.98579	6.89302	7.04805	7.02586	7.04473	7.14618	6.97935	6.96665	7.1732
	1079	6.99408	7.04596	7.03405	7.06425	7.03509	6.98109	7.0011	7.03831	7.0491	7.08572	7.16069	7.16187	6.95633	6.98362	7.01161	7.0929	7.06359	7.05906	7.06979	7.12861	7.1357	6.98552	6.89178	7.04789	7.02517	7.04389	7.14507	6.97626	6.96623	7.1731
	1080	6.99382	7.0458	7.03394	7.06418	7.03377	6.98083	7.00029	7.03774	7.04832	7.08499	7.15983	7.16167	6.95626	6.98359	7.01138	7.09226	7.06186	7.05849	7.06918	7.12861	7.1353	6.98523	6.89068	7.04718	7.02485	7.04385	7.14351	6.9752	6.96522	7.17303
	1081	6.99356	7.04579	7.03337	7.064	7.03321	6.98083	6.99972	7.03746	7.04743	7.08498	7.15964	7.16094	6.95497	6.98298	7.01135	7.09114	7.06163	7.05839	7.06819	7.12832	7.1338	6.98504	6.89062	7.04577	7.02372	7.04226	7.14282	6.97517	6.96484	7.1718
	1082	6.99351	7.04491	7.03277	7.06378	7.03273	6.97951	6.99958	7.0372	7.04734	7.08479	7.15956	7.16078	6.9548	6.98259	7.01132	7.09041	7.0607	7.05749	7.06695	7.12806	7.13366	6.98494	6.8903	7.04527	7.02352	7.0421	7.14264	6.97508	6.96444	7.17115
	1083	6.99243	7.04439	7.03218	7.06331	7.03267	6.9788	6.99954	7.0366	7.04712	7.08376	7.15927	7.16055	6.95392	6.98249	7.01104	7.08649	7.06053	7.05677	7.06608	7.12757	7.13308	6.98485	6.89029	7.0449	7.02328	7.04156	7.14219	6.9748	6.96418	7.17041
	1084	6.9913	7.04387	7.03186	7.06331	7.03242	6.97848	6.99731	7.03557	7.04653	7.08286	7.15874	7.16045	6.95363	6.98244	7.01102	7.08559	7.05989	7.05667	7.06585	7.1267	7.13276	6.98422	6.89001	7.0445	7.0228	7.04061	7.14076	6.97479	6.96286	7.17035
	1085	6.9912	7.04362	7.03135	7.06298	7.03158	6.9783	6.99705	7.03552	7.04652	7.08278	7.15869	7.15998	6.95363	6.98203	7.01099	7.08521	7.05971	7.05664	7.06578	7.12608	7.13247	6.98323	6.88969	7.04449	7.02159	7.03961	7.14003	6.97395	6.96261	7.17011
	1086	6.99072	7.04253	7.03129	7.06272	7.0313	6.97828	6.99688	7.03543	7.04573	7.08145	7.15856	7.15994	6.95315	6.98188	7.01079	7.08456	7.05882	7.05622	7.06572	7.12592	7.13194	6.98318	6.88958	7.04447	7.02048	7.03943	7.1398	6.97356	6.96047	7.16979
	1087	6.99038	7.04212	7.03007	7.06213	7.03113	6.97749	6.9967	7.0353	7.04561	7.08107	7.15836	7.15783	6.95234	6.98185	7.00943	7.0839	7.05878	7.05492	7.06524	7.12555	7.13131	6.98281	6.88932	7.04346	7.02023	7.03939	7.13973	6.97288	6.96005	7.1694
	1088	6.98996	7.04134	7.02941	7.06177	7.03037	6.97745	6.99617	7.0351	7.04554	7.07942	7.15794	7.15734	6.95202	6.98121	7.00889	7.08379	7.0569	7.05444	7.06518	7.12489	7.13037	6.98228	6.88914	7.04336	7.02018	7.03938	7.1393	6.97011	6.95892	7.16927
	1089	6.98939	7.04111	7.02938	7.06095	7.03024	6.97699	6.9958	7.03496	7.04493	7.07819	7.15694	7.15726	6.95033	6.98079	7.00877	7.08279	7.0569	7.05431	7.06515	7.12454	7.12995	6.98174	6.88843	7.04204	7.02015	7.03878	7.13913	6.96979	6.95866	7.16923
	1090	6.98937	7.04104	7.02907	7.0607	7.03002	6.97666	6.9949	7.03466	7.04489	7.07798	7.15627	7.15686	6.94952	6.98	7.00832	7.08268	7.05606	7.05308	7.06457	7.12394	7.12961	6.98153	6.88832	7.04176	7.01777	7.03714	7.13891	6.96954	6.95831	7.16734
	1091	6.98866	7.04065	7.02881	7.06057	7.02923	6.97662	6.99483	7.034	7.04429	7.07798	7.15564	7.15616	6.94727	6.97898	7.00822	7.08102	7.05597	7.05259	7.06426	7.12371	7.12952	6.98126	6.8882	7.0407	7.01749	7.03704	7.13612	6.96929	6.9576	7.16682
	1092	6.9882	7.03968	7.02714	7.05964	7.02849	6.9765	6.99476	7.03388	7.04422	7.07773	7.15485	7.15578	6.94604	6.97864	7.00765	7.07968	7.05482	7.05187	7.06424	7.12358	7.12806	6.98061	6.88739	7.04009	7.01659	7.03694	7.13606	6.9682	6.95727	7.16414
	1093	6.9863	7.03888	7.02664	7.05948	7.02843	6.9755	6.99409	7.0333	7.04372	7.07666	7.15462	7.15515	6.94567	6.97848	7.00713	7.07933	7.05476	7.05172	7.06365	7.12284	7.1271	6.98055	6.88548	7.03981	7.01606	7.03624	7.13556	6.96705	6.95656	7.16291
	1094	6.98571	7.0384	7.02654	7.05908	7.02796	6.97523	6.99396	7.03289	7.04362	7.07629	7.15421	7.15514	6.9451	6.97827	7.00682	7.07819	7.05471	7.05166	7.06285	7.12267	7.12552	6.98033	6.8849	7.03976	7.01597	7.03573	7.13362	6.9669	6.95633	7.16261
	1095	6.98547	7.03808	7.02531	7.05761	7.02791	6.975	6.99394	7.03256	7.04341	7.0762	7.15404	7.15339	6.94415	6.97801	7.00675	7.07765	7.05436	7.05156	7.06272	7.12135	7.12543	6.9802	6.88437	7.03915	7.01591	7.03544	7.13346	6.96683	6.95528	7.16215
	1096	6.98502	7.03775	7.02357	7.0569	7.02761	6.97444	6.99359	7.03256	7.04216	7.0756	7.15282	7.15332	6.94384	6.97635	7.00657	7.07656	7.05308	7.05135	7.0627	7.12012	7.12489	6.97928	6.88388	7.03874	7.01554	7.0354	7.1328	6.96678	6.95492	7.16181
	1097	6.98492	7.03766	7.02333	7.05665	7.02752	6.97436	6.9935	7.03225	7.04139	7.07545	7.15267	7.15332	6.94315	6.97635	7.00655	7.07614	7.05291	7.05133	7.06262	7.11941	7.12469	6.97887	6.88371	7.03867	7.01497	7.03519	7.13246	6.96654	6.95366	7.16099
	1098	6.98488	7.03766	7.02323	7.0557	7.02729	6.97435	6.99324	7.03225	7.04088	7.07538	7.15229	7.15323	6.94315	6.97634	7.00635	7.07591	7.05151	7.04998	7.06244	7.11933	7.12461	6.97877	6.88368	7.03793	7.01401	7.03498	7.13223	6.96549	6.95272	7.16092
	1099	6.98478	7.03747	7.02311	7.0557	7.02636	6.97429	6.99311	7.03126	7.04078	7.07526	7.15084	7.15208	6.94311	6.97608	7.00565	7.07475	7.05142	7.04997	7.06228	7.11896	7.12425	6.97868	6.8836	7.03784	7.01381	7.0348	7.13204	6.96497	6.95262	7.1607
	1100	6.9844	7.03698	7.02278	7.05433	7.0255	6.97363	6.99242	7.03115	7.04057	7.07515	7.15015	7.15108	6.94253	6.97604	7.00562	7.07436	7.04978	7.04974	7.0617	7.11822	7.12307	6.97789	6.88358	7.03651	7.01361	7.03431	7.13149	6.96361	6.95183	7.15957
	1101	6.98431	7.03687	7.02253	7.05433	7.02531	6.97287	6.99238	7.03095	7.0398	7.07441	7.14998	7.1507	6.94212	6.9755	7.00546	7.07424	7.04967	7.04887	7.06072	7.11794	7.12291	6.97753	6.8828	7.0363	7.01343	7.03397	7.13109	6.96338	6.95112	7.15906
	1102	6.98257	7.03664	7.02175	7.05424	7.02523	6.97253	6.99202	7.03067	7.03977	7.07422	7.14978	7.15037	6.94169	6.97421	7.00508	7.07364	7.04867	7.04675	7.06026	7.11701	7.12286	6.97708	6.88271	7.0362	7.01335	7.03351	7.13075	6.96245	6.95051	7.15886
	1103	6.98228	7.03612	7.02165	7.05413	7.02301	6.9699	6.99078	7.02931	7.03969	7.07387	7.14954	7.14984	6.93796	6.97418	7.00437	7.07346	7.04847	7.04547	7.0597	7.11673	7.12256	6.97705	6.88238	7.03573	7.01316	7.03347	7.13038	6.96208	6.94891	7.15784
	1104	6.98198	7.03593	7.02156	7.05408	7.02296	6.96772	6.99059	7.02918	7.03915	7.0733	7.14911	7.14883	6.93768	6.97379	7.00384	7.07146	7.04758	7.04532	7.05961	7.11618	7.12171	6.97686	6.88219	7.03568	7.01192	7.03337	7.13026	6.96198	6.94866	7.15759
	1105	6.98135	7.03584	7.0213	7.05259	7.02246	6.96733	6.98966	7.02885	7.03856	7.07228	7.14905	7.14878	6.93762	6.97332	7.00373	7.07124	7.04669	7.04417	7.05951	7.1159	7.12157	6.97585	6.88146	7.03534	7.01185	7.03331	7.12844	6.96153	6.94835	7.15732
	1106	6.98082	7.03555	7.02128	7.05241	7.02183	6.96554	6.98958	7.02878	7.03802	7.07227	7.14843	7.14767	6.93629	6.97323	7.0031	7.06861	7.04606	7.04335	7.05936	7.11586	7.12064	6.97579	6.88146	7.03499	7.01167	7.03238	7.12811	6.96113	6.9482	7.15653
	1107	6.9807	7.03402	7.02117	7.05122	7.02119	6.96446	6.98956	7.02851	7.03744	7.07156	7.14839	7.14747	6.93586	6.97317	7.00249	7.06804	7.04491	7.04319	7.0592	7.11444	7.12032	6.97549	6.88124	7.0348	7.01153	7.03189	7.12668	6.95895	6.94743	7.15637
	1108	6.98069	7.03369	7.02097	7.05112	7.02022	6.96401	6.9885	7.02849	7.03699	7.07124	7.14839	7.14734	6.93577	6.97242	7.00214	7.06702	7.04408	7.0431	7.05862	7.11428	7.12026	6.97544	6.88094	7.03442	7.0108	7.03117	7.12661	6.9581	6.94741	7.15621
	1109	6.98013	7.03289	7.02008	7.05051	7.01998	6.96352	6.98839	7.02665	7.03678	7.07059	7.1471	7.14696	6.93571	6.97229	7.00211	7.06678	7.04384	7.04269	7.05843	7.11413	7.11991	6.9754	6.88094	7.03413	7.01046	7.03116	7.12646	6.95763	6.947	7.15619
	1110	6.97966	7.03046	7.01932	7.05031	7.01945	6.96089	6.98763	7.02628	7.03657	7.07026	7.14651	7.14692	6.93492	6.97109	7.00161	7.06677	7.0435	7.04234	7.05813	7.11366	7.11897	6.97461	6.88054	7.03368	7.01043	7.03116	7.12628	6.95751	6.94659	7.15589
	1111	6.97925	7.03043	7.0192	7.04922	7.0187	6.95999	6.98757	7.02626	7.03548	7.0694	7.1463	7.14605	6.93353	6.97084	7.00107	7.0663	7.04335	7.04224	7.05759	7.11307	7.11802	6.97451	6.88021	7.03367	7.01042	7.03091	7.1254	6.9566	6.94645	7.15537
	1112	6.97886	7.03001	7.01872	7.04891	7.01839	6.95984	6.98714	7.0258	7.03496	7.06938	7.14602	7.14544	6.93324	6.97038	7.0002	7.06597	7.04292	7.04144	7.05646	7.11282	7.11656	6.97428	6.87982	7.03264	7.00961	7.03051	7.12498	6.95622	6.94588	7.1545
	1113	6.97885	7.02938	7.01758	7.04784	7.01803	6.95952	6.98707	7.02541	7.03443	7.06927	7.14537	7.14543	6.93309	6.97023	7.00014	7.06527	7.04286	7.04088	7.05644	7.11258	7.11646	6.97408	6.87928	7.03166	7.0086	7.02973	7.12417	6.95615	6.94538	7.15369
	1114	6.97789	7.02872	7.01722	7.04729	7.01743	6.95876	6.98687	7.0252	7.03435	7.06886	7.14489	7.1449	6.93286	6.96967	6.99864	7.0649	7.0424	7.04044	7.0559	7.11217	7.11542	6.97336	6.87919	7.03155	7.00794	7.02919	7.1241	6.9555	6.94534	7.15298
	1115	6.97786	7.0286	7.01701	7.04558	7.01703	6.95847	6.9867	7.02484	7.03316	7.06882	7.14307	7.14466	6.9326	6.96958	6.99831	7.06446	7.04205	7.03965	7.05512	7.11187	7.11518	6.97287	6.87894	7.03146	7.00777	7.02876	7.12402	6.95485	6.94518	7.15257
	1116	6.9778	7.02808	7.01649	7.04553	7.01676	6.95807	6.98665	7.02474	7.03277	7.06757	7.14269	7.14432	6.93243	6.96952	6.99751	7.06446	7.04177	7.03961	7.05504	7.1108	7.11456	6.97274	6.87813	7.03064	7.00764	7.02846	7.1235	6.95473	6.94475	7.15232
	1117	6.97731	7.02789	7.01627	7.04479	7.01522	6.95778	6.98664	7.02468	7.03141	7.06756	7.14255	7.14319	6.93158	6.96866	6.99744	7.06446	7.04162	7.03922	7.05428	7.11013	7.11421	6.97257	6.87785	7.03057	7.00644	7.02735	7.12308	6.95368	6.94404	7.15147
	1118	6.97729	7.02786	7.01592	7.04472	7.01478	6.9575	6.98662	7.0244	7.0311	7.06755	7.14126	7.14216	6.93067	6.96865	6.99742	7.0632	7.04142	7.0385	7.05409	7.10961	7.11394	6.97254	6.87672	7.03024	7.00627	7.02735	7.12294	6.95248	6.94306	7.15115
	1119	6.9771	7.02775	7.01536	7.04426	7.01364	6.95731	6.98578	7.02381	7.03066	7.06736	7.14093	7.14166	6.92965	6.96844	6.99688	7.0624	7.04134	7.0382	7.05378	7.10846	7.11265	6.97214	6.87648	7.02998	7.00617	7.02727	7.12272	6.95244	6.94301	7.15029
	1120	6.97657	7.02762	7.01527	7.04369	7.01308	6.95716	6.98563	7.02338	7.03062	7.06713	7.14088	7.14143	6.92947	6.96805	6.9967	7.06214	7.04126	7.03807	7.05376	7.1082	7.1125	6.97194	6.87646	7.02958	7.00493	7.02702	7.12255	6.9519	6.94212	7.15005
	1121	6.97638	7.02663	7.01469	7.04356	7.00999	6.95587	6.98541	7.02115	7.03059	7.06709	7.13849	7.14118	6.92944	6.96795	6.99646	7.06213	7.04064	7.03749	7.05363	7.1073	7.11214	6.97191	6.87628	7.02904	7.00491	7.02624	7.12254	6.95149	6.94196	7.14992
	1122	6.97601	7.02611	7.01464	7.04328	7.00992	6.95521	6.98531	7.02109	7.03009	7.06678	7.13793	7.14082	6.92884	6.96779	6.99609	7.06114	7.03995	7.03743	7.05333	7.10721	7.11077	6.97085	6.87599	7.02855	7.00479	7.02573	7.12174	6.95134	6.94168	7.14963
	1123	6.97567	7.02531	7.01371	7.04326	7.00938	6.95518	6.98524	7.02079	7.03004	7.06477	7.13791	7.14048	6.92882	6.96769	6.99606	7.06107	7.03947	7.03665	7.05292	7.10656	7.10973	6.9704	6.87598	7.02835	7.00462	7.02529	7.12124	6.95119	6.94129	7.14928
	1124	6.97543	7.02454	7.01366	7.04322	7.00915	6.95497	6.98419	7.02046	7.02994	7.06472	7.13699	7.13949	6.92881	6.96766	6.99606	7.0609	7.03815	7.03656	7.05204	7.10637	7.1093	6.96992	6.87562	7.02727	7.00424	7.02444	7.12087	6.95085	6.94072	7.14874
	1125	6.97535	7.02448	7.01364	7.04303	7.00868	6.95237	6.98339	7.02011	7.02994	7.06447	7.13679	7.1384	6.92843	6.96755	6.99595	7.06069	7.03758	7.03622	7.05174	7.10573	7.10928	6.96984	6.87557	7.02658	7.00394	7.02424	7.12071	6.9506	6.94024	7.14811
	1126	6.97497	7.02431	7.01349	7.04129	7.00861	6.95184	6.98239	7.02003	7.02882	7.06438	7.13559	7.13826	6.92833	6.96696	6.99542	7.0598	7.03628	7.03612	7.05108	7.10516	7.10893	6.96948	6.87425	7.02639	7.00385	7.02294	7.12069	6.95005	6.94002	7.14803
	1127	6.97428	7.02418	7.01298	7.04119	7.00823	6.95166	6.98197	7.01986	7.02829	7.06396	7.13528	7.13582	6.92755	6.96672	6.99522	7.05979	7.03602	7.03583	7.05078	7.10424	7.10881	6.96866	6.87331	7.02618	7.00365	7.02291	7.11996	6.9499	6.93947	7.14756
	1128	6.97394	7.02414	7.01288	7.04117	7.00736	6.95025	6.9818	7.01974	7.0275	7.06385	7.13518	7.1358	6.92714	6.96669	6.99502	7.05936	7.03572	7.03526	7.05069	7.10391	7.10838	6.96855	6.87229	7.02604	7.00269	7.0225	7.11985	6.94949	6.93924	7.14661
	1129	6.97249	7.02302	7.01284	7.04074	7.00652	6.95018	6.98143	7.01974	7.0274	7.06374	7.13496	7.1357	6.9264	6.96619	6.99468	7.05905	7.03472	7.03382	7.05062	7.10387	7.10677	6.96843	6.87218	7.02561	7.00211	7.02125	7.11981	6.94947	6.93809	7.14654
	1130	6.97231	7.02246	7.01266	7.0405	7.00642	6.94999	6.98135	7.01917	7.027	7.06372	7.13495	7.13546	6.92531	6.9659	6.99465	7.0587	7.03424	7.03381	7.05045	7.1024	7.10533	6.96777	6.87213	7.02281	7.00195	7.02073	7.11774	6.94913	6.93755	7.14615
	1131	6.97184	7.02206	7.01232	7.04041	7.00574	6.94891	6.98063	7.01818	7.02642	7.06354	7.13494	7.13531	6.92527	6.96532	6.99447	7.05844	7.03342	7.03343	7.05002	7.10005	7.10491	6.96755	6.8719	7.02221	7.00156	7.01939	7.11742	6.94903	6.93667	7.14522
	1132	6.97011	7.02118	7.01214	7.04022	7.00552	6.94825	6.98048	7.01774	7.02496	7.06317	7.13469	7.13521	6.92511	6.96525	6.99382	7.05816	7.0318	7.03342	7.04971	7.09944	7.10425	6.96626	6.8718	7.0214	7.00095	7.01922	7.11671	6.94856	6.93637	7.14492
	1133	6.96992	7.02079	7.01051	7.04009	7.00547	6.94696	6.98001	7.01754	7.02481	7.0626	7.13432	7.13328	6.92497	6.96447	6.99353	7.05786	7.03133	7.03261	7.04954	7.09917	7.10163	6.96614	6.87178	7.02119	7.00056	7.01897	7.1166	6.94834	6.93586	7.14469
	1134	6.96985	7.02035	7.01002	7.04006	7.00524	6.94694	6.97936	7.01716	7.02472	7.06254	7.13298	7.13278	6.92488	6.96413	6.99345	7.05776	7.03122	7.03078	7.04846	7.09843	7.10125	6.96565	6.87118	7.02119	7.00049	7.01773	7.11657	6.94733	6.93573	7.14449
	1135	6.96934	7.01977	7.00963	7.0397	7.00512	6.94683	6.97908	7.01703	7.02465	7.06221	7.13247	7.13258	6.9248	6.96324	6.9932	7.05737	7.03067	7.0305	7.04837	7.09839	7.10111	6.96563	6.87066	7.02105	7.00029	7.01762	7.11633	6.94704	6.93476	7.14374
	1136	6.96881	7.01928	7.00897	7.03901	7.00476	6.94576	6.97895	7.01594	7.02276	7.062	7.13233	7.13251	6.92479	6.96298	6.99285	7.05721	7.03061	7.03032	7.0472	7.09821	7.10031	6.96563	6.87064	7.02079	7.00018	7.01743	7.11471	6.94665	6.93449	7.14361
	1137	6.96866	7.01912	7.00881	7.0386	7.00467	6.94561	6.97876	7.01555	7.02258	7.062	7.13179	7.13234	6.92436	6.96284	6.99252	7.05712	7.03047	7.02945	7.04717	7.09817	7.09974	6.96532	6.8703	7.01979	7.00015	7.01567	7.11421	6.94644	6.9341	7.14347
	1138	6.9686	7.01903	7.00859	7.03789	7.0016	6.94529	6.97872	7.01358	7.02204	7.0615	7.13144	7.13099	6.92414	6.96277	6.99245	7.05711	7.02997	7.02937	7.04679	7.09813	7.09973	6.96531	6.8698	7.01939	6.99916	7.01551	7.11394	6.94556	6.93401	7.14343
	1139	6.96853	7.01898	7.00813	7.03743	7.00113	6.94437	6.97835	7.01323	7.02167	7.05872	7.12997	7.13071	6.92368	6.96276	6.992	7.05695	7.02996	7.02793	7.04665	7.09707	7.09959	6.96395	6.86961	7.01873	6.99863	7.01495	7.11329	6.94512	6.93299	7.14322
	1140	6.96826	7.01783	7.00785	7.03705	7.00067	6.94423	6.97832	7.01025	7.02162	7.05863	7.12949	7.13009	6.92278	6.96276	6.99197	7.056	7.02938	7.02738	7.04665	7.09568	7.09933	6.96383	6.86922	7.01836	6.99862	7.01357	7.11288	6.94462	6.93283	7.14311
	1141	6.96783	7.01767	7.00694	7.03694	6.99995	6.94376	6.97819	7.01007	7.02125	7.05773	7.12904	7.1299	6.9225	6.96237	6.99195	7.05521	7.02938	7.02649	7.0465	7.09489	7.09863	6.96362	6.86898	7.01823	6.99855	7.01271	7.11256	6.94316	6.93272	7.14086
	1142	6.96781	7.01664	7.00631	7.03634	6.99968	6.9433	6.97807	7.0087	7.02119	7.05739	7.129	7.1288	6.92249	6.96209	6.99161	7.05479	7.02934	7.0263	7.04649	7.0948	7.09862	6.96346	6.86869	7.01806	6.99855	7.01241	7.11189	6.94192	6.93225	7.13988
	1143	6.96764	7.01621	7.00608	7.03489	6.99818	6.94317	6.97796	7.00845	7.02095	7.05736	7.12864	7.12832	6.92224	6.9619	6.99134	7.05407	7.02844	7.02583	7.04627	7.09474	7.09811	6.96333	6.86799	7.01778	6.99847	7.01195	7.11174	6.94181	6.93146	7.13888
	1144	6.96754	7.01391	7.00591	7.03483	6.99787	6.943	6.97688	7.00732	7.02067	7.05723	7.12833	7.12665	6.92198	6.96167	6.99064	7.05361	7.02816	7.02474	7.046	7.09463	7.09805	6.96318	6.86777	7.01774	6.99846	7.01081	7.11153	6.94177	6.93113	7.13879
	1145	6.96678	7.01356	7.00532	7.03452	6.99782	6.94112	6.97652	7.0071	7.0204	7.0569	7.12829	7.12573	6.92145	6.9611	6.99018	7.05354	7.02777	7.02407	7.04508	7.0946	7.09786	6.96267	6.86733	7.01752	6.99695	7.01035	7.11035	6.94135	6.93008	7.13767
	1146	6.96672	7.01284	7.00489	7.0345	6.9975	6.94088	6.97646	7.00652	7.01923	7.05673	7.12826	7.1254	6.92136	6.96001	6.9897	7.052	7.02751	7.02356	7.04476	7.09444	7.09773	6.96226	6.86719	7.01736	6.99663	7.00961	7.11033	6.9412	6.9298	7.13676
	1147	6.96544	7.0118	7.00481	7.03429	6.99666	6.93948	6.97644	7.00644	7.01892	7.05607	7.12822	7.12537	6.92051	6.95948	6.98923	7.05167	7.0275	7.02338	7.04378	7.09424	7.09769	6.96175	6.86684	7.016	6.99618	7.00948	7.11011	6.94054	6.92965	7.13672
	1148	6.96503	7.01173	7.00455	7.03392	6.99651	6.93922	6.97626	7.00591	7.01889	7.0551	7.12806	7.12498	6.91959	6.95923	6.98828	7.05141	7.02737	7.02334	7.04292	7.09394	7.09725	6.96174	6.86646	7.01449	6.99567	7.00942	7.10975	6.93998	6.9292	7.13554
	1149	6.96491	7.01167	7.00441	7.0337	6.99644	6.93844	6.97609	7.00561	7.01787	7.05467	7.12748	7.12474	6.91919	6.9588	6.98718	7.0511	7.02638	7.02129	7.0417	7.09393	7.09656	6.96156	6.8659	7.01386	6.9955	7.00933	7.10934	6.93887	6.92717	7.13498
	1150	6.96443	7.01165	7.00411	7.03322	6.99556	6.93752	6.9759	7.00453	7.01787	7.0542	7.1274	7.12385	6.91803	6.95847	6.98643	7.05064	7.02568	7.02125	7.04139	7.09358	7.09654	6.96156	6.8657	7.01363	6.99516	7.00891	7.1083	6.93767	6.92665	7.13305
	1151	6.96406	7.01114	7.0037	7.03272	6.99542	6.93745	6.9756	7.00418	7.01588	7.05382	7.1272	7.12362	6.91694	6.95783	6.98609	7.0503	7.02546	7.02121	7.04099	7.09356	7.09521	6.96117	6.86567	7.01311	6.99492	7.00873	7.10793	6.93711	6.92651	7.13267
	1152	6.96404	7.01114	7.00315	7.03205	6.99513	6.93699	6.97528	7.00418	7.01578	7.05379	7.12698	7.12226	6.91688	6.95676	6.98548	7.04938	7.02531	7.02119	7.0407	7.0928	7.09485	6.96061	6.86555	7.01291	6.99432	7.00858	7.10771	6.93706	6.92575	7.13264
	1153	6.96395	7.01111	7.00307	7.03191	6.99405	6.93628	6.97491	7.00309	7.01558	7.05341	7.12676	7.12206	6.91676	6.95672	6.98526	7.04922	7.02485	7.02109	7.04067	7.09235	7.09433	6.96038	6.86531	7.01254	6.99386	7.00808	7.10721	6.93682	6.92519	7.13244
	1154	6.96372	7.01081	7.00274	7.03166	6.99355	6.93615	6.97459	7.00197	7.01526	7.05282	7.12652	7.12175	6.91605	6.95671	6.98421	7.04705	7.02485	7.02088	7.0398	7.09229	7.09382	6.95929	6.86487	7.0125	6.99268	7.00799	7.10662	6.93519	6.92483	7.1315
	1155	6.96356	7.01023	7.0026	7.03159	6.99301	6.93601	6.97437	7.00185	7.01483	7.05213	7.12616	7.12161	6.9159	6.95671	6.98322	7.04468	7.0227	7.01996	7.0392	7.09194	7.09336	6.95761	6.86484	7.01163	6.99125	7.00771	7.10648	6.93495	6.92439	7.13127
	1156	6.96286	7.00937	7.00243	7.03139	6.99266	6.93601	6.97407	7.00176	7.01464	7.05113	7.12611	7.12079	6.91506	6.95611	6.98315	7.04428	7.02215	7.01984	7.03897	7.09189	7.09253	6.95737	6.86458	7.01159	6.98989	7.00716	7.10642	6.93488	6.92421	7.13078
	1157	6.9627	7.00873	7.00243	7.03125	6.99255	6.93582	6.97347	7.00155	7.01426	7.05033	7.12465	7.1206	6.91495	6.95577	6.98307	7.04373	7.02069	7.01925	7.03717	7.09166	7.0914	6.95691	6.86447	7.01145	6.98975	7.00704	7.10642	6.93456	6.92385	7.13005
	1158	6.96264	7.00852	7.00237	7.02992	6.99209	6.93564	6.97247	7.00152	7.01408	7.05025	7.12465	7.12057	6.91474	6.95566	6.98273	7.04367	7.0198	7.0191	7.03711	7.09074	7.09138	6.95656	6.86395	7.01144	6.98915	7.00691	7.10632	6.93443	6.92326	7.13
	1159	6.96254	7.00833	7.00123	7.02918	6.99178	6.93289	6.97093	7.00085	7.01372	7.0502	7.1242	7.12012	6.9147	6.95526	6.98118	7.04306	7.01721	7.01875	7.03709	7.09035	7.09113	6.95627	6.86245	7.01037	6.98888	7.00683	7.10628	6.93413	6.92311	7.12982
	1160	6.96192	7.00815	7.00056	7.02751	6.99047	6.93235	6.96924	7.00084	7.01369	7.04929	7.12408	7.12001	6.91434	6.95411	6.98112	7.04295	7.01684	7.01765	7.03706	7.0903	7.08985	6.95604	6.8608	7.00982	6.98874	7.00447	7.10583	6.93324	6.92261	7.12876
	1161	6.9607	7.00796	7.00019	7.0275	6.99022	6.93092	6.96827	7.00077	7.01284	7.04922	7.1227	7.11957	6.91423	6.95364	6.98072	7.04265	7.01535	7.01732	7.03697	7.08923	7.08957	6.9552	6.86034	7.00978	6.98857	7.00373	7.1053	6.93245	6.92212	7.12869
	1162	6.96019	7.00789	6.9995	7.02742	6.99018	6.93069	6.96771	6.99942	7.01271	7.04887	7.1222	7.1193	6.9138	6.95324	6.97965	7.04207	7.0145	7.01675	7.03684	7.08836	7.08914	6.95516	6.85981	7.00873	6.98848	7.00363	7.10514	6.93214	6.92186	7.12821
	1163	6.9588	7.00764	6.99876	7.02682	6.98997	6.93005	6.96759	6.9979	7.01238	7.04867	7.12205	7.11904	6.91347	6.95319	6.97905	7.04126	7.01327	7.0164	7.03646	7.08784	7.08609	6.9551	6.85972	7.00834	6.98846	7.00199	7.10497	6.93118	6.92179	7.12643
	1164	6.95879	7.0075	6.99817	7.02654	6.98832	6.92964	6.96713	6.99785	7.01185	7.04842	7.12169	7.11885	6.91316	6.95313	6.97808	7.04098	7.01323	7.01601	7.03631	7.08758	7.08595	6.9551	6.85949	7.00828	6.98801	7.00181	7.10488	6.9302	6.92065	7.12636
	1165	6.95877	7.00746	6.99729	7.02619	6.98768	6.92896	6.967	6.99758	7.01117	7.04745	7.1216	7.11789	6.91277	6.95137	6.97759	7.04086	7.01318	7.01594	7.03619	7.08708	7.08549	6.95476	6.8594	7.00827	6.98766	7.0016	7.10476	6.93019	6.92044	7.12554
	1166	6.95863	7.00745	6.99728	7.02595	6.98761	6.92785	6.96697	6.99741	7.01113	7.04717	7.12119	7.11743	6.91268	6.95134	6.97755	7.04066	7.01316	7.0148	7.03598	7.08673	7.08504	6.95466	6.85923	7.00779	6.98647	7.00154	7.10468	6.93017	6.92009	7.12534
	1167	6.9576	7.00646	6.99727	7.02552	6.98664	6.92783	6.96668	6.99723	7.01098	7.04681	7.12067	7.11675	6.91199	6.95112	6.97739	7.04006	7.01284	7.01451	7.03571	7.08648	7.08425	6.95433	6.85796	7.00723	6.98614	7.00049	7.1042	6.92988	6.91889	7.12448
	1168	6.95736	7.00641	6.99723	7.02541	6.98659	6.92751	6.9665	6.99707	7.01082	7.04671	7.12	7.11669	6.91197	6.95078	6.97659	7.03969	7.01164	7.01415	7.03571	7.08634	7.08279	6.95354	6.85746	7.00657	6.98506	7.00045	7.10374	6.92986	6.91846	7.12441
	1169	6.95733	7.00511	6.99713	7.0254	6.98657	6.92728	6.9652	6.99673	7.01016	7.0449	7.11964	7.11655	6.9112	6.95042	6.97656	7.03945	7.01148	7.01402	7.0357	7.08594	7.08222	6.95297	6.85638	7.00633	6.98426	6.99936	7.10343	6.92943	6.91817	7.1244
	1170	6.95713	7.00432	6.99712	7.02531	6.98647	6.92666	6.96447	6.9959	7.01001	7.0445	7.11727	7.11654	6.91051	6.9503	6.97648	7.03743	7.01097	7.01345	7.03526	7.08591	7.08194	6.95212	6.85627	7.00438	6.98382	6.99919	7.10318	6.92942	6.91774	7.12321
	1171	6.9571	7.00391	6.99696	7.02513	6.98624	6.92633	6.96435	6.9954	7.0097	7.04431	7.11701	7.1162	6.90972	6.95029	6.976	7.03743	7.01047	7.01314	7.03494	7.08591	7.08157	6.95206	6.85616	7.00438	6.98367	6.99889	7.10315	6.92868	6.91733	7.12284
	1172	6.95571	7.00308	6.99661	7.02443	6.98611	6.9258	6.96388	6.99506	7.00924	7.04365	7.11654	7.11531	6.90935	6.95016	6.97587	7.03737	7.00949	7.013	7.03447	7.08589	7.08141	6.95183	6.85578	7.0042	6.9812	6.9987	7.10246	6.92849	6.91627	7.1222
	1173	6.95563	7.00201	6.99509	7.02285	6.98497	6.92578	6.96353	6.99495	7.00885	7.04355	7.11627	7.11505	6.90849	6.94995	6.9755	7.03715	7.00913	7.01292	7.03386	7.0854	7.08008	6.95176	6.8556	7.00331	6.98114	6.99818	7.10202	6.92819	6.91554	7.1222
	1174	6.95535	7.00158	6.99498	7.02258	6.98464	6.92555	6.96339	6.99464	7.00841	7.04329	7.11599	7.11399	6.90793	6.94986	6.97543	7.0369	7.00633	7.01284	7.03217	7.08483	7.07997	6.95046	6.85491	7.00284	6.98078	6.99794	7.10145	6.92776	6.91453	7.12142
	1175	6.95521	7.00104	6.99462	7.0225	6.98452	6.92529	6.96326	6.99463	7.00823	7.04323	7.11568	7.11337	6.90763	6.94959	6.97538	7.03546	7.00425	7.01176	7.03159	7.08451	7.07972	6.95046	6.85372	7.00248	6.97894	6.99764	7.10129	6.92773	6.91434	7.1206
	1176	6.95499	7.00081	6.9942	7.02223	6.98452	6.92523	6.96306	6.99453	7.00785	7.04266	7.11546	7.11329	6.90748	6.94895	6.9748	7.03501	7.00363	7.0112	7.03156	7.08412	7.07957	6.95043	6.85357	7.00221	6.97868	6.99745	7.1009	6.9251	6.91338	7.12057
	1177	6.95484	7.0008	6.99376	7.0221	6.98398	6.92399	6.96287	6.99451	7.0078	7.04236	7.1151	7.11304	6.90697	6.94866	6.97467	7.03358	7.00308	7.01073	7.03127	7.08404	7.0795	6.95021	6.85275	7.00132	6.97747	6.99696	7.10051	6.92508	6.91325	7.12014
	1178	6.95419	7.00002	6.99346	7.0213	6.98211	6.92392	6.96212	6.99442	7.00737	7.04198	7.1142	7.11235	6.90688	6.94836	6.97417	7.0325	7.00242	7.01027	7.0312	7.08362	7.07827	6.95017	6.85249	6.99995	6.97733	6.99694	7.10037	6.92459	6.91314	7.12013
	1179	6.95415	6.99984	6.99324	7.0212	6.98192	6.92352	6.96199	6.99429	7.00576	7.04198	7.11417	7.11202	6.9068	6.94829	6.97406	7.03246	7.00225	7.00944	7.03069	7.08344	7.07774	6.9498	6.85243	6.99995	6.97719	6.99576	7.10014	6.92451	6.91296	7.12006
	1180	6.95378	6.99823	6.99288	7.0208	6.98117	6.92255	6.96161	6.99421	7.00558	7.04166	7.11252	7.11179	6.9065	6.94826	6.97363	7.03245	7.00219	7.00944	7.03054	7.08304	7.07734	6.94859	6.85229	6.99951	6.97706	6.99523	7.09991	6.92444	6.91167	7.1199
	1181	6.95247	6.99805	6.99221	7.02011	6.98095	6.92194	6.96121	6.99401	7.00542	7.04152	7.11176	7.11177	6.90613	6.94808	6.97344	7.03204	7.00186	7.00708	7.02984	7.08217	7.07732	6.94853	6.85209	6.99878	6.97693	6.99522	7.09957	6.9236	6.91076	7.11695
	1182	6.95177	6.99768	6.99203	7.0201	6.97972	6.9219	6.96049	6.99393	7.00453	7.04091	7.11176	7.11126	6.9047	6.94711	6.97206	7.03127	7.00056	7.00699	7.02984	7.08172	7.07731	6.94684	6.85193	6.9987	6.97693	6.99456	7.09924	6.92342	6.91043	7.11662
	1183	6.95138	6.99757	6.99149	7.01936	6.97782	6.9212	6.95953	6.99336	7.00367	7.04088	7.11126	7.111	6.90432	6.94697	6.97204	7.03025	6.99988	7.00669	7.02976	7.0816	7.07726	6.94576	6.85174	6.99841	6.97618	6.99365	7.09914	6.92341	6.91031	7.1166
	1184	6.95122	6.99668	6.99098	7.01934	6.97681	6.91878	6.95941	6.99336	7.00316	7.04085	7.11113	7.11071	6.90324	6.94687	6.97082	7.03012	6.99949	7.00631	7.02836	7.08093	7.077	6.94534	6.85017	6.99826	6.97583	6.99363	7.09905	6.92253	6.91019	7.11577
	1185	6.95121	6.99642	6.99089	7.01903	6.97678	6.91864	6.95937	6.99317	7.00299	7.04074	7.11106	7.11022	6.90083	6.94674	6.96973	7.03004	6.99863	7.00504	7.02811	7.08063	7.07555	6.94509	6.84999	6.99795	6.97567	6.99363	7.09898	6.92227	6.90877	7.11574
	1186	6.95077	6.99608	6.99058	7.01878	6.97657	6.91786	6.95834	6.99294	7.00289	7.04019	7.11022	7.11005	6.90067	6.94629	6.96968	7.02938	6.99849	7.00463	7.02778	7.08034	7.07548	6.94492	6.84989	6.99771	6.97562	6.99284	7.09833	6.92223	6.90846	7.1157
	1187	6.95063	6.99596	6.99034	7.01871	6.97623	6.91726	6.95736	6.99277	7.00238	7.03938	7.10906	7.1096	6.90012	6.94564	6.96924	7.02876	6.99826	7.00432	7.02697	7.0797	7.07493	6.94479	6.84981	6.99648	6.9755	6.99264	7.09794	6.92215	6.90838	7.11568
	1188	6.95062	6.99587	6.99027	7.01823	6.97604	6.9168	6.95688	6.99271	7.00201	7.0388	7.10845	7.10953	6.89958	6.94542	6.96894	7.02797	6.99771	7.00403	7.0269	7.07934	7.07395	6.944	6.84902	6.99616	6.97476	6.99242	7.09727	6.92156	6.90665	7.1151
	1189	6.95051	6.9943	6.99014	7.01804	6.97325	6.9168	6.95675	6.99265	7.00197	7.03847	7.108	7.10895	6.89912	6.94527	6.96862	7.02792	6.99733	7.00316	7.02675	7.07903	7.07297	6.94369	6.84895	6.99543	6.97471	6.99187	7.09691	6.92138	6.90657	7.11072
	1190	6.94972	6.99417	6.99007	7.01618	6.97249	6.91656	6.9562	6.99234	7.00166	7.03774	7.10779	7.10879	6.89877	6.94516	6.96855	7.02586	6.99731	7.0027	7.02596	7.07817	7.07293	6.94246	6.84713	6.99542	6.97403	6.99186	7.09663	6.92071	6.90638	7.11064
	1191	6.94956	6.99367	6.98878	7.01616	6.97228	6.91647	6.95579	6.99178	7.00092	7.03743	7.10739	7.10873	6.89788	6.94512	6.96853	7.02539	6.99721	7.00223	7.02571	7.07572	7.07273	6.94235	6.84696	6.99523	6.97355	6.99159	7.09495	6.92061	6.90626	7.1106
	1192	6.94874	6.99355	6.98821	7.01585	6.97205	6.91647	6.95528	6.99138	7.00055	7.03724	7.10705	7.10839	6.89784	6.94411	6.968	7.02529	6.99623	7.00193	7.02549	7.07403	7.07246	6.94192	6.84685	6.99474	6.97344	6.99104	7.09414	6.9198	6.90545	7.10791
	1193	6.94858	6.99344	6.98745	7.01561	6.97113	6.91625	6.95501	6.98975	7.00049	7.03691	7.10691	7.10838	6.89775	6.94388	6.9677	7.0252	6.99597	7.00129	7.02548	7.0734	7.07137	6.94113	6.84654	6.99272	6.97313	6.99076	7.09371	6.91902	6.90526	7.10754
	1194	6.94853	6.99211	6.98643	7.01551	6.97065	6.91618	6.95466	6.98963	7.00046	7.03683	7.10641	7.10828	6.89773	6.9436	6.96768	7.02437	6.99549	7.00062	7.02483	7.07285	7.07117	6.94102	6.84637	6.99259	6.97274	6.9899	7.09342	6.91851	6.90514	7.10751
	1195	6.94747	6.99191	6.98638	7.01521	6.97032	6.91598	6.95436	6.98923	6.99996	7.03673	7.10639	7.10821	6.89754	6.94338	6.96592	7.02421	6.99524	7.00043	7.02444	7.07157	7.07097	6.94099	6.84633	6.99249	6.97212	6.98973	7.09256	6.9179	6.90427	7.10641
	1196	6.94738	6.99174	6.98568	7.01494	6.97021	6.91594	6.95217	6.98921	6.99946	7.03652	7.1057	7.10757	6.89716	6.94336	6.96553	7.02358	6.99501	6.99895	7.02437	7.07156	7.0676	6.94034	6.84631	6.99188	6.97187	6.98946	7.09235	6.91787	6.90289	7.10568
	1197	6.94704	6.99135	6.98557	7.01466	6.96927	6.91404	6.95215	6.98881	6.9988	7.0354	7.1051	7.10754	6.89644	6.94242	6.9654	7.0235	6.99431	6.99826	7.02401	7.07087	7.06709	6.93981	6.84613	6.99116	6.97131	6.98855	7.09209	6.91777	6.90276	7.10504
	1198	6.94696	6.99063	6.9855	7.01466	6.96883	6.913	6.95173	6.98838	6.99878	7.03496	7.10496	7.10747	6.89607	6.94128	6.96473	7.02289	6.99424	6.99802	7.02345	7.0703	7.0665	6.93979	6.8461	6.99068	6.97113	6.9885	7.09186	6.91736	6.9025	7.10495
	1199	6.94616	6.98988	6.9847	7.01449	6.96832	6.91286	6.95046	6.98729	6.99855	7.03486	7.10464	7.10703	6.89574	6.93934	6.96414	7.02208	6.99419	6.99598	7.02198	7.06939	7.06646	6.93783	6.84494	6.99047	6.97013	6.98828	7.09145	6.91691	6.90211	7.1038
	1200	6.94592	6.98958	6.9847	7.01427	6.96747	6.9128	6.95038	6.98719	6.99831	7.03476	7.10458	7.10657	6.89571	6.93876	6.9639	7.02167	6.99394	6.99427	7.02186	7.06919	7.06634	6.93717	6.84493	6.9904	6.96961	6.98811	7.09122	6.91381	6.90108	7.10379
	1201	6.9457	6.989	6.9841	7.0141	6.96663	6.91275	6.95021	6.98651	6.99796	7.03473	7.10406	7.1064	6.89558	6.93866	6.96355	7.02141	6.99376	6.99403	7.02135	7.06914	7.06627	6.93651	6.84485	6.99033	6.96955	6.98803	7.09018	6.91374	6.90086	7.10361
	1202	6.94504	6.98811	6.98305	7.01362	6.96648	6.91049	6.94971	6.98642	6.99754	7.03466	7.1039	7.10604	6.89553	6.93848	6.96319	7.02119	6.99272	6.99393	7.02101	7.06907	7.06543	6.93592	6.84432	6.98857	6.96925	6.98798	7.0899	6.91372	6.90071	7.10343
	1203	6.94482	6.98768	6.9821	7.01284	6.96633	6.90914	6.94951	6.98618	6.99714	7.03431	7.10382	7.106	6.89544	6.93834	6.96283	7.02065	6.99267	6.99371	7.02087	7.06894	7.06535	6.93588	6.84386	6.98852	6.96816	6.98657	7.0898	6.91354	6.90057	7.10315
	1204	6.94428	6.98733	6.98152	7.01283	6.96528	6.90884	6.94951	6.98576	6.99702	7.03395	7.10324	7.10581	6.89512	6.93801	6.96271	7.02064	6.99239	6.99359	7.02068	7.06828	7.06438	6.9358	6.84367	6.98834	6.96813	6.98644	7.08811	6.91312	6.89907	7.10265
	1205	6.94376	6.98663	6.98064	7.0125	6.96462	6.90803	6.94919	6.98572	6.99683	7.0338	7.10298	7.10532	6.89505	6.93731	6.96169	7.02041	6.99215	6.99339	7.02021	7.06826	7.06368	6.93557	6.84356	6.98825	6.96804	6.98595	7.08802	6.91301	6.89866	7.10147
	1206	6.9437	6.98636	6.98038	7.01242	6.96379	6.90787	6.9489	6.98507	6.99639	7.03283	7.10269	7.10498	6.89489	6.93707	6.96159	7.02015	6.99191	6.99318	7.01942	7.06812	7.06365	6.93521	6.84271	6.98803	6.96793	6.98507	7.08674	6.91287	6.89766	7.10131
	1207	6.94368	6.98613	6.98033	7.01224	6.96347	6.90768	6.94765	6.98381	6.99574	7.03252	7.10238	7.10475	6.89467	6.936	6.96134	7.02003	6.99159	6.99282	7.01927	7.06769	7.06354	6.93483	6.84249	6.98798	6.9678	6.98464	7.08543	6.91224	6.89579	7.10093
	1208	6.94333	6.98589	6.97942	7.01103	6.96181	6.90756	6.94759	6.98374	6.9946	7.03238	7.10184	7.10441	6.89464	6.93591	6.96122	7.01914	6.99087	6.99273	7.01911	7.06684	7.06286	6.93398	6.84152	6.98791	6.9678	6.98405	7.08506	6.91212	6.89499	7.10059
	1209	6.943	6.98563	6.97819	7.01039	6.96134	6.90721	6.9475	6.98335	6.99456	7.03193	7.10072	7.10371	6.89438	6.93565	6.96113	7.0174	6.99063	6.99253	7.01906	7.06637	7.06208	6.93392	6.84145	6.98752	6.96713	6.98389	7.08321	6.91192	6.89449	7.10036
	1210	6.94283	6.98462	6.9774	7.0096	6.96101	6.90679	6.94721	6.98327	6.99283	7.03191	7.09868	7.10345	6.89401	6.93557	6.961	7.01676	6.99006	6.99135	7.01844	7.06621	7.06174	6.93376	6.83988	6.98682	6.96622	6.98311	7.08289	6.9119	6.89437	7.09983
	1211	6.94277	6.98427	6.9765	7.00934	6.96086	6.90572	6.94691	6.98309	6.99218	7.03076	7.09815	7.10316	6.89396	6.93555	6.96075	7.0166	6.98908	6.99024	7.01813	7.06611	7.06119	6.9337	6.83952	6.98665	6.96548	6.98277	7.08286	6.91141	6.89353	7.0996
	1212	6.94163	6.9828	6.97645	7.00923	6.96069	6.90417	6.94669	6.98242	6.99211	7.03038	7.09799	7.10261	6.89302	6.93475	6.96069	7.01645	6.98886	6.98985	7.01781	7.06535	7.06101	6.93342	6.83913	6.986	6.96492	6.9827	7.08269	6.91121	6.89232	7.09862
	1213	6.94102	6.98272	6.97634	7.00914	6.96026	6.90405	6.94665	6.98238	6.99021	7.02966	7.0976	7.10188	6.89288	6.93471	6.95944	7.01641	6.98813	6.98795	7.0178	7.06527	7.06063	6.93314	6.83912	6.98497	6.96436	6.98189	7.08259	6.91115	6.89228	7.09825
	1214	6.94049	6.98236	6.97499	7.00867	6.96022	6.904	6.94645	6.98221	6.98981	7.02845	7.09758	7.10161	6.89245	6.93468	6.95937	7.01566	6.98704	6.98767	7.01765	7.06417	7.05979	6.93264	6.83896	6.98492	6.96408	6.98183	7.0822	6.91024	6.89215	7.09816
	1215	6.93997	6.98146	6.97488	7.00857	6.9588	6.90396	6.94597	6.98215	6.98969	7.02831	7.09739	7.10158	6.89173	6.93459	6.95934	7.01554	6.9867	6.98747	7.01706	7.06406	7.05959	6.93263	6.83861	6.98487	6.96401	6.98126	7.08216	6.91018	6.89181	7.09786
	1216	6.93982	6.98138	6.9745	7.0084	6.95824	6.9039	6.94559	6.9807	6.98943	7.02815	7.09676	7.10127	6.89155	6.93431	6.95931	7.01525	6.98606	6.98743	7.01643	7.06249	7.05923	6.93258	6.83817	6.98422	6.96379	6.98087	7.08129	6.91005	6.89178	7.09691
	1217	6.93863	6.98102	6.97445	7.00826	6.95769	6.90309	6.94559	6.9807	6.98891	7.02723	7.09662	7.10037	6.89147	6.93421	6.95876	7.01437	6.9857	6.98675	7.01583	7.06239	7.05811	6.93244	6.83739	6.98398	6.96359	6.9808	7.08101	6.90943	6.89159	7.09685
	1218	6.93802	6.98059	6.97421	7.00806	6.95723	6.90252	6.94547	6.9806	6.98855	7.02715	7.0966	7.09997	6.89053	6.93349	6.95856	7.01385	6.98527	6.98648	7.01553	7.06067	7.05781	6.93207	6.83695	6.98393	6.96321	6.98002	7.08042	6.90917	6.89154	7.09659
	1219	6.93701	6.97956	6.97359	7.00747	6.95713	6.90155	6.94536	6.98036	6.98777	7.02698	7.09581	7.09944	6.8905	6.93315	6.95846	7.01383	6.98518	6.98612	7.01417	7.05994	7.05771	6.93202	6.83506	6.98252	6.96277	6.9783	7.08023	6.90859	6.89124	7.09546
	1220	6.93651	6.97909	6.97271	7.00725	6.95704	6.89854	6.9453	6.98023	6.98749	7.02653	7.09563	7.09921	6.89024	6.93283	6.9583	7.01379	6.98492	6.98538	7.01357	7.05906	7.05601	6.93054	6.83436	6.98193	6.96245	6.97721	7.07979	6.90828	6.89065	7.09545
	1221	6.93617	6.97883	6.97267	7.00713	6.95695	6.89758	6.945	6.97933	6.98729	7.02649	7.09534	7.09898	6.89019	6.93268	6.9579	7.01371	6.98408	6.98512	7.01305	7.05871	7.05525	6.93052	6.83415	6.98166	6.96179	6.97699	7.07965	6.9081	6.89023	7.09484
	1222	6.9358	6.97818	6.97235	7.00606	6.95677	6.89708	6.94499	6.97929	6.98628	7.02607	7.09532	7.09876	6.89002	6.93201	6.95721	7.01309	6.98386	6.98505	7.01285	7.05619	7.0551	6.93034	6.83405	6.98095	6.96158	6.97686	7.07956	6.90796	6.88956	7.09465
	1223	6.93573	6.97806	6.9717	7.00598	6.95675	6.89665	6.94431	6.97908	6.98602	7.02597	7.09532	7.09762	6.88899	6.93137	6.95624	7.01174	6.98313	6.98447	7.01221	7.05593	7.055	6.9303	6.83329	6.98036	6.96102	6.97618	7.07939	6.90753	6.88945	7.09448
	1224	6.9349	6.97711	6.97066	7.00495	6.95633	6.89609	6.94354	6.97822	6.98576	7.02575	7.09519	7.0974	6.88802	6.93035	6.95578	7.01165	6.98307	6.98323	7.01123	7.05396	7.055	6.93011	6.83312	6.98032	6.96095	6.97523	7.07873	6.90703	6.88785	7.09386
	1225	6.93472	6.97612	6.97051	7.00483	6.95577	6.89605	6.94329	6.97759	6.98559	7.02564	7.0944	7.09672	6.88662	6.92937	6.95566	7.01109	6.98285	6.98284	7.0111	7.05362	7.05494	6.9297	6.83307	6.98012	6.95897	6.97521	7.07847	6.90659	6.88762	7.09279
	1226	6.93468	6.97602	6.97024	7.00458	6.95537	6.89505	6.94304	6.97745	6.98548	7.02332	7.09399	7.09657	6.88595	6.92902	6.95533	7.01094	6.98273	6.98184	7.01091	7.05327	7.05479	6.92963	6.8329	6.98005	6.95738	6.9751	7.07794	6.9065	6.88761	7.09147
	1227	6.93452	6.97598	6.97012	7.00425	6.95519	6.89499	6.94286	6.97582	6.98541	7.02313	7.09398	7.09534	6.88593	6.92871	6.95489	7.00942	6.9821	6.9817	7.01014	7.05297	7.05345	6.92824	6.83288	6.97864	6.95676	6.97368	7.07794	6.90609	6.88744	7.09132
	1228	6.93447	6.97499	6.96943	7.00401	6.95464	6.89357	6.94261	6.97525	6.98466	7.02293	7.09382	7.09403	6.88553	6.92863	6.95439	7.00924	6.98105	6.98142	7.00981	7.05201	7.05338	6.92811	6.83272	6.97787	6.95538	6.97327	7.07777	6.90576	6.8863	7.09069
	1229	6.93408	6.97499	6.96915	7.00389	6.95427	6.89265	6.94259	6.97449	6.98465	7.02166	7.09325	7.09403	6.8851	6.92832	6.95334	7.00784	6.98099	6.98137	7.00939	7.05153	7.05308	6.92809	6.83233	6.97766	6.95453	6.97327	7.07772	6.90527	6.88618	7.09068
	1230	6.93329	6.97394	6.96912	7.00347	6.95424	6.89252	6.9421	6.97439	6.98447	7.02146	7.09284	7.09361	6.88499	6.92769	6.95328	7.00777	6.98074	6.97971	7.00893	7.0509	7.05264	6.9274	6.83175	6.97727	6.9538	6.97243	7.07674	6.90473	6.88555	7.09057
	1231	6.93298	6.97227	6.96713	7.00321	6.95397	6.89203	6.94181	6.97367	6.98422	7.02146	7.09112	7.0936	6.88455	6.92763	6.95317	7.0068	6.97996	6.97758	7.00838	7.05005	7.052	6.92729	6.83085	6.97697	6.95282	6.97193	7.07608	6.90428	6.88488	7.08987
	1232	6.93284	6.97211	6.967	7.00307	6.95385	6.89192	6.94158	6.9726	6.9842	7.02128	7.0885	7.09358	6.88406	6.92761	6.95279	7.00674	6.9786	6.97727	7.00817	7.04923	7.05197	6.92729	6.83079	6.9769	6.95218	6.97101	7.07606	6.90339	6.8846	7.08931
	1233	6.93281	6.97136	6.96658	7.00101	6.95323	6.89139	6.94158	6.97201	6.98301	7.02102	7.08845	7.09342	6.88302	6.9273	6.95223	7.00674	6.97732	6.97692	7.00815	7.04842	7.05188	6.92727	6.83051	6.97582	6.95061	6.97077	7.07595	6.90245	6.88447	7.08925
	1234	6.93199	6.97119	6.96655	7.00075	6.95294	6.89108	6.94156	6.97113	6.98294	7.02095	7.08845	7.09195	6.88279	6.92711	6.95222	7.00608	6.97709	6.97655	7.00757	7.04838	7.05183	6.92687	6.82995	6.97568	6.95061	6.97063	7.07572	6.9023	6.88431	7.08916
	1235	6.93198	6.96899	6.96641	7.0002	6.95293	6.89047	6.93948	6.97107	6.98246	7.02041	7.08842	7.08983	6.8826	6.92687	6.95199	7.00603	6.97708	6.97631	7.00724	7.04816	7.0517	6.92677	6.82804	6.97536	6.95034	6.96997	7.07529	6.90091	6.88417	7.0889
	1236	6.93192	6.96892	6.96614	6.99943	6.95277	6.88962	6.93943	6.97098	6.98162	7.019	7.08792	7.08969	6.88196	6.9266	6.95158	7.00534	6.97595	6.97607	7.00653	7.04745	7.0517	6.92655	6.82791	6.97526	6.95012	6.96994	7.075	6.90052	6.88387	7.08865
	1237	6.93184	6.96848	6.96535	6.99929	6.95255	6.88805	6.93836	6.97096	6.98144	7.01898	7.08779	7.08945	6.88172	6.92643	6.95125	7.00505	6.975	6.97592	7.00528	7.04731	7.05133	6.92616	6.82724	6.97511	6.94956	6.96993	7.07449	6.90022	6.88376	7.08844
	1238	6.93112	6.96846	6.96531	6.99893	6.95108	6.8879	6.93834	6.97065	6.98077	7.01768	7.0868	7.08926	6.8814	6.92618	6.95109	7.00483	6.97465	6.97501	7.00516	7.04628	7.05131	6.92541	6.82612	6.97499	6.94956	6.96977	7.07329	6.89938	6.88271	7.08747
	1239	6.93069	6.96824	6.9628	6.9971	6.95095	6.88734	6.93734	6.97054	6.98025	7.01742	7.08645	7.0867	6.88125	6.92602	6.95101	7.00428	6.97228	6.97482	7.00497	7.0457	7.05077	6.92528	6.82592	6.97484	6.94923	6.96947	7.07314	6.89919	6.88256	7.08676
	1240	6.92903	6.96777	6.96249	6.99675	6.95058	6.88664	6.93726	6.96973	6.97944	7.01695	7.08588	7.08642	6.88107	6.92578	6.9509	7.00403	6.97225	6.97472	7.00493	7.04489	7.05051	6.92439	6.82556	6.97388	6.94764	6.96928	7.07281	6.89896	6.88229	7.08656
	1241	6.92806	6.96736	6.96248	6.99517	6.94982	6.88644	6.93706	6.96904	6.97943	7.01678	7.08568	7.08632	6.88106	6.92494	6.95034	7.00214	6.9709	6.97371	7.0046	7.04427	7.05043	6.92386	6.82543	6.97264	6.94762	6.96764	7.07243	6.89888	6.8818	7.08617
	1242	6.92764	6.96718	6.96244	6.99514	6.94938	6.88592	6.93695	6.96896	6.97858	7.01665	7.08477	7.08607	6.88018	6.92471	6.95028	7.00154	6.97028	6.97346	7.0046	7.04411	7.05025	6.92355	6.82449	6.97256	6.94762	6.96763	7.07154	6.89856	6.88093	7.08524
	1243	6.92759	6.96669	6.96237	6.99505	6.94934	6.88557	6.9362	6.96879	6.97813	7.01628	7.08467	7.08559	6.87983	6.92316	6.95017	7.0001	6.97001	6.97341	7.00432	7.04389	7.04969	6.92223	6.82446	6.97239	6.94686	6.9672	7.07153	6.897	6.88081	7.08285
	1244	6.92708	6.96643	6.96216	6.99469	6.94885	6.88466	6.93508	6.96795	6.9774	7.01626	7.08315	7.08476	6.87979	6.92303	6.94986	6.99923	6.96957	6.97314	7.0043	7.04331	7.04893	6.92154	6.82283	6.97115	6.94642	6.96719	7.07152	6.897	6.88065	7.08258
	1245	6.9269	6.9658	6.96162	6.99469	6.9487	6.88458	6.93487	6.9674	6.97706	7.0161	7.08304	7.08456	6.87835	6.92293	6.94983	6.99915	6.96896	6.97173	7.00374	7.04288	7.04741	6.92114	6.82264	6.97074	6.94598	6.96665	7.07139	6.89659	6.88046	7.08228
	1246	6.92639	6.9657	6.96092	6.99464	6.94786	6.88394	6.93482	6.9673	6.977	7.01585	7.08287	7.08442	6.87801	6.92288	6.94926	6.99898	6.9685	6.97155	7.00358	7.04284	7.04723	6.92092	6.82219	6.97018	6.9458	6.96639	7.07134	6.8949	6.88045	7.08225
	1247	6.92634	6.96565	6.96038	6.99463	6.94757	6.88284	6.93465	6.96729	6.97681	7.01537	7.08251	7.08407	6.87759	6.92219	6.94876	6.99769	6.96825	6.97128	7.00356	7.04201	7.04572	6.92084	6.8217	6.96975	6.94566	6.9663	7.07125	6.89478	6.87933	7.08206
	1248	6.92613	6.96558	6.96028	6.99446	6.94694	6.88223	6.93393	6.96729	6.97672	7.01513	7.08208	7.08289	6.87753	6.92212	6.94873	6.99754	6.96755	6.97107	7.00295	7.03899	7.04472	6.92019	6.82158	6.96868	6.94533	6.96617	7.07102	6.89467	6.87859	7.08166
	1249	6.9258	6.96544	6.95944	6.99443	6.94607	6.88203	6.93357	6.96625	6.97666	7.01402	7.082	7.08282	6.87708	6.92201	6.94833	6.99749	6.96743	6.97055	7.00243	7.03885	7.04421	6.91945	6.82105	6.96755	6.94528	6.96515	7.07001	6.89459	6.8782	7.08153
	1250	6.92543	6.96519	6.95935	6.99423	6.94496	6.88173	6.93309	6.96556	6.97664	7.01365	7.08188	7.08265	6.87699	6.92194	6.94824	6.99747	6.96614	6.96999	7.00226	7.03829	7.04421	6.91905	6.82096	6.96712	6.94503	6.96488	7.06916	6.89445	6.87789	7.08141
	1251	6.92534	6.96508	6.95852	6.99303	6.94345	6.88158	6.93299	6.96467	6.97656	7.01284	7.08068	7.08258	6.87661	6.9218	6.94809	6.99733	6.96558	6.96976	7.0018	7.03828	7.04401	6.91869	6.81981	6.96675	6.94485	6.96474	7.06877	6.89278	6.8769	7.08074
	1252	6.9249	6.96477	6.95831	6.99255	6.943	6.88147	6.93292	6.96448	6.9756	7.01098	7.08052	7.0821	6.87657	6.92164	6.94781	6.997	6.96533	6.9696	7.00146	7.03783	7.044	6.91858	6.81966	6.96666	6.94482	6.96428	7.06851	6.89243	6.87661	7.08038
	1253	6.92475	6.96351	6.95806	6.99172	6.94255	6.88139	6.932	6.96401	6.97527	7.0099	7.08038	7.0818	6.87505	6.92133	6.94767	6.99607	6.96476	6.9693	7.00053	7.03728	7.04391	6.91818	6.8195	6.96653	6.94413	6.96388	7.0685	6.8911	6.87651	7.08035
	1254	6.92449	6.96307	6.95801	6.99169	6.94235	6.88094	6.93115	6.96359	6.97408	7.00989	7.07925	7.08165	6.87432	6.92102	6.9471	6.99601	6.96473	6.96759	6.9999	7.03647	7.04334	6.91815	6.81944	6.96635	6.94365	6.9635	7.06838	6.89078	6.87566	7.08006
	1255	6.92443	6.9626	6.95731	6.99148	6.94182	6.88069	6.93095	6.96301	6.97404	7.00971	7.07907	7.08161	6.87397	6.92037	6.94707	6.99494	6.96465	6.96593	6.9988	7.03638	7.04322	6.91772	6.81911	6.96632	6.94335	6.96328	7.0667	6.89033	6.87443	7.07993
	1256	6.92438	6.96142	6.95716	6.99144	6.9418	6.87941	6.93071	6.96284	6.97376	7.00921	7.07855	7.08065	6.87302	6.91979	6.94703	6.99454	6.96463	6.96379	6.9985	7.03591	7.0431	6.91737	6.81882	6.96617	6.94318	6.96309	7.06562	6.89018	6.87395	7.07969
	1257	6.9241	6.96142	6.95655	6.99121	6.94135	6.87869	6.9307	6.96223	6.97362	7.00912	7.07771	7.08043	6.87232	6.91966	6.94701	6.99421	6.96448	6.96352	6.99841	7.03524	7.04269	6.91733	6.81826	6.96567	6.94313	6.96279	7.06528	6.88991	6.87362	7.0792
	1258	6.92388	6.96112	6.95633	6.9902	6.94125	6.87854	6.92997	6.96219	6.97349	7.00891	7.07768	7.0804	6.87223	6.91911	6.94696	6.99355	6.96435	6.96344	6.9984	7.03522	7.0425	6.91639	6.81806	6.96539	6.943	6.96251	7.06521	6.88951	6.87292	7.07916
	1259	6.9234	6.96095	6.9558	6.98935	6.94089	6.87817	6.92966	6.96211	6.97334	7.00823	7.07682	7.08013	6.8719	6.91902	6.94655	6.99233	6.96423	6.96328	6.99795	7.03484	7.0423	6.91607	6.81764	6.96537	6.94273	6.96212	7.06431	6.8893	6.87261	7.07787
	1260	6.92327	6.96081	6.9552	6.98888	6.93836	6.87811	6.9296	6.9621	6.97229	7.0081	7.07648	7.0772	6.87124	6.91861	6.94609	6.99231	6.96295	6.96248	6.99739	7.03462	7.04194	6.9158	6.8176	6.96524	6.9405	6.96183	7.06296	6.88815	6.87201	7.07781
	1261	6.92314	6.96077	6.95498	6.98835	6.93576	6.87713	6.9294	6.96208	6.97161	7.00767	7.07613	7.07707	6.87082	6.91831	6.94605	6.99219	6.96251	6.96216	6.99715	7.0344	7.04139	6.91525	6.8176	6.96508	6.93954	6.96117	7.06259	6.88749	6.87182	7.07751
	1262	6.92313	6.95912	6.95456	6.98828	6.93384	6.87651	6.92907	6.96182	6.97133	7.00723	7.07555	7.07681	6.87071	6.91824	6.9459	6.99204	6.96241	6.96202	6.99668	7.03432	7.04036	6.915	6.81665	6.96456	6.9391	6.9605	7.0613	6.88678	6.87158	7.07727
	1263	6.92266	6.95844	6.95433	6.98782	6.93364	6.87638	6.92905	6.96164	6.97128	7.00638	7.07541	7.07541	6.87067	6.91785	6.94558	6.99113	6.96175	6.96173	6.99665	7.03399	7.04031	6.91492	6.81635	6.96402	6.93905	6.9605	7.06124	6.88661	6.87142	7.07726
	1264	6.92254	6.95744	6.95431	6.98762	6.9331	6.87587	6.92851	6.9609	6.97082	7.00631	7.0751	7.07427	6.87046	6.91755	6.94531	6.99104	6.96139	6.96039	6.99634	7.03397	7.04006	6.91461	6.81558	6.96284	6.93881	6.95995	7.06107	6.88642	6.86973	7.07507
	1265	6.92241	6.95715	6.95428	6.98715	6.93291	6.87578	6.92713	6.96089	6.9708	7.00619	7.075	7.07417	6.87036	6.91731	6.94491	6.99071	6.9604	6.95999	6.99563	7.0339	7.04004	6.91423	6.81538	6.96165	6.93878	6.95879	7.0609	6.88366	6.86913	7.07337
	1266	6.92231	6.95683	6.95406	6.98645	6.93267	6.87545	6.9267	6.96082	6.96922	7.00611	7.0749	7.07381	6.87016	6.91715	6.94413	6.99015	6.95952	6.95981	6.99514	7.03349	7.03933	6.91363	6.81522	6.96137	6.93818	6.95814	7.0606	6.88353	6.86819	7.07264
	1267	6.92208	6.95608	6.95341	6.98588	6.93242	6.87534	6.92666	6.95966	6.96896	7.00597	7.07475	7.07359	6.86975	6.91665	6.94408	6.98994	6.9592	6.9595	6.99484	7.03218	7.03871	6.91333	6.81487	6.96077	6.93785	6.95809	7.0605	6.88351	6.86758	7.07247
	1268	6.92159	6.95584	6.95323	6.98543	6.93241	6.87514	6.92643	6.95939	6.96894	7.00538	7.07428	7.07359	6.86952	6.91593	6.94343	6.98985	6.95889	6.95947	6.99454	7.03155	7.03821	6.91305	6.81478	6.96058	6.93768	6.95721	7.06048	6.88332	6.86752	7.07222
	1269	6.92131	6.95579	6.95305	6.98503	6.93217	6.87439	6.92627	6.9593	6.96877	7.00532	7.07411	7.07335	6.86949	6.9153	6.94286	6.98921	6.95867	6.95904	6.99432	7.03147	7.03814	6.91252	6.81461	6.96057	6.93723	6.95681	7.05951	6.88314	6.86742	7.07202
	1270	6.92119	6.95496	6.95162	6.98479	6.93206	6.87437	6.92593	6.95909	6.96842	7.00502	7.07387	7.07323	6.86948	6.91464	6.94278	6.98907	6.95766	6.95888	6.99432	7.03068	7.03807	6.9124	6.81433	6.9604	6.93666	6.95652	7.05919	6.88273	6.8674	7.07188
	1271	6.92103	6.95488	6.95155	6.984	6.93157	6.87415	6.9256	6.95894	6.96809	7.00498	7.0736	7.07242	6.86929	6.91452	6.94255	6.98856	6.95761	6.95884	6.9941	7.03008	7.0375	6.91207	6.8141	6.95993	6.93644	6.9557	7.05917	6.88249	6.86701	7.07188
	1272	6.92038	6.95472	6.95087	6.98398	6.93107	6.87407	6.92527	6.95831	6.96766	7.00445	7.07299	7.0714	6.86845	6.91391	6.94246	6.98849	6.95647	6.95865	6.99388	7.0291	7.03665	6.91167	6.8137	6.95938	6.93629	6.95562	7.05868	6.88228	6.86698	7.07188
	1273	6.92009	6.95352	6.95044	6.98322	6.93093	6.87338	6.92491	6.95815	6.96686	7.00423	7.0721	7.07124	6.86828	6.91361	6.94224	6.98819	6.95646	6.95793	6.99383	7.02794	7.03624	6.91063	6.81362	6.95926	6.93625	6.95489	7.05768	6.8816	6.86688	7.07175
	1274	6.91925	6.9535	6.95038	6.9832	6.93059	6.8726	6.92439	6.95801	6.96662	7.00411	7.07147	7.07109	6.86812	6.9129	6.94201	6.98804	6.95552	6.95791	6.99327	7.02762	7.03549	6.91034	6.81296	6.95917	6.93602	6.95476	7.05752	6.88084	6.86666	7.06829
	1275	6.9192	6.95339	6.94908	6.98306	6.93012	6.86956	6.92416	6.95787	6.96618	7.0031	7.07117	7.07098	6.86778	6.91252	6.9415	6.98648	6.95543	6.95755	6.99325	7.02697	7.03513	6.90947	6.81079	6.95902	6.93588	6.95464	7.0574	6.8797	6.86507	7.06819
	1276	6.91919	6.95317	6.94883	6.98305	6.93004	6.8689	6.92363	6.95761	6.96544	7.00305	7.07092	7.07047	6.86732	6.91128	6.94144	6.98622	6.95514	6.95753	6.99209	7.02661	7.03473	6.90946	6.81072	6.95899	6.93551	6.95463	7.05718	6.87833	6.86503	7.06782
	1277	6.91823	6.95301	6.94853	6.98272	6.92997	6.86866	6.92347	6.95759	6.96477	7.00167	7.07064	7.06982	6.86707	6.91086	6.94133	6.98579	6.95508	6.95653	6.99199	7.02623	7.03454	6.90895	6.81013	6.95837	6.93546	6.95451	7.05677	6.87648	6.86476	7.06756
	1278	6.91821	6.95121	6.94789	6.98188	6.92939	6.86727	6.92333	6.957	6.96403	7.00146	7.07022	7.0693	6.8667	6.91085	6.94112	6.9856	6.95483	6.95534	6.99168	7.02591	7.03317	6.90828	6.80975	6.95818	6.93504	6.95401	7.05668	6.87637	6.86435	7.06695
	1279	6.91804	6.95042	6.94784	6.9808	6.92933	6.86621	6.92309	6.95689	6.96375	7.00145	7.06976	7.06819	6.86625	6.91054	6.94104	6.98554	6.95371	6.95527	6.99114	7.02506	7.03212	6.90775	6.80911	6.95817	6.93489	6.95365	7.05646	6.87628	6.86414	7.06652
	1280	6.91731	6.95028	6.9478	6.98064	6.92932	6.86614	6.92276	6.95594	6.96298	7.00138	7.06962	7.06772	6.86579	6.91009	6.94085	6.98523	6.95307	6.95496	6.99102	7.02477	7.03201	6.90736	6.8088	6.95805	6.93483	6.95288	7.05639	6.87594	6.86255	7.06619
	1281	6.91718	6.9496	6.94747	6.98032	6.92858	6.86557	6.92188	6.95592	6.96268	7.0011	7.06954	7.06731	6.86483	6.90902	6.94022	6.98519	6.95269	6.95495	6.99097	7.02455	7.03185	6.90694	6.80804	6.95593	6.93457	6.95272	7.05628	6.87523	6.86231	7.06549
	1282	6.917	6.94929	6.94667	6.97902	6.92813	6.86536	6.92137	6.95548	6.96242	7.00102	7.06872	7.06618	6.86458	6.90895	6.94	6.98509	6.95267	6.9548	6.99027	7.02442	7.03183	6.90676	6.80731	6.95568	6.93398	6.95272	7.05548	6.87476	6.86213	7.06548
	1283	6.91676	6.94883	6.94616	6.97891	6.92794	6.86534	6.92108	6.95494	6.96223	7.00005	7.06848	7.06537	6.86397	6.90856	6.93994	6.98497	6.95266	6.95451	6.99023	7.02404	7.03177	6.90675	6.80663	6.95502	6.93392	6.95219	7.05491	6.87469	6.86113	7.06539
	1284	6.91632	6.94826	6.94551	6.97834	6.92749	6.86491	6.92011	6.95462	6.96174	6.99957	7.06835	7.06498	6.86383	6.90814	6.93989	6.98473	6.95239	6.95349	6.98961	7.02402	7.03106	6.90655	6.80631	6.95482	6.9329	6.95196	7.05468	6.87451	6.86103	7.06537
	1285	6.91621	6.94792	6.94524	6.97792	6.92711	6.86457	6.9197	6.95432	6.95873	6.99901	7.06835	7.0634	6.86289	6.90791	6.9394	6.98439	6.95163	6.95328	6.98939	7.02368	7.03086	6.9054	6.80618	6.95465	6.93264	6.95142	7.054	6.87443	6.861	7.06529
	1286	6.91614	6.94695	6.9452	6.9779	6.92671	6.8633	6.91457	6.9532	6.9587	6.9988	7.06819	7.0633	6.86269	6.90714	6.93862	6.98405	6.95161	6.95186	6.98898	7.02364	7.03086	6.90307	6.80607	6.95447	6.93158	6.95097	7.05329	6.8743	6.86022	7.0649
	1287	6.91549	6.94675	6.94489	6.97752	6.92656	6.86308	6.91417	6.95315	6.95812	6.9986	7.06778	7.06236	6.86248	6.9066	6.93797	6.98372	6.95085	6.95141	6.98861	7.02328	7.03073	6.90286	6.80606	6.95379	6.93131	6.95066	7.05314	6.87377	6.85978	7.06446
	1288	6.91512	6.9466	6.94419	6.97712	6.92599	6.86256	6.91331	6.95305	6.9576	6.99842	7.06662	7.06227	6.86182	6.90592	6.93791	6.98363	6.94929	6.9514	6.98792	7.02288	7.02997	6.90193	6.80541	6.95371	6.9305	6.95047	7.05302	6.87361	6.85925	7.06394
	1289	6.91487	6.94569	6.94353	6.97712	6.92558	6.86254	6.91313	6.95212	6.95678	6.99783	7.06651	7.0621	6.8614	6.90523	6.93789	6.98355	6.94842	6.95112	6.98714	7.02262	7.02848	6.90144	6.80475	6.95267	6.92995	6.95047	7.05289	6.87356	6.85914	7.06329
	1290	6.9148	6.94559	6.94201	6.97641	6.92486	6.86231	6.91306	6.9521	6.95592	6.99773	7.06646	7.06166	6.8612	6.9046	6.93755	6.98344	6.94842	6.95097	6.98515	7.02243	7.02824	6.90128	6.80459	6.95205	6.92974	6.95038	7.05285	6.87115	6.85898	7.063
	1291	6.91454	6.94506	6.94201	6.97618	6.92471	6.8621	6.91293	6.95182	6.95569	6.99749	7.06635	7.06121	6.86094	6.90436	6.93717	6.98224	6.94699	6.95085	6.98476	7.0215	7.0279	6.90118	6.8044	6.95166	6.92959	6.94923	7.05274	6.87037	6.85845	7.06248
	1292	6.9139	6.94397	6.94185	6.9756	6.92401	6.86198	6.91287	6.95085	6.95533	6.99726	7.06529	7.06107	6.86063	6.90387	6.9369	6.98028	6.94661	6.95061	6.98447	7.02134	7.02787	6.899	6.80416	6.95118	6.92877	6.94898	7.05189	6.86939	6.85823	7.06245
	1293	6.91351	6.94369	6.94154	6.97318	6.92333	6.8599	6.91283	6.95035	6.95505	6.99708	7.06525	7.06095	6.85973	6.90386	6.93636	6.98022	6.9437	6.95037	6.98435	7.02119	7.02728	6.89845	6.80377	6.95101	6.92808	6.94862	7.05169	6.86921	6.85779	7.06207
	1294	6.91331	6.94368	6.94079	6.97253	6.92333	6.85914	6.91276	6.9498	6.95502	6.99697	7.06463	7.06092	6.85955	6.90363	6.93621	6.97956	6.94137	6.94949	6.98327	7.02105	7.02683	6.89788	6.80368	6.95089	6.92733	6.94845	7.05117	6.86885	6.85739	7.06045
	1295	6.91266	6.94349	6.94044	6.97233	6.92284	6.8589	6.91212	6.94979	6.9549	6.9968	7.06419	7.06072	6.8595	6.90357	6.93602	6.97909	6.94126	6.9492	6.98317	7.01916	7.02643	6.89775	6.80301	6.95041	6.92703	6.9484	7.05095	6.86771	6.85737	7.06037
	1296	6.91245	6.94334	6.94017	6.97175	6.92203	6.85807	6.91208	6.94877	6.95452	6.99626	7.06381	7.05968	6.85929	6.90342	6.93564	6.9788	6.9395	6.94843	6.98287	7.01896	7.02615	6.8977	6.80209	6.94971	6.92683	6.94837	7.05048	6.86688	6.85644	7.06026
	1297	6.91229	6.94323	6.93985	6.97131	6.9209	6.85766	6.91098	6.94841	6.95397	6.99583	7.06328	7.05864	6.85926	6.90317	6.93545	6.97846	6.93926	6.94812	6.98252	7.01888	7.02571	6.89707	6.802	6.94951	6.9262	6.94827	7.04999	6.86658	6.85617	7.06003
	1298	6.91221	6.94241	6.9394	6.97128	6.92075	6.85665	6.91097	6.94705	6.95361	6.99539	7.06322	7.05735	6.85851	6.9028	6.93511	6.97815	6.93913	6.94746	6.98178	7.0188	7.02564	6.89695	6.80178	6.94951	6.92596	6.94773	7.04962	6.8663	6.85604	7.05951
	1299	6.91201	6.94219	6.93928	6.97035	6.92016	6.85637	6.91096	6.94618	6.95273	6.99451	7.06245	7.05721	6.85818	6.90259	6.935	6.97756	6.93864	6.94656	6.98133	7.01876	7.02506	6.89673	6.80139	6.94949	6.92584	6.94742	7.04863	6.86629	6.85502	7.05906
	1300	6.91153	6.94208	6.93874	6.97022	6.91994	6.85573	6.91031	6.94608	6.9522	6.99447	7.06241	7.05686	6.85792	6.90244	6.93495	6.97727	6.93834	6.9459	6.98103	7.0187	7.02489	6.89663	6.80115	6.94882	6.92555	6.94739	7.0483	6.86627	6.85436	7.05872
	1301	6.91141	6.9419	6.9385	6.9688	6.91972	6.8553	6.91029	6.94541	6.95192	6.99443	7.06211	7.05639	6.8575	6.90185	6.93489	6.97686	6.93773	6.94588	6.98048	7.01844	7.02488	6.89627	6.80084	6.94825	6.92547	6.94731	7.04715	6.86574	6.85416	7.05852
	1302	6.91115	6.9417	6.93818	6.96871	6.91929	6.85502	6.91016	6.94535	6.95104	6.99418	7.06183	7.05616	6.85633	6.90153	6.93455	6.97612	6.93719	6.94547	6.97971	7.01826	7.02269	6.896	6.80071	6.94805	6.92527	6.94719	7.04705	6.86574	6.85348	7.05776
	1303	6.91065	6.94157	6.93805	6.96718	6.91927	6.85382	6.90985	6.94498	6.95042	6.99392	7.06169	7.05598	6.85622	6.90136	6.93431	6.97598	6.93587	6.94544	6.97963	7.01763	7.02234	6.8954	6.80071	6.94737	6.9251	6.947	7.04666	6.86454	6.8532	7.05759
	1304	6.91027	6.94154	6.9378	6.96547	6.91908	6.8526	6.90982	6.94414	6.94991	6.99366	7.06146	7.05542	6.85612	6.90098	6.93396	6.97509	6.93534	6.94533	6.97956	7.01756	7.02182	6.8953	6.80057	6.94716	6.92476	6.94643	7.04582	6.86452	6.85297	7.05745
	1305	6.90993	6.94108	6.93778	6.96425	6.91866	6.85134	6.90943	6.94395	6.94961	6.99364	7.06057	7.05484	6.85543	6.9004	6.9332	6.97393	6.93386	6.94498	6.97873	7.01753	7.02151	6.89406	6.80007	6.94588	6.92472	6.94641	7.04575	6.86404	6.85237	7.05701
	1306	6.90984	6.94103	6.93755	6.96424	6.91717	6.85091	6.90935	6.94321	6.94956	6.9936	7.0598	7.05457	6.85504	6.89918	6.93265	6.97325	6.9335	6.94372	6.97867	7.01614	7.02124	6.89394	6.79949	6.94498	6.92327	6.94613	7.04571	6.86395	6.85209	7.0569
	1307	6.90946	6.94066	6.93747	6.96419	6.91646	6.85055	6.9093	6.94319	6.94906	6.99355	7.05971	7.05443	6.855	6.89881	6.93201	6.97279	6.93338	6.94364	6.97863	7.01583	7.02119	6.89342	6.79936	6.94488	6.92239	6.94575	7.04568	6.86392	6.85186	7.05675
	1308	6.90882	6.93965	6.93704	6.96235	6.91584	6.84932	6.90901	6.94311	6.94869	6.99299	7.0594	7.05364	6.8549	6.89874	6.93162	6.97236	6.93226	6.94342	6.97849	7.01485	7.02106	6.89336	6.7993	6.9435	6.92229	6.94479	7.04403	6.86309	6.85168	7.05674
	1309	6.90772	6.93957	6.93698	6.9622	6.91582	6.84891	6.90865	6.9422	6.94869	6.99298	7.0571	7.05302	6.8548	6.89867	6.93135	6.97232	6.93117	6.94307	6.97842	7.01443	7.02058	6.89334	6.79915	6.94272	6.92225	6.94476	7.04403	6.86297	6.85048	7.0548
	1310	6.90734	6.93812	6.93694	6.96147	6.91581	6.84847	6.90846	6.94181	6.94822	6.99293	7.05489	7.0529	6.85442	6.89839	6.9303	6.97173	6.93102	6.94243	6.97795	7.01431	7.01983	6.89324	6.79874	6.94251	6.92223	6.94469	7.04292	6.86242	6.85007	7.0544
	1311	6.90726	6.9381	6.93639	6.96091	6.91578	6.84809	6.90664	6.94178	6.94699	6.9912	7.05351	7.05257	6.85388	6.89838	6.92999	6.97165	6.93037	6.94238	6.97766	7.01288	7.01973	6.89198	6.79866	6.9422	6.92223	6.94412	7.04243	6.8624	6.84995	7.05353
	1312	6.9069	6.93732	6.93608	6.96008	6.91566	6.84733	6.90625	6.9417	6.94622	6.99043	7.05335	7.05099	6.85316	6.89794	6.92984	6.97144	6.92972	6.94128	6.97762	7.01276	7.01969	6.89185	6.79853	6.94215	6.92193	6.94383	7.04158	6.86221	6.8488	7.05289
	1313	6.9061	6.93732	6.93603	6.9594	6.91491	6.84713	6.90616	6.94127	6.94592	6.98998	7.05309	7.05056	6.85239	6.89761	6.92969	6.97142	6.92966	6.94115	6.97745	7.01109	7.01858	6.8917	6.79849	6.94168	6.92182	6.9438	7.04019	6.86163	6.8487	7.05161
	1314	6.90488	6.93729	6.936	6.95923	6.91415	6.84611	6.90524	6.94026	6.94589	6.98962	7.05309	7.05053	6.85226	6.89726	6.92924	6.97137	6.92878	6.94101	6.97726	7.01085	7.01823	6.89154	6.79801	6.94156	6.9217	6.94355	7.03917	6.86083	6.84869	7.05119
	1315	6.90469	6.93708	6.93568	6.95909	6.91395	6.84576	6.90447	6.93997	6.94568	6.98927	7.05186	7.04993	6.85207	6.89723	6.92899	6.97135	6.92866	6.94003	6.97669	7.01054	7.01788	6.8904	6.79785	6.94128	6.92066	6.94192	7.03903	6.86037	6.84868	7.05114
	1316	6.90445	6.93687	6.93434	6.95894	6.91343	6.84573	6.90337	6.93952	6.94535	6.98851	7.05139	7.04974	6.85186	6.89656	6.92876	6.9709	6.92864	6.93731	6.97662	7.01032	7.01754	6.89021	6.79769	6.94115	6.92059	6.94136	7.03879	6.8598	6.84851	7.05104
	1317	6.90443	6.93565	6.93416	6.95839	6.91249	6.84468	6.9033	6.93947	6.94524	6.9873	7.05126	7.04887	6.85155	6.89653	6.92835	6.97035	6.92797	6.93721	6.97657	7.01027	7.0166	6.88981	6.79755	6.94106	6.92	6.94133	7.03774	6.85941	6.84784	7.04922
	1318	6.90391	6.9352	6.93359	6.95772	6.91249	6.84448	6.90249	6.93857	6.94367	6.98716	7.05109	7.0485	6.85151	6.89605	6.92782	6.96995	6.92751	6.93659	6.97639	7.00986	7.01604	6.88949	6.79754	6.941	6.91911	6.94127	7.03761	6.85889	6.84736	7.04837
	1319	6.9036	6.93478	6.93323	6.95758	6.91241	6.84418	6.90196	6.93842	6.9434	6.98715	7.05062	7.04833	6.85082	6.89599	6.92779	6.96911	6.92708	6.93591	6.97598	7.00793	7.01588	6.88896	6.79731	6.94085	6.91883	6.94052	7.037	6.85748	6.84721	7.04741
	1320	6.90202	6.93474	6.93267	6.95712	6.91144	6.8438	6.90195	6.93823	6.94328	6.98666	7.04944	7.04796	6.84976	6.89589	6.92727	6.96905	6.92705	6.93584	6.97388	7.00791	7.01573	6.88862	6.79731	6.94072	6.91869	6.94032	7.03653	6.85645	6.84721	7.04538
	1321	6.90106	6.93401	6.93262	6.95653	6.9108	6.84281	6.90181	6.93819	6.94264	6.98516	7.04894	7.04757	6.84833	6.8957	6.92704	6.96879	6.92521	6.9358	6.97384	7.00745	7.01551	6.88821	6.79713	6.9405	6.91866	6.94018	7.03634	6.85643	6.84635	7.04532
	1322	6.90091	6.93398	6.93257	6.95649	6.91044	6.84276	6.90164	6.93749	6.94235	6.98483	7.04861	7.04708	6.84809	6.89562	6.92699	6.96726	6.92322	6.93551	6.973	7.00739	7.01541	6.88605	6.79622	6.94038	6.91817	6.93951	7.03633	6.8563	6.84634	7.04529
	1323	6.90074	6.93366	6.93202	6.95541	6.91033	6.84136	6.90109	6.93702	6.94229	6.98454	7.04846	7.0462	6.8475	6.8955	6.92615	6.96714	6.92293	6.9355	6.97222	7.00737	7.01316	6.88551	6.79561	6.94001	6.91748	6.93943	7.03571	6.85603	6.84614	7.04446
	1324	6.9001	6.93351	6.93176	6.95526	6.91019	6.84005	6.9008	6.93689	6.94202	6.98389	7.04842	7.04555	6.84733	6.89503	6.92531	6.96695	6.92226	6.93524	6.97211	7.00679	7.01113	6.88509	6.79538	6.93997	6.91592	6.93883	7.03485	6.85515	6.84591	7.04327
	1325	6.90004	6.93318	6.93055	6.95524	6.91006	6.8399	6.89988	6.93674	6.94159	6.98285	7.04819	7.0453	6.84693	6.89448	6.92415	6.96686	6.92214	6.93468	6.97149	7.00643	7.01103	6.88494	6.79522	6.93997	6.91583	6.93854	7.03478	6.85471	6.84581	7.04244
	1326	6.89981	6.93315	6.93041	6.95484	6.90975	6.83979	6.89894	6.93641	6.94101	6.98241	7.04802	7.04523	6.84689	6.89383	6.92364	6.96685	6.92176	6.934	6.97105	7.00634	7.0103	6.88412	6.79478	6.93933	6.91582	6.93788	7.03476	6.85437	6.84575	7.04214
	1327	6.8997	6.93259	6.92974	6.95481	6.90903	6.83951	6.89842	6.93619	6.94087	6.98227	7.04781	7.04445	6.84638	6.89338	6.92357	6.96663	6.92148	6.93381	6.97085	7.00617	7.01021	6.88392	6.79455	6.9393	6.91582	6.93784	7.03449	6.85423	6.8451	7.04151
	1328	6.89914	6.93226	6.92947	6.95473	6.90902	6.83934	6.89794	6.93586	6.94083	6.98227	7.04778	7.04352	6.84563	6.89333	6.92354	6.96636	6.92146	6.93276	6.96949	7.00576	7.01013	6.88341	6.79418	6.93841	6.91557	6.93753	7.0341	6.85378	6.84494	7.04143
	1329	6.89905	6.93225	6.92675	6.95472	6.90896	6.83863	6.89784	6.93519	6.94073	6.98224	7.04704	7.04325	6.8455	6.8933	6.92334	6.96601	6.9208	6.93185	6.96883	7.00351	7.01009	6.88122	6.79417	6.93841	6.91533	6.93752	7.03342	6.85342	6.84478	7.04138
	1330	6.89794	6.93225	6.92664	6.95398	6.90881	6.83765	6.89771	6.93519	6.9405	6.98103	7.04697	7.04231	6.8452	6.89274	6.92269	6.96485	6.92039	6.93143	6.96876	7.00328	7.00922	6.88104	6.79405	6.93686	6.9152	6.93741	7.03342	6.85306	6.84469	7.04135
	1331	6.89725	6.93193	6.92634	6.9531	6.90876	6.83733	6.89769	6.93516	6.94039	6.98087	7.04668	7.04182	6.84518	6.89254	6.92242	6.96451	6.92018	6.93083	6.96803	7.00263	7.00865	6.88069	6.79376	6.93671	6.91514	6.93692	7.03328	6.85281	6.84461	7.04124
	1332	6.89711	6.93192	6.92617	6.95292	6.90852	6.8373	6.89741	6.93457	6.93998	6.98078	7.04661	7.04139	6.84476	6.89249	6.92148	6.96438	6.92016	6.93068	6.96801	7.00238	7.0084	6.88064	6.79308	6.93664	6.91459	6.93668	7.03256	6.85276	6.84443	7.0412
	1333	6.89663	6.93171	6.92598	6.9527	6.90846	6.83702	6.89658	6.93353	6.93994	6.98061	7.04631	7.04103	6.84464	6.8923	6.92127	6.96427	6.91913	6.93053	6.96737	7.00223	7.00837	6.88059	6.79258	6.93664	6.91434	6.93612	7.0317	6.85253	6.84436	7.0411
	1334	6.89663	6.93151	6.92531	6.95262	6.90786	6.83678	6.89647	6.93302	6.93959	6.98051	7.04627	7.04032	6.84463	6.89146	6.92114	6.96422	6.91865	6.93021	6.9673	7.00185	7.00823	6.88049	6.79077	6.9356	6.91425	6.93593	7.03143	6.85244	6.84387	7.04054
	1335	6.89634	6.93146	6.92508	6.95245	6.90667	6.83631	6.89637	6.93299	6.93956	6.98011	7.04605	7.04013	6.84423	6.89113	6.91993	6.96379	6.91799	6.92975	6.96708	7.00148	7.00793	6.87989	6.78938	6.93535	6.91409	6.93578	7.0306	6.85233	6.84373	7.04012
	1336	6.89632	6.93109	6.92455	6.95238	6.90636	6.83614	6.89591	6.93186	6.93904	6.97993	7.04586	7.03993	6.84415	6.89061	6.91905	6.9637	6.9179	6.92946	6.96707	7.00118	7.00777	6.87977	6.78938	6.93509	6.91406	6.9356	7.03021	6.85218	6.84364	7.03996
	1337	6.8959	6.93091	6.92422	6.95204	6.90579	6.83569	6.8955	6.93181	6.93873	6.97982	7.04536	7.03938	6.84399	6.88988	6.91867	6.96369	6.91752	6.92916	6.96591	7.00091	7.00715	6.8794	6.78908	6.93492	6.91347	6.93492	7.02965	6.852	6.84311	7.03973
	1338	6.89584	6.93046	6.92326	6.95179	6.90547	6.83531	6.89493	6.93158	6.9386	6.97882	7.04495	7.03864	6.84348	6.88963	6.91842	6.96342	6.9175	6.92899	6.9658	6.99934	7.00672	6.87929	6.78876	6.93488	6.91312	6.93445	7.02927	6.85187	6.84292	7.03787
	1339	6.89566	6.93007	6.92324	6.95078	6.90528	6.83469	6.89483	6.93141	6.93827	6.97847	7.04455	7.03846	6.84272	6.8895	6.91817	6.96314	6.9174	6.9274	6.96543	6.99929	7.00555	6.87884	6.78762	6.93484	6.91117	6.93401	7.02915	6.85135	6.84179	7.03772
	1340	6.89484	6.92957	6.92209	6.95065	6.90503	6.83442	6.89465	6.9308	6.93794	6.97836	7.0441	7.0382	6.84268	6.8885	6.91725	6.96306	6.91701	6.92718	6.96527	6.999	7.00545	6.87794	6.78761	6.93463	6.91116	6.93398	7.02901	6.85081	6.84097	7.03771
	1341	6.89466	6.92805	6.92205	6.95061	6.90478	6.83439	6.89422	6.92993	6.93779	6.97763	7.044	7.03812	6.84265	6.88751	6.91701	6.96271	6.91491	6.92581	6.9652	6.99839	7.00515	6.87752	6.78635	6.93444	6.91	6.933	7.02859	6.85065	6.83941	7.03701
	1342	6.89361	6.92776	6.92152	6.95013	6.90456	6.83432	6.89414	6.92904	6.9376	6.97704	7.04386	7.03801	6.84221	6.88737	6.917	6.96173	6.91381	6.92538	6.96513	6.9982	7.00472	6.87734	6.7861	6.93411	6.90994	6.93266	7.02838	6.85055	6.83918	7.03584
	1343	6.89356	6.92735	6.9215	6.94999	6.90415	6.83422	6.8927	6.92889	6.93707	6.97686	7.04216	7.03788	6.84202	6.88729	6.91697	6.96099	6.91255	6.92494	6.96464	6.99798	7.00446	6.8766	6.78475	6.93404	6.90941	6.9326	7.0282	6.85023	6.83904	7.03566
	1344	6.89336	6.92714	6.92127	6.94939	6.90323	6.83378	6.89246	6.9287	6.93706	6.97677	7.04179	7.03567	6.84185	6.88712	6.91692	6.96099	6.91229	6.9249	6.96433	6.9971	7.00441	6.87643	6.78466	6.93392	6.90834	6.93254	7.02793	6.84938	6.83885	7.03554
	1345	6.89316	6.92699	6.92065	6.94894	6.90254	6.83305	6.89194	6.92843	6.93682	6.97651	7.04169	7.03278	6.8416	6.88605	6.91685	6.96058	6.91116	6.9246	6.96431	6.99686	7.00411	6.87633	6.78452	6.93389	6.90803	6.93233	7.02775	6.84886	6.83869	7.03503
	1346	6.89313	6.92689	6.92047	6.94808	6.9021	6.83226	6.89179	6.92833	6.93681	6.9765	7.0415	7.03271	6.84155	6.88555	6.9167	6.96023	6.91077	6.92442	6.9627	6.99661	7.00373	6.87609	6.7845	6.93382	6.90701	6.93195	7.02734	6.84874	6.83632	7.03465
	1347	6.89253	6.92623	6.92031	6.94797	6.90202	6.83146	6.89153	6.9282	6.93639	6.97646	7.04139	7.03216	6.8404	6.88542	6.9166	6.96018	6.91048	6.92436	6.96245	6.99593	7.00247	6.87567	6.78393	6.93369	6.90692	6.93186	7.02721	6.84856	6.83608	7.03459
	1348	6.89238	6.92621	6.91999	6.94757	6.90176	6.83129	6.89114	6.92803	6.93625	6.97632	7.0396	7.03194	6.83862	6.88529	6.91641	6.95824	6.91035	6.92347	6.9623	6.99566	7.00219	6.87549	6.78207	6.9336	6.90593	6.93138	7.02715	6.84836	6.83559	7.03424
	1349	6.89224	6.926	6.9197	6.94735	6.90133	6.83125	6.89067	6.92756	6.93576	6.97624	7.03959	7.03168	6.83858	6.88488	6.91612	6.9581	6.90984	6.92331	6.96209	6.99558	7.00123	6.8754	6.78195	6.93225	6.9049	6.93131	7.02661	6.84732	6.83513	7.03285
	1350	6.89198	6.92598	6.91937	6.9473	6.90095	6.83123	6.89048	6.92724	6.93571	6.9759	7.03911	7.02976	6.8381	6.88475	6.91566	6.95746	6.90958	6.92221	6.96193	6.99548	7.00098	6.87534	6.78184	6.93112	6.90487	6.93107	7.0256	6.84656	6.83487	7.03265
	1351	6.8917	6.92588	6.91867	6.94631	6.90052	6.83119	6.89045	6.92719	6.93543	6.97578	7.03872	7.02897	6.83757	6.88402	6.91565	6.95746	6.90956	6.92145	6.96176	6.99538	7.00078	6.87502	6.78162	6.93098	6.90367	6.93027	7.02551	6.84652	6.8342	7.03246
	1352	6.89146	6.92559	6.9186	6.94628	6.90034	6.83071	6.8903	6.92708	6.93536	6.97527	7.0382	7.02893	6.83739	6.88376	6.91502	6.95708	6.90931	6.92043	6.96166	6.99481	7.00071	6.87463	6.78128	6.93093	6.90358	6.92999	7.02531	6.84639	6.83252	7.03187
	1353	6.89144	6.92552	6.91769	6.94577	6.89974	6.83064	6.89018	6.92674	6.93533	6.97494	7.03738	7.0288	6.83685	6.88332	6.91491	6.95635	6.90851	6.9196	6.96131	6.99409	7.00069	6.87432	6.78102	6.93079	6.9035	6.92964	7.02531	6.84582	6.83141	7.0313
	1354	6.89116	6.92498	6.91762	6.94541	6.89973	6.83047	6.88962	6.92617	6.93529	6.97478	7.03691	7.02727	6.83676	6.88323	6.91434	6.95632	6.9084	6.91938	6.96115	6.99388	6.99887	6.87429	6.78054	6.93076	6.90348	6.92946	7.02525	6.84545	6.83107	7.03077
	1355	6.89078	6.92411	6.91725	6.94504	6.89949	6.83026	6.88936	6.92549	6.93501	6.97422	7.03688	7.02588	6.8362	6.88292	6.9141	6.95622	6.90823	6.91908	6.96032	6.99335	6.99808	6.87402	6.78051	6.93072	6.90295	6.92942	7.02488	6.84539	6.83053	7.03068
	1356	6.89043	6.92363	6.91652	6.94464	6.89924	6.82961	6.88906	6.925	6.93465	6.97377	7.03647	7.02484	6.83595	6.88292	6.91402	6.95514	6.90755	6.91894	6.95997	6.99308	6.9978	6.87328	6.78026	6.93066	6.90294	6.92893	7.0237	6.84424	6.83017	7.03058
	1357	6.8904	6.92333	6.9161	6.94287	6.89867	6.82919	6.88889	6.92442	6.93454	6.97371	7.0364	7.02466	6.83589	6.88276	6.91393	6.95487	6.90728	6.9189	6.95964	6.99258	6.9978	6.87244	6.7796	6.93054	6.90253	6.92852	7.02357	6.84398	6.8299	7.03019
	1358	6.89028	6.92291	6.91488	6.94279	6.89755	6.82899	6.88829	6.92438	6.93433	6.97342	7.03637	7.02422	6.83584	6.88261	6.91378	6.95316	6.90712	6.91877	6.95952	6.9925	6.99776	6.87182	6.77933	6.93051	6.90228	6.92839	7.02215	6.84364	6.82902	7.02985
	1359	6.89006	6.92289	6.91488	6.94279	6.89706	6.82853	6.88807	6.92433	6.9339	6.97313	7.03635	7.02286	6.83576	6.88254	6.91309	6.95314	6.90675	6.91876	6.95899	6.99188	6.99715	6.87121	6.77924	6.92945	6.90227	6.92812	7.02188	6.84248	6.82875	7.0298
	1360	6.88942	6.92284	6.91486	6.9425	6.89695	6.828	6.88806	6.92413	6.93388	6.97305	7.0363	7.02268	6.83464	6.88156	6.91295	6.95186	6.90624	6.91741	6.95879	6.99109	6.99682	6.87109	6.77899	6.92926	6.9022	6.92806	7.02119	6.84215	6.82793	7.02938
	1361	6.88889	6.92129	6.91454	6.94201	6.89635	6.82782	6.88747	6.92404	6.93354	6.97289	7.03609	7.02229	6.83456	6.8813	6.91272	6.95142	6.90567	6.91687	6.95865	6.99094	6.99677	6.87086	6.77881	6.92907	6.90182	6.92805	7.02094	6.84191	6.82709	7.02909
	1362	6.88809	6.92127	6.91421	6.94115	6.89633	6.82766	6.88737	6.92316	6.93301	6.9721	7.03561	7.02119	6.83432	6.88074	6.91236	6.95125	6.90518	6.91657	6.95852	6.99073	6.99673	6.8703	6.77772	6.92857	6.9018	6.92767	7.02085	6.84177	6.82687	7.02862
	1363	6.88798	6.92116	6.91391	6.94078	6.89631	6.82749	6.88727	6.92312	6.93206	6.97116	7.03557	7.02119	6.83428	6.8807	6.91169	6.95038	6.90513	6.91626	6.95732	6.99022	6.99667	6.87024	6.77673	6.92772	6.90172	6.92681	7.02085	6.84142	6.82667	7.0285
	1364	6.88744	6.92013	6.91221	6.94072	6.89603	6.82659	6.88698	6.92285	6.93205	6.97115	7.03481	7.02055	6.83385	6.87947	6.91066	6.94986	6.90391	6.91564	6.95729	6.98913	6.99611	6.87014	6.77672	6.92725	6.90143	6.9266	7.02051	6.84129	6.82638	7.02749
	1365	6.88719	6.91934	6.9118	6.94055	6.89576	6.82619	6.88678	6.92234	6.93125	6.97099	7.03449	7.02046	6.83292	6.87928	6.91052	6.94984	6.90337	6.91424	6.95649	6.98893	6.99581	6.86967	6.77623	6.92704	6.90072	6.92598	7.02014	6.84011	6.82583	7.02741
	1366	6.88635	6.91934	6.91119	6.9397	6.89567	6.82536	6.88643	6.92225	6.93086	6.97056	7.03434	7.02026	6.83286	6.8792	6.91032	6.94892	6.90335	6.91397	6.95631	6.98889	6.99579	6.86929	6.77557	6.927	6.90067	6.92526	7.01961	6.83973	6.82568	7.02729
	1367	6.88633	6.91829	6.9108	6.93942	6.89492	6.82481	6.88637	6.92138	6.93056	6.96894	7.03384	7.01992	6.83266	6.87901	6.9101	6.94886	6.90333	6.91378	6.95625	6.98853	6.99507	6.86763	6.77546	6.92693	6.90063	6.92429	7.01882	6.8392	6.82478	7.02717
	1368	6.88574	6.91826	6.91068	6.93891	6.89444	6.82443	6.88626	6.92121	6.93025	6.96837	7.03381	7.01943	6.83261	6.87868	6.90941	6.94812	6.90309	6.91233	6.95595	6.98815	6.99447	6.86728	6.77464	6.92687	6.90061	6.9238	7.01718	6.83916	6.82476	7.02573
	1369	6.88536	6.91792	6.91052	6.93846	6.89432	6.82383	6.88616	6.92077	6.93015	6.96807	7.03378	7.01846	6.83251	6.87835	6.90927	6.94806	6.90309	6.91216	6.95464	6.98808	6.99424	6.86661	6.77372	6.92666	6.90053	6.9237	7.01654	6.83892	6.82443	7.02502
	1370	6.88511	6.91719	6.91024	6.93802	6.89406	6.82378	6.88597	6.92035	6.92991	6.96765	7.03317	7.0176	6.83208	6.87821	6.90871	6.94759	6.90147	6.91068	6.9545	6.98791	6.99414	6.8666	6.77371	6.92607	6.90037	6.92285	7.01631	6.83889	6.82424	7.02483
	1371	6.88481	6.91718	6.90996	6.93759	6.8936	6.82374	6.88593	6.92008	6.92967	6.96763	7.0326	7.01745	6.83189	6.87788	6.90803	6.94749	6.90133	6.90998	6.95415	6.98627	6.99402	6.86599	6.77335	6.92528	6.89985	6.92219	7.01615	6.83884	6.82416	7.02269
	1372	6.88477	6.91575	6.90894	6.93723	6.89306	6.82371	6.88593	6.91916	6.92964	6.96722	7.03239	7.01692	6.83147	6.87718	6.90695	6.94642	6.90009	6.90973	6.95259	6.98607	6.99401	6.86448	6.77327	6.925	6.89832	6.92183	7.01608	6.83878	6.82367	7.02186
	1373	6.88415	6.91468	6.90787	6.93708	6.89292	6.82332	6.88497	6.91916	6.92957	6.96693	7.03144	7.01605	6.83141	6.8769	6.90623	6.94563	6.89988	6.90811	6.95252	6.98564	6.99294	6.86374	6.77191	6.92436	6.89711	6.92174	7.01565	6.83867	6.82244	7.02184
	1374	6.88243	6.9141	6.9073	6.93682	6.89286	6.82304	6.88476	6.91884	6.9295	6.96693	7.03024	7.01591	6.83123	6.87682	6.90576	6.94547	6.89824	6.90764	6.95232	6.98559	6.99281	6.86327	6.77166	6.92403	6.89697	6.92172	7.01541	6.83811	6.822	7.02124
	1375	6.88216	6.9136	6.90714	6.93667	6.89254	6.82258	6.88465	6.91882	6.92944	6.96677	7.03006	7.01536	6.8308	6.87676	6.90548	6.94463	6.89811	6.90748	6.95184	6.98541	6.99257	6.86309	6.77014	6.92384	6.89617	6.92111	7.01498	6.83787	6.82194	7.02066
	1376	6.88189	6.91333	6.90696	6.93613	6.89224	6.82243	6.8834	6.91849	6.92931	6.96656	7.02959	7.01487	6.83013	6.87668	6.90505	6.94437	6.89746	6.90671	6.95139	6.98531	6.99181	6.86307	6.76928	6.92384	6.895	6.91855	7.01492	6.83739	6.8215	7.02039
	1377	6.88022	6.91324	6.90693	6.93567	6.8915	6.82137	6.88335	6.91798	6.92925	6.96632	7.02947	7.01473	6.82975	6.87658	6.90387	6.944	6.89708	6.90662	6.9513	6.98494	6.99148	6.8629	6.76928	6.92373	6.89468	6.91838	7.01471	6.83677	6.82137	7.01981
	1378	6.87962	6.91174	6.9055	6.93439	6.89097	6.82123	6.88327	6.91793	6.92925	6.96533	7.02895	7.01471	6.82842	6.8757	6.90351	6.94386	6.89675	6.90527	6.95067	6.98469	6.99145	6.86285	6.76919	6.92303	6.8945	6.91829	7.01427	6.8366	6.82135	7.01918
	1379	6.87891	6.91116	6.90501	6.9342	6.88946	6.82094	6.88283	6.91764	6.92908	6.96499	7.02874	7.01419	6.82836	6.87567	6.90325	6.94375	6.8967	6.90506	6.94998	6.98431	6.99078	6.86213	6.76904	6.92161	6.89448	6.91819	7.01413	6.83643	6.8208	7.01913
	1380	6.87852	6.91103	6.90472	6.93418	6.88857	6.82077	6.88261	6.91744	6.92872	6.96479	7.02697	7.01284	6.82796	6.87524	6.90301	6.94349	6.89666	6.90487	6.94964	6.98418	6.99063	6.86047	6.7689	6.92136	6.89419	6.91782	7.01366	6.83639	6.8208	7.01834
	1381	6.87851	6.91095	6.90419	6.93371	6.88724	6.8201	6.88196	6.91742	6.92843	6.9647	7.02679	7.01265	6.82788	6.87521	6.90283	6.94313	6.89659	6.90413	6.94949	6.9841	6.99062	6.85923	6.76833	6.92129	6.8933	6.91768	7.01346	6.83589	6.82056	7.01817
	1382	6.87842	6.91008	6.90373	6.93358	6.88722	6.81997	6.88101	6.91728	6.9262	6.96442	7.02676	7.01172	6.82773	6.87505	6.90268	6.94299	6.89653	6.90394	6.94947	6.98408	6.99026	6.85913	6.76794	6.92094	6.89298	6.91709	7.01344	6.83504	6.8202	7.01786
	1383	6.87826	6.90923	6.90347	6.93319	6.88706	6.81961	6.88098	6.91678	6.92595	6.96406	7.02652	7.01169	6.82769	6.87485	6.90219	6.94204	6.89637	6.90354	6.94921	6.98405	6.9897	6.8571	6.76771	6.92086	6.89292	6.91697	7.01327	6.83258	6.81992	7.01783
	1384	6.87816	6.90806	6.90341	6.93298	6.88649	6.81913	6.88095	6.91645	6.92558	6.96365	7.02621	7.01095	6.82763	6.87345	6.90122	6.94199	6.89597	6.90293	6.94915	6.98349	6.98923	6.85654	6.76706	6.92014	6.89236	6.91587	7.01284	6.83258	6.81955	7.01782
	1385	6.87788	6.90762	6.90257	6.93291	6.88645	6.81872	6.88082	6.91563	6.9242	6.96309	7.02565	7.01037	6.82749	6.87329	6.90104	6.94163	6.89573	6.90282	6.94906	6.98267	6.98878	6.85653	6.76674	6.91995	6.8922	6.91572	7.01235	6.83209	6.81943	7.01773
	1386	6.8773	6.90704	6.90091	6.93213	6.88638	6.81865	6.88046	6.91498	6.92376	6.96296	7.02555	7.01007	6.82672	6.8732	6.90017	6.94147	6.89567	6.90268	6.949	6.98264	6.98657	6.85586	6.76651	6.91983	6.89209	6.91565	7.0121	6.83183	6.81822	7.01758
	1387	6.87702	6.90694	6.90023	6.93208	6.88594	6.81828	6.87993	6.91479	6.92338	6.96228	7.02476	7.0099	6.82625	6.87314	6.90016	6.94144	6.89443	6.90246	6.94866	6.98251	6.98631	6.85553	6.76567	6.91961	6.89164	6.91556	7.01179	6.8315	6.81788	7.01698
	1388	6.87668	6.90656	6.90023	6.93197	6.88559	6.81823	6.87967	6.91478	6.92315	6.96157	7.02474	7.0092	6.82574	6.87277	6.89995	6.94138	6.89441	6.9023	6.94836	6.98139	6.98518	6.85484	6.76551	6.9183	6.89158	6.91535	7.01151	6.83143	6.81734	7.01679
	1389	6.87665	6.90635	6.90009	6.93191	6.88504	6.81792	6.8796	6.91471	6.92304	6.96149	7.0245	7.00919	6.82554	6.87257	6.89909	6.94124	6.89306	6.90221	6.94816	6.98111	6.98426	6.85479	6.76492	6.91825	6.89153	6.91499	7.01122	6.83131	6.81688	7.01632
	1390	6.87657	6.90598	6.89995	6.93165	6.88423	6.8175	6.87935	6.91424	6.923	6.96115	7.02405	7.00884	6.82543	6.87238	6.89788	6.94076	6.8927	6.90128	6.94747	6.98022	6.98403	6.85463	6.7648	6.91821	6.89081	6.91428	7.01121	6.8312	6.81676	7.01605
	1391	6.87491	6.90533	6.89979	6.93138	6.8842	6.81658	6.87857	6.91322	6.92279	6.96054	7.02363	7.00833	6.82539	6.8723	6.8973	6.94065	6.89195	6.90116	6.94722	6.97948	6.98359	6.85448	6.76462	6.91808	6.89079	6.91394	7.01076	6.83075	6.81632	7.01594
	1392	6.87474	6.90455	6.89901	6.93129	6.88309	6.81656	6.87697	6.91317	6.92273	6.96	7.02335	7.00831	6.82312	6.87155	6.8964	6.9402	6.89099	6.90058	6.94644	6.97927	6.98317	6.85175	6.7627	6.91784	6.89046	6.91363	7.01067	6.83065	6.81593	7.01586
	1393	6.87457	6.90409	6.89884	6.93096	6.88262	6.81622	6.87664	6.91309	6.92271	6.95906	7.02308	7.0077	6.82233	6.87057	6.89637	6.93941	6.8902	6.90046	6.94628	6.97876	6.98259	6.85166	6.76244	6.91758	6.89036	6.91294	7.00965	6.82997	6.8149	7.01579
	1394	6.87439	6.90405	6.8983	6.93066	6.88227	6.81614	6.8764	6.9129	6.92227	6.95886	7.02304	7.00756	6.82197	6.87037	6.89592	6.93909	6.88971	6.90036	6.94579	6.9778	6.98232	6.85147	6.76177	6.91734	6.89005	6.91267	7.00961	6.82995	6.81434	7.01577
	1395	6.87417	6.90368	6.89663	6.93055	6.88196	6.81572	6.8762	6.91289	6.92176	6.95789	7.02294	7.00739	6.82191	6.86966	6.89474	6.93821	6.88938	6.90017	6.94524	6.97753	6.98193	6.85024	6.76172	6.91718	6.88968	6.91245	7.009	6.82869	6.81373	7.01527
	1396	6.87334	6.90334	6.89648	6.93049	6.88195	6.81538	6.87619	6.91266	6.92125	6.95755	7.02247	7.00661	6.8218	6.86963	6.89436	6.93795	6.88923	6.89893	6.94377	6.97721	6.98126	6.85002	6.76158	6.91717	6.88965	6.91175	7.00888	6.82866	6.81335	7.01511
	1397	6.87321	6.90292	6.89601	6.93031	6.88125	6.81507	6.87607	6.91257	6.92076	6.95754	7.02243	7.00638	6.82155	6.86892	6.89424	6.93767	6.8892	6.89875	6.94311	6.9768	6.98062	6.84925	6.76125	6.91712	6.88947	6.91139	7.00862	6.8281	6.81334	7.01422
	1398	6.8732	6.90214	6.89568	6.93024	6.88042	6.81412	6.87592	6.91257	6.9204	6.95711	7.0222	7.0058	6.82151	6.86879	6.89417	6.93634	6.88863	6.89793	6.94278	6.97674	6.98055	6.84844	6.7612	6.9168	6.88938	6.91085	7.00722	6.82804	6.81277	7.01335
	1399	6.87291	6.90025	6.89542	6.93017	6.87967	6.8138	6.87546	6.91223	6.92035	6.95699	7.02163	7.00549	6.82077	6.86861	6.8934	6.93632	6.88687	6.8961	6.9422	6.97647	6.98044	6.84837	6.75968	6.91676	6.88897	6.91049	7.00688	6.82803	6.81269	7.01311
	1400	6.87253	6.90005	6.89489	6.92916	6.8791	6.81374	6.87523	6.9122	6.92011	6.95661	7.02135	7.0054	6.82016	6.86852	6.89332	6.93628	6.88595	6.8956	6.93984	6.97575	6.98018	6.84834	6.75949	6.91664	6.88879	6.9104	7.00675	6.82769	6.81259	7.01292
	1401	6.87248	6.89914	6.89479	6.9291	6.87864	6.8121	6.8752	6.91195	6.92006	6.95661	7.02005	7.00526	6.81964	6.86844	6.89326	6.93498	6.88578	6.89559	6.93979	6.97565	6.98002	6.84829	6.75894	6.91631	6.88872	6.9101	7.00626	6.82733	6.8122	7.01284
	1402	6.87219	6.899	6.89465	6.92799	6.87729	6.8107	6.87499	6.91163	6.91989	6.95646	7.01848	7.0051	6.81948	6.86773	6.89308	6.93438	6.88552	6.89553	6.93944	6.97359	6.97975	6.84823	6.75817	6.91537	6.8885	6.90903	7.00604	6.82716	6.81193	7.01264
	1403	6.87109	6.8978	6.89433	6.92784	6.87679	6.81054	6.87476	6.91122	6.91973	6.95635	7.0175	7.0051	6.81917	6.86734	6.89241	6.93317	6.88548	6.89532	6.93931	6.97343	6.97912	6.84734	6.75814	6.9148	6.88784	6.90889	7.00535	6.82638	6.81153	7.01249
	1404	6.87048	6.89764	6.8939	6.92738	6.87642	6.81048	6.87454	6.91032	6.91847	6.95603	7.0165	7.00485	6.8184	6.86731	6.89143	6.93297	6.8854	6.89472	6.93931	6.97299	6.97904	6.847	6.75714	6.91448	6.88742	6.90884	7.00492	6.8246	6.81152	7.01242
	1405	6.87019	6.89699	6.89377	6.92737	6.87548	6.81035	6.87428	6.9101	6.91817	6.95523	7.01611	7.00448	6.81832	6.86725	6.89092	6.93237	6.88508	6.89312	6.93924	6.97281	6.97879	6.84689	6.75643	6.91423	6.88673	6.90881	7.00432	6.82401	6.81134	7.01239
	1406	6.87015	6.89653	6.89349	6.92734	6.87536	6.81023	6.87388	6.90985	6.91783	6.95518	7.01578	7.00424	6.81758	6.86701	6.88965	6.93165	6.88494	6.8928	6.93919	6.97279	6.97816	6.84662	6.75613	6.91386	6.88645	6.90773	7.00193	6.82362	6.81087	7.01204
	1407	6.87003	6.8961	6.89263	6.92656	6.87433	6.80992	6.87379	6.9097	6.91772	6.95462	7.01516	7.0042	6.81706	6.86562	6.88926	6.93133	6.88319	6.89268	6.93909	6.97239	6.97775	6.84466	6.75518	6.91353	6.88606	6.90764	7.0009	6.82333	6.81084	7.01196
	1408	6.86994	6.89606	6.8921	6.92607	6.87354	6.80986	6.87363	6.90963	6.91758	6.95442	7.0145	7.00394	6.81669	6.86493	6.88727	6.93131	6.88297	6.89244	6.93907	6.97224	6.97765	6.84417	6.75468	6.91345	6.88605	6.90761	7.00088	6.82299	6.81041	7.01171
	1409	6.86977	6.89524	6.89146	6.92582	6.87289	6.8093	6.87348	6.90932	6.91733	6.95351	7.01394	7.00387	6.81606	6.86475	6.88696	6.93116	6.88002	6.89243	6.93803	6.97116	6.97733	6.84406	6.75421	6.91335	6.88588	6.90625	7.00074	6.82243	6.81023	7.01162
	1410	6.86964	6.8949	6.89126	6.92505	6.87277	6.80843	6.87339	6.90925	6.91707	6.95317	7.01363	7.00387	6.81568	6.86469	6.88644	6.93067	6.87947	6.8924	6.93739	6.9708	6.97711	6.84323	6.75382	6.91328	6.88583	6.90609	7.00064	6.82237	6.81018	7.01057
	1411	6.86957	6.89487	6.89107	6.92503	6.87105	6.80808	6.87204	6.90911	6.91687	6.9528	7.01335	7.00358	6.81534	6.86461	6.88643	6.93034	6.87911	6.89211	6.93719	6.97053	6.97637	6.84215	6.75349	6.91253	6.8856	6.90591	7.00048	6.82212	6.80984	7.00992
	1412	6.86927	6.89376	6.89066	6.92475	6.87069	6.80781	6.87151	6.90889	6.91672	6.95275	7.01284	7.00315	6.81462	6.86425	6.88602	6.93017	6.87872	6.89177	6.93702	6.96982	6.97629	6.84083	6.75311	6.91224	6.8854	6.90498	7.00042	6.82149	6.80929	7.00992
	1413	6.86879	6.89353	6.89031	6.92379	6.86962	6.80767	6.87106	6.90882	6.9155	6.95255	7.01272	7.00215	6.81455	6.86355	6.8846	6.92959	6.87777	6.89062	6.93673	6.96944	6.97622	6.84065	6.7528	6.91221	6.88526	6.90484	7.00028	6.82135	6.80899	7.00983
	1414	6.86876	6.89345	6.89016	6.92308	6.86909	6.80754	6.87071	6.90862	6.91535	6.95234	7.01255	7.00202	6.81387	6.86347	6.88454	6.92888	6.87774	6.89042	6.93633	6.96923	6.97344	6.84049	6.75218	6.91201	6.88389	6.90404	6.99969	6.82121	6.80842	7.00965
	1415	6.86757	6.89336	6.88932	6.92274	6.86903	6.80746	6.87052	6.90843	6.91501	6.95231	7.01233	7.002	6.81376	6.86337	6.88411	6.92863	6.87713	6.88996	6.93628	6.96905	6.9732	6.84049	6.75215	6.9117	6.88386	6.90391	6.99936	6.82106	6.80819	7.00961
	1416	6.86691	6.8928	6.88926	6.92226	6.86808	6.8074	6.87027	6.9082	6.91454	6.95165	7.01101	7.00143	6.81356	6.86289	6.88406	6.92845	6.87692	6.8898	6.93588	6.96786	6.97291	6.84	6.75152	6.91028	6.88384	6.90359	6.99935	6.821	6.80795	7.00917
	1417	6.86586	6.89195	6.8891	6.92159	6.86808	6.80694	6.86994	6.9082	6.91423	6.95151	7.01095	7	6.81332	6.86263	6.88299	6.92825	6.87681	6.88832	6.93585	6.96725	6.97256	6.83995	6.75111	6.90839	6.88358	6.90299	6.99887	6.82069	6.80773	7.00719
	1418	6.8657	6.89179	6.88905	6.92132	6.86751	6.80694	6.86974	6.90819	6.91372	6.95104	7.01084	6.99989	6.81291	6.86205	6.88272	6.92767	6.87638	6.8879	6.9353	6.96658	6.97234	6.83986	6.75089	6.9079	6.88332	6.90291	6.99847	6.82036	6.80757	7.00702
	1419	6.8657	6.89146	6.889	6.9209	6.86733	6.80608	6.86942	6.90765	6.91343	6.95085	7.01077	6.99904	6.81278	6.86181	6.88263	6.92737	6.87595	6.88739	6.935	6.96649	6.97229	6.83971	6.74985	6.90756	6.88289	6.9027	6.99818	6.82027	6.8074	7.00678
	1420	6.86455	6.89142	6.88898	6.9196	6.86724	6.80598	6.86939	6.90751	6.9127	6.95062	7.01049	6.99743	6.81254	6.86118	6.88187	6.9261	6.87546	6.88737	6.93444	6.96624	6.97194	6.83914	6.74917	6.90703	6.88289	6.90228	6.99781	6.81961	6.80653	7.00661
	1421	6.86418	6.89135	6.88895	6.91915	6.8669	6.80585	6.86933	6.90734	6.91268	6.95054	7.01001	6.9973	6.8124	6.8611	6.88047	6.92587	6.87473	6.88688	6.93433	6.96535	6.97161	6.83878	6.74896	6.90658	6.8826	6.90143	6.99764	6.81936	6.80641	7.00549
	1422	6.86372	6.89098	6.8888	6.91812	6.86571	6.80579	6.86931	6.90663	6.9122	6.95006	7.00986	6.99647	6.81237	6.86069	6.88009	6.92584	6.87426	6.88593	6.93428	6.96493	6.97082	6.83864	6.74879	6.90603	6.88233	6.90101	6.99754	6.8189	6.8055	7.00432
	1423	6.86315	6.89061	6.88863	6.91781	6.86496	6.80558	6.869	6.90632	6.91182	6.95004	7.00953	6.99571	6.81196	6.86061	6.87969	6.92494	6.87382	6.8858	6.93411	6.96356	6.96996	6.83856	6.7483	6.90559	6.88206	6.90092	6.99754	6.81601	6.80471	7.00432
	1424	6.86236	6.88945	6.88768	6.91774	6.86449	6.80544	6.86861	6.90632	6.91129	6.9499	7.00946	6.99529	6.81173	6.86015	6.87958	6.92384	6.87337	6.88494	6.93347	6.9635	6.96992	6.83816	6.74819	6.90482	6.88147	6.90091	6.99728	6.81584	6.8047	7.00432
	1425	6.86201	6.88909	6.88762	6.91747	6.86402	6.80482	6.86859	6.90522	6.91104	6.94975	7.00824	6.99356	6.8117	6.86011	6.87954	6.92358	6.87324	6.88493	6.93308	6.96338	6.96937	6.83815	6.7481	6.90482	6.88134	6.90072	6.99651	6.81568	6.80415	7.00418
	1426	6.86149	6.88901	6.8869	6.91732	6.86288	6.80462	6.86852	6.90502	6.91022	6.94959	7.00555	6.99314	6.81126	6.86005	6.87921	6.92338	6.87142	6.88486	6.93283	6.96306	6.96847	6.83723	6.74787	6.90467	6.88092	6.90047	6.99624	6.81537	6.8035	7.00414
	1427	6.86068	6.88884	6.88646	6.91728	6.86263	6.80441	6.86845	6.90497	6.90968	6.94767	7.00476	6.99267	6.81091	6.85989	6.87898	6.92326	6.87086	6.88409	6.93227	6.96258	6.96821	6.8367	6.7478	6.90449	6.8806	6.89989	6.99563	6.81525	6.80265	7.00219
	1428	6.85984	6.88865	6.88583	6.91698	6.86263	6.80414	6.86807	6.9047	6.90918	6.94659	7.00464	6.9922	6.80962	6.85954	6.87881	6.92306	6.87024	6.88394	6.9311	6.96213	6.96766	6.83662	6.74705	6.90401	6.88002	6.89982	6.99559	6.81517	6.80238	7.00156
	1429	6.85974	6.88839	6.88545	6.91676	6.86258	6.80414	6.86805	6.90334	6.90885	6.94604	7.00432	6.99205	6.80893	6.85946	6.87874	6.92287	6.87015	6.88388	6.93107	6.96145	6.96748	6.83629	6.74675	6.90325	6.87994	6.89976	6.99542	6.81491	6.80206	7.00154
	1430	6.85903	6.88831	6.8846	6.91645	6.86195	6.80283	6.86789	6.90332	6.90848	6.94579	7.00393	6.99125	6.8085	6.8591	6.87852	6.92248	6.86984	6.88196	6.93011	6.96119	6.96741	6.83607	6.74663	6.90231	6.87993	6.8984	6.99486	6.8146	6.80199	7.00072
	1431	6.85877	6.88807	6.88425	6.91622	6.86172	6.80183	6.86728	6.9026	6.90821	6.94516	7.0038	6.9909	6.80848	6.85892	6.87848	6.92227	6.86941	6.88138	6.92996	6.95854	6.96712	6.83588	6.74645	6.90229	6.87953	6.89822	6.99483	6.81411	6.80188	7.0006
	1432	6.8579	6.88803	6.88412	6.91603	6.86115	6.80166	6.86723	6.90258	6.90787	6.94481	7.00335	6.99037	6.80837	6.85849	6.87817	6.92172	6.86915	6.8807	6.9296	6.95821	6.96623	6.83558	6.74593	6.90216	6.8791	6.89819	6.99436	6.81291	6.80048	7.00048
	1433	6.85768	6.88802	6.88412	6.91589	6.86099	6.80115	6.86723	6.90253	6.90721	6.94334	7.00315	6.98949	6.80774	6.85837	6.87804	6.92165	6.86908	6.88038	6.92892	6.95747	6.96615	6.83537	6.74592	6.90214	6.87798	6.89799	6.99412	6.81286	6.80029	7.00044
	1434	6.85601	6.88781	6.88341	6.91587	6.8594	6.80101	6.8671	6.90228	6.90668	6.94233	7.00269	6.98888	6.80758	6.85821	6.878	6.92138	6.86879	6.88024	6.92874	6.95723	6.96588	6.83501	6.74516	6.9021	6.87787	6.89772	6.994	6.81234	6.80013	7.00022
	1435	6.85601	6.88755	6.88324	6.91502	6.85928	6.8009	6.86702	6.90219	6.90662	6.94225	7.0024	6.98739	6.80753	6.85798	6.87798	6.92084	6.86775	6.88002	6.92844	6.95678	6.96572	6.83463	6.74484	6.90207	6.87781	6.89771	6.99399	6.81224	6.80007	7.00014
	1436	6.8556	6.88718	6.88311	6.91466	6.8592	6.80044	6.86598	6.90193	6.90656	6.94187	7.00196	6.98683	6.80734	6.85786	6.87784	6.92065	6.86716	6.87986	6.92834	6.9565	6.96552	6.83418	6.74431	6.90202	6.87779	6.89764	6.99355	6.81222	6.79986	6.99978
	1437	6.85539	6.88703	6.88243	6.91464	6.85894	6.79934	6.86561	6.90126	6.90648	6.94168	7.00156	6.9859	6.80686	6.85712	6.87758	6.92057	6.86701	6.8792	6.92801	6.95437	6.96533	6.83401	6.74421	6.90193	6.87775	6.89733	6.99347	6.81177	6.79956	6.99952
	1438	6.85477	6.88688	6.882	6.91462	6.85891	6.79863	6.86545	6.90119	6.90621	6.94165	7.00106	6.9853	6.8062	6.85673	6.87757	6.92018	6.86679	6.87795	6.92672	6.95409	6.96404	6.83387	6.74301	6.90174	6.87733	6.89731	6.99338	6.81124	6.79899	6.99946
	1439	6.85471	6.88604	6.88169	6.91338	6.85872	6.79795	6.86542	6.90055	6.90546	6.94146	7	6.98504	6.80482	6.85632	6.87729	6.91995	6.86675	6.87729	6.92617	6.95398	6.96314	6.83311	6.74257	6.90124	6.87729	6.89697	6.99332	6.81099	6.7977	6.99938
	1440	6.85418	6.88591	6.88157	6.91336	6.85799	6.79755	6.86518	6.90049	6.90504	6.94144	6.99981	6.98451	6.80451	6.85527	6.87712	6.91934	6.86645	6.87724	6.92558	6.9533	6.96294	6.833	6.74243	6.90092	6.87688	6.89633	6.993	6.80903	6.7976	6.99781
	1441	6.85406	6.88575	6.88154	6.91222	6.85777	6.79707	6.8648	6.89966	6.90486	6.94135	6.99875	6.98411	6.80281	6.85496	6.87638	6.91901	6.86597	6.87665	6.92548	6.95233	6.96253	6.83285	6.74109	6.90064	6.87684	6.89572	6.99211	6.80832	6.79602	6.99742
	1442	6.85329	6.88568	6.88037	6.9114	6.85747	6.79693	6.86467	6.89966	6.90386	6.93918	6.99874	6.98402	6.80211	6.85495	6.87596	6.91833	6.86573	6.87465	6.92544	6.95228	6.96246	6.83191	6.74105	6.89982	6.87523	6.8951	6.99163	6.80831	6.79552	6.99726
	1443	6.85319	6.88521	6.87968	6.91093	6.85711	6.79667	6.86409	6.89962	6.90342	6.93918	6.9986	6.98342	6.80164	6.85482	6.87523	6.91725	6.86473	6.87419	6.92537	6.95145	6.9624	6.83169	6.74034	6.89966	6.875	6.89476	6.98965	6.80785	6.79489	6.99661
	1444	6.85303	6.88466	6.87902	6.91075	6.85656	6.79644	6.86347	6.89941	6.90333	6.93866	6.99791	6.98332	6.80161	6.85427	6.87504	6.91721	6.86401	6.87416	6.92525	6.95093	6.96204	6.83141	6.74018	6.89943	6.87499	6.89432	6.98928	6.80715	6.79483	6.9963
	1445	6.85272	6.8846	6.87884	6.91071	6.85649	6.7955	6.86288	6.89753	6.90322	6.93767	6.99685	6.98306	6.80135	6.85382	6.87496	6.91593	6.86379	6.87363	6.9251	6.95052	6.96199	6.83137	6.73874	6.89893	6.87496	6.8941	6.98926	6.80703	6.79378	6.99434
	1446	6.85271	6.88438	6.87847	6.91045	6.8563	6.79519	6.86216	6.89739	6.90304	6.9372	6.99668	6.98199	6.79893	6.85327	6.8748	6.91584	6.86334	6.87312	6.92474	6.94891	6.96173	6.83102	6.73862	6.89878	6.87412	6.89376	6.98921	6.80653	6.79372	6.99432
	1447	6.85184	6.88432	6.87765	6.91031	6.85581	6.79514	6.86164	6.89729	6.90239	6.93717	6.99656	6.9819	6.79874	6.85319	6.87476	6.91571	6.86325	6.87281	6.92446	6.94864	6.96158	6.83039	6.73853	6.89863	6.87385	6.89339	6.98912	6.80593	6.79368	6.99424
	1448	6.85181	6.88429	6.87753	6.91014	6.85563	6.79514	6.86157	6.89725	6.90215	6.93713	6.99653	6.98184	6.79792	6.85277	6.87313	6.91548	6.86311	6.87232	6.9239	6.94843	6.96061	6.82855	6.7378	6.89797	6.87381	6.89123	6.98821	6.80539	6.79315	6.9942
	1449	6.85155	6.88425	6.8761	6.91003	6.8546	6.79463	6.86153	6.89708	6.90212	6.93656	6.99649	6.98133	6.79761	6.85276	6.8725	6.9142	6.8626	6.87168	6.92364	6.94722	6.95995	6.82807	6.73765	6.89788	6.87366	6.89089	6.98764	6.80537	6.79308	6.99394
	1450	6.85086	6.88401	6.87482	6.91003	6.85444	6.79427	6.86122	6.89706	6.90201	6.93606	6.99641	6.98106	6.79714	6.85263	6.87248	6.91366	6.86253	6.87091	6.9233	6.94602	6.9594	6.82751	6.73743	6.89777	6.87284	6.8899	6.98719	6.80435	6.793	6.99394
	1451	6.85074	6.88341	6.87438	6.90996	6.85387	6.79404	6.86107	6.89683	6.90192	6.93598	6.99604	6.9808	6.79705	6.85199	6.87237	6.91285	6.86219	6.87071	6.92325	6.9459	6.95911	6.82736	6.73737	6.89777	6.87252	6.88983	6.98682	6.8041	6.79282	6.99389
	1452	6.85057	6.88237	6.87429	6.90981	6.85373	6.79381	6.86075	6.896	6.90138	6.93597	6.99562	6.98047	6.79666	6.85152	6.87229	6.91283	6.86153	6.87063	6.92303	6.94578	6.95819	6.82694	6.73588	6.8976	6.87223	6.88916	6.98623	6.80356	6.79276	6.99357
	1453	6.85005	6.88219	6.87419	6.90924	6.85343	6.79368	6.86008	6.89559	6.90014	6.93562	6.99552	6.98019	6.79606	6.8508	6.87199	6.91275	6.86118	6.87039	6.92302	6.94546	6.9579	6.82672	6.73556	6.89718	6.87179	6.88871	6.98524	6.80347	6.79268	6.99277
	1454	6.84956	6.88155	6.8735	6.90897	6.85175	6.79349	6.85938	6.89384	6.89969	6.9344	6.99433	6.97988	6.795	6.85044	6.87198	6.91095	6.86099	6.86952	6.92289	6.94399	6.95788	6.82638	6.73522	6.89653	6.87172	6.88849	6.98506	6.80179	6.79257	6.99237
	1455	6.84899	6.87995	6.8725	6.90891	6.85101	6.79344	6.85924	6.89366	6.89968	6.93412	6.99393	6.97948	6.79497	6.85037	6.8719	6.91094	6.86076	6.8695	6.92277	6.94379	6.95763	6.8259	6.73499	6.89652	6.87155	6.8884	6.98505	6.80124	6.79237	6.9923
	1456	6.8488	6.87983	6.87246	6.90867	6.85035	6.79195	6.85908	6.8932	6.89908	6.93407	6.99361	6.97946	6.79449	6.84944	6.8709	6.9109	6.86009	6.86925	6.92247	6.94355	6.95745	6.82586	6.73484	6.89594	6.87145	6.88834	6.98502	6.80117	6.79229	6.99225
	1457	6.84867	6.87961	6.87238	6.90779	6.84963	6.79062	6.85903	6.89282	6.89867	6.93392	6.99314	6.97915	6.79449	6.84799	6.87085	6.91088	6.85953	6.86911	6.92178	6.94313	6.95744	6.82579	6.73393	6.89508	6.87109	6.88794	6.98495	6.80086	6.79194	6.99178
	1458	6.84623	6.87925	6.87216	6.90658	6.8495	6.79062	6.85791	6.89249	6.8985	6.93362	6.99247	6.97907	6.79431	6.8478	6.87077	6.91017	6.85922	6.86886	6.92175	6.94305	6.95728	6.82517	6.73352	6.89458	6.87022	6.88788	6.9848	6.80069	6.79174	6.9914
	1459	6.84593	6.87831	6.87064	6.90653	6.8488	6.79059	6.85786	6.89206	6.89824	6.9336	6.99212	6.97877	6.7942	6.84732	6.87066	6.90949	6.8591	6.86792	6.92125	6.94275	6.95693	6.82508	6.73312	6.89443	6.86994	6.88758	6.98474	6.80054	6.79148	6.99093
	1460	6.84586	6.8783	6.87053	6.90641	6.8488	6.79053	6.85782	6.89185	6.89786	6.93351	6.99198	6.9782	6.79389	6.84631	6.87036	6.90798	6.85902	6.86711	6.92117	6.94272	6.95647	6.82487	6.73304	6.89332	6.86974	6.88713	6.98388	6.80031	6.7914	6.99091
	1461	6.84564	6.87807	6.86999	6.9055	6.84848	6.79028	6.85742	6.89173	6.8969	6.93334	6.99069	6.97794	6.79374	6.84613	6.87036	6.90795	6.85821	6.8668	6.92078	6.94255	6.95596	6.82476	6.73283	6.89278	6.86922	6.88688	6.98364	6.80021	6.79136	6.99064
	1462	6.84476	6.87694	6.86982	6.90539	6.84822	6.79018	6.85672	6.89083	6.89646	6.93315	6.99067	6.97775	6.7933	6.84612	6.87006	6.90767	6.85806	6.8661	6.91998	6.94121	6.95559	6.82462	6.73189	6.89271	6.86884	6.88575	6.98353	6.79964	6.79125	6.99052
	1463	6.84429	6.87587	6.86972	6.905	6.84819	6.78981	6.85672	6.88998	6.89635	6.93261	6.99062	6.97696	6.793	6.84518	6.86982	6.90765	6.85678	6.8658	6.91991	6.9403	6.95531	6.82445	6.73185	6.89264	6.8684	6.88512	6.98329	6.79956	6.791	6.98872
	1464	6.8437	6.8755	6.8695	6.90478	6.84805	6.78959	6.85576	6.88988	6.89596	6.93227	6.99048	6.97656	6.79238	6.8442	6.86945	6.90764	6.85673	6.86451	6.91936	6.9402	6.9552	6.82442	6.72994	6.89239	6.86835	6.8848	6.9832	6.79946	6.79065	6.98856
	1465	6.84368	6.87532	6.86903	6.9043	6.84804	6.78867	6.85545	6.88984	6.89562	6.93222	6.99011	6.97545	6.79222	6.84408	6.86942	6.90762	6.85655	6.86444	6.9189	6.94012	6.9548	6.82426	6.72993	6.89153	6.86813	6.88421	6.98189	6.79922	6.79048	6.98855
	1466	6.84305	6.87528	6.86897	6.90417	6.8479	6.78769	6.85491	6.88949	6.89541	6.93184	6.99007	6.97539	6.79146	6.8438	6.86886	6.90761	6.85571	6.8643	6.91845	6.93908	6.95475	6.82421	6.7294	6.89138	6.86811	6.88411	6.98141	6.79881	6.79029	6.98851
	1467	6.84156	6.87522	6.86889	6.90409	6.84727	6.78769	6.85418	6.88933	6.89384	6.93136	6.98833	6.97478	6.79112	6.84368	6.86814	6.90671	6.85559	6.86409	6.91785	6.93872	6.95467	6.82421	6.72905	6.89134	6.8676	6.88358	6.98125	6.79827	6.79028	6.98846
	1468	6.84151	6.87513	6.86889	6.90409	6.84725	6.78723	6.85373	6.88903	6.89374	6.93121	6.98805	6.97447	6.79062	6.84357	6.8678	6.90618	6.85485	6.86405	6.91749	6.93852	6.95462	6.82399	6.72805	6.89102	6.86738	6.88343	6.98097	6.79786	6.79016	6.98771
	1469	6.8411	6.87509	6.86864	6.90389	6.84724	6.787	6.85349	6.88903	6.8937	6.93104	6.98798	6.97292	6.7904	6.84336	6.86773	6.9058	6.85473	6.86393	6.91674	6.93835	6.9542	6.82347	6.72733	6.89098	6.86733	6.88337	6.98083	6.79776	6.78987	6.98754
	1470	6.84062	6.87472	6.86807	6.90375	6.84626	6.78667	6.85337	6.88897	6.89325	6.93061	6.98758	6.97217	6.79039	6.84279	6.86721	6.90548	6.85443	6.86382	6.91666	6.93831	6.95396	6.82297	6.7272	6.88988	6.86714	6.88309	6.98065	6.79764	6.7897	6.98689
	1471	6.83977	6.87465	6.86766	6.90234	6.84623	6.78634	6.85232	6.88776	6.89274	6.92997	6.98755	6.9713	6.79032	6.84257	6.86711	6.90497	6.85404	6.86343	6.91596	6.93823	6.95386	6.82296	6.72704	6.88859	6.86618	6.88286	6.98002	6.79745	6.78932	6.98673
	1472	6.83937	6.87456	6.86749	6.90205	6.84605	6.78596	6.85232	6.88763	6.89264	6.92993	6.98715	6.97104	6.78943	6.84237	6.86667	6.90454	6.85383	6.86336	6.91544	6.93816	6.95346	6.82253	6.72635	6.88856	6.866	6.88267	6.97949	6.79726	6.78908	6.98647
	1473	6.83928	6.87449	6.86661	6.90119	6.84585	6.78569	6.85217	6.88742	6.8923	6.9299	6.98687	6.97086	6.78907	6.8423	6.86637	6.90405	6.85304	6.86257	6.91495	6.93796	6.95254	6.82184	6.72591	6.8877	6.86582	6.88255	6.97875	6.79719	6.78877	6.98646
	1474	6.83919	6.87413	6.86553	6.90088	6.84572	6.78533	6.85081	6.8869	6.89133	6.92989	6.98659	6.9703	6.78904	6.84198	6.86585	6.90393	6.85248	6.86155	6.91491	6.93794	6.95237	6.82179	6.72483	6.88754	6.86559	6.88253	6.97844	6.7966	6.78832	6.98623
	1475	6.83911	6.8739	6.86483	6.90082	6.84555	6.78496	6.85064	6.88616	6.89114	6.92907	6.98517	6.97015	6.78882	6.84171	6.86568	6.9034	6.8524	6.86147	6.91463	6.93788	6.95221	6.8215	6.72451	6.8862	6.86369	6.88252	6.9776	6.79657	6.78786	6.98622
	1476	6.83864	6.87321	6.86475	6.90064	6.84526	6.78472	6.85061	6.8858	6.89016	6.928	6.98354	6.96827	6.78784	6.83965	6.86563	6.90264	6.85231	6.86126	6.91319	6.93772	6.95219	6.8207	6.7244	6.885	6.86365	6.88204	6.97756	6.79657	6.78758	6.98584
	1477	6.83849	6.87203	6.86445	6.9004	6.84509	6.78456	6.85057	6.88565	6.88994	6.92792	6.98316	6.96826	6.78746	6.83948	6.86468	6.90263	6.85212	6.86095	6.91276	6.93756	6.95144	6.82051	6.72392	6.88494	6.86361	6.8819	6.97756	6.79588	6.78725	6.9851
	1478	6.83819	6.87159	6.86409	6.89908	6.84477	6.78401	6.84967	6.88551	6.88962	6.92748	6.9831	6.96765	6.78658	6.83942	6.86415	6.9024	6.8518	6.86092	6.91271	6.93722	6.95141	6.82035	6.72377	6.88487	6.8632	6.8814	6.97734	6.79582	6.78675	6.98496
	1479	6.83795	6.8713	6.86394	6.89901	6.84455	6.7839	6.84938	6.88545	6.88945	6.92717	6.98236	6.96732	6.78579	6.83942	6.86408	6.90229	6.85157	6.86089	6.91252	6.93685	6.9508	6.81988	6.72342	6.88485	6.86197	6.88105	6.97708	6.79535	6.7866	6.98434
	1480	6.83783	6.87088	6.86369	6.89844	6.84428	6.78292	6.84921	6.88478	6.8889	6.92662	6.98206	6.96612	6.78567	6.83898	6.86385	6.90216	6.85112	6.86038	6.91236	6.93646	6.9506	6.81969	6.7234	6.88411	6.86189	6.88048	6.97689	6.79407	6.78604	6.9842
	1481	6.83668	6.87074	6.86332	6.89814	6.844	6.78247	6.84891	6.88473	6.88885	6.92586	6.98182	6.96577	6.7856	6.83868	6.86343	6.90174	6.85053	6.86028	6.91187	6.93612	6.94992	6.81959	6.72319	6.88364	6.86183	6.88031	6.97684	6.79311	6.78596	6.98398
	1482	6.83664	6.87053	6.86325	6.89775	6.84386	6.78139	6.84767	6.88466	6.88823	6.92532	6.98172	6.96472	6.78533	6.83838	6.86331	6.90118	6.85046	6.85925	6.91169	6.93609	6.94982	6.81909	6.72309	6.88322	6.86146	6.88015	6.97636	6.79298	6.78452	6.98395
	1483	6.83648	6.87004	6.8629	6.89753	6.84353	6.78131	6.8472	6.88423	6.88782	6.92495	6.98135	6.9642	6.7853	6.83777	6.8631	6.90117	6.85046	6.85863	6.91165	6.93594	6.94955	6.81818	6.7229	6.88319	6.86125	6.879	6.97609	6.79256	6.78422	6.98393
	1484	6.83558	6.86983	6.86264	6.89747	6.84154	6.78048	6.84691	6.88423	6.88648	6.92477	6.98124	6.96321	6.78435	6.83711	6.86287	6.90101	6.8494	6.85807	6.91147	6.93591	6.94949	6.81784	6.72272	6.88306	6.86096	6.87882	6.9758	6.79254	6.7839	6.98343
	1485	6.83556	6.8696	6.86212	6.89682	6.8411	6.78009	6.84672	6.88412	6.88589	6.92437	6.9806	6.96241	6.784	6.83696	6.86184	6.90082	6.84884	6.85763	6.91144	6.93571	6.94741	6.81738	6.72263	6.88226	6.86093	6.87873	6.97544	6.79156	6.78354	6.98328
	1486	6.83521	6.86959	6.86201	6.8968	6.84056	6.78006	6.84667	6.88274	6.88516	6.92437	6.98043	6.96237	6.78378	6.83687	6.86123	6.90064	6.84834	6.85763	6.91136	6.93519	6.94718	6.81728	6.72256	6.88196	6.86043	6.87794	6.97413	6.79146	6.78345	6.98325
	1487	6.83505	6.8694	6.86198	6.89673	6.84045	6.78004	6.84638	6.88238	6.88457	6.92406	6.98022	6.96108	6.78279	6.83685	6.8604	6.89996	6.84819	6.85745	6.91094	6.9345	6.94663	6.81706	6.72237	6.88149	6.85998	6.87791	6.97214	6.79142	6.78338	6.98322
	1488	6.83388	6.86865	6.86191	6.89602	6.84042	6.7796	6.84627	6.88237	6.88434	6.92373	6.97817	6.96107	6.78115	6.83671	6.85998	6.89985	6.84793	6.85666	6.91073	6.9342	6.94649	6.81668	6.72173	6.88084	6.85931	6.87764	6.97213	6.7914	6.78224	6.98284
	1489	6.83375	6.86786	6.8615	6.89509	6.84017	6.77957	6.84604	6.88218	6.88424	6.92361	6.9774	6.96061	6.78034	6.83667	6.85949	6.89927	6.84774	6.85646	6.90977	6.93397	6.94607	6.81563	6.72171	6.87997	6.85884	6.87725	6.97161	6.79111	6.78165	6.98267
	1490	6.83331	6.86756	6.86139	6.89465	6.83973	6.77956	6.84576	6.88196	6.88404	6.92356	6.97709	6.95979	6.78032	6.83637	6.85949	6.89888	6.8473	6.85595	6.9096	6.93337	6.94584	6.81561	6.72159	6.87981	6.85884	6.87622	6.97137	6.79047	6.78052	6.98253
	1491	6.83263	6.86753	6.85974	6.89416	6.83911	6.77953	6.8452	6.88145	6.88397	6.92354	6.97556	6.95958	6.77977	6.83626	6.85882	6.89886	6.84712	6.8559	6.90914	6.93306	6.94583	6.81511	6.72096	6.87967	6.85858	6.87616	6.9711	6.7902	6.78045	6.98243
	1492	6.83237	6.86752	6.85957	6.89376	6.8383	6.77952	6.84447	6.88123	6.88363	6.92324	6.97523	6.95917	6.77955	6.83533	6.85817	6.89774	6.84664	6.85579	6.9089	6.9323	6.94564	6.81478	6.72047	6.87921	6.85781	6.87582	6.97107	6.7898	6.78013	6.98181
	1493	6.83116	6.86735	6.8595	6.89365	6.83807	6.77914	6.8443	6.88123	6.88362	6.92324	6.97452	6.95879	6.77747	6.8349	6.85807	6.89751	6.84655	6.85565	6.9085	6.93153	6.94501	6.81435	6.71962	6.87889	6.8567	6.8743	6.97088	6.78926	6.77974	6.98142
	1494	6.83048	6.86671	6.85876	6.89249	6.83764	6.7789	6.84362	6.88086	6.8831	6.92311	6.97445	6.95849	6.77734	6.83486	6.85806	6.89729	6.84599	6.85548	6.90831	6.9311	6.94429	6.81398	6.71869	6.87884	6.85638	6.87365	6.97085	6.78923	6.77965	6.98055
	1495	6.83025	6.8666	6.85823	6.89248	6.83737	6.77857	6.84339	6.8803	6.8831	6.92259	6.97379	6.95793	6.77658	6.83465	6.8578	6.89727	6.84487	6.85535	6.90825	6.93056	6.94427	6.81367	6.71796	6.87873	6.85636	6.87332	6.97035	6.78883	6.77945	6.97986
	1496	6.83024	6.8664	6.85713	6.89209	6.8366	6.77811	6.84311	6.88011	6.88296	6.92258	6.97297	6.95774	6.77608	6.83433	6.85718	6.89691	6.84458	6.85483	6.90796	6.93008	6.94405	6.81365	6.7172	6.87857	6.85611	6.87305	6.97031	6.78828	6.77923	6.97898
	1497	6.82997	6.86599	6.85661	6.89168	6.83632	6.77753	6.84284	6.87954	6.88256	6.92255	6.9714	6.95688	6.776	6.83417	6.8569	6.89533	6.84448	6.85389	6.90757	6.92955	6.94367	6.81351	6.71706	6.87845	6.85598	6.873	6.96982	6.78819	6.77904	6.97864
	1498	6.82985	6.86555	6.85658	6.89084	6.83627	6.77684	6.84198	6.87943	6.88193	6.92252	6.97114	6.95611	6.77555	6.83403	6.85677	6.89496	6.84448	6.85388	6.90652	6.92947	6.94347	6.81344	6.71665	6.87828	6.85499	6.87273	6.9692	6.78796	6.77898	6.97822
	1499	6.82971	6.86545	6.85564	6.89044	6.83535	6.77684	6.84192	6.8781	6.88129	6.92245	6.96958	6.9561	6.77457	6.83367	6.85559	6.89417	6.84436	6.85344	6.90597	6.9288	6.94314	6.81323	6.71649	6.87823	6.85473	6.87234	6.96889	6.78673	6.77845	6.97802
	1500	6.82957	6.86536	6.85559	6.89008	6.83529	6.77629	6.84168	6.87785	6.88107	6.92228	6.96923	6.95566	6.7745	6.8335	6.85515	6.89375	6.84232	6.85341	6.90556	6.9286	6.94304	6.81322	6.71529	6.87807	6.85439	6.87068	6.96888	6.7867	6.77834	6.97785
	1501	6.82914	6.86518	6.85532	6.88925	6.83427	6.77605	6.84138	6.87708	6.88097	6.92192	6.96837	6.95559	6.77403	6.83347	6.85512	6.89333	6.84128	6.85126	6.9048	6.9284	6.9424	6.81313	6.71473	6.87805	6.85431	6.87066	6.96848	6.78666	6.77834	6.97785
	1502	6.82866	6.86515	6.85514	6.88919	6.83345	6.77597	6.84123	6.87691	6.88085	6.92184	6.96836	6.95523	6.77295	6.83259	6.85486	6.89328	6.83933	6.85051	6.90374	6.92781	6.94103	6.8131	6.71458	6.87771	6.85418	6.87034	6.96824	6.78619	6.77794	6.97654
	1503	6.82817	6.86508	6.8548	6.88905	6.83305	6.77525	6.84096	6.87651	6.88081	6.92171	6.96835	6.95522	6.77294	6.83201	6.85466	6.89295	6.83907	6.85041	6.90352	6.92779	6.94066	6.81281	6.71397	6.87678	6.85381	6.87014	6.96772	6.78604	6.77747	6.97635
	1504	6.8281	6.86495	6.85462	6.88852	6.83218	6.77497	6.84075	6.87547	6.88055	6.92165	6.96801	6.95494	6.77177	6.83164	6.85448	6.89266	6.83906	6.85029	6.90277	6.92642	6.94057	6.81256	6.71378	6.87667	6.85311	6.86998	6.96739	6.78571	6.77714	6.97557
	1505	6.82762	6.86479	6.85444	6.88748	6.83206	6.77489	6.8405	6.87544	6.88044	6.92081	6.96758	6.95442	6.77111	6.83135	6.85404	6.89193	6.83882	6.85006	6.90271	6.92638	6.93792	6.81242	6.71367	6.8759	6.85264	6.86967	6.9669	6.78503	6.77605	6.97552
	1506	6.82705	6.8645	6.85358	6.88674	6.8313	6.77485	6.84005	6.8753	6.88038	6.92076	6.96676	6.9539	6.77063	6.83122	6.85269	6.89169	6.83689	6.85003	6.90233	6.92633	6.93752	6.81233	6.71306	6.8759	6.85224	6.86941	6.96648	6.78377	6.77488	6.97551
	1507	6.82702	6.86403	6.85314	6.88651	6.8312	6.77434	6.83978	6.87514	6.87976	6.9206	6.96652	6.95302	6.77026	6.82995	6.85243	6.89054	6.83653	6.84981	6.90233	6.92594	6.93698	6.81209	6.71302	6.87524	6.85018	6.86923	6.96614	6.78344	6.77451	6.97546
	1508	6.82678	6.86385	6.85308	6.8862	6.83066	6.77405	6.83963	6.87505	6.87959	6.91987	6.96604	6.95279	6.76888	6.82987	6.85198	6.8904	6.83624	6.84942	6.90232	6.9253	6.93622	6.81203	6.71287	6.87475	6.84984	6.86886	6.96518	6.78292	6.77362	6.97472
	1509	6.82629	6.86361	6.85294	6.8862	6.83042	6.77385	6.83916	6.87465	6.87919	6.91974	6.96551	6.95253	6.76849	6.82979	6.85144	6.89017	6.83595	6.84917	6.902	6.9248	6.93576	6.81196	6.71161	6.87448	6.84936	6.86876	6.96511	6.78133	6.77352	6.97462
	1510	6.82561	6.86355	6.85236	6.88567	6.83032	6.77266	6.83884	6.87252	6.87908	6.91939	6.96545	6.9525	6.76799	6.82968	6.85078	6.88852	6.83487	6.84898	6.90192	6.92469	6.93567	6.81132	6.7115	6.87443	6.84894	6.86864	6.96445	6.78115	6.77305	6.97436
	1511	6.82511	6.86278	6.85192	6.88532	6.83007	6.77265	6.83813	6.87252	6.8788	6.91913	6.96542	6.95224	6.76724	6.82955	6.85049	6.88846	6.83476	6.84877	6.90134	6.92464	6.93512	6.81036	6.71096	6.8737	6.84819	6.86841	6.96401	6.78063	6.7725	6.97387
	1512	6.8246	6.86199	6.85069	6.88455	6.82995	6.77236	6.83803	6.87221	6.87804	6.91881	6.96488	6.95198	6.76723	6.82941	6.85009	6.88844	6.83459	6.84866	6.90108	6.92442	6.93504	6.81025	6.71095	6.87353	6.84814	6.86819	6.96395	6.78032	6.77203	6.97292
	1513	6.82439	6.86169	6.85039	6.88454	6.82967	6.77159	6.83799	6.87191	6.87723	6.91865	6.96486	6.95195	6.76703	6.82922	6.84984	6.88822	6.83435	6.84859	6.90075	6.92413	6.9344	6.81023	6.71074	6.87321	6.84806	6.86794	6.96379	6.78025	6.77184	6.97288
	1514	6.82433	6.86137	6.85003	6.88453	6.82938	6.77121	6.83766	6.87169	6.8772	6.91859	6.96445	6.95141	6.76661	6.82898	6.8498	6.88762	6.83429	6.84859	6.90051	6.92358	6.93199	6.81019	6.71041	6.87316	6.84746	6.86736	6.96376	6.7796	6.77171	6.97274
	1515	6.824	6.86123	6.84994	6.88444	6.8293	6.77094	6.83734	6.87157	6.87694	6.91831	6.96393	6.95133	6.7663	6.82804	6.8497	6.88661	6.83422	6.84819	6.89911	6.92328	6.93187	6.81017	6.70938	6.87296	6.84743	6.86728	6.96334	6.77956	6.77161	6.97247
	1516	6.82392	6.86039	6.84962	6.8841	6.8283	6.77069	6.83648	6.87146	6.87688	6.91808	6.96383	6.95088	6.76558	6.82788	6.84889	6.88649	6.83354	6.848	6.89847	6.92314	6.93156	6.80976	6.70881	6.87274	6.84732	6.86715	6.96333	6.77844	6.77147	6.97224
	1517	6.82368	6.86015	6.84952	6.88395	6.82795	6.76972	6.83506	6.87076	6.87664	6.91786	6.96358	6.95084	6.76488	6.82737	6.84881	6.88649	6.8332	6.84778	6.89837	6.92304	6.93116	6.80938	6.70861	6.87264	6.84701	6.86711	6.96297	6.77843	6.77132	6.97211
	1518	6.82365	6.85988	6.84879	6.88366	6.82762	6.76959	6.83475	6.87034	6.87565	6.91776	6.96335	6.95056	6.76439	6.82727	6.84878	6.88641	6.83281	6.84611	6.89794	6.92258	6.92979	6.80931	6.70755	6.87232	6.84682	6.86695	6.96283	6.77792	6.77128	6.97211
	1519	6.82337	6.85968	6.84827	6.88294	6.82749	6.76938	6.83436	6.87029	6.8756	6.91738	6.96292	6.94999	6.76436	6.82711	6.84842	6.88638	6.83187	6.84584	6.8974	6.9225	6.92953	6.80904	6.70621	6.87165	6.84679	6.86664	6.96244	6.77778	6.77012	6.97184
	1520	6.82291	6.85914	6.84788	6.88252	6.82744	6.76926	6.83392	6.87	6.87544	6.91733	6.9614	6.9494	6.76421	6.8269	6.84723	6.88592	6.83108	6.84551	6.89734	6.9223	6.9293	6.80846	6.70607	6.87103	6.84655	6.86655	6.96194	6.77753	6.76928	6.97144
	1521	6.82288	6.85886	6.84722	6.88248	6.82732	6.7682	6.83364	6.86974	6.87531	6.91663	6.96078	6.94878	6.76407	6.82681	6.84697	6.88582	6.83084	6.8448	6.89705	6.92209	6.92915	6.80792	6.70594	6.87064	6.84622	6.86655	6.96147	6.7775	6.76864	6.97124
	1522	6.82283	6.85844	6.84696	6.882	6.82724	6.76736	6.83359	6.86964	6.8752	6.91594	6.96063	6.94852	6.76383	6.82657	6.84696	6.88569	6.83083	6.84458	6.89665	6.92179	6.9289	6.80755	6.7058	6.87063	6.8457	6.86605	6.96145	6.77747	6.7686	6.97088
	1523	6.82275	6.85804	6.84681	6.88196	6.82675	6.7661	6.83358	6.8694	6.87518	6.91567	6.96028	6.94849	6.76244	6.82416	6.84627	6.88557	6.83054	6.8438	6.89634	6.92177	6.92805	6.80754	6.70547	6.8706	6.84532	6.86596	6.96135	6.77706	6.76841	6.9705
	1524	6.82267	6.85733	6.84638	6.88136	6.82566	6.7652	6.83339	6.86937	6.87514	6.91562	6.95994	6.94801	6.76238	6.82363	6.84518	6.88502	6.82991	6.84371	6.89608	6.92156	6.92784	6.80703	6.70528	6.8697	6.84508	6.86566	6.96095	6.77492	6.76755	6.96998
	1525	6.82093	6.85683	6.84598	6.88077	6.82534	6.76493	6.83319	6.86907	6.87506	6.91548	6.95971	6.94799	6.76152	6.82342	6.845	6.88498	6.8292	6.84288	6.896	6.92065	6.92778	6.80639	6.70499	6.86943	6.8448	6.86493	6.96075	6.77487	6.76745	6.96838
	1526	6.81975	6.85623	6.84538	6.88038	6.82478	6.76487	6.83317	6.86891	6.87477	6.91506	6.95967	6.94796	6.76145	6.82341	6.84493	6.88478	6.82821	6.84276	6.89527	6.91844	6.92771	6.80592	6.70488	6.86924	6.8446	6.86445	6.96057	6.7747	6.76717	6.9683
	1527	6.81946	6.85591	6.84379	6.8799	6.82478	6.7645	6.83264	6.86864	6.87432	6.91472	6.9596	6.94756	6.76035	6.82308	6.84455	6.88343	6.82807	6.84208	6.89507	6.91843	6.92752	6.80575	6.70473	6.86875	6.84425	6.86444	6.95977	6.77286	6.76692	6.96745
	1528	6.81942	6.85583	6.84377	6.8796	6.82465	6.76447	6.83227	6.86858	6.87372	6.91386	6.95904	6.94732	6.76016	6.82268	6.84323	6.8832	6.82771	6.84149	6.89456	6.91838	6.92749	6.80363	6.7032	6.86822	6.84415	6.8641	6.9588	6.77234	6.76629	6.96739
	1529	6.81906	6.8552	6.84347	6.87946	6.82357	6.76398	6.8309	6.86815	6.87366	6.91384	6.95838	6.94726	6.75902	6.82192	6.8429	6.88318	6.8273	6.84123	6.89401	6.9181	6.92741	6.80311	6.70299	6.86788	6.84379	6.86393	6.95852	6.77161	6.76612	6.96733
	1530	6.81892	6.85513	6.84338	6.87936	6.82355	6.76333	6.82999	6.86723	6.87237	6.91383	6.95809	6.94722	6.759	6.82179	6.84231	6.88309	6.82722	6.84114	6.89381	6.91701	6.92674	6.80206	6.70246	6.86775	6.84314	6.86392	6.95827	6.77159	6.76531	6.96729
	1531	6.81849	6.8549	6.84336	6.87902	6.82354	6.76266	6.82862	6.86702	6.87232	6.91284	6.95736	6.94687	6.75881	6.82128	6.8419	6.88247	6.82719	6.84004	6.89347	6.91635	6.92645	6.80175	6.70203	6.8676	6.84287	6.8638	6.95813	6.77146	6.76492	6.96717
	1532	6.81823	6.85468	6.84332	6.87837	6.82314	6.7624	6.82843	6.86688	6.87225	6.9123	6.95715	6.94644	6.75878	6.82047	6.84171	6.88126	6.82592	6.83985	6.89346	6.91593	6.92516	6.80161	6.70192	6.86644	6.84222	6.8637	6.95781	6.77104	6.76458	6.96658
	1533	6.81817	6.85463	6.84306	6.87833	6.82247	6.76149	6.82821	6.86667	6.87197	6.91222	6.95706	6.94634	6.75842	6.82006	6.8412	6.88124	6.82489	6.83979	6.89301	6.91503	6.92485	6.80147	6.70172	6.86587	6.84216	6.86365	6.95705	6.77022	6.76429	6.96643
	1534	6.81737	6.85448	6.8423	6.87771	6.82199	6.76134	6.82694	6.86658	6.8712	6.91164	6.95613	6.94576	6.7575	6.82001	6.84079	6.881	6.82423	6.83885	6.89257	6.91445	6.92474	6.80076	6.70128	6.86558	6.84215	6.86311	6.95634	6.76911	6.764	6.96643
	1535	6.81722	6.8539	6.84215	6.87676	6.8219	6.76106	6.82668	6.86573	6.87062	6.91086	6.955	6.94451	6.75687	6.81941	6.84067	6.88084	6.82421	6.83867	6.89165	6.91434	6.92447	6.80062	6.70126	6.86523	6.84122	6.863	6.95585	6.76821	6.76365	6.96623
	1536	6.81665	6.85377	6.84202	6.87611	6.82138	6.76009	6.82663	6.86479	6.87034	6.91069	6.95486	6.94442	6.7568	6.81828	6.84051	6.88038	6.82413	6.83838	6.89108	6.91386	6.92415	6.80051	6.701	6.8651	6.84074	6.86278	6.95549	6.76766	6.76358	6.96619
	1537	6.81657	6.85297	6.84161	6.87588	6.82101	6.75987	6.82576	6.86459	6.87001	6.90959	6.95479	6.9443	6.75674	6.81746	6.84036	6.88016	6.82406	6.83803	6.89078	6.91381	6.92349	6.79923	6.7008	6.86441	6.84067	6.86263	6.95527	6.76741	6.76276	6.96614
	1538	6.81637	6.85274	6.84092	6.87585	6.81992	6.75967	6.82552	6.86437	6.86998	6.90956	6.95472	6.94244	6.75648	6.8169	6.83968	6.87998	6.8238	6.83775	6.89053	6.91346	6.92304	6.79867	6.70018	6.86391	6.84066	6.86191	6.95461	6.76736	6.76251	6.96589
	1539	6.8163	6.85252	6.84091	6.87551	6.81977	6.75945	6.82542	6.86422	6.86942	6.90882	6.95447	6.9422	6.75638	6.81657	6.83913	6.87944	6.8231	6.83625	6.88986	6.91334	6.92162	6.79849	6.70003	6.86386	6.84036	6.86165	6.95456	6.76605	6.76212	6.96478
	1540	6.81592	6.85242	6.84055	6.87536	6.81956	6.75923	6.82388	6.86407	6.86932	6.90859	6.95425	6.94101	6.75609	6.81629	6.83906	6.87765	6.82287	6.83607	6.88985	6.91276	6.92031	6.79833	6.69913	6.86383	6.84028	6.86138	6.95438	6.7658	6.76207	6.9635
	1541	6.81538	6.85224	6.84052	6.87437	6.81921	6.75868	6.82378	6.86405	6.86842	6.90811	6.95405	6.9407	6.75578	6.81615	6.83906	6.87749	6.82246	6.8359	6.88974	6.91212	6.92001	6.79831	6.69903	6.86297	6.8399	6.86098	6.95389	6.76548	6.76171	6.96319
	1542	6.81493	6.85215	6.83986	6.8742	6.81752	6.7581	6.82248	6.86396	6.86719	6.90771	6.9535	6.93989	6.75555	6.81568	6.83892	6.87597	6.82244	6.83547	6.88944	6.91201	6.91936	6.79793	6.69889	6.86288	6.83975	6.86094	6.95279	6.76469	6.76167	6.96304
	1543	6.81443	6.85183	6.83984	6.87372	6.81733	6.75784	6.82227	6.86364	6.8668	6.9075	6.95349	6.93979	6.75548	6.81551	6.83862	6.87579	6.82223	6.83511	6.8894	6.91131	6.91904	6.79791	6.69879	6.86283	6.83919	6.86092	6.95229	6.76462	6.7591	6.96303
	1544	6.8131	6.85175	6.83954	6.8737	6.81729	6.75735	6.82158	6.86351	6.86673	6.90683	6.9529	6.93972	6.75532	6.81477	6.83839	6.8757	6.82204	6.83439	6.889	6.91084	6.91868	6.79786	6.698	6.86273	6.83908	6.86054	6.95228	6.76415	6.75882	6.96299
	1545	6.81306	6.85159	6.83954	6.87369	6.81668	6.75708	6.82152	6.86319	6.86649	6.90665	6.95265	6.93964	6.755	6.8141	6.83786	6.87562	6.82163	6.83384	6.88877	6.91082	6.91821	6.79741	6.69768	6.86266	6.83894	6.85989	6.95215	6.763	6.75865	6.96267
	1546	6.81306	6.85158	6.83946	6.8735	6.81555	6.75707	6.8213	6.8631	6.86631	6.90602	6.952	6.93951	6.75462	6.8141	6.8378	6.8756	6.82112	6.83355	6.8883	6.9103	6.91779	6.79731	6.69711	6.86205	6.8387	6.85855	6.95194	6.76299	6.75746	6.96261
	1547	6.81301	6.8513	6.83912	6.87306	6.81504	6.75635	6.82126	6.86298	6.86627	6.9055	6.95182	6.93922	6.75371	6.81345	6.83776	6.87539	6.82083	6.83219	6.88762	6.90984	6.91739	6.79687	6.69676	6.8611	6.83868	6.85839	6.95151	6.76271	6.7574	6.9623
	1548	6.81299	6.85127	6.83904	6.87262	6.81497	6.75587	6.82061	6.8627	6.8661	6.90482	6.95176	6.93828	6.75284	6.81329	6.83751	6.87516	6.82065	6.83162	6.88736	6.90957	6.91735	6.79533	6.69518	6.86109	6.83841	6.85839	6.95134	6.76268	6.75732	6.96214
	1549	6.81163	6.85104	6.83891	6.87201	6.81497	6.75564	6.8202	6.86268	6.86583	6.9046	6.94926	6.93742	6.75283	6.81328	6.83737	6.87441	6.82051	6.83144	6.88698	6.90956	6.91687	6.79495	6.69499	6.86072	6.83801	6.85837	6.95119	6.76175	6.75695	6.96196
	1550	6.81066	6.84989	6.83891	6.87175	6.8148	6.75519	6.82009	6.86168	6.86535	6.90438	6.9488	6.93738	6.75267	6.81311	6.83707	6.87359	6.81985	6.82944	6.88664	6.90894	6.91682	6.79394	6.69487	6.86049	6.83704	6.85789	6.95092	6.76168	6.7564	6.96189
	1551	6.81054	6.84933	6.83832	6.87149	6.81474	6.75518	6.81999	6.8615	6.86505	6.90376	6.94816	6.9371	6.75259	6.81304	6.83522	6.87356	6.81964	6.82918	6.8857	6.90872	6.91674	6.79368	6.69421	6.86033	6.83704	6.85725	6.94961	6.76124	6.75604	6.96155
	1552	6.81	6.84896	6.83812	6.87092	6.81405	6.75442	6.81961	6.86135	6.86485	6.9028	6.94772	6.9365	6.75258	6.81302	6.83517	6.87355	6.81955	6.82915	6.88548	6.90872	6.91657	6.79293	6.6941	6.8598	6.83675	6.85718	6.94958	6.76054	6.75565	6.96101
	1553	6.8097	6.84888	6.83768	6.8707	6.81309	6.75418	6.81933	6.861	6.8648	6.90275	6.94716	6.9356	6.75244	6.81302	6.83465	6.87337	6.81824	6.82885	6.88514	6.90841	6.91602	6.79287	6.69336	6.85906	6.83673	6.8571	6.94934	6.76049	6.75472	6.95964
	1554	6.80946	6.84811	6.83732	6.87061	6.81306	6.75354	6.81883	6.86029	6.86437	6.90274	6.94703	6.93534	6.7524	6.81272	6.83434	6.87251	6.81799	6.82884	6.88492	6.90763	6.91585	6.79258	6.69312	6.85885	6.83653	6.85646	6.9493	6.75964	6.75462	6.9587
	1555	6.80912	6.84774	6.83724	6.8705	6.81204	6.75331	6.81803	6.86025	6.86425	6.90262	6.94651	6.93531	6.75219	6.81197	6.83416	6.8721	6.8176	6.82875	6.88483	6.9076	6.9147	6.79241	6.69311	6.85872	6.83587	6.8562	6.94894	6.75854	6.75411	6.95854
	1556	6.80776	6.84706	6.83706	6.87025	6.81157	6.75322	6.81763	6.8602	6.86237	6.90244	6.94594	6.935	6.75212	6.81137	6.83394	6.87157	6.81755	6.82864	6.88405	6.90714	6.91389	6.79239	6.69232	6.85773	6.83551	6.85535	6.94892	6.75736	6.75388	6.95776
	1557	6.80774	6.84699	6.83705	6.86961	6.81141	6.75276	6.81762	6.86009	6.86235	6.90243	6.94594	6.93497	6.75152	6.81109	6.83369	6.87122	6.81731	6.8286	6.88401	6.90677	6.91357	6.7922	6.69216	6.8569	6.83521	6.85493	6.94863	6.75719	6.75131	6.95713
	1558	6.80711	6.84597	6.83696	6.86946	6.81069	6.75229	6.81758	6.85938	6.86198	6.90113	6.94586	6.93469	6.75127	6.81039	6.83299	6.87117	6.81726	6.82808	6.88336	6.90665	6.91345	6.7919	6.69138	6.8567	6.83469	6.85487	6.94809	6.75684	6.7513	6.95708
	1559	6.80709	6.84572	6.83673	6.8694	6.80985	6.75208	6.81654	6.85936	6.8613	6.90092	6.9458	6.93464	6.75109	6.81035	6.83282	6.8708	6.8166	6.82737	6.88316	6.90615	6.91336	6.79056	6.69091	6.85652	6.83457	6.85468	6.94806	6.7565	6.75095	6.95698
	1560	6.80675	6.84555	6.83569	6.86836	6.80971	6.75193	6.81587	6.8592	6.86124	6.89921	6.9455	6.9338	6.75023	6.8096	6.83236	6.87072	6.81641	6.82737	6.88241	6.90538	6.91275	6.79053	6.69036	6.85621	6.83445	6.85419	6.94723	6.75644	6.74896	6.95638
	1561	6.80611	6.84528	6.83449	6.86774	6.80971	6.75174	6.8144	6.8591	6.86104	6.89872	6.94534	6.93311	6.75016	6.80904	6.83232	6.87065	6.81577	6.82702	6.88197	6.9049	6.91244	6.79008	6.69032	6.85445	6.83438	6.85348	6.94659	6.75595	6.74819	6.95634
	1562	6.80604	6.84525	6.83445	6.8665	6.80965	6.75168	6.81431	6.85837	6.86091	6.89821	6.94492	6.9326	6.75007	6.80886	6.83209	6.87038	6.81568	6.82672	6.88167	6.90434	6.9118	6.79005	6.68923	6.85392	6.83433	6.85343	6.94514	6.7558	6.74798	6.95573
	1563	6.80594	6.84469	6.83439	6.86645	6.80953	6.7516	6.81409	6.85798	6.86041	6.89805	6.94481	6.93247	6.74972	6.80792	6.83103	6.86982	6.81543	6.82623	6.88138	6.90391	6.91061	6.7898	6.68918	6.85388	6.83327	6.85333	6.94444	6.7556	6.74769	6.95569
	1564	6.80534	6.84391	6.83404	6.86632	6.80922	6.75142	6.8137	6.85742	6.86037	6.89794	6.9433	6.9319	6.74964	6.80725	6.8308	6.86833	6.81465	6.82608	6.88098	6.90358	6.90991	6.78843	6.68779	6.85387	6.83272	6.85317	6.94444	6.75515	6.74715	6.95539
	1565	6.80533	6.84373	6.83392	6.86593	6.80862	6.75134	6.81347	6.85717	6.86006	6.89669	6.94314	6.93157	6.74896	6.80668	6.82998	6.86762	6.81406	6.82517	6.88091	6.90267	6.90944	6.78838	6.68755	6.85355	6.83246	6.8531	6.94433	6.75438	6.74683	6.95529
	1566	6.80524	6.84353	6.83352	6.8653	6.80833	6.75121	6.81342	6.85679	6.85961	6.89651	6.9428	6.93089	6.74742	6.80664	6.82981	6.86751	6.81384	6.82516	6.88037	6.9017	6.90931	6.78837	6.68753	6.85265	6.83155	6.85301	6.94418	6.75416	6.74644	6.95445
	1567	6.80449	6.84338	6.83295	6.86494	6.80775	6.751	6.81297	6.85672	6.85929	6.89637	6.94272	6.93084	6.74631	6.80605	6.82978	6.86735	6.81367	6.82442	6.87993	6.90079	6.90891	6.78747	6.68731	6.8526	6.83136	6.85242	6.9437	6.75406	6.74556	6.95445
	1568	6.80436	6.84333	6.83199	6.86486	6.80771	6.75064	6.81295	6.85672	6.85878	6.89623	6.94208	6.93077	6.7459	6.80591	6.8297	6.86725	6.81327	6.82346	6.87979	6.90066	6.90857	6.78744	6.68711	6.85248	6.83013	6.85164	6.94328	6.75375	6.74509	6.95387
	1569	6.80414	6.84226	6.83193	6.86467	6.80764	6.75024	6.81284	6.85583	6.85848	6.89612	6.94189	6.9306	6.7446	6.80467	6.82969	6.86701	6.8131	6.8214	6.87971	6.89925	6.90707	6.7872	6.68656	6.85225	6.82989	6.85065	6.9431	6.75241	6.74461	6.95384
	1570	6.80386	6.84138	6.83115	6.86454	6.80726	6.75006	6.81281	6.85571	6.85847	6.89597	6.94134	6.93045	6.74439	6.80425	6.82812	6.86691	6.81256	6.82054	6.87925	6.89893	6.90658	6.78675	6.68648	6.85184	6.82947	6.85041	6.943	6.7521	6.74381	6.95356
	1571	6.80341	6.84133	6.83062	6.86453	6.8068	6.74899	6.81236	6.8551	6.8582	6.89419	6.9405	6.93006	6.74418	6.80352	6.82807	6.86522	6.81243	6.82008	6.8791	6.89794	6.90531	6.7864	6.68528	6.85156	6.82937	6.85038	6.94293	6.75205	6.74373	6.95354
	1572	6.80327	6.84104	6.83015	6.86434	6.80643	6.74883	6.81219	6.85498	6.85802	6.89348	6.94049	6.92906	6.74388	6.8031	6.82765	6.86496	6.81214	6.82007	6.87793	6.8963	6.90432	6.78544	6.68495	6.85126	6.82916	6.85015	6.94215	6.75196	6.74341	6.95279
	1573	6.80243	6.84083	6.82957	6.86375	6.80548	6.74837	6.81214	6.85441	6.85783	6.89322	6.94042	6.92809	6.74386	6.80305	6.82739	6.86479	6.81145	6.81996	6.87788	6.89628	6.9036	6.78514	6.68475	6.85105	6.82901	6.84948	6.942	6.75123	6.74314	6.9527
	1574	6.80229	6.84049	6.82905	6.86372	6.80354	6.74815	6.81211	6.85401	6.85767	6.89273	6.94032	6.9279	6.74316	6.80297	6.82717	6.86431	6.81124	6.81957	6.87752	6.89597	6.90323	6.78493	6.68474	6.85053	6.82873	6.84892	6.94101	6.75073	6.74303	6.95261
	1575	6.8021	6.84039	6.82793	6.8637	6.80346	6.74803	6.81194	6.85358	6.85759	6.89259	6.93995	6.92768	6.74226	6.80285	6.82673	6.8643	6.8111	6.819	6.87668	6.89577	6.90285	6.78493	6.68464	6.85016	6.82862	6.84887	6.94081	6.75035	6.74296	6.95247
	1576	6.80142	6.84034	6.82695	6.86368	6.80209	6.74802	6.81174	6.85345	6.85736	6.89208	6.93944	6.92743	6.74133	6.80261	6.82672	6.863	6.81107	6.81864	6.87661	6.89563	6.90238	6.7847	6.68348	6.8501	6.82824	6.84848	6.94057	6.75033	6.7421	6.95246
	1577	6.8014	6.84033	6.82694	6.86362	6.80143	6.74774	6.81161	6.853	6.85671	6.89195	6.93877	6.92731	6.7408	6.8012	6.82661	6.8614	6.81062	6.81853	6.8765	6.89562	6.90223	6.78466	6.68309	6.84941	6.82771	6.8484	6.94027	6.75001	6.74096	6.95161
	1578	6.80085	6.83961	6.82694	6.86312	6.80073	6.74717	6.81158	6.85282	6.85637	6.89182	6.93841	6.92729	6.74065	6.80107	6.82657	6.86137	6.80955	6.81846	6.87635	6.89519	6.90182	6.78434	6.6829	6.84868	6.82762	6.84763	6.94022	6.74969	6.74008	6.95157
	1579	6.80085	6.83849	6.82693	6.86309	6.80064	6.74656	6.81102	6.85137	6.85621	6.89181	6.93813	6.92703	6.74038	6.80037	6.82643	6.86102	6.80861	6.81793	6.87632	6.89518	6.90175	6.78355	6.68161	6.84855	6.82708	6.84752	6.94012	6.74964	6.74006	6.95145
	1580	6.8005	6.83848	6.82682	6.86307	6.80062	6.74512	6.81085	6.85134	6.85613	6.89149	6.93813	6.92614	6.73888	6.80028	6.82637	6.86027	6.80844	6.81751	6.87563	6.8946	6.90167	6.78317	6.68081	6.84846	6.82667	6.84731	6.94002	6.7489	6.73947	6.95112
	1581	6.80035	6.83827	6.826	6.8629	6.8	6.74461	6.81083	6.85111	6.85611	6.89056	6.93781	6.92595	6.73858	6.79979	6.82619	6.8597	6.80801	6.81695	6.87516	6.8939	6.9012	6.78313	6.67996	6.84833	6.82654	6.84711	6.93989	6.74873	6.73898	6.95102
	1582	6.79973	6.83819	6.82517	6.86289	6.79946	6.74441	6.81074	6.85051	6.85592	6.88931	6.93712	6.9255	6.73828	6.79936	6.82601	6.8592	6.808	6.81632	6.87496	6.89384	6.90094	6.78297	6.67981	6.84769	6.82619	6.84666	6.93978	6.74872	6.73897	6.95081
	1583	6.79973	6.83815	6.82514	6.86286	6.79943	6.74429	6.8107	6.8505	6.85533	6.88918	6.93698	6.92481	6.73788	6.79916	6.82598	6.85884	6.80691	6.81618	6.87354	6.89378	6.9007	6.78278	6.67878	6.84737	6.82578	6.84623	6.93961	6.74863	6.73894	6.95067
	1584	6.79948	6.83718	6.82478	6.8623	6.79854	6.74415	6.81001	6.8494	6.85448	6.88891	6.93688	6.92452	6.73735	6.79848	6.82578	6.85851	6.80629	6.81558	6.87338	6.89309	6.90057	6.78201	6.67866	6.84723	6.82552	6.84509	6.93946	6.74832	6.73879	6.95009
	1585	6.79931	6.83674	6.82467	6.86213	6.79853	6.74394	6.80985	6.84861	6.85341	6.88837	6.93565	6.92447	6.73734	6.79843	6.82572	6.85808	6.80538	6.81504	6.87337	6.89299	6.90003	6.7808	6.67727	6.84686	6.82451	6.84438	6.93914	6.74826	6.73815	6.94989
	1586	6.79898	6.83536	6.82464	6.86186	6.79744	6.74374	6.80935	6.84801	6.85322	6.88788	6.9348	6.92426	6.73695	6.79829	6.82534	6.85778	6.80532	6.81395	6.87331	6.8927	6.89991	6.78003	6.67716	6.84671	6.82428	6.84412	6.93863	6.74819	6.73742	6.94953
	1587	6.79855	6.83491	6.82395	6.86174	6.79675	6.7435	6.80899	6.84774	6.85322	6.88733	6.93452	6.92415	6.73687	6.79753	6.82534	6.85773	6.80531	6.81388	6.87278	6.89267	6.89818	6.77993	6.67678	6.84661	6.82373	6.84388	6.93858	6.74809	6.73738	6.94948
	1588	6.79825	6.83385	6.82393	6.86135	6.79664	6.74243	6.80889	6.84767	6.85241	6.88666	6.93438	6.92373	6.73679	6.79707	6.82532	6.85733	6.80496	6.81385	6.87249	6.89129	6.89793	6.77934	6.67672	6.84647	6.82331	6.8435	6.93783	6.74761	6.73709	6.94933
	1589	6.79775	6.83334	6.8237	6.86114	6.79612	6.74202	6.80887	6.84764	6.85224	6.88661	6.93412	6.9236	6.73655	6.79677	6.82517	6.85712	6.80452	6.81189	6.87249	6.89052	6.89708	6.77895	6.67663	6.84623	6.82327	6.84292	6.93781	6.74739	6.73698	6.9472
	1590	6.7976	6.83315	6.8227	6.86103	6.79605	6.74197	6.80876	6.84748	6.85175	6.88591	6.93398	6.92324	6.73646	6.79672	6.82468	6.8571	6.80199	6.81157	6.87239	6.88985	6.89686	6.77874	6.67658	6.84613	6.82299	6.84192	6.93667	6.74651	6.73696	6.94703
	1591	6.7972	6.83223	6.82257	6.86102	6.79502	6.74121	6.80792	6.84664	6.85115	6.8859	6.93375	6.92274	6.73571	6.79637	6.82462	6.85694	6.80156	6.8112	6.87213	6.88959	6.8967	6.77786	6.67656	6.84598	6.82296	6.84149	6.93643	6.74602	6.7368	6.94696
	1592	6.79707	6.83221	6.82233	6.86098	6.79497	6.74117	6.80788	6.84642	6.85104	6.88509	6.93328	6.92205	6.73569	6.79627	6.82378	6.85597	6.80124	6.81098	6.87191	6.88926	6.89664	6.77763	6.67604	6.84576	6.8222	6.84104	6.93535	6.74587	6.73673	6.94684
	1593	6.79653	6.83174	6.82231	6.86065	6.79465	6.73974	6.80777	6.84619	6.85066	6.88433	6.93292	6.92155	6.73501	6.79582	6.82324	6.85542	6.80021	6.81085	6.87183	6.88918	6.89657	6.77709	6.67603	6.84568	6.82218	6.84061	6.93515	6.74579	6.73647	6.94664
	1594	6.79637	6.83052	6.82189	6.86064	6.7945	6.73933	6.80758	6.84608	6.85059	6.88387	6.93287	6.92092	6.73482	6.79571	6.82322	6.85541	6.79928	6.81032	6.87175	6.88862	6.8964	6.77696	6.67578	6.84556	6.82204	6.83995	6.9351	6.74559	6.73625	6.94581
	1595	6.79629	6.82993	6.82151	6.86061	6.79438	6.73905	6.80724	6.84604	6.85016	6.88296	6.93242	6.92063	6.73378	6.79538	6.82282	6.85513	6.79916	6.80996	6.87126	6.88789	6.89623	6.77694	6.6757	6.84524	6.82173	6.83948	6.93503	6.74531	6.73598	6.94566
	1596	6.79601	6.82926	6.81926	6.86053	6.79361	6.73904	6.80722	6.84588	6.84953	6.88282	6.93216	6.92033	6.73369	6.79484	6.82254	6.85508	6.79899	6.80956	6.87107	6.88771	6.89503	6.77669	6.67544	6.84471	6.8213	6.83759	6.9345	6.74512	6.73569	6.94547
	1597	6.79563	6.82918	6.81845	6.85991	6.79316	6.73886	6.80717	6.84581	6.84952	6.88264	6.93132	6.91877	6.73322	6.79461	6.82176	6.85492	6.79885	6.80937	6.87054	6.88641	6.89494	6.77668	6.67539	6.84468	6.82106	6.83759	6.93443	6.74423	6.73504	6.94496
	1598	6.79538	6.82869	6.81842	6.85989	6.79309	6.7387	6.8065	6.84564	6.84904	6.88248	6.93132	6.91768	6.7326	6.79383	6.82149	6.85471	6.79873	6.80922	6.87031	6.88623	6.89489	6.77633	6.67526	6.84453	6.82101	6.83721	6.9343	6.74376	6.73492	6.94491
	1599	6.79537	6.82866	6.81764	6.85977	6.79296	6.73862	6.80601	6.84545	6.84897	6.88235	6.93091	6.91712	6.73136	6.79375	6.82106	6.85457	6.79694	6.80919	6.87018	6.88524	6.89476	6.77594	6.67514	6.84434	6.82074	6.83673	6.93413	6.74248	6.7344	6.94485
	1600	6.79529	6.82739	6.81762	6.85977	6.79209	6.73821	6.80526	6.84527	6.84893	6.88175	6.9309	6.9162	6.73111	6.79268	6.82036	6.85456	6.79657	6.80907	6.86888	6.88518	6.89457	6.77573	6.67511	6.84426	6.81863	6.8367	6.93397	6.74184	6.73419	6.94484
	1601	6.79518	6.82737	6.81635	6.85869	6.79204	6.73787	6.80512	6.84474	6.84891	6.88101	6.93085	6.91566	6.73049	6.79201	6.82029	6.85446	6.7965	6.80845	6.86887	6.88499	6.89372	6.77425	6.67486	6.84423	6.81861	6.83658	6.93363	6.74122	6.73352	6.94418
	1602	6.79481	6.827	6.81635	6.85863	6.79191	6.73783	6.80486	6.84465	6.84825	6.88037	6.93032	6.9155	6.73044	6.79193	6.8202	6.85435	6.79501	6.80807	6.86879	6.88497	6.89345	6.77421	6.67448	6.84423	6.81839	6.83572	6.93356	6.74086	6.73321	6.94374
	1603	6.79448	6.82591	6.81626	6.85799	6.79183	6.73668	6.80387	6.84419	6.84821	6.87986	6.92993	6.91538	6.73036	6.79187	6.82012	6.85432	6.79501	6.80785	6.86819	6.88495	6.89317	6.77416	6.67437	6.84389	6.81812	6.8354	6.93221	6.74016	6.73188	6.94351
	1604	6.79338	6.82418	6.81582	6.85745	6.79151	6.73626	6.80346	6.84299	6.84664	6.87863	6.92968	6.91527	6.72997	6.7915	6.81983	6.8541	6.79487	6.80703	6.8675	6.88464	6.89249	6.7738	6.67366	6.84366	6.81787	6.8351	6.93197	6.74004	6.73185	6.94213
	1605	6.79313	6.82393	6.81577	6.85682	6.78997	6.73603	6.80336	6.84297	6.8451	6.87852	6.92956	6.9141	6.72991	6.791	6.81979	6.8537	6.79469	6.80686	6.86656	6.88442	6.89242	6.77367	6.67337	6.84362	6.81734	6.83501	6.93185	6.73989	6.73169	6.94201
	1606	6.79307	6.82369	6.81545	6.85612	6.78996	6.73588	6.80335	6.84296	6.84443	6.8781	6.92952	6.91276	6.7298	6.79089	6.81966	6.8535	6.7933	6.80662	6.86569	6.88438	6.89209	6.77298	6.6733	6.84342	6.81715	6.835	6.93148	6.73941	6.73159	6.94201
	1607	6.792	6.82214	6.8154	6.85545	6.78987	6.7356	6.80246	6.84296	6.8433	6.87772	6.92938	6.91275	6.72855	6.79087	6.8196	6.85338	6.79317	6.80633	6.86512	6.88438	6.89195	6.77292	6.67321	6.84304	6.8168	6.83494	6.93101	6.73896	6.73134	6.94165
	1608	6.79162	6.8219	6.81507	6.85457	6.78962	6.73533	6.80223	6.84251	6.8431	6.87712	6.92882	6.91193	6.72826	6.79077	6.81954	6.8533	6.79273	6.80626	6.86453	6.88305	6.89189	6.7729	6.67299	6.84227	6.81575	6.83459	6.93025	6.73812	6.73078	6.94129
	1609	6.79096	6.82166	6.81454	6.85392	6.7896	6.73499	6.80166	6.84208	6.84261	6.87656	6.92875	6.91141	6.72826	6.79076	6.81902	6.85248	6.79272	6.80598	6.86451	6.88279	6.89152	6.77264	6.67228	6.84227	6.81571	6.83438	6.92989	6.7378	6.72963	6.94114
[truncated: 8,301 more rows]

## Sheet: Figure 1 d
Figure 1d	brain_1w_F_5	brain_1w_F_7	brain_1w_F_8	brain_1w_F_10	brain_1w_M_1	brain_1w_M_3	brain_1w_M_4	brain_1w_M_7	brain_1w_M_12	T: Protein.Group
[truncated: 6,455 more rows]

## Sheet: Figure 1 e
Figure 1e	lung_1w_F_5	lung_1w_F_7	lung_1w_F_8	lung_1w_F_10	lung_1w_F_11	lung_1w_M_1	lung_1w_M_3	lung_1w_M_4	lung_1w_M_7	lung_1w_M_12	lung_4w_F_1	lung_4w_F_2	lung_4w_F_4	lung_4w_F_5	lung_4w_F_6	lung_4w_M_1	lung_4w_M_2	lung_4w_M_3	lung_4w_M_5	lung_4w_M_6	lung_8w_F_1	lung_8w_F_3	lung_8w_F_4	lung_8w_F_5	lung_8w_F_6	lung_8w_M_1	lung_8w_M_2	lung_8w_M_3	lung_8w_M_4	lung_8w_M_5	spleen1w_F_5	spleen1w_F_7	spleen1w_F_8	spleen1w_F_10	spleen1w_F_11	spleen1w_M_1	spleen1w_M_3	spleen1w_M_4	spleen1w_M_7	spleen1w_M_12	spleen4w_F_1	spleen4w_F_2	spleen4w_F_4	spleen4w_F_5	spleen4w_F_6	spleen4w_M_1	spleen4w_M_2	spleen4w_M_3	spleen4w_M_5
[truncated: 299 more rows]
[truncated: 253 more columns]

[truncated: 83 more sheets: Figure 2a, Figure 2b, Figure 2c-d, Figure 2e, Figure 2f, Figure 2g, Figure 2h, Figure 2i, Figure 2j, Figure 3b, Figure 3d, Figure 3e, Figure 3f, Figure 3g, Figure 4a, Figure 4b, Figure 4c, Figure 4d, Figure 4e, Figure 4f …]
